# Supplementary material for: Construction and analysis of a survival-associated competing endogenous RNA network in breast cancer
Source: Front Surg. 2023 Jan 6;9:1021195. doi: 10.3389/fsurg.2022.1021195 (PMC9852745; doi:10.3389/fsurg.2022.1021195)
Supplement: Supplementary file 5 [file Datasheet5.zip]

Archive with 10 entries (9 files):
- Figure_2/
- Figure_2/GSE101123.Sig.Tumor.Normal.heatmap.png
- Figure_2/GSE101123.Sig.Tumor.Normal.heatmap.txt
- Figure_2/GSE101123.sample.class.txt
- Figure_2/GSE101123.vol.txt
- Figure_2/GSE101124.Tumor.Normal.txt
- Figure_2/GSE101124.vol.txt
- Figure_2/Volcano.R
- Figure_2/heatmap.R
- Figure_2/sample.class.txt
