# Supplementary material for: Construction and analysis of a survival-associated competing endogenous RNA network in breast cancer
Source: Front Surg. 2023 Jan 6;9:1021195. doi: 10.3389/fsurg.2022.1021195 (PMC9852745; doi:10.3389/fsurg.2022.1021195)
Supplement: Supplementary file 5 [file Datasheet5.zip › Figure_2/GSE101123.Sig.Tumor.Normal.heatmap.txt]

Sample_name	GSM2699595	GSM2699596	GSM2699597	GSM2699587	GSM2699588	GSM2699589	GSM2699590	GSM2699591	GSM2699592	GSM2699593	GSM2699594
hsa_circRNA_000010	0.0679930593054321	0.0150816967500353	0.377950629267797	0.543969391179331	0.474876666181437	0.403822671299278	0.284621641259714	0.311465468743187	0.453565288115202	0.502974185250052	0.460396983281133
hsa_circRNA_000031	0.697401971901674	0.168504695038859	0.17259898753798	0.917343405609475	1.11884852963625	0.729449768622266	0.53675791628335	1.31119590915239	0.948922094644918	0.591085344448107	0.734221279730531
hsa_circRNA_000094	0.812811417498479	-0.258786186681986	-0.654687690423689	-0.521579689242046	-0.504876198146181	-0.559458563961625	-0.515815088568844	-0.781175673136438	-0.711979721804765	-0.668887365435936	-0.715476050776104
hsa_circRNA_000166	2.38307110779157	-0.389105539633281	1.6485086624732	2.88362582970214	2.80786820759635	3.26606008087128	2.45304455396428	2.7116551549284	2.46937836544905	2.62302288725915	2.69590557153741
hsa_circRNA_000167	1.81799282876296	-1.18234198545064	1.17603087819184	2.77482621313828	2.67359193651777	3.10685533160098	2.39473218008379	2.84186940865465	2.39507314629092	2.0550618565965	2.37599831278
hsa_circRNA_000250	0.734202326085494	-0.5559359442449	0.106632765252022	0.823225449589183	0.958957696287203	0.461301447070625	0.53788967511789	1.0338001097215	0.74331125360736	0.201929575861552	0.44305036999763
hsa_circRNA_000280	0.521956571443619	1.34911446578053	1.0431939982518	0.712627577246328	0.763036317783646	0.625966389688443	0.785700262896535	0.631063752218318	0.432085209732577	0.61537336596726	0.588302081983541
hsa_circRNA_000410	1.78857190978725	2.37435794254199	1.82633253925143	1.62014444660677	1.65373573954269	1.82161928856108	1.8833069724967	1.49099524421928	1.61818210872307	1.75983722058544	1.75470739582852
hsa_circRNA_000442	-0.168975704609675	-0.0911964682815735	0.0184319059957777	0.520894387419959	0.705075311165596	0.182964664288958	0.0631120601496253	0.120296376238249	0.553583199662505	0.790193028602882	0.675400822974943
hsa_circRNA_000466	-0.274982832968732	-0.212138461719989	0.0233369612287055	-0.444746984194553	-0.286576759122544	-0.346991990439315	-0.232281034241204	-0.427726318367271	-0.393945121486195	-0.331931075984724	-0.37080626888981
hsa_circRNA_000508	0.118464821225291	0.618066681629714	-0.0154915897490421	-0.0885334761798075	-0.128882549141794	-0.00803069421918488	0.169118222920601	-0.113601152790558	-0.0702331170647625	0.0561845621093338	-0.0196196050382686
hsa_circRNA_000526	-0.733225788102587	-0.792869276623091	-1.0993397844355	-0.589215095915231	-0.504107677021671	-0.631641238063375	-0.63571903702528	-0.543496167998359	-0.670039411705147	-0.753802382774639	-0.697011259762889
hsa_circRNA_000554	0.380973137672655	0.431227807268975	0.466163324971662	-0.473662351274333	-0.715928893121779	0.00600816179543629	-0.101582746076018	-0.687774974955388	-0.431233687125248	-0.575667107304011	-0.665865956497526
hsa_circRNA_000585	2.13472543853602	0.10970599371355	1.74850193289222	2.93479575512638	2.81669070443481	3.29360423737288	2.60822319055402	3.1222986446832	2.67095283574429	2.35217582446756	2.66388506262795
hsa_circRNA_000598	1.66750134092201	2.03332808310705	2.07739731579562	1.59452084115433	1.56756695264175	1.68741105885658	1.82180432218919	1.53802791326841	1.47906877060401	1.69220169060168	1.64630091956103
hsa_circRNA_000624	0.168910618405243	-0.301125102994822	0.368568352997854	0.499134012232156	0.460219129497106	0.40958695143293	0.406023138846614	0.345252966167757	0.330624425037586	0.60865232625516	0.508747394555113
hsa_circRNA_000638	0.0481550024413532	-0.359146813768288	0.0889272564389627	0.540117550605174	0.569035493530271	0.262304459919684	0.222024742829306	0.11019466368045	0.568509690230684	0.879983724415236	0.718421188258426
hsa_circRNA_000651	-0.945551936007908	-0.686660026185884	-0.53748435791251	-0.920130292280629	-0.890301104440873	-0.82193797651093	-0.821952401863354	-0.964164726341479	-0.990866684276779	-0.917080799123247	-0.886265269646588
hsa_circRNA_000671	0.477845307117691	0.983594817797852	0.301059743769788	0.248221397207537	0.214311416818888	0.393506887729904	0.461603155666236	0.120237663952478	0.304785640384456	0.217790595207594	0.256561040833395
hsa_circRNA_000750	0.119029833260249	-0.416441459242328	0.236398728129896	0.448969427074852	0.488057986065488	0.280992700536009	0.133480708008105	0.183072416770151	0.416843281223381	0.627422314243254	0.547429677839063
hsa_circRNA_000776	-0.183203058898789	-0.28032744831051	-0.00846795146945485	-0.318148454611262	-0.316905677670703	-0.29471081292798	-0.336758048654051	-0.292878164240296	-0.369573375638285	-0.370608042781175	-0.377217600032866
hsa_circRNA_000855	-0.445727449744245	-0.535730270536281	-0.369014904765039	0.0268897240574105	0.12839328737087	-0.1370725129248	-0.364906684410634	-0.268578703658683	0.139617577285765	0.322273488387851	0.253832179704518
hsa_circRNA_000931	-0.43651088926132	-0.156250223574808	0.245182373341394	-0.498148705546318	-0.599391640958458	-0.480777468547132	-0.379721614984856	-0.19476265441558	-0.642714004198254	-0.717570030592665	-0.5425807774202
hsa_circRNA_000936	-0.956135177714813	-1.11808929130682	-0.712691460941337	-0.593088451468855	-0.573599705659031	-0.748899128619925	-0.973179566105944	-0.504217857245733	-0.652032904229455	-0.653159152058134	-0.632135255296572
hsa_circRNA_000943	-0.521348437392007	-0.343962110987014	-0.424490470562434	-0.603025394486699	-0.507144838896913	-0.508043115204911	-0.479088416112025	-0.689959707667036	-0.69963571400904	-0.600901630074747	-0.592447406291605
hsa_circRNA_000950	-0.666487873949607	-0.133604017771888	-0.368491635078074	-1.05118691908832	-1.03381483138131	-0.883667446666164	-0.773918956529902	-0.855333280659697	-0.78380095046476	-0.977346406310661	-0.952594529374449
hsa_circRNA_000956	3.89896753101744	3.29225850546473	4.26349057246932	4.35763296815196	4.44869256435201	4.35795063045371	4.39118640258297	4.43774860704203	4.22643997214585	4.44904781894357	4.48155389974431
hsa_circRNA_000963	1.30497863115868	-0.159175216478728	0.00743416676233965	1.01525870830274	1.14284861046669	0.852094379061819	1.01062931979321	1.82163021729847	1.32394153231899	0.626053574454594	0.974273173573696
hsa_circRNA_001046	1.02360171503381	0.475937176561677	1.23297079429469	1.40993982801728	1.44296890596144	1.37900366246225	0.995922559456203	1.19705653704107	1.43712789329327	1.47227337318224	1.48768535278697
hsa_circRNA_001049	0.457426967939334	0.688144543338857	0.459573341502882	0.154855477920098	0.203240971045445	0.354663441344359	0.404564727761471	0.0759411803086185	0.274528678526412	0.317879443697895	0.279678831910798
hsa_circRNA_001067	3.15576097306341	2.58091937178243	3.54429213212142	3.5981759222239	3.52500267153857	3.5831596061516	3.4887513824453	3.42112261188946	3.58711001992809	3.68233181031661	3.65606667052652
hsa_circRNA_001096	1.22664048788537	2.08479762664473	1.89797778571837	1.14881883309883	1.00058786880994	1.49915118244579	1.59813782207721	0.972199394323611	1.00161715768154	1.16423461613074	1.07315610907443
hsa_circRNA_001153	1.68058284829615	2.54612619088183	1.54472256361205	0.70202672744665	0.453154518272051	1.23561069857862	1.64293514950316	0.571417227563143	0.47318701093667	0.776004636645647	0.763750276760268
hsa_circRNA_001233	0.811982841176386	0.741448097245681	1.12021832841314	1.29065189232606	1.28557475740057	1.27047595606951	1.06852676540718	1.18126810613258	1.23872854819511	1.27957772012107	1.29554005406742
hsa_circRNA_001302	1.9219253237738	0.994931073790316	1.87760703395187	2.0819300781738	2.34027253579278	2.1361360407091	1.85808266770147	2.25765148894891	2.23737114926703	2.14934641118071	2.18661634508425
hsa_circRNA_001363	0.0516036758703387	-0.421706574052056	-0.399355290160247	0.231189649187842	0.443556053577527	0.103780065141616	-0.0802084977638392	0.60018759528944	0.243095301522771	-0.112970430262004	-0.0550666667258977
hsa_circRNA_001379	1.21120946139411	0.482035733318136	1.45406572346603	2.07281053996107	2.09188318837219	2.28385066401479	1.83266651447398	2.1774884678884	1.88686254467763	1.70488772461332	1.88466321418036
hsa_circRNA_001383	-1.09208520449822	-0.936901076616794	-1.15069906510379	-0.809608925244512	-0.753010799921075	-0.944176110907497	-1.04226410559816	-0.845898178378044	-0.657680007260824	-0.499006439668263	-0.579538431182297
hsa_circRNA_001409	0.330441083331378	-0.148799866448456	-0.0843693829318257	0.593796501531387	0.562850710283412	0.353978203489092	0.22758684925271	0.636757204859947	0.622871413965406	0.320556782228433	0.354923986197076
hsa_circRNA_001465	0.750041654520268	0.514890173701299	0.971167105607533	0.943481100586568	1.01527864309807	0.964652160550644	0.862127469232486	0.856017357996451	0.942795729817841	1.04389037540954	1.03982072417139
hsa_circRNA_001506	2.61795421735757	0.581947293548349	3.19855656140759	3.40307833663229	3.46789724388657	3.37565920590762	2.69068151803897	3.08572513429554	3.47698883571164	3.4371991233678	3.37268697468972
hsa_circRNA_001578	-0.690995377796184	-0.505573293798829	-0.563892526209687	-0.824514306357984	-0.808965691569589	-0.731863353403115	-0.674354873230918	-0.631223909890639	-0.852087919305994	-0.8155680146721	-0.837704755030199
hsa_circRNA_001653	3.85471659838708	1.99515649728513	2.3744255115123	3.48135047474054	3.61560909210605	3.37739627641621	3.26305767496262	3.66017775988515	4.05899011726221	3.26253282679939	3.42554271739351
hsa_circRNA_001678	0.612303586148501	-0.997403742715542	-0.228792783252799	1.29694772658436	1.15115629593069	1.55531129097307	1.06019556493203	1.35001052719723	1.14062183764615	0.893576383730022	1.06610460738865
hsa_circRNA_001800	0.723300195443489	-0.724443866214458	-0.058284104929615	0.629250267476751	0.937978040560495	0.369842563969639	0.382348270193562	0.81242441218947	0.656279803486236	0.263150018202447	0.35970054305531
hsa_circRNA_001805	-0.433653435651035	-0.836816153060816	-0.153492792944499	-0.143156500650004	-0.0732673732114027	-0.151234719290979	-0.445735359194696	-0.0987760746168328	0.026057399545101	0.0415843091057382	3.94028292446858e-05
hsa_circRNA_001808	-0.384276550577895	0.42285834719439	-0.0897484041565216	-0.491920731037385	-0.561774401399088	-0.246153890505308	-0.186849427909132	-0.430008506406678	-0.507498002074543	-0.409228032693779	-0.347669614848276
hsa_circRNA_001846	1.75454399652192	-0.858149591966247	0.879637002476879	2.75058163799598	2.70738641544561	3.07358206118398	2.51945726945533	2.82438407188278	2.37836188549395	2.12390583447908	2.3874910090236
hsa_circRNA_001950	0.827333521736588	0.216581701905352	0.500964074994775	1.18802550974802	1.30113317870584	1.02111731388027	0.697136360127293	1.41707014377378	1.10225477067688	0.799732040235433	0.957972444408266
hsa_circRNA_001978	-0.598387799613446	-0.711282170468263	-0.539084706330541	-0.497971235870869	-0.397105330830901	-0.51422155695544	-0.535718220260803	-0.26771245974571	-0.264119824756704	-0.326276312066761	-0.330795823276868
hsa_circRNA_002044	0.454099137288107	-0.537951399811082	1.28077184109162	1.17432325386001	1.18850390383757	1.07052065676869	0.454401155867801	0.860127209600319	1.35518962946202	1.25016419367062	1.10857969615862
hsa_circRNA_002086	0.326026616987207	0.107810917447002	-0.0515458454480419	-0.274246395961296	-0.130521521924298	-0.090299261771772	0.177545689700477	-0.148628065827504	-0.069152786090369	-0.170204371563382	-0.107403811972242
hsa_circRNA_002144	2.17639468189921	-0.45418700399289	2.10927431072626	2.91946051675195	2.85409625698861	3.29459940553795	2.63655770803142	3.07957679019764	2.84619939043855	2.51801618377008	2.7690717839948
hsa_circRNA_002149	-0.149412217078875	-0.601595177560751	0.368956504353937	0.297895696365146	0.307047339510354	0.316449350500237	0.0409487968222628	0.271356412563718	0.286569999115709	0.334622342558452	0.323628372934315
hsa_circRNA_002172	2.88864284259248	-0.340585815117529	2.07368628726937	3.47600624633748	3.26965702124148	3.81215504904766	3.24455280520745	3.56516696871027	3.06125433198042	2.93606085577419	3.24486255254157
hsa_circRNA_002178	2.13098335588781	1.40333305206578	1.80452186595817	2.98315184624695	2.86071945417311	3.20639024158712	2.56561704246374	2.96699102220767	2.67144401165157	2.46350387232022	2.63095340705418
hsa_circRNA_100007	-0.500628188310262	-0.314879622917418	-0.0802332938646277	-0.626828240041087	-0.73029671243003	-0.506055838951209	-0.46946283764226	-0.527250595969874	-0.472201535451215	-0.770206578605737	-0.722329975713772
hsa_circRNA_100009	0.70091957777429	0.865213234287979	0.658902848874534	0.500446219665794	0.49156844519813	0.607981577977418	0.711305725552663	0.379209969060477	0.580512743083516	0.627521803342595	0.621638761777737
hsa_circRNA_100027	0.559770175377675	0.668596397122783	0.707800060980156	0.88103150564406	0.876626701422794	0.833463251652033	0.641864359772605	0.729079245721184	0.862971452191197	1.04692204129558	0.997285435858176
hsa_circRNA_100031	-0.920706066214441	-0.970070561671188	-0.492540748367743	-0.465119149962878	-0.4122849477348	-0.448653181777027	-0.765770158445002	-0.502151233192405	-0.489826751185644	-0.28081441195339	-0.38817577703088
hsa_circRNA_100033	1.0504103690833	-0.216917440344343	1.78458121812025	1.78758279867956	1.70518023983633	1.79513418226869	1.33728935210658	1.55478330844885	1.63201346887354	1.61976462099813	1.64537759232314
hsa_circRNA_100042	-0.204374468603733	0.0123499301664058	0.100042333563098	-0.171030982081897	-0.353592651519652	-0.225579802195405	-0.0714489632242339	-0.308367987858062	-0.396218113196828	-0.302163802007621	-0.336122274198205
hsa_circRNA_100045	1.21631448281668	1.70861538595751	1.47518653494162	1.2058555931283	1.17309736453953	1.31592406867807	1.28999197365852	1.09609748953793	1.19789925578067	1.33825328403685	1.28897848599966
hsa_circRNA_100052	-0.90048058471277	-0.989701741105734	-0.869049242641593	-0.698348469392361	-0.625332644570172	-0.772779812328953	-0.906975310183078	-0.787452040688341	-0.687812424768164	-0.575723673542686	-0.595735578189922
hsa_circRNA_100073	0.57198504693509	1.11629278271968	0.825829813566624	0.543730003486875	0.458769400734824	0.617817705823778	0.711722424851518	0.521181515646461	0.39956757412551	0.616375960171556	0.593401820568615
hsa_circRNA_100084	0.790498560131526	0.967462450350695	1.08800430733414	1.24012718239277	1.17791825243168	1.21606931798042	0.934435145495961	1.06848788109489	1.21977200494162	1.19296960363415	1.1822234940231
hsa_circRNA_100086	-0.979731943127281	-0.181372050907245	-0.658997985117065	-1.06586615372063	-1.04852098698881	-1.04384337187996	-0.961302804459372	-0.987274521167193	-1.03472517008976	-0.850388352452625	-0.933622301683428
hsa_circRNA_100088	-0.775703096377269	-0.52621064479276	-0.115685387925609	-0.820964516132423	-0.884575367829451	-0.655876276800821	-0.843576005416648	-0.685972234094987	-0.870679945591665	-0.918557059417029	-0.890907751003714
hsa_circRNA_100091	-0.325184538618743	0.137863974159887	0.188888926556995	-0.23323561673694	-0.279286388689002	-0.209289222067291	-0.0548654512286299	-0.237028236671102	-0.425190932645217	-0.203749735856349	-0.243778733500528
hsa_circRNA_100103	-0.460927097972277	0.212553945808196	-0.198761473497567	-0.574597245747952	-0.520407112560826	-0.399849310435509	-0.334343410934672	-0.625959592811868	-0.602104226772274	-0.562418869533793	-0.596664931776001
hsa_circRNA_100108	1.36038321661409	2.05791108523549	1.76544224402458	1.34015039883739	1.24694698592998	1.5220239355196	1.57579320300057	1.15931363674657	1.20234339722191	1.37515002370145	1.33899885552406
hsa_circRNA_100112	0.291032477901479	0.0760421090018312	0.408194487513835	0.500879679728497	0.41807026565145	0.474160499407839	0.570249591467727	0.310361321184542	0.455029848116773	0.573680797702508	0.510273460847457
hsa_circRNA_100140	-0.732892050093239	-0.669191958462066	-0.334000949278041	-0.855062333459375	-0.819197608313855	-0.833579027825609	-0.661166797523265	-0.860107192045803	-0.94658569580844	-0.905214722332284	-0.960596933569307
hsa_circRNA_100146	1.05872323355328	-0.25502929069888	0.99287360337724	1.49243782132918	1.37187192346101	1.69560549643942	1.06091595525898	1.22394401917722	1.169674818648	1.0462751429071	1.11632538254162
hsa_circRNA_100168	-0.106570102134393	0.596308971009329	0.528929449089579	0.0634843805804874	0.0212266619785764	0.00112047400941146	0.0929050047978387	-0.0946597129008881	-0.206892569723874	-0.0327301542012846	-0.100364009439928
hsa_circRNA_100185	-0.883199514927513	-0.931471370708846	-0.752993366712132	-0.766226199884963	-0.687072975570357	-0.631246534308131	-0.8463679582788	-0.463072288847006	-0.606926057441089	-0.599054265401831	-0.62570035068702
hsa_circRNA_100186	-0.457679297880128	0.54963013635145	0.0118707902989064	-0.335950597582498	-0.367011871628681	-0.344941042293877	-0.25533648285833	-0.526695575314819	-0.390789485534673	-0.219542423203204	-0.240266246157821
hsa_circRNA_100189	-0.195448141815424	0.26695388849991	-0.356353511874845	-0.517475533212666	-0.43152966999347	-0.541155005725491	-0.496077238215457	-0.576370166496429	-0.49742976312794	-0.32520462667833	-0.401058860227506
hsa_circRNA_100205	0.242936405122943	0.803140820912395	0.509494873549029	0.11177308238966	-0.0332269015875651	0.260764525775276	0.356344900442844	-0.0279269942521023	0.0273872102162924	0.157250403995302	0.0582124811729059
hsa_circRNA_100207	0.911085716403406	0.716791449463323	0.716125339926738	0.993323569916349	1.10164765504563	0.977034436038434	0.95072129349394	1.13921490420832	1.01544164006242	1.03999773597079	1.05377903339713
hsa_circRNA_100211	-0.477043645290415	-0.228743692029285	-0.373838294391949	-0.487738434571314	-0.683319186415266	-0.471597169012754	-0.38025325229877	-0.564100193385561	-0.605392826330025	-0.613349367281672	-0.634975364231396
hsa_circRNA_100213	0.540932159336605	0.162884037772433	1.01428628997973	1.26595589349746	1.20836114879324	1.1182485777872	0.76376458124646	1.19188257769287	1.02602654835134	1.13371205753221	1.15017264436332
hsa_circRNA_100222	0.678049463970307	0.576813711748783	0.892383302630273	0.987501910615707	1.02190134230703	0.939957707198431	0.900909359038348	0.850754995526329	0.941505625531906	1.16158435555359	1.08651612647147
hsa_circRNA_100251	-0.482928786369811	0.803203491831313	-0.456046788187452	-0.4495368536886	-0.572106130549859	-0.538353471974793	-0.358826866038418	-0.643135224651961	-0.638065281650004	-0.486240474939024	-0.522282461912521
hsa_circRNA_100269	-0.355815076127292	-0.536047967667027	-0.0732180858719187	0.266304678047943	0.39997081789855	-0.0459240463791179	-0.35385906133999	-0.0748699739071764	0.317913336843996	0.609077046866579	0.422262668917138
hsa_circRNA_100270	-0.0952131827618679	-0.694433791736449	0.211161682021546	0.126016914745227	0.182968853879231	0.206325995449502	-0.0866930986338848	0.203365564880391	0.191861106527141	0.266776937555666	0.340210976261643
hsa_circRNA_100271	-0.940194477132174	0.265020681815266	-0.810897575094039	-1.03094240059106	-1.16011826959674	-0.92172422181139	-0.867638991276521	-0.927585457129674	-0.884076852553718	-1.03795003979286	-1.0364205065976
hsa_circRNA_100273	0.484753055932727	0.0320186383328636	-0.0618169245626682	-0.375064602194087	-0.441178290677909	-0.129514562126679	0.0814755298891018	-0.598515965976312	-0.313315995917823	-0.440033856688086	-0.45770835137748
hsa_circRNA_100279	-0.784280169705776	-0.989701741105734	-0.714118398660204	-0.540363451692936	-0.656704981121206	-0.686004483432287	-0.571674703299019	-0.65251545928903	-0.502704883321986	-0.667181170079684	-0.646453365341004
hsa_circRNA_100306	-0.846825948377968	0.0114671142504121	-0.755693117410811	-1.07647280205284	-0.968976061949889	-0.986968190288275	-0.905703734162834	-0.939960172168745	-1.03827578262119	-0.88832296058123	-0.979024141038557
hsa_circRNA_100334	2.1356889557738	2.92318014674246	2.13562743227989	1.96783890422721	1.88096542985541	2.13021555943488	2.23107957464882	1.73025903028182	1.83114338243035	1.92318351813371	1.90611048015666
hsa_circRNA_100335	-0.936154758854777	-1.10541699061698	-1.10085398400492	-0.618625112877047	-0.780310930571985	-0.672502656357218	-0.818565444332416	-0.28573008165623	-0.913445217399965	-0.882000301831846	-0.706546882777464
hsa_circRNA_100350	-0.00110833914646145	0.0529049351479572	-0.192924707581532	-0.281076919305518	-0.263163280696479	-0.191304992028118	-0.121279984400461	-0.357271939797598	-0.155538692110627	-0.117450931019442	-0.19348921413464
hsa_circRNA_100353	-0.268058726824924	0.331720924050324	0.129836112150772	-0.234922371821675	-0.245659306768894	-0.207176852590887	-0.183617521230217	-0.253462709576644	-0.275615960656341	-0.220660127620533	-0.215163519662431
hsa_circRNA_100356	1.21040389605818	1.70313457610126	1.60573101612391	0.982904256667398	0.867058924271226	1.16005386025265	1.18328917534287	0.684758826915264	0.74679211631051	0.777414117039792	0.775232093231722
hsa_circRNA_100360	0.0814957084640448	0.57640466962471	0.165987704502221	-0.113683795043929	-0.211387639450706	-0.0194271994290653	-0.0481642771781181	-0.219554688452178	-0.187949038582716	-0.202545983339755	-0.205265767174301
hsa_circRNA_100367	2.97432234136994	1.42989241007378	3.59419958661923	3.60344473204785	3.64992862898742	3.53914944533282	3.01202866083328	3.20680072369352	3.58906656085896	3.64711835500582	3.62979983581388
hsa_circRNA_100375	3.6792507769286	3.15295366291692	3.66177828946079	4.27121335351729	4.41242137344962	4.0803214860588	3.80330373419433	4.03737780638851	4.36757677460945	4.45633566785071	4.3224791119136
hsa_circRNA_100382	-0.237407024825176	-0.428703775901448	-0.382227332523788	-0.0215834960412513	-0.147712320365985	-0.0883598075219641	-0.273312108847386	-0.117609261317852	-0.162204661641103	-0.138682027423619	-0.176191966829957
hsa_circRNA_100390	-0.378366666359665	-0.178333600780207	-0.595546523029378	-0.770193073415943	-0.823492728837053	-0.764655086375256	-0.720784718215709	-0.794563547992739	-0.776836429173618	-0.667349708602635	-0.734200084907574
hsa_circRNA_100405	0.815181632569344	1.81133887931743	1.32861622052097	0.752933553407439	0.716658776666741	0.881374431470146	1.11727532175047	0.745660454452882	0.605641598478492	0.940171389328563	0.869876737170052
hsa_circRNA_100407	-0.52052029663425	-0.859445632932868	-0.50737164075938	-0.264896865556314	-0.255768182012327	-0.420010723742402	-0.641977444947606	-0.291445950608771	-0.355796862500027	-0.330589844068714	-0.264744324147986
hsa_circRNA_100409	-0.697004198405678	-0.496789974960508	-0.0688612012715082	-0.749187449923767	-0.839464471438673	-0.511952773505536	-0.485467195252774	-0.63391966487488	-0.858478151388997	-0.899683743038157	-0.867515830395541
hsa_circRNA_100421	0.205224434462623	0.881187124629602	0.108039995340261	-0.0838805306542073	-0.0875793233921755	0.130605763623911	0.293998647860527	-0.0632567073019546	-0.0322342381350969	0.0938334939748777	0.044310743645976
hsa_circRNA_100425	0.244184586788287	-0.0998707443622549	0.389273667523964	0.480195031238503	0.646373028277337	0.553167906834241	0.27796253606372	0.44440575209988	0.616033727829465	0.765303997624042	0.733287420890392
hsa_circRNA_100433	2.10304345669916	0.752732260655389	0.654943087321207	0.604495173258981	0.336809220500636	0.563546846564179	0.812467750797553	0.197995346128451	0.391385823126171	0.353913816721462	0.303126912109278
hsa_circRNA_100435	1.34135409419469	2.17854461842365	1.42062804161338	1.01104962073889	0.899363792188242	1.30701029922789	1.43141045248872	0.879497674275941	0.871011458256339	1.05101400907896	1.04010139263381
hsa_circRNA_100440	-0.208104392146439	-0.822791578422605	-0.00586610121232525	0.177474118129282	0.263513453364805	0.0161315283161277	-0.383738892202169	0.130698026459678	0.287520973818052	0.296193575165301	0.234905712177173
hsa_circRNA_100449	-0.00903268448384873	-0.24820655474156	0.263385343002799	0.298086049782675	0.39190920265396	0.294618561494075	0.111967085402356	0.282739012772862	0.322660371165951	0.340311260697399	0.257452648611141
hsa_circRNA_100454	-0.878938590595731	-1.09445764376617	-0.425544117427209	-0.306634055638088	-0.218394445035913	-0.4353097195546	-0.772173416759385	-0.497748641273814	-0.114886187458297	-0.214837929156602	-0.260648877347451
hsa_circRNA_100470	-0.662012888626744	-0.651990730685532	-0.873501867793455	-0.573517097357499	-0.49248830934814	-0.60641527548902	-0.657309435464786	-0.41524850310326	-0.450205335655429	-0.505166282692937	-0.516779192798886
hsa_circRNA_100494	-1.00262462650302	-0.939997553758474	-0.985810096495936	-0.904571427742112	-0.802567553764846	-0.892849373809521	-0.85154710080808	-0.83670094824152	-0.833333576372517	-0.859849071129749	-0.816090861278836
hsa_circRNA_100499	0.60289503805391	-0.0414612153410826	0.125006133531579	0.874841210723975	1.02503127729175	0.670221431140345	0.414842059001409	1.22072115196838	0.881635972235811	0.520101585587726	0.633567105611479
hsa_circRNA_100507	0.798468342434188	0.682290253322169	0.902434659649474	1.04149011378141	1.04253044029628	1.02133152941668	0.892873934368938	0.88157410864816	1.03205588954706	1.18118452566655	1.09459085759052
hsa_circRNA_100511	-0.943803853591591	-0.884089320835843	-0.966680487650423	-0.770582779564997	-0.835285334478488	-0.906950356666774	-0.771682724983988	-0.80178095434526	-0.83091045850048	-0.731584865803739	-0.759711951872805
hsa_circRNA_100525	0.482284804849621	0.986106491670493	0.421568530129437	0.0851389740510971	0.0896806480859273	0.231546845744796	0.525329957717168	-0.0681887519354313	0.0551078508603415	0.152537119893363	0.130922757621164
hsa_circRNA_100528	-0.111342509824792	-0.670077760757655	0.251046050165785	0.251984841585057	0.319648538660964	0.158544767020288	-0.23589888602521	0.191335515649975	0.452660176636479	0.421460347528789	0.339118680235926
hsa_circRNA_100529	-0.678183792672102	-0.867355303956549	-0.586070078882843	-0.232761851755102	-0.30002576189705	-0.307226969440315	-0.467466618243743	-0.403200418762358	-0.186945998291526	-0.250390570419855	-0.33029461389716
hsa_circRNA_100533	2.24365125585177	0.444839274463631	2.74277500141593	2.80964950097708	2.86470269394682	2.76416500575808	2.31757332505999	2.71144764510598	2.80950296267938	2.87218739773221	2.8431119351447
hsa_circRNA_100579	0.148181710687424	-0.49918764715229	0.738149350911431	1.15517143601419	1.24676781433053	0.924938704091206	0.284356673266641	0.730062187593192	1.31460315375445	1.19773397103186	1.1452668965913
hsa_circRNA_100583	-0.222657247545724	-0.80131158377857	-0.518657084746234	-0.103193281776897	-0.0284999515883349	-0.158190501943657	-0.479338982604142	-0.237514419191062	-0.0675827183930889	-0.0869084804903419	-0.109157805971712
hsa_circRNA_100585	-0.935160555338417	-0.71863562776723	-0.787128921601724	-0.985710985531814	-1.0530674418921	-0.887105895011846	-0.9103523530428	-0.935339833276493	-1.01059151633182	-1.00806518155925	-1.0133295020361
hsa_circRNA_100605	-0.490829409671569	-0.32565997915405	-0.975641840956305	-1.08881470035867	-1.06376922758515	-0.936730206191188	-0.824759120298809	-1.19659439572509	-1.08365192507408	-1.01947014825889	-1.04560680397932
hsa_circRNA_100610	-0.664243352960367	-0.253675157613702	-0.518582664584997	-0.770380876285321	-0.701688700950087	-0.732600133817718	-0.580741430717221	-0.91338366391122	-0.88379765345802	-0.725201892540772	-0.701726766533208
hsa_circRNA_100612	0.099165987158377	0.601844678167005	0.270786013551311	-0.373587834815197	-0.365350143760653	-0.126284482041005	0.00617313230558096	-0.383798007286751	-0.336489803127339	-0.231257461808578	-0.285674794231158
hsa_circRNA_100620	0.811616690054034	0.637690139424894	1.43746205273159	1.482692898681	1.5630846795956	1.33889676637866	1.03568852448175	1.28726073554222	1.4478793565129	1.6036627686985	1.5722341403985
hsa_circRNA_100625	-0.385828341858002	-0.298036522328022	-0.33040998336285	-0.170049554596094	-0.163533262126511	-0.0772429218893071	-0.233945437888831	-0.318665359209259	-0.0773762830783124	-0.109252491165356	-0.147652067837081
hsa_circRNA_100629	-0.853298298786867	-1.05230201702604	-0.531326402439266	-0.43803245589789	-0.330690308503148	-0.43720196349414	-0.673017906278433	-0.514325376403496	-0.323125357352407	-0.244400647227839	-0.289965184476277
hsa_circRNA_100630	-0.822308986562965	-0.951564510724887	-0.688501075502262	-0.522676088692151	-0.432060600330209	-0.587679885142075	-0.868088654940293	-0.359385598885666	-0.443001904397658	-0.437483840112095	-0.521351932178423
hsa_circRNA_100633	3.33706712725268	0.687184878026276	0.8694499550084	0.440825230885359	0.504019395275198	0.746871206751817	0.805901576274376	0.577197139743232	0.463186461326204	0.566206059733571	0.608765628825585
hsa_circRNA_100634	-0.300304869777402	-0.0890817224794864	0.145353586700498	-0.381606339737277	-0.467169461464014	-0.290038099800336	-0.291015537942968	-0.424051650955391	-0.524358488136683	-0.436211732574484	-0.408493014068306
hsa_circRNA_100640	-0.083542076315402	1.21858259159858	0.626676240670276	0.170119117438393	0.0541453776868652	0.14692150199781	0.0941849164126263	-0.0111614086462317	0.190498045715118	0.312454160830529	0.178559791869377
hsa_circRNA_100646	2.27441627105679	3.85922978586866	2.0667528370255	1.84563018251945	1.65858817298698	2.1383998432252	2.51628463364715	1.46782359807875	1.72050338482426	2.22965656063234	2.0606809542023
hsa_circRNA_100667	-0.597057379253345	-0.562593318357651	-0.791220938291055	-0.739100614866606	-0.80481669411297	-0.75832456075588	-0.71541082486299	-0.785299452180077	-0.882117216867553	-0.885771582505012	-0.826001461128897
hsa_circRNA_100668	-0.772193856637205	-0.00302530499814952	-0.664686098640326	-0.949105739646215	-0.660599999867724	-0.899954670252834	-0.767969412787356	-0.972721931084534	-0.908147678172997	-0.739176337827701	-0.867836881193627
hsa_circRNA_100670	-0.504304377360513	-0.733310110114746	-0.418379501158279	-0.407598303425778	-0.329993695579271	-0.419238693477458	-0.53318260864654	-0.378103251572688	-0.301629987300767	-0.241546680410912	-0.293330417979617
hsa_circRNA_100675	1.53565607349915	1.29266695192649	2.01419685959116	2.34026736750323	2.48985868938329	1.92939686932502	1.65063422869682	1.82198326487642	2.24174211886691	2.7306287177028	2.64428881399721
hsa_circRNA_100678	-0.75620725267913	-0.93902176472624	-0.688270261389885	-0.502111275126739	-0.370947499082184	-0.586156277481155	-0.87521039099538	-0.632361763554558	-0.353368681505496	-0.221901678231703	-0.318518487473089
hsa_circRNA_100679	0.314757349220069	0.915431535703154	-0.00477877901115195	0.0289831788685087	0.0310829922553879	-0.214936273610564	-0.107680753588444	-0.152034461495904	-0.215980710703299	0.0123335962384378	-0.109746852492537
hsa_circRNA_100684	0.243783968646383	0.330507327741781	0.0902040737269555	-0.0514466826665924	-0.0849107646097501	0.0429653884318582	0.0717933582765759	-0.229822007761008	-0.0414096241118642	-0.0424099368193274	-0.0962055143356346
hsa_circRNA_100685	2.8466724269666	3.67714404755315	2.56053073697783	2.0437975959842	1.80566841246511	2.45093677738571	2.84050784610128	1.81389218783307	1.93035298867258	2.09459849540927	2.07162510554116
hsa_circRNA_100688	-0.455327111662707	0.179002274519795	-0.832879485140684	-0.785367251755134	-0.983244508241817	-0.754032570887111	-0.524664931280758	-0.721121387086376	-0.845298699994482	-0.898913886134705	-0.865028747473388
hsa_circRNA_100709	-0.97221894230186	0.10229094128536	-0.573647815343529	-0.94002996277231	-0.928012603580026	-0.991816011840254	-0.842254696792187	-1.18853821760755	-1.10255005093827	-0.994621173655373	-1.01977500272381
hsa_circRNA_100713	0.187200792368094	0.347250397740513	0.466665149849581	0.0420097341424507	-0.19244284439818	0.0702555703836323	0.224880833013765	-0.12102886516364	-0.101921141331669	-0.00119211666999849	-0.0418738735060717
hsa_circRNA_100714	0.510308530761244	0.644738579105639	0.367222219323637	0.151411460395445	0.0915487247682475	0.357489247698539	0.523743402817532	0.0767182131107623	0.213003649837511	0.26881690552235	0.267984205720704
hsa_circRNA_100734	0.0193329381580864	-0.204017500139666	-0.126151160127208	0.0789428440029728	-0.00307523889765933	0.0391855035339064	0.0536104480456791	-0.103430611022819	0.131506490401187	0.109163949050116	0.0949244489509666
hsa_circRNA_100754	0.812345216876006	0.280067035626476	1.14734288368591	1.37659698885384	1.35373806160381	1.30544166480458	0.904358957388031	1.14779185716636	1.23103914341118	1.30162259961277	1.29583111443428
hsa_circRNA_100765	-0.689011968319092	-0.666881553868404	-0.624675133033157	-0.847706282636372	-0.853593152240521	-0.791369950904825	-0.842637781328843	-0.862691724915281	-0.774418619197901	-0.712543459024483	-0.710484224443346
hsa_circRNA_100770	-0.501547912984391	-0.134891049721722	-0.42590343432856	-0.678273468736822	-0.809108298449518	-0.498834684197014	-0.559379754965243	-0.731623798617478	-0.657577734650258	-0.767195092155424	-0.737630953810473
hsa_circRNA_100780	-0.839699670181686	-0.155778375598702	-0.829428373801282	-0.915398914084603	-1.07169199553199	-0.890637632800547	-0.851666060240806	-0.955517092466626	-0.998708455679259	-0.980244305736358	-1.01824581955862
hsa_circRNA_100805	0.0381286417033209	-0.279816845128734	0.215867133007415	0.478204274044474	0.354872837448767	0.453955383513192	0.152744088448781	0.340852534661359	0.440151821694973	0.488363960582389	0.375894828944526
hsa_circRNA_100823	-0.886928541282143	0.854441114746688	-0.50658803794144	-0.908184244457465	-0.958769683095639	-0.922767976999461	-0.799482874872971	-0.885010147891994	-0.947886364468444	-0.833531528735505	-0.905024898777566
hsa_circRNA_100832	1.23913394511533	1.00004544730973	0.917748611539808	1.52111403779178	1.63807474965613	1.36822143596661	1.17762728843188	1.76272377793436	1.49328029503644	1.18517852486205	1.29670908340833
hsa_circRNA_100840	0.226450874184712	-0.441928629795862	0.668754056077908	0.725074546043507	0.767677604805443	0.750010393239179	0.432487246709175	0.654327209314431	0.653271662243582	0.782922891512684	0.729466842944371
hsa_circRNA_100850	3.14150448435986	0.494777565514476	1.8240530665171	2.93143818044656	3.18747428035289	2.53840172302767	2.28585155139437	3.42012297368001	3.32007754384418	2.26936704101948	2.68837080411706
hsa_circRNA_100852	-0.552026851345204	-0.766127783586812	-0.810125797791521	-0.161349022279143	-0.172429354956497	-0.426256430883676	-0.700507988243281	-0.0253574409405077	-0.243002805946751	-0.555432702414394	-0.331219930754111
hsa_circRNA_100855	-0.321283617517106	-0.485570426136608	-0.127096144061182	-0.0470797862340903	0.00715825592310483	-0.0929648258402886	-0.285691782553368	-0.0245098700240026	0.0733994732455409	0.032446287933388	0.00627834097647526
hsa_circRNA_100860	0.933986045821207	0.699148072646724	1.10686284502672	1.39619064607412	1.26373580573316	1.20384272790203	0.952759819814901	1.10256386836101	1.2472462097612	1.30249069387057	1.2799064340163
hsa_circRNA_100868	-0.187304938961021	-0.0909514937992396	-0.890944122496183	-0.808623612800256	-1.27419760663124	-0.693208614232875	-0.258124783200861	-1.11789918653396	-1.15459740761596	-1.1942457936939	-1.24515537311712
hsa_circRNA_100873	-0.158200182255758	-0.0928155512003679	0.0972596990991256	-0.234208948658808	-0.341923534758145	-0.119017874858572	-0.104133672857332	-0.343050908147941	-0.301966852324759	-0.239954571599413	-0.291116984780019
hsa_circRNA_100875	0.165863078456185	-0.0205338295549705	0.562138246102621	0.790789729926703	0.798677922204714	0.710660773863503	0.160119977028167	0.544257984473446	0.741540728465409	0.850412430445206	0.726793550376646
hsa_circRNA_100908	0.103751231949749	0.655010917415967	0.619173970953014	0.210375806868575	0.103894816109136	0.183422812092124	0.285995127510335	0.235138791102923	0.0540512618758747	0.234420942490426	0.236801855136009
hsa_circRNA_100910	0.178576214872149	-0.131933338425175	0.689956145326755	0.706616870298494	0.873014408688805	0.42360808012669	0.260451625636677	0.485707075455033	0.781757667467093	1.12833858662825	1.04820492460358
hsa_circRNA_100912	0.921813240524846	1.47586107967359	1.06899676325377	0.72976408177848	0.674454093757458	0.914907776754034	1.07527274234004	0.660573604625342	0.667337480904952	0.920369611174568	0.866297825672513
hsa_circRNA_100916	0.652919415836951	1.14999739675579	0.904055033773054	0.388481287988537	0.485791400595623	0.681645309237874	0.891286307627446	0.535604005864364	0.499303924000862	0.720818541594805	0.64720533708805
hsa_circRNA_100919	-0.150514290575883	-0.63845457822017	0.053242189416668	0.14412304974873	0.153869636663227	0.192163527465016	-0.151739804494038	0.0758740694532598	0.144084234169751	0.138834449432851	0.0953795940556337
hsa_circRNA_100920	-0.231000656828934	-0.716605988008271	0.121914267253364	0.238906339245497	0.507892667136938	-0.0191787204720026	-0.319082046699349	0.000483346426085448	0.359577301043041	0.767462519976372	0.651453723428424
hsa_circRNA_100956	0.426372717806261	-0.337875982252954	0.781774271285748	0.8385346934812	0.855733906477786	0.968722507710805	0.478771548009502	0.796859317500861	0.740840906170278	0.777793415583679	0.778432184592368
hsa_circRNA_100960	0.959664018997419	0.632711486567483	1.16302408248624	1.12401296870593	1.17224029271205	1.19671035449998	1.11843616079664	1.0609771332923	1.10990333465332	1.20632605738287	1.21149751623968
hsa_circRNA_100962	-0.527613417694934	0.0174458199492395	0.0468474758384832	-0.69503068464264	-0.730172911449924	-0.592090892041129	-0.523484030722303	-0.768585038680169	-0.713829515638104	-0.693394373799653	-0.698067284866662
hsa_circRNA_100970	1.1476859115216	1.35297437295854	1.58592438142365	1.78637786754508	1.86110414144487	1.52236975364242	1.37508181016442	1.47750538583226	1.6668558393428	1.96497191127934	1.91639804646126
hsa_circRNA_100979	-0.420240455308461	-0.0826035988715455	-0.0163105394886072	-0.453943296081117	-0.513351867536684	-0.339671322621335	-0.279640826700047	-0.427885679085773	-0.549708832243424	-0.311878723431358	-0.410254044001217
hsa_circRNA_100980	-0.0117070330166941	-0.533869128635486	-0.161701153067997	0.0502831268130645	0.0733324588772843	-0.0518625198091304	-0.07665073507502	0.135986166873583	0.0951118007473044	0.0220626996438905	0.0933821470877348
hsa_circRNA_100982	-1.03758915465948	-1.19831019810082	-1.25715132730539	-0.843785450503792	-0.672567127561585	-0.991857037665282	-1.10321802327714	-0.954743454897933	-0.691857593977978	-0.472889424359906	-0.501168949025451
hsa_circRNA_100987	-0.917632638108217	-0.803904301525047	-0.773823855433026	-0.588068525607817	-0.673182231742483	-0.616136596322656	-0.754639015355075	-0.655187025006837	-0.630905623665154	-0.704739597783678	-0.672750408091049
hsa_circRNA_101001	-0.197141493631837	0.884618874859015	0.205252145665104	-0.240023507899544	-0.332661415525894	-0.188175380878038	0.0462747816858186	-0.40988999572794	-0.359290361317201	-0.196757811138272	-0.272243682474362
hsa_circRNA_101004	0.168558975989405	0.534318075611092	0.513210219773153	-0.429394032000686	-0.514442175662079	-0.259765713067872	-0.0846771850125705	0.0357536993290129	-0.460399186959321	-0.441454779466363	-0.446978218143225
hsa_circRNA_101009	-0.242113845780411	-0.757500316171121	-0.151298033817272	0.276264321952025	0.305663324878614	0.177724306982629	-0.219536527336703	0.172196717512649	0.339451213986225	0.337183392479576	0.321944907518509
hsa_circRNA_101014	0.158343609048333	0.504671726206869	0.748725951660321	-0.0557519246758569	0.00591299325475614	0.140156475010341	0.271335593093865	-0.0137331081947751	-0.145238708589623	-0.0324927713096159	-0.0548165071884573
hsa_circRNA_101018	0.287105078317387	2.00557845279317	1.05676936407254	0.569281138685673	0.393099728490016	0.413983516250855	0.806476099058691	0.355791703074225	0.237956045799382	0.519547192118302	0.47412913143963
hsa_circRNA_101037	-0.329172283806711	-0.842276520812713	-0.866555067773323	-0.175445613383427	-0.0415885958276359	-0.393176799830404	-0.586148515779001	-0.106193715216522	0.004918138989176	-0.578276161485192	-0.54028358141956
hsa_circRNA_101040	0.609373558159823	1.45251738464989	0.446945985752802	0.0368013944260759	-0.000965211079173006	0.25887389443383	0.516916246330476	0.0415255967211216	0.0676339382461931	0.123583913831989	0.123140058843287
hsa_circRNA_101043	1.53099142091529	2.24557694312956	1.53124960698391	1.25834263349751	1.14474865664611	1.54448959174305	1.67957929389039	1.01828595035977	1.26968422899143	1.3257857828579	1.27192957517612
hsa_circRNA_101061	-0.347253218831996	-0.748292527680943	0.0281045732165124	0.234413500680688	0.252867498452452	0.180206063281977	-0.194872611919346	0.144463182261124	0.199986303524802	0.275654914861674	0.193785290707292
hsa_circRNA_101062	-0.267524020282138	0.601798425510451	-0.049322261757119	-0.298680427665876	-0.355922144881425	-0.403911797788275	-0.319696996527394	-0.517268347643732	-0.740898208962266	-0.662061149697476	-0.802440698535522
hsa_circRNA_101066	3.40267727333563	1.49886277332992	2.35570073759912	3.19928903559054	3.3413633899919	2.98878812588182	3.11924834751141	3.54399098115135	3.40005819498871	2.72211020750935	2.98988559556165
hsa_circRNA_101075	0.181534147164995	0.39598050345822	0.718995522040167	0.0267394745488783	0.120625872347412	0.211580012126449	0.445085908590981	0.0427477390111256	-0.00723122648098318	0.118620255031656	0.143596196866223
hsa_circRNA_101078	0.112751573829251	0.0703160542719876	-0.0673364745154008	-0.366404713172174	-0.408881335512341	-0.27998684879504	0.0895398294097524	-0.513184121206018	-0.129912741245283	-0.364985201037619	-0.411874561050922
hsa_circRNA_101094	1.30356741281662	0.890054441169397	1.71293864743907	1.85566907427227	1.99360427490817	1.68461692172021	1.35141847386486	1.60490705326294	1.90607498155914	2.07218842654218	2.00177801073134
hsa_circRNA_101115	0.874862817886192	1.27581906042398	1.50866865982573	0.821098222423217	0.822060982047873	1.01748044091469	1.06911647467318	1.0128951323532	0.654086813181639	0.985124532731976	0.981300380737418
hsa_circRNA_101142	1.63903307400781	1.00298970572224	1.96063178296027	2.16175576475994	2.18121625619009	2.08085631745881	1.88076272341347	2.02074791199396	2.11408178664233	2.15312353832752	2.12767133108344
hsa_circRNA_101145	1.77239591192601	1.46809141461962	2.26183559440971	2.17458077899675	2.17356634528598	2.21427868436645	2.03977808200145	2.0348526420664	2.1435637763557	2.27873584906195	2.2362226793428
hsa_circRNA_101159	0.249683907744867	0.949774581308412	0.66902893007421	0.433526315204914	0.370636060382295	0.405443881352573	0.457948487535376	0.195581100990592	0.211735481999777	0.382010069483835	0.334857812971697
hsa_circRNA_101160	-0.926417559121173	-0.992049282757753	-0.677948640638713	-0.37890858321885	-0.388563405661594	-0.687225710187113	-0.84054227312808	-0.585233807464989	-0.373974953749874	-0.318468863703848	-0.410311053598909
hsa_circRNA_101164	2.3660696543549	2.11254726745924	2.77080568967111	2.94426177859612	2.88217762498222	2.8530633677577	2.67582600439001	2.56051057062238	3.1606782304768	3.16439545679191	3.05563955019653
hsa_circRNA_101170	-0.8023139505042	-0.647406970876293	-0.81426785844207	-0.897215558835934	-0.823049228625172	-0.918399102978315	-0.787348599333118	-0.90926774740294	-0.892932088827215	-0.975219479544008	-0.93157550915408
hsa_circRNA_101175	0.439911369893828	0.38259808233799	0.146115102833158	-0.275952636830817	-0.392751101942539	-0.14443652682198	-0.0767833485612053	-0.503175315822679	-0.310920366092913	-0.448387114055367	-0.430678759153179
hsa_circRNA_101177	-0.503559586810896	-0.715829725675222	-0.427098972281553	-0.277068953256318	-0.433184947613616	-0.411282913443081	-0.451856264659329	-0.216925223734168	-0.408278123901371	-0.39496649717521	-0.372041751937008
hsa_circRNA_101201	3.13609932773254	2.40031898454332	3.47812910735474	3.39739553078527	3.82767156590473	3.46697759622466	3.35118785818487	3.21806857792723	3.68922628589856	4.00227706085279	3.94287179403689
hsa_circRNA_101206	-0.28929378370077	-0.0995205845292592	-0.248862355550214	-0.580986692389425	-0.698508284560418	-0.504111924859799	-0.386081473087378	-0.680147504518337	-0.691464869103028	-0.656102103060542	-0.669959794624161
hsa_circRNA_101210	-0.886433816248035	-0.678751586361246	-0.71861358598478	-0.941096117887156	-0.921111457752617	-0.960206314342683	-0.955289479960219	-0.858482993109122	-0.942038598853727	-0.985338616625493	-0.947448705022366
hsa_circRNA_101219	0.45453817816083	0.391731260691246	0.435116435308412	0.547176667026235	0.590642076495656	0.546318336925658	0.565209653796287	0.50924668048022	0.578349986899148	0.544999063436041	0.501938916535669
hsa_circRNA_101222	-0.759761052405728	0.105305396944413	-0.452791022743454	-0.817711922311464	-0.82017105782403	-0.738243945690021	-0.698660419208424	-0.906391841342276	-0.964721080185121	-0.812898735923085	-0.89538264765584
hsa_circRNA_101226	2.05407886704034	0.571014371536679	0.15916937603621	0.142084314776327	0.0169216591707233	0.395684591553724	0.488604334582266	0.0017045641751733	0.197076347651865	0.167632567608393	0.201057594437793
hsa_circRNA_101233	0.455309152030258	-0.366228008068838	0.897457356639349	1.48821904868323	1.64935142441017	1.26761899140376	0.495878413198622	1.10978244390866	1.4514287082181	1.73700232938257	1.61942400843564
hsa_circRNA_101247	0.0203848967607674	0.205161474988025	-0.239242043149253	-0.330648814670902	-0.272267287102402	-0.204878007160238	0.00498034872600858	-0.402819123073095	-0.186942985484583	-0.237581212220944	-0.231690255152934
hsa_circRNA_101248	0.286319748906926	-0.505112371729788	-0.72444942214335	0.248394093024824	0.282892788265049	-0.118171456001133	-0.0255168941442072	0.964748548477272	0.265973105940197	-0.052381771140737	0.168317358700246
hsa_circRNA_101252	-0.433352274024838	-0.826787119632414	-0.613424042699597	-0.239112951602574	-0.221126076814438	-0.256812723761149	-0.291446814076591	0.0405140807071909	-0.564831896547272	-0.284591187348077	-0.118777395423739
hsa_circRNA_101254	-0.718877143239413	0.740372460858803	-0.52901178580985	-0.759325017499809	-0.700936919260054	-0.718588771850043	-0.633061819885464	-0.772204193211357	-0.825117581139957	-0.670896027999059	-0.70227421319831
hsa_circRNA_101258	1.85542428110019	1.66263507903286	1.30463927584834	1.06773614049348	0.945347300971525	1.30733630941375	1.4059429361062	0.757537322321178	0.999644183696481	1.06491165461697	1.02655755119978
hsa_circRNA_101263	-0.371478919999109	-0.427807922401397	-0.462399248297388	-0.592986481519088	-0.606428303239731	-0.66025500761337	-0.516923762321209	-0.668063471758558	-0.724572799555542	-0.709246332182331	-0.728164734812268
hsa_circRNA_101287	1.18875962569148	0.0756170875417892	1.90393858783937	1.85844097223944	1.86755828791677	1.8810430994154	1.43227113560104	1.67415790846315	1.729551087775	1.78973686311604	1.80745976216011
hsa_circRNA_101288	-0.931944956693088	-1.06449176749616	-0.881380444089885	-0.746539906161861	-0.706394129884463	-0.72750496716671	-0.890605338682829	-0.816743637912955	-0.751742761756898	-0.631376771202156	-0.629889934462164
hsa_circRNA_101307	-0.54002288493178	-0.997165372080352	-0.0684309703211925	-0.0161664722678878	-0.077525755921976	-0.131364967508906	-0.602281730335408	-0.0835090742851192	-0.0280883297664992	0.0458543052239182	-0.0113219656615162
hsa_circRNA_101309	-0.581023694992027	-0.519969187567518	-0.353174409254544	-0.242258438842693	-0.187564711155249	-0.214357617338318	-0.512876661198085	-0.348118935372449	-0.137458531280078	-0.0707535891103111	-0.0675816467561108
hsa_circRNA_101311	0.730874771983052	1.68215333782656	0.623448514753997	0.359084029071169	0.315061662523833	0.576393542261282	0.8894791715344	0.368453137099356	0.257667243898744	0.660848916954119	0.544087261284902
hsa_circRNA_101320	0.184739042840544	0.396861307978253	0.449060056404336	0.0802230123301032	0.0833496283299336	0.118570823966788	0.219322921197083	0.109936932543435	0.150717626285709	0.252921694477929	0.229786733981207
hsa_circRNA_101322	0.385181823002715	1.05618503539565	0.378291504070656	0.120110065863486	-0.0494553215539	0.25489812979734	0.518522435399739	0.0190029273781692	-0.0147905165689315	0.244672311065222	0.171691637098853
hsa_circRNA_101338	-0.536238646675996	-0.97877491628574	-0.251149353801848	-0.0899144237766053	-0.183097659117624	-0.193083714530143	-0.524997784557405	-0.190283330851003	-0.164183870127996	-0.199005613212114	-0.184699416183739
hsa_circRNA_101346	-0.562242557590361	-0.817352521702316	-0.452574683903213	-0.0644403714572087	0.028763475980031	-0.0788995217158494	-0.601916646200427	-0.087251885245136	0.0958197107552935	0.038665053989501	0.0449499427516966
hsa_circRNA_101381	3.03726115383362	3.96530295967246	2.88761554476315	2.37060917411515	2.09218389103543	2.63819754902644	3.08713911293433	1.97026989948091	2.1436586489768	2.39070774785548	2.29712393537072
hsa_circRNA_101408	1.21487898030041	0.0130510620562426	1.83801096454384	1.95903606040237	2.0332353254227	1.95280473852256	1.5070233662504	1.82985289835747	1.98381880699537	1.88114906447326	1.94049812530776
hsa_circRNA_101458	-0.732892050093239	-0.91820542679335	-0.331890805888717	-0.306862848664325	-0.247947055932931	-0.409206649973653	-0.795921174948159	-0.381528698769073	-0.160393914321347	-0.0875146120391632	-0.161745240781911
hsa_circRNA_101461	-0.42542846210751	-0.839890590952095	-0.508468592145214	-0.849237121211747	-0.87429476185959	-0.683298518634945	-0.708518192725827	-0.803019105735872	-0.802702164121312	-0.971712413971264	-0.981568073980531
hsa_circRNA_101464	-0.571905410906055	0.66251092782838	-0.949149909632718	-0.887359129129063	-0.981210778265039	-1.08939909592558	-0.959360488679479	-0.893783496231106	-1.0257163652886	-0.895573741132224	-0.910254752431111
hsa_circRNA_101518	-0.469614814746645	-0.439467490212264	-0.184029459718966	-0.662874339900267	-0.5918205316212	-0.692222316429525	-0.569509135032006	-0.59698157351071	-0.459693851629193	-0.494660644447608	-0.571562073105
hsa_circRNA_101523	0.344171138555392	0.172302384925238	0.493956244674392	0.11454651047357	0.081598208409646	0.140103280717387	0.220114076142656	0.10460463939441	0.117466075192347	0.156322980344026	0.140163698872053
hsa_circRNA_101525	1.85133238019448	1.33215140492693	0.783303601538636	1.76873576470805	1.88696696183155	1.51190916862857	1.55012493154994	1.8403858764398	2.46129173452269	1.85905044882161	1.89572498569406
hsa_circRNA_101527	-0.216685152082972	0.0673634452322816	0.161729453321249	-0.297041755903096	-0.244121157789208	-0.207322646898287	-0.125133238714838	-0.128616906896899	-0.272734605828366	-0.327992584559178	-0.279609610596006
hsa_circRNA_101541	-0.151327635973676	0.0869242216079114	0.496723213818322	-0.0422235096734346	-0.264221649682639	-0.0270265668713672	-0.0133201348889912	-0.0255713548231795	-0.294162929811627	-0.270473015715353	-0.194892634892434
hsa_circRNA_101542	-0.0905162989490111	0.336263381725726	-0.432151448212877	-0.732061417012051	-0.921183969915029	-0.588351002578067	-0.23922205207576	-0.859389069457838	-0.906082811165947	-0.8177256466686	-0.888834771047107
hsa_circRNA_101555	2.21699005442316	0.539522358687508	2.64870961678845	2.93250652015442	3.03269642018571	2.80286978854341	2.32816984104601	2.66021489534962	2.85212968714592	2.94715793924797	2.90121886443074
hsa_circRNA_101556	-0.749972627859887	0.172472616437661	-0.640781964492832	-0.900795527630903	-0.967290117557959	-0.860771768752039	-0.754524564735839	-1.02924046186418	-1.04757164981027	-0.970363933927032	-0.982574084048012
hsa_circRNA_101590	-0.107215474459673	0.618682569393119	0.300446205877653	-0.0649569611448846	-0.207316984464778	-0.0304070029656297	0.0481022178952573	-0.166203753504828	-0.306735902365214	-0.147207166297499	-0.171712592326033
hsa_circRNA_101604	-0.900579526954104	-0.552294458077338	-0.629549410482903	-0.938039376887712	-0.88190847872972	-0.876212148887623	-0.810986252714683	-0.768633270735517	-0.948831018435725	-0.857334938624223	-0.892517515621193
hsa_circRNA_101630	-0.545638400519243	0.282931637298574	-0.181943912214794	-0.52764785432762	-0.552924908427804	-0.484720922250417	-0.316762298351286	-0.435735407374143	-0.605511572701147	-0.495234453884677	-0.416042378296887
hsa_circRNA_101642	-0.424138018469666	0.779937121357783	-0.0290534355635823	-0.380963559173879	-0.508471708838159	-0.358585735481272	-0.190778151900808	-0.492296414535051	-0.527282089213116	-0.450527744699253	-0.463658641631397
hsa_circRNA_101647	-0.631578641190755	-0.852201489832865	-0.634990087746075	-0.744637936577347	-0.91575580378059	-0.926047809596254	-0.925998002878189	-0.810901249657298	-0.924478213368598	-0.946322188150025	-1.00212255495646
hsa_circRNA_101670	0.59223810460516	0.343419262817808	0.89081809810732	0.904200028441527	0.849714317429219	0.861996736547755	0.884263498983205	0.831263060034506	0.776470386245202	1.07934485534403	1.01100852461432
hsa_circRNA_101672	-0.618246627418531	0.639673879348518	-0.116250315536288	-0.580482359016409	-0.644162377447583	-0.474358476268131	-0.390290355307135	-0.507292987436175	-0.764178792192263	-0.669375147654001	-0.699943686377123
hsa_circRNA_101678	-0.617436379898948	-0.152318340868309	-0.344804200012794	-0.596903432405803	-0.62986857754322	-0.644087246558653	-0.570087041169052	-0.579832606354667	-0.626134741838078	-0.570722533599462	-0.510080788586566
hsa_circRNA_101684	-0.254147422591274	-0.722031943615682	-0.52901178580985	-0.167779445818229	-0.0217627675363284	-0.320687034084711	-0.162905099607566	0.0445097181697863	-0.074262651279474	-0.381224717982075	-0.329277850322853
hsa_circRNA_101688	0.0693702685289038	0.698732223488289	0.408418397682492	0.029377953230939	-0.0200402254040385	0.0806919621372615	0.109203282463885	-0.107638858245634	-0.00617267341419473	0.107214446696804	0.0723928835734221
hsa_circRNA_101707	0.983220889588616	1.41540617464711	1.46156674899497	1.95226991599082	1.8317692491823	1.67141309934172	1.42245235428554	1.5815306215719	1.82200592193518	1.92833233400479	1.81389864332128
hsa_circRNA_101712	-0.5811838321611	-0.189017911415826	-0.934125140945518	-0.882508671785355	-1.00231289762791	-0.869106610661816	-0.743383347190368	-0.781777897354134	-0.917422620145785	-0.892343203590385	-0.928028006020436
hsa_circRNA_101717	0.0371986762149769	0.343046695162246	0.0556833290659455	0.0663453339938969	-0.133670703264212	-0.068075556378067	0.0546116373465886	-0.628237332974702	-0.0787535557693426	-0.367082063973274	-0.343188012701738
hsa_circRNA_101722	1.33738125551803	1.79721294155842	1.33702017329521	1.09773657302171	1.02400909488326	1.23763662089574	1.34955123419953	0.945088888347956	0.993787880456401	1.18263353454014	1.12613247330657
hsa_circRNA_101728	0.209693689375578	-0.228181689306431	0.494132645069588	0.593790721031431	0.653777230060887	0.509732894029093	0.301648169247589	0.526909291278984	0.539139938689828	0.656583013367489	0.609099911691852
hsa_circRNA_101744	1.05870377940995	0.613464080537393	1.64479674895944	2.22695255410719	1.95851411688351	1.93216454441289	1.72429374794102	1.95049907761286	1.94860410179295	2.0208642742665	2.07893320790758
hsa_circRNA_101748	1.45715918750083	1.05163672676838	1.81987586301263	2.24722663276272	2.17441902853757	2.05920797612828	2.04325196488815	2.18127362030235	1.98415377756636	2.10960804761157	2.14610487492253
hsa_circRNA_101749	-0.921396363889743	-0.921076599760634	-1.05446540798401	-0.73130755580724	-0.822033557180297	-0.819119515841284	-0.636251692562147	-0.887800222850017	-0.802755048658037	-0.835025035591145	-0.803102220275128
hsa_circRNA_101768	-0.416202572889533	-0.053068253217892	0.0151062333062496	-0.45268089036744	-0.443880049249948	-0.46133317353793	-0.350474098968405	-0.339090457841116	-0.567198344725844	-0.404907163688639	-0.467787009830464
hsa_circRNA_101771	-0.784266439058631	0.389512005254134	-0.686243788363573	-0.856225259309284	-0.868667223894366	-0.849741803657697	-0.710089316105395	-0.803693302917631	-0.766536484216543	-0.840680736443987	-0.827030942576021
hsa_circRNA_101777	2.00626459268668	0.907917600928354	2.57894078851015	2.58436261129281	2.64309463086932	2.47377311780157	2.07903011574699	2.3442608439874	2.60066477285092	2.67983488127634	2.60582384676055
hsa_circRNA_101780	0.263397365255396	0.20929405573915	0.56644502635443	0.615926434121266	0.691341788601425	0.711023919910382	0.439650284868478	0.587527353559834	0.682843037252347	0.950748629208111	0.867009715991305
hsa_circRNA_101782	-0.83335195445984	0.144157890439923	-0.737520593401984	-0.909852291809845	-0.935865359894044	-0.7587556482195	-0.619282094979929	-1.02816772612131	-0.951248821984121	-0.986024404771534	-1.00919442350693
hsa_circRNA_101787	0.460456070593666	0.235366410209615	0.263994236272263	0.512274227335626	0.493463020570331	0.573926529869102	0.576154154849362	0.374565001994235	0.657112470482148	0.468777622305202	0.466777019430432
hsa_circRNA_101810	-0.0703138427927638	-0.65515400024399	-0.0583585079116824	0.1339432843639	0.0773623347260948	0.112124770276035	-0.0910695779926012	0.080370559238366	0.186703052495261	0.150935195752074	0.150724351809618
hsa_circRNA_101815	-0.743859251068736	-0.65548375682497	-0.652907590110714	-0.767464341712735	-1.03469960928964	-0.907626917693537	-0.927904770934456	-0.702757240310196	-1.04526878498063	-1.00088949767727	-1.01691157285313
hsa_circRNA_101816	-0.459656896109976	0.573201093917311	-0.034134589775373	-0.546925950029802	-0.595491049679234	-0.503750225755158	-0.349937351236917	-0.631484249797566	-0.610003864956845	-0.521115483672813	-0.496523082145866
hsa_circRNA_101827	-0.555071498700342	-0.167982430554066	-0.467450487849106	-0.0221079887686412	0.158645721669365	-0.0834412562810758	-0.53318260864654	-0.190028419537532	0.29825707520374	0.234270242672176	0.188690909532859
hsa_circRNA_101830	-0.637967199977108	-0.466494294331649	-0.421205160070793	-0.647182009404103	-0.738651726341541	-0.623012232635658	-0.613655345607968	-0.673627595248699	-0.762228023531686	-0.630451789470869	-0.680770858017907
hsa_circRNA_101835	-1.10206315377607	-0.870326502789212	-0.820314835440729	-0.492213382703559	-0.371817165163791	-0.681396188987983	-0.954193796995492	-0.733665862747991	-0.431782351138268	-0.0491781562887917	-0.215974448199426
hsa_circRNA_101838	-0.863677226783692	-0.445954922104988	-0.562089590616118	-0.863619249602315	-1.01207211255505	-0.894961464512318	-0.854806889316167	-0.963780346224116	-0.891036726891432	-0.886962840593456	-0.880165158874873
hsa_circRNA_101848	-0.622971800044732	-0.957732838402247	-0.224153380966927	-0.220730162475807	-0.165381270660849	-0.242257560799695	-0.619366138855886	-0.338214225106178	-0.12126149958571	-0.135060476974951	-0.152623618108728
hsa_circRNA_101852	-0.597152598190757	1.46945136242949	-0.673016174739777	-0.767328238756669	-0.722851246848676	-0.7562606952065	-0.596451850041775	-0.891350450519582	-0.838612856650388	-0.650804597230378	-0.733356591201438
hsa_circRNA_101873	0.62971885229503	-0.34281923590652	1.32218805285326	1.77072921246784	1.72301908713592	1.63850496873899	1.11653482969707	1.28170546947957	1.48930174662057	1.16471814627063	1.1847861545298
hsa_circRNA_101902	0.352993751572186	-0.0740230204506762	1.05926719237748	1.20596515426036	1.17780549851965	1.01622029093115	0.412239744936554	0.978435716286102	1.08312823387569	1.08997372408313	0.96209846407239
hsa_circRNA_101904	1.4184945062783	2.09228504942514	2.13588669197308	1.53854602457349	1.45434808591808	1.65671367264718	1.82326357133777	1.45190002616871	1.33319605576267	1.59387698180366	1.55520375350328
hsa_circRNA_101910	-0.0475929828995379	0.187772580450542	0.0807236174635266	-0.166798196536664	-0.210470185292825	-0.0821554591257372	0.0278192407845284	-0.168557694529512	-0.253721546601518	-0.107847395091052	-0.158184815064443
hsa_circRNA_101914	-0.739616741695047	0.236190763859791	-0.468576470469248	-0.957538053370849	-0.927434650504822	-0.833471102768246	-0.488674077453819	-0.914832053071217	-0.970317547706672	-0.647374057286184	-0.67352145075687
hsa_circRNA_101920	-0.633772294222054	-0.473093589451631	-0.465375173403425	-0.743924931345847	-0.710457023908279	-0.755052077596341	-0.681610711769106	-0.898691744829918	-0.725364252959313	-0.663587705190942	-0.715745117873512
hsa_circRNA_101922	-0.749914068654793	-0.525061135938323	0.0900281153049326	-0.825427384032767	-0.883362328173025	-0.985927999113542	-1.02630208440048	-0.906077700609131	-1.00603718381996	-0.639468609282692	-0.741018858654899
hsa_circRNA_101939	-0.914690393576989	-0.372260496952091	-0.437020384502725	-0.928150479005201	-0.998489309877662	-1.01768244069256	-0.999100991696917	-1.00366044438692	-0.973332202504033	-0.898101368176961	-0.985722492595552
hsa_circRNA_101945	0.601839987954914	0.190481328599884	-0.00983592871767639	0.907973188662583	0.96499229969776	0.62207969053873	0.391279298893943	1.22648811742559	0.89765862052191	0.524767761139352	0.631309525757798
hsa_circRNA_101960	-0.891502079550743	0.229741824656949	-0.607979127908007	-0.844065991706989	-0.856788011518645	-0.823840312055027	-0.707803347129562	-0.809879064409689	-0.93990900443452	-0.81439381254619	-0.893238150484982
hsa_circRNA_101965	-0.716778871883849	-1.10263368010859	-0.934324533316155	-0.148227933369765	-0.292485165944459	0.0576857392299751	-0.34370949268415	-0.197403675632543	-0.631210494554053	-0.87717861382904	-0.647190535051353
hsa_circRNA_101967	2.85074701698206	0.949330999457181	2.88356919447036	3.63565828247196	3.62839133598978	3.41874321647307	3.27751056427457	3.30137052827652	3.37989749252086	3.64371397803118	3.54414908347696
hsa_circRNA_101969	1.68914003351246	1.20414015745603	1.32862080840033	2.12374839679546	2.27906045032216	1.91161671014349	1.60953262700375	2.35541928633752	2.13532366099247	1.79711488798984	1.96051360703711
hsa_circRNA_101971	1.28458883500582	1.72991872060253	1.45632159358354	1.97977843433646	2.04966562627091	1.75298645430495	1.52753620116082	1.79262545771196	1.77015982076124	2.07530429717503	2.0202092011998
hsa_circRNA_101979	-0.962514217904736	-0.914481452915122	-0.915129054329889	-0.862176359061133	-0.755793606542144	-0.868522029378225	-0.894007774918469	-0.761235048120122	-0.745427674167336	-0.563932429472795	-0.672549274959314
hsa_circRNA_101995	-0.260843371201542	-0.456233146544299	0.0245451690793187	0.0167718310777869	0.129536780349171	-0.00486130904479058	-0.284214373754969	-0.0468616977508009	0.0564768456969187	0.180123336895822	0.142224851797971
hsa_circRNA_101998	-0.175287232859435	0.609404107977796	0.0705267284133854	-0.208611098492023	-0.236096613228593	-0.182135516415118	-0.0985746816921475	-0.0973630159400743	-0.246595737034007	-0.0266668748975661	-0.0753001694391413
hsa_circRNA_102008	0.105214721203001	-0.43969024010805	0.130903770450113	0.28089938075765	0.16058511910096	0.204598556569021	0.292702755668112	0.124426522066497	0.373151266785927	0.26059279525876	0.211808880605504
hsa_circRNA_102014	-0.764171607180074	0.658186402884069	-0.339022118516002	-0.52072323172079	-0.821096793821113	-0.808859515942786	-0.690917711386381	-0.750807762232358	-0.861948536486918	-0.722122012521266	-0.748768785940729
hsa_circRNA_102018	0.350988546859937	-0.075123914006475	0.683402154299899	0.853160848708467	0.879344490013887	0.789836787319867	0.445560366707533	0.67628383911263	0.908878243410616	0.874890065097386	0.816341821372291
hsa_circRNA_102020	0.406926382722422	-0.100330037783352	0.820360868240724	0.915050763011845	0.921057134209842	0.919301584929873	0.573033616775181	0.795285513131757	0.914965848811135	0.941036738099468	0.865838265580059
hsa_circRNA_102031	-0.793836682036505	-1.00544452409897	-0.803346563908938	-0.525436731682756	-0.551483205859527	-0.599306866967272	-0.90127548200067	-0.560631082762481	-0.550412613768585	-0.635853796734281	-0.65496991117078
hsa_circRNA_102034	1.46077269783275	0.98996055944734	1.44415603628817	2.09317359344664	2.16206510220398	1.97041176857236	1.7165231196842	1.89000296338143	1.66863957637966	1.76896462066401	1.79531250112736
hsa_circRNA_102045	2.16447336049453	-0.169067684469325	0.75849718514556	1.94012802860538	2.29588301742176	1.51261196922105	1.51037759533959	2.69217327703473	2.1355987771322	1.2053365604574	1.65380207354144
hsa_circRNA_102049	4.84367665406692	3.13803649207454	3.20518651299453	1.35104944213681	0.704182196028274	3.13712300974001	3.50919168009618	1.03801863347123	2.38827753393698	0.601023876891577	0.543353262714618
hsa_circRNA_102050	-0.330972850395883	-0.355356899074495	-0.496241526135752	-0.259556680692263	-0.106483306286746	-0.209241315359109	-0.122810705400992	-0.275067612719631	-0.129671050390895	-0.0507184729463662	-0.0385498094817711
hsa_circRNA_102051	4.51319217202989	1.93493577996729	1.51753994639124	0.781614327867716	0.813186211092525	1.65443948045321	2.05058988324191	0.278153498780144	0.674830832566255	0.314316081723721	0.184069714896699
hsa_circRNA_102054	-0.667167213379328	-0.913814959983412	-0.799484347240415	-0.410411529925707	-0.314263833811388	-0.418092293847455	-0.592396516808589	-0.704507290213486	-0.520274812308288	-0.509727907019919	-0.559917171809614
hsa_circRNA_102055	-1.15545533095522	-0.9554187774887	-1.09659958095786	-0.80845525965052	-0.731000769422493	-0.946152613633513	-0.954193796995492	-1.08201387846916	-0.813095149912872	-0.709444096648803	-0.755459843660653
hsa_circRNA_102059	-1.10298351078963	-1.12916013858807	-0.877972456629973	-0.789245374802482	-0.696089278630616	-0.852655080591962	-1.03084901020663	-0.810279871534854	-0.7948019522983	-0.710904784014117	-0.685544753633046
hsa_circRNA_102061	2.77200220233942	1.15666908795454	3.23180204896152	3.31592939463692	3.36497227188966	3.37050874558396	3.10971678871436	3.24054622039501	3.3122814278486	3.30882094874774	3.42659777965706
hsa_circRNA_102062	-0.568000646839965	-0.548181325545793	-0.544942377733823	-0.396290285113749	-0.362849070396599	-0.380318589711144	-0.380511998354425	-0.267016984997642	-0.403764563638906	-0.404783863593983	-0.361948487004408
hsa_circRNA_102069	-0.651809187789777	-0.910826392581233	-0.526053431349901	-0.394577041241988	-0.434744975561431	-0.340639421333105	-0.46213989183077	-0.23448403132089	-0.437594216948875	-0.418220623369637	-0.389923794650994
hsa_circRNA_102083	-0.764545187360059	-0.416293014440118	-0.796265243184782	-0.975078851872158	-0.904065694820231	-0.888982881993561	-0.750222627447412	-0.949996351523345	-0.84998618357612	-0.774552424688572	-0.889938365938369
hsa_circRNA_102096	0.393802541579469	0.276218223940722	0.714111593020782	1.12496979870325	1.05393101669073	0.719273576647546	0.531399654985393	0.746819580958028	1.02246573512512	1.35383352595077	1.2316896281066
hsa_circRNA_102100	0.703559962393641	1.22092120876389	0.956054019331746	0.758078755256372	0.725208431375105	0.929663603101894	0.815275924986205	0.320717173292525	0.614269376129792	0.388776979386035	0.414517047547351
hsa_circRNA_102105	-1.08436050557835	-0.933418109032259	-1.02945182538592	-0.813008995270556	-0.675403185077236	-0.936730206191188	-0.929740928794535	-0.783616372954733	-0.662559465829614	-0.623550358741906	-0.664925312105389
hsa_circRNA_102118	-0.693056491631618	0.615748677729043	-0.248556192560299	-0.501570261381492	-0.587420679651827	-0.504122116715634	-0.51681398137217	-0.385700857920608	-0.709930741529576	-0.736043416050837	-0.612348461552757
hsa_circRNA_102126	-0.593282603752408	-0.673420139062398	-0.923674820105217	-0.929608410302255	-1.07099232551763	-0.791281326094788	-0.899511478024973	-1.04119927576823	-0.841949557210855	-0.914978660441139	-0.928847665669947
hsa_circRNA_102130	-0.779711999674541	-0.759611079083684	-0.554384331314292	-0.894939621824835	-0.871021709769734	-0.796161210364241	-0.785828369407	-0.904082169079709	-0.849461439375588	-0.841728559974925	-0.845438662202133
hsa_circRNA_102134	-0.948208323760856	-1.07759010978239	-0.852454422302807	-0.554418904667201	-0.685652465988929	-0.658505325815705	-0.947341570990688	-0.931165594564156	-0.719402087985234	-0.713150583188884	-0.705765703961636
hsa_circRNA_102139	0.0425530957132053	-0.322746818361692	0.240129312797735	0.324379919559199	0.328910528472835	0.326746086326841	-0.122098407774963	0.226806796862019	0.346172457410184	0.371254912095504	0.320628503983204
hsa_circRNA_102140	0.0409816790422495	-0.213586857398953	0.450714484847199	0.506231714113606	0.529744233829641	0.556459730448838	0.117959287807345	0.48255577327824	0.481475300681204	0.545069968526101	0.560391071324127
hsa_circRNA_102153	0.832867376190794	1.13872789275267	1.00746497910582	0.740885349474723	0.811319244336436	0.851248915003982	0.914358521802929	0.64081665087105	0.747847930802738	0.87314990879643	0.874393532953574
hsa_circRNA_102173	0.230347549198859	-0.0677523242170523	0.655589604533094	0.659129454296851	0.656998117215654	0.556776789857523	0.375189640044213	0.648590929060495	0.570157062001421	0.650758127238935	0.657969183162604
hsa_circRNA_102178	-0.711279923204479	-0.303180124355186	-0.395543229377833	-0.612208424853868	-0.710562485541049	-0.612382528541187	-0.54666239155763	-0.730889496300968	-0.795286914056939	-0.768059751342259	-0.734763751024586
hsa_circRNA_102195	0.646025869929292	0.214253613198198	0.320319959592218	0.0613796166951107	-0.0736140494026144	0.0728507864686399	0.174725316139185	0.0586858935722124	-0.000208906430237149	0.0442510859709309	0.0124920357311966
hsa_circRNA_102196	-0.424944700637229	-0.829378343664063	-0.424882214967797	-0.332460349847811	-0.156203996341399	-0.359190656516079	-0.6099019484562	-0.301342512209758	-0.152070032748522	-0.203354989665573	-0.219775030017237
hsa_circRNA_102211	-0.49509585593802	-0.894459718243272	-0.241894567270474	-0.0471989040987639	0.106509582881311	-0.13879034698233	-0.557654582334747	-0.177576364366999	0.0931938869472885	0.103719379244422	0.0465369156730606
hsa_circRNA_102212	0.104781898423331	-0.527208812245792	-0.427414278754162	0.0420429045276456	0.216786902229076	-0.0842956030310026	0.0909278238629448	-0.000865221190416268	-0.00428742058387567	-0.105538270361698	-0.0677162756754284
hsa_circRNA_102224	-0.217585831055049	-0.473681096633278	-0.764406595086336	0.0905462406120845	0.160878709501778	-0.239275676608652	-0.42885679149521	0.468836625068845	0.0688320300690817	-0.251627501674377	-0.215837718440112
hsa_circRNA_102226	0.240113905683531	-0.228390572593304	-0.221379430833306	0.385746456502781	0.585985155704858	0.224307784075206	0.0114088465300601	0.845092974650819	0.388859446585332	0.097338839335184	0.202068623954698
hsa_circRNA_102228	0.0717399762391144	0.369089345971385	-0.0898330672672851	-0.341180680337333	-0.159444524503632	-0.317281260150129	-0.128557767010584	-0.295871570473804	-0.463191818506013	-0.367868276011969	-0.391301201529181
hsa_circRNA_102229	0.0746399923027906	0.0603961796332029	0.108829145988711	0.303377339859046	0.424417655754167	0.404147651631112	0.35241680057519	0.402246156043982	0.406369019273692	0.506956445454612	0.534988568393735
hsa_circRNA_102233	-0.732767566444369	-0.836454050334596	-0.646963099871217	-0.537931969961675	-0.439565161494469	-0.477283318018243	-0.5679108853136	-0.419525685062834	-0.510139659589007	-0.363367999503893	-0.419977290295643
hsa_circRNA_102234	0.420441686647043	-0.259324315694117	0.717854009971594	0.61714721376475	0.82893668745	0.760504300812767	0.571115753895661	0.675356023189653	0.675107955637117	0.915896745633304	0.862994983893271
hsa_circRNA_102239	-0.337383198567322	-0.514899059508949	-0.66184180969962	-0.0681315651541633	0.0807602173005709	-0.320669727604776	-0.508224249853163	0.386967046378798	-0.0515339580422687	-0.327931061667298	-0.266677659496947
hsa_circRNA_102248	-0.759128442275023	-0.420638884018058	-0.335292877467432	-0.602309042622047	-0.903451303782914	-0.877503344601073	-0.7702979149574	-0.898089653439509	-0.571562682401184	-0.679099609216369	-0.721633527912202
hsa_circRNA_102291	0.539546684495428	0.629130753903528	0.575553009596342	0.821958311386185	0.889061122440078	0.603238614437027	0.704028855000067	0.649553825562408	0.80192896698123	0.910758341517992	0.883056570195108
hsa_circRNA_102292	0.268494172115424	0.124540728298353	0.40492887788527	0.593439899471308	0.73784710544866	0.527180084942755	0.445972288562198	0.571470434604139	0.659546328943984	0.74822316187906	0.741377889503942
hsa_circRNA_102301	0.0317455936833223	0.348242624986311	0.32346709490201	-0.032580212765054	-0.0496513721274972	0.117947768172771	0.151937136302227	-0.0946030035245977	-0.0191569988272037	0.109025365673718	0.0443766912163891
hsa_circRNA_102325	-0.911723679796589	-0.866195872005354	-0.851855362285711	-0.474963345100249	-0.406479381117195	-0.500674081774504	-0.779748643795487	-0.554135277707813	-0.297433358260342	-0.227114760875376	-0.267871582448565
hsa_circRNA_102333	-0.680416969311111	-1.16254619496668	-1.0441987272573	-0.195848867835659	0.22435982238648	-0.890442345455923	-1.04489830360705	0.281584315243964	-0.208556028009048	-0.423469783360057	-0.312314132590914
hsa_circRNA_102373	-0.310547936270177	-0.400027233319698	0.0695091994505279	0.171835472459135	0.0417400336477947	0.0484430442653184	-0.131748865415373	-0.0281731484148121	0.142973147390869	0.0614329629148056	0.0172621686398158
hsa_circRNA_102398	-0.358389285281661	-0.234643546386132	-0.0393755144259342	-0.568842764671543	-0.484848262087884	-0.468844797523674	-0.448487565436987	-0.473761375216841	-0.483485620625066	-0.510165193266541	-0.42174666663482
hsa_circRNA_102415	0.794084724043265	0.317399328024771	0.761703620865316	1.22280674669045	1.30221218038979	1.03725820223152	0.722950237996505	1.36301361925423	1.24800446497832	1.02347586540205	1.07062122908722
hsa_circRNA_102424	0.823394531035658	0.361795079157029	1.33922847897827	1.29246407137186	1.29099238243137	1.40507774119643	1.03856350138834	1.21779412577765	1.22684413673381	1.17364980298511	1.21167802299121
hsa_circRNA_102438	0.263286033628521	0.411558451213554	0.422992393297587	0.168222867361314	-0.134303428855518	0.156920145206932	0.217702507569242	-0.0925188284191172	-0.168074503498264	-0.0135658419108052	-0.0207038915443367
hsa_circRNA_102439	0.307165308624772	0.784893416795658	0.534750437760681	0.25182502738837	0.0351426193466207	0.27469195437105	0.361298275758487	-0.00731495722697444	-0.0162233893400099	0.0673013827855678	0.0453865585550557
hsa_circRNA_102450	-0.76294803250647	-0.573719504491883	-0.0277446900086471	-0.841761634832587	-0.866127402174731	-0.68693117300532	-0.715200935814879	-0.935988328115769	-0.891810448922078	-0.858066736697508	-0.850926079376533
hsa_circRNA_102451	0.877132949420164	0.624436656083755	0.759644765104948	1.72817561573683	1.31558912370692	1.12735504252358	1.33853992560281	1.37306390927676	1.07166719650742	1.21659462326352	1.12286816286714
hsa_circRNA_102455	-0.140122001550001	-0.626540039325791	0.1938085757545	0.102708590723394	0.288286343767942	0.223758464972327	-0.0890445974149163	0.154307770067347	0.136565432457838	0.219152597095998	0.240979004732331
hsa_circRNA_102456	0.725192666107432	2.25287062400868	1.25763597813437	0.796189876804104	0.691563783434383	0.947870821468429	0.94182052730199	0.590840594774517	0.654824299580626	0.827071861032689	0.730032335341472
hsa_circRNA_102462	1.32837668988767	1.62867423593759	1.40110851403967	1.33968867696157	1.20175464204455	1.24433859090171	1.32848429672753	1.10451597166778	1.16163482061701	1.38957283141144	1.28623344840281
hsa_circRNA_102467	-0.606397373031585	-1.00700878427082	-0.449747741238232	-0.440623589532693	-0.365758334044854	-0.455637270672831	-0.712061386086526	-0.407448138264716	-0.442096807916019	-0.338428290520547	-0.357068594608714
hsa_circRNA_102473	1.02976947301612	2.02637153025222	0.924437954638363	0.693032301337559	0.474931535629675	0.791696431366636	1.1202088220803	0.474088168677712	0.477289862678692	0.711246760798717	0.690206995761479
hsa_circRNA_102476	-0.764216045378777	-1.14240841361599	-0.913915313745612	-0.563054696869682	-0.537597646303216	-0.540462885914864	-0.701705636129666	-0.67359767550861	-0.808440611709905	-0.760217696352664	-0.720610069589466
hsa_circRNA_102483	0.55959748395744	0.155027935195264	1.15912290866764	1.37290325627687	1.4787810225335	1.33742043282427	0.775500599708887	1.13804268502778	1.37523123205607	1.4692488890359	1.40884340084902
hsa_circRNA_102520	-0.905829605127808	-0.263284287064818	-0.483115129053755	-0.890678314585306	-0.796797298140108	-0.729748833081116	-0.654708843639072	-0.986351647154294	-1.02793619876574	-0.795310129123639	-0.905083590659153
hsa_circRNA_102534	-0.55285903396981	0.229017448044216	0.0770143136217545	-0.438388935972925	-0.588382406231927	-0.377675428854635	-0.219501388189113	-0.646755027569311	-0.689516174860458	-0.517836260853107	-0.548383361428798
hsa_circRNA_102541	0.00652899216234892	-0.509796106476344	0.321910484648917	0.477283135279791	0.604011466562396	0.307867875972437	-0.00866541310557158	0.293417372683034	0.52036070220466	0.709224557117335	0.623751199378031
hsa_circRNA_102546	-0.097904768261349	-0.913030276668939	0.172412895488417	0.100583636191828	0.153352591056262	0.219267065662278	-0.140530173518805	0.167115078903811	0.126466546971213	0.120592665710449	0.148332937702184
hsa_circRNA_102550	-0.0179199833249607	0.874479965447865	0.447367608377575	0.10128505125308	0.0876852968443832	0.191734624621486	0.240505590780081	0.185841328613837	0.022394741660799	0.110607834763793	0.0579640732309615
hsa_circRNA_102562	3.53436988423405	2.31760134155	3.88626247142709	3.84373740502236	3.82035156512764	3.98178135288248	4.07228150963414	3.99175795451197	3.6574704973101	3.7452144463395	3.9098662275808
hsa_circRNA_102563	0.897840935158795	0.73762738419973	1.16916331162383	1.31664518512117	1.38227793032384	1.29110871282101	1.23781021455349	1.25095367984175	1.26719022579765	1.33974607025572	1.34937350137786
hsa_circRNA_102567	-0.489496615246519	0.732294601745588	0.196677100338386	-0.234373824174064	-0.37900532491932	-0.280856854580109	-0.162020760371769	-0.380247450961528	-0.529318953451711	-0.329330900733845	-0.394181878705203
hsa_circRNA_102570	-0.193426172396771	1.1004909200235	0.722756999539564	0.078053900273505	0.00658075022699506	-0.011295582406255	-0.0504715323219559	-0.187868378525969	0.051412531470733	0.193133854477814	0.0851088151282292
hsa_circRNA_102579	1.43508645318876	2.44087013946833	1.33769677904119	1.04867687588243	0.845184635513838	1.32401102563301	1.7297341791343	0.895530512117064	0.819447556130402	1.1707390595207	1.11810275013227
hsa_circRNA_102585	-0.479032459168943	-0.532824401907461	-0.844564767524527	-0.748512431365203	-0.848263275825881	-0.85376248354713	-0.832018042996254	-0.925072161686597	-0.923744717800638	-0.857364095502259	-0.921976168360903
hsa_circRNA_102589	-0.150520520900901	-0.403222979231227	-0.262439171709313	0.0351971372959355	-0.0958633435672271	-0.103667708542582	-0.274581852173551	-0.195418983439728	-0.0163708133483421	-0.00556176785884212	-0.0363251365195431
hsa_circRNA_102590	0.224806550213174	0.452896741875526	0.594395567538031	0.300941754656993	0.198744785574625	0.284596461630375	0.311805450982517	0.239651924199554	0.106378122947033	0.22102899282998	0.207486079396123
hsa_circRNA_102619	3.98584151313185	0.941416279729881	0.692535535121529	-0.0593233757325665	0.189464820177231	0.566553439210514	0.860509192854088	-0.776745964501015	-0.230156611706439	-0.50300983765908	-0.714271191098623
hsa_circRNA_102621	-0.720961292524937	-0.658061868718077	-0.524945241143304	-0.813982491607048	-0.874269597318082	-0.698214377116056	-0.692535730394048	-0.957660840347692	-0.875488388149844	-0.835898855324137	-0.811296458563916
hsa_circRNA_102646	-0.96266367550431	-0.685322554452691	-0.727332874904743	-0.986209185708987	-1.00519897958272	-0.954919004055568	-0.953519517852104	-0.947738066095438	-0.931256163443121	-0.900391608046898	-0.945134925280936
hsa_circRNA_102651	0.628438487264904	1.46501555914309	0.245301087647956	-0.529013754804109	-0.748394561867853	-0.0412154577688266	0.436407357360393	-0.412206425906849	-0.755403334510991	-0.53759597652035	-0.610141325500156
hsa_circRNA_102652	-0.427143030002106	-0.704458943081389	-0.225179819671659	-0.254442613669406	-0.279000502795316	-0.236295336930611	-0.177438359900664	-0.20367547665583	-0.222727419174951	-0.173338371618443	-0.160885369657891
hsa_circRNA_102683	-0.785261671123739	0.12522917542535	-0.640331382994494	-0.719011897258103	-0.785368611958438	-0.789287574251867	-0.689926407266291	-0.813929249786364	-0.786820464317158	-0.733001989980321	-0.753705845362789
hsa_circRNA_102689	1.83035042182975	2.43813736062383	1.79336947724014	1.33845424188801	1.24419084363557	1.56827323328743	1.83368117713265	1.1731852470557	1.24272649266037	1.36399028230611	1.34434403186092
hsa_circRNA_102690	1.49899986505094	2.33138111024101	1.47462464283809	0.891905555799161	0.764456443897277	1.43185298594476	1.77683689415773	0.820926615410637	0.819153735413953	1.12751512259416	1.0942014295549
hsa_circRNA_102701	-0.684929342965973	-0.660797308422602	-0.548350855060348	-0.750642193168226	-0.7743527011641	-0.701332182203899	-0.887695698228312	-0.90926774740294	-0.840011961881256	-0.828076490957955	-0.836684147617187
hsa_circRNA_102702	-0.253286382632841	0.314218768126502	0.160369246783923	-0.177148274257104	-0.251794941693992	-0.0741096073390842	-0.168899209236908	-0.233165984054817	-0.283055369415316	-0.126615371613808	-0.195900378824536
hsa_circRNA_102707	0.618026440955675	0.361636959597997	0.882464033640611	1.02029736417167	1.15738660585901	1.01197131797428	0.799052034431819	0.922768016729088	1.09771832700752	1.20785234946379	1.17391457082518
hsa_circRNA_102721	1.3084034368321	1.05179932064649	1.53546145983161	1.68943275221141	1.87259275139337	1.59284140165977	1.3182029156519	1.40018480098121	1.85025433190573	2.04874357467148	1.96124296925233
hsa_circRNA_102723	0.00472412151680754	0.511294575818377	0.298850263656247	-0.13897745269868	-0.086278755080971	0.0775787750414316	0.128463017891587	0.00155060579967582	-0.147751743617906	-0.00844909062823697	0.00585044124125417
hsa_circRNA_102725	-0.851863376491217	-0.498056426722686	-0.0579365417035241	-0.997262237777758	-0.911946783013232	-1.03125147901196	-0.893096389235998	-1.03661456346432	-0.896889089647836	-0.871377502824578	-0.847669125638183
hsa_circRNA_102751	-0.0787349325022101	-0.955076987184034	-0.328435433594757	0.21819860906378	-0.0175044801601098	0.250680586956303	-0.127141396361941	0.103115606659707	-0.135268348643746	-0.273857082083385	-0.154720279528978
hsa_circRNA_102754	-0.526430212761955	-0.667547473990667	-0.179713361589865	-0.193908062456232	-0.0434017018688278	-0.189340086820238	-0.501333018241727	-0.219088602228189	-0.215300529766993	-0.0292864757531343	-0.0371732289698036
hsa_circRNA_102760	-0.703469584571631	-1.09937934959888	-0.459147712573095	-0.196067842126628	-0.239215078265466	-0.300046438433832	-0.771071860916294	-0.360440103164668	-0.140728724060339	-0.276664865506268	-0.27703082627666
hsa_circRNA_102764	-1.06539223133706	-0.787395189796153	-0.990630677588963	-0.671090429301111	-0.7048646712437	-0.611477503430105	-0.835248162020968	-0.925750289086018	-0.615834563354989	-0.549359276909025	-0.60883206428354
hsa_circRNA_102771	0.7934304830112	-0.222305692384328	1.37571903403899	1.31874220189554	1.46889553325897	1.33570686400292	0.733549553425416	1.16617373507279	1.48970818686394	1.49310012489936	1.43630881367382
hsa_circRNA_102782	4.76039085520219	4.77833980627604	4.56786937030599	4.32068152924309	4.10803087911024	4.58805470773374	4.81340029829793	3.91760606643718	4.44663481053642	4.21052410465831	4.32788636243072
hsa_circRNA_102788	-0.566022924163164	0.686172870215909	-0.349485335186028	-0.692957692027045	-0.677295346200107	-0.498941026678057	-0.638175020816375	-0.721518633600243	-0.878324968113968	-0.791447803008258	-0.842162360318446
hsa_circRNA_102798	0.174483135443155	0.307797290700162	0.237363181789032	-0.207539065289185	-0.380848086868579	0.121582247974166	0.210140102957425	-0.450782836850796	0.0234248018758686	-0.383830467727787	-0.441582553409446
hsa_circRNA_102807	-0.542196968945636	-0.619002901305589	-0.509738661663754	-0.29279273998263	-0.394471644716348	-0.351023076625819	-0.445298549054172	-0.243598205027541	-0.342031924967749	-0.446912102829626	-0.446265820076659
hsa_circRNA_102827	-0.349100320072387	-0.729626007134283	-0.390647526901115	-0.284728519309179	-0.275401347561495	-0.158214505423387	-0.325283369793581	-0.279820249164475	-0.285018251970048	-0.195104117329496	-0.246112032248451
hsa_circRNA_102839	-0.337488229136509	-0.355342673343985	-0.13639478953226	0.0451837706560921	0.0327429428567008	0.0130323914100681	-0.314054344861403	-0.00685057360729749	0.180495691634148	0.16706057636038	0.112085714416866
hsa_circRNA_102849	0.10020940040362	-0.486412370969687	0.638533497991197	-0.441048288947789	-0.538663276678165	-0.430127547660989	-0.576906574656774	-0.1174969130587	-0.435894107934197	-0.639318124691769	-0.438274568064657
hsa_circRNA_102863	-0.0486474448005423	0.570813207789046	0.353799973520833	-0.0486924359352281	-0.0138671789347031	0.239402364315475	0.0680181982847628	-0.17731421842898	-0.0970024064725516	-0.0230265648710596	-0.0273696134562837
hsa_circRNA_102881	-0.695918711453837	0.0916993233991209	0.00951272807101171	-0.994080004399559	-0.95316294453018	-0.693423587819049	-0.613794522583977	-0.948022748571438	-0.917052374292091	-0.846994725065699	-0.941129603441647
hsa_circRNA_102889	3.73712653424774	3.70635200031798	3.81819068478129	4.15422885344821	4.19422954507619	4.15361438033746	4.22855615948104	4.08423132975353	3.93284740954092	4.17984352422929	4.18943757332749
hsa_circRNA_102899	-0.599512829850506	0.717480947703532	-0.372985874424855	-0.570583435554426	-0.629202945621683	-0.626387241758346	-0.434133969216801	-0.870152780612389	-0.744167682953742	-0.597245383053648	-0.7337753697449
hsa_circRNA_102901	-0.925967303663419	-0.830930336998208	-0.768875180207022	-0.993568144018985	-0.97385656576943	-0.895339441851169	-0.964838793048176	-0.931885776762579	-1.01996286598433	-1.0157670571708	-1.00969596762406
hsa_circRNA_102904	-0.833030996195278	-0.991472714608961	-0.957888272115787	-0.715763695429081	-0.646195984927705	-0.790499929572767	-0.715343784077126	-0.523597345251697	-0.741309952817077	-0.754486467840766	-0.702651052850232
hsa_circRNA_102919	-0.384048437717621	0.141456596163845	-0.159547252772823	-0.570034321471917	-0.413402005934519	-0.2822322683362	-0.283808429335527	-0.382321161061846	-0.564134784439364	-0.421867702884491	-0.566856503683974
hsa_circRNA_102924	0.214813253541438	-0.336165334352604	-0.0462292741476742	0.646045412775573	0.645331332151383	0.306907819343112	-0.0269356679920485	0.498968610036301	0.736861621826096	0.443084184547711	0.479297748562426
hsa_circRNA_102929	0.402036893849557	0.776613653115258	0.234535494693384	-0.00738713602168297	0.0280191287718897	0.100687084307333	0.286828696079968	0.143108725618239	-0.0325637529813699	-0.0937365551076022	-0.0663275887371693
hsa_circRNA_102948	-0.0210868019556723	-0.3171789766465	0.187743231620998	0.590188757272367	0.693267906862806	0.314596197589676	-0.0403413603040062	0.265595880567272	0.658693288410209	0.873321580965007	0.722204558769944
hsa_circRNA_102954	0.416769555418378	0.477045002109353	0.716105079439209	0.935793165585901	0.886980639750074	0.864045897325492	0.798959400271532	0.834170343785358	0.855707491097805	1.01616566390565	0.950540059893836
hsa_circRNA_102966	-0.689643771140076	-0.883025896158356	-0.418379501158279	-0.457585823049386	-0.376662591266707	-0.358274781214569	-0.49364839255936	-0.398589002923722	-0.463910576225827	-0.468953148919196	-0.39090732949161
hsa_circRNA_102972	1.84433676491693	1.47574307042672	2.0713053429086	2.20239433420308	2.05664236478536	2.11087602647481	1.98559060490936	1.95131804971202	2.09038849974418	2.01154526297436	2.07971588632557
hsa_circRNA_102983	2.77982547494618	3.56419481348521	2.41712913646531	2.15623096136652	1.8374202117039	2.42730089818316	2.91429524106546	1.80675608123018	1.80656043104943	2.20260157017979	2.12028300994171
hsa_circRNA_102984	2.19996068551401	3.16732290030754	2.01865593682253	1.77603189170432	1.5775227374218	2.00286570191559	2.42208673169417	1.58415400773526	1.4850821474044	1.94697268554149	1.88672796378734
hsa_circRNA_103012	0.492377850540586	-0.0238794856318328	0.583015949427614	0.723576034565417	0.712776925245663	0.594072421383244	0.490187293262128	0.786900390601214	0.692009014701691	0.665257983119443	0.734990605725305
hsa_circRNA_103014	0.316112761612909	0.00129681425148766	0.531353860913225	0.521588728409424	0.549780132170643	0.585461812869147	0.458403487888489	0.495558061546407	0.555079909661716	0.681438995173111	0.634490356015584
hsa_circRNA_103017	-0.583717546596067	-0.992049282757753	-0.966245475685245	-0.555927217908727	-0.483127594687041	-0.533631332822811	-0.718598001581268	-0.287601517849267	-0.681451476633031	-0.726367082959322	-0.582564692271674
hsa_circRNA_103037	-1.00793526354226	-0.379518089260907	-0.766630160556928	-0.820646492107557	-0.976650871098432	-0.973415313332609	-0.916337747991959	-1.02020998719847	-0.970993475898602	-0.952343087479916	-0.996358750519922
hsa_circRNA_103059	0.145653204942446	-0.0473590315253575	0.399855016491121	0.46542991966589	0.388294470106121	0.489679590199026	0.319062987631339	0.366916159489249	0.449993016581614	0.50771340959874	0.486919150110913
hsa_circRNA_103067	-0.852333021209704	-0.903015421718206	-0.955384864224911	-0.747452210557541	-0.75101766160827	-0.823195292653535	-0.747232865339637	-0.849770773672385	-0.744862423380025	-0.738468777456643	-0.718625921314854
hsa_circRNA_103088	-0.624441433467419	-0.740992173125481	-0.415593259589343	-0.673593059074217	-0.809513540292444	-0.810980263638272	-0.754900917419317	-0.707812372787714	-0.718687683704501	-0.821956266358478	-0.81762438313532
hsa_circRNA_103122	-0.753676258526917	-0.917080201174264	-0.540898281035691	-0.441290888029108	-0.429181554476861	-0.49913469820797	-0.686429812484972	-0.520755425126125	-0.378771121195251	-0.381809649639243	-0.38128713342875
hsa_circRNA_103134	2.33589436879609	-0.515173167993351	0.804376023979646	2.13859317573929	2.46720538260308	1.80083468436219	1.43156054627323	2.82501321646393	2.39459603014936	1.27575627648989	1.77186013113182
hsa_circRNA_103136	-0.872395771301974	-0.853414281793036	-0.710408071356409	-0.398662701156545	-0.472294495773243	-0.647916859306982	-0.792869397754228	-0.667547879807294	-0.371594174786848	-0.286174951014459	-0.312374571769602
hsa_circRNA_103152	-0.789004238264138	-1.10665902316063	-0.821069615777297	-0.765959653548482	-0.761394772574897	-0.67970977432422	-0.73008574093395	-0.571795972748596	-0.78490776575291	-0.739823358285414	-0.739969384303359
hsa_circRNA_103164	0.946450767505174	0.385020598498845	1.12061939538102	1.55923800224312	1.222104066851	1.36770126478871	1.31805343794858	1.38366139731967	1.19004277063249	1.0851021895386	1.20565900518065
hsa_circRNA_103167	-0.719634374761555	-0.302450104178059	-0.425805528681201	-0.754886269224797	-0.866248939097059	-0.792241262100917	-0.821641575767941	-0.822301814625718	-0.871669590809286	-0.791462707232918	-0.904932060992499
hsa_circRNA_103171	-1.04209421413082	-1.10386762191567	-1.02991925236117	-0.816436620126833	-0.871402438966405	-0.92686454496173	-1.05895611919579	-0.689625438612368	-0.829629505113497	-0.778348871432582	-0.820818580323395
hsa_circRNA_103187	-0.711713905361746	-0.793784124715444	-0.837243778127693	-0.935940001028673	-0.897137705181924	-0.902033413735154	-0.865530456363455	-1.03179060716665	-0.988008913969355	-0.965965754409608	-0.845601712101617
hsa_circRNA_103188	3.73581042794635	2.57312171309498	4.39362872985794	4.60867919551628	4.78893777161184	4.34813574622837	3.90485061071871	4.39079286441723	4.64868712004688	4.83047307651172	4.83234194828066
hsa_circRNA_103193	-0.744073245581744	-0.2635180731243	-0.331183441621051	-0.84963089582719	-0.752327035298736	-0.640290759620225	-0.658851411072901	-0.851427948426767	-0.833389302856555	-0.760247573332078	-0.762214825482083
hsa_circRNA_103209	0.216974094059469	-0.104053479279564	0.348894089002552	0.402708234962225	0.350180584893931	0.394509792398657	0.202493515596694	0.291372340151419	0.324456826800792	0.474516774609218	0.465492020497928
hsa_circRNA_103213	3.31763442708756	3.09220559338504	3.75265619375976	3.72810420753264	3.68491657686666	3.61855177578063	3.67371986075737	3.46354268592966	3.58432790026567	3.78766172956928	3.71820854510769
hsa_circRNA_103216	-0.720961292524937	-0.703072004973375	-0.499308428478127	-0.840750659917383	-0.825480047493462	-0.710184780683264	-0.934154779455744	-0.806882149540778	-0.805717332033171	-0.840580905764958	-0.913754694911354
hsa_circRNA_103225	-0.642523628916972	0.17865716706564	-0.389097507722628	-0.731561321293374	-1.01651077466093	-0.792130567534993	-0.717111971935765	-0.536824823021654	-0.986645967242287	-0.954282088667107	-0.890907751003714
hsa_circRNA_103226	-0.591675733527294	-0.51539571207676	-0.462689646015731	-0.409902098638609	-0.347390589853025	-0.367976716024386	-0.19851261581663	-0.443344102437963	-0.394186890539661	-0.242191057106093	-0.20622935800473
hsa_circRNA_103240	-0.763054312331608	-0.0446662170342384	-0.573362376678712	-0.862692517027829	-0.889424160992652	-0.811658773935869	-0.866454086458446	-0.763404708347287	-0.93380451338926	-0.907657504302139	-0.898411328740957
hsa_circRNA_103262	-0.489659701914742	-0.0763378967382579	-0.254439072572437	-0.520951362315202	-0.509930291978367	-0.449708796101542	-0.339305006028031	-0.577380900771901	-0.669588549564994	-0.485756873056692	-0.509943690777278
hsa_circRNA_103264	-0.838415512178616	-0.991769170012266	-0.642882198624978	-0.535591836995474	-0.446666401350345	-0.540778419574158	-0.847743351753775	-0.515280687574823	-0.513221310107395	-0.441011715811583	-0.474118832507795
hsa_circRNA_103279	0.709781737267252	0.589462244784276	0.372509489728798	1.02690907339659	1.02576585832076	0.759737380682472	0.815862818187456	1.17524257004891	0.947712005690883	0.601270872199711	0.638170746144436
hsa_circRNA_103290	1.80582009792204	1.8722493778675	2.19540555329462	2.4228801736685	2.14758367523527	2.0622647501682	2.16646339264909	2.30444616930091	2.12314105877173	2.2840320046351	2.22830888492535
hsa_circRNA_103292	-0.689877275637998	-0.84844128982606	-0.997027093466647	-0.568982571729976	-0.720634617113321	-0.595129260589786	-0.620363444003516	-0.853205402226834	-0.673729024704503	-0.509101313884128	-0.577632563644665
hsa_circRNA_103296	-0.696176073070833	-0.550694298346551	-0.306058559870545	-0.775608139594542	-0.748120198116244	-0.686100715545165	-0.563856050200015	-0.74594111429973	-0.764178792192263	-0.657973029771789	-0.68717380460645
hsa_circRNA_103300	-0.38001580440735	0.469801890171362	-0.257294165128285	-0.473668018805532	-0.517574724086349	-0.387668551810244	-0.292946119762293	-0.331058663768361	-0.459725511007959	-0.344323075738797	-0.383346347779038
hsa_circRNA_103309	0.612393210291274	1.10367792940963	1.2393570364601	0.505667652620301	0.2892510294412	0.735172122277698	0.575300366591691	0.428404404825888	0.246146936985471	0.491686973596763	0.433866877855204
hsa_circRNA_103315	-0.61924525784274	-0.333181575189584	-0.318449442273429	-0.770564909286485	-0.81663749102853	-0.609002339054345	-0.746243941362617	-0.473264527138266	-0.922318213433924	-0.734265181110235	-0.724014349165281
hsa_circRNA_103316	2.28808074858666	2.53228372817051	2.33298617971231	2.20169520609621	2.07986193632932	2.27017319455671	2.44171663325641	2.04458636738905	2.00555206614075	2.16756492786542	2.15411410442953
hsa_circRNA_103322	-0.309020669017175	-0.461078571589624	-0.298861207393137	0.0203922538257916	0.126783087455315	-0.0221847523545062	0.00595922452074575	0.0391223373973904	0.031605275445064	0.375145730668245	0.333332529524334
hsa_circRNA_103325	-0.938506733406014	-0.496318886705091	-0.202426788774994	-0.801762885428877	-1.12107083310075	-0.841280701428792	-0.865301352981722	-0.966501257016432	-1.13590645414056	-0.955559883131736	-1.01824581955862
hsa_circRNA_103339	0.147677551616996	0.820931715325442	0.631227638757254	0.239032088853583	0.271959423707115	0.333475473180919	0.170783866773438	0.258146762000668	0.13336386633143	0.313357779911188	0.269098717457758
hsa_circRNA_103345	1.43205896249475	2.2913328883115	1.09303691373418	0.163148520790121	-0.292352118597125	0.876495901933199	1.36751978517443	0.0457544683990015	-0.180407069590538	0.121391577232188	0.0139782902996604
hsa_circRNA_103348	2.04796811746265	1.04559428276145	1.68490648593998	2.29344839400557	2.3183430084994	2.24834371471429	2.1488187631141	2.10201863387428	2.01301919968652	2.23655029725208	2.16327926338487
hsa_circRNA_103352	-0.511846860413648	-0.752234768210343	-0.890692953150557	-0.514834297668621	-0.387411628181119	-0.538876093679918	-0.366661160843588	-0.495262937155741	-0.455637636531809	-0.375843800855089	-0.362244229396777
hsa_circRNA_103355	-0.197757194399851	1.10359242854276	0.241677717134311	0.0852973085161685	-0.158137368002657	-0.135946364052901	0.171945413052936	-0.0564978910943722	-0.275172374244101	-0.105886843866258	-0.091864937118469
hsa_circRNA_103361	3.97161710940554	2.69306800095341	2.98393747053691	3.65773206481591	3.67980851952891	3.6375445572624	3.64780615092644	3.93726223683141	4.05265349064715	3.63563061787282	3.76163956497025
hsa_circRNA_103371	-0.773601356461759	-0.926175524751	-0.337094741705537	-0.0812971669363098	0.0861870098746692	-0.365237729957245	-0.685457504469572	-0.386805083705601	0.0165742080715705	0.17239820441901	0.0319366069379959
hsa_circRNA_103380	1.56481772533038	1.3877943346697	1.89342191688274	1.89313976108203	1.93230356044324	1.91466443476327	1.81427760095682	1.75682295984779	1.97380842518988	2.01396866377701	1.98142070997669
hsa_circRNA_103381	-1.05684538319521	-1.35229946866926	-1.11847083633123	-0.963005959757734	-0.894801208739529	-0.905358532568228	-1.15037064194909	-0.782631526349934	-0.808784219529737	-1.00572261307325	-0.978262573644689
hsa_circRNA_103388	-0.36020712021512	-0.278227242207815	-0.0355581307039545	-0.481963003359226	-0.551659497189754	-0.422448795145398	-0.335146811901329	-0.669122187660067	-0.575066264078925	-0.592528055676163	-0.577908423278961
hsa_circRNA_103401	0.832368221589714	0.506602924645741	1.24690736308134	1.20522085190964	1.13941850115213	1.09739852290653	0.920677990394951	1.23695444403546	1.12654943847881	1.21544704722069	1.1692602355724
hsa_circRNA_103404	-0.223518232726224	0.800062587042833	0.00973063698320721	-0.229829953431463	-0.447281011816457	-0.213962096025862	-0.188496861174197	-0.111050409502791	-0.436272000693618	-0.43073351020951	-0.344686316742774
hsa_circRNA_103405	1.2298263687047	2.0035261516214	0.984556673506919	1.02507208365367	0.812379108314405	1.08123963650235	1.23914511610586	0.768751873962252	0.986637917014779	1.01860578230349	0.952409568929751
hsa_circRNA_103408	-0.446817508792046	-0.860799669937268	-0.665173212943549	-0.373261186447751	-0.35667976753162	-0.404929475849866	-0.57417655913337	-0.356893332679621	-0.358296925051129	-0.435192506973002	-0.457339318146096
hsa_circRNA_103410	1.05830945541201	3.22831124003884	0.875725460769344	0.438507362841458	0.0809609594961313	0.765814794341885	1.60286519693699	0.101472262743432	0.203692031425933	1.15315880910959	0.895992386087541
hsa_circRNA_103413	-0.585030018408236	-0.0984386635144358	-0.454904676930278	-0.606809186499856	-0.709366949591721	-0.567105045751743	-0.568926209093331	-0.513951170961297	-0.712999679877302	-0.565305187373607	-0.60776169866327
hsa_circRNA_103416	-0.19895005620365	-0.180269776518405	-0.0847954330970404	-0.491174908116577	-0.496450490348724	-0.37616160882782	-0.286431715361619	-0.60378558039628	-0.491287132357034	-0.401655909178151	-0.418911362767027
hsa_circRNA_103418	-1.04209421413082	-1.03443632188961	-0.913648075109175	-0.79830195123053	-0.767799127883875	-0.84218989206088	-0.863786182535221	-0.957977562550279	-0.805099097621262	-0.743503277100074	-0.770515701549407
hsa_circRNA_103441	-0.331237498541523	-0.124274298048981	-0.127370635430532	-0.515237332009609	-0.513951254331301	-0.367613250996168	-0.396900573468999	-0.560261021216621	-0.387558347302147	-0.388785636291945	-0.396427997428969
hsa_circRNA_103445	-0.477268274167831	0.276843043541272	-0.223657678640817	-0.503080829224845	-0.547855020515778	-0.388033928582079	-0.37862734702296	-0.677563517658259	-0.466565528654766	-0.362416497697014	-0.450236799898247
hsa_circRNA_103448	-0.191609532473156	-0.543355569758342	-0.553275811059413	0.0194207225092399	0.190850779310252	-0.172325735355092	-0.375800935437085	0.30981895954742	0.0558364204219994	-0.168864485085857	-0.118533670581899
hsa_circRNA_103455	-1.05567379862943	-1.12341192070037	-0.964621195643272	-0.470248092796614	-0.277394091222027	-0.882663092374656	-0.759593066805077	-0.771125278637114	-0.766402833422525	-0.775807576381834	-0.789890727967436
hsa_circRNA_103456	0.673056279939788	0.236242991375662	0.72163677558519	0.868656775859311	0.903077051992876	0.76316681552691	0.515921519179666	0.886379807756514	1.03290460074421	0.759986714972456	0.783796984709077
hsa_circRNA_103491	-0.459086878542021	-0.900244932480864	-0.167693298323023	-0.218843154622072	-0.14386881039855	-0.18755975172012	-0.345436619187444	-0.179619127284541	-0.254084604567361	-0.250780281790289	-0.198916231353195
hsa_circRNA_103494	-0.132284792479977	-0.121502684194006	-0.539857899613071	-0.591346952148415	-0.62421918031585	-0.431678780714112	-0.215709860491197	-0.560052702880281	-0.606630882166639	-0.556229092778222	-0.557781475600173
hsa_circRNA_103504	1.07719066890503	0.849004292035748	1.56972761649231	1.53385942337437	1.5391441108367	1.5913169174703	1.39564430100402	1.34933777169029	1.43516681895832	1.556520416987	1.5495148195655
hsa_circRNA_103510	0.637845582414727	-0.0273686228623991	0.995248714108593	1.13492261568785	1.04503604923221	1.05697694074262	0.927889161706617	1.03625241696462	1.09362880392341	1.03965467485567	1.01826374921414
hsa_circRNA_103513	-1.06687234383138	-1.10386762191567	-0.84042028356995	-0.851952048450981	-0.759472554500556	-0.770508390715746	-0.981164849595102	-0.631348346482899	-0.916518068915251	-0.806425813699408	-0.77019607889268
hsa_circRNA_103529	1.09090634997415	1.54702973175594	1.35699769752141	1.03193656922513	0.915400735499633	1.07454843627134	1.26909421561929	0.892114319254999	0.92523350611877	1.12022847724679	1.09204173057688
hsa_circRNA_103532	-0.335671499866363	-0.748805665190129	-0.00486742612744124	0.00743711390005191	-0.00993362433767334	0.0393863615257336	-0.292309067150362	-0.0139697523437638	0.0817821428498674	0.108772412530538	0.0683472873956141
hsa_circRNA_103541	0.518076042623883	0.285034295298721	-0.111328039487628	0.485529882173931	0.351442239745364	0.508605293926131	0.665892087987114	0.473114556741326	0.660232343745751	0.478249052557251	0.52259508945071
hsa_circRNA_103548	0.157638930304417	-0.164563903769888	0.406337054910143	0.563825819564176	0.613331857986979	0.382786997693199	0.146461024410443	0.282264345801149	0.613666751003701	0.875197377596058	0.749657082860768
hsa_circRNA_103549	-0.761105446456809	-0.63845457822017	-0.963424901806832	-0.978007872939878	-1.0004758690548	-0.977524287256473	-0.846950173230831	-1.01697802105799	-0.905149091143719	-1.02555272360258	-0.989563069893581
hsa_circRNA_103551	-0.0904882643478182	-0.614861019620122	-0.0449401284631233	0.231578370970632	0.315524857535189	0.0284787603532654	-0.23990057569145	0.113349740147221	0.245915621434778	0.374309222894473	0.292107679113057
hsa_circRNA_103553	-0.668617967561059	0.053355497293971	-0.518931569348033	-0.850152091245815	-0.858253052895648	-0.978674245538784	-0.910529658956391	-0.425250798374524	-1.010430140751	-0.9072674090561	-0.918840763529371
hsa_circRNA_103574	2.33779683829406	2.97052021194058	2.52299287780986	1.99961508523315	1.96924546847621	2.26180046516939	2.52248792241034	1.90858875584839	1.90233065437888	2.22923209700877	2.21600769303568
hsa_circRNA_103598	1.21937206627304	0.290398571246827	1.72777574931952	1.93681320703148	1.96323392905579	1.79564458993712	1.47079608791682	1.60031227391072	2.0154412929364	2.04951803968836	1.97399049561386
hsa_circRNA_103627	0.320859076393677	-0.133500771887862	0.10818974824103	0.321995206893642	0.409849419132794	0.248346502397374	0.0548659770008567	0.429704259478763	0.496379309550076	0.545381030370463	0.39448175613262
hsa_circRNA_103636	-0.327316708473377	0.487464099345505	0.100660239649453	-0.611547694986863	-0.454891489448899	-0.484499353524035	-0.0861818515161197	-0.38917090148475	-0.544189111225192	-0.0590929832090462	-0.215902313091059
hsa_circRNA_103637	0.060262540629126	1.00465828599272	0.494015244188603	-0.25697032356747	-0.235290708254741	-0.189210486578863	0.314233862325507	-0.175775164933135	-0.273343527051455	0.23514574514021	0.108262856172904
hsa_circRNA_103641	-0.692815921312256	-0.498110908724138	-0.694376761086547	-0.735153930921076	-0.847890130770061	-0.717879978161126	-0.764176081885758	-0.897211006713012	-0.768056237770079	-0.74058130594347	-0.760483017642492
hsa_circRNA_103644	0.329835196322439	1.32973229779609	0.224415113333835	0.229013904327092	0.156046994502939	0.250077069975486	0.2881598335854	0.00688016470162879	0.150465548879815	0.255660792007936	0.157550580583784
hsa_circRNA_103655	0.297450205670865	0.839890427493991	0.396278619552625	0.25135632637695	0.215889851220905	0.245352504957024	0.387691102652394	0.147045210837488	0.250201994093768	0.322017470129138	0.330221817353598
hsa_circRNA_103679	-0.72777573484377	-0.149897922733626	-0.445018139463867	-0.728985730144231	-0.8629223277406	-0.631630308529689	-0.451434889792197	-0.810406717918601	-0.852754805327825	-0.864370674952623	-0.783008145637941
hsa_circRNA_103683	-0.211996473259818	0.0824544608543742	0.0835415551203292	-0.179752007886168	-0.206108712058686	-0.194957923961751	-0.128354811958911	-0.196874259143281	-0.264995691922705	-0.099138821500432	-0.158193684800161
hsa_circRNA_103684	-0.824140647340169	0.14423623670153	-0.517623052328107	-0.739211108388699	-0.848418350735116	-0.678442403568171	-0.750002832843298	-0.797487690308822	-0.841792625587227	-0.813572948907938	-0.812178843600347
hsa_circRNA_103688	-0.0692514247959626	0.695272225510106	-0.390948584554275	-0.673608417521572	-0.793234732125141	-0.402715912626491	-0.0291881503548571	-0.720014682733714	-0.659306656275898	-0.547697083227028	-0.656221482568876
hsa_circRNA_103689	1.74881698497379	2.51702686714977	1.9887392412788	1.64832192562764	1.57651845603565	1.82929947997736	2.16418943109023	1.49573740935885	1.50274970311906	1.77499698754142	1.72809542695433
hsa_circRNA_103696	-0.0448269829085998	-0.742512617837348	0.464326644804437	0.450887806299573	0.36458812613989	0.475877644572899	0.117653348002493	0.329454783741385	0.403502929334226	0.416854606953801	0.415405981724119
hsa_circRNA_103700	0.357985648055384	0.564966903502606	0.39056216977054	0.153029793538874	-0.0825534794194726	0.285330564210045	0.25962539910333	-0.100204166402397	0.00588709412335182	-0.0335306510168381	-0.0877039274537709
hsa_circRNA_103711	-0.757216731261231	-0.599099349141027	-0.588365377796715	-0.725775360650548	-1.00852523782925	-0.741909377403289	-0.891229379595751	-0.842591900883246	-1.02261030380324	-0.905368552048421	-0.998137951912852
hsa_circRNA_103741	-0.512888472900845	-0.690352968072904	-0.0190633582028753	-0.709797162978111	-0.643626168570115	-0.535455273476024	-0.74681565612502	-0.69019679649868	-0.81403422657194	-0.814089780390376	-0.804865505252914
hsa_circRNA_103748	0.126538965593636	0.758913077783842	-0.00156260582591001	-0.272595811563457	-0.334881737203972	-0.138771345344426	0.130757340156201	-0.235361528802601	-0.338929914837362	-0.145747460839937	-0.160461489995522
hsa_circRNA_103753	-0.377105507110789	-0.703339282796992	-0.243916789753846	0.339215904972495	0.422059002329491	-0.0203618276166473	-0.202542548703441	0.0987025051101853	0.376295801682038	0.651512390869046	0.594866075957331
hsa_circRNA_103783	0.890428050843393	0.625113106764307	0.34304345689402	0.259002614623004	-0.13833537969118	0.459009276659544	0.549848136958203	-0.298954818353997	-0.248770508560267	-0.170548423152521	-0.196173519187421
hsa_circRNA_103789	-0.214802532937648	-0.100387804907365	-0.145436565297002	0.1987629930141	0.0410143613213114	-0.0756447653410683	-0.197426034124371	0.0855177683260438	0.0428759778643794	0.0896297503958456	0.0400189580347515
hsa_circRNA_103798	-0.662578841459394	0.255697959713183	-0.679524606089174	-0.719253426053257	-0.904103997394501	-0.768264679199029	-0.707298605593207	-0.910507757325547	-0.780990694131356	-0.764147955065278	-0.798064034690051
hsa_circRNA_103806	-0.822447319455862	-0.495316731112219	-0.41575598120116	-0.869742870149434	-0.854958996357274	-0.941353947909914	-0.764519154388986	-0.85463157615438	-0.835602977888495	-0.87222830072912	-0.840919249771353
hsa_circRNA_103809	2.23358375263199	-0.244444871520558	1.78405117827885	2.78555608121484	2.53218548122103	2.73942846938554	2.05692934793115	2.22576726479047	2.43726710849019	2.20029193468708	2.28744177634855
hsa_circRNA_103812	-0.00968522420906547	-0.571937892273863	0.274044667698649	0.577127959205586	0.550500258061535	0.493497841850682	0.0741554017509244	0.379143195260922	0.511350296464841	0.498471906913682	0.496511267990517
hsa_circRNA_103813	-0.615003099473277	-1.06195946618302	-0.310875753543743	-0.326922619752359	-0.233620234125403	-0.23393026936583	-0.500314019422434	-0.318384207944051	-0.278905991899952	-0.31579809870842	-0.279023179110542
hsa_circRNA_103817	-0.324973650493139	-0.456817314525132	0.00348463670575999	-0.485084791026859	-0.577789190391168	-0.350706254174698	-0.389847377920474	-0.591957715821609	-0.532621611703974	-0.631476038114083	-0.642882620254489
hsa_circRNA_103818	-0.518830445819082	-0.4237313131663	-0.487864535286792	-1.00618016388381	-0.991331341819926	-0.868963755271553	-0.80502952135829	-1.00775570283956	-0.82570946406942	-0.943641495392622	-0.966430891554648
hsa_circRNA_103834	-0.344735263954968	-0.592260712602474	-0.364179235155592	-0.08268078971815	-0.161625273370368	-0.187395417359575	-0.443914535804472	-0.238686191063906	-0.137327431061467	-0.0525062646227326	-0.14085393873814
hsa_circRNA_103846	2.03464164636625	2.71070133339096	2.06905192524764	1.7244618341224	1.6100230365054	2.0036997603802	2.24247450826073	1.53492715528677	1.62377836682106	1.83654859245987	1.80662461109915
hsa_circRNA_103862	-0.411322439342948	-0.70412747279735	-0.0538342086627612	0.0698030207382364	0.079998926141795	0.0336126245335834	-0.393385967562225	-0.0514352347123263	0.0583758728127739	0.0401093781887009	0.024811622597368
hsa_circRNA_103904	-0.99793161756409	-0.987486267471053	-0.850194860225643	-0.647552807341035	-0.589191936041638	-0.676180331592845	-0.88402841410594	-0.821386601019698	-0.486772177901418	-0.527504234343937	-0.581863827870418
hsa_circRNA_103906	-0.629789175907978	-0.225349933609633	-0.199693050911966	-0.687678835939203	-0.780257824543014	-0.548912652243942	-0.509170041712832	-0.704007441708257	-0.721996874257826	-0.667181170079684	-0.58169461890984
hsa_circRNA_103916	-0.908832874934731	-0.828145168928107	-1.14353522710328	-0.793517441653223	-0.716668357506653	-0.737910401647435	-0.822204945820586	-0.482657310016362	-0.784311635435171	-0.600064607254488	-0.65418864262598
hsa_circRNA_103939	0.60142737716861	0.804212796254104	0.351314729217673	0.310069043693318	0.062175388793948	0.288109613797169	0.187666757228824	-0.0313890708040862	0.0865656688251194	0.129750684820852	0.0973857565543719
hsa_circRNA_103944	2.66090561534063	3.35125024987431	3.31485507071788	2.5414298585279	2.44195957787774	2.73457911136211	3.08982563441279	2.19846725680241	2.66518486639693	2.75332659154901	2.64843410980857
hsa_circRNA_103948	0.768603312170154	0.027936905314631	1.14167593750208	1.5446595219531	1.48026342381718	1.45448518312907	1.05851416141145	1.44198508662634	1.38225234269916	1.40986210963226	1.44956678934995
hsa_circRNA_103951	2.3343868322352	1.42647452382813	2.80948148139346	3.0352583463172	3.12563617305368	2.89353805200483	2.56351698309055	2.67244953272716	3.13155320884217	3.30812332309875	3.2714149671689
hsa_circRNA_103973	-0.0209917808570061	0.0179788724310769	0.211666996353148	-0.154743074460869	-0.208695055878276	-0.205983952451106	-0.111522858388287	-0.201182386185595	-0.210700530064811	-0.0789171262662932	-0.046302819790594
hsa_circRNA_103975	-0.488259029654214	-0.390995232226065	-0.493230091166273	-0.708448087951718	-1.13190337705143	-0.461897482619295	-0.662401563630924	-1.07611060754037	-0.770348021361882	-0.855206219902691	-0.793599952796863
hsa_circRNA_103994	1.45569457716135	1.0352481192364	2.08206746775331	2.12930992829439	2.11685584153022	2.01828872839417	1.71309201395771	1.94667164622105	2.03117490993177	2.15802542634977	2.11693167045921
hsa_circRNA_103997	-0.259347244937135	-0.51359483907543	0.0109135013945139	0.259839614469072	0.241275361253179	0.254761967118046	0.0483076603278055	0.182204655581057	0.149968261661023	0.179516362105609	0.199186076977349
hsa_circRNA_103998	0.617648214224287	-0.116557260584943	0.831538788327758	0.86484888861783	0.811441913553951	1.05070936863684	0.641060885348051	0.941225545812907	0.83678377110388	0.812092350710341	0.976214999325118
hsa_circRNA_104004	-0.921382463590556	-0.591221002026112	-0.824202641783317	-1.06579790945319	-1.00157043154235	-0.943423506874105	-1.08669632744157	-0.885250628282026	-1.04151131017868	-0.840752618087886	-0.946767793228083
hsa_circRNA_104035	-0.525373814487636	-0.54768883017799	-0.208017694229285	-0.708448087951718	-0.891872149098907	-0.691265451221893	-0.662401563630924	-0.64064242713677	-0.877185568448368	-0.731861681339803	-0.664816369850446
hsa_circRNA_104040	0.391713567581306	0.533749046390678	0.607883183723939	0.23214646645629	0.0849690714171514	0.251375825278602	0.464166086647386	0.0700873253305544	0.162483299945644	0.247945167546275	0.221373048179069
hsa_circRNA_104086	1.31404188841845	2.15760382858144	1.16488232927844	0.789354254485061	0.660714138521013	1.21275255056128	1.39957246628674	0.663374658047367	0.806058160564716	0.887992452624285	0.885217069211688
hsa_circRNA_104103	-0.146099527473594	-0.443687856242641	-0.9977371272731	0.168091410444298	0.158941750818846	0.0572061623141146	-0.400673295409327	-0.180838944309515	-0.112695987146831	-0.316965206363428	-0.312531257896984
hsa_circRNA_104106	0.662172400985727	0.629337897235763	0.89861007525267	1.1503925690407	1.12373311365966	1.19801031174622	0.93966107373459	1.06151911272284	1.17072013785987	1.25134051915867	1.16685365082116
hsa_circRNA_104108	0.0415185798932751	-0.100232432838563	-0.208017694229285	0.120714054652659	0.0877118035231766	0.19851231275562	-0.0368382862145393	0.0504967548156621	0.169097616307069	0.101265418838377	0.312161634153905
hsa_circRNA_104127	-0.544212214506057	-0.509235202644576	-0.641269078796054	-0.732152912689533	-0.635031480895071	-0.691265451221893	-0.711865467443396	-0.754577021047692	-0.80765040199284	-0.668228932576007	-0.619878748972113
hsa_circRNA_104161	1.01364945501073	0.384401584697445	0.6779826324028	1.18574145595819	1.48847932413386	1.10684851982215	0.865133712718435	1.74097255372236	1.23338405899158	0.934462583006792	1.09944347399072
hsa_circRNA_104168	-0.223402190728997	-1.06195946618302	-1.04984991337536	-0.197939126108247	-0.042046877657858	-0.23999900298012	-0.344132119016461	-0.327044080304598	-0.663709504319088	-0.471564867743173	-0.346426412960314
hsa_circRNA_104169	-0.642573541186132	0.753319153025062	-0.174148240506892	-0.643928438111686	-0.774396032492437	-0.589379500808314	-0.484879585166799	-0.707065158398913	-0.833294755886405	-0.704041456017413	-0.750944646879645
hsa_circRNA_104170	-0.488259029654214	0.481822178825345	-0.370958547645889	-0.494942239574029	-0.452669662127128	-0.525393562563349	-0.453210335505445	-0.526854508150955	-0.738948347625237	-0.580508320494299	-0.552775483373168
hsa_circRNA_104176	-0.4101463778778	0.789241788149051	-0.67660460490547	-0.450693881296467	-0.874187448396923	-0.808639040330604	-0.597722360654431	-0.599589518633245	-0.695109357485124	-0.60885233042671	-0.727389257815888
hsa_circRNA_104192	-0.921382463590556	-0.942297278684879	-0.67660460490547	-0.624586619544223	-0.550786720758249	-0.556173935386593	-0.918668750411416	-0.536121760842964	-0.450979789329502	-0.361424624169297	-0.415813554911942
hsa_circRNA_104194	-0.681566610262683	-0.256929892922749	-0.382871457145921	-0.899593938356251	-1.09330588515667	-0.898405554270812	-0.730916958850907	-0.610401902325727	-1.01307515493411	-0.90543693972831	-0.904473768926231
hsa_circRNA_104207	-0.633825857466993	-0.729691152527012	-0.235065932864648	-0.120102197752526	0.0415975071895848	-0.172730656163016	-0.516333377993232	-0.23912574595614	-0.0324316152859504	0.0721773985557753	-0.0289265943345281
hsa_circRNA_104209	0.21735381734524	0.162220563247244	0.364412015937068	0.435414857418349	0.51762383139481	0.408194148637027	0.352088050753132	0.277882178309179	0.412196689332201	0.534443233321561	0.525509463348055
hsa_circRNA_104210	-0.56522737627512	-0.578610936478985	-0.540898281035691	-0.478235599728013	-0.367179546650573	-0.322996455221007	-0.320676169370849	-0.423209356379722	-0.352081935495032	-0.350805466358664	-0.269778877590256
hsa_circRNA_104216	-0.670408220476048	-0.28996411986796	-0.735829517626441	-1.01567099911141	-0.909973485963296	-0.854242856039976	-0.695900942242988	-0.922686057033195	-1.03123499794706	-0.878241373172729	-0.956794028469617
hsa_circRNA_104218	-0.842439718196507	-0.878635241387113	-0.756035661195993	-1.07557353573684	-1.16642500199381	-0.956253939347885	-0.900445234585843	-0.922686057033195	-0.914011026828636	-1.08584700420964	-1.05235432593822
hsa_circRNA_104221	-0.525373814487636	-0.761613779472557	-0.208017694229285	-0.685127431241981	-0.891872149098907	-0.630719239392376	-0.747628785705303	-0.767866147478972	-0.714174100410801	-0.726354085263293	-0.704528606330246
hsa_circRNA_104226	-0.704722992477175	-0.720299135707667	-1.18581571766463	-0.431846643132602	-0.345330136964223	-0.444775883731091	-0.814492104263286	-0.0152252710333652	-0.44188013380365	-0.640728368018601	-0.536069469397184
hsa_circRNA_104230	-0.358541270643489	-0.817458652634844	-0.0984737281707038	0.220681901025263	0.243708330204097	0.0748258052613032	-0.453210335505445	0.164361539324769	0.276856561169291	0.327371805610527	0.225375989245462
hsa_circRNA_104231	0.0206249182371577	0.149916547005384	-0.249343569069086	-0.558410914011962	-0.647326116183698	-0.363570684698106	-0.29889514179292	-0.858760117029998	-0.571143518739337	-0.568951931733469	-0.644010994849024
hsa_circRNA_104243	-0.592700524402856	0.230997500671092	-0.712981482279699	-0.854073068699708	-0.742180670219724	-0.720002155107449	-0.52896354687819	-0.898409042163001	-0.719611254450506	-0.740896139619958	-0.69924621233402
hsa_circRNA_104244	-0.681566610262683	-0.90200009623332	-0.604472208735809	-0.7523046976263	-1.01946447423781	-1.02078779800277	-0.911675743153046	-0.984535292284519	-1.00316776238553	-1.02595335427979	-1.10383902338673
hsa_circRNA_104249	-0.592700524402856	-0.685223810714416	-0.604472208735809	-0.899593938356251	-0.766395546807852	-0.697853758259141	-0.631200664893154	-0.833164869565539	-0.794013181230026	-0.778863199960416	-0.778876021179945
hsa_circRNA_104261	-0.304910408994951	-0.477314013235482	0.0215668899065128	-0.569614433571235	-0.874187448396923	-0.508635554151486	-0.368968498024347	-0.508653377731212	-0.833294755886405	-0.893420891786736	-0.739770543290147
hsa_circRNA_104263	-0.211844967603766	-0.175060469939885	0.0215668899065128	-0.450693881296467	-0.432494502662716	-0.338223181656223	-0.379830465109752	-0.673454593745361	-0.419820379581878	-0.427934946761225	-0.469197626099569
hsa_circRNA_104268	2.24093302062231	1.62472011289359	2.46072602095597	2.5141949049017	2.48204593248854	2.5525537348575	2.5019409606772	2.35056748356046	2.40425037583773	2.39162901718308	2.3817718670484
hsa_circRNA_104270	4.34124410429125	1.88856054429231	1.44078145762724	1.00605551964194	1.02785770710276	1.49162455079016	1.85054286345695	0.53607445543847	0.935254444799791	0.714381469711938	0.662386897206685
hsa_circRNA_104271	-0.317970789637432	0.42757196831326	0.0380454265308978	-0.35671358804969	-0.384809442348213	-0.23999900298012	-0.244500114509238	-0.312616095867109	-0.406061989883355	-0.366789457069067	-0.316135806627369
hsa_circRNA_104282	-0.467972764857034	0.117243337546129	-0.262738562462473	-0.478235599728013	-0.561241241623191	-0.405484574680153	-0.464843318812925	-0.365896029642125	-0.597767942212742	-0.499692821563322	-0.43780758088492
hsa_circRNA_104305	-0.792715756421595	-0.487805646208805	-0.873927517111387	-1.02995526526596	-0.865907111643088	-0.863203635297877	-0.880966719559847	-1.12104847635111	-0.884749343199878	-0.931832866094511	-0.870910246232058
hsa_circRNA_104313	0.295309759562033	0.268110347197299	-0.447419422919879	-0.399771889412543	-0.760628893117425	-0.217275378774926	-0.0777820515536169	-0.742236715626007	-0.6418171079076	-0.60885233042671	-0.65418864262598
hsa_circRNA_104319	0.076274611539295	0.163898239164718	0.144485769512519	0.34977275264548	0.361821262192434	0.21728137788203	0.280598390360501	0.231354059746218	0.348556550193042	0.281223572322712	0.289523446579501
hsa_circRNA_104332	-0.259347244937135	-0.421587939492583	0.0726785010944751	-0.501625118055584	-0.660450773374971	-0.195200368006335	-0.228864490336192	-0.84709375836076	-0.548405878135026	-0.652795477304894	-0.532611795710209
hsa_circRNA_104336	0.541925556075069	-0.333499760074663	0.223684029318648	1.01854857810117	1.2785804171817	0.751156538756317	1.15939396624528	1.16790692221078	0.680141156806861	0.656379289459796	0.731518233143246
hsa_circRNA_104354	-0.56522737627512	0.0459036039252322	-0.417411706411012	-0.825952408190651	-0.716668357506653	-0.659140324378247	-0.61472487648931	-0.661710839293703	-0.65707641482285	-0.587354142264336	-0.586738693831798
hsa_circRNA_104357	-0.178354041345044	-0.380836846243629	-0.262738562462473	-0.0437597956765598	-0.169281998816772	-0.0648510410424624	0.042753293256751	-0.270138800041795	0.0346415206864868	-0.0618982679604554	-0.126559525201729
hsa_circRNA_104361	-0.575234976369079	-0.303923472458831	-0.735829517626441	-0.831494469815889	-1.03162961564735	-0.737910401647435	-0.61472487648931	-0.84709375836076	-0.652998569110645	-0.931832866094511	-0.940454327379006
hsa_circRNA_104366	-0.704722992477175	-0.51359483907543	-0.0725517449398663	0.0947537954073508	-0.227659777941332	-0.190035991518677	-0.140997306220931	-0.23912574595614	-0.155037351394424	-0.0789171262662932	-0.110383583245587
hsa_circRNA_104378	-0.881754041763914	-0.664265573547956	-0.824202641783317	-1.01567099911141	-0.839994199177797	-1.04839669163295	-0.900445234585843	-0.922686057033195	-1.0210935550225	-0.897690910926745	-0.96416816222513
hsa_circRNA_104383	-1.06945587267978	-1.11808929130682	-0.971486914669722	-1.02176020502589	-0.702556532777402	-0.911376317625407	-0.970412450591693	-0.874886046323753	-0.853305135623938	-0.84714307398049	-0.886671860631575
hsa_circRNA_104387	2.91183218144471	2.35558003602177	2.94057688291652	3.52020990293064	3.19644376785381	3.10135310187411	3.28573802021669	3.12121712606413	3.19441962220141	3.49173973560491	3.3215703245285
hsa_circRNA_104397	-0.933222361055748	-0.856828920718406	-0.656768886392229	-0.997688830612879	-0.891872149098907	-0.956253939347885	-0.961080627567431	-1.05188742184688	-1.00316776238553	-0.983657168664042	-0.946767793228083
hsa_circRNA_104398	-0.0423909460361031	0.232835771671472	0.253397092360423	-0.146259156289478	-0.114253558971893	-0.0743953508218994	0.0346023471986273	-0.23912574595614	-0.13959023600317	0.0279985284991367	-0.036725724797512
hsa_circRNA_104404	-0.127089302909012	0.196052082665219	0.223684029318648	-0.222994444611547	-0.137356349659386	-0.127599389594104	0.0372863550229539	-0.128958326574669	-0.169459759458179	-0.0490902771510763	-0.0574360230879683
hsa_circRNA_104415	-1.24192268903269	-0.97877491628574	-0.9977371272731	-0.893538053451977	-0.839994199177797	-0.898405554270812	-1.00203145880545	-0.799035555556367	-0.860637636602343	-0.871589504418077	-0.82778841736164
hsa_circRNA_104418	-0.736016975305887	-0.555735039862865	-0.756035661195993	-0.916277119948019	-0.903027363091592	-0.78680738498185	-0.961080627567431	-0.833164869565539	-0.689513263283829	-1.03715587237395	-0.946767793228083
hsa_circRNA_104433	0.727205413687775	0.404344773595691	0.770429418608105	0.972923767640849	0.826288203739281	1.03001418375277	0.900248153255708	1.18838620125039	0.609096071135267	0.822967625291696	0.952046939230612
hsa_circRNA_104457	-0.583918054569414	0.247583608805415	-0.507536486341215	-0.878182358716109	-1.00157043154235	-0.668001681709888	-0.385098885792227	-0.874886046323753	-0.789520404782777	-0.720885482810263	-0.727389257815888
hsa_circRNA_104466	-0.259347244937135	0.0768564471496925	0.382045559648352	-0.311909750722193	-0.332882951795278	-0.217275378774926	-0.0748266688135876	-0.290088165408583	-0.450979789329502	-0.181741710028864	-0.312531257896984
hsa_circRNA_104477	-1.00534523952019	-0.470571561431309	-0.447419422919879	-1.08105882499243	-1.17869694823859	-0.943423506874105	-0.99038355389366	-0.999555056409895	-1.19427148968958	-0.991352866394701	-1.07126266875057
hsa_circRNA_104478	-0.442377899908777	-0.679759471098658	-0.712981482279699	-0.793517441653223	-0.83128471083137	-0.679546102050991	-0.797039090454517	-0.910000885774411	-0.95360237749142	-0.720885482810263	-0.863554621360483
hsa_circRNA_104481	-0.518126363782351	-0.380836846243629	-0.735829517626441	-0.605425969981248	-0.796648667620221	-0.679546102050991	-0.621273142835323	-0.84709375836076	-0.794013181230026	-0.757857946622549	-0.856268139915152
hsa_circRNA_104482	-0.592700524402856	-0.208286876292426	-0.394976377700197	-0.878182358716109	-0.804211766208704	-0.819403174955287	-0.678326077870282	-0.630013488427417	-0.803077867842161	-0.855206219902691	-0.762282186686775
hsa_circRNA_104485	-0.603373932713612	0.490437317449604	0.129404173695149	-0.52788662413931	-0.39634439224946	-0.444775883731091	-0.32575947990851	-0.2831834182137	-0.507949892050521	-0.361424624169297	-0.375344793591565
hsa_circRNA_104499	1.97091343071578	1.81507034697132	2.43413535313793	2.89057405005047	2.79157532669354	2.4240579784285	2.13149060842587	2.55705070855852	2.76334160775188	3.00772023195096	2.87117935629699
hsa_circRNA_104560	-0.633825857466993	-0.173314730504191	-0.142398173608049	-0.732152912689533	-0.641461628674073	-0.477165160897313	-0.573742233156587	-0.742236715626007	-0.65707641482285	-0.750745206561115	-0.668918732766693
hsa_circRNA_104568	-0.803102960672617	-0.671636169977641	-0.947083122822541	-0.38500044681617	-0.586012195513959	-0.579380818999769	-0.581085531094805	-0.696146651479448	-0.681681259267552	-0.539582571857817	-0.619878748972113
hsa_circRNA_104572	-0.0847860214660986	1.36348209919969	0.295505310212419	0.037483455234242	-0.208695055878276	-0.000476647323761586	0.126142188586455	-0.0188183168650737	-0.307207170179836	-0.241988412547381	-0.230698521126042
hsa_circRNA_104574	-0.0787349325022101	-0.440703679154489	-0.370958547645889	-0.0520351183627108	0.0293663257018813	0.0572061623141146	-0.140997306220931	0.194323911197221	-0.0560523029099638	-0.0928376737050812	-0.107311155257016
hsa_circRNA_104595	1.72151056863998	1.64901006339842	2.28177376428261	2.46507179304197	2.48770286006475	2.34960068432251	1.85976605458525	2.16947138036883	2.48085945231106	2.56111813284619	2.21875489863493
hsa_circRNA_104600	0.338754211586348	2.40422718832581	0.506685921638912	-0.160506832765026	-0.458705769051002	-0.162066833931825	0.887473577407014	0.0250450138467653	-0.671360561560647	0.627206197631768	0.332768212200653
hsa_circRNA_104619	-0.166099153178529	-0.942297278684879	0.183211605716677	0.281387177201716	0.365229816888706	0.301038044843506	-0.0943928711199492	0.458457441034187	0.217536646855733	0.310085171851726	0.28287911616187
hsa_circRNA_104620	-0.0151442716852698	-0.907495896791084	0.316509936883976	0.689810129525726	0.601269594595941	0.515361719675632	0.042753293256751	0.579545694175182	0.452210771355862	0.504641990368885	0.411689151961366
hsa_circRNA_104640	2.5131198329419	1.51993813559008	2.79246237513809	3.24215944339078	3.16509641529487	2.95802589264271	2.4535907858072	3.05822802741429	3.1054789421272	3.2340394699827	3.13387043655383
hsa_circRNA_104641	-0.482116633854564	-0.584589555022572	-0.394976377700197	-0.586156582950437	-0.72348047010078	-0.679546102050991	-0.496748023551174	-0.833164869565539	-0.744915584291573	-0.604445971200099	-0.692041201571208
hsa_circRNA_104650	1.60645105883392	0.925179638911906	2.29298468190973	2.25587217422203	2.24418059775382	2.35415457448918	2.02812578302062	2.24696855778504	2.24704994555752	2.1868654811951	2.24657778953383
hsa_circRNA_104653	0.473026500391342	0.773319556714104	-0.0435908515215125	-0.516220369697988	-0.865907111643088	-0.205983952451106	0.0393250808062314	-0.821083851407659	-0.707431020162123	-0.750745206561115	-0.727389257815888
hsa_circRNA_104667	-1.13701392097139	-0.817458652634844	-1.04984991337536	-0.74659427118319	-0.774396032492437	-0.887337533898661	-0.807615692380243	-0.922686057033195	-0.738948347625237	-0.675259832714259	-0.619878748972113
hsa_circRNA_104679	-0.376544093400976	-0.720299135707667	-0.120354439895882	-0.0744519608357999	-0.133377956492545	-0.14036547200574	-0.351900486700366	-0.17010697205137	-0.13959023600317	-0.0789171262662932	-0.046302819790594
hsa_circRNA_104680	-0.81915002191773	-0.801306731436759	-0.571138930941724	-1.00463176794808	-0.9567216657479	-0.898405554270812	-0.880966719559847	-0.885250628282026	-1.01307515493411	-0.983657168664042	-0.956794028469617
hsa_circRNA_104689	-1.20449034429381	-1.10128423240518	-1.23192712340693	-1.06579790945319	-0.992777291826636	-1.02078779800277	-1.15629067652878	-1.12104847635111	-1.04151131017868	-0.966617171501164	-0.940454327379006
hsa_circRNA_104690	-0.424199546319595	-0.306621715251399	-0.0514189142927649	-0.691056621419266	-0.789159288052518	-0.310866808664296	-0.581085531094805	-0.423209356379722	-0.625946502731535	-0.31293795882912	-0.631247942151586
hsa_circRNA_104695	-0.0899672379288412	0.595917132069826	0.234815332428441	-0.277633439045426	-0.28000681230003	-0.144722026377889	0.133049591122622	-0.225537289821697	-0.269352731910117	-0.133778397773273	-0.211171676511671
hsa_circRNA_104700	0.402733763281261	-1.09067611907693	-0.540898281035691	0.660078251844239	0.632182188410969	0.767844301580361	0.215927092418768	0.246044799132211	0.229011566167174	0.384225512503921	0.350975931321811
hsa_circRNA_104716	0.751075739562285	1.70944092985427	1.26363923154435	0.867872579626015	0.766233144997194	0.918380272470829	1.04180743371466	0.755122038190431	0.743405649535455	0.931420648849876	0.863789003086141
hsa_circRNA_104728	-1.06945587267978	-0.445184364765028	-0.824202641783317	-1.10567225691837	-1.21671603914645	-0.994130559194291	-1.07371249042211	-1.03792936879958	-0.978941166345366	-0.931832866094511	-0.990544489924419
hsa_circRNA_104732	-1.03620619481677	-0.720299135707667	-0.756035661195993	-1.09214886557826	-0.789159288052518	-1.1000526844849	-1.02485906515742	-1.16753989888232	-1.05877180809149	-1.05584512869898	-1.00798727117363
hsa_circRNA_104738	-0.81915002191773	-0.653013878615846	-0.756035661195993	-0.926104712390591	-0.963705164480032	-0.737910401647435	-0.788087124108995	-1.10113316674561	-0.969459277475655	-0.938123913731869	-0.904473768926231
hsa_circRNA_104743	-0.81915002191773	-0.215258133706565	-0.712981482279699	-1.00463176794808	-0.936595447958716	-0.863203635297877	-0.788087124108995	-0.754577021047692	-0.929963091877102	-0.811865649039312	-0.886671860631575
hsa_circRNA_104745	-0.259347244937135	0.678019622343946	-0.344233887513424	-0.390115761799059	-0.598994613847869	-0.380064686999124	-0.203023227685032	-0.339210474382282	-0.387424564212429	-0.35630920494043	-0.400668883609366
hsa_circRNA_104754	-0.623336029153033	-0.0704263210515107	-0.587620656644621	-0.786742426807522	-0.849609423012782	-0.720002155107449	-0.844219218304259	-0.754577021047692	-0.587065293428513	-0.778863199960416	-0.710514647937749
hsa_circRNA_104755	1.85856675811963	2.21837399144198	2.230416502427	1.84868647005276	1.73511176538171	2.0429676551287	2.08718811912503	1.66048774412204	1.72848784276353	1.87823063546589	1.76786213590485
hsa_circRNA_104756	3.47791742777972	4.19755215197972	3.89861051991404	3.38533574994155	3.405067424956	3.66722999528003	3.81707599052297	3.25595390739874	3.26866534043097	3.58010757855314	3.52632555157472
hsa_circRNA_104758	-0.0333901494465806	-0.0876703798538272	0.0380454265308978	0.189312161985981	0.234028290192325	0.271851605684465	-0.033475543516048	0.066011410835936	0.272807638403733	0.395865285256613	0.379476066410439
hsa_circRNA_104761	-1.09963715615627	-1.04083971775356	-1.14353522710328	-0.963888806356502	-0.891872149098907	-0.737910401647435	-0.918668750411416	-1.05188742184688	-1.00316776238553	-0.914135738678883	-0.785467202494864
hsa_circRNA_104762	1.70406341960956	2.03381158468399	1.97647672943734	2.44069438149092	2.16258986723072	2.21759438011552	2.06167543578782	2.27351509905166	2.23650339123829	2.38580564567668	2.36771362070284
hsa_circRNA_104771	0.649329379710405	-0.0664787630023243	1.15072724145879	1.17718564987915	1.33050704567652	1.29333522668672	0.893528797571631	1.11609967396404	1.27164029644295	1.31219717859726	1.25296854426379
hsa_circRNA_104781	-0.921382463590556	0.0640915429658436	-0.756035661195993	-0.926104712390591	-0.865907111643088	-0.830319234762302	-0.880966719559847	-0.910000885774411	-0.95360237749142	-0.966617171501164	-1.00798727117363
hsa_circRNA_104797	-0.383237481275865	0.434403473872969	0.120995738719471	-0.211423548530631	-0.2693239874917	-0.32872272189289	-0.179029246135224	-0.423209356379722	-0.597767942212742	-0.475520976221396	-0.35040222740039
hsa_circRNA_104798	0.00794464432597268	0.727857497955984	0.420561029636781	0.139594188470186	-0.0694485101039515	0.0169168083689293	0.229778783542529	-0.159024701687607	-0.226031012602489	-0.0725645910728857	-0.042768059782831
hsa_circRNA_104800	-0.0254771319728616	0.69759924420291	-0.162738734286028	-0.675994609918744	-0.865907111643088	-0.494264356573509	-0.400673295409327	-0.754577021047692	-0.646766682126385	-0.576542766106322	-0.495055966713338
hsa_circRNA_104807	-0.623336029153033	-0.720299135707667	-0.344233887513424	-0.793517441653223	-0.804211766208704	-0.679546102050991	-0.711865467443396	-0.821083851407659	-0.689513263283829	-0.855206219902691	-0.785467202494864
hsa_circRNA_104809	-1.00534523952019	-0.362037588789405	-0.641269078796054	-0.899593938356251	-1.01946447423781	-0.898405554270812	-0.940938477286335	-1.10113316674561	-0.914011026828636	-1.01890814741364	-0.946767793228083
hsa_circRNA_104824	-0.921382463590556	-0.543697552224565	-0.67660460490547	-0.997688830612879	-0.963705164480032	-0.943423506874105	-0.980809176649844	-0.787482781017557	-1.0210935550225	-0.972255504793702	-1.02583160461563
hsa_circRNA_104826	-1.13701392097139	-1.01816155695392	-1.18581571766463	-0.809177099251023	-0.821894706686986	-0.469247443110086	-0.940938477286335	-0.910000885774411	-0.969459277475655	-0.819567016564466	-0.750944646879645
hsa_circRNA_104835	-0.8715232418052	-0.90200009623332	-0.735829517626441	-0.691056621419266	-0.647326116183698	-0.589379500808314	-0.662401563630924	-0.84709375836076	-0.576225542914243	-0.580508320494299	-0.575438433994568
hsa_circRNA_104837	-0.855598408209066	-0.828145168928107	-1.14353522710328	-0.771163515883388	-0.742180670219724	-0.659140324378247	-0.722694514131385	-0.190681614782729	-0.776930921511536	-0.60885233042671	-0.619878748972113
hsa_circRNA_104838	0.71621661106127	0.601141273415482	0.962071840677266	1.25817773729784	1.17612283171219	1.13047926637371	0.9528206702985	0.871759603859837	1.1685906039646	1.2329141560528	1.18812911751728
hsa_circRNA_104840	-0.704722992477175	-0.698710657989651	-0.693544196074471	-0.489840990527402	-0.511892587763315	-0.444775883731091	-0.379830465109752	-0.661710839293703	-0.466060566678521	-0.401810635139423	-0.346426412960314
hsa_circRNA_104849	0.195323427438483	0.129968300477981	0.746085722097902	0.289416898383367	0.0532636424889788	0.0326422640028789	0.0649816456419362	0.130439913641091	-0.0082881695037411	0.0973788882150334	0.101729769262826
hsa_circRNA_104854	-0.496526139127812	1.00406167738873	0.0978231482600863	-0.390115761799059	-0.528700242226405	-0.307863888860227	-0.264594070512424	-0.730094244110165	-0.597767942212742	-0.475520976221396	-0.542762507064777
hsa_circRNA_104855	-0.211844967603766	-0.173314730504191	-0.162738734286028	-0.262375131334275	-0.367179546650573	-0.350159728168916	-0.437966917516706	-0.373159129631292	-0.346170228208209	-0.350805466358664	-0.343717820370358
hsa_circRNA_104873	0.298265415645654	0.69283494651144	0.916894418474214	0.270453987106385	0.179918342531346	0.365223221512865	0.363553474454884	0.39909557942968	0.136008563968953	0.271578211621333	0.236475487224725
hsa_circRNA_104881	-0.217782418417553	-0.52128510675458	-0.641269078796054	-0.13147578938991	0.0334650574541892	-0.22693244175615	-0.368968498024347	0.265802199669194	0.0346415206864868	-0.336800894064556	-0.223897127934268
hsa_circRNA_104882	-0.0596860363129043	-0.4138830349832	-0.571138930941724	0.0777519236463051	0.30825493019592	0.0408323570062814	-0.304035192925323	0.634931741083357	0.26512249064906	-0.0203725115815205	-0.042768059782831
hsa_circRNA_104917	-0.223402190728997	0.394438812818661	0.056950425547041	-0.00935167969058804	-0.319824511503436	-0.232531282620789	-0.224735884728321	-0.449165108650513	-0.396125951298557	-0.361424624169297	-0.296710779680127
hsa_circRNA_104924	0.567919188947498	1.1129514114255	0.770429418608105	0.662393775123454	0.381399885838773	0.52685475024678	0.698337907716439	0.0504967548156621	0.241302567842676	0.312233753057298	0.265067015300786
hsa_circRNA_104929	0.0266903446600426	-0.470571561431309	0.420561029636781	0.487963213834896	0.42267030378808	0.350352151764368	0.113412528219799	0.418938045606126	0.407531916691002	0.305409307322671	0.36293679357966
hsa_circRNA_104932	-0.642573541186132	-0.729691152527012	-0.394976377700197	-0.171159888450763	-0.28000681230003	-0.244404043587891	-0.453210335505445	-0.414517802873763	-0.0703437151990814	-0.158702582548765	-0.123892193431682
hsa_circRNA_104940	2.74825037389624	2.13361866940623	2.80425026297354	3.66475919888003	3.11781893171609	3.12270657578334	3.30189097189102	3.31423833705453	2.99906622599327	3.29839367734185	3.26607678109504
hsa_circRNA_104944	-0.205953111707154	0.0511078292481745	0.0157262357718354	-0.274173694466439	-0.291619952882632	-0.284832859926886	-0.145347298914313	-0.0733753272508254	-0.534326020596719	-0.306139461372113	-0.320564250537109
hsa_circRNA_104950	0.488361452771257	1.47507251112546	0.800692283262315	0.466122360870893	0.471143289762752	0.439837181024704	0.59796889692065	0.32127484156816	0.434265059914024	0.74499869728141	0.673888559362565
hsa_circRNA_104953	-0.442377899908777	0.360048513846668	0.114013508484772	-0.25336409245336	-0.28000681230003	-0.411400988540237	-0.311209046553399	-0.263986928408173	-0.413369300582061	-0.250092112758874	-0.169204809950974
hsa_circRNA_104980	-0.948049912894388	-0.297938729421929	-0.800127658194622	-0.899593938356251	-1.01245607566347	-0.968361556892545	-1.02485906515742	-1.12104847635111	-0.95360237749142	-0.931832866094511	-1.00798727117363
hsa_circRNA_104983	0.477564390457985	-0.516332408833053	1.11316881570174	1.11104437117803	1.0633063553223	1.07602347138404	0.497247840498342	0.888500041532769	1.00217315955325	1.02163060428178	1.02268718925614
hsa_circRNA_104993	1.93460634064393	1.52406681535661	2.22875273111896	2.47825854066624	2.59291392326007	2.27604150763929	1.92603148967559	2.26319580489805	2.69511049126306	2.85009310268883	2.73489980000936
hsa_circRNA_104996	-0.223402190728997	-0.828145168928107	-1.04984991337536	-1.14294677586697	-1.11009634321949	-1.1000526844849	-1.07371249042211	-1.05188742184688	-0.986611350224421	-1.01890814741364	-1.00798727117363
hsa_circRNA_105013	2.28091623113904	-0.473157714708011	1.14167593750208	2.16013669970625	2.43967684734848	1.87193318003072	1.53454421045185	2.74415682121652	2.4072132906972	1.33102377083682	1.78936695737486
hsa_circRNA_105025	-0.99036809340306	-1.06195946618302	-1.09641360239493	-0.9888537763721	-0.909973485963296	-0.737910401647435	-0.861966658867188	-0.910000885774411	-0.860637636602343	-0.897690910926745	-0.82005960593562
hsa_circRNA_105027	4.16509440428021	4.31055166832156	4.15398287944576	4.73133303004062	4.86526647182527	4.52944727466414	4.47597681451683	4.61412841228941	4.68759097387469	4.88968435195083	4.91834406207724
hsa_circRNA_105029	-1.02062057489591	-0.0477821439705948	-0.47713342300725	-1.16106196905552	-1.14127447836386	-1.16260964852241	-0.822204945820586	-0.958228184539906	-1.07805179933539	-1.07392120558333	-1.1150090843368
hsa_circRNA_105030	-0.948049912894388	-1.17605047591534	-1.14353522710328	-0.945685489581377	-0.874187448396923	-0.887337533898661	-0.880966719559847	-0.97273030235365	-1.00316776238553	-0.884109123804292	-0.927979598583445
hsa_circRNA_105036	0.060099968235277	2.04716786290703	1.02636832267474	0.0857012142546644	0.155243945831573	0.0522048876859987	0.532747462071348	0.217286109181956	-0.0425881859828338	0.352300292255591	0.221373048179069
hsa_circRNA_105037	0.969706342982205	-0.0215020418565529	1.6994426712447	1.7894799418993	1.74058814886332	1.81331687981601	1.41054573870657	1.56356011134743	1.7912764480402	1.67322054640304	1.69419432237661
hsa_circRNA_105039	-0.681566610262683	-0.637408395054557	-0.971486914669722	-0.74659427118319	-0.528700242226405	-0.697853758259141	-0.631200664893154	-0.441381358247998	-0.336970826009133	-0.306139461372113	-0.384497975609727
hsa_circRNA_105053	-0.156034177721004	-0.339339033138257	-0.0136239417866108	0.00596036561447327	0.0714714300134952	0.0996404706175879	-0.0943928711199492	-0.0789035747733371	0.0925493808588409	0.0804282425161099	0.0620981561446572
hsa_circRNA_400005	-0.0101673481914479	1.56896579717727	0.521849372033162	-0.0659319759299843	0.0749891681105335	-0.0246168129696623	0.248938379772194	-0.225537289821697	-0.148658496741656	0.047134548033234	-0.0231283140927779
hsa_circRNA_400006	-0.0654400634863252	0.0125411419405451	0.289420933641699	-0.324299131441044	-0.481835574512119	-0.144722026377889	-0.0403567575079771	-0.707065158398913	-0.466060566678521	-0.241988412547381	-0.388894915516309
hsa_circRNA_400008	3.28501936433394	2.92488277688564	3.42814709526234	3.84523200290203	3.56253169539669	3.56987332575691	3.60102177668757	3.37698311749827	3.77965986135669	3.84969233307516	3.85810988507316
hsa_circRNA_400011	-0.189066018106555	-0.566793430770012	0.272761495679772	0.409960876411947	0.527828011167769	0.219002051141522	-0.128408267323512	0.226960794088185	0.493454118782797	0.561326211632014	0.48187966748549
hsa_circRNA_400015	1.44534598550252	2.01149498635308	1.66641280308822	1.41360864541429	1.32329355893826	1.55404986506418	1.64493779941663	1.29293830036033	1.39448710798978	1.53677768018593	1.4539163346286
hsa_circRNA_400019	-0.535418019004156	1.37162313483723	-0.9977371272731	-0.934240427967707	-1.06397774032952	-0.994130559194291	-0.646798271119747	-1.16753989888232	-0.719611254450506	-0.668228932576007	-0.755176815917304
hsa_circRNA_400028	-0.745300292006241	-0.828145168928107	-0.162738734286028	-0.289671521401744	-0.208695055878276	-0.184054148420929	-0.491169908132123	-0.245078188706459	-0.0793747306808275	0.0358377924935749	-0.139555983909259
hsa_circRNA_400033	3.64485288925397	1.19662268554351	2.18398451881002	3.26698983314188	3.31432979449103	3.00005263286121	2.90177107728644	3.44555059468366	3.79938325958343	2.87467810258264	3.0542521737311
hsa_circRNA_400037	-0.56522737627512	-0.691418683988181	-0.800127658194622	-0.405670149486478	-0.500546968162543	-0.172730656163016	-0.282518455061353	-0.696146651479448	-0.352081935495032	-0.388407875392042	-0.396872811344008
hsa_circRNA_400039	-0.56522737627512	-0.90200009623332	-0.756035661195993	-1.02176020502589	-0.963705164480032	-1.04839669163295	-1.00203145880545	-1.08738246076793	-1.06888737301296	-0.90543693972831	-0.980075068784518
hsa_circRNA_400048	3.44510763213592	3.8758063977569	3.56338324921618	3.96655674673234	4.11617136249595	3.94191332289145	3.74038388268139	3.64161524631896	3.87769661533186	4.1162902784054	4.04132446353659
hsa_circRNA_400053	-0.745300292006241	-0.118176834933291	-0.33058565806829	-0.702383127890572	-0.612200158777328	-0.64789432689413	-0.590220192053594	-0.620757299250873	-0.719611254450506	-0.661892271736403	-0.692041201571208
hsa_circRNA_400061	-0.189066018106555	0.0733391593011978	-0.0435908515215125	-0.262375131334275	-0.520775856791095	-0.284832859926886	-0.140997306220931	-0.441381358247998	-0.44188013380365	-0.388407875392042	-0.458512010793167
hsa_circRNA_400066	0.529614391826405	0.943401510743176	1.00959748717062	0.503458510376102	0.462713870849181	0.650125186525013	0.390848913370287	0.527638350330228	0.439608987798143	0.704868501121278	0.221373048179069
hsa_circRNA_400070	1.59714507523791	1.69489759199355	1.74250626746923	2.121258581286	2.07120453302886	2.16137294353921	1.98630597221755	2.21155407835087	1.86313783353356	2.14169457645794	2.1893575329321
hsa_circRNA_400071	2.18283715706203	1.56282308894062	3.00467570035132	3.30706632732644	3.24915068673891	3.02590563072281	2.32404833297223	2.93888669512271	3.1645345323094	3.51908611815866	3.24026313679247
hsa_circRNA_400072	-0.431801162416551	-0.430840487974548	-0.540898281035691	-0.242247505270201	-0.345330136964223	-0.278651404740891	-0.29889514179292	-0.327044080304598	-0.374444399418857	-0.271873110163579	-0.217331570957013
hsa_circRNA_400076	0.27076784400566	0.300883229175683	0.0380454265308978	-0.238577578870038	-0.244348727817842	-0.144722026377889	0.00988558606358795	-0.474018062110879	-0.190148713837259	-0.207238767841938	-0.361176093568318
hsa_circRNA_400089	-0.0899672379288412	-0.11947499282722	0.190638340188442	-0.299916094258003	-0.328369036797436	-0.179809552209686	-0.0777820515536169	-0.497886858303314	-0.34155683718173	-0.148896005336665	-0.176043396607472
hsa_circRNA_400090	-0.246864761907491	-0.00680434261281393	-0.623893449076366	-1.03771866923087	-0.839994199177797	-0.605064151491708	-0.479634958408387	-0.767866147478972	-1.00316776238553	-0.884109123804292	-0.870910246232058
hsa_circRNA_400091	2.08158890305315	2.70066884105455	2.2123097621425	1.99238011517329	1.82383161493464	2.08188668615273	2.25311743140665	1.84166865727373	1.88376467749154	1.94839964271578	1.95520279098612
