# Supplementary material for: Construction and analysis of a survival-associated competing endogenous RNA network in breast cancer
Source: Front Surg. 2023 Jan 6;9:1021195. doi: 10.3389/fsurg.2022.1021195 (PMC9852745; doi:10.3389/fsurg.2022.1021195)
Supplement: Supplementary file 5 [file Datasheet5.zip › Figure_2/GSE101123.sample.class.txt]

Sample	Group
GSM2699595	Normal
GSM2699596	Normal
GSM2699597	Normal
GSM2699587	Tumor
GSM2699588	Tumor
GSM2699589	Tumor
GSM2699590	Tumor
GSM2699591	Tumor
GSM2699592	Tumor
GSM2699593	Tumor
GSM2699594	Tumor
