# Supplementary material for: Construction and analysis of a survival-associated competing endogenous RNA network in breast cancer
Source: Front Surg. 2023 Jan 6;9:1021195. doi: 10.3389/fsurg.2022.1021195 (PMC9852745; doi:10.3389/fsurg.2022.1021195)
Supplement: Supplementary file 5 [file Datasheet5.zip › Figure_2/GSE101123.vol.txt]

GENE_SYMBOL	logFC	AveExpr	t	B	P.Value	adj.P.Val	FC	Sig
hsa_circRNA_001846	2.00363330410919	2.04919832654481	4.88525457945776	0.320752236729124	0.000422036666766209	0.0538918927224374	4.01008635347604	Up
hsa_circRNA_000167	1.97335714103981	2.03906273701519	4.09917286360345	-0.908828491515107	0.00160184603103411	0.0775035484946256	3.92680822160219	Up
hsa_circRNA_002172	1.78563337394029	2.83922355868953	3.58110319960333	-1.76213546797282	0.004014368584924	0.104246954669497	3.44769791967531	Up
hsa_circRNA_002144	1.58753659158635	2.43173272948578	3.57047441375634	-1.77989572561171	0.00409182131861411	0.104246954669497	3.0053574495004	Up
hsa_circRNA_000166	1.52466200453634	2.32300317108541	3.54318138526623	-1.82553668937854	0.00429779618066981	0.104246954669497	2.87719301054212	Up
hsa_circRNA_000585	1.47685049349579	2.40505087455935	4.27138929895806	-0.631897861576411	0.00118791246810927	0.0774495307266783	2.78340432449277	Up
hsa_circRNA_001678	1.39387150923772	0.809093754051124	5.4466460637184	1.13935361602763	0.000171393146296502	0.0538918927224374	2.62782920149877	Up
hsa_circRNA_101967	1.25079690655283	3.1375528811295	3.83666932606035	-1.3378417320699	0.00254295890357997	0.0940184500986258	2.37972836598365	Up
hsa_circRNA_001506	1.15592018912843	2.97348858589488	2.77946121378649	-3.11035396311316	0.017235157193716	0.122866876913185	2.22826402914627	Up
hsa_circRNA_103809	1.15037841321185	2.09436886576901	2.87528945730146	-2.94972190703929	0.0144705703292646	0.121708850066709	2.21972109186128	Up
hsa_circRNA_103134	1.1381450221408	1.70277424254502	2.30314743753338	-3.89264468076854	0.0408023487275211	0.172314592945468	2.20097845368208	Up
hsa_circRNA_105013	1.05161165423013	1.74795329378144	2.24025324981142	-3.99284475093486	0.0456435742169855	0.182933695090123	2.07284415713769	Up
hsa_circRNA_101233	1.02349200408817	1.07320398802196	3.61670664889597	-1.70270263127061	0.00376569622630028	0.104246954669497	2.03283342750702	Up
hsa_circRNA_002178	1.01398360424248	2.51705537923785	5.81521893494933	1.64793774957511	9.71746492941723e-05	0.0538918927224374	2.01947964433697	Up
hsa_circRNA_100850	1.01002630677147	2.5546762922067	2.26475040863835	-3.95392980380474	0.043695994798494	0.179076178360978	2.01394782303866	Up
hsa_circRNA_101555	1.00537981787994	2.53292599872754	2.96699942715801	-2.79548582806398	0.0122399068906834	0.121708850066709	2.00747193397421	Up
hsa_circRNA_103188	0.976592001366704	4.27776901856645	3.11827015759608	-2.54047606179322	0.00928773504636773	0.121708850066709	1.96781146218344	Up
hsa_circRNA_102045	0.950271291953939	1.60907401453857	2.24736746123197	-3.98155871481608	0.0450696019266308	0.181490722948221	1.932235971491	Up
hsa_circRNA_001379	0.942785467879959	1.73476579785091	5.17683082851174	0.752468631951323	0.000262834547281174	0.0538918927224374	1.92223599454469	Up
hsa_circRNA_100533	0.938620714390086	2.4930550907396	2.62680882432291	-3.3645746911864	0.0227568365324276	0.140211206581713	1.91669491021064	Up
hsa_circRNA_400029	0.936644110382359	2.3372619272735	1.93945219211597	-4.45673375617408	0.0773193113660938	0.23314887135866	1.91407068775386	Notsig
hsa_circRNA_102061	0.919347250765671	3.05544062879353	2.91751380666402	-2.87875991377183	0.0133971277453527	0.121708850066709	1.89125939708352	Up
hsa_circRNA_101873	0.884799895453625	1.17985338947111	3.17386251641527	-2.44669197487477	0.00839293163122467	0.119625425788964	1.8465084894564	Up
hsa_circRNA_102728	0.88274399422491	0.31948063578465	2.03172061847446	-4.31747068339808	0.0658983386395207	0.213243173378066	1.84387901105045	Notsig
hsa_circRNA_101744	0.874448333479969	1.74161729398466	5.12098026131596	0.670860583853995	0.000287525773889306	0.0538918927224374	1.83330692128915	Up
hsa_circRNA_100579	0.870814799768649	0.762367659192721	3.39259401520594	-2.07815791941269	0.00564089248999414	0.109588331198741	1.82869541243944	Up
hsa_circRNA_001587	0.869425048513733	1.92236121839809	2.05529774478854	-4.28142152104285	0.0632431276282783	0.210673845480297	1.82693467438884	Notsig
hsa_circRNA_400033	0.865305902342674	2.97113341472444	2.2307894014608	-4.00783861093761	0.046417926116782	0.185744688627689	1.8217258965168	Up
hsa_circRNA_101408	0.863946962582989	1.65030539933022	3.08833779773531	-2.59096740709292	0.00980876001811072	0.121708850066709	1.8200107383575	Up
hsa_circRNA_400071	0.846005700399964	2.86538885513615	2.99959421629248	-2.7405840882265	0.01153288843766	0.121708850066709	1.79751735558766	Up
hsa_circRNA_104700	0.845399751032885	0.205222636958918	3.42399348757521	-2.02538439157737	0.00532926449117149	0.105992285921998	1.79676253508467	Up
hsa_circRNA_102046	0.844012764016966	1.44371606152593	1.89388862795471	-4.52436870005481	0.083610168590511	0.240160591562904	1.79503598256218	Notsig
hsa_circRNA_001059	0.838994908618898	2.46321697017861	1.71763560883848	-4.7780662213912	0.112589996056344	0.2811987634577	1.78880349072979	Notsig
hsa_circRNA_104200	0.83660759903578	0.478979309962878	2.17134923515256	-4.10147925890478	0.0515747693976969	0.193133409408827	1.78584590351765	Notsig
hsa_circRNA_104121	0.825289639885198	1.07529576706402	1.87177439046526	-4.55690804294564	0.0868298186274081	0.243316854902868	1.77189073272122	Notsig
hsa_circRNA_101213	0.819478845349194	3.5707114585297	1.79049946987219	-4.6747960083857	0.0996582989122369	0.260915532699022	1.76476837800607	Notsig
hsa_circRNA_100367	0.818529005134043	3.26143193460332	2.39214071557123	-3.74934521246525	0.0347862101386812	0.160329472681996	1.76360687384466	Up
hsa_circRNA_103951	0.810072044135641	2.77925758397818	3.25700608825306	-2.30647151561278	0.00721444309998986	0.116942268078638	1.75329899527015	Up
hsa_circRNA_105037	0.801973776391443	1.46580264634753	3.10252556897256	-2.56703570530893	0.00955822399006231	0.121708850066709	1.74348478777636	Up
hsa_circRNA_104401	0.79672094356084	1.59388574856851	1.76598723361716	-4.70980158377844	0.103851222037225	0.2688721872683	1.73714832609331	Notsig
hsa_circRNA_100719	0.791452617316115	0.705280381348545	1.74910208283052	-4.7337607751645	0.106831209195433	0.272996573746984	1.73081630572009	Notsig
hsa_circRNA_104336	0.786416529298459	0.715975902474928	4.16696709106185	-0.799354909840987	0.00142339918431138	0.0775035484946256	1.72478499136697	Up
hsa_circRNA_001653	0.776649248384207	3.3062686860682	2.47831406111876	-3.60909429939502	0.0297828533976095	0.153001486388222	1.7131473542456	Up
hsa_circRNA_103598	0.771536610564856	1.64029966390272	3.23496891690275	-2.34362705960912	0.00750943954704407	0.116942268078638	1.70708702934512	Up
hsa_circRNA_104640	0.768637728761674	2.83418270517124	3.24771163056954	-2.32214121026541	0.00733740248493757	0.116942268078638	1.70366033490777	Up
hsa_circRNA_001350	0.76679944926493	1.38579401338128	1.98435570057547	-4.3893309876701	0.0715495321726917	0.222385713161266	1.70149091631822	Notsig
hsa_circRNA_100033	0.76194931315545	1.42683633730855	2.54401229408266	-3.50131215270993	0.0264455943206039	0.149232899214938	1.69578034961677	Up
hsa_circRNA_103948	0.756626525665025	1.19634588850958	4.11550938059991	-0.88239558904912	0.00155682225150224	0.0775035484946256	1.68953533766328	Up
hsa_circRNA_104513	0.75653285043737	2.0506346694947	1.99710349198246	-4.37006580086251	0.0699858050779463	0.219082255748307	1.68942563847891	Notsig
hsa_circRNA_101066	0.744011473351784	2.96017951476831	2.42579875144783	-3.6947279853468	0.0327419056728152	0.158300947740191	1.67482629439087	Up
hsa_circRNA_103753	0.723922272962271	0.0850350659035337	4.07544662927864	-0.947276789126142	0.00166965632865424	0.0775035484946256	1.65166634184085	Up
hsa_circRNA_100375	0.720884420395686	4.02227382157169	4.71178249127468	0.0573679203905151	0.000562525329636818	0.0591064942883115	1.64819212188607	Up
hsa_circRNA_000963	0.711428662261345	0.901815190610227	2.3885780695503	-3.75511349521361	0.0350096842175405	0.160468181009744	1.63742481245648	Up
hsa_circRNA_101287	0.698922289228322	1.56441221979633	2.53711387999264	-3.51266112401112	0.0267781027109934	0.149780816262589	1.62329172098731	Up
hsa_circRNA_104940	0.698579068710727	3.07009727327556	4.48638694258266	-0.291838927524713	0.000822101636703811	0.0628873103569264	1.62290558203149	Up
hsa_circRNA_104833	0.693406693218562	1.42942201414101	1.93483241839588	-4.46362684993135	0.0779366947490627	0.233869651454452	1.61709753034102	Notsig
hsa_circRNA_104400	0.692788762880838	1.48949949799672	1.57833275890795	-4.96849679134412	0.141533075294506	0.315065024115736	1.61640504882081	Notsig
hsa_circRNA_104126	0.686782475391505	1.61493961150802	1.67033468418069	-4.84379822880301	0.121768518021468	0.292026465877539	1.60968955347617	Notsig
hsa_circRNA_104620	0.676703703645211	0.290104737574815	3.20053941314348	-2.4016923479293	0.00799497788816051	0.117613981071494	1.59848333530619	Up
hsa_circRNA_101748	0.675265147912661	1.93399251818194	5.33626121270418	0.98255568107743	0.000203901788741165	0.0538918927224374	1.59689023265709	Up
hsa_circRNA_100146	0.673275471226436	1.08851073690856	2.73643315775976	-3.1822466021459	0.0186413276264646	0.129270241987337	1.59468941736509	Up
hsa_circRNA_101777	0.670314608531509	2.31854252751919	2.51833046677074	-3.54352609611016	0.0277043054939146	0.15097956634264	1.59141997065238	Up
hsa_circRNA_102483	0.669913663848923	1.11179271328479	3.44286510933071	-1.9936892410205	0.00515047164902246	0.105992285921998	1.59097775472958	Up
hsa_circRNA_102171	0.66385173121736	0.956125104621735	1.69283016615568	-4.81266969499014	0.11732355462743	0.288491252682906	1.58430679096487	Notsig
hsa_circRNA_002044	0.658753019546991	0.8780662979813	2.18938070947384	-4.07317225991148	0.0499555655330654	0.192165102142138	1.5787174836133	Up
hsa_circRNA_102771	0.656325185081307	1.12627534888715	2.43647408804573	-3.67736036880413	0.032118170550169	0.156892023128945	1.57606297842934	Up
hsa_circRNA_102333	0.641189131774838	-0.496067928614845	2.4446214178696	-3.66409151985035	0.0316499081069653	0.155800804897924	1.55961413123951	Up
hsa_circRNA_102562	0.631729720730744	3.70551769596547	2.54932151574135	-3.49257282540979	0.026192437069857	0.148722226431021	1.54942156095706	Up
hsa_circRNA_101589	0.628318004842081	0.557037594981161	1.58908727924406	-4.95414364402644	0.139086300702387	0.3137367974324	1.54576178498946	Notsig
hsa_circRNA_104771	0.628073515579634	1.03464002465899	3.22855896645878	-2.35443612429763	0.00759751804433335	0.116942268078638	1.54549985150584	Up
hsa_circRNA_000993	0.619536732141286	1.20958165308658	1.39904050055933	-5.19836172895413	0.188139960018206	0.367472139866718	1.53638175020752	Notsig
hsa_circRNA_104650	0.618019236392791	2.05767366211025	3.02323050146599	-2.70075146951274	0.0110459397979378	0.121708850066709	1.53476655990679	Up
hsa_circRNA_104099	0.616970637731115	2.04847484834124	1.2914875726457	-5.32701255603631	0.221841691402515	0.400522181242086	1.53365144590781	Notsig
hsa_circRNA_100675	0.616926713788362	2.06284726866986	2.59614084611666	-3.41533064005318	0.0240602425804866	0.142783889116863	1.53360475343924	Up
hsa_circRNA_101969	0.614240870204785	1.85402096599915	3.91298660021179	-1.2123266514992	0.0022215418070265	0.0897432364901975	1.5307523206053	Up
hsa_circRNA_101201	0.607110393850007	3.44638397176778	2.70462897582827	-3.23527557081233	0.019753106726208	0.130405377476403	1.52320528967275	Up
hsa_circRNA_104499	0.606250689911248	2.51428263627107	3.29314351974097	-2.24556523147992	0.00675589313386983	0.116942268078638	1.52229787995734	Up
hsa_circRNA_102041	0.602403571962516	0.18651038166628	1.68858418880097	-4.81856370389407	0.118151328330921	0.288880967673488	1.51824389918199	Notsig
hsa_circRNA_104983	0.602193030016941	0.796092166393938	2.32933374417199	-3.85065512363803	0.0389352809095524	0.169107175161509	1.51802234806283	Up
hsa_circRNA_103348	0.597654697261695	2.02748092369956	3.73186857826345	-1.51114444430233	0.00306433058897246	0.0987179917586698	1.5132545587719	Up
hsa_circRNA_101009	0.597498855836292	0.0509072238367927	4.1741615481953	-0.787771642789869	0.00140571431108541	0.0775035484946256	1.51309110426209	Up
hsa_circRNA_101440	0.587393703938772	0.0258949139852114	1.78805707215771	-4.67829570280605	0.100069118161398	0.261474235852934	1.50252990355831	Notsig
hsa_circRNA_102034	0.584840224493035	1.72363477627526	4.51238643114732	-0.251166886675589	0.000786626400026493	0.0628873103569264	1.4998728722533	Up
hsa_circRNA_104993	0.581259453472729	2.31854277702	2.97078603675729	-2.78910964907117	0.0121555907749987	0.121708850066709	1.49615480181572	Up
hsa_circRNA_101282	0.578405171083239	1.66766775534515	1.58305669130804	-4.9621996328717	0.140453745839074	0.314107893814099	1.49319767882143	Notsig
hsa_circRNA_000956	0.575542738276555	4.2368154065789	3.77878557275054	-1.43343211993937	0.00281850444505105	0.0959499831165661	1.49023798149553	Up
hsa_circRNA_104619	0.573672510013597	0.108821428870069	3.02853501628717	-2.69181012805875	0.0109395240813264	0.121708850066709	1.48830737288932	Up
hsa_circRNA_000926	0.572176853116449	0.386795580225067	1.81319926512943	-4.64214728737613	0.0959124606873254	0.254798760385431	1.48676522873152	Notsig
hsa_circRNA_001800	0.5711809984586	0.395595103948484	2.32160826744156	-3.86305874320475	0.03947739498501	0.170179548001549	1.48573930769947	Up
hsa_circRNA_102774	0.568490573360299	0.871686683435556	1.62978035186915	-4.8992922560456	0.130159579676262	0.302230771940626	1.48297119292145	Notsig
hsa_circRNA_103211	0.561953410669741	1.26011237776313	1.50247360710968	-5.06797522104226	0.15987711625424	0.335992783540083	1.47626673144337	Notsig
hsa_circRNA_102948	0.559865033593717	0.357000387559282	3.09212586401536	-2.5845779542876	0.00974122799165783	0.121708850066709	1.47413130352173	Up
hsa_circRNA_104230	0.55982100002492	-0.0176820050103427	3.22941730212318	-2.35298867875288	0.00758566333829248	0.116942268078638	1.47408631115	Up
hsa_circRNA_001405	0.559337814426308	1.07752789536191	1.63028698548937	-4.89860403053215	0.130051686581205	0.302230771940626	1.47359269469216	Notsig
hsa_circRNA_000638	0.557845457479645	0.331684268961933	3.42983916415674	-2.01556460693255	0.00527321485070453	0.105992285921998	1.47206916462458	Up
hsa_circRNA_001302	0.557771362435261	2.00380637712491	3.23187898941824	-2.34883750335776	0.00755176809846542	0.116942268078638	1.47199356290272	Up
hsa_circRNA_101142	0.555808766170254	1.93844274477817	3.60196422964198	-1.72730091015219	0.00386669095622792	0.104246954669497	1.46999247128311	Up
hsa_circRNA_000250	0.555466814792412	0.498942247667778	2.30403809114573	-3.89121905444831	0.0407374574601887	0.172314592945468	1.46964409108506	Up
hsa_circRNA_102217	0.553193646195065	1.4269074008454	2.09842154878822	-4.21502808995997	0.0586439318941053	0.203059600912242	1.46733028381817	Notsig
hsa_circRNA_100499	0.551306905446974	0.629763795436844	3.11550277019946	-2.5451444988395	0.00933471312582842	0.121708850066709	1.46541257961921	Up
hsa_circRNA_103812	0.550120915532096	0.297561788974037	3.53480484540476	-1.83955434293835	0.00436311798494133	0.104246954669497	1.46420840941924	Up
hsa_circRNA_100920	0.548670183788573	0.123802068409197	2.34886785684743	-3.81923432544716	0.0375962741032231	0.166404378422092	1.46273678449983	Up
hsa_circRNA_000911	0.547361720596502	2.96654825557094	1.71580824952168	-4.78062520232158	0.112932801626071	0.281226986436741	1.46141074571798	Notsig
hsa_circRNA_001950	0.545595453982234	0.9117564600175	3.37388925684573	-2.10961597084589	0.00583529202784697	0.111494111350528	1.45962266057385	Up
hsa_circRNA_101902	0.544654045537632	0.842191340951274	2.55028892778313	-3.49097995358705	0.0261465642447021	0.148722226431021	1.45867051695866	Up
hsa_circRNA_102602	0.544287988645751	1.11230284586356	1.96136672712027	-4.42392912917411	0.074451714403442	0.229116823647836	1.45830045353875	Notsig
hsa_circRNA_101957	0.5436684995978	0.635457169196174	1.52442882711327	-5.03950776153616	0.154368379999739	0.331754179075088	1.4576743979949	Notsig
hsa_circRNA_104387	0.543090083364942	3.13097097287793	4.06526933271678	-0.963790134971073	0.00169964966363212	0.0775035484946256	1.4570900932644	Up
hsa_circRNA_104310	0.542263916078095	1.2559646411376	1.21544346100081	-5.41340078836359	0.248514937100727	0.427926523351772	1.45625592144062	Notsig
hsa_circRNA_102445	0.538988569925561	2.47221709805591	1.56502081557633	-4.98617862199389	0.144613528113021	0.319203320943311	1.45295353817609	Notsig
hsa_circRNA_100840	0.53581269944596	0.540774063389012	3.06018699924622	-2.63844449600584	0.0103256078520759	0.121708850066709	1.4497586030664	Up
hsa_circRNA_103361	0.535052123391625	3.60533634397738	2.52353547240446	-3.53497866075336	0.0274445623968757	0.150207336129137	1.44899450459529	Up
hsa_circRNA_100213	0.534564674628423	0.961475137850261	3.4916903115445	-1.91177374837416	0.00471576200973634	0.105992285921998	1.44850501010707	Up
hsa_circRNA_102451	0.532993576399333	1.14136981546308	4.2429548387708	-0.677353609770189	0.00124771346160857	0.0774495307266783	1.44692844340629	Up
hsa_circRNA_101965	0.532947340290108	-0.530314296103998	2.9886907549189	-2.75895348684738	0.0117647202722839	0.121708850066709	1.44688207236623	Up
hsa_circRNA_101346	0.532684474255868	-0.223316364030726	3.89329613765656	-1.2446521545707	0.00230022727660181	0.0914699752961189	1.44661846745032	Up
hsa_circRNA_000442	0.532020070277997	0.30634359850975	3.30807537941048	-2.22040888024718	0.00657516208000622	0.116942268078638	1.44595240999922	Up
hsa_circRNA_000046	0.531781780398206	1.09356926435967	1.97574587551079	-4.40231057164601	0.0726239492270171	0.224851521633526	1.44571360182242	Notsig
hsa_circRNA_101248	0.531195986628926	0.071910338923209	2.22428295630738	-4.0181338033336	0.0469575417806852	0.186704978326573	1.44512670155368	Up
hsa_circRNA_103371	0.527494525668747	-0.295324825334889	2.85730309679579	-2.97991903327959	0.0149534844386256	0.121708850066709	1.44142375406398	Up
hsa_circRNA_101525	0.524511271804518	1.70372520535057	2.38682514985256	-3.75795072509636	0.0351201480638222	0.160468181009744	1.43844620860574	Up
hsa_circRNA_100395	0.52420726672629	3.04776478686016	1.9118098734223	-4.49785992343809	0.0810817017101463	0.237460219622926	1.43814313077601	Notsig
hsa_circRNA_102924	0.522055584309266	0.32381633693561	3.33665958338251	-2.1722708161516	0.00624276492708799	0.114300983736971	1.43599983591333	Up
hsa_circRNA_104342	0.519467359615087	0.27095583141858	1.52943986157276	-5.03297291595619	0.153134215717434	0.330262368655618	1.4334259320638	Notsig
hsa_circRNA_101061	0.516626742163475	0.0199148153231124	3.61368124383457	-1.70774931250778	0.00378619919002003	0.104246954669497	1.43060634192156	Up
hsa_circRNA_400027	0.515553883878935	0.968612888538958	1.21796599683493	-5.41059844507036	0.247590883687823	0.427202782370648	1.42954286885642	Notsig
hsa_circRNA_000031	0.514809479523073	0.720575445691436	3.01706540016364	-2.71114254502858	0.0111709266026984	0.121708850066709	1.42880544104772	Up
hsa_circRNA_104161	0.514796986256019	1.06640903222319	2.8298030895696	-3.02604870295762	0.015723028232671	0.121708850066709	1.42879306811363	Up
hsa_circRNA_100269	0.514303143257236	0.0523449397528804	2.74622693482331	-3.16589735613711	0.0183115976353452	0.127679495840968	1.42830406754056	Up
hsa_circRNA_104475	0.511904538466934	2.00660689485251	2.14766504902237	-4.1385236543486	0.0537772085947252	0.19551856553368	1.42593136194348	Notsig
hsa_circRNA_102096	0.511670361798939	0.833501352337128	3.03872928489433	-2.67462472898062	0.0107378951529955	0.121708850066709	1.42569992512116	Up
hsa_circRNA_400011	0.510033083988875	0.209900500926311	2.88065708590013	-2.94070651545283	0.0143294898004692	0.121708850066709	1.42408285239542	Up
hsa_circRNA_101945	0.509990100217334	0.631730353679526	2.90205043396591	-2.90475853961587	0.0137806948207165	0.121708850066709	1.42404042378898	Up
hsa_circRNA_103510	0.508836160320585	0.905304553271642	3.24208999180277	-2.33161965022577	0.00741280152447255	0.116942268078638	1.42290186019204	Up
hsa_circRNA_101094	0.506595318299276	1.67061979257147	2.81765295614893	-3.04641336785605	0.0160754575826879	0.121708850066709	1.42069347710977	Up
hsa_circRNA_101225	0.506277910449932	0.95662784285759	1.43442709347507	-5.15446243565833	0.178030311130296	0.356877605259057	1.4203809442138	Notsig
hsa_circRNA_103994	0.504457049258599	1.89121457538994	2.90266011607047	-2.90373370917533	0.0137653661358093	0.121708850066709	1.4185893770258	Up
hsa_circRNA_105027	0.504095106555702	4.57649094029878	4.88313285358408	0.317559830250319	0.000423511927091846	0.0538918927224374	1.41823352658102	Up
hsa_circRNA_102541	0.501358571899873	0.304172206038821	2.82948818180978	-3.02657664714863	0.0157320648076296	0.121708850066709	1.41554594078687	Up
hsa_circRNA_102415	0.499396927275976	0.987593656269403	3.56725658214006	-1.78527413801257	0.00411557050947726	0.104246954669497	1.41362251896631	Up
hsa_circRNA_100748	0.498184018919437	1.02125842234638	1.28242071204669	-5.33751712380582	0.22489508867896	0.402881984109801	1.41243455202305	Notsig
hsa_circRNA_101164	0.495594869148292	2.77690683593627	3.18987489122115	-2.41968096403318	0.00815172558728982	0.118549380683729	1.40990198282968	Up
hsa_circRNA_102600	0.494485087308278	1.03011499320559	1.23218561833799	-5.39471916859974	0.242432913360291	0.423063334452712	1.40881784382843	Notsig
hsa_circRNA_100754	0.492967503013226	1.10510686576939	3.18550335335742	-2.42705505021745	0.00821687331133433	0.118817855553102	1.40733667443568	Up
hsa_circRNA_101706	0.492702368918307	0.756768175040086	1.25278221060978	-5.37147255943873	0.235114197950534	0.416399188437098	1.40707806215773	Notsig
hsa_circRNA_101850	0.490527949624092	0.658751558084157	2.04814404901049	-4.29237852447676	0.0640380029057492	0.211587599754961	1.40495892188784	Notsig
hsa_circRNA_100956	0.489370724327792	0.645996316942321	2.66535084996138	-3.30062235824033	0.0212168366511401	0.135330449316169	1.40383241762889	Up
hsa_circRNA_103137	0.488593067812916	2.60928412332372	1.49966101657732	-5.07160259323457	0.160594858860918	0.336225182989171	1.40307591315796	Notsig
hsa_circRNA_100302	0.487725508101772	1.12347136215011	1.06509719906279	-5.5721813301589	0.308643196231379	0.495894529298522	1.40223243191099	Notsig
hsa_circRNA_103674	0.484642129882456	1.00241707024789	1.43641833593474	-5.15196989065547	0.177475295424504	0.356491418196814	1.39923873205199	Notsig
hsa_circRNA_102020	0.48004377867538	0.724775152520814	3.14139470255154	-2.50146503726147	0.00890438493409781	0.121708850066709	1.39478599058035	Up
hsa_circRNA_101373	0.479975090359318	1.55605384079874	1.30036271573701	-5.31667755794715	0.21888555170821	0.397618650319339	1.39471958484832	Notsig
hsa_circRNA_103696	0.479449138659885	0.241019297347898	2.56539803000824	-3.46608471750742	0.0254402339533367	0.146814955581047	1.39421121584572	Up
hsa_circRNA_000864	0.478137586465359	1.42054146795342	1.309585749816	-5.30588271132831	0.215847605078473	0.394828958021968	1.39294431618946	Notsig
hsa_circRNA_100173	0.476605790175959	-0.251153459826466	1.42206707722594	-5.16988134003185	0.181508233918632	0.360326408208204	1.39146612812297	Notsig
hsa_circRNA_400100	0.475658060661579	0.438487756177935	2.08726930383715	-4.23225351248161	0.0598022615679213	0.204565531841881	1.39055235187313	Notsig
hsa_circRNA_103164	0.474081679684506	1.16215026326253	3.35232568096736	-2.14589958823094	0.00606788645497089	0.11354978696986	1.38903377513494	Up
hsa_circRNA_001067	0.474057594555086	3.43842665199885	3.12824550618772	-2.52364787755354	0.00912036677266469	0.121708850066709	1.38901058604921	Up
hsa_circRNA_100440	0.473424669163987	-0.00127850695937451	2.69138150369282	-3.25733379858067	0.0202352940609293	0.132387720784229	1.38840134623918	Up
hsa_circRNA_102211	0.472409159687661	-0.200246415862593	2.98869341260443	-2.75894900981898	0.0117646631984962	0.121708850066709	1.38742439783655	Up
hsa_circRNA_103322	0.47008961014361	-0.014436796501596	4.81311686958773	0.2118061726992	0.000475364354113899	0.0576096324390415	1.38519550411274	Up
hsa_circRNA_104426	0.468427937847239	0.0873940842381954	1.5786277946583	-4.96810384276719	0.14146545430508	0.315065024115736	1.3836009772833	Notsig
hsa_circRNA_104882	0.468200710532349	-0.00772639308605266	2.71353476624588	-3.22043649174541	0.0194353448680109	0.130405377476403	1.38338307456051	Up
hsa_circRNA_100910	0.467929397605168	0.585845296425305	2.28376788681362	-3.92361942506244	0.0422390871742201	0.176516382361888	1.38312294029045	Up
hsa_circRNA_400008	0.467704920891003	3.55283211220258	3.65487648854637	-1.63909180779346	0.00351659327947889	0.104246954669497	1.38290774946299	Up
hsa_circRNA_102509	0.466827802683215	2.05528345686655	1.42207940040217	-5.16986601253926	0.181504738082578	0.360326408208204	1.38206723578539	Notsig
hsa_circRNA_102470	0.466318030476677	0.505645879371887	1.60271187998831	-4.9358733997901	0.136039616650165	0.309660432105465	1.38157897251037	Notsig
hsa_circRNA_101707	0.466227746377293	1.62580599571493	3.5851629838087	-1.75535383600491	0.00398518254749653	0.104246954669497	1.38149251577014	Up
hsa_circRNA_000855	0.462713586158392	-0.113638569930297	3.29024188105038	-2.25045446991217	0.00679159483003691	0.116942268078638	1.37813152957089	Up
hsa_circRNA_102018	0.460781462000048	0.654869386263276	3.2368238829139	-2.34049916862398	0.00748414409626853	0.116942268078638	1.37628710720717	Up
hsa_circRNA_000200	0.457551839487054	-0.3582752414144	1.68617937014341	-4.82189811569916	0.118622458399566	0.289029423973443	1.3732095916969	Notsig
hsa_circRNA_104939	0.45713880349195	1.0461324137321	2.18291979420274	-4.08332520196961	0.0505301244322434	0.192910622563022	1.37281650529206	Notsig
hsa_circRNA_103444	0.455880474404326	1.98806791056851	1.52232188139873	-5.04225127564813	0.154889850873861	0.332227583715755	1.37161964680066	Notsig
hsa_circRNA_100620	0.454168689715968	1.29256079568179	2.79624595477307	-3.0822669317422	0.0167155953831051	0.122132314195202	1.36999315951829	Up
hsa_circRNA_101278	0.452242434068934	0.81053109482474	1.40697312854687	-5.18858650504398	0.185832777949124	0.365110906276323	1.36816519447412	Notsig
hsa_circRNA_101470	0.450628868972382	0.902189792321729	2.10706969470797	-4.20164438706277	0.0577602468349913	0.201094156217583	1.36663584179976	Notsig
hsa_circRNA_104168	0.449296107876227	-0.451643051034294	2.58763689232141	-3.42938298650206	0.0244344554451081	0.1437154261609	1.36537392712888	Up
hsa_circRNA_102741	0.447224851591371	1.72003531920552	1.32028649333891	-5.29328888521309	0.21236615706891	0.389669697000992	1.36341508611858	Notsig
hsa_circRNA_100454	0.447067624901685	-0.474506693092115	2.90201705557235	-2.9048146456631	0.0137815345151903	0.121708850066709	1.36326650755269	Up
hsa_circRNA_102234	0.445391997726392	0.616911913200095	2.74127726324806	-3.17416120151507	0.0184775118828147	0.12848433809225	1.36168405229821	Up
hsa_circRNA_103997	0.443392022475993	0.0684573978977354	4.66937427646209	-0.00774215220186125	0.000603838448524989	0.0591064942883115	1.35979768854836	Up
hsa_circRNA_101958	0.442026775411208	1.29940192656509	1.25658615502138	-5.36714761257584	0.233782101588738	0.414906170532315	1.35851149733848	Notsig
hsa_circRNA_102224	0.441911497220734	-0.163834327794657	2.47746154135786	-3.61048830544408	0.0298287470633546	0.153001486388222	1.35840295015001	Up
hsa_circRNA_001046	0.441910702061698	1.23222616346281	2.94940755414776	-2.82510116873593	0.0126393674927192	0.121708850066709	1.3584022014498	Up
hsa_circRNA_104595	0.439945024914933	2.20405815022695	2.68695044255295	-3.26470779093356	0.0203991557439371	0.132573410851158	1.3565526339052	Up
hsa_circRNA_101835	0.439623828307174	-0.611175076748301	2.63665059450868	-3.34826125125344	0.0223534480858323	0.139304986221164	1.35625064936107	Up
hsa_circRNA_102325	0.438039084144277	-0.558017758651562	4.0986327785499	-0.909702927979055	0.00160335739225056	0.0775035484946256	1.35476167892413	Up
hsa_circRNA_102751	0.437020353081371	-0.136249467034488	2.59028957253211	-3.42500061327257	0.0243171171659732	0.143589473752672	1.3538053779721	Up
hsa_circRNA_102760	0.433840664904099	-0.438478398681251	2.99505539208187	-2.74823123431934	0.0116288322043862	0.121708850066709	1.35082488758629	Up
hsa_circRNA_100660	0.430293000399598	0.273023040415986	1.37548795554657	-5.22715797776403	0.195131609849012	0.37326385785145	1.3475072175536	Notsig
hsa_circRNA_100875	0.429584138763362	0.548247326526148	2.82367735826812	-3.0363172675806	0.0158997417497983	0.121708850066709	1.34684528865193	Up
hsa_circRNA_104780	0.428573185200642	0.647413538294066	1.36149125534443	-5.24410808004612	0.199388019129795	0.378067944749914	1.34590183140491	Notsig
hsa_circRNA_001363	0.428181446526587	0.0549186256023173	2.63313334157021	-3.35409271486141	0.0224967973818855	0.139304986221164	1.3455364248507	Up
hsa_circRNA_102707	0.428160928576367	0.932098910968785	3.75612115288313	-1.47094777878346	0.00293461594218202	0.0969947736734186	1.34551728882245	Up
hsa_circRNA_001409	0.426741261825567	0.342781225978051	3.50462486899528	-1.89009568436005	0.00460700893635554	0.105992285921998	1.34419389991226	Up
hsa_circRNA_000997	0.426217351085174	-0.312111889462308	1.54463298376289	-5.01307558938475	0.149444192466401	0.32507305113418	1.34370584821327	Notsig
hsa_circRNA_100136	0.422684906585676	0.128358583411357	1.57413617387439	-4.97408111411049	0.142497966640203	0.315903593292088	1.34041980373072	Notsig
hsa_circRNA_103998	0.422587301399581	0.751546133188729	2.60952103434965	-3.39320113966328	0.0234828045137548	0.141559221575823	1.3403291210188	Up
hsa_circRNA_101307	0.422155910295684	-0.228183928896065	2.39543125263334	-3.74401527690983	0.0345810295853763	0.160329472681996	1.33992839903359	Up
hsa_circRNA_103551	0.420266930405	0.0555522058478274	2.88165826110556	-2.93902477243756	0.0143033274764634	0.121708850066709	1.33817512379742	Up
hsa_circRNA_102644	0.419497145959056	2.11495882168484	2.0859943363092	-4.23422035815527	0.0599360467448443	0.204747971765945	1.33746129890929	Notsig
hsa_circRNA_102721	0.4181321981125	1.60265088318522	2.58093075352617	-3.44045762543741	0.0247335741595024	0.14372503134361	1.33619651214009	Up
hsa_circRNA_102535	0.417177543831684	-0.0834311183138202	1.73811909171785	-4.74927637126572	0.10881054259072	0.276094547251627	1.33531262210585	Notsig
hsa_circRNA_101753	0.416292597124247	0.434161890457156	1.21030677154708	-5.4190935770408	0.250405058645797	0.430202413783585	1.33449379475251	Notsig
hsa_circRNA_101306	0.415947271141898	0.526068261061111	2.03623007502497	-4.31058980884083	0.0653825732780095	0.212785996154136	1.33417440623396	Notsig
hsa_circRNA_103328	0.41594160328972	0.452307085181415	2.08428201293337	-4.23686110715559	0.0601161668306622	0.205087995420959	1.33416916473229	Notsig
hsa_circRNA_400070	0.415052778184698	1.98003954418607	5.16540012037266	0.735808524718189	0.000267699606571705	0.0538918927224374	1.33334745411546	Up
hsa_circRNA_100528	0.414148154467087	0.124407250988691	2.29871755039011	-3.89973269828338	0.0411265770327924	0.172689849778606	1.33251165748734	Up
hsa_circRNA_103965	0.413874948330939	-0.17254110983108	1.6645256880182	-4.85179685299356	0.122940324741852	0.292961728902635	1.33225934089743	Notsig
hsa_circRNA_102226	0.412486381831727	0.23010472996326	2.43914444652173	-3.67301271476411	0.031963958012039	0.156438986808921	1.33097768354043	Up
hsa_circRNA_101491	0.411949429906488	4.07433504998409	2.04754848057487	-4.29328998589311	0.0641045984225998	0.211587599754961	1.33048240350526	Notsig
hsa_circRNA_101469	0.411903555732154	0.528337298197319	1.86229850235296	-4.57079197954712	0.0882438275160341	0.24433571247516	1.330440098091	Notsig
hsa_circRNA_104103	0.411741666052842	-0.229726352594378	2.33809759995566	-3.83656854711756	0.0383289652067653	0.168766810469235	1.33029081329368	Up
hsa_circRNA_102442	0.411493369220514	3.13662776027336	1.56612863065632	-4.98471073588211	0.144354969689527	0.319078551719918	1.33006188163222	Notsig
hsa_circRNA_104226	0.411485780656824	-0.571016896017589	2.70591027292756	-3.23314113310877	0.0197070755443073	0.130405377476403	1.33005488553639	Up
hsa_circRNA_000750	0.411121196587432	0.278659601264375	2.87755087701509	-2.94592386249697	0.0144109640874724	0.121708850066709	1.32971880927472	Up
hsa_circRNA_000104	0.410022786452832	0.442953448567508	1.33631932025321	-5.27428126770798	0.207236149822041	0.385256392474138	1.32870680001167	Notsig
hsa_circRNA_100385	0.409401568396003	-0.135211505331251	2.03927476737847	-4.30594020525538	0.0650364731896633	0.21247474232053	1.32813478794526	Notsig
hsa_circRNA_104207	0.40837657073538	-0.23585983859988	3.06609169347652	-2.62848702788029	0.0102149737280044	0.121708850066709	1.32719151751746	Up
hsa_circRNA_100629	0.405964006129854	-0.517062356171437	3.53885403157769	-1.83277769529434	0.00433141576436924	0.104246954669497	1.32497395979178	Up
hsa_circRNA_101827	0.403222765181715	-0.103581885569015	2.4699565546729	-3.62275482129975	0.0302357415327359	0.153001486388222	1.32245878899362	Up
hsa_circRNA_104106	0.402738686601577	1.02294098747435	5.01250919063027	0.510887082253993	0.000342731551731465	0.0538918927224374	1.32201512864581	Up
hsa_circRNA_100072	0.402450137819087	0.455686440932181	1.37145855722532	-5.23205013414802	0.196349147034567	0.374788388059793	1.32175074310371	Notsig
hsa_circRNA_102374	0.401902246845123	0.0652904012794823	1.35168884897871	-5.25590574262096	0.202414509545476	0.380461541206231	1.3212488783373	Notsig
hsa_circRNA_102747	0.401201372314452	-0.35181659042673	1.43688074586685	-5.15139073097128	0.177346617837208	0.356491418196814	1.32060715935941	Notsig
hsa_circRNA_100529	0.400747291498776	-0.419083816201691	5.0996768856491	0.639595798643108	0.000297577994792179	0.0538918927224374	1.32019157047978	Up
hsa_circRNA_002149	0.399665085558171	0.163315220007682	2.60612840209245	-3.39881443339842	0.0236279176126702	0.141823231896806	1.31920162915977	Up
hsa_circRNA_103448	0.396963894679759	-0.140712623451085	2.86893361286285	-2.96039490834076	0.0146394160830535	0.121708850066709	1.31673396866635	Up
hsa_circRNA_002117	0.395972810219023	0.893990671334213	0.771918707708935	-5.83094609438086	0.455703639238495	0.628940217929485	1.31582972598404	Notsig
hsa_circRNA_103898	0.39590275655509	-0.0849503774656831	1.45163638471173	-5.13284330013272	0.173281674838689	0.351045127587422	1.31576583413382	Notsig
hsa_circRNA_103548	0.395261546633002	0.420600303487377	2.49299951954879	-3.58506209112627	0.0290029932247143	0.152578086784983	1.31518116819722	Up
hsa_circRNA_001671	0.39512173963141	0.482683114288441	2.07927109866937	-4.2445837330532	0.0606461906432829	0.205518715295812	1.31505372433587	Notsig
hsa_circRNA_100805	0.394236989639974	0.278110787174588	3.83530371046343	-1.34009314363744	0.00254912882315779	0.0940184500986258	1.31424749914755	Up
hsa_circRNA_103749	0.393975282659452	0.438622680110111	1.4354261323687	-5.15321217906633	0.177751667863503	0.356764980057268	1.31400911436041	Notsig
hsa_circRNA_000881	0.391442765790585	2.42317502471736	1.51306756295647	-5.05427246516894	0.157198290543907	0.333966330012831	1.3117045170033	Notsig
hsa_circRNA_102546	0.391404926732193	0.00515074538521355	2.22809989598289	-4.01209554192859	0.0466402616237332	0.186049319486522	1.31167011402033	Up
hsa_circRNA_101861	0.390803902278678	0.281929749214804	1.92346913190142	-4.4805481613249	0.079474665663839	0.234927821874408	1.31112378814956	Notsig
hsa_circRNA_102424	0.390660276719153	1.12558926127698	2.50342044516248	-3.56798704756643	0.0284616957235992	0.152315370990553	1.31099326748571	Up
hsa_circRNA_101728	0.390286931128399	0.442393255866899	3.0497004304992	-2.65612719011612	0.0105250695034187	0.121708850066709	1.31065404802749	Up
hsa_circRNA_100147	0.389911674986129	0.270502494466425	1.69356713741126	-4.81164580286064	0.117180404974912	0.288491252682906	1.31031318110205	Notsig
hsa_circRNA_101205	0.389330439706335	0.877157639077103	1.65820908159392	-4.8604757408547	0.124225843767927	0.29519586590978	1.30978538636367	Notsig
hsa_circRNA_000942	0.387372212794588	0.273526078646449	1.86005620075308	-4.57407211885128	0.0885814907532123	0.244511815582348	1.3080087689802	Notsig
hsa_circRNA_100425	0.386728671790532	0.459119719164325	3.21561171435501	-2.3762709395924	0.00777862859642409	0.117139702827807	1.3074254374099	Up
hsa_circRNA_102889	0.385733857116928	4.0344234540492	5.50678779783779	1.22391531997254	0.000156031623657461	0.0538918927224374	1.30652420905338	Up
hsa_circRNA_100982	0.38533934402993	-0.884103431030432	2.85921967021385	-2.97670226036324	0.0149012715739707	0.121708850066709	1.3061669814927	Up
hsa_circRNA_102082	0.384654806297047	0.151414051997039	1.08520167610409	-5.5519141310782	0.300016179138357	0.487263035039641	1.30554737134024	Notsig
hsa_circRNA_001389	0.384187428338836	0.195006804744249	1.28226141530687	-5.33770119274837	0.224949037100207	0.402881984109801	1.3051244924781	Notsig
hsa_circRNA_001288	0.382501785974255	0.231288123603666	1.10858197024779	-5.52796178357656	0.290214302325753	0.475808696395726	1.30360047780329	Notsig
hsa_circRNA_101252	0.382498024843952	-0.346340763747591	3.30278354641525	-2.2293235307627	0.00663864448769664	0.116942268078638	1.30359707929929	Up
hsa_circRNA_100852	0.382482351355551	-0.431257828103809	2.87636318900262	-2.94791861647749	0.0144422384513841	0.121708850066709	1.30358291705284	Up
hsa_circRNA_101971	0.380756803551183	1.76719042201028	2.97314149659626	-2.78514308462454	0.012103435661219	0.121708850066709	1.30202468755258	Up
hsa_circRNA_100257	0.380708560458485	1.17310888766899	1.86953766230778	-4.56018848901094	0.0871617072180117	0.243316854902868	1.30198114914308	Notsig
hsa_circRNA_000274	0.380411459964214	2.14622829604087	1.58422182560297	-4.96064466753088	0.140188639939239	0.313830312975194	1.30171305408139	Notsig
hsa_circRNA_102140	0.379782782837639	0.368908762409054	2.9023603250958	-2.90423763800763	0.0137729013807212	0.121708850066709	1.30114593565432	Up
hsa_circRNA_400028	0.378507846993953	-0.303449630896038	2.71820298664427	-3.21265499170917	0.0192708037073726	0.130405377476403	1.29999659724949	Up
hsa_circRNA_100832	0.378056814480992	1.32725974518659	2.9154923818713	-2.88215922023334	0.0134466567251869	0.121708850066709	1.29959024034757	Up
hsa_circRNA_101037	0.377310268636845	-0.404927156031392	2.29718838772377	-3.90217838350206	0.0412390705915656	0.172689849778606	1.2989179203596	Up
hsa_circRNA_101338	0.372562745709949	-0.317766248101838	2.81004258214852	-3.05916356648974	0.0163001931594531	0.121708850066709	1.29465055465263	Up
hsa_circRNA_103862	0.372497653943258	-0.118853988915014	2.81358029207054	-3.05323712150738	0.0161953383679173	0.121708850066709	1.29459214370062	Up
hsa_circRNA_100270	0.371682587158705	0.0774861780171041	2.42944873407654	-3.68879222526405	0.0325273362892369	0.157981051252114	1.29386095587889	Up
hsa_circRNA_102239	0.370277902824558	-0.235415002355922	2.27319518855493	-3.94048100262817	0.0430432126121473	0.177865486020125	1.29260179738719	Up
hsa_circRNA_102563	0.369510979684109	1.20361246827953	4.50729018922997	-0.25913126561252	0.000793451739249248	0.0628873103569264	1.29191484501088	Up
hsa_circRNA_001805	0.369093012783305	-0.206222845194562	2.7230234595484	-3.20461744344738	0.0191023407924492	0.13030608642445	1.29154061524162	Up
hsa_circRNA_101160	0.367568246166722	-0.598149466657354	3.10380698306669	-2.5648741461554	0.00953591585921037	0.121708850066709	1.29017632295432	Up
hsa_circRNA_000624	0.367245420200294	0.345872201130245	3.10496671437703	-2.56291783678669	0.00951577132625412	0.121708850066709	1.28988765777529	Up
hsa_circRNA_400046	0.366487216276804	-0.45286963091312	1.59652340992984	-4.94418392136161	0.137416153206016	0.31197512034729	1.2892099394021	Notsig
hsa_circRNA_104929	0.36642517831232	0.258717643061102	2.49047602108383	-3.58919425569141	0.0291355725210352	0.152578086784983	1.28915450270996	Up
hsa_circRNA_101618	0.365707659378351	0.117370426870479	1.47523657410701	-5.10291407779139	0.166944445750287	0.344004925435137	1.28851350599507	Notsig
hsa_circRNA_104762	0.363477566418176	2.16913123227503	3.81322357919261	-1.37652113280793	0.0026510595984677	0.0950274180014126	1.28652328279867	Up
hsa_circRNA_101591	0.363407558127066	-0.126205263864446	1.41993067759363	-5.17253720461288	0.182115143874483	0.360968100592335	1.28646085442075	Notsig
hsa_circRNA_104838	0.362564339999922	1.02349306474825	3.59942914148156	-1.73153241795074	0.00388433579160825	0.104246954669497	1.28570917084654	Up
hsa_circRNA_102292	0.362144223069823	0.529365542877736	4.24657990817999	-0.671552478739135	0.00123991834897677	0.0774495307266783	1.28533482315986	Up
hsa_circRNA_103532	0.361803973024228	-0.0999847015285389	2.72297487120052	-3.20469846991018	0.0191040315443647	0.13030608642445	1.28503172122041	Up
hsa_circRNA_101810	0.361412196649739	0.0015697836109374	3.10943568701963	-2.55537919110093	0.00943854541476442	0.121708850066709	1.28468280706785	Up
hsa_circRNA_103455	0.361261710040113	-0.785166515870941	3.02597940006904	-2.6961179845257	0.0109906640718239	0.121708850066709	1.28454880960337	Up
hsa_circRNA_400095	0.359894536047983	0.279881087644133	2.04610659398199	-4.29549618170775	0.0642660961141787	0.211587599754961	1.2833320799395	Notsig
hsa_circRNA_104589	0.359388676463591	-0.537469924564186	1.86045088397588	-4.57349490480648	0.0885219708655966	0.244511815582348	1.28288217749039	Notsig
hsa_circRNA_101689	0.358069984097165	-0.617523001122217	1.30420068877133	-5.31219226469856	0.217617167137093	0.395852734707278	1.28171009748572	Notsig
hsa_circRNA_102954	0.356155453712976	0.795662027143872	4.76476981720191	0.1383252375438	0.00051503214504867	0.0591064942883115	1.28001033047455	Up
hsa_circRNA_100583	0.355410370945272	-0.255728368911797	2.93806715466207	-2.84418568716591	0.0129037636573092	0.121708850066709	1.27934943722863	Up
hsa_circRNA_104250	0.35466935908191	0.0408308335388399	1.7006062876743	-4.80185317337177	0.115820928745751	0.286522117181877	1.27869249334162	Notsig
hsa_circRNA_001547	0.354485821373158	0.466973302186095	1.68976397767249	-4.81692685356093	0.117920803505804	0.288880967673488	1.27852983016192	Notsig
hsa_circRNA_101848	0.35225747073366	-0.345432088361974	2.45692919615516	-3.64402430823699	0.0309550653550575	0.154582635469634	1.27655656931367	Up
hsa_circRNA_103813	0.351750445525556	-0.406794267229912	2.8202436202834	-3.0420720780795	0.0159996594764774	0.121708850066709	1.27610801114991	Up
hsa_circRNA_104193	0.350863663942802	0.432299367794523	1.41777934590144	-5.17520886303	0.182728018948939	0.361338623329487	1.27532386666215	Notsig
hsa_circRNA_102455	0.350540355840713	0.0639872855709971	2.50500872940581	-3.56538304243597	0.0283800641421629	0.152315370990553	1.27503809847838	Up
hsa_circRNA_104932	0.349550685400603	-0.334861676846433	3.52713254077316	-1.85239746839419	0.00442383933371538	0.104246954669497	1.27416373850157	Up
hsa_circRNA_001233	0.347576552686535	1.14399936968679	4.11145543241548	-0.888951886204756	0.00156787103929579	0.0775035484946256	1.27242141038486	Up
hsa_circRNA_100188	0.347354775606359	-0.180244551308042	2.15719557992511	-4.12363589088646	0.0528804555837702	0.195044578928544	1.27222582350874	Notsig
hsa_circRNA_101780	0.346880079656152	0.598655237351102	3.13410808567839	-2.51375768152883	0.00902342575576427	0.121708850066709	1.27180728661444	Up
hsa_circRNA_104977	0.345403972878225	-0.442533616066001	2.13875279432346	-4.15242220256384	0.0546287744844832	0.195806892821426	1.27050669069507	Notsig
hsa_circRNA_100919	0.344315821021599	0.0051692797377314	2.76831846695359	-3.12898710848465	0.0175888880564171	0.124343666954393	1.26954877309659	Up
hsa_circRNA_001654	0.343816997615832	1.58940086803075	1.36990580189186	-5.23393266117884	0.196820014273141	0.374930341560736	1.26910989228219	Notsig
hsa_circRNA_101458	0.342106069829615	-0.412191679836897	2.2459898417596	-3.98374516311316	0.0451802074136671	0.181648701212927	1.26760571552015	Up
hsa_circRNA_102587	0.341694529388412	2.86228436475198	2.16036228177168	-4.11868347700044	0.0525856359377648	0.194520993403505	1.26724417229564	Notsig
hsa_circRNA_101891	0.340961833203805	0.72288913326749	2.16933843750973	-4.10463042459355	0.0517583884515388	0.193145305878543	1.26660074509486	Notsig
hsa_circRNA_104881	0.340841454652809	-0.212227507029777	2.47080447817096	-3.62136941634746	0.0301894895797441	0.153001486388222	1.26649506427035	Up
hsa_circRNA_104268	0.338576233078703	2.3550303119115	2.4776513028842	-3.61017802567244	0.0298185256901172	0.153001486388222	1.26450806024613	Up
hsa_circRNA_100335	0.337759416016705	-0.801832032843713	2.85631204988853	-2.98158231388149	0.0149805547751759	0.121708850066709	1.26379233073175	Up
hsa_circRNA_100445	0.336106186254451	1.9169557870659	1.49360905717654	-5.07939262498864	0.162148614840193	0.337422914773747	1.26234494069252	Notsig
hsa_circRNA_102229	0.335576515314957	0.325344086810022	5.42101100174714	1.10312349586886	0.000178420004536954	0.0538918927224374	1.2618815685405	Up
hsa_circRNA_104710	0.335540984931093	1.53359497486714	2.1792228614602	-4.08912962012601	0.0508617004871465	0.192910622563022	1.26185049157471	Notsig
hsa_circRNA_100970	0.334138205829459	1.6052044928742	2.39412550732297	-3.74613054771887	0.0346623086211212	0.160329472681996	1.26062414978652	Up
hsa_circRNA_101295	0.331708356410728	-0.520119430224111	1.47003421038615	-5.10953931157571	0.1683242068632	0.345123315203491	1.25850273902885	Notsig
hsa_circRNA_101915	0.329924740296562	-0.164413687737602	1.89073392419987	-4.52902227981068	0.0840626773991255	0.240160591562904	1.25694780280804	Notsig
hsa_circRNA_100191	0.32908776633435	2.26080577085184	1.68942089060058	-4.81740292425089	0.117987799736023	0.288880967673488	1.25621880087368	Notsig
hsa_circRNA_103504	0.328505546674783	1.40422065066542	2.66854403976783	-3.29531616580081	0.0210939503089105	0.134997200059018	1.25571193857823	Up
hsa_circRNA_101145	0.327839714366237	2.07253652349389	2.50733625693022	-3.56156630944919	0.0282608504224647	0.152058909778377	1.25513253638438	Up
hsa_circRNA_101425	0.3274585145104	0.147824739788729	2.15946448038106	-4.12008783677377	0.0526690628163163	0.194546828545029	1.2548009395304	Notsig
hsa_circRNA_100808	0.32714173319072	0.739393748655839	1.82916280615733	-4.6190567393019	0.0933551530121704	0.251151019467203	1.25452544550775	Notsig
hsa_circRNA_100031	0.325339674007537	-0.557828453412309	2.84572459480368	-2.99934739220081	0.0152728125616852	0.121708850066709	1.25295940577399	Up
hsa_circRNA_102978	0.325328530108172	0.101414299513172	1.50130141683751	-5.06948752503954	0.160175911748118	0.336225182989171	1.25294972749882	Notsig
hsa_circRNA_101684	0.325056652947921	-0.265325545498023	2.81348032806342	-3.05340459601038	0.0161982919977111	0.121708850066709	1.25271363025826	Up
hsa_circRNA_103012	0.324466562130057	0.586480452994588	2.8285486344301	-3.02815176116001	0.0157590567075211	0.121708850066709	1.2522013503699	Up
hsa_circRNA_102173	0.324217886354745	0.508523102944782	2.6096617752279	-3.39296824404486	0.023476803537475	0.141559221575823	1.2519855283859	Up
hsa_circRNA_400024	0.322734278498894	2.08618636946342	1.36537978494655	-5.23941132150203	0.198197862002262	0.376428028952057	1.25069870007166	Notsig
hsa_circRNA_100883	0.321394578437232	0.0814331503003298	1.06274873899772	-5.57452876602409	0.309662970644323	0.496905586563558	1.24953782868301	Notsig
hsa_circRNA_100737	0.320366524495745	0.33313822052465	2.09474537113144	-4.22071040440624	0.0590234086456717	0.203695240630266	1.24864773433418	Notsig
hsa_circRNA_104285	0.318698106531283	-0.098722124695203	2.01177054038374	-4.34783097707524	0.0682259715515813	0.216648558190181	1.24720455881184	Notsig
hsa_circRNA_103136	0.318393329229323	-0.58051392325642	2.84441800242713	-3.00153926649015	0.0153092711413838	0.121708850066709	1.24694110778352	Up
hsa_circRNA_103279	0.316582758323793	0.787493163313777	2.50068724226679	-3.57246720304759	0.0286027076027601	0.152315370990553	1.2453771880799	Up
hsa_circRNA_104084	0.314463067701089	1.24211325945493	1.56353860987128	-4.98814156265431	0.144960096368469	0.319414238318402	1.24354875175875	Notsig
hsa_circRNA_101286	0.313289336889079	-0.532858149717703	1.28845495712407	-5.33053210063857	0.222859202003008	0.400991396186138	1.242537451472	Notsig
hsa_circRNA_100678	0.31192775291713	-0.567643212022324	2.47034024914138	-3.62212792600771	0.0302148035016259	0.153001486388222	1.24136532504836	Up
hsa_circRNA_103490	0.310470526758916	-0.229284842838223	2.18625060194846	-4.07809244547552	0.0502331425589815	0.192439170883592	1.24011208947551	Notsig
hsa_circRNA_102559	0.309833014687764	0.973968192250576	1.9176219953185	-4.48923644501466	0.0802768966425975	0.23591766969447	1.23956421778125	Notsig
hsa_circRNA_102069	0.307189171041426	-0.472819364361691	3.74288196159544	-1.49288406856432	0.00300470937322604	0.09803827378026	1.23729470630756	Up
hsa_circRNA_102008	0.306452909086532	0.155017593487045	2.77101573601889	-3.12447763488889	0.0175026075452619	0.124078373823653	1.23666342902376	Up
hsa_circRNA_101943	0.306304373579379	0.075662526733003	1.06799154020602	-5.56928246733707	0.307389850608102	0.495444692715402	1.23653611246085	Notsig
hsa_circRNA_104837	0.305985938041922	-0.719891040413299	2.51116364476291	-3.55528818761779	0.0280658758537611	0.151329775525047	1.23626321099656	Up
hsa_circRNA_001754	0.30573539189692	0.329135834209021	1.92580681709462	-4.47707099672337	0.0791560042226221	0.234792576627708	1.23604853354993	Notsig
hsa_circRNA_100860	0.305259704526778	1.13533937900254	2.95237018697895	-2.82011453143963	0.0125711924430095	0.121708850066709	1.23564104912896	Up
hsa_circRNA_102839	0.305120585112446	-0.0545026839224727	3.03890748418183	-2.67432430184042	0.0107344040090426	0.121708850066709	1.23552190172343	Up
hsa_circRNA_104575	0.303139550950478	0.701054581028404	1.00422205487991	-5.63165539756765	0.335895609731722	0.526064201087528	1.23382651127131	Notsig
hsa_circRNA_104826	0.302260037734737	-0.893838249874413	3.07618077419638	-2.61147191156022	0.0100286903560414	0.121708850066709	1.23307456024714	Up
hsa_circRNA_400048	0.302144896762908	3.84784083613663	2.52637303826398	-3.53031716076008	0.0273039630719832	0.150207336129137	1.23297615293738	Up
hsa_circRNA_104366	0.299364472938819	-0.212570242148046	2.55552237074333	-3.48236056283498	0.0258997630978134	0.147791249067119	1.23060219668831	Up
hsa_circRNA_100630	0.29932546117855	-0.60310027976988	2.93169814266611	-2.85490151761402	0.0130546722508352	0.121708850066709	1.23056892055757	Up
hsa_circRNA_104192	0.294941979641028	-0.632258191139554	2.68142282798378	-3.27390366815818	0.02060540394217	0.133437030617869	1.2268356370444	Up
hsa_circRNA_103380	0.294706105543651	1.8296763720836	3.01293535142614	-2.71810305409607	0.0112554492340368	0.121708850066709	1.22663507137699	Up
hsa_circRNA_102212	0.294162252497697	-0.0693442138908525	2.44043353277973	-3.67091346819973	0.0318897708359427	0.156376621921916	1.22617275364761	Up
hsa_circRNA_001383	0.293497240636184	-0.846442576761771	2.62542579702299	-3.36686620006776	0.0228140935530485	0.140211206581713	1.22560767821797	Up
hsa_circRNA_103904	0.293394207143146	-0.731826643225247	3.25823569435647	-2.30439863271454	0.00719833341831335	0.116942268078638	1.22552015166006	Up
hsa_circRNA_103607	0.29273585669768	0.620649483774391	1.4067876927178	-5.18881545049397	0.185886439632076	0.365110906276323	1.22496103302936	Notsig
hsa_circRNA_101670	0.290957520778208	0.820430624833641	2.78495309915611	-3.10116652191129	0.0170634194657443	0.122132314195202	1.22345201684867	Up
hsa_circRNA_102685	0.290722715729339	0.833735701441311	1.29372628513077	-5.32441049193589	0.221092976346426	0.400200302134889	1.22325291078241	Notsig
hsa_circRNA_001503	0.289793149610016	0.0446693634024393	1.88181867046123	-4.54215244225768	0.0853536391758315	0.241968878765528	1.22246499082854	Notsig
hsa_circRNA_102054	0.289789920732996	-0.582732534213418	3.33775687620451	-2.17042342573258	0.00623035076039618	0.114300983736971	1.2224622548486	Up
hsa_circRNA_104930	0.287972177472681	0.148287085883437	1.71622526331187	-4.78004136488644	0.112854489469822	0.281226986436741	1.22092296681281	Notsig
hsa_circRNA_103541	0.287613468812622	0.43976753134205	2.50058957073011	-3.57262727989653	0.0286077592665951	0.152315370990553	1.22061943683081	Up
hsa_circRNA_103491	0.286619797166523	-0.300557608206316	2.41457923915708	-3.712958048012	0.0334100801573879	0.158849679632883	1.21977901159236	Up
hsa_circRNA_400037	0.286219301662984	-0.47743174736744	2.87692424002616	-2.94697632640175	0.014427456356075	0.121708850066709	1.21944044509335	Up
hsa_circRNA_103801	0.285791918347255	2.03878845100462	1.21874348452205	-5.40973382568396	0.247306625438186	0.427202782370648	1.21907925211891	Notsig
hsa_circRNA_100449	0.285419322813422	0.209626390577983	2.96265071985784	-2.80280785153628	0.0123374619142443	0.121708850066709	1.21876444904396	Up
hsa_circRNA_102914	0.285403812299792	0.428314952700293	2.04083708304597	-4.30355318727688	0.0648595446894909	0.21247474232053	1.21875134609396	Notsig
hsa_circRNA_103264	0.285054057479201	-0.617043585135564	2.94510720976464	-2.83233876812358	0.0127389841457052	0.121708850066709	1.21845591810637	Up
hsa_circRNA_102979	0.284059812736509	-0.0199211143197344	1.35959354881952	-5.24639678037377	0.199970993761147	0.378383776298973	1.2176164988151	Notsig
hsa_circRNA_101144	0.283437519184697	2.15355565789773	2.18637227094334	-4.07790124454601	0.0502223257045813	0.192439170883592	1.217091404127	Notsig
hsa_circRNA_102513	0.282151680701357	2.28135036521695	2.03933729077632	-4.30584469285058	0.0650293839135765	0.21247474232053	1.21600712386496	Notsig
hsa_circRNA_103352	0.281161720885767	-0.513776942371565	3.46151348055326	-1.96238696202263	0.0049798025324453	0.105992285921998	1.21517300076022	Up
hsa_circRNA_001040	0.280913557251957	-0.292523130569433	1.41203143813806	-5.1823333101869	0.18437399799732	0.363182527014846	1.21496399206184	Notsig
hsa_circRNA_102754	0.279293052851019	-0.254774795858876	2.36853274101962	-3.78752150539646	0.036293143991284	0.163479737093483	1.21360005228368	Up
hsa_circRNA_101305	0.279133205630025	0.255083610710139	1.16117213426768	-5.47260895202755	0.269063436432257	0.452887860925988	1.21346559569805	Notsig
hsa_circRNA_104433	0.278753191198215	0.836722795562559	2.40301646239366	-3.73172085835786	0.0341125026723074	0.160329472681996	1.21314600375495	Up
hsa_circRNA_102139	0.278704902900437	0.189339671553097	2.20328595832291	-4.05128302723849	0.04873996089478	0.190835693041869	1.21310539934899	Up
hsa_circRNA_100980	0.278464748051565	-0.0332392881419514	2.8581464571598	-2.97850356732482	0.0149304865138843	0.121708850066709	1.21290347940826	Up
hsa_circRNA_103905	0.277889061364335	0.48718209980023	1.5843042650134	-4.96053461853908	0.140169898830002	0.313830312975194	1.2124195842877	Notsig
hsa_circRNA_103014	0.277304039874274	0.484596810955649	2.87054085865683	-2.95769618034885	0.0145965343257211	0.121708850066709	1.21192804054482	Up
hsa_circRNA_102750	0.277237006287799	-0.840452297297692	1.47230732606143	-5.10664640587185	0.167720145977793	0.344797281383546	1.2118717306571	Notsig
hsa_circRNA_001676	0.277073473755386	2.28513158615015	1.33994830896251	-5.26995607014281	0.206089237518364	0.384524624524397	1.21173437022001	Notsig
hsa_circRNA_102476	0.276969059449534	-0.738747881010768	3.07265317327332	-2.61742133796681	0.0100934316671663	0.121708850066709	1.21164667474649	Up
hsa_circRNA_103401	0.276906375853228	1.06334595827158	2.19226876709173	-4.06863021186617	0.0497007451559239	0.192165102142138	1.21159403110461	Up
hsa_circRNA_101720	0.2761929147139	0.300749935224852	1.32745736826096	-5.28480793163484	0.210058969709302	0.387110845698895	1.21099500530573	Notsig
hsa_circRNA_103017	0.276178820423879	-0.646480111068382	2.49534932593505	-3.58121340063666	0.0288800676568425	0.152578086784983	1.21098317464786	Up
hsa_circRNA_100407	0.275958748744147	-0.42841525162824	2.75397405068795	-3.15295849599075	0.0180548681644129	0.126583028866201	1.21079846286305	Up
hsa_circRNA_000010	0.275786408472579	0.354247061875691	3.17250345755836	-2.44898462681174	0.00841373328731811	0.119625425788964	1.21065383293991	Up
hsa_circRNA_104574	0.275756908445552	-0.0962485742313704	2.99279293887248	-2.75204284619476	0.0116769554677254	0.121708850066709	1.21062907791224	Up
hsa_circRNA_103881	0.27521474116384	-0.343856854396469	1.1257694046561	-5.51009440382628	0.283165920275414	0.468872652635607	1.21017420689521	Notsig
hsa_circRNA_101141	0.274429238946243	1.97230931569345	2.11352280425526	-4.19164302869765	0.0571090350639388	0.200028549608511	1.20951548432477	Notsig
hsa_circRNA_103122	0.272385711588756	-0.539119547575014	3.03024738018295	-2.6889236072606	0.0109053920235133	0.121708850066709	1.20780346049798	Up
hsa_circRNA_102821	0.272256144093725	-0.430508733837705	1.22374947242834	-5.40415679670492	0.245482581976944	0.424914980274002	1.20769499333242	Notsig
hsa_circRNA_102233	0.271765492728474	-0.54108060780814	4.17354400982423	-0.788765634255403	0.00140722329839139	0.0775035484946256	1.2072843338171	Up
hsa_circRNA_000676	0.270647235373753	1.15398043701853	1.28356355623335	-5.33619606209395	0.224508353228279	0.402659449588422	1.20634890986584	Notsig
hsa_circRNA_100735	0.270593508379747	-0.257322428389282	1.68416288112464	-4.8246919566451	0.119018796198101	0.289029423973443	1.20630398540712	Notsig
hsa_circRNA_103456	0.270590934875747	0.740438756149242	2.26839439267837	-3.94812864738165	0.0434131617997203	0.1784919172541	1.20630183358343	Up
hsa_circRNA_100222	0.270580101663897	0.912534354599289	3.20456599090108	-2.39490073367371	0.00793659090080291	0.117433859549671	1.2062927754846	Up
hsa_circRNA_102613	0.270064807391156	-0.173705579798006	1.45730968380349	-5.12567810148566	0.171739909344688	0.349587809976821	1.20586199507371	Notsig
hsa_circRNA_100855	0.269946240916644	-0.114992190389831	2.98376169779338	-2.76725637770116	0.0118710507323225	0.121708850066709	1.2057628965626	Up
hsa_circRNA_103213	0.269880422148747	3.58377540873109	2.28078445106824	-3.92838015029986	0.0424645295897078	0.177167586566896	1.20570788838992	Up
hsa_circRNA_100230	0.269624692743306	-0.605558632837545	1.42094180780657	-5.17128055964596	0.181827688901707	0.360679242599255	1.20549418582155	Notsig
hsa_circRNA_103899	0.268998401026978	-0.548770105268357	1.19817880523047	-5.43246140857582	0.254912870771567	0.43423912725143	1.20497097949622	Notsig
hsa_circRNA_103059	0.268201357953458	0.361105263026464	3.09769381115853	-2.57518605197275	0.00964281393288907	0.121708850066709	1.2043054552547	Up
hsa_circRNA_102196	0.267947646947707	-0.364864070461061	2.36421812567277	-3.79448640925189	0.0365752775736441	0.163899380833273	1.20409368584071	Up
hsa_circRNA_103920	0.267076559885608	0.97270820918582	2.13952174138083	-4.15122393779567	0.0545548025097288	0.195806892821426	1.20336688369906	Notsig
hsa_circRNA_103627	0.264109415037292	0.290595592154858	2.31475667635429	-3.87404824987753	0.0399642477108858	0.170366851631833	1.20089450074075	Up
hsa_circRNA_102972	0.263930485890342	1.98907783703464	2.50077650634642	-3.57232090408265	0.0285980915406421	0.152315370990553	1.20074556995621	Up
hsa_circRNA_104679	0.263855927566607	-0.2138373362864	2.41808212077797	-3.70726892249754	0.0332000620251925	0.158823604988938	1.20068351715843	Up
hsa_circRNA_000936	0.262682974068867	-0.737929813695147	2.48240465247984	-3.60240382170626	0.0295635985338945	0.153001486388222	1.19970772287549	Up
hsa_circRNA_101800	0.262470864259063	-0.35016554036528	2.17343717835663	-4.09820601655713	0.0513847588784246	0.19304330713424	1.1995313508328	Notsig
hsa_circRNA_101309	0.262101164223035	-0.294103402078853	2.6863906020363	-3.26563930548572	0.0204199516910231	0.132573410851158	1.19922400246376	Up
hsa_circRNA_103916	0.261230672577052	-0.770185146629638	2.92179783156187	-2.87155507839985	0.0132927620692013	0.121708850066709	1.19850063434256	Up
hsa_circRNA_101727	0.260874677349794	0.0514235950976648	1.49934228360164	-5.0720133792913	0.160676369917099	0.336225182989171	1.19820493230077	Notsig
hsa_circRNA_100593	0.260672556741715	1.22955234583018	1.93011664949319	-4.47065503435863	0.0785715929631398	0.234713226201787	1.19803707635153	Notsig
hsa_circRNA_104551	0.260572438556223	-0.0407232865393579	1.05497796199416	-5.58226610681174	0.313055273287264	0.500455823188497	1.19795393949098	Notsig
hsa_circRNA_103290	0.259565003974549	2.14659955803985	2.67273248018386	-3.28835440812005	0.0209338255234211	0.134536833225017	1.19711769973535	Up
hsa_circRNA_102945	0.259462341215823	-0.442840196945194	1.63964273637176	-4.88587175334918	0.128073374108758	0.300574933095681	1.19703251538979	Notsig
hsa_circRNA_101592	0.25834287215798	0.29831604074724	1.86454826179473	-4.56749890646653	0.087906222899355	0.243970923968221	1.19610403012314	Notsig
hsa_circRNA_101011	0.258197670954281	-0.246830489460953	2.10272564158658	-4.20836998354627	0.0582025533685643	0.202357238146169	1.19598365332803	Notsig
hsa_circRNA_102764	0.25749891295371	-0.760534096213785	2.80318560997038	-3.07064783784995	0.0165053520594177	0.122132314195202	1.19540452830702	Up
hsa_circRNA_100478	0.257479520480846	-0.0829554696574226	1.89523255306097	-4.52238507266846	0.083418076228534	0.240160591562904	1.19538845998113	Notsig
hsa_circRNA_102838	0.255616899157913	0.461155564932568	0.787138743458679	-5.819293193473	0.447089897383378	0.622814563056197	1.19384612478943	Notsig
hsa_circRNA_101412	0.255186527040725	0.221476333627995	0.906694130429085	-5.72080636506056	0.383138849632698	0.568397319281266	1.19349004021056	Notsig
hsa_circRNA_103162	0.254601394822333	0.279173796140359	1.05637527067426	-5.58087821915037	0.312443244567896	0.500199771141692	1.19300607939073	Notsig
hsa_circRNA_102105	0.254551626878199	-0.830615024087426	3.05238762173381	-2.65159617742986	0.0104735911256977	0.121708850066709	1.19296492555423	Up
hsa_circRNA_101995	0.254493316047229	-0.0457577348544921	2.24233627045969	-3.98954153772149	0.0454747988062855	0.182544736533118	1.19291670928649	Up
hsa_circRNA_100800	0.254397455081281	0.0822135347593828	1.79240380655585	-4.67206551079935	0.0993390413295473	0.260636969261544	1.19283744766451	Notsig
hsa_circRNA_105039	0.254319986937213	-0.578527316162529	2.25563243810634	-3.96843136179867	0.0444114357397417	0.179693329026459	1.19277339779972	Up
hsa_circRNA_001225	0.254254949278398	0.929551396552925	1.52077327237281	-5.04426619896916	0.155274099115958	0.332422993915019	1.19271962798798	Notsig
hsa_circRNA_102373	0.25415925864906	-0.0288455595137994	2.58546872350741	-3.43296421149259	0.024530773946195	0.14372503134361	1.19264052027386	Up
hsa_circRNA_103834	0.25310134035366	-0.249651368495622	2.86715721052067	-2.96337748671372	0.0146869570435229	0.121708850066709	1.1917662858032	Up
hsa_circRNA_000644	0.252917614245099	0.220573039111959	1.24943990326553	-5.37526454779391	0.236289656825193	0.418189969833183	1.19161452494295	Notsig
hsa_circRNA_100207	0.252560864918804	0.96501479762968	3.836356458767	-1.33835752179341	0.00254437109175475	0.0940184500986258	1.19131989918283	Up
hsa_circRNA_104223	0.251622445877722	-0.449844833713346	2.07237179022116	-4.25520387922132	0.0613831341003963	0.207739463145623	1.19054524221797	Notsig
hsa_circRNA_102828	0.251007112301242	-0.79287450884876	1.44881379479026	-5.13640112612995	0.174053095478244	0.351838862583106	1.19003756302454	Notsig
hsa_circRNA_101465	0.249883631737358	0.735676923697548	1.89737246779799	-4.51922512773858	0.0831130454549281	0.240093871376608	1.18911119702907	Notsig
hsa_circRNA_104758	0.24965631532985	0.15389652840763	2.70395317218842	-3.23640128478802	0.0197774280287945	0.130405377476403	1.18892385099696	Up
hsa_circRNA_102467	0.24782766472435	-0.507479664562503	2.20117223427441	-4.05461370238836	0.0489229152606582	0.190999132031455	1.18741781613736	Up
hsa_circRNA_100606	0.247662497084853	0.34129289480147	1.33875925078945	-5.27137417085957	0.206464452709133	0.384524624524397	1.1872818818158	Notsig
hsa_circRNA_101136	0.247281403507225	0.120098053352122	1.11683417505628	-5.51941037680867	0.286813598907917	0.473679824283355	1.1869682980492	Notsig
hsa_circRNA_000526	0.247015915937068	-0.69549701085707	2.92697374797657	-2.86284910650853	0.0131677515346	0.121708850066709	1.18674988991223	Up
hsa_circRNA_103471	0.246802932205813	-0.654477598404238	1.60219894781796	-4.93656297091684	0.136153250894309	0.309660432105465	1.18657470405789	Notsig
hsa_circRNA_100044	0.246574379277693	-0.665043720323424	1.9432543381773	-4.45105473906324	0.0768145839241615	0.23245317013911	1.18638674081201	Notsig
hsa_circRNA_102050	0.245178056042322	-0.215879111716718	3.43817204235486	-2.00156964679386	0.00519435487588306	0.105992285921998	1.18523904298428	Up
hsa_circRNA_102031	0.24512137864651	-0.689272496453706	2.84211974978941	-3.00539442665943	0.0153736108600715	0.121708850066709	1.18519248086204	Up
hsa_circRNA_103252	0.244955318305794	0.313164114098753	1.84687376918005	-4.59331498834535	0.0905905574843875	0.248452420074762	1.18505606801316	Notsig
hsa_circRNA_001459	0.243880715039246	-0.652960688316397	1.51325195184477	-5.05403341206222	0.15715200861405	0.333966330012831	1.1841736979156	Notsig
hsa_circRNA_103408	0.243000663247731	-0.480869042135029	2.86699331697289	-2.96365265427598	0.0146913509874607	0.121708850066709	1.18345156581862	Up
hsa_circRNA_102870	0.242608290130541	-0.768246194387831	1.92585906230383	-4.47699326180295	0.0791488958825615	0.234792576627708	1.18312974351612	Notsig
hsa_circRNA_104050	0.241166938023703	-0.420208492793516	0.980033788146662	-5.65448090622621	0.347199643941248	0.537483633716834	1.18194830535753	Notsig
hsa_circRNA_102059	0.240409105455224	-0.861862382883607	2.82839999514549	-3.02840094338435	0.015763331125955	0.121708850066709	1.18132760335192	Up
hsa_circRNA_103381	0.239754736613709	-1.00150481489163	2.68993604979065	-3.25973949434011	0.0202886040698316	0.132396147071081	1.18079190546145	Up
hsa_circRNA_102652	0.238785166284662	-0.278598658468933	2.79413947208246	-3.08579308374263	0.0167799376315794	0.122132314195202	1.17999861502558	Up
hsa_circRNA_102966	0.23761660044594	-0.490870983100644	2.79060104290031	-3.09171545891321	0.0168885722046886	0.122132314195202	1.17904321715273	Up
hsa_circRNA_101229	0.236557617266178	0.676396255344088	1.43835399294143	-5.14954467234422	0.176937173673109	0.355972416599258	1.17817808019653	Notsig
hsa_circRNA_400087	0.236368475714423	1.64866418488553	0.860105265848843	-5.76063248411118	0.40727168846066	0.589929679642788	1.17802362771905	Notsig
hsa_circRNA_104840	0.236199067863325	-0.527211475249529	3.38089771509526	-2.09782728136242	0.00576166592874534	0.111086665065582	1.17788530691727	Up
hsa_circRNA_100252	0.234382315974525	-0.582210358945671	1.99915462412949	-4.36696076743909	0.0697371854127356	0.219082255748307	1.17640295722998	Notsig
hsa_circRNA_102482	0.233859516341532	2.03490427520903	2.1099685361704	-4.19715315603399	0.0574668518790213	0.200897167626524	1.1759767329794	Notsig
hsa_circRNA_102827	0.233580985602581	-0.319914204264354	2.89750788213596	-2.91239361894151	0.0138954417191239	0.121708850066709	1.17574971753764	Up
hsa_circRNA_100960	0.231546447934966	1.08686394603036	2.47827852926431	-3.60915240211246	0.0297847648102673	0.153001486388222	1.17409280384664	Up
hsa_circRNA_104907	0.231534635481261	-0.156415544452583	0.763081934773524	-5.83761813999287	0.460753103058713	0.631702493108321	1.17408319068535	Notsig
hsa_circRNA_101313	0.230889496542269	2.22578669932381	2.17296525820819	-4.09894594484219	0.0514276472444066	0.19304330713424	1.17355828595386	Notsig
hsa_circRNA_101869	0.230581519966336	-0.964522243278925	1.71613989079439	-4.78016089669997	0.112870517858988	0.281226986436741	1.17330778957213	Notsig
hsa_circRNA_104667	0.229851264456448	-0.834276273025539	2.70480124751378	-3.23498860328231	0.0197469116152808	0.130405377476403	1.17271404131515	Up
hsa_circRNA_104470	0.229349982267249	-0.310238324073365	1.62868701100587	-4.90077704083754	0.130392686676152	0.302230771940626	1.1723066381375	Notsig
hsa_circRNA_100507	0.229056173112506	0.96098405952013	2.98940276561145	-2.75775405459083	0.0117494397634745	0.121708850066709	1.17206791869748	Up
hsa_circRNA_104302	0.228766387136242	-0.445821614832002	2.11712695412441	-4.18605172753048	0.0567483397809678	0.199757295632867	1.17183251570027	Notsig
hsa_circRNA_102904	0.228732967710869	-0.761112745062407	3.35648889381286	-2.13889302848075	0.00602225665099054	0.113530690198303	1.17180537100606	Up
hsa_circRNA_104867	0.227822334020764	0.621378983358134	1.3315927836031	-5.27990194871555	0.208737800299368	0.386213006885921	1.17106595712036	Notsig
hsa_circRNA_104368	0.225214998536311	0.275000203616668	1.95082402279952	-4.43973264931317	0.0758187685819014	0.231287033645172	1.16895143930531	Notsig
hsa_circRNA_000780	0.224654883875702	0.981268253364776	1.15014864760143	-5.48437857531602	0.273394903248691	0.458057951789281	1.16849769146775	Notsig
hsa_circRNA_001978	0.224511463333576	-0.452970494561482	2.83673094256939	-3.01443239357575	0.015525527813828	0.121708850066709	1.16838153508134	Up
hsa_circRNA_104568	0.223678056490729	-0.644599134315857	2.81767568764046	-3.04637527781281	0.0160747909512557	0.121708850066709	1.16770678682074	Up
hsa_circRNA_102581	0.222101771702718	-0.114066819715711	1.89079526700803	-4.5289318283639	0.0840538570575997	0.240160591562904	1.16643165020451	Notsig
hsa_circRNA_101288	0.221672708522623	-0.798055874137197	3.11574524591149	-2.54473545673847	0.00933058739677512	0.121708850066709	1.16608480042331	Up
hsa_circRNA_102134	0.219992338970047	-0.799423190273499	2.42515649374365	-3.69577219658503	0.0327798033238039	0.158300947740191	1.16472740149176	Up
hsa_circRNA_101741	0.219837913785695	0.247667270797194	1.69929213755039	-4.80368315346797	0.116073660407798	0.286803364794026	1.16460273646366	Notsig
hsa_circRNA_100034	0.219431853403548	0.25885042594702	1.63001136102305	-4.89897846267099	0.130110374024895	0.302230771940626	1.16427499395809	Notsig
hsa_circRNA_102055	0.219180970418071	-0.909753554345026	2.47936910916715	-3.60736895699482	0.0297261521245529	0.153001486388222	1.16407254549744	Up
hsa_circRNA_100994	0.218774845901604	-0.259884338371571	2.17094763735042	-4.10210870096725	0.0516113925266952	0.193133409408827	1.16374490046448	Notsig
hsa_circRNA_100112	0.218165158207634	0.417088594411267	2.70392129671733	-3.2364543799176	0.0197785759158709	0.130405377476403	1.16325320192613	Up
hsa_circRNA_102043	0.217649598005238	-0.123044793453598	1.88107595180549	-4.54324489705348	0.0854620028619519	0.241968878765528	1.16283757707608	Notsig
hsa_circRNA_103710	0.217208092109723	0.537998161313229	1.45342634372514	-5.13058466941939	0.172793977059015	0.350686341000951	1.16248177000543	Notsig
hsa_circRNA_101560	0.217054675887812	0.575859379634881	1.56580000495868	-4.98514624239376	0.144431627340411	0.319078551719918	1.16235815824138	Notsig
hsa_circRNA_103239	0.216883280299044	-0.668673414917056	1.72776943802832	-4.7638470589195	0.110705749546861	0.278956566927488	1.16222007554086	Notsig
hsa_circRNA_102190	0.215261126055701	-0.623184850897652	1.05225560419417	-5.58496580857146	0.314250250850567	0.502050777410354	1.16091401940074	Notsig
hsa_circRNA_101760	0.215224822544437	-0.621634875951222	1.84107521277897	-4.60175699922054	0.0914873674344836	0.249235497750481	1.16088480690349	Notsig
hsa_circRNA_104108	0.214300679328849	0.0669445237870324	2.66246240775273	-3.30542115034634	0.0213286024285695	0.135364820899524	1.16014142021855	Up
hsa_circRNA_100279	0.213916457626761	-0.67379116427717	2.99289087393775	-2.75187785583669	0.0116748682222609	0.121708850066709	1.15983248995469	Up
hsa_circRNA_100052	0.213473861945407	-0.764490138374889	2.75630450394774	-3.14906523264551	0.017978339581479	0.126394680206807	1.15947672653768	Up
hsa_circRNA_100027	0.213266621367832	0.800491875185295	2.47180538309329	-3.6197338994176	0.0301349814141288	0.153001486388222	1.15931018172963	Up
hsa_circRNA_001465	0.213141633831507	0.900378408608372	2.40771893210352	-3.72409329902402	0.0338251271850786	0.159712335224536	1.15920974952264	Up
hsa_circRNA_101368	0.213124212258823	-0.312800289675385	1.75837109828401	-4.72062424710365	0.105185980838629	0.270129486613836	1.15919575132177	Notsig
hsa_circRNA_102385	0.212972506337861	0.500884402541214	1.09713699750434	-5.53973789598723	0.29498154969861	0.481544608071176	1.15907386304442	Notsig
hsa_circRNA_101486	0.212822201586593	0.374738410344554	1.31888663235124	-5.29494061919085	0.212818967330301	0.390219216034305	1.15895311317771	Notsig
hsa_circRNA_000162	0.21231223104042	-0.549988138259117	2.10914199170378	-4.19843399405284	0.0575503640783037	0.200913136597096	1.15854351344435	Notsig
hsa_circRNA_103723	0.211967055212569	0.11260152927965	0.692090340959813	-5.88869015787277	0.502589637893297	0.665153732937306	1.15826635620105	Notsig
hsa_circRNA_104527	0.210831264969746	-0.440116864506063	2.12444099557446	-4.17469326278836	0.0560229544459173	0.198854140955174	1.15735484692217	Notsig
hsa_circRNA_101586	0.210312837981056	-0.449154891923148	1.98352326335976	-4.39058704835463	0.0716527641619795	0.222385713161266	1.15693903056496	Notsig
hsa_circRNA_102417	0.210168707273905	0.150713634207587	2.13622051397823	-4.15636709749131	0.0548730474643712	0.195806892821426	1.15682345374057	Notsig
hsa_circRNA_103171	0.209616764627645	-0.906178473376387	2.79042807809344	-3.09200492984292	0.0168939003140532	0.122132314195202	1.15638096377707	Up
hsa_circRNA_103209	0.209278026644706	0.306140435790302	2.22680044339138	-4.01415164690889	0.0467480476689378	0.186187451201012	1.15610948285988	Up
hsa_circRNA_103579	0.208844010050593	0.17439012267552	1.3837703453851	-5.21707056785402	0.192648682938338	0.371432498543992	1.15576173422428	Notsig
hsa_circRNA_100382	0.208739088168164	-0.197635798476321	3.12479340703795	-2.52947153507811	0.00917793981729234	0.121708850066709	1.155677682998	Up
hsa_circRNA_102795	0.207621275976606	-0.571053995917856	1.82845868881048	-4.62007745514409	0.0934666316800906	0.251185404039948	1.15478260106064	Notsig
hsa_circRNA_104539	0.207222065337019	0.303758125157682	1.92887694579894	-4.47250126588794	0.0787392875632827	0.234713226201787	1.15446310337658	Notsig
hsa_circRNA_100541	0.206049025512296	2.12310698412567	2.05578976728901	-4.28066730667742	0.0631887977417766	0.210673845480297	1.15352480335347	Notsig
hsa_circRNA_102299	0.205923167439198	0.93601419561487	1.9232058899999	-4.48093958949512	0.0795106233800768	0.234927821874408	1.15342417635161	Notsig
hsa_circRNA_100397	0.205731560399478	-0.3468157009243	1.44519413930975	-5.14095679481978	0.175046609186392	0.353006038335474	1.15327099809122	Notsig
hsa_circRNA_101127	0.205723336627702	0.448374750410668	1.08908700520683	-5.54796212484106	0.298370154386746	0.485829841915719	1.15326442413748	Notsig
hsa_circRNA_100084	0.205345254310537	1.09799710907372	2.46653870337726	-3.62833792421993	0.0304228755404047	0.153017105469378	1.1529622315437	Up
hsa_circRNA_103292	0.205267944906477	-0.695829441529767	2.39802660729677	-3.73980988272958	0.0344200225684371	0.160329472681996	1.15290044964779	Up
hsa_circRNA_102002	0.205266783803678	1.33437053072795	1.46519702688005	-5.11568547556584	0.169615808635586	0.345708931931831	1.15289952177644	Notsig
hsa_circRNA_104885	0.203929661427392	-0.180304877298236	1.93052823396423	-4.47004195485015	0.0785159907906516	0.234713226201787	1.15183148345563	Notsig
hsa_circRNA_102077	0.20327327125533	-0.603519318254143	1.74486046456161	-4.73975934508478	0.107591764148017	0.273821039756704	1.15130754812755	Notsig
hsa_circRNA_100185	0.202679755313764	-0.708484625706153	2.492773794817	-3.58543175238347	0.0290148283643535	0.152578086784983	1.15083400463661	Up
hsa_circRNA_100470	0.202027316713166	-0.582239538092335	2.78428799921474	-3.10227930659239	0.017084127250881	0.122132314195202	1.15031367376178	Up
hsa_circRNA_102291	0.201537926608246	0.727983186865036	2.56392512457672	-3.46851306649747	0.0255082607343027	0.146874487712218	1.14992353125612	Up
hsa_circRNA_101253	0.201073481501828	-0.174370880116664	2.02629371140858	-4.3257425686419	0.0665240702873084	0.214308555545823	1.14955339731676	Notsig
hsa_circRNA_001143	0.200980168721672	-0.469284348354332	0.9496722315196	-5.68246947339094	0.361773772409248	0.549626911606488	1.14947904719323	Notsig
hsa_circRNA_104210	0.200958438747334	-0.415427272780356	3.44777489078538	-1.98544614525272	0.00510496674018263	0.105992285921998	1.14946173378924	Up
hsa_circRNA_101740	0.200697400791812	0.831867421333376	1.38305183714424	-5.21794734481031	0.192863032795664	0.371564283470828	1.14925377161525	Notsig
hsa_circRNA_100085	0.199572494772848	0.854258340306522	1.01440191443312	-5.62191073600305	0.331219314703534	0.521476152655096	1.14835801848387	Notsig
hsa_circRNA_105053	0.199522167532609	-0.0245586866158176	2.57664082171775	-3.44753885504577	0.0249267995696685	0.144507300466529	1.1483179596494	Up
hsa_circRNA_104415	0.198684030074952	-0.928314101112363	2.81772664151387	-3.04628989677472	0.0160732967604862	0.121708850066709	1.14765103507163	Up
hsa_circRNA_104816	0.197952134659098	-0.172831450943559	1.8413884781657	-4.60130127319472	0.0914387116900182	0.249235497750481	1.14706896645486	Notsig
hsa_circRNA_103226	0.197037018653958	-0.379954047276444	2.74890795035025	-3.16142026609529	0.0182223458690938	0.127406236914406	1.1463415997607	Up
hsa_circRNA_102890	0.196898868344189	4.69459370846051	2.10778728836623	-4.20053284009641	0.057687487365185	0.201094156217583	1.14623183306687	Notsig
hsa_circRNA_102161	0.196610382294545	-0.779438493296002	1.69325502071296	-4.81207946568253	0.117241011696786	0.288491252682906	1.1460026516909	Notsig
hsa_circRNA_103964	0.196406338586216	-0.358257302947805	0.780251702434772	-5.82459133154431	0.450974531531306	0.625125371866652	1.1458405813371	Notsig
hsa_circRNA_104720	0.195814676021211	-0.46372825012879	2.18056290603415	-4.08702609529414	0.0507412748768376	0.192910622563022	1.14537075787459	Notsig
hsa_circRNA_105035	0.195535828518725	-0.510960052003078	1.60763305847531	-4.9292506209537	0.134953597088247	0.308033098286626	1.1451493993043	Notsig
hsa_circRNA_101787	0.195442350162707	0.462078796719271	2.6423053393422	-3.33888276898081	0.0221248637867638	0.13834834972313	1.14507520260141	Up
hsa_circRNA_400036	0.195429556832624	-0.132360086310891	1.22811095541325	-5.39928367185729	0.243902114286317	0.424259709875719	1.14506504850808	Notsig
hsa_circRNA_100051	0.195347352417427	0.0928048930076045	1.32412919516915	-5.28874826738443	0.211127220898785	0.388269083091164	1.14499980483681	Notsig
hsa_circRNA_100822	0.194699387114005	-0.670787156359468	0.887999491863216	-5.73700589462898	0.392701148594389	0.577368239845593	1.14448566044829	Notsig
hsa_circRNA_103358	0.193761370814948	-0.109766346474135	1.63568331903269	-4.89126549281816	0.128907352166826	0.301534201529937	1.1437417767807	Notsig
hsa_circRNA_100861	0.193540497900483	2.10600434145693	1.45125928962604	-5.13331889225046	0.173384567928247	0.351045127587422	1.14356668624832	Notsig
hsa_circRNA_103513	0.192771814199089	-0.863522400051784	2.30287825618852	-3.89307551082851	0.0408219802521068	0.172314592945468	1.14295754370017	Up
hsa_circRNA_102742	0.192218817351329	-0.903320090601083	1.10938831548184	-5.52712842950153	0.289880659018123	0.475808696395726	1.14251952264859	Notsig
hsa_circRNA_102339	0.191715073564607	-0.796572937433384	1.6692469246168	-4.84529725414428	0.121987188195601	0.292057755369525	1.14212066036212	Notsig
hsa_circRNA_104357	0.191589656500815	-0.134638551349789	2.46015286295577	-3.63876385111449	0.0307755332835188	0.154180575209755	1.14202137729142	Up
hsa_circRNA_104647	0.191493336093376	-0.708292458974784	1.67935808808879	-4.83134113097497	0.119967913513135	0.289950940067357	1.14194513367146	Notsig
hsa_circRNA_103148	0.191145422618454	1.67818782943476	1.39427016250418	-5.2042216548165	0.189538901879983	0.368226339911875	1.14166978081659	Notsig
hsa_circRNA_102304	0.19104589046034	-0.6740229381561	1.57804542574381	-4.96887943699694	0.141598957933871	0.315065024115736	1.14159101923898	Notsig
hsa_circRNA_101746	0.190462855676729	-0.102408920761692	1.77886562082372	-4.69144287772447	0.101628892792264	0.264463734311158	1.14112976250724	Notsig
hsa_circRNA_104835	0.190272219662561	-0.698071155770094	2.63399296063031	-3.35266764046667	0.0224616794845293	0.139304986221164	1.14097898493382	Up
hsa_circRNA_100517	0.190153372912607	-0.455085813847105	1.0780197012365	-5.55918939011989	0.303076891840269	0.490980706386687	1.14088499690786	Notsig
hsa_circRNA_101495	0.189948193019144	0.0443590508899187	1.89160231845955	-4.52774167550328	0.08393789197307	0.240160591562904	1.14072275193551	Notsig
hsa_circRNA_100053	0.188954333574066	2.89201649365163	1.37648172153819	-5.22594987954193	0.194832296643075	0.37326385785145	1.13993718905857	Notsig
hsa_circRNA_100968	0.188926555096054	0.512296234559227	1.27405869242629	-5.34715669684103	0.227741211962519	0.407023444132452	1.13991524026524	Notsig
hsa_circRNA_100670	0.18892004141205	-0.414601602456961	2.31614575950692	-3.87182109596595	0.0398650801335881	0.170229243187889	1.139910093626	Up
hsa_circRNA_102490	0.188345896193656	-0.850663749782948	1.80177416240239	-4.65860729909574	0.0977815526345706	0.25734648547568	1.13945653712319	Notsig
hsa_circRNA_104760	0.188132762788978	0.622786972675554	2.09009325058797	-4.22789533116492	0.0595069364095762	0.203829277472909	1.13928821443106	Notsig
hsa_circRNA_102605	0.187417385942637	0.557539027334027	1.20259883927436	-5.42760143530057	0.253262637701272	0.433026759009791	1.13872342537197	Notsig
hsa_circRNA_101055	0.18688560359616	-0.60136706887112	1.68224323599493	-4.82734981121935	0.119397191699781	0.289207170387385	1.13830376535566	Notsig
hsa_circRNA_102807	0.186680252728258	-0.421212054108684	2.91892166572585	-2.8763922860878	0.0133627400615772	0.121708850066709	1.13814175257791	Up
hsa_circRNA_101841	0.186481073136718	0.136998762972874	1.92200028471923	-4.48273193519746	0.0796754953776034	0.234964236078796	1.13798463069499	Notsig
hsa_circRNA_104761	0.186295921222651	-0.959182757630321	2.5144489303307	-3.54989742739359	0.0278995635858892	0.151150463560769	1.13783859393268	Up
hsa_circRNA_104044	0.185962106837807	-0.286770240841806	0.781285701755435	-5.82379854130671	0.450389924639312	0.624801867603606	1.13757534845095	Notsig
hsa_circRNA_102589	0.185486832094579	-0.137161376363211	2.29696442599686	-3.90253653435764	0.0412555711848301	0.172689849778606	1.13720065264228	Up
hsa_circRNA_103837	0.185234363527994	-0.181672564324982	1.48717035356646	-5.08765770214697	0.163815761246983	0.339402244027197	1.13700166235644	Notsig
hsa_circRNA_104209	0.184923591054439	0.382485349913079	2.52377169454917	-3.53459064698291	0.0274328308493465	0.150207336129137	1.1367567659964	Up
hsa_circRNA_103988	0.184160081844504	0.125060149737033	1.95046712421918	-4.44026693675124	0.0758654505084858	0.231287033645172	1.13615532590482	Notsig
hsa_circRNA_102062	0.18402263635517	-0.419873472084585	3.4938994566924	-1.90807056432038	0.0046970035064892	0.105992285921998	1.13604708959577	Up
hsa_circRNA_103152	0.183871822925043	-0.771852663606718	2.38746811405661	-3.75691011101756	0.0350795913091633	0.160468181009744	1.13592833809341	Up
hsa_circRNA_104353	0.183387502326206	0.241041737540725	1.89873749854196	-4.51720850690677	0.0829190043225455	0.239852812656865	1.13554706475225	Notsig
hsa_circRNA_102487	0.18307913109739	-0.715130806382916	1.86933037613715	-4.56049239991037	0.0871925232500651	0.243316854902868	1.1353043713121	Notsig
hsa_circRNA_103238	0.183051957332916	0.602970496357402	1.87396342727137	-4.55369562149193	0.0865061258222248	0.243000099577883	1.13528298758083	Notsig
hsa_circRNA_104256	0.183009019863138	0.492533758296726	1.54980232883903	-5.00627703737224	0.148206336775362	0.324042205406612	1.13524919980712	Notsig
hsa_circRNA_100799	0.18270045416354	-0.431277458579577	0.914536054089458	-5.71392461518647	0.379176233986493	0.564990348650834	1.13500641703246	Notsig
hsa_circRNA_104877	0.182628505176441	0.527959402262745	1.82704820844567	-4.62212152297073	0.0936903085252836	0.251520923203425	1.13494981426925	Notsig
hsa_circRNA_104803	0.181868056400416	-0.00721415835411981	0.72832947320004	-5.86318464824688	0.480952788989189	0.649694717610131	1.13435173654046	Notsig
hsa_circRNA_101989	0.18173773655475	-0.43387018588125	1.36590534291133	-5.2387758001924	0.198037457862626	0.376428028952057	1.13424927423033	Notsig
hsa_circRNA_103789	0.181635927233712	-0.0214434448773657	2.27354362828066	-3.9399257254626	0.0430164795506409	0.177865486020125	1.13416923439463	Up
hsa_circRNA_103387	0.181504158614945	0.757268624874997	1.99225527650367	-4.37739933650387	0.0705767399831242	0.220389942646688	1.13406564972529	Notsig
hsa_circRNA_104538	0.181460389334125	-0.893579162549239	1.72578099211388	-4.76664085831832	0.11107323469975	0.279101404465325	1.13403124433571	Notsig
hsa_circRNA_100806	0.180544476378722	0.710573092562219	1.32899715271824	-5.28298251713061	0.209566244366479	0.38648267529905	1.133311518932	Notsig
hsa_circRNA_104307	0.180536335868454	0.195333267402079	1.52989081045068	-5.03238415982917	0.1530235700599	0.330262368655618	1.13330512415849	Notsig
hsa_circRNA_103135	0.180359141725391	-0.532763021498179	1.24765092009111	-5.37729110745798	0.23692075947149	0.419015519704616	1.13316593833411	Notsig
hsa_circRNA_400042	0.179156457503345	-0.54716371343682	1.2622788461661	-5.36065696259266	0.231799927175256	0.411962859400158	1.13222168271748	Notsig
hsa_circRNA_101177	0.178128843790878	-0.419281178226161	2.33134922919959	-3.84741701391408	0.0387950309750873	0.169107175161509	1.13141550246204	Up
hsa_circRNA_103418	0.178079604643427	-0.867213763969194	2.83800249991078	-3.01229994722679	0.0154895469977937	0.121708850066709	1.13137688793679	Up
hsa_circRNA_100351	0.177367048135283	0.653315203586117	2.01961921784497	-4.33590264024116	0.0673012488337473	0.216166927950402	1.13081823147213	Notsig
hsa_circRNA_103189	0.176668402473237	-0.525465667765781	1.49523730620214	-5.07729879110677	0.1617293249879	0.336825803677745	1.13027074917955	Notsig
hsa_circRNA_105025	0.176193717065861	-0.921439502188195	2.80211482381024	-3.07244090180753	0.0165376203855264	0.122132314195202	1.12989892092739	Up
hsa_circRNA_100625	0.175876943625781	-0.210181111394511	2.70201810956738	-3.23962433892763	0.0198472320987038	0.130519911346773	1.12965085555925	Up
hsa_circRNA_001583	0.174839224951749	-0.0997707356289509	1.36790846135052	-5.23635198254797	0.197427078286703	0.375805470635497	1.12883859915205	Notsig
hsa_circRNA_103452	0.174353968828489	-0.875901160905121	2.17385183084475	-4.09755582825204	0.0513471030036476	0.19304330713424	1.12845897371913	Notsig
hsa_circRNA_001689	0.17429091585434	-0.897798022841739	1.72255810620197	-4.77116519932168	0.111671174501436	0.279806069170342	1.12840965550728	Notsig
hsa_circRNA_100172	0.17383741792392	0.489332470376927	1.64155005320323	-4.88327070582261	0.127673332119676	0.30002643605224	1.12805500604338	Notsig
hsa_circRNA_101749	0.173471767782467	-0.839484838218153	2.64506214028117	-3.33430917956557	0.0220142595933429	0.138067175139715	1.12776913744698	Up
hsa_circRNA_400072	0.173369475107395	-0.341759752821734	3.01805161901905	-2.70948037097712	0.0111508377484132	0.121708850066709	1.12768917707494	Up
hsa_circRNA_101954	0.173046003980721	-0.802856385720468	1.80359517299192	-4.65598750543988	0.0974814512214806	0.257088386900174	1.12743636273254	Notsig
hsa_circRNA_104936	0.171395431791801	-0.366177763948034	1.58936096188023	-4.95377759260529	0.139024519195871	0.3137367974324	1.12614721226653	Notsig
hsa_circRNA_102765	0.171329095450264	-0.387376817969981	2.04848685347655	-4.2918538424632	0.0639997003915057	0.211587599754961	1.12609543225307	Notsig
hsa_circRNA_101077	0.170791982196622	-0.580193107849126	1.82418855223606	-4.62626319635245	0.094145291807096	0.251931971180755	1.12567626660289	Notsig
hsa_circRNA_104896	0.170350001567393	-0.8541486664543	1.86281692858731	-4.5700333155758	0.0881659263299296	0.24433571247516	1.12533145991284	Notsig
hsa_circRNA_100987	0.16983580374192	-0.708269983512822	2.90057990874484	-2.90723030370576	0.0138177370469627	0.121708850066709	1.12493044662381	Up
hsa_circRNA_100208	0.169820773317249	0.196483166256971	1.17333161314308	-5.45952504491807	0.264347771770506	0.447317206885596	1.12491872682594	Notsig
hsa_circRNA_102545	0.169593560628195	0.466026069444291	1.40288010666516	-5.19363503611852	0.187020245241508	0.366128095492029	1.12474157526198	Notsig
hsa_circRNA_104383	0.169496740062922	-0.929740336476043	2.36518443701282	-3.7929268664915	0.0365119070844656	0.163899380833273	1.12466609537331	Up
hsa_circRNA_100821	0.16919113887147	1.48025681569934	2.13762628544382	-4.15417735496947	0.0547373145882616	0.195806892821426	1.12442788640383	Notsig
hsa_circRNA_104865	0.168965329169088	-0.432867221860733	1.60832700511	-4.92831572574826	0.134801067298071	0.307961145667496	1.12425190544489	Notsig
hsa_circRNA_103506	0.168741386962043	2.16553077221327	1.5026849000938	-5.06770253873798	0.1598233077601	0.335992783540083	1.12407740708829	Notsig
hsa_circRNA_103608	0.16846338055046	0.275346443334134	1.47827585345275	-5.09903634021156	0.166142840431625	0.342930680371846	1.12386081895981	Notsig
hsa_circRNA_103114	0.168164902604601	-0.827534019195001	1.8180876152459	-4.63508784321925	0.0951226899142324	0.253494498253111	1.12362832840476	Notsig
hsa_circRNA_100020	0.167661539759698	-0.7865445324316	2.179393688569	-4.08886149279399	0.0508463337324593	0.192910622563022	1.12323635776751	Notsig
hsa_circRNA_100615	0.167593301485109	0.12802463103195	1.66029309843033	-4.85761450280645	0.123800408838198	0.294459850928238	1.12318323087916	Notsig
hsa_circRNA_105030	0.167191374650537	-0.96761814495243	2.62177361543956	-3.37291627499472	0.0229659743483127	0.140500972876095	1.12287036184608	Up
hsa_circRNA_000792	0.167102519599948	1.05094713546228	0.966811846256156	-5.66676068750567	0.353493664459141	0.542279310457212	1.12280120680807	Notsig
hsa_circRNA_104319	0.166796886418062	0.249526366558041	2.94692856270147	-2.82927347443547	0.0126966973297788	0.121708850066709	1.12256336793795	Up
hsa_circRNA_102910	0.166064363868675	-0.413903887021289	0.967469922978102	-5.6661528219524	0.353178477183404	0.542153329732467	1.12199353562297	Notsig
hsa_circRNA_104497	0.165628476930828	0.250850444252724	1.51462169208478	-5.05225700375664	0.156808567788178	0.333966330012831	1.12165459465556	Notsig
hsa_circRNA_101979	0.16525271713914	-0.810524447433571	2.189349810289	-4.07322084294063	0.0499582985364071	0.192165102142138	1.12136249008603	Up
hsa_circRNA_101396	0.164774228723928	0.504031474373249	1.49035430509205	-5.08357354660911	0.162989532219511	0.338099279133397	1.12099063742345	Notsig
hsa_circRNA_101661	0.163796340816047	-0.921529320525217	2.06808581677446	-4.26179378523526	0.0618451558290391	0.209025128266805	1.12023106472951	Notsig
hsa_circRNA_103139	0.162832098310776	-0.130237652671778	1.58765589658321	-4.95605748563101	0.139409813503481	0.3137367974324	1.11948259503606	Notsig
hsa_circRNA_101643	0.162177819253352	-0.0533572276957169	1.35335922189883	-5.25389965011563	0.201896114429926	0.380048529011954	1.11897501170541	Notsig
hsa_circRNA_001012	0.162025575132559	1.30150102223732	1.12659521183951	-5.50923043849388	0.282830602941631	0.4686223206292	1.11885693520717	Notsig
hsa_circRNA_102486	0.159963511721599	-0.577789872313025	1.51503634549163	-5.05171903621116	0.156704727221467	0.333966330012831	1.11725888028561	Notsig
hsa_circRNA_103558	0.158125950478753	0.753594374350046	0.886972885489187	-5.73788703395821	0.393230975955856	0.577813414438599	1.11583673309592	Notsig
hsa_circRNA_102809	0.157644514519417	-0.453457947100115	1.21796029808622	-5.41060478092001	0.247592968171594	0.427202782370648	1.1154644338305	Notsig
hsa_circRNA_104931	0.156993133216942	1.52256214283026	1.15263171301476	-5.48173510221252	0.272414539255118	0.457017140675199	1.1149609118453	Notsig
hsa_circRNA_103276	0.156904801759421	0.0408787188017949	1.49887459231767	-5.07261604058387	0.160796038909647	0.336225182989171	1.11489264855701	Notsig
hsa_circRNA_100461	0.15676856773232	-0.783684275449756	1.5684335377759	-4.98165457487031	0.143818302712987	0.318276156873523	1.11478737395642	Notsig
hsa_circRNA_104381	0.156508404675878	-0.0625794087076771	0.653047551072453	-5.9148309888849	0.526541944445498	0.685790331419002	1.11458636103725	Notsig
hsa_circRNA_100827	0.155873175641481	0.0194839941401516	1.29778823917635	-5.31968083878551	0.219739741076889	0.398885621284367	1.11409570864846	Notsig
hsa_circRNA_105028	0.155607908279652	-0.90788865094946	1.68452488480779	-4.82419054468551	0.118947558431487	0.289029423973443	1.11389087945518	Notsig
hsa_circRNA_104067	0.154869659318176	-0.429956201460427	1.12148619053776	-5.51456747949008	0.284910012103768	0.47145382366976	1.11332103038904	Notsig
hsa_circRNA_103169	0.15429408467527	-0.491912526768778	1.93422793523096	-4.46452820685961	0.078017812999933	0.233869651454452	1.1128769507136	Notsig
hsa_circRNA_101467	0.154209430281453	-0.240280605665205	1.99837836803474	-4.36813604519689	0.0698311794321072	0.219082255748307	1.11281165128648	Notsig
hsa_circRNA_101015	0.154025662772756	-0.413793562100185	1.48312520789022	-5.09283821519362	0.164870625695772	0.34076656555104	1.11266991266864	Notsig
hsa_circRNA_100734	0.15371538662764	0.00818110108686927	2.21894456718625	-4.02657267944926	0.0474047403233345	0.187623745710827	1.11243063978017	Up
hsa_circRNA_101595	0.153084481428855	-0.246222448921889	1.79349711918848	-4.67049717867035	0.0991561680254557	0.260425642543638	1.1119442689146	Notsig
hsa_circRNA_103085	0.152929095891357	0.40749850288697	0.765726865007869	-5.83562836887412	0.459238038331361	0.630739777416791	1.11182451335387	Notsig
hsa_circRNA_100882	0.152470747676712	0.796052757735027	0.60193449019034	-5.94692350735319	0.55887642936198	0.713668094694551	1.11147133972831	Notsig
hsa_circRNA_102098	0.151799979543774	-0.676779361618405	1.42386032930998	-5.1676499472277	0.181000119811821	0.360326408208204	1.11095469120238	Notsig
hsa_circRNA_104213	0.151750547214104	-0.203665195224564	2.1378209168612	-4.15387413646953	0.0547185471440081	0.195806892821426	1.11091662623635	Notsig
hsa_circRNA_102571	0.151448563377864	-0.854416163694352	1.47067436753203	-5.10872490992425	0.168153903639262	0.345122326420905	1.11068411434272	Notsig
hsa_circRNA_104916	0.151336155004868	0.390793480429341	1.36552200499907	-5.23923936157091	0.198154444772785	0.376428028952057	1.11059757815391	Notsig
hsa_circRNA_000571	0.1508132469834	-0.85231221681077	1.82418903641254	-4.62626249540236	0.0941452146030125	0.251931971180755	1.11019511253701	Notsig
hsa_circRNA_100339	0.150741924675911	-0.854655065854779	1.83679517738711	-4.60797939163888	0.0921544987315324	0.249503403480585	1.11014022933735	Notsig
hsa_circRNA_104156	0.150672232049629	-0.11989686972518	1.08432214617677	-5.55280717675614	0.300389744698372	0.487558609858009	1.11008660281391	Notsig
hsa_circRNA_100810	0.150274094462588	-0.459736801382532	1.0944450496734	-5.54249351701962	0.296111444824818	0.483079248127669	1.1097802967616	Notsig
hsa_circRNA_101243	0.149571760190802	-0.585509150451365	1.67822849192569	-4.83290272639223	0.120192021757805	0.29021697853284	1.10924016386991	Notsig
hsa_circRNA_103421	0.149170894159569	-0.772397307395211	0.855628550212119	-5.76436306017224	0.409643789953473	0.592354230358858	1.10893199414636	Notsig
hsa_circRNA_102070	0.149169564498609	-0.327251755009465	0.971059179089102	-5.66283129751976	0.351462943844818	0.541659667955	1.10893097209883	Notsig
hsa_circRNA_101538	0.149004544499608	-0.374892648232656	0.863684447141011	-5.75763762000196	0.405381864718068	0.588196605306433	1.10880413633846	Notsig
hsa_circRNA_103218	0.14890333829242	0.139592495913995	0.967428073645438	-5.66619148855952	0.353198515008421	0.542153329732467	1.10872635557262	Notsig
hsa_circRNA_103191	0.148787014737829	-0.47789914316447	1.27889579624451	-5.34158625557177	0.226091310294407	0.404643027214674	1.10863696329787	Notsig
hsa_circRNA_100728	0.148770500277493	-0.72376811985357	2.08083724154227	-4.24217089199578	0.0604800643413037	0.205518715295812	1.10862427285682	Notsig
hsa_circRNA_103597	0.147896452924894	-0.688267620995344	1.88107970625522	-4.5432393752287	0.0854614547658749	0.241968878765528	1.10795282351072	Notsig
hsa_circRNA_400025	0.14752049368161	1.86865233571557	1.37825244209762	-5.22379573716039	0.194299918106959	0.372640008728117	1.10766413406269	Notsig
hsa_circRNA_104014	0.147340991652373	-0.934488502344408	1.86477020563365	-4.56717392769731	0.0878729814596823	0.243970923968221	1.10752632559629	Notsig
hsa_circRNA_102560	0.147270991142361	-0.820274324911422	1.92276531248183	-4.48159464917461	0.0795708379000943	0.234927821874408	1.10747258899594	Notsig
hsa_circRNA_104413	0.146955835901907	-0.743218408897289	1.96030464831508	-4.42552300071748	0.0745883924435235	0.229260215904308	1.10723068917595	Notsig
hsa_circRNA_102528	0.146843478485371	0.00788787880886232	1.48310038873513	-5.09286997163268	0.164877115712781	0.34076656555104	1.10714446115688	Notsig
hsa_circRNA_103562	0.146666399228251	0.514357785899745	2.02841734576842	-4.32250681164207	0.0662785544166967	0.213788239531677	1.10700857638448	Notsig
hsa_circRNA_104203	0.146353089739578	-0.280525888821891	1.33851898447845	-5.2716606089745	0.206540338595226	0.384524624524397	1.10676819389007	Notsig
hsa_circRNA_100357	0.145869954692618	-0.64872205318797	1.26344425404605	-5.35932550255147	0.231395809130718	0.411819814152222	1.10639761732058	Notsig
hsa_circRNA_102079	0.145658285293917	-0.481468785865043	2.01500466182501	-4.34291830630705	0.0678435065575321	0.216648558190181	1.10623530073073	Notsig
hsa_circRNA_104548	0.144105702406644	-0.998911318735422	1.62793677895696	-4.90179552655749	0.130552853048436	0.302326670617171	1.10504544555794	Notsig
hsa_circRNA_100463	0.143853742828162	-0.846996413460111	2.05931975846105	-4.27525396013108	0.0628002896383084	0.210519296037313	1.10485247166862	Notsig
hsa_circRNA_100893	0.143086308209334	-0.33004468596283	1.55997789466568	-4.99285235542469	0.145795608063253	0.320224865376718	1.10426490705328	Notsig
hsa_circRNA_103630	0.142900780214294	-0.269618038549357	0.796569403831452	-5.81197088239365	0.441805678412908	0.618139335657422	1.10412290969703	Notsig
hsa_circRNA_400065	0.14262281682553	-0.19587195892496	1.73163349268763	-4.75841280671009	0.109994742279645	0.277714899902477	1.10391019933684	Notsig
hsa_circRNA_001241	0.141903775466631	0.859045508501545	0.822918821415662	-5.79110188454694	0.427257721058664	0.607162954999138	1.10336014593308	Notsig
hsa_circRNA_104095	0.14183521927428	-0.52476327270865	1.50308990746844	-5.06717978989933	0.159720210778657	0.335992783540083	1.10330771602167	Notsig
hsa_circRNA_100635	0.141778987964231	0.321972865769918	0.794204552475878	-5.81381434275141	0.443126938082564	0.618640937694842	1.10326471370486	Notsig
hsa_circRNA_101778	0.141705522648016	-0.148112034873801	1.29083938706248	-5.32776532737553	0.222058854653673	0.400524298436285	1.10320853438412	Notsig
hsa_circRNA_400049	0.141274851713259	3.43673766674517	0.9188052053002	-5.71015680936993	0.377031042860283	0.563443337686095	1.10287925554949	Notsig
hsa_circRNA_104689	0.14107327988264	-1.07663515102975	2.19792520337221	-4.05972786754052	0.0492052351287677	0.191428760761922	1.10272517318662	Up
hsa_circRNA_001430	0.140454095184148	-0.487730790845829	1.9476965376251	-4.44441300878818	0.0762287443561472	0.231828083852973	1.10225200038615	Notsig
hsa_circRNA_103034	0.140019411041631	-0.69769654324727	1.55992630045676	-4.99292056422618	0.145807745145491	0.320224865376718	1.10191994178879	Notsig
hsa_circRNA_104075	0.13972386137328	-0.449497890203345	1.34065642631441	-5.26911112328091	0.20586605327817	0.384524624524397	1.10169422623013	Notsig
hsa_circRNA_101951	0.139710078080678	-0.0451488643428082	1.51821513845341	-5.04759172476593	0.15591063198265	0.332879663083762	1.10168370085858	Notsig
hsa_circRNA_101596	0.138562460188137	-0.516852258727747	1.72872744105414	-4.76250040021517	0.110529089351615	0.278787445391339	1.10080769507453	Notsig
hsa_circRNA_103067	0.138499528303079	-0.802850839375974	2.52876639388152	-3.52638443567422	0.0271859208294628	0.150207336129137	1.10075967772475	Up
hsa_circRNA_100939	0.137896432499402	0.558633936783388	1.67542781356794	-4.83677183544198	0.120749269989187	0.290652932390244	1.10029961874887	Notsig
hsa_circRNA_101581	0.137824337897804	-0.66246290740588	1.35396647217275	-5.25316991507987	0.201707928319062	0.379975334990386	1.10024463576328	Notsig
hsa_circRNA_002039	0.137470972662379	1.02309910194352	0.888321387523713	-5.73672942892575	0.392535120684174	0.577368239845593	1.09997518131597	Notsig
hsa_circRNA_102147	0.137047174565485	-0.428037712690174	0.661152345230562	-5.90951956740895	0.52151579231775	0.681184781197169	1.09965210615969	Notsig
hsa_circRNA_103442	0.136399959311034	0.410179519351091	1.37110614199914	-5.23247752656539	0.196455933491041	0.374788388059793	1.09915889589765	Notsig
hsa_circRNA_101944	0.136088908733291	-0.485808176916829	0.999489531385667	-5.63615779537265	0.338085921704102	0.527546701862011	1.09892193857421	Notsig
hsa_circRNA_104022	0.135933291580914	-0.722912890719739	1.87910333599249	-4.54614533910275	0.0857504220686547	0.242022530031617	1.09880340910323	Notsig
hsa_circRNA_102565	0.135836296483928	-0.905480130302568	1.65121993603216	-4.87005586444621	0.125662068713928	0.297497641745996	1.09872953696979	Notsig
hsa_circRNA_100192	0.135623670618905	2.06256495853671	0.990079606646655	-5.64505748478339	0.342471896933154	0.532242559341121	1.09856761702344	Notsig
hsa_circRNA_102988	0.1356228532842	-0.206552575436331	1.92372918070216	-4.48016145565265	0.0794391588146418	0.234927821874408	1.09856699464854	Notsig
hsa_circRNA_103615	0.135394130179427	-0.757968478881179	1.90268402973437	-4.51137408822584	0.0823603357233836	0.239825005052645	1.09839284298799	Notsig
hsa_circRNA_104764	0.134979143818762	-0.918955557635083	1.72182369205324	-4.77219551172289	0.111807831786286	0.279806069170342	1.0980769394293	Notsig
hsa_circRNA_101128	0.134901550403841	-0.864778053397456	1.49260993425108	-5.0806766961972	0.162406358710233	0.337683155978386	1.09801788242424	Notsig
hsa_circRNA_102191	0.134482662886147	-0.203781710086748	1.00023367716625	-5.63545100711622	0.337740827355501	0.52736849763766	1.09769911844033	Notsig
hsa_circRNA_102824	0.134191141236951	0.0382261132830605	1.98161656486655	-4.39346314325807	0.0718897381598527	0.222849431932796	1.09747733163207	Notsig
hsa_circRNA_400064	0.134056972721428	0.965186456254117	0.931781996022849	-5.69861180697404	0.370562589331815	0.558697742801819	1.09737527260118	Notsig
hsa_circRNA_105052	0.133547988134685	-0.0604014381882624	1.2404483382479	-5.38542813865735	0.239475301056322	0.421184395880477	1.09698818554027	Notsig
hsa_circRNA_001914	0.133109475129747	-0.451907084335683	1.7641529566636	-4.71241047751446	0.104171285709145	0.26915322043632	1.09665480220435	Notsig
hsa_circRNA_101683	0.132179742882706	-0.464579057134199	2.12797780163262	-4.1691950750902	0.0556753281516679	0.197896243220663	1.0959483002476	Notsig
hsa_circRNA_102189	0.131514771571976	-0.781640139077559	1.66094133094346	-4.85672408211375	0.123668340454442	0.294420885366282	1.09544326888028	Notsig
hsa_circRNA_104414	0.131129140698877	-0.698910891685237	0.801261528340552	-5.8082988124092	0.439191738494971	0.616175840391236	1.09515049717259	Notsig
hsa_circRNA_400067	0.130965929389539	-0.285326584275388	1.54996927704129	-5.0060572316408	0.148166507592044	0.324042205406612	1.09502661039719	Notsig
hsa_circRNA_000618	0.130776520085643	-0.654068801513966	1.1382956756746	-5.49693557635436	0.27811240852841	0.464433123165881	1.0948828554056	Notsig
hsa_circRNA_104007	0.130671234815511	-0.20387488388415	1.57749140121452	-4.96961711644241	0.141726065636979	0.315065024115736	1.09480295575409	Notsig
hsa_circRNA_103417	0.13047093089585	1.23733177717503	1.37123487328581	-5.23232141635565	0.196416920625688	0.374788388059793	1.09465096375686	Notsig
hsa_circRNA_100511	0.130463375748886	-0.836642098935854	2.30280414433978	-3.89319412540777	0.040827386855056	0.172314592945468	1.09464523127216	Up
hsa_circRNA_103986	0.130163536234826	-0.398812796663489	1.42301198867822	-5.16870580082453	0.181240345924245	0.360326408208204	1.09441775160388	Notsig
hsa_circRNA_100239	0.129569545377664	-0.058202560284321	1.35468878228238	-5.25230160919957	0.201484274137713	0.379975334990386	1.09396724729559	Notsig
hsa_circRNA_100669	0.129508282694836	-0.785014084766226	1.10086933218592	-5.5359083105644	0.293420395467546	0.480228235668748	1.09392079399558	Notsig
hsa_circRNA_101987	0.129455275273724	-0.848075749992952	1.84129925436898	-4.60143107651984	0.0914525673490384	0.249235497750481	1.09388060195686	Notsig
hsa_circRNA_001724	0.12885463240217	0.21300895915618	0.947802476307392	-5.68416875052565	0.362685329596907	0.550407968887375	1.09342527715571	Notsig
hsa_circRNA_104315	0.128740407114115	0.676945793900801	0.331988574332942	-6.07483677759023	0.74585890705822	0.851543119056834	1.09333870870605	Notsig
hsa_circRNA_104516	0.128224324642513	-0.872102447036014	0.613839676002626	-5.93966626231366	0.551248147784746	0.707120229895251	1.09294766831529	Notsig
hsa_circRNA_104442	0.128214688734562	-0.879476747512928	0.811106772583956	-5.80053162255496	0.433739878438115	0.6115960956483	1.09294036843025	Notsig
hsa_circRNA_101875	0.127939957168995	-0.087825599754849	1.67445383695225	-4.83811648723645	0.120943597407178	0.290652932390244	1.09273226025622	Notsig
hsa_circRNA_101704	0.127781474581757	-0.0568514048240564	1.7076536758654	-4.79202567723478	0.114473950716753	0.283953415764266	1.09261222828883	Notsig
hsa_circRNA_100890	0.127231304787523	-0.70150951080107	1.50902550976118	-5.05950806767927	0.158215797937973	0.334434556272543	1.09219564153711	Notsig
hsa_circRNA_102840	0.1271929706321	-0.7300289377337	1.59390060823338	-4.94770010462339	0.138003221322003	0.312471706641012	1.092166620961	Notsig
hsa_circRNA_102580	0.126925309887458	-0.122322100090972	0.921493320816839	-5.70777665874902	0.37568466384514	0.561761145408862	1.09196401195031	Notsig
hsa_circRNA_100344	0.126470816611126	-0.486710712679208	1.22342856779972	-5.40451482759769	0.245599188991378	0.424914980274002	1.09162006390708	Notsig
hsa_circRNA_100494	0.126455353109079	-0.884176562718601	2.46208221817022	-3.63561461225252	0.0306685681119884	0.153947743284044	1.09160836345886	Up
hsa_circRNA_103974	0.126313437942724	-0.470331212601977	1.63092923550333	-4.89773139416555	0.129915025579498	0.302230771940626	1.09150098930218	Notsig
hsa_circRNA_100041	0.126302872474752	-0.522661303451017	0.823276123041792	-5.790814766671	0.427062644703255	0.607162954999138	1.09149299580654	Notsig
hsa_circRNA_104827	0.126259574961981	-0.980454508642694	1.86175423094779	-4.57158834944607	0.0883256799517277	0.24433571247516	1.09146023890267	Notsig
hsa_circRNA_001259	0.126153441374306	0.350423675842638	1.01087805492366	-5.62529316962617	0.332832631974824	0.522553391965409	1.09137994727706	Notsig
hsa_circRNA_102259	0.125795275938781	-0.934439543813798	1.31117965158642	-5.30401154559113	0.215326098363236	0.394531980082388	1.09110903343521	Notsig
hsa_circRNA_102403	0.124495337056855	-0.230711219004099	1.64345767778348	-4.88066742575902	0.127274327539588	0.299642149480344	1.09012633356033	Notsig
hsa_circRNA_103267	0.123294281121752	-0.94547084933255	1.71178960417712	-4.7862473335744	0.113689964046521	0.282559529783589	1.08921917174566	Notsig
hsa_circRNA_100029	0.122973376102848	-0.636861861241769	1.35431937668726	-5.25274572142723	0.201598630276644	0.379975334990386	1.08897691886652	Notsig
hsa_circRNA_100404	0.122954743422468	0.393875270337065	1.44773968194047	-5.13775379914216	0.174347415957991	0.352154106042132	1.08896285461367	Notsig
hsa_circRNA_400102	0.122846213649865	0.853910762357357	2.04374561864341	-4.29910719604157	0.0645313572512877	0.211912650586487	1.08888093817091	Notsig
hsa_circRNA_101223	0.122752409780222	-0.569654259697194	1.38143065254808	-5.2199244629192	0.193347404542246	0.371902236766347	1.08881014155613	Notsig
hsa_circRNA_103985	0.122266206421508	-0.641742614420034	1.1302218018096	-5.5054303424887	0.281361645969556	0.467473957663754	1.08844326294422	Notsig
hsa_circRNA_101219	0.120856547979202	0.515024295977764	2.3917720264307	-3.74994227372719	0.0348092728101319	0.160329472681996	1.08738026360195	Up
hsa_circRNA_102499	0.120201106587451	-0.374281064486401	1.47229064741788	-5.10666764297719	0.167724571454943	0.344797281383546	1.08688636008216	Notsig
hsa_circRNA_104046	0.119909372270456	-0.85621209448138	1.24335055277611	-5.38215365175487	0.23844333350887	0.420248118961269	1.0866665977736	Notsig
hsa_circRNA_100050	0.11924948501729	-0.949486047352121	1.46599806146989	-5.1146686097217	0.169401339873276	0.345708931931831	1.08616967122589	Notsig
hsa_circRNA_104714	0.118439005982637	-0.734108440272006	1.82184457290726	-4.62965546621495	0.0945197242925388	0.252151675392569	1.08555965282633	Notsig
hsa_circRNA_103829	0.118285287216997	-0.663449224733231	0.981311591528464	-5.65328673760191	0.346595682629386	0.53687523572233	1.08544399290138	Notsig
hsa_circRNA_104741	0.117237908667676	-0.381158504867324	1.34097659285608	-5.26872898606277	0.205765208640994	0.384524624524397	1.08465626011981	Notsig
hsa_circRNA_101073	0.117122565455901	-0.683880523953909	1.67590048269853	-4.83611911318411	0.120655063058858	0.290652932390244	1.08456954551129	Notsig
hsa_circRNA_102097	0.116727028480752	-0.747282189299937	1.72179870337703	-4.77223056404858	0.11181248422249	0.279806069170342	1.08427223489203	Notsig
hsa_circRNA_101911	0.116567945306034	0.256521738470167	1.63342492892987	-4.89433848307576	0.129385178599419	0.302230771940626	1.08415268089426	Notsig
hsa_circRNA_100158	0.116514905164387	-0.52456288070085	1.19334899594063	-5.43775624283999	0.256725776663748	0.436159613891348	1.08411282316058	Notsig
hsa_circRNA_102745	0.116157371017392	0.619282975170258	1.66569231237502	-4.85019180235524	0.122704192093184	0.292947625588323	1.08384418750488	Notsig
hsa_circRNA_000041	0.115831581939919	-0.779273161658356	1.16557604626902	-5.46788247750575	0.267348005119642	0.450596472204959	1.08359946168136	Notsig
hsa_circRNA_103419	0.115750246358948	-0.629628578608941	0.594052297686116	-5.95165516771904	0.56395881730292	0.717996593314623	1.08353837274373	Notsig
hsa_circRNA_105007	0.115734775794838	-0.698974113349867	1.53874702990825	-5.0207989451162	0.150864524442202	0.326766140174811	1.08352675361459	Notsig
hsa_circRNA_103805	0.115535837622895	-0.54499578833977	1.47701340284347	-5.1006477118588	0.166475410693698	0.34333867116326	1.08337735269174	Notsig
hsa_circRNA_101504	0.114965742453422	-0.472525305617451	0.928842929038422	-5.70123870981125	0.37202072390075	0.559570178680502	1.08294933002366	Notsig
hsa_circRNA_104719	0.114855841982043	-0.575668993063514	1.03336085848425	-5.60354597876012	0.322637877299659	0.512235432144499	1.082866837116	Notsig
hsa_circRNA_103901	0.114830027144484	-0.394695963615151	0.697328018918578	-5.88507732527652	0.499426685299137	0.662533887768704	1.08284746103124	Notsig
hsa_circRNA_101759	0.114425038380132	-0.406237844061151	0.624298850071047	-5.93318103881744	0.544594606077396	0.702124251503026	1.08254353019649	Notsig
hsa_circRNA_000095	0.113993071203343	-0.589352445849753	1.34291583733476	-5.26641299095722	0.205155263382915	0.384194367409505	1.08221944696401	Notsig
hsa_circRNA_102138	0.113954849028642	-0.115894734740114	1.14121988107088	-5.49384718221691	0.276942764949999	0.462783543531022	1.08219077546266	Notsig
hsa_circRNA_102392	0.113867160372637	-0.902141594100193	1.5939900965396	-4.9475801936016	0.137983154892004	0.312471706641012	1.08212500066752	Notsig
hsa_circRNA_103073	0.113406466884669	0.422744043622514	0.783686728510832	-5.82195399942113	0.449034301611175	0.623794922270983	1.08177950259741	Notsig
hsa_circRNA_102011	0.11314067226517	0.688529561147097	1.42626548277009	-5.16465412730351	0.180320504752605	0.359651790435251	1.08158021953472	Notsig
hsa_circRNA_001838	0.112810274472864	-0.485865659752418	0.782924613773425	-5.82254002739824	0.449464307908246	0.624051644095191	1.08133255056074	Notsig
hsa_circRNA_102033	0.112477506900317	0.791828661641773	1.21000967847667	-5.41942227124978	0.25051472582604	0.430202413783585	1.08108316250433	Notsig
hsa_circRNA_104615	0.111765233145423	-0.913277255944805	1.80931282751616	-4.64775264384985	0.0965445982512067	0.255943752655543	1.08054955208238	Notsig
hsa_circRNA_400007	0.111574369758061	-0.958727711799858	1.67366521188207	-4.83920491066069	0.12110114665037	0.290756998325652	1.08040660870193	Notsig
hsa_circRNA_103307	0.111269257305192	1.02234869557937	1.06155547518342	-5.57571989657322	0.310182089176179	0.497254929423354	1.08017814000579	Notsig
hsa_circRNA_100835	0.111007786050079	-0.509582325307408	1.55194266851046	-5.00345790393899	0.147696413224441	0.323483108137868	1.07998238835106	Notsig
hsa_circRNA_002111	0.110647875801831	-0.907371315909993	1.09967093353471	-5.5371390697433	0.29392097298372	0.480429592963113	1.07971299791283	Notsig
hsa_circRNA_100004	0.110534965655778	0.473779606314	1.20522622757578	-5.42470604456446	0.252285699098918	0.432368420341243	1.07962849926385	Notsig
hsa_circRNA_101114	0.110500867904137	-0.791384705982454	0.896644213870975	-5.72955115530693	0.38825912452188	0.573155146118437	1.07960298280447	Notsig
hsa_circRNA_103929	0.110018295447672	-0.514678503961506	1.08987709547846	-5.54715708613502	0.298036269857265	0.485596867341062	1.07924192275715	Notsig
hsa_circRNA_000754	0.109440538679981	-0.148345971995884	1.05010929721261	-5.5870902411716	0.315194767268876	0.502928327711154	1.07880980476318	Notsig
hsa_circRNA_400022	0.108676726447416	-0.693816964624149	1.49029443466868	-5.08365039743344	0.163005035558616	0.338099279133397	1.07823879702312	Notsig
hsa_circRNA_103481	0.108645923917408	-0.743995621751856	1.73515304240513	-4.75345710484052	0.109350686287276	0.276912931941411	1.07821577612999	Notsig
hsa_circRNA_100037	0.108469330661154	-0.412339256145904	1.10003093752872	-5.53676945723031	0.293770529180466	0.480429592963113	1.07808380507816	Notsig
hsa_circRNA_001416	0.108401951800623	1.05351425732724	1.0179597318857	-5.61848582548786	0.329596277245112	0.519716558605211	1.07803345600228	Notsig
hsa_circRNA_103727	0.108182032722365	-0.725540775544704	1.38099800195124	-5.22045182799907	0.193476841445439	0.371902236766347	1.07786913710718	Notsig
hsa_circRNA_101839	0.108072878014411	-0.819245512895671	0.569958250636045	-5.96575536336705	0.579649663324763	0.729636793867536	1.07778758831359	Notsig
hsa_circRNA_103420	0.10746754618528	-0.855376801668351	0.664407521319954	-5.9073692808399	0.519505015608275	0.680017090218474	1.07733546069093	Notsig
hsa_circRNA_102912	0.107303198668833	-0.386881993486928	0.654835048259957	-5.91366477091275	0.525431027195973	0.685052235765241	1.0772127408383	Notsig
hsa_circRNA_104961	0.106584688728389	-0.91118075121982	0.889044908780072	-5.73610770357812	0.392162117841167	0.577368239845593	1.07667638676729	Notsig
hsa_circRNA_100104	0.106205205482484	-0.130508092861467	0.415641839282062	-6.04283593256709	0.685308027648275	0.804849529471555	1.07639321748542	Notsig
hsa_circRNA_104100	0.106073556921371	-0.882921914998268	0.943584729214951	-5.68799150133985	0.364747583742075	0.552878261240966	1.07629499911702	Notsig
hsa_circRNA_101887	0.105893430114531	0.633301711492316	1.2018260035296	-5.4284521824768	0.253550568273994	0.433077984065312	1.0761606273519	Notsig
hsa_circRNA_103763	0.105750964292368	-0.92729816981081	1.81579704595557	-4.63839698926705	0.0954920210346287	0.253946910692926	1.07605436197044	Notsig
hsa_circRNA_000815	0.105608824692488	-0.849534248822574	1.80524166566346	-4.65361756564506	0.0972108284035491	0.257011363395314	1.07594835037563	Notsig
hsa_circRNA_100984	0.10560010415178	0.384432430731601	0.97051043454757	-5.66333978007747	0.351724835356825	0.541659667955	1.0759418466983	Notsig
hsa_circRNA_101803	0.105255773312835	-0.670002058040028	0.452343707826241	-6.02660455981838	0.65941952179159	0.78761549112756	1.07568508020215	Notsig
hsa_circRNA_101402	0.104318962822397	-0.701035022866229	1.92825578776773	-4.47342611172763	0.078823435520708	0.234713226201787	1.07498681346401	Notsig
hsa_circRNA_102160	0.104012450114588	-0.10681326693015	0.927649093833024	-5.70230372196815	0.372614162333269	0.559801088039062	1.0747584477249	Notsig
hsa_circRNA_100439	0.103642539323529	-0.420933474935672	1.20074159484291	-5.42964520690443	0.253955015285465	0.433378209907037	1.07448291216655	Notsig
hsa_circRNA_101291	0.103472730511448	-0.79607747582227	1.47154985005713	-5.10761074698021	0.167921233389901	0.344922953169731	1.07435645028489	Notsig
hsa_circRNA_104519	0.103237572057263	-0.964919169738421	1.26746398128714	-5.35472601981695	0.230006276987904	0.410303054660651	1.07418134507856	Notsig
hsa_circRNA_001296	0.10305279574618	-0.25612272722726	1.49727185798074	-5.07468036893902	0.161206712463473	0.33628777313077	1.07404377577202	Notsig
hsa_circRNA_104537	0.102935668606824	-0.668619211473387	0.430825887845667	-6.03628170643952	0.674544236522575	0.797080454084299	1.07395658162151	Notsig
hsa_circRNA_103546	0.10201940919896	3.67902891555647	0.784701192504875	-5.82117313686731	0.448462323872296	0.623340586703984	1.07327472552436	Notsig
hsa_circRNA_103677	0.101944539063992	-0.537226829542362	1.54391531804759	-5.01401829492745	0.149616750312727	0.325170477835943	1.07321902827981	Notsig
hsa_circRNA_103547	0.1014119856874	1.7012859451628	1.02721022409325	-5.60953456625303	0.325403675230892	0.515020120312575	1.07282293560298	Notsig
hsa_circRNA_103830	0.101395068268467	-0.0506358754506762	1.24375841931525	-5.38169300669716	0.238298590206575	0.420248118961269	1.07281035547473	Notsig
hsa_circRNA_101711	0.10089328775665	0.447684399795222	1.63931155902021	-4.88632320186953	0.128142947901302	0.300574933095681	1.07243728860355	Notsig
hsa_circRNA_102976	0.100739952686052	-0.249005044257325	1.40966418622497	-5.18526168728593	0.185055496220475	0.364243030070463	1.07232331198046	Notsig
hsa_circRNA_100802	0.100308536216366	0.455773211586279	0.495350432768294	-6.005905449245	0.629664442230269	0.766011474892942	1.07200269760119	Notsig
hsa_circRNA_100659	0.100016162669486	-0.650091895420042	1.30998171787666	-5.3054180179089	0.215717952600376	0.394828958021968	1.07178546979825	Notsig
hsa_circRNA_101076	0.099713660874557	1.11883954933626	0.472314912200676	-6.01721675393946	0.645521715522683	0.779341919357319	1.07156076323799	Notsig
hsa_circRNA_101842	0.0993866111368882	-0.189722478359903	1.29131257370443	-5.32721581866013	0.221900304735301	0.400522181242086	1.0713178747988	Notsig
hsa_circRNA_104952	0.0993466853148784	-0.830526526804477	1.48278168001069	-5.09327773242283	0.164960474954374	0.34076656555104	1.07128822705363	Notsig
hsa_circRNA_100906	0.0992841434355244	-0.323587827859081	0.916513284133473	-5.71218145038942	0.378181645298472	0.564499875240241	1.07124178693641	Notsig
hsa_circRNA_103454	0.0987955747901892	-0.671706921013745	0.949300859054111	-5.68280721130467	0.361954696995078	0.549626911606488	1.07087907234784	Notsig
hsa_circRNA_100083	0.0977712224728797	1.10053776637845	1.02570537275601	-5.61099528745354	0.326083028547492	0.515454228356128	1.07011898924939	Notsig
hsa_circRNA_101758	0.097249143524726	-0.194271792130302	0.805936847510421	-5.80462082437096	0.436597203535618	0.613550459965846	1.0697318072708	Notsig
hsa_circRNA_101517	0.0970296045579759	-0.140867650777792	1.235370052911	-5.39114396846336	0.241289621981082	0.423063334452712	1.06956903555454	Notsig
hsa_circRNA_104831	0.0968082102848191	-0.774890937689719	0.882611185955327	-5.74162084741686	0.395487505738834	0.57824424290388	1.06940491334978	Notsig
hsa_circRNA_102582	0.0966874494140776	-0.71842337368673	0.830853747063193	-5.78469969225529	0.422939356895408	0.604271507941253	1.06931540249678	Notsig
hsa_circRNA_101050	0.0959337476606765	-0.863407298589657	1.5130331067299	-5.05431713424185	0.157206940414684	0.333966330012831	1.06875690996424	Notsig
hsa_circRNA_101398	0.0951253560988831	-0.820362877563346	0.718402039541451	-5.87028961297847	0.486822292970334	0.654842883514534	1.0681582165251	Notsig
hsa_circRNA_101762	0.0950616241646238	0.187270433941931	0.566433298256878	-5.96777212519709	0.581964604962438	0.730893341042441	1.06811103102596	Notsig
hsa_circRNA_102631	0.094986216113533	-0.188748521497152	0.303955484788897	-6.08399158873278	0.766580825033075	0.863813606610007	1.06805520351981	Notsig
hsa_circRNA_102005	0.0948435867968756	-0.365718063133405	0.958537619632009	-5.67437381740301	0.357473834085263	0.545454573770181	1.06794961748149	Notsig
hsa_circRNA_102720	0.0946783149208881	0.556270336522678	0.637933518836872	-5.92457375267407	0.535989391696022	0.694609875963869	1.0678272825997	Notsig
hsa_circRNA_104766	0.0943733957133343	-0.940303024135357	1.1110583390258	-5.52540093212579	0.289190581074058	0.47513881783956	1.06760161699922	Notsig
hsa_circRNA_104297	0.0942734365996114	-0.853628490335513	0.576741950817115	-5.96184097729363	0.575208439345643	0.725783578648816	1.0675276493127	Notsig
hsa_circRNA_102265	0.0941906848864559	0.145119528746119	1.30543268399783	-5.31075043467195	0.217211286208849	0.39570703178348	1.06746641862581	Notsig
hsa_circRNA_103559	0.0940807139804141	-0.77180543886919	1.2263046796503	-5.40130343279046	0.244555667712152	0.424552642788149	1.06738505300666	Notsig
hsa_circRNA_002010	0.0939705267184292	-0.808183269726222	1.19579287475457	-5.43507911405222	0.255807182904753	0.435189253256521	1.06730353352965	Notsig
hsa_circRNA_000711	0.0939246882285156	0.850780710519889	1.19998581140465	-5.43047620268132	0.254237197403225	0.433378209907037	1.06726962282527	Notsig
hsa_circRNA_100655	0.0936898123008618	0.737924338710835	0.53596059793051	-5.98471331787964	0.602178891045233	0.74462920489862	1.06709588164557	Notsig
hsa_circRNA_100479	0.0936240077668221	-0.926171168474911	1.69866295824933	-4.80455900953321	0.11619483518927	0.286824302188838	1.06704721013575	Notsig
hsa_circRNA_000300	0.093622527904991	0.508744226939481	1.2023631222757	-5.42786095987011	0.253350429927536	0.433026759009791	1.06704611559977	Notsig
hsa_circRNA_102290	0.0935965705276755	-0.181279427477276	0.561352475173463	-5.97065828950382	0.585309936673002	0.732785710024806	1.0670269171769	Notsig
hsa_circRNA_103219	0.0934236178508229	-0.614669444259879	1.13650031679995	-5.49882864968526	0.278832415626011	0.464845949541496	1.06689900788559	Notsig
hsa_circRNA_100058	0.0933277790579389	0.165573630530439	1.51434697861861	-5.05261336181451	0.156877396121731	0.333966330012831	1.06682813572346	Notsig
hsa_circRNA_102564	0.0933087166204808	-0.773016539833969	0.828498537056178	-5.78660561964647	0.42421808104989	0.604837544129956	1.06681403973665	Notsig
hsa_circRNA_102592	0.0932875484882943	-0.589645158052606	1.01952112591946	-5.61697962936435	0.328885833814868	0.519084181759876	1.06679838688258	Notsig
hsa_circRNA_100075	0.0931068155545553	-0.159788076057044	1.39931486229643	-5.19802427787636	0.188059764385157	0.367472139866718	1.0666647525937	Notsig
hsa_circRNA_104135	0.0926732061616055	-0.22849889765212	0.502606327952187	-6.00223582814653	0.624708943988808	0.762525501359403	1.06634420920514	Notsig
hsa_circRNA_103980	0.0926372511448018	-0.775491495969882	1.45406505495585	-5.12977826831609	0.172620233659121	0.350613323752963	1.06631763397953	Notsig
hsa_circRNA_101580	0.0925127108301718	-0.629058639106717	0.941117130850931	-5.69022129157752	0.365957954906421	0.553723540568872	1.06622558833018	Notsig
hsa_circRNA_102629	0.0923244549938551	-0.466936656090578	0.323414207458269	-6.07772101578844	0.75217580669357	0.854824543582409	1.06608646669419	Notsig
hsa_circRNA_102989	0.0918788412967663	-0.581365062113311	0.794886584760246	-5.81328318271079	0.442745618965092	0.618640937694842	1.06575722915042	Notsig
hsa_circRNA_104525	0.0912317421563787	-0.75564790115892	1.33764171745513	-5.27270614689298	0.20681761021688	0.384759369884473	1.06527930698098	Notsig
hsa_circRNA_102633	0.0905085859193351	-0.89283122539108	0.864307278190476	-5.75711536035151	0.405053615199031	0.58805559080521	1.06474546558574	Notsig
hsa_circRNA_103931	0.0904799599344592	-0.708422466665538	0.693360056004104	-5.88781662776627	0.501821774576725	0.664483046981147	1.06472433909376	Notsig
hsa_circRNA_101413	0.0903820607282348	-0.808668897259963	1.55269403516805	-5.0024676605926	0.147517765147692	0.323370122567508	1.06465209088597	Notsig
hsa_circRNA_103984	0.0902494271315816	-0.885940301991265	1.20697254446039	-5.42277892525672	0.251638017655545	0.431840023555875	1.06455421701712	Notsig
hsa_circRNA_103347	0.0901762980899444	-0.0431728139236004	0.906035894329634	-5.72138168816122	0.38347276903966	0.568397319281266	1.06450025699479	Notsig
hsa_circRNA_100123	0.0896829386993216	-0.64878489110799	1.39686100472649	-5.2010407665764	0.18877804080966	0.368011481323845	1.06413629136437	Notsig
hsa_circRNA_103870	0.089625253463298	-0.854846619474685	1.17235013151093	-5.46058507207143	0.264725996587929	0.447659575625435	1.06409374340782	Notsig
hsa_circRNA_104941	0.0894740627683566	-0.931474154021398	1.04258339292425	-5.59451142855867	0.318523369377146	0.507285341091888	1.06398223498897	Notsig
hsa_circRNA_400062	0.0893993840247838	-0.971556722283125	1.10826356127114	-5.52829072471641	0.290346131828119	0.475808696395726	1.06392716111833	Notsig
hsa_circRNA_101509	0.089377778575044	0.505279633341976	0.885824136747774	-5.73887196204466	0.393824422633424	0.578117945822383	1.06391122812346	Notsig
hsa_circRNA_101153	0.0892288716445778	-0.919659014578164	0.914907605550702	-5.71359729451725	0.378989196541848	0.564990348650834	1.06380142281101	Notsig
hsa_circRNA_101161	0.0892153415991387	1.01716130702813	0.878823645919771	-5.74485020402996	0.397454181214913	0.580333270907604	1.06379144619524	Notsig
hsa_circRNA_101636	0.089017880340025	-0.804649943847116	0.482672339538511	-6.01219473052355	0.638368554407269	0.772538264843794	1.06364585532687	Notsig
hsa_circRNA_100851	0.0889656421834945	0.522164779854507	1.33088085152489	-5.28074732033389	0.208964758539062	0.386213006885921	1.06360734275755	Notsig
hsa_circRNA_104439	0.0889385932509952	-0.206422485242007	1.11567280577794	-5.52061690482972	0.287290342786149	0.474159482743676	1.06358740148604	Notsig
hsa_circRNA_101384	0.0888143341001728	-0.53577664059895	0.804640358554421	-5.80564265373151	0.4373156755105	0.61422096808732	1.06349579877565	Notsig
hsa_circRNA_103447	0.0880322105499294	0.417394460613645	0.949734843894412	-5.68241252067865	0.361743275356837	0.549626911606488	1.06291940552516	Notsig
hsa_circRNA_102413	0.0871123555633075	1.14547019612514	0.955778816261156	-5.67689991004661	0.358807997736218	0.546522654744663	1.06224190955012	Notsig
hsa_circRNA_103215	0.0869895731234495	-0.793028025054814	1.22819663437634	-5.39918781055333	0.243871148189518	0.424259709875719	1.06215150991621	Notsig
hsa_circRNA_104858	0.0867214777517523	0.964873692270851	0.309371373757448	-6.08228470127609	0.762562041454081	0.862159216126449	1.06195414911631	Notsig
hsa_circRNA_102586	0.0860435220380795	-0.229463435105809	0.855785882595792	-5.76423223915066	0.409560265627352	0.592354230358858	1.06145522957564	Notsig
hsa_circRNA_101025	0.0848246991920248	-0.701495194703001	0.702709855536107	-5.88133909914916	0.496189202402111	0.661145688416954	1.06055886581477	Notsig
hsa_circRNA_103850	0.0844399920298751	-0.977792034938054	0.928960596599789	-5.70113367607377	0.371962269037289	0.559570178680502	1.06027609628563	Notsig
hsa_circRNA_104323	0.0843318344599179	-0.826839094833416	0.798389266628	-5.81054893111389	0.44079065163717	0.617198360271472	1.06019661130488	Notsig
hsa_circRNA_100849	0.0842964132277831	0.976031942353276	0.624408935898523	-5.93311223691174	0.54452481697286	0.702124251503026	1.06017058154238	Notsig
hsa_circRNA_103933	0.0839865992937531	-0.421343302471375	0.8362833475455	-5.7802876909241	0.420001208574794	0.601722158535379	1.05994293790013	Notsig
hsa_circRNA_103498	0.083956020331681	-0.663877369890667	0.580201548909697	-5.95982790752296	0.572950517809516	0.724731147030427	1.05992047188307	Notsig
hsa_circRNA_103887	0.08391156023112	-0.463771081773413	0.585971189530598	-5.95644549283517	0.569195580055774	0.722327535451127	1.05988780840027	Notsig
hsa_circRNA_400010	0.0833887649435969	-0.116577674644596	0.326913176919233	-6.07655297413211	0.749595742537478	0.853714909850187	1.05950380211243	Notsig
hsa_circRNA_101478	0.0832779219504437	0.604451164591155	0.523153510266713	-5.99156815194792	0.610780699026911	0.751298636550744	1.05942240302389	Notsig
hsa_circRNA_102913	0.0831709983640039	-0.969013445370178	0.884813829564638	-5.73973727756908	0.394346858132674	0.578117945822383	1.05934388813192	Notsig
hsa_circRNA_102396	0.0831457198960021	0.749483366693966	1.09829243877656	-5.53855346111674	0.294497580570401	0.481063121021612	1.05932532678997	Notsig
hsa_circRNA_101675	0.0830379036210209	-0.608219495667024	0.682796581918575	-5.89503929650212	0.508231473345248	0.670876089037166	1.05924616366825	Notsig
hsa_circRNA_104959	0.0828437129803504	-0.971267037729685	1.08531319870218	-5.55180085306094	0.299968836893961	0.487263035039641	1.05910359587509	Notsig
hsa_circRNA_104510	0.0824920560671796	-0.777557145928681	0.837338372268184	-5.77942746064686	0.419431879433163	0.601598629606312	1.0588454708361	Notsig
hsa_circRNA_105022	0.0824778066316485	-1.06572936636016	1.01266065352633	-5.62358333206633	0.332015792525765	0.522237448688549	1.05883501271755	Notsig
hsa_circRNA_103814	0.0820314020404095	-0.887132238443174	0.679063086754189	-5.89756768251438	0.510508491470763	0.672834857997458	1.05850743434677	Notsig
hsa_circRNA_101901	0.0816182401367247	1.00483415917789	0.498975848544526	-6.00407829387048	0.627186036467963	0.764824371255854	1.05820434026397	Notsig
hsa_circRNA_101185	0.0812271515689627	-0.690848427434061	0.743903428312742	-5.85186042767428	0.471833420843679	0.640776977613214	1.05791751905829	Notsig
hsa_circRNA_101952	0.0810857159208817	0.696735980942733	1.23294060997862	-5.39387216082725	0.242161462508402	0.423063334452712	1.05781381043553	Notsig
hsa_circRNA_104602	0.0808416771746948	-0.820402855294749	0.921586145592311	-5.70769436214673	0.375638231522773	0.561761145408862	1.05763489131786	Notsig
hsa_circRNA_104314	0.0806332019151668	-0.580197331483909	0.60093797108256	-5.94752494109525	0.559517582894701	0.714128509762795	1.05748206984688	Notsig
hsa_circRNA_103639	0.0805303681202955	0.38673052829397	0.983747075624948	-5.65100705065958	0.345446638816493	0.53542125200242	1.05740669631634	Notsig
hsa_circRNA_100530	0.0794010690524822	-0.384610423485479	0.711837632293358	-5.87493894273913	0.490727457029904	0.657316514811108	1.05657931345279	Notsig
hsa_circRNA_000082	0.0788896137090941	-0.604095827733241	0.395670375326238	-6.05110937483655	0.699576346354843	0.816707248382145	1.0562048078621	Notsig
hsa_circRNA_100411	0.0788513713324555	1.16053197432862	0.903737097321737	-5.72338810220958	0.384640520905755	0.569334319619839	1.05617681078331	Notsig
hsa_circRNA_101318	0.0786338697545534	-0.913642789988567	1.13774734230915	-5.49751400305791	0.278332158663996	0.464495307409751	1.05601759293	Notsig
hsa_circRNA_103810	0.0785076591637074	-0.906790667966451	1.36110365789925	-5.24457571984874	0.1995069743808	0.378067944749914	1.05592521389571	Notsig
hsa_circRNA_101919	0.0785059275964901	-0.41936391983476	0.671831735304002	-5.90242860353417	0.514935981329432	0.677514764919964	1.05592394654236	Notsig
hsa_circRNA_101639	0.078440514834214	0.0285669052680727	0.776694000309873	-5.82731192090869	0.452989720027402	0.627001621858676	1.05587607132667	Notsig
hsa_circRNA_104937	0.0780372444607715	-0.752073078926593	1.11471994923298	-5.52160606691442	0.287681944617083	0.474190770110412	1.05558096805152	Notsig
hsa_circRNA_102504	0.0774980370640191	0.729651267008422	1.00633927190323	-5.62963541089199	0.334919077312783	0.524857790493247	1.05518651829049	Notsig
hsa_circRNA_000621	0.0771136049414359	-0.642692472169346	1.0094777125227	-5.62663460227425	0.333475341740681	0.523239669993856	1.05490538226369	Notsig
hsa_circRNA_101405	0.0768453208031138	-0.918545537667598	0.879889480114555	-5.74394266414643	0.396900072742134	0.579856880096861	1.05470922988195	Notsig
hsa_circRNA_100413	0.0765796109601166	-0.20939684756022	0.703753025909705	-5.88061147309223	0.495563147851011	0.660664332781993	1.05451499561195	Notsig
hsa_circRNA_104232	0.0765459061166668	0.697925670637078	1.04798566343672	-5.58918874526714	0.316131386445486	0.504106753448472	1.05449035988044	Notsig
hsa_circRNA_104374	0.0763384886312343	0.664379833230835	0.279241901744103	-6.09140369441306	0.785008093385819	0.874889399448685	1.05433876580778	Notsig
hsa_circRNA_100003	0.07614530788091	-0.9193009194669	0.715494207151051	-5.87235392042777	0.488549807962416	0.656115852794637	1.05419759646	Notsig
hsa_circRNA_100697	0.0753457082607413	-0.692602960516044	0.922516528528047	-5.7068691112309	0.37517306233908	0.561761145408862	1.05361347963527	Notsig
hsa_circRNA_102423	0.0751153336515319	0.473655995392627	0.438599100638568	-6.03283840374997	0.669062814040974	0.793459861013177	1.053445248368	Notsig
hsa_circRNA_103125	0.0743771203712345	-0.770351760971958	0.882826108336869	-5.74143723776406	0.395376107853383	0.57824424290388	1.05290634837746	Notsig
hsa_circRNA_104718	0.0742206706165582	-0.229311205448885	1.22380660907436	-5.40409304231184	0.245461824870062	0.424914980274002	1.05279217455428	Notsig
hsa_circRNA_104372	0.0740946933432773	-0.598872104908588	1.23260064074479	-5.39425361297087	0.24228366554919	0.423063334452712	1.05270024792162	Notsig
hsa_circRNA_104660	0.0740940821341278	-0.750911654588887	0.702087410244782	-5.88177279365124	0.496562988397826	0.661145688416954	1.05269980193694	Notsig
hsa_circRNA_101893	0.0738181267917195	-0.810658754957764	1.21525626140892	-5.41360857654589	0.2485836208088	0.427926523351772	1.05249846323061	Notsig
hsa_circRNA_104048	0.0737848091914568	-0.811015827504856	1.02835099441755	-5.60842607383887	0.324889379614261	0.514526117684066	1.05247415711104	Notsig
hsa_circRNA_102763	0.0737302193902056	0.804996067518049	1.01416655069631	-5.62213695747439	0.331326891490487	0.521476152655096	1.05243433354026	Notsig
hsa_circRNA_100040	0.0733728612423479	-0.526664470429551	0.628523133945918	-5.93053282981612	0.541920233757524	0.700450479894819	1.05217367595322	Notsig
hsa_circRNA_101698	0.0732807596305273	0.513518063252828	0.868601604186497	-5.75350552687144	0.40279529224728	0.585444899354271	1.05210650735866	Notsig
hsa_circRNA_001408	0.0732537272248119	-0.196940749314009	1.23953153367447	-5.38646134743563	0.239802039147667	0.421184395880477	1.05208679376521	Notsig
hsa_circRNA_001026	0.073026212161819	-0.818755940500464	0.599630712097171	-5.94831250212463	0.560359277968886	0.71484429194527	1.05192089126107	Notsig
hsa_circRNA_103159	0.0729845700893899	-0.45496317171684	0.722457903497382	-5.86739758094187	0.484419007451193	0.652299668763643	1.05189052896514	Notsig
hsa_circRNA_100913	0.0728020654632074	-0.928987042148199	1.07171097859343	-5.56554785794648	0.30578482667873	0.494132984066917	1.05175747052924	Notsig
hsa_circRNA_103126	0.0725036179357801	-0.665333490217896	1.18559113220779	-5.446226606269	0.259658974195986	0.439968102083079	1.05153991800253	Notsig
hsa_circRNA_102133	0.0721638006439566	-0.50875789451043	0.89941080059488	-5.72715223047542	0.38684489369297	0.571398870834945	1.05129226388519	Notsig
hsa_circRNA_100035	0.0718001132340449	-0.0165719692125585	0.836023404600198	-5.78049949278482	0.420141562167924	0.601722158535379	1.05102727817326	Notsig
hsa_circRNA_102477	0.0713379448641491	-1.01919788008452	0.921893210456648	-5.70742207398378	0.375484661793238	0.561761145408862	1.05069063477116	Notsig
hsa_circRNA_101903	0.0713331248726161	-0.695416425556359	0.788474855023774	-5.81826051802938	0.446338770823171	0.622428587257517	1.05068712445792	Notsig
hsa_circRNA_103971	0.0705309849332761	-0.791005659229148	0.885620132147221	-5.73904675837335	0.393929876240449	0.578117945822383	1.05010310369989	Notsig
hsa_circRNA_000593	0.0704955908345635	-0.575896883755162	0.365289419146927	-6.06293480817274	0.721512712932703	0.83314421706612	1.05007734150072	Notsig
hsa_circRNA_100932	0.0704903735853984	-0.913102129264289	1.2463397374915	-5.37877503250081	0.237384164908183	0.41954354145231	1.05007354409027	Notsig
hsa_circRNA_104351	0.0704854520453035	-0.786285064400657	0.694214181733925	-5.88722818689006	0.501305636485567	0.66414515609358	1.05006996192627	Notsig
hsa_circRNA_001449	0.0704068829885668	-0.913492243711961	0.577420919073216	-5.96144679296666	0.574764931543513	0.725583705743175	1.05001277675715	Notsig
hsa_circRNA_101167	0.0701368407766111	-0.528409984890413	0.335941022079209	-6.07348234872094	0.742953545337696	0.849423527800735	1.04981625481083	Notsig
hsa_circRNA_103808	0.0701205363057111	0.77818712119468	0.650683091972372	-5.91636910283531	0.528013528387416	0.686309718971386	1.04980439048651	Notsig
hsa_circRNA_100048	0.0697634336304461	-0.228661760095203	0.5146888882969	-5.99601214743704	0.616499677053562	0.756646174652111	1.04954457011385	Notsig
hsa_circRNA_105024	0.0696881607721602	2.02397136500247	0.903470626659489	-5.72362039676196	0.384776043122249	0.569334319619839	1.04948981137655	Notsig
hsa_circRNA_102422	0.069524824324709	-0.418857630236277	1.20276654940349	-5.42741676263093	0.253200189098277	0.433026759009791	1.04937099885611	Notsig
hsa_circRNA_100693	0.0692279910522624	-0.306801699626894	0.930213324703134	-5.70001474780949	0.371340339550035	0.559538877533948	1.04915511387921	Notsig
hsa_circRNA_104520	0.0690279773603584	-0.960663776900044	0.670482145266617	-5.90333049347725	0.515764786111991	0.677957113575269	1.04900967022267	Notsig
hsa_circRNA_102167	0.0688357815519173	-0.760172609165623	0.612694526727572	-5.94037010311262	0.551979374862497	0.707352759231312	1.04886993048079	Notsig
hsa_circRNA_001131	0.0683656782184243	-0.414925306875364	0.885166730253382	-5.73943511974726	0.394164317173467	0.578117945822383	1.04852821105245	Notsig
hsa_circRNA_104729	0.068255205352193	-0.731362026833273	0.723806778347524	-5.86643248597237	0.483621356373259	0.652158186481961	1.04844792417359	Notsig
hsa_circRNA_101503	0.0681501522478955	-0.371277713083901	0.605857833218261	-5.94454657138424	0.556356118025918	0.711163395467585	1.04837158184485	Notsig
hsa_circRNA_102128	0.0679734080941863	-0.326174389246225	1.0443389299916	-5.59278422298355	0.317744593125098	0.50636192204344	1.04824315401146	Notsig
hsa_circRNA_100122	0.0679291269039035	0.249058443302407	0.788866897443569	-5.81795721329218	0.446118529684764	0.622428587257517	1.04821098037746	Notsig
hsa_circRNA_101857	0.0676875735052624	0.336204493690888	0.622066247417097	-5.93457394136338	0.546011055894073	0.703488715744475	1.0480354909483	Notsig
hsa_circRNA_104666	0.0675300744340061	0.286717699318141	0.684072002173298	-5.89417264226212	0.507454995222526	0.670546709678779	1.04792108311986	Notsig
hsa_circRNA_102574	0.0671744397108024	0.672954512223935	0.860481381583488	-5.76031828151411	0.407072817815508	0.589929679642788	1.04766279485813	Notsig
hsa_circRNA_100626	0.066913517900796	-0.391301231107713	0.883646963637266	-5.74073561880888	0.394950842741338	0.57824424290388	1.04747333461389	Notsig
hsa_circRNA_100649	0.0663748956403537	-0.93824606511534	0.755603382610621	-5.84321070204436	0.465054079710108	0.635299319840164	1.04708233919678	Notsig
hsa_circRNA_102065	0.0662104419222389	-0.833732129530238	0.964651097526383	-5.66875412028118	0.354529977852304	0.54270062315646	1.04696298842275	Notsig
hsa_circRNA_102801	0.0657513802842118	-0.869719073720266	0.914982546946992	-5.71353126058565	0.378951479163389	0.564990348650834	1.04662990064409	Notsig
hsa_circRNA_103992	0.0650840904756536	-0.784920246074582	0.807460632607724	-5.80341798388734	0.435753758242663	0.613060291707129	1.04614591480204	Notsig
hsa_circRNA_103250	0.064788393334765	0.199263796310604	0.631906172611273	-5.92840001675395	0.539783820957651	0.698043609927451	1.0459315169926	Notsig
hsa_circRNA_001772	0.0647783230628403	-0.814132029663909	0.794187428861927	-5.81382767322531	0.443136514505971	0.618640937694842	1.0459242162272	Notsig
hsa_circRNA_102297	0.0647430574584976	-0.49378095266284	0.974221725070359	-5.6598960814839	0.349956331668814	0.54076433764246	1.04589864970224	Notsig
hsa_circRNA_400056	0.0647368248350699	-0.168797757673053	0.697009869324316	-5.88529748904935	0.499618468297168	0.662533887768704	1.04589413129873	Notsig
hsa_circRNA_104744	0.0642724805402394	-0.869043988617149	0.925390024667246	-5.70431581965014	0.373738933089235	0.561159636998291	1.0455575550915	Notsig
hsa_circRNA_100641	0.0634077210640672	0.649736906285958	0.939009379562682	-5.69212198267256	0.366994068019785	0.554961320921184	1.04493102983554	Notsig
hsa_circRNA_101155	0.0631981194655399	-0.774186463031236	0.821597050613285	-5.79216306628079	0.427979881490114	0.607478415165834	1.04477922831222	Notsig
hsa_circRNA_100624	0.063072551654233	-0.574323366550138	1.08164367020749	-5.5555232190849	0.301529547937528	0.489096685469095	1.04468829784651	Notsig
hsa_circRNA_001959	0.0629153004045687	-0.986665101882704	1.01969998592989	-5.61680697058829	0.328804523380783	0.519084181759876	1.04457443484499	Notsig
hsa_circRNA_100371	0.0626147059262924	-0.349236683305708	0.83412262445332	-5.7820464895342	0.421168819199044	0.602738535740763	1.04435681394146	Notsig
hsa_circRNA_101692	0.062568168456384	0.0354150535758475	0.92336616673257	-5.70611485861982	0.37474861641358	0.561761145408862	1.04432312633698	Notsig
hsa_circRNA_102810	0.0625383455530953	0.464744320193467	0.376529932241289	-6.05866679118589	0.713364947189433	0.82749033299777	1.04430153866612	Notsig
hsa_circRNA_102628	0.0624042210180743	-0.688541377235116	0.299363754525693	-6.08541550974966	0.769993649886948	0.865666892885513	1.0442044565083	Notsig
hsa_circRNA_100206	0.0622474518117573	-0.998449500773935	0.758012650334314	-5.84141443307332	0.463665730479731	0.633742902293725	1.04409099510069	Notsig
hsa_circRNA_101207	0.0618308167894711	-0.751234070952326	0.75029286560036	-5.84715184044651	0.468123531182542	0.6370986025987	1.04378951623209	Notsig
hsa_circRNA_101181	0.0616576591601932	-0.792415390253449	0.908612180692662	-5.71912786797098	0.382166986190954	0.567996414435873	1.04366424424677	Notsig
hsa_circRNA_104072	0.0615325777112868	-0.964583215327695	1.06587402285201	-5.57140391939242	0.30830643003538	0.495894529298522	1.04357376263196	Notsig
hsa_circRNA_102767	0.0615195852842556	0.114796398981611	0.861785526030572	-5.7592278858235	0.406383762332437	0.589314344806867	1.04356436459944	Notsig
hsa_circRNA_104928	0.0604169049840977	1.55899967823135	0.507667663182831	-5.99964592123313	0.621263591480205	0.75984894863978	1.04276705249396	Notsig
hsa_circRNA_104951	0.0603616596015832	-0.144131281629263	0.510359582906272	-5.99825836767736	0.619434971941003	0.759009149537724	1.04272712239088	Notsig
hsa_circRNA_104536	0.0601386002953392	-0.844434174225837	0.816799040061875	-5.79600246360151	0.430608082055492	0.609170410689953	1.04256591575874	Notsig
hsa_circRNA_103107	0.0599647102176912	-0.748715094339431	0.759891530473819	-5.84001003021935	0.462584838702509	0.632945384138648	1.04244026138435	Notsig
hsa_circRNA_104092	0.0596777181814502	-0.453827034724502	0.51451918919307	-5.99610053480107	0.616614603626121	0.756646174652111	1.0422329117436	Notsig
hsa_circRNA_103469	0.0593082357699592	-0.67598095873445	0.822588068819151	-5.79136757018942	0.427438354896192	0.607162954999138	1.04196602413991	Notsig
hsa_circRNA_101721	0.0591289136391937	1.14852386813531	0.567403227500907	-5.96721836764106	0.581327134757792	0.730606201461028	1.04183651932388	Notsig
hsa_circRNA_101255	0.058968605299033	-0.216703292126296	0.9743706753992	-5.65975764021289	0.349885487659873	0.54076433764246	1.04172075972146	Notsig
hsa_circRNA_100466	0.0588764151363457	-0.708767622794112	0.84387949702065	-5.77407278148507	0.415913553342756	0.598325181685738	1.04165419448402	Notsig
hsa_circRNA_102583	0.0587275331200985	-0.69961003546291	0.769678988764344	-5.83264367818252	0.456980097197029	0.629336768055432	1.04154670428651	Notsig
hsa_circRNA_102575	0.0584560257960427	-0.64854396710761	0.339372835692985	-6.0722935950117	0.740434254502771	0.848448976906598	1.04135070933077	Notsig
hsa_circRNA_102746	0.0584097111754392	0.733186984376338	0.490379992731668	-6.00838976098276	0.633070033539398	0.768375430521041	1.04131727954311	Notsig
hsa_circRNA_101524	0.0582685228047047	-0.811964358901883	0.503389205036499	-6.00183684638856	0.624175412028662	0.762248763729819	1.0412153767209	Notsig
hsa_circRNA_100110	0.0579691592833275	0.301418976933825	0.281112113948525	-6.09086442549539	0.783608644456956	0.874889399448685	1.04099934384108	Notsig
hsa_circRNA_100039	0.0570399252890466	0.383071414878414	0.811061914362557	-5.80056720334819	0.433764617935239	0.6115960956483	1.04032905629555	Notsig
hsa_circRNA_101420	0.0569898240953971	-0.672110391156109	0.852282733395916	-5.76714010535348	0.411422730971924	0.593914265640129	1.0402929288944	Notsig
hsa_circRNA_102157	0.0568600732786742	0.092514751875073	0.561269318066921	-5.97070532276405	0.585364773469717	0.732785710024806	1.04019937288723	Notsig
hsa_circRNA_101336	0.0566371559363643	1.08045399833126	0.436234788560972	-6.03389201858428	0.670727954023522	0.794324170772389	1.04003865938942	Notsig
hsa_circRNA_103524	0.0564915712853987	-0.0772777605563506	0.775689193394298	-5.82807828436044	0.453559915851404	0.627001621858676	1.03993371272953	Notsig
hsa_circRNA_102680	0.0560139062450844	0.128227094552934	0.282852022045071	-6.09035954329742	0.782307412724114	0.874211596062095	1.03958945580727	Notsig
hsa_circRNA_100008	0.0559178558732997	-0.253525505530754	0.454201167798479	-6.02574789217937	0.658121179857597	0.786716018195201	1.03952024531786	Notsig
hsa_circRNA_103407	0.0551864998102347	-0.614397254338335	0.800414504969691	-5.80896311458356	0.439662861076958	0.616496959471547	1.03899340718289	Notsig
hsa_circRNA_103923	0.0549606507932766	-0.869625351933956	0.732979669113404	-5.85982610739485	0.478218497443608	0.646687606798077	1.03883076901843	Notsig
hsa_circRNA_101023	0.0542140849999173	-0.647047681690774	0.769237297178998	-5.83297793358003	0.457232094341616	0.629343255867719	1.03829333396622	Notsig
hsa_circRNA_100328	0.0540768984412919	-0.621629651107864	0.642579074901757	-5.92160166240582	0.533075274674749	0.691828951579417	1.03819460685261	Notsig
hsa_circRNA_102626	0.0538671030260767	-0.992302835327062	0.759241793540906	-5.84049604180079	0.462958442227344	0.633116193158834	1.03804364450335	Notsig
hsa_circRNA_100892	0.0537431752149418	-0.42179945362495	0.616974528894736	-5.93773321841719	0.549249177173662	0.70562299641947	1.03795448016298	Notsig
hsa_circRNA_101785	0.0534074137818767	-0.199596007543081	0.680144437559465	-5.89683668409304	0.509848365317099	0.672661529150865	1.03771294295461	Notsig
hsa_circRNA_101512	0.0533858716183726	-0.0573513438366308	0.705053829731089	-5.87970276271474	0.494783146320775	0.66066270062244	1.03769744805489	Notsig
hsa_circRNA_101923	0.0533221807021483	-0.86003568475998	0.661355038435223	-5.90938595807623	0.521390452787936	0.681184781197169	1.0376516376511	Notsig
hsa_circRNA_104154	0.0531815517680363	-0.6759629632588	0.808101382353857	-5.80291158859576	0.435399409114012	0.613060291707129	1.03755049587976	Notsig
hsa_circRNA_102686	0.0529965607751723	-0.146745720776843	0.52771849813409	-5.98914287028246	0.607707557106762	0.749329327924762	1.03741746347459	Notsig
hsa_circRNA_101088	0.0526207790832388	-0.702062960533656	0.876523614328597	-5.74680538732126	0.398651729274619	0.581429723579997	1.03714728044111	Notsig
hsa_circRNA_103671	0.0525530793673894	-0.868693457816846	0.549496001858533	-5.97729776849681	0.593155733763964	0.738269482718652	1.03709861254749	Notsig
hsa_circRNA_100999	0.0520814524597177	-0.578131107427519	0.317922173960293	-6.07952951587255	0.756231846875568	0.858817514635574	1.03675963330551	Notsig
hsa_circRNA_104021	0.0519690382025801	-0.819913459075067	0.658518675057124	-5.9112521654029	0.523145974746794	0.682422606730185	1.03667885253051	Notsig
hsa_circRNA_101067	0.0516174666726747	-0.382155954154996	0.472533414358846	-6.01711188798339	0.645370422831507	0.779341919357319	1.03642625419554	Notsig
hsa_circRNA_001896	0.0513182892311829	-0.474813894263637	0.67382494864771	-5.90109354517312	0.513713354211629	0.67635824442245	1.03621134862112	Notsig
hsa_circRNA_101932	0.0512074156743126	-0.700595642043439	0.551295578429076	-5.97629865640917	0.591961383127351	0.737456574744734	1.03613171708427	Notsig
hsa_circRNA_001264	0.05109475998935	0.801848057247984	0.121285378429821	-6.12405378831259	0.905554417528595	0.955720793998469	1.0360508118564	Notsig
hsa_circRNA_102261	0.0509477127169123	-0.911525249451977	0.44772339119064	-6.02872079292719	0.662654114005347	0.789538726658993	1.03594521734207	Notsig
hsa_circRNA_103100	0.0508594751546901	-0.944250426019813	0.497898544586721	-6.004622569056	0.6279220062144	0.765285323686484	1.03588185919453	Notsig
hsa_circRNA_103602	0.0508347349518915	-0.636883787309645	0.786676916870459	-5.81964977374499	0.447349713660797	0.622814563056197	1.03586409542131	Notsig
hsa_circRNA_100740	0.0506790588713662	-0.0376740856031289	0.705533746761819	-5.87936711714571	0.494495561563888	0.660625304031546	1.03575232504877	Notsig
hsa_circRNA_101212	0.0506156029431609	-0.963991337704024	0.906888231972796	-5.72063664439176	0.3830404216146	0.568397319281266	1.03570676921201	Notsig
hsa_circRNA_103232	0.0505879210974045	-0.775713573932188	0.490246771880507	-6.00845601714327	0.633161434371386	0.768375430521041	1.03568689668236	Notsig
hsa_circRNA_101738	0.0505194044064867	-0.459367917811084	0.293476903753891	-6.08720985453664	0.774376475748855	0.869337508063889	1.03563771085172	Notsig
hsa_circRNA_000552	0.0497044478815057	-0.326634423517299	0.401112349747384	-6.04889416148827	0.69567616769122	0.812899837821008	1.03505286003458	Notsig
hsa_circRNA_101928	0.0493901461639189	-0.620859384751112	0.774072560849315	-5.82930941983321	0.454478266851662	0.627589359271557	1.03482739072298	Notsig
hsa_circRNA_101434	0.0491811595605037	-0.887867525984241	0.770217080855868	-5.83223623788641	0.456673220554766	0.629336768055432	1.03467749806221	Notsig
hsa_circRNA_101174	0.0489900099505227	-0.233504939878995	0.637656100109405	-5.92475060361688	0.536163701680313	0.694609875963869	1.03454041774178	Notsig
hsa_circRNA_102350	0.0487476187284067	-0.855516086591697	0.808702437328352	-5.80243624071242	0.435067183581137	0.613060291707129	1.03436661631839	Notsig
hsa_circRNA_102805	0.0487131320527865	0.69026375923385	0.700433628388099	-5.8829233746326	0.497556931660298	0.661265241053016	1.03434189076059	Notsig
hsa_circRNA_102784	0.0480724874017835	0.820076889927333	0.583841178627392	-5.95769786091259	0.570580258515663	0.723170696176476	1.03388268179745	Notsig
hsa_circRNA_104540	0.0477280343315269	0.627246933009494	0.437615585232537	-6.03327735849922	0.669755261568223	0.793911104187763	1.0336358648723	Notsig
hsa_circRNA_104609	0.0476090521897644	-0.860248782673589	0.551246969584923	-5.976325684313	0.591993627584869	0.737456574744734	1.0335506222297	Notsig
hsa_circRNA_001100	0.047364402907375	2.32362743207059	0.432255205957155	-6.03565302552096	0.673534842951991	0.796906636593592	1.0333753696832	Notsig
hsa_circRNA_102500	0.0472699453967209	-0.567071101644283	0.795630930162377	-5.8127030302552	0.442329704054101	0.618532470778948	1.0333077137567	Notsig
hsa_circRNA_102208	0.0471219307228703	-0.700146854471331	0.494607088634385	-6.00627850959483	0.630173193411159	0.766264107611753	1.03320170600425	Notsig
hsa_circRNA_103533	0.046500609620855	-0.811974606300956	0.615573959307529	-5.93859798717949	0.550141763021709	0.706413111448158	1.03275683595834	Notsig
hsa_circRNA_103942	0.0462998270564241	1.95080827755156	0.455102179182099	-6.02533112440553	0.657491804682555	0.786716018195201	1.032613115261	Notsig
hsa_circRNA_103871	0.0459976434754911	-0.914871349344373	0.798209916700966	-5.81068919463598	0.440890616492549	0.617198360271472	1.03239684914594	Notsig
hsa_circRNA_101948	0.045541212299204	2.84942207844097	0.309460886662031	-6.08225624122511	0.762495680278165	0.862159216126449	1.03207027730492	Notsig
hsa_circRNA_100562	0.0454455522724504	0.674774085732762	0.539271904181197	-5.98291537608054	0.599964981316605	0.744359772611871	1.03200184662867	Notsig
hsa_circRNA_101331	0.0453742139325395	-0.831662489436866	0.770080949121151	-5.83233934021303	0.456750844754018	0.629336768055432	1.03195081749483	Notsig
hsa_circRNA_100878	0.0453298616481694	-0.327102880944345	0.712895963017223	-5.87419199510765	0.490096567032978	0.656817147498119	1.03191909306847	Notsig
hsa_circRNA_104110	0.0448863039884014	-0.774686973889746	0.262764063238262	-6.0960015135111	0.797371756040043	0.882309182226917	1.03160187754493	Notsig
hsa_circRNA_102922	0.0448261137336299	-0.617931356833463	0.261862185870369	-6.09624519884927	0.79805015657905	0.88267607496466	1.03155883928471	Notsig
hsa_circRNA_104017	0.0447354566063365	3.40274049124297	0.374384692506567	-6.05949107559101	0.714917115268888	0.828181417401666	1.0314940194717	Notsig
hsa_circRNA_103557	0.0446927171600847	-0.449876085809664	0.305169122244003	-6.08361167167523	0.765679637951031	0.863765371713375	1.03146346219594	Notsig
hsa_circRNA_101092	0.0441955180401401	-0.484689052650204	0.460693610767895	-6.0227270008026	0.653592248104188	0.785730879274992	1.03110804795369	Notsig
hsa_circRNA_101285	0.0440215945615982	-0.620029040256908	0.529971584839514	-5.98793847048178	0.606193672098117	0.747824961458899	1.03098375066005	Notsig
hsa_circRNA_104669	0.0433319920965569	-0.834017139424374	0.379149912297796	-6.05765386794934	0.711471110820457	0.826800902757106	1.0304910623076	Notsig
hsa_circRNA_103495	0.0432909250192645	-0.76260135768335	0.57776015048782	-5.96124968401175	0.574543411496631	0.725583705743175	1.03046172925204	Notsig
hsa_circRNA_104435	0.0431224579353181	-0.836499527600149	0.457955145416964	-6.02400622359619	0.655500767429475	0.786716018195201	1.0303414067013	Notsig
hsa_circRNA_104355	0.0429175479162245	-0.302748215578884	0.716883959698995	-5.87136826831298	0.487723702023877	0.655362630227438	1.0301950748165	Notsig
hsa_circRNA_101182	0.042657732580017	-0.909573967554603	0.456322283971077	-6.02476549049596	0.656639975278286	0.786716018195201	1.03000956341453	Notsig
hsa_circRNA_105000	0.0423048329364187	0.106236810501606	0.247383766255572	-6.10004389463231	0.808964279534312	0.890490523968349	1.0297576421531	Notsig
hsa_circRNA_000455	0.0422122969139214	0.104239602393436	0.595209247599542	-5.95096431375071	0.563211243513591	0.717403711082127	1.02969159450082	Notsig
hsa_circRNA_100416	0.0415968339601615	-0.515490907626765	0.53010898155482	-5.98786486658093	0.6061014149953	0.747824961458899	1.02925241515013	Notsig
hsa_circRNA_102547	0.041494910579412	0.92747285870116	0.568442180762548	-5.96662421145699	0.580644710974329	0.730361770716283	1.02917970319282	Notsig
hsa_circRNA_104787	0.0413325021994317	-0.641191192766257	0.611358497664407	-5.94118971253028	0.552833169605745	0.707726567729688	1.02906385195899	Notsig
hsa_circRNA_100342	0.0413165964874171	-0.595288679098487	0.405875421683576	-6.04693118959648	0.692270024163507	0.810035499538449	1.02905250659315	Notsig
hsa_circRNA_103093	0.0409775623017551	-0.647944311992979	0.434342175712249	-6.03473146420139	0.672062209513035	0.795534103818919	1.02881070705968	Notsig
hsa_circRNA_100179	0.0409061112765704	-0.757620696499217	0.459678948972851	-6.02320183694013	0.654299097758803	0.785838227369587	1.02875975536347	Notsig
hsa_circRNA_103165	0.0407732738324076	0.697673881675217	0.572235387246515	-5.96444625581165	0.578156809323899	0.728781119231958	1.02866503574399	Notsig
hsa_circRNA_101183	0.0407571670337453	-0.442856083926429	0.545848242024707	-5.97931349043917	0.595580531055298	0.740475061815209	1.0286535513986	Notsig
hsa_circRNA_101272	0.0406013325248926	-0.348570488467345	0.480725427278896	-6.01314670688148	0.639710270539036	0.773794029715707	1.02854244609967	Notsig
hsa_circRNA_102206	0.0405077857815215	-0.844719376732702	0.443493711796353	-6.0306397338643	0.665621503720401	0.790852813710747	1.0284757558608	Notsig
hsa_circRNA_100420	0.0405048045510518	0.476092048761832	0.506371141804978	-6.0003117166285	0.622145266830387	0.76049937756164	1.0284736305883	Notsig
hsa_circRNA_104138	0.0400824786280052	-0.135805235223599	0.42137426269647	-6.04038826751079	0.68123569298858	0.801175988288326	1.02817260542734	Notsig
hsa_circRNA_104765	0.0400709174288455	-0.906814953043061	0.430716753552839	-6.03632962608266	0.674621335205336	0.797080454084299	1.02816436608341	Notsig
hsa_circRNA_103041	0.0396209231702834	-0.22273165205916	0.423756289026694	-6.03936162816074	0.679546578705939	0.800969974102837	1.02784371903045	Notsig
hsa_circRNA_104830	0.0389525716182639	-0.971070852595273	0.455675323945881	-6.02506559924189	0.657091594473027	0.786716018195201	1.02736766426688	Notsig
hsa_circRNA_102977	0.0386279771471465	-0.897235235723805	0.491173148801683	-6.00799493546587	0.63252599265195	0.768375430521041	1.02713654102731	Notsig
hsa_circRNA_001820	0.0385247161768981	-0.182672345902474	0.511731748106743	-5.99754839049886	0.618503886888333	0.758233329542778	1.02706302630857	Notsig
hsa_circRNA_103428	0.0384889968026288	-0.281870231616432	0.228084488199421	-6.10477511364234	0.823577900108942	0.901507851947208	1.02703759779219	Notsig
hsa_circRNA_101917	0.0381019973968376	-0.618032273514242	0.373708808893366	-6.05974982522227	0.71540642222721	0.828181417401666	1.02676213442374	Notsig
hsa_circRNA_102250	0.0378350660203939	-0.89705728376213	0.704099973888108	-5.88036925345196	0.495355034475217	0.660664332781993	1.02657217766326	Notsig
hsa_circRNA_101450	0.0376244006013983	-0.344093901790323	0.468289534406533	-6.01914032251249	0.648311892747742	0.781402494859049	1.02642228633975	Notsig
hsa_circRNA_102193	0.0372038932290704	-0.917287176691027	0.393383738394459	-6.05203139977582	0.701217839107554	0.818248234997123	1.02612315504049	Notsig
hsa_circRNA_104561	0.0370778770665241	-0.938489213796695	0.379735233476132	-6.05742663894616	0.711048290438835	0.826687025658673	1.02603352940832	Notsig
hsa_circRNA_100736	0.0368628898885248	-0.887322228007677	0.520733584586768	-5.99284567713911	0.612412955441842	0.752942498357241	1.02588064358552	Notsig
hsa_circRNA_102148	0.0368536861623643	1.43280488925472	0.403661447496773	-6.04784641751501	0.693852397354824	0.811390357464936	1.02587409896304	Notsig
hsa_circRNA_101988	0.0366442034379645	-0.216680674850304	0.626898353790011	-5.93155337408353	0.542947993363193	0.701422661476815	1.02572515043712	Notsig
hsa_circRNA_100352	0.0361523180261465	-0.466574434460705	0.540553564354503	-5.98221665290441	0.599109197750646	0.743772150378241	1.02537549009835	Notsig
hsa_circRNA_001123	0.0359408127987976	-0.857802117115737	0.377381723658356	-6.05833822679428	0.712749014317542	0.82749033299777	1.02522517671016	Notsig
hsa_circRNA_400093	0.0358674701280698	0.136218676406198	0.262952817469941	-6.0959504078169	0.797229795310159	0.882309182226917	1.02517305839051	Notsig
hsa_circRNA_002106	0.0355466225809726	-0.469512283836975	0.442013102526954	-6.03130731119498	0.666661654567735	0.791719043805359	1.0249450908166	Notsig
hsa_circRNA_103287	0.0353803771613838	-0.629137642639415	0.478457257737314	-6.01425111444526	0.641275069221877	0.775206217168349	1.02482699059109	Notsig
hsa_circRNA_104577	0.0352609066237624	0.058824411094466	0.489871237366217	-6.00864269301464	0.633419117183946	0.768375430521041	1.02474212749897	Notsig
hsa_circRNA_100370	0.0352257969655831	-0.285379956146982	0.446066722237321	-6.02947449120831	0.663815660839528	0.789967026517061	1.02471718951346	Notsig
hsa_circRNA_102449	0.0351897972068749	-0.362078783757205	0.288306154524907	-6.08875698400076	0.778232905354171	0.872128024714383	1.02469161992996	Notsig
hsa_circRNA_100139	0.0347613760904082	2.37509527126022	0.42350593068061	-6.03946979458378	0.679724024229381	0.800969974102837	1.02438737382149	Notsig
hsa_circRNA_100106	0.0345711138076035	-0.813386861440103	0.373502677145119	-6.05982864827016	0.715555678037804	0.828181417401666	1.02425228676329	Notsig
hsa_circRNA_104094	0.03456999723334	-0.329297737260748	0.310330250649554	-6.08197941166559	0.761851272812311	0.862121604849858	1.02425149404323	Notsig
hsa_circRNA_103084	0.0343343897767477	-0.828299186825399	0.608087771669363	-5.9431891379039	0.55492643805435	0.710049162819668	1.0240842365297	Notsig
hsa_circRNA_104610	0.0341892210058617	-0.824096123259608	0.350468474462803	-6.06836923075768	0.732310688342199	0.841413409404469	1.02398119495379	Notsig
hsa_circRNA_102812	0.0341687262444516	-0.677924704472372	0.422064860470725	-6.04009120061339	0.680745797243394	0.800969974102837	1.0239666484969	Notsig
hsa_circRNA_101703	0.0338853976134414	-0.868609314856375	0.478150335984285	-6.01440017467926	0.641486952202964	0.775206217168349	1.02376557302749	Notsig
hsa_circRNA_104134	0.0337678074242251	0.627255629410661	0.417317418009231	-6.04212384297537	0.684116609420335	0.803821223903395	1.02368213205206	Notsig
hsa_circRNA_100248	0.0334864111132104	-0.827764185957332	0.582079225641166	-5.95873058508825	0.571727044444994	0.724263478403439	1.02348248328616	Notsig
hsa_circRNA_100438	0.0332991257362685	2.87572284732939	0.324115139920697	-6.07748801500894	0.751658701337805	0.854768272969041	1.02334962716898	Notsig
hsa_circRNA_000896	0.0332104723352489	-0.219486819976814	0.213885310260265	-6.10801305962522	0.834374523742976	0.908636355552364	1.02328674441491	Notsig
hsa_circRNA_100542	0.0331961661156664	0.784156346612843	0.299239083253785	-6.08545387368903	0.770086383297761	0.865666892885513	1.02327659723074	Notsig
hsa_circRNA_102800	0.0331187908430983	-0.80442185962434	0.42647390637097	-6.0381835112923	0.677621721562359	0.799882783569667	1.0232217178694	Notsig
hsa_circRNA_101437	0.0330974742587627	0.0532709294099451	0.362928234774288	-6.06381530755018	0.723228843178505	0.83436872433785	1.02320659933756	Notsig
hsa_circRNA_104163	0.0329970593237459	-0.974126744574412	0.452239239930763	-6.02665264035561	0.65949257822901	0.78761549112756	1.0231353842535	Notsig
hsa_circRNA_102271	0.0328592754571311	-0.746487741781866	0.485318899580789	-6.01089473610172	0.636546828940804	0.771066958426628	1.02303767488747	Notsig
hsa_circRNA_101897	0.0327021276313004	-0.871528943853419	0.468080974429392	-6.01923955406649	0.648456608700319	0.781402494859049	1.02292624496906	Notsig
hsa_circRNA_102479	0.0326925883590334	1.23198016967427	0.284220761279792	-6.08996020831451	0.781284253874232	0.874010034676856	1.02291948128066	Notsig
hsa_circRNA_103080	0.0326607676391151	-0.571864033334518	0.436380891107789	-6.0338270699611	0.670625003447553	0.794324170772389	1.02289691956497	Notsig
hsa_circRNA_102584	0.0325510645329901	-0.837108725002746	0.483543178457669	-6.0117677250665	0.637768849365555	0.77217969630606	1.02281914103256	Notsig
hsa_circRNA_104488	0.032332110420234	-0.602553984073564	0.307439550131791	-6.08289694029277	0.76399469764018	0.862923351880093	1.02266392218322	Notsig
hsa_circRNA_103978	0.0322022044219388	-0.942520990813884	0.360619850836467	-6.06467072776212	0.724908125936516	0.835927132083568	1.0225718416028	Notsig
hsa_circRNA_101575	0.0321085304788906	-0.913171567859972	0.347544378771727	-6.06941542711419	0.734448284777462	0.843108202417068	1.02250544834293	Notsig
hsa_circRNA_102766	0.032067555919816	0.33236533664426	0.422079496900871	-6.04008489952355	0.680735416116095	0.800969974102837	1.02247640816898	Notsig
hsa_circRNA_103019	0.0320670426747576	-0.385063874424438	0.445882642861854	-6.02955807142326	0.663944781815321	0.789967026517061	1.0224760444186	Notsig
hsa_circRNA_105051	0.0319335891181205	-0.629660382375459	0.315987187520378	-6.08015945331376	0.757662720733149	0.860058708414747	1.02238146673595	Notsig
hsa_circRNA_001886	0.0317756601058199	0.185527517080187	0.34434427679298	-6.07055054587714	0.736790328041916	0.845034423103504	1.02226955475634	Notsig
hsa_circRNA_102240	0.0311068729947866	-0.803166418805981	0.454604199637714	-6.0255615659119	0.65783961971819	0.786716018195201	1.02179577322863	Notsig
hsa_circRNA_104514	0.0306217494449437	-0.652057406624369	0.139178170644834	-6.1216422660384	0.891712346317179	0.948749131010543	1.02145223987893	Notsig
hsa_circRNA_102623	0.0305950315650481	-0.912197851050324	0.516425223986626	-5.99510618548341	0.615324378815174	0.755791768380607	1.02143332334786	Notsig
hsa_circRNA_104678	0.0302762964808413	0.439548776876901	0.337309240365256	-6.07300982705318	0.741948761242562	0.84913923453919	1.02120768267816	Notsig
hsa_circRNA_000042	0.029620416472369	-0.35136551710125	0.165203012362674	-6.11754565778315	0.871647155368059	0.932468268352968	1.02074352534948	Notsig
hsa_circRNA_100209	0.029430552799407	0.992552520363073	0.284158372105377	-6.08997845192086	0.781330881651775	0.874010034676856	1.02060920079895	Notsig
hsa_circRNA_103086	0.0293935046865763	0.129509944114662	0.424720022490566	-6.03894467314088	0.678863705141231	0.800969974102837	1.02058299210046	Notsig
hsa_circRNA_001380	0.0291977289680503	-0.430485306811353	0.278974134530758	-6.09148061368775	0.785208523866861	0.874889399448685	1.02044450696908	Notsig
hsa_circRNA_102601	0.0289936590502668	-0.0970594897599304	0.496169980867107	-6.00549352363015	0.62910376740145	0.765695403173931	1.02030017480361	Notsig
hsa_circRNA_103450	0.0288952903129837	-0.748812591247102	0.357271609679658	-6.06590201408877	0.727346543691225	0.837221598233454	1.02023060901499	Notsig
hsa_circRNA_001082	0.0287271842706676	-0.387015817404728	0.307088548161615	-6.08300777615502	0.764255102215218	0.862923351880093	1.02011173639585	Notsig
hsa_circRNA_103157	0.0282650648062732	-0.606268054117361	0.278112613216969	-6.09172760214526	0.785853503787699	0.874889399448685	1.0197850297925	Notsig
hsa_circRNA_002050	0.0281785643371664	-0.636792394836691	0.308803869431467	-6.08246494734828	0.762982811823977	0.862251889916528	1.01972388780717	Notsig
hsa_circRNA_100410	0.0281078013850676	-0.985524087067281	0.346721629642433	-6.06970824832459	0.735050159727515	0.843418690940724	1.0196738724533	Notsig
hsa_circRNA_104058	0.027954366762081	-0.238476913948985	0.294930617997661	-6.08677001554808	0.773293403491192	0.868504727222013	1.01956543307254	Notsig
hsa_circRNA_101415	0.0276822794162261	-0.624979909862789	0.353545306819796	-6.0672591333791	0.730063979410697	0.839210852574627	1.01937316465334	Notsig
hsa_circRNA_104030	0.02750725576607	-0.922355185786963	0.255323191215463	-6.0979872652551	0.802973992859104	0.886180158965445	1.01924950470778	Notsig
hsa_circRNA_101365	0.0273866125491967	-0.407906117118854	0.357478425157329	-6.06582628464406	0.727195835380546	0.837221598233454	1.01916427505474	Notsig
hsa_circRNA_104062	0.0273549257957894	-0.8035239160776	0.323137537258486	-6.07781284900253	0.752379951915362	0.854824543582409	1.01914189080061	Notsig
hsa_circRNA_100465	0.0272349742093693	-0.952972631023468	0.390645195817476	-6.05312880539725	0.70318582247489	0.819463342255912	1.01905715868386	Notsig
hsa_circRNA_102180	0.0270688193359242	-0.82897412856149	0.412590349600807	-6.04412562548711	0.687480066875643	0.805541791067454	1.01893980085115	Notsig
hsa_circRNA_101058	0.0270283173321538	-0.607592742929531	0.366460990798884	-6.06249585365285	0.720661793484215	0.832539384665151	1.01891119568984	Notsig
hsa_circRNA_000764	0.0266605577605943	2.4252479407665	0.120515213655861	-6.12415017180351	0.906150992502281	0.955720793998469	1.01865149659978	Notsig
hsa_circRNA_001030	0.0264376919379501	-0.38126319067495	0.278233413681252	-6.09169301541674	0.785763056172986	0.874889399448685	1.01849414867582	Notsig
hsa_circRNA_102066	0.0261191985259099	-0.127343360338635	0.215740029225763	-6.10760182525793	0.832962185575031	0.907875272928674	1.01826932786195	Notsig
hsa_circRNA_103686	0.025925942161908	0.229012985429127	0.187702535933916	-6.11344231036618	0.854374679583609	0.920179246525723	1.0181329346239	Notsig
hsa_circRNA_100443	0.0259001596920208	-0.835596671593605	0.254837830993958	-6.09811483571306	0.803339824191009	0.886180158965445	1.01811473968565	Notsig
hsa_circRNA_101795	0.0258966499759386	-0.421674872146233	0.274915558345028	-6.09263757658866	0.788248441056398	0.876405540624086	1.01811226287023	Notsig
hsa_circRNA_104828	0.0258813246882229	0.496384656487085	0.273717931169855	-6.0929757841595	0.789146179077294	0.877020535262756	1.01810144784693	Notsig
hsa_circRNA_102598	0.0257514597595701	-0.113871202154468	0.331598539090199	-6.07496958362415	0.74614583713035	0.851543119056834	1.01800980705134	Notsig
hsa_circRNA_102874	0.0253950270241631	-0.741562822854795	0.374359798030184	-6.05950061406905	0.714935135305908	0.828181417401666	1.01775832826308	Notsig
hsa_circRNA_101773	0.0253433510295269	-0.548059186575221	0.440203947703123	-6.03212009829065	0.667933601410911	0.792859615480769	1.01772187375918	Notsig
hsa_circRNA_104083	0.0253404968017726	-0.972389429213016	0.276137875957263	-6.09229089476051	0.787332524176038	0.875992211422035	1.0177198603003	Notsig
hsa_circRNA_400014	0.025286389442048	0.694803892982794	0.231889033016314	-6.10387252109046	0.820691363418275	0.899896389443994	1.01768169208011	Notsig
hsa_circRNA_102597	0.0249598700629877	-0.503217736825802	0.212431962668574	-6.10833283988331	0.835481648331504	0.90945286356017	1.01745139032932	Notsig
hsa_circRNA_104703	0.024936987022514	0.855122264517502	0.0806590437845797	-6.12830153980289	0.937097152112365	0.969848401764318	1.01743525234032	Notsig
hsa_circRNA_102777	0.0249040296955733	-0.492322933050329	0.226008259692151	-6.10526144110231	0.825154296467529	0.902317418182726	1.0174120100318	Notsig
hsa_circRNA_103143	0.0248423457484649	0.564431487664869	0.303857860820591	-6.08402208424925	0.766653331353166	0.863813606610007	1.01736851043887	Notsig
hsa_circRNA_001255	0.0236506302752132	-0.752578423799841	0.284468047025568	-6.08988785912938	0.781099448783915	0.874010034676856	1.01652847623085	Notsig
hsa_circRNA_104476	0.0230755763847483	-0.951129252374759	0.278597104583962	-6.09158879661545	0.785490767645302	0.874889399448685	1.01612337178931	Notsig
hsa_circRNA_103941	0.0229819530522026	-0.420967581666596	0.256770763097513	-6.09760536578701	0.801883203474716	0.885376465441715	1.01605743285773	Notsig
hsa_circRNA_100216	0.0229251528197311	-0.870320946545192	0.197582113887999	-6.1114762556619	0.84681468702968	0.915913038032526	1.01601743052828	Notsig
hsa_circRNA_103972	0.0228556895927147	-0.916562028375296	0.17706956838571	-6.11544633335991	0.862528142935241	0.926607903659851	1.01596851225491	Notsig
hsa_circRNA_103251	0.0228408804365573	-0.0717259257320841	0.17137281768307	-6.11647222171245	0.866903380103491	0.930522607491938	1.01595808346802	Notsig
hsa_circRNA_102120	0.0228036548710779	-0.70921759710155	0.121067611798265	-6.12408110315687	0.905723094954584	0.955720793998469	1.0159318692473	Notsig
hsa_circRNA_104424	0.0226421314548367	-0.556221498602878	0.329807042493119	-6.07557761790748	0.747464267140189	0.8526654235194	1.01581813238969	Notsig
hsa_circRNA_102237	0.0221860527428312	-0.0571026263367188	0.377312176339315	-6.05836508064177	0.712799296225986	0.82749033299777	1.01549705288938	Notsig
hsa_circRNA_101832	0.0221837654072091	-0.563372395608901	0.313054279142096	-6.08110706448179	0.759833328944052	0.861753931445014	1.01549544286046	Notsig
hsa_circRNA_104341	0.0221702751819172	-0.458144372209548	0.31086504168381	-6.08180874029021	0.761454957284994	0.862121604849858	1.01548594729981	Notsig
hsa_circRNA_102440	0.021873825332993	-0.323663730958403	0.221334316420982	-6.10634012033098	0.828705951759705	0.904786206447212	1.01527730325528	Notsig
hsa_circRNA_101090	0.0217786294240738	0.505897225408436	0.265302397105154	-6.09531122019484	0.795463331666938	0.881730914238831	1.01521031262018	Notsig
hsa_circRNA_103676	0.0215334242412706	0.263650571529343	0.120790999461365	-6.12411572853067	0.905937359977724	0.955720793998469	1.01503777880705	Notsig
hsa_circRNA_101147	0.0213837522312627	-0.560677923864937	0.326736342676504	-6.07661230152075	0.749726060320302	0.853714909850187	1.01493247944719	Notsig
hsa_circRNA_102080	0.0211062500752691	-0.521320703575423	0.198629315342349	-6.11126199139186	0.84601427634242	0.915913038032526	1.01473727612444	Notsig
hsa_circRNA_100500	0.0209954226155075	-0.813821726153379	0.218453569087769	-6.10699382714872	0.830896972628605	0.906012337334961	1.01465932726349	Notsig
hsa_circRNA_102262	0.0207753983057126	-0.877070756350918	0.199324154115921	-6.11111920222128	0.845483287549892	0.915913038032526	1.0145045941502	Notsig
hsa_circRNA_400059	0.0203298032125576	1.17702720956909	0.190508507142291	-6.11289410046125	0.852225931567314	0.920029769367994	1.01419129962053	Notsig
hsa_circRNA_103687	0.0196763790310607	0.298746041692316	0.301170888082773	-6.08485765177055	0.768649881481175	0.864816069128908	1.01373205698809	Notsig
hsa_circRNA_101693	0.0192678848099979	-0.549000958031849	0.239375299369543	-6.10205331269502	0.815019556117264	0.89560655022385	1.01344506281763	Notsig
hsa_circRNA_104189	0.018891358174548	-0.978088591341241	0.272827820426477	-6.09322620608114	0.789813609587557	0.877379151636985	1.01318059994912	Notsig
hsa_circRNA_103311	0.0185886199066497	0.582237738972105	0.279664640469375	-6.09128210965291	0.784691695773561	0.874889399448685	1.012968014232	Notsig
hsa_circRNA_103564	0.0184399758196407	-0.322990513379889	0.184863949163905	-6.11398866807927	0.856549651784193	0.921928495403958	1.01286365125523	Notsig
hsa_circRNA_100071	0.0184363178520791	-0.762713350553484	0.288877305423387	-6.08858742169974	0.777806624831107	0.872034299645448	1.01286108313266	Notsig
hsa_circRNA_104460	0.0180092380949994	-0.59176221146881	0.219297833970485	-6.10680312372992	0.830254691432842	0.905700038446885	1.0125612911237	Notsig
hsa_circRNA_102210	0.0176466557132917	-0.557499066623719	0.285900189819799	-6.08946763326376	0.780029435768305	0.873756564273916	1.01230684320293	Notsig
hsa_circRNA_101189	0.0174263883385933	-0.914977413964834	0.20067537057553	-6.11084011029321	0.844450929808091	0.915913038032526	1.01215229831063	Notsig
hsa_circRNA_102072	0.0170493028327533	-0.929233047610207	0.162825196357234	-6.11794890133769	0.873476796269223	0.933247753860916	1.01188778081002	Notsig
hsa_circRNA_400068	0.0170142876725782	0.0736054461481337	0.0874021412344263	-6.12771461054134	0.931852443419132	0.969112404253925	1.01186322192422	Notsig
hsa_circRNA_103619	0.0169458936164751	-0.875946454279329	0.109347848842656	-6.12547889880638	0.914807874061953	0.961540621194906	1.01181525351259	Notsig
hsa_circRNA_101880	0.0166735991400425	-0.64078503619257	0.211346516403221	-6.10857026007907	0.836308756254554	0.909963995155126	1.01162430137199	Notsig
hsa_circRNA_100180	0.0164759756954719	-0.601558593216142	0.222382831880867	-6.1061000814367	0.827908852573422	0.904303875450369	1.01148573640766	Notsig
hsa_circRNA_100430	0.016343109059939	-0.763575993885564	0.270839246639505	-6.09378275998819	0.791305330712841	0.878201231771236	1.01139258677135	Notsig
hsa_circRNA_102624	0.0163055581861912	0.11785320927088	0.236008789516378	-6.10287847484892	0.817568779648328	0.897632676533648	1.01136626230222	Notsig
hsa_circRNA_100111	0.0160032582011348	-0.803536370961321	0.170153946094508	-6.11668738681425	0.867840108557878	0.930828101001923	1.01115436445282	Notsig
hsa_circRNA_101881	0.0155796836444981	-0.498752501150854	0.074717503340835	-6.12877971159751	0.941720995378484	0.972283948575351	1.01085753360402	Notsig
hsa_circRNA_001309	0.0155382798398956	-0.885253566307849	0.188965126839561	-6.11319663479727	0.853407663766465	0.920029769367994	1.01082852349028	Notsig
hsa_circRNA_101947	0.0155107243888209	0.434138177505868	0.189304096752969	-6.11313039922911	0.853148089887344	0.920029769367994	1.01080921686682	Notsig
hsa_circRNA_103269	0.0154102220641682	0.809563620332593	0.190375887991003	-6.11292019256012	0.852327460381912	0.920029769367994	1.01073880341505	Notsig
hsa_circRNA_103443	0.0154039410527612	-0.692502296618914	0.214263475081507	-6.10792949745417	0.834086508019648	0.908636355552364	1.01073440300612	Notsig
hsa_circRNA_400032	0.0153966173059052	-0.989555321421756	0.189029149454121	-6.11318413365263	0.853358635620244	0.920029769367994	1.01072927209217	Notsig
hsa_circRNA_104149	0.0152108211839888	-1.0080093841427	0.180383609532793	-6.11483418509108	0.859985072264271	0.924496836558875	1.01059911465619	Notsig
hsa_circRNA_103002	0.0148035243630225	-0.619732567650432	0.106981900731693	-6.1257438695812	0.916643457637764	0.962399999871332	1.01031384597655	Notsig
hsa_circRNA_400031	0.0145394764169597	3.36853923009322	0.104496102137793	-6.12601603195841	0.918572568607316	0.962836568000667	1.01012895112556	Notsig
hsa_circRNA_103065	0.0144868116122536	3.04614465528489	0.168913008682423	-6.11690487764177	0.868794011435939	0.930981372254512	1.01009207758579	Notsig
hsa_circRNA_101882	0.0143260779391422	0.117117758451749	0.156201293284526	-6.1190415376663	0.878577659982845	0.937313397206424	1.00997954738271	Notsig
hsa_circRNA_400020	0.0141346376924554	-0.474806523550492	0.085014640402584	-6.12792780099293	0.933709045371296	0.96958919092627	1.0098455357584	Notsig
hsa_circRNA_101865	0.0139725796973627	-0.448457834159005	0.096866481151427	-6.12681149373092	0.924496900492475	0.965071620899651	1.00973210613746	Notsig
hsa_circRNA_102576	0.0132041204034608	1.1797396665721	0.139785358320535	-6.12155463832407	0.891243247632278	0.948646618663382	1.00919441010176	Notsig
hsa_circRNA_104150	0.0131491735786821	-0.856356821988521	0.207739696524144	-6.10935051585777	0.839058615898227	0.912565887803841	1.00915597441654	Notsig
hsa_circRNA_102382	0.0128969461384913	-0.406677230433034	0.150480127790097	-6.11994890472922	0.882987971161744	0.941040362900602	1.00897955835367	Notsig
hsa_circRNA_102465	0.0127472235219367	0.837145875123106	0.117369243375553	-6.12453751927969	0.908588503068116	0.957894672870073	1.00887485208057	Notsig
hsa_circRNA_100492	0.0127044373883991	1.96987715216403	0.0951933715693634	-6.12697788676962	0.925796703759092	0.965347801189604	1.00884493223415	Notsig
hsa_circRNA_000617	0.0125680530811378	-0.888056821070566	0.193992083144883	-6.11220226221262	0.849560022341072	0.918492037747675	1.00874956619351	Notsig
hsa_circRNA_104634	0.0125636547058279	-0.922667004446278	0.093690526431749	-6.12712487930026	0.926964423983964	0.966062432038979	1.00874649080176	Notsig
hsa_circRNA_104878	0.0125397638283233	0.145291668989687	0.116134010665615	-6.12468681322303	0.909545834979535	0.958506894419427	1.00872978620473	Notsig
hsa_circRNA_103847	0.0119686432714869	-0.841962387193504	0.122269751884342	-6.12392970584327	0.904792003131239	0.955720793998469	1.00833053876564	Notsig
hsa_circRNA_104661	0.0118208019757275	0.181227675508967	0.141105344812252	-6.12136283005511	0.890223606889808	0.947957773863834	1.00822721460408	Notsig
hsa_circRNA_103081	0.0112071697855181	0.14997870653626	0.101587631687222	-6.12632636461985	0.920830385139866	0.963315124447727	1.00779846902651	Notsig
hsa_circRNA_100601	0.0109323146058531	-0.245819198835212	0.197691480967197	-6.11145393103331	0.846731085750764	0.915913038032526	1.00760648649598	Notsig
hsa_circRNA_103210	0.0103629257322557	-0.897801598555851	0.173814998414226	-6.11603651161481	0.865027152481507	0.928900465428453	1.00720889261376	Notsig
hsa_circRNA_104586	0.0100957060422444	2.61110465215786	0.0678648044103288	-6.12928584403937	0.947056681484186	0.975418557012243	1.00702235206568	Notsig
hsa_circRNA_103910	0.00997726921503173	1.64155970971025	0.0893763238424626	-6.12753387383026	0.930317569070189	0.968094831261566	1.00693968481208	Notsig
hsa_circRNA_101283	0.00976712715352079	-0.474208739266517	0.114596576947013	-6.12487043099371	0.910737587254538	0.959365546176655	1.00679302528588	Notsig
hsa_circRNA_104975	0.00959938653905379	-0.956045350878523	0.0728304389893774	-6.12892393740578	0.943190027255605	0.972616944637567	1.00667597333897	Notsig
hsa_circRNA_105033	0.00927546585365768	-0.894326538529246	0.0849872031679267	-6.12793021671439	0.933730383900207	0.96958919092627	1.00644997508024	Notsig
hsa_circRNA_104524	0.00875238870232709	-0.828534108191339	0.152048469711683	-6.11970352232895	0.881778557102984	0.940145131054501	1.0060851332079	Notsig
hsa_circRNA_103937	0.00860007518024219	-0.877841249018479	0.0840637033742297	-6.12801107236256	0.934448641011423	0.96958919092627	1.00597892068421	Notsig
hsa_circRNA_103028	0.00857532550091911	-0.788131778991358	0.13544056755071	-6.12217329474305	0.894600869481356	0.950723617425272	1.00596166309239	Notsig
hsa_circRNA_000868	0.00855174153752061	-0.230387345996676	0.0619926287851335	-6.12968088035604	0.951631062654736	0.976636240330195	1.00594521861282	Notsig
hsa_circRNA_104087	0.00834896535835983	-0.977287508476101	0.112614417282192	-6.12510356035347	0.912274407863041	0.960189564934425	1.00580383918919	Notsig
hsa_circRNA_103246	0.00833810571976307	-0.397675700137877	0.1240944680371	-6.12369705071594	0.903378992671361	0.9555692171025	1.00579626820241	Notsig
hsa_circRNA_101756	0.00833148005836018	0.202546284303218	0.12255964592669	-6.12389297338557	0.904567494090966	0.955720793998469	1.00579164903479	Notsig
hsa_circRNA_101634	0.0082084812196595	-0.30691288253892	0.0983736688917256	-6.12665912405935	0.923326194099854	0.964245040617204	1.00570590261724	Notsig
hsa_circRNA_100986	0.00814673370444441	-0.694251552807844	0.131108883801278	-6.12277070424393	0.8979504972729	0.95299583634676	1.00566285920901	Notsig
hsa_circRNA_103675	0.00811282390281021	-0.928627970413438	0.108958263406133	-6.12552292759276	0.915110092626894	0.961540621194906	1.00563922190082	Notsig
hsa_circRNA_105026	0.00810245781037985	0.163742281401137	0.127788008113079	-6.12321559840789	0.900519883870568	0.955163644852933	1.00563199617995	Notsig
hsa_circRNA_104359	0.00776231804069705	-0.968539466355106	0.0892238120528489	-6.12754797998218	0.930436132520939	0.968094831261566	1.00539492936654	Notsig
hsa_circRNA_102661	0.00760732962253718	-0.863924229714701	0.0834066816563658	-6.12806805978908	0.93495968022492	0.969630149214516	1.00528692580688	Notsig
hsa_circRNA_101431	0.00724098901132425	-0.388570381093395	0.0869864057207831	-6.12775215735477	0.932175703580985	0.969112404253925	1.00503168775421	Notsig
hsa_circRNA_100290	0.00701593312312321	-0.891101596316125	0.0991034773215947	-6.12658449995588	0.922759383766564	0.964048699378451	1.00487491820047	Notsig
hsa_circRNA_104753	0.00695127376991816	0.448326997099835	0.0950611882384047	-6.1269909092217	0.925899403812897	0.965347801189604	1.00482988227505	Notsig
hsa_circRNA_101646	0.0066722247115254	-0.847717570882522	0.102855853919365	-6.12619212075243	0.919845786618656	0.963315124447727	1.00463554479636	Notsig
hsa_circRNA_103351	0.00647083034568319	-0.316523129477834	0.108523825217774	-6.12557184046107	0.91544712186847	0.961540621194906	1.0044953115445	Notsig
hsa_circRNA_104859	0.00640701895166612	-0.293911383699767	0.0247809304579849	-6.13135396057391	0.98065369645366	0.990775568667949	1.00445088300849	Notsig
hsa_circRNA_102961	0.00624906210780751	-0.261652045324872	0.0816778594154643	-6.12821587728527	0.936304523186871	0.969848401764318	1.00434091437237	Notsig
hsa_circRNA_101719	0.00606541567509566	-0.817306792902085	0.0787039810585143	-6.12846291457346	0.938618369816123	0.969867540065787	1.00421307592963	Notsig
hsa_circRNA_400077	0.00599523255391887	-0.760569851660189	0.0792175153981617	-6.12842090941184	0.938218768229371	0.969848401764318	1.00416422493083	Notsig
hsa_circRNA_104029	0.00589665148083085	-0.896509956993057	0.0518433269590988	-6.13027946366878	0.959541462097692	0.981130181212786	1.00409561153575	Notsig
hsa_circRNA_400083	0.00574499483609603	-0.85916439135672	0.0364384699375141	-6.13098413629737	0.971556411192996	0.987070286022425	1.00399006617539	Notsig
hsa_circRNA_104947	0.0057186551004641	-0.625498520820458	0.090867637264859	-6.1273946712868	0.929158307284158	0.967556420637554	1.00397173618134	Notsig
hsa_circRNA_102346	0.00561820158338222	-0.70437792726231	0.0839472618284361	-6.12802120459413	0.93453920838591	0.96958919092627	1.00390183299457	Notsig
hsa_circRNA_104971	0.00547903666722589	-0.0297862122874928	0.0289507049170665	-6.13123785535885	0.977399299023645	0.989058137580587	1.00380499951803	Notsig
hsa_circRNA_100862	0.00478098060034504	0.610516821242473	0.0542416472680074	-6.1301476416982	0.957671762313888	0.980005884635643	1.00331942033767	Notsig
hsa_circRNA_102740	0.00470762411249437	-0.799447661525958	0.0368227623669921	-6.13096954745365	0.971256582023875	0.987070286022425	1.00326840600986	Notsig
hsa_circRNA_103119	0.00468253893640724	-0.343736573550587	0.0436557584750539	-6.13068460012778	0.965926218147426	0.984874146160372	1.00325096161232	Notsig
hsa_circRNA_100134	0.00450559165892672	-0.72685380822191	0.0686485494478208	-6.12923041925989	0.94644629596736	0.97518454382062	1.00312791991945	Notsig
hsa_circRNA_103744	0.00440511088824269	-0.573430808778687	0.0624974016745715	-6.12964832551643	0.951237774813003	0.976636240330195	1.00305805653625	Notsig
hsa_circRNA_103594	0.00384325931906354	0.288544064883705	0.0445665182203965	-6.13064296661181	0.965215866571266	0.984558869909368	1.00266749581387	Notsig
hsa_circRNA_102744	0.00369689628547099	-0.886869068310534	0.0484114936437358	-6.13045773027143	0.96221731181548	0.982287628788767	1.00256577922907	Notsig
hsa_circRNA_102264	0.00368150426049605	-0.0287611521616572	0.0495091415381977	-6.13040203985411	0.961361405808812	0.981992325213239	1.00255508297327	Notsig
hsa_circRNA_000178	0.00365686210132132	0.780623716389441	0.0131008206611594	-6.13158325801976	0.989771458920955	0.995176141916411	1.0025379588339	Notsig
hsa_circRNA_100614	0.00329124350376897	-0.565417391543816	0.0531803923828469	-6.13020670763108	0.95849907112078	0.980458254020251	1.00228392033682	Notsig
hsa_circRNA_103010	0.00304718188992067	-0.00389832035786367	0.0200732502312055	-6.13146338834875	0.984328350996115	0.992911475737262	1.0021143776863	Notsig
hsa_circRNA_103035	0.00302065237272453	-0.773970380781229	0.0352014430315312	-6.13103005835311	0.972521583894329	0.987239424124016	1.00209595011469	Notsig
hsa_circRNA_102402	0.00278846622629958	-0.913415885853234	0.0333477428210144	-6.1310959049264	0.973967992197962	0.987549219180802	1.00193468659861	Notsig
hsa_circRNA_100587	0.00261483235539584	1.37702007968729	0.0291891161480036	-6.13123067237627	0.977213237753692	0.989058137580587	1.00181410717985	Notsig
hsa_circRNA_104559	0.00248134179351001	-0.930558031496134	0.0342364417480301	-6.13106478113946	0.973274544254285	0.987239424124016	1.00172141500484	Notsig
hsa_circRNA_100237	0.00239266919779524	-0.427622603648658	0.0251535645575863	-6.13134431792374	0.980362849727754	0.990775568667949	1.00165984793359	Notsig
hsa_circRNA_000422	0.00220028858383348	-0.145652629034599	0.0147563997471807	-6.13155935692618	0.988478952268465	0.994339499416302	1.00152628742111	Notsig
hsa_circRNA_102705	0.00187352086277259	-0.467737839383063	0.0345781720891917	-6.13105259530514	0.973007899612137	0.987239424124016	1.00129946928324	Notsig
hsa_circRNA_103925	0.0017957688595428	-0.983348281511054	0.0217532228625034	-6.13142697388535	0.983016973787736	0.992375326572705	1.00124550712248	Notsig
hsa_circRNA_103554	0.00146949549381592	-0.534135316805321	0.0102299635832047	-6.13161796950527	0.992012800197849	0.995964370266443	1.00101909558376	Notsig
hsa_circRNA_100175	0.00146617884700356	0.248066181916163	0.0221484184417164	-6.13141798281139	0.982708493754117	0.992375326572705	1.0010167943192	Notsig
hsa_circRNA_400079	0.00133418998611912	-0.695345707556942	0.0161403425883203	-6.13153719746722	0.987398537556647	0.993940617507674	1.00092521777736	Notsig
hsa_circRNA_400021	0.000994575469659392	0.167540017286233	0.0090267808202223	-6.13162997689303	0.992952173879481	0.996476057777318	1.00068962486461	Notsig
hsa_circRNA_103497	0.000746618919772124	-0.869378769181268	0.0107858300520031	-6.13161191540439	0.991578816808818	0.995964370266443	1.00051765073411	Notsig
hsa_circRNA_103053	0.000445020993981471	-0.745074546431777	0.00525717397283247	-6.13165788176994	0.995895324130838	0.998523484810909	1.0003085126275	Notsig
hsa_circRNA_102506	0.000130590351133275	-0.891324664639097	0.00206719649724353	-6.13166999040049	0.998385975519803	0.998778422837224	1.0000905224306	Notsig
hsa_circRNA_100024	-0.000142037489383046	0.0390902537119969	-0.00153464509014568	-6.13167098448602	0.998801780281746	0.998801780281746	0.999901551961027	Notsig
hsa_circRNA_100322	-0.000217494803013807	-0.860318411832905	-0.0037974028810922	-6.1316647317582	0.997035071433917	0.998523484810909	0.999849255453606	Notsig
hsa_circRNA_102012	-0.000219216145620205	-0.367944546363374	-0.00308362370849595	-6.13166727714844	0.997592372355444	0.998523484810909	0.999848062490403	Notsig
hsa_circRNA_101994	-0.000287886261419956	-0.827280099461017	-0.00379790195050865	-6.13166472979374	0.99703468177354	0.998523484810909	0.999800472357863	Notsig
hsa_circRNA_103032	-0.000297571433692245	-0.659074699427994	-0.00409398680594813	-6.13166351882127	0.996803506590059	0.998523484810909	0.999793760470017	Notsig
hsa_circRNA_103669	-0.000309862307186659	1.20493290728165	-0.00289609473499982	-6.13166785829611	0.997738790520292	0.998523484810909	0.999785242879024	Notsig
hsa_circRNA_102951	-0.000627360697316115	0.363192717766204	-0.0080065625192589	-6.13163898280873	0.993748708515355	0.996882326831525	0.999565241236453	Notsig
hsa_circRNA_100068	-0.000686156779100139	0.0247055262934626	-0.0126893122452918	-6.13158875802978	0.990092727439038	0.995176141916411	0.999524505446528	Notsig
hsa_circRNA_103023	-0.000876570383375963	1.1611299394057	-0.0101810942042627	-6.1316184864403	0.992050954273255	0.995964370266443	0.999392592257018	Notsig
hsa_circRNA_100138	-0.00125699872158869	-0.941521313001602	-0.02086556531165	-6.1314465788639	0.983709868056716	0.992681052420437	0.99912909433883	Notsig
hsa_circRNA_002048	-0.00158923482559192	0.391604672653614	-0.0170922361092797	-6.13152080368152	0.986655429638498	0.993940617507674	0.998899032870909	Notsig
hsa_circRNA_100534	-0.00169652763001882	-0.891320551552937	-0.0309916235228159	-6.13117445940106	0.975806568443423	0.988232278825512	0.99882474780694	Notsig
hsa_circRNA_101354	-0.00182143562997794	1.15989697443097	-0.0268732465336844	-6.13129795333948	0.979020650195501	0.990305069454511	0.998738273675339	Notsig
hsa_circRNA_001195	-0.00185501660281795	-0.801177390672183	-0.0163380176214445	-6.13153387031055	0.987244218954995	0.993940617507674	0.998715026757894	Notsig
hsa_circRNA_100115	-0.00221629150895386	-0.848749058979336	-0.0316524279378584	-6.13115300818985	0.975290900535288	0.988103241187225	0.99846496316539	Notsig
hsa_circRNA_101536	-0.00242990301558074	-0.208330193112155	-0.0158165625113607	-6.13154255966099	0.987651303502067	0.993940617507674	0.998317137179997	Notsig
hsa_circRNA_104468	-0.00254409626220614	0.115545670107698	-0.0157645927935457	-6.13154341022358	0.987691874922164	0.993940617507674	0.998238120783464	Notsig
hsa_circRNA_104147	-0.00281622526828584	-0.657353328554044	-0.025157780825807	-6.13134420799609	0.980359558881523	0.990775568667949	0.998049845422738	Notsig
hsa_circRNA_101888	-0.00292106129839676	0.0111230666429805	-0.0392544144536824	-6.13087368766955	0.969359489252882	0.985625209807665	0.997977322970555	Notsig
hsa_circRNA_103365	-0.0036479022848479	-0.894727941385132	-0.056521605507545	-6.13001680205871	0.955894580915524	0.978974530555335	0.997474660863678	Notsig
hsa_circRNA_100609	-0.00368564322367393	-0.753913182519788	-0.0492772909082493	-6.13041390702281	0.961542190346323	0.981992325213239	0.997448567242581	Notsig
hsa_circRNA_101231	-0.00379770089289844	-0.840658194746569	-0.0464096490751149	-6.13055608258982	0.963778404049645	0.983486783603186	0.997371095969881	Notsig
hsa_circRNA_101864	-0.00386234396873897	-0.685256686376467	-0.041525474785419	-6.13077862603407	0.967587862199434	0.985396560765703	0.997326407599046	Notsig
hsa_circRNA_104080	-0.00386318844546352	-0.382590144728248	-0.0355678569963819	-6.13101662126146	0.972235689761527	0.987239424124016	0.997325823817534	Notsig
hsa_circRNA_101404	-0.00389564660602437	-0.779556021797262	-0.0401508872417956	-6.1308368016169	0.968660140479228	0.985396560765703	0.997303385951834	Notsig
hsa_circRNA_104968	-0.00392425421563791	-0.970139990155556	-0.0318917324702009	-6.13114512822102	0.975104158796002	0.988103241187225	0.997283610335882	Notsig
hsa_circRNA_103161	-0.00410959413465206	-1.02912168938633	-0.0406418165624048	-6.1308162491244	0.968277172399435	0.985396560765703	0.997155499691517	Notsig
hsa_circRNA_100809	-0.00412893668450054	-0.746877701760355	-0.0652338444245609	-6.12946724974156	0.949105945107814	0.975949345575509	0.997142130684126	Notsig
hsa_circRNA_102952	-0.0043488767704849	-0.873073043900248	-0.0711985313050034	-6.12904569012721	0.944460603179799	0.973532699510971	0.996990127105074	Notsig
hsa_circRNA_101165	-0.00449888786127983	-0.94542741228325	-0.0660065422274948	-6.12941471517824	0.948504047858308	0.97579068353409	0.99688646569575	Notsig
hsa_circRNA_102616	-0.00456550267055972	-0.314501551676569	-0.0729083926837733	-6.12891805248849	0.943129337893854	0.972616944637567	0.996840436655111	Notsig
hsa_circRNA_102554	-0.00458012415794085	1.25956204059908	-0.0555965479743377	-6.13007053721202	0.956615615147786	0.979318881959419	0.99683033388523	Notsig
hsa_circRNA_103054	-0.00465912024528248	-0.864370929837133	-0.0431779280315817	-6.13070609948413	0.966298916684656	0.984874146160372	0.996775753022309	Notsig
hsa_circRNA_001240	-0.00496011685522545	-0.0334058962913371	-0.0495593676859441	-6.1303994617142	0.961322242481604	0.981992325213239	0.99656781245397	Notsig
hsa_circRNA_103737	-0.00507510095071789	-0.260908334772517	-0.0413712461205429	-6.13078525082905	0.967708168505746	0.985396560765703	0.996488388265944	Notsig
hsa_circRNA_100412	-0.00517040287396164	0.605458242321288	-0.040038998912393	-6.13084145082226	0.968747424375556	0.985396560765703	0.996422564151642	Notsig
hsa_circRNA_104668	-0.00528699798260823	-0.95259802533111	-0.0659241421886722	-6.12942034687672	0.948568232244927	0.97579068353409	0.996342038954461	Notsig
hsa_circRNA_104251	-0.0055294568234145	-0.00284708073829604	-0.073833019753799	-6.12884777038058	0.94240951581569	0.972600250507271	0.996174608117829	Notsig
hsa_circRNA_102578	-0.00567976554173738	-0.487486247342627	-0.0569157526595988	-6.12999363742794	0.955587376116265	0.978974530555335	0.996070826012453	Notsig
hsa_circRNA_100891	-0.00570007580419896	1.29109075977184	-0.0169031579163185	-6.13152413478303	0.986803034938831	0.993940617507674	0.996056803424913	Notsig
hsa_circRNA_102004	-0.00596887467035834	-0.791808927053023	-0.100495074880905	-6.1264406809966	0.921678714353719	0.963315124447727	0.995871238221477	Notsig
hsa_circRNA_104922	-0.00660300961302207	2.28475453687779	-0.0665857474880685	-6.12937493055923	0.948052894547572	0.97579068353409	0.995433600355013	Notsig
hsa_circRNA_100972	-0.00666504348779429	0.355157250925908	-0.0951812619271938	-6.1269790805404	0.925806112306893	0.965347801189604	0.995390799018637	Notsig
hsa_circRNA_103528	-0.00668611723800313	-0.0168811954622237	-0.0633681716940746	-6.12959154596036	0.950559356368957	0.976636240330195	0.995376259241858	Notsig
hsa_circRNA_104308	-0.00672874319175876	-0.71355395328367	-0.0619790080427547	-6.1296817551572	0.951641675281221	0.976636240330195	0.995346850229977	Notsig
hsa_circRNA_103852	-0.00690278318618953	-0.728514297890819	-0.0599505996396901	-6.129809886602	0.953222220905038	0.977163592897754	0.995226783475089	Notsig
hsa_circRNA_001166	-0.00692716872392751	-0.909282974575267	-0.0619135436369475	-6.12968595697154	0.951692682129227	0.976636240330195	0.995209961531094	Notsig
hsa_circRNA_100403	-0.00700841727119755	0.101855765057337	-0.0799757590689337	-6.12835838905441	0.937628780850859	0.969848401764318	0.995153915669379	Notsig
hsa_circRNA_101035	-0.00751456607885614	-0.720165535886994	-0.112783409145452	-6.12508384281788	0.912143369404792	0.960189564934425	0.994804841466815	Notsig
hsa_circRNA_104987	-0.00767374381226493	-0.95272731344829	-0.0839972858500602	-6.12801685344218	0.934500299953392	0.96958919092627	0.99469508712513	Notsig
hsa_circRNA_103379	-0.00777439247276668	-0.850061884995169	-0.109573984852632	-6.12545327024331	0.914632456817019	0.961540621194906	0.994625695304162	Notsig
hsa_circRNA_102086	-0.00780893314996567	-0.474848110082987	-0.111864695040073	-6.12519068028236	0.912855784697743	0.960404287745248	0.994601882486591	Notsig
hsa_circRNA_104097	-0.0078346585336474	-0.81976647507367	-0.104897411918249	-6.12597252601191	0.918261093859399	0.962836568000667	0.994584147423954	Notsig
hsa_circRNA_101696	-0.00817705154304182	-0.900600599583131	-0.0807810984268236	-6.1282913340116	0.937002191007236	0.969848401764318	0.994348132020094	Notsig
hsa_circRNA_105031	-0.00838704576880145	-0.535584551045424	-0.0793859386047158	-6.12840707360891	0.938087715242955	0.969848401764318	0.994203408316012	Notsig
hsa_circRNA_104148	-0.0088923263665202	0.0229491179854244	-0.100943116263496	-6.12639395078069	0.921330814797631	0.963315124447727	0.993855265626001	Notsig
hsa_circRNA_100647	-0.00891158198486453	-0.899745959973586	-0.0600104919722643	-6.12980616433506	0.953175549483648	0.977163592897754	0.99384200075059	Notsig
hsa_circRNA_101866	-0.0089714199098081	-0.789656311123461	-0.147668900822671	-6.12038240699192	0.885156598719	0.94295669474251	0.993800780528654	Notsig
hsa_circRNA_100300	-0.00911055886262246	-0.671905025190182	-0.131138259092947	-6.12276671809863	0.897927774759006	0.95299583634676	0.993704939253641	Notsig
hsa_circRNA_101003	-0.00962920434224435	0.958625018308653	-0.0916220146549547	-6.1273233800059	0.928571962233173	0.967341647107419	0.993347768866092	Notsig
hsa_circRNA_102971	-0.0103014852837439	-0.89999641126541	-0.164067341307663	-6.11773897707442	0.872520915443703	0.932618954138691	0.992884986931901	Notsig
hsa_circRNA_400040	-0.0104030267238242	1.31913135846534	-0.125744639245994	-6.12348369114461	0.902101443910025	0.955409144715362	0.992815107005337	Notsig
hsa_circRNA_100720	-0.0105575145852907	-0.429929833270424	-0.0823148535172494	-6.12816177288078	0.935808984141035	0.969848401764318	0.992708799250343	Notsig
hsa_circRNA_101535	-0.0108184719126239	-0.354966401071944	-0.127013856404088	-6.12331767513711	0.901119022118622	0.955163644852933	0.992529252499294	Notsig
hsa_circRNA_103803	-0.0109899717701032	-0.32215261885889	-0.137484749746404	-6.12188464757676	0.893020869510821	0.949744301255763	0.992411272951583	Notsig
hsa_circRNA_400086	-0.0113494189808961	-0.906650225901143	-0.135326787952067	-6.12218923429702	0.894688826614352	0.950723617425272	0.992164044660566	Notsig
hsa_circRNA_102122	-0.0115254594900098	0.959716345512791	-0.132054913046086	-6.12264188340369	0.897218768112169	0.95299583634676	0.992042986222861	Notsig
hsa_circRNA_400004	-0.0120363969219748	-0.945758989820482	-0.100923151500792	-6.12639603750009	0.921346316868772	0.963315124447727	0.991691711603871	Notsig
hsa_circRNA_102681	-0.0122195447145593	-0.735994047892471	-0.162349925050878	-6.11802880290327	0.873842592318492	0.933247753860916	0.991565825942194	Notsig
hsa_circRNA_105040	-0.0125340064507082	-0.963251776852795	-0.0597758086667052	-6.12982072850177	0.953358428748575	0.977163592897754	0.991349719611698	Notsig
hsa_circRNA_101329	-0.0132529238875253	-0.74296588715404	-0.105898068612758	-6.12586332007691	0.917484500870157	0.962488893122238	0.990855837651688	Notsig
hsa_circRNA_103422	-0.0132919172686338	-0.633468223047521	-0.127474331270238	-6.12325703318079	0.900762639661371	0.955163644852933	0.99082905701124	Notsig
hsa_circRNA_103248	-0.0134183439398481	-0.446684957975173	-0.180103692163981	-6.11488632593702	0.86019980706146	0.924496836558875	0.990742232195667	Notsig
hsa_circRNA_104652	-0.0142676432951153	0.854832382822507	-0.0748135885434288	-6.12877226932862	0.941646201449695	0.972283948575351	0.990159164332172	Notsig
hsa_circRNA_104045	-0.014277452725573	-0.158956737145475	-0.188699974003463	-6.11324836411213	0.853610723107473	0.920029769367994	0.990152431887567	Notsig
hsa_circRNA_102724	-0.0150684625446339	-1.00037533894818	-0.206325897015626	-6.1096527248177	0.840137115436826	0.913348551382624	0.989609693749164	Notsig
hsa_circRNA_103384	-0.0158240941248361	0.139198913221215	-0.101640022036981	-6.12632085191405	0.920789708566284	0.963315124447727	0.989091507632558	Notsig
hsa_circRNA_103021	-0.0161120764688552	-0.593828812143128	-0.125197113670547	-6.1235547952423	0.902525301927974	0.95546043818914	0.988894090676445	Notsig
hsa_circRNA_104382	-0.0161247911887587	-0.508474386066601	-0.125822828951849	-6.12347351183656	0.902040917202209	0.955409144715362	0.988885375420888	Notsig
hsa_circRNA_104123	-0.0162409219872657	-0.643807090251362	-0.184637340582089	-6.11403192801512	0.856723336593462	0.921928495403958	0.988805777568895	Notsig
hsa_circRNA_103217	-0.0163906776699968	-0.859245498381258	-0.219443307527857	-6.10677019036436	0.830144034256167	0.905700038446885	0.988703142157487	Notsig
hsa_circRNA_102154	-0.0165710567463675	-0.665494826271179	-0.224765534871189	-6.10555042405254	0.826098230615344	0.90271360966769	0.988579533074449	Notsig
hsa_circRNA_101735	-0.0166251373199366	-0.354936689474724	-0.201821696140075	-6.11060187073129	0.843575350594997	0.915833791244406	0.988542476077222	Notsig
hsa_circRNA_101476	-0.0166920598460538	-0.746543533796432	-0.164263518353065	-6.11770567770649	0.87236996853704	0.932618954138691	0.988496621462468	Notsig
hsa_circRNA_101441	-0.0168764677731414	2.74945991632923	-0.155972009346745	-6.11907855007105	0.878754328382919	0.937313397206424	0.988370278085577	Notsig
hsa_circRNA_400057	-0.016963928173419	-0.780781873348941	-0.237986462278757	-6.10239513099124	0.816070958325982	0.896374876538465	0.988310361999693	Notsig
hsa_circRNA_001498	-0.0169849261422819	1.46576656253625	-0.165983033156507	-6.11741211027846	0.871047127581296	0.932218225270983	0.988295977560433	Notsig
hsa_circRNA_101370	-0.0172808931573309	-0.276028413112059	-0.22879630856785	-6.10460736558635	0.823037629205389	0.901304116320016	0.98809325071871	Notsig
hsa_circRNA_104429	-0.0175284682754	-0.608438050974785	-0.188355705630295	-6.11331542058873	0.853874387130531	0.920029769367994	0.98792370254136	Notsig
hsa_circRNA_103123	-0.0179797091540845	-0.566915375836791	-0.251354656001654	-6.09902330256869	0.805966632841362	0.887574677880254	0.987614751697477	Notsig
hsa_circRNA_101427	-0.0181463309054811	-0.778199473039599	-0.10253579519846	-6.1262261564339	0.920094254699839	0.963315124447727	0.987500695301185	Notsig
hsa_circRNA_100512	-0.0182864152469233	-0.798342828937701	-0.252561021041178	-6.09871006245725	0.805056579144881	0.887222946282156	0.98740481456073	Notsig
hsa_circRNA_101140	-0.0186210699169043	-0.843771008952325	-0.29169585192218	-6.08774581687176	0.775704106300571	0.870060357221222	0.987175797824172	Notsig
hsa_circRNA_101323	-0.0186786628877246	0.0131173487212745	-0.310445071394212	-6.0819427925103	0.761766177065964	0.862121604849858	0.987136390152767	Notsig
hsa_circRNA_101022	-0.0187915338469957	-0.78424895079582	-0.200182822016001	-6.11094206234003	0.84482721224162	0.915913038032526	0.987059163386373	Notsig
hsa_circRNA_101275	-0.0188845280233694	2.75639381775205	-0.121926567361474	-6.12397307859615	0.905057794257729	0.955720793998469	0.986995540934615	Notsig
hsa_circRNA_102357	-0.0191405813107095	-0.525681897700614	-0.229241923234036	-6.10450208822445	0.822699456575194	0.901304116320016	0.986820381930112	Notsig
hsa_circRNA_100997	-0.0192432130562221	0.329222531186091	-0.169574849250222	-6.11678907833744	0.868285230561322	0.930828101001923	0.986750183105635	Notsig
hsa_circRNA_103089	-0.0194832099261477	0.942610252222572	-0.225709604032277	-6.10533103453391	0.825381119657912	0.902317418182726	0.986586047753325	Notsig
hsa_circRNA_101063	-0.0195400413929142	-0.872889439330664	-0.166379195806534	-6.11734404351725	0.870742413318197	0.932218225270983	0.986547184357904	Notsig
hsa_circRNA_102331	-0.0195948347285709	-0.562638838138828	-0.124587168126793	-6.12363364115171	0.902997518475374	0.955562862586207	0.986509716159171	Notsig
hsa_circRNA_100874	-0.0197335616105743	-0.340567046905583	-0.233722252948767	-6.10343232805457	0.819301466126039	0.898759582452918	0.986414859773421	Notsig
hsa_circRNA_101775	-0.0203261776833196	-0.0806254434463898	-0.257871951401661	-6.09731342079226	0.801053717867713	0.88484449304398	0.986009753192211	Notsig
hsa_circRNA_100580	-0.0204262229961348	-0.801126066175865	-0.270866032554415	-6.0937752899477	0.791285231580462	0.878201231771236	0.985941379605879	Notsig
hsa_circRNA_104599	-0.0208582208791566	-0.523729443365114	-0.229159926250236	-6.10452147540959	0.822761680483983	0.901304116320016	0.98564619537495	Notsig
hsa_circRNA_103999	-0.0215716098790638	0.70289106265564	-0.182172546899895	-6.1144990546056	0.858612991576139	0.923571455435872	0.985158930003922	Notsig
hsa_circRNA_104090	-0.0218958986474973	0.889694983283717	-0.242252054664574	-6.10133902982259	0.812842948019268	0.893986734100708	0.984937511018011	Notsig
hsa_circRNA_102246	-0.0223120110349462	-0.83990048146624	-0.373458324574394	-6.05984560277738	0.715587794446469	0.828181417401666	0.984653469284935	Notsig
hsa_circRNA_104708	-0.0223365282490863	-0.948874861583919	-0.244109676912616	-6.10087330642895	0.811438305537309	0.892827707562668	0.984636736188784	Notsig
hsa_circRNA_100159	-0.0224064874040214	-0.651601271197676	-0.336646353045297	-6.07323899376477	0.742435506335531	0.849212747696147	0.984588990350692	Notsig
hsa_circRNA_101179	-0.0227201634809056	0.695026172883976	-0.3026605348356	-6.08439531813094	0.767542786041535	0.864334686051198	0.984374940651529	Notsig
hsa_circRNA_101674	-0.0227703023790535	-0.179004941788026	-0.270461424363066	-6.09388804918712	0.791588850956077	0.878201231771236	0.98434073063773	Notsig
hsa_circRNA_104646	-0.0228150901161912	-0.930971915021974	-0.303740306331293	-6.08405879282522	0.766740643352458	0.863813606610007	0.984310172752428	Notsig
hsa_circRNA_104773	-0.0232059262829057	-0.86585961240263	-0.283758966720928	-6.09009515102158	0.78162940625718	0.874010034676856	0.984043552365529	Notsig
hsa_circRNA_001108	-0.0235829657423026	1.62260307439642	-0.203951917763622	-6.11015557192792	0.841948841493336	0.914927327754287	0.983786412249014	Notsig
hsa_circRNA_103160	-0.0236481216202107	-0.0251716044704354	-0.26478477665493	-6.09545251759224	0.795852387881013	0.881778113694897	0.983741982887215	Notsig
hsa_circRNA_100818	-0.0246333335128738	-0.654944500169596	-0.390590538533092	-6.05315063211229	0.703225123570496	0.819463342255912	0.983070417921062	Notsig
hsa_circRNA_105055	-0.0250602490227798	0.118967186205312	-0.201445631350984	-6.11068017632861	0.843862569928539	0.915833791244406	0.982779555398544	Notsig
hsa_circRNA_101623	-0.0253425356205721	-0.797755060419975	-0.189840010029624	-6.1130254398105	0.852737739002571	0.920029769367994	0.982587277509184	Notsig
hsa_circRNA_400026	-0.025913971082264	-0.593651646640209	-0.235522468467273	-6.10299672024344	0.817937218567754	0.897649944482507	0.982198162682889	Notsig
hsa_circRNA_104747	-0.0260853571996799	-0.613884207753007	-0.312437314786901	-6.08130529822455	0.760290210557148	0.861758097931264	0.982081488592727	Notsig
hsa_circRNA_101651	-0.0261300236981893	-0.488770471822442	-0.413215767252846	-6.04386204720146	0.687034657538402	0.805390697114341	0.982051083371213	Notsig
hsa_circRNA_102804	-0.0263002021050738	0.812118758756813	-0.333873022550168	-6.0741929721903	0.744473173730718	0.850778727950012	0.981935248750838	Notsig
hsa_circRNA_104377	-0.0266082511933986	-0.675621337046775	-0.291799036290469	-6.0877148538166	0.775627170322075	0.870060357221222	0.981725605022835	Notsig
hsa_circRNA_002042	-0.0269972716464746	1.03650600773221	-0.328765946386214	-6.07592948245704	0.748230834772685	0.852775402819742	0.981460919942086	Notsig
hsa_circRNA_103166	-0.0271616305114805	-0.444502990333375	-0.160303917075806	-6.11837011884673	0.875417665760944	0.934537734631544	0.98134911348964	Notsig
hsa_circRNA_102694	-0.0274095789948317	-0.743841135405637	-0.302139515738615	-6.08455727915509	0.767929942863192	0.864388193094571	0.981180468620687	Notsig
hsa_circRNA_101117	-0.0275463139943462	-0.415445575678665	-0.354702887501715	-6.06683903156917	0.729219390563856	0.838618774959337	0.981087479215758	Notsig
hsa_circRNA_101227	-0.0278607791353185	2.4572147897182	-0.169844161591807	-6.11674182900398	0.868078218091286	0.930828101001923	0.980873654268526	Notsig
hsa_circRNA_102073	-0.0281027895534898	1.04055994185196	-0.312134864505531	-6.08140233668569	0.760514219235213	0.861758097931264	0.980709127651756	Notsig
hsa_circRNA_104026	-0.0282173626983266	-0.838694830614274	-0.325328746926149	-6.07708342311935	0.750763675144259	0.854514111467862	0.980631246696911	Notsig
hsa_circRNA_100857	-0.0282871840760538	-0.592202962852079	-0.422124276884979	-6.04006562010039	0.68070365560672	0.800969974102837	0.980583788733903	Notsig
hsa_circRNA_101930	-0.0285762422721304	-0.724333128682617	-0.306159652266131	-6.08330049298737	0.7649443859759	0.863318608562601	0.980387338770912	Notsig
hsa_circRNA_105021	-0.028592809687916	-0.879934061383782	-0.197703281696763	-6.11145152146827	0.846722065273164	0.915913038032526	0.9803760804031	Notsig
hsa_circRNA_101353	-0.0287712206889609	0.541247143395432	-0.376818367672144	-6.05855561302717	0.71315635491114	0.82749033299777	0.980254849610541	Notsig
hsa_circRNA_001205	-0.0288578131592365	1.25393200723603	-0.295804318669774	-6.08650463753489	0.772642704132163	0.868157034002806	0.98019601517971	Notsig
hsa_circRNA_104632	-0.0300367863662327	-0.192074157238586	-0.341069437695384	-6.07170153466234	0.739189944538039	0.84740468867086	0.979395324288065	Notsig
hsa_circRNA_001109	-0.0300467086641414	1.15188011179225	-0.240438268499162	-6.10179036671988	0.814215103494272	0.895109044662169	0.97938858840939	Notsig
hsa_circRNA_101184	-0.0301183459032042	0.164473498797486	-0.198783707632716	-6.11123030659963	0.845896284440425	0.915913038032526	0.979339957929238	Notsig
hsa_circRNA_000662	-0.0302484116912158	-0.519719161786356	-0.252240124168232	-6.09879353003824	0.805298627077321	0.887222946282156	0.97925166977545	Notsig
hsa_circRNA_102289	-0.0304266931854062	-0.211526095004695	-0.203377934319284	-6.11027628389982	0.842387025744578	0.915012795783163	0.979130665918549	Notsig
hsa_circRNA_102975	-0.0305649391515941	-0.469636931199374	-0.51776134208582	-5.99440706491298	0.614420743186789	0.755046253698878	0.979036845411899	Notsig
hsa_circRNA_104281	-0.0307493898283877	-0.891416995663567	-0.349840487848521	-6.0685946375587	0.732769566323507	0.841560715836339	0.978911682116711	Notsig
hsa_circRNA_104915	-0.0310615731652846	-0.63060412782486	-0.329051695900834	-6.07583301484665	0.748020406887231	0.852775402819742	0.978699879313662	Notsig
hsa_circRNA_104515	-0.0312310360912589	-0.987890083411184	-0.448708230692457	-6.02827146539576	0.661964045433589	0.789538726658993	0.978584925286591	Notsig
hsa_circRNA_100889	-0.0316289951922835	-0.893183799252331	-0.260432322171153	-6.09662984900633	0.799126067923419	0.883193600495229	0.978315025509367	Notsig
hsa_circRNA_000639	-0.0316490841879314	-0.74605416169263	-0.46341103307116	-6.0214503552651	0.6517009324523	0.783827444750049	0.97830140292878	Notsig
hsa_circRNA_104590	-0.0319763618797125	-0.385123840408281	-0.3317167377394	-6.07492935343715	0.746058879877334	0.851543119056834	0.978079498851727	Notsig
hsa_circRNA_104997	-0.032252329369253	0.52091266031673	-0.337188259346839	-6.07305168433156	0.742037586489257	0.84913923453919	0.977892423744326	Notsig
hsa_circRNA_103087	-0.03235013944478	-0.884777544161375	-0.509264301838363	-5.99882377637841	0.620178674360718	0.759189382514684	0.977826128036028	Notsig
hsa_circRNA_103060	-0.0330737930045955	0.405434282224266	-0.355888501320088	-6.06640736485716	0.728354734692799	0.838003074047546	0.977335774981027	Notsig
hsa_circRNA_101798	-0.0336458431425211	2.18357365482622	-0.168220840714366	-6.11702550125293	0.869326172049653	0.931159557182815	0.976948323564828	Notsig
hsa_circRNA_104031	-0.033680793684789	-0.7792853158689	-0.456666824743008	-6.02460549926085	0.656399521995805	0.786716018195201	0.976924656428589	Notsig
hsa_circRNA_102349	-0.033743895642216	-0.865613446649095	-0.580355070143388	-5.95973831420785	0.572850432174	0.724731147030427	0.976881927710329	Notsig
hsa_circRNA_103025	-0.0338388937591785	-0.525402368943203	-0.497542346445982	-6.00480228001542	0.628165438578022	0.765285323686484	0.976817604422546	Notsig
hsa_circRNA_104393	-0.0342751354445866	-0.339635575569831	-0.509503751657953	-5.99870026596211	0.620016048803404	0.759189382514684	0.976522279266366	Notsig
hsa_circRNA_103691	-0.0344468885206164	-0.910977173231009	-0.387343086177863	-6.05444212966143	0.70556180244207	0.821809971265477	0.976406031052204	Notsig
hsa_circRNA_103561	-0.0345149750124188	-0.623204518883942	-0.560207869531152	-5.97130509492078	0.586064968705008	0.733301546388518	0.976359951672542	Notsig
hsa_circRNA_102093	-0.034682423999132	-0.747776212646031	-0.260317977007015	-6.09666051937209	0.799212126499219	0.883193600495229	0.976246635280373	Notsig
hsa_circRNA_101571	-0.0348664389053175	2.61785948692755	-0.358665340049778	-6.06539084509062	0.726331151517301	0.836809769403137	0.976122123535575	Notsig
hsa_circRNA_000623	-0.0353163749561899	-0.670808219182435	-0.551300817292114	-5.97629574331728	0.591957908005801	0.737456574744734	0.975817745935181	Notsig
hsa_circRNA_103378	-0.035624826152348	-0.56629431832183	-0.625987786030431	-5.9321242376032	0.54352445716192	0.701771807547596	0.975609136375742	Notsig
hsa_circRNA_102734	-0.0357201291898452	-0.716233118572828	-0.279988690615687	-6.09118878614633	0.784449188685784	0.874889399448685	0.975544690709468	Notsig
hsa_circRNA_001369	-0.0357490769544229	-0.914823628556448	-0.414638711796762	-6.04326091439163	0.686021725732176	0.805080352972642	0.975525116541729	Notsig
hsa_circRNA_101176	-0.0363313954627932	-0.750285686623134	-0.579358344681586	-5.96031959478447	0.573500398705177	0.724860842801159	0.975131442421371	Notsig
hsa_circRNA_100119	-0.0363799161441291	-0.918084950631377	-0.569888053543391	-5.9657956409498	0.579695715992204	0.729636793867536	0.975098647378056	Notsig
hsa_circRNA_101656	-0.0366132143645168	-0.0311795841523308	-0.315199524883327	-6.08041479641733	0.75824544779498	0.86033645324932	0.974940976920978	Notsig
hsa_circRNA_103033	-0.0372116935119844	-0.472882689436994	-0.368918623450883	-6.06157059257965	0.718878076382791	0.830855905719439	0.974536622001327	Notsig
hsa_circRNA_104247	-0.037278350255328	-0.887471802709796	-0.589770745027574	-5.95420085981842	0.566730091361231	0.720443597659507	0.97449159659054	Notsig
hsa_circRNA_101472	-0.0373445876000562	-0.908928269408153	-0.660916354809796	-5.90967507762899	0.521661744028795	0.681184781197169	0.974446856536512	Notsig
hsa_circRNA_101510	-0.0378591564522831	-0.441314956199207	-0.556026370572864	-5.97365741727567	0.588827618816488	0.73603452352061	0.974099360651574	Notsig
hsa_circRNA_101334	-0.0386251752391843	-0.512492077715407	-0.648621703849738	-5.91770585033811	0.529298426282828	0.687628634451147	0.973582286476067	Notsig
hsa_circRNA_100834	-0.0387851328016859	-0.835161716289228	-0.418862685056019	-6.04146467337577	0.683018639363696	0.802901818559172	0.973474347367642	Notsig
hsa_circRNA_104309	-0.0390889469207311	-0.545525696599728	-0.562267568815183	-5.97014028240634	0.584706669814076	0.732682656167811	0.973269367033043	Notsig
hsa_circRNA_102916	-0.0392414303609801	0.237574497625164	-0.665775470621044	-5.90646274035563	0.518661366681264	0.680017090218474	0.973166504255675	Notsig
hsa_circRNA_400092	-0.040621681250696	0.226327909137536	-0.448063991627611	-6.02856550354977	0.662415421404926	0.789538726658993	0.972235904536165	Notsig
hsa_circRNA_100011	-0.0406245246555577	-0.455237141427037	-0.549389641967068	-5.97735672198687	0.593226362341707	0.738269482718652	0.972233988360193	Notsig
hsa_circRNA_104215	-0.0409906888235881	-0.575705341481519	-0.553432752563477	-5.97510809808025	0.590544603446663	0.737094661977322	0.971987261182131	Notsig
hsa_circRNA_000962	-0.0415391844669513	-0.687673220135091	-0.596993709731701	-5.94989628056129	0.562059261009078	0.71629485191192	0.971617793324489	Notsig
hsa_circRNA_103705	-0.0415907777362855	-0.709790881216298	-0.525703805969645	-5.99021570390105	0.609062879790508	0.750121817180764	0.971583047213397	Notsig
hsa_circRNA_103519	-0.0416412405315251	0.0460281420724996	-0.568136167910231	-5.96679932044837	0.580845667555897	0.730361770716283	0.971549063635772	Notsig
hsa_circRNA_103066	-0.0418250981870446	-0.506672102622627	-0.766740915296086	-5.83486386215097	0.458658012130839	0.6306237930162	0.971425256908535	Notsig
hsa_circRNA_100017	-0.0420974591541651	-0.0674492378655395	-0.324195237769053	-6.0774613577384	0.751599618064579	0.854768272969041	0.971241882500114	Notsig
hsa_circRNA_100820	-0.0424075356901558	-0.859877028779912	-0.581277570897108	-5.95919948344036	0.572249221352928	0.724564312608558	0.971033157198902	Notsig
hsa_circRNA_103299	-0.0424397212077152	-0.48643666681424	-0.65298436432295	-5.91487215989249	0.526581239472661	0.685790331419002	0.971011494369801	Notsig
hsa_circRNA_100812	-0.042617398766801	-0.96880555665073	-0.671525147958089	-5.90263363316261	0.515124192581583	0.677514764919964	0.970891915162979	Notsig
hsa_circRNA_100117	-0.0427117806579397	-0.187782166686356	-0.454777329843535	-6.02548147694971	0.657718686963355	0.786716018195201	0.970828400965509	Notsig
hsa_circRNA_104238	-0.0429071491458286	-0.981341780341666	-0.467241742853798	-6.01963842590678	0.649039088394385	0.781734254597117	0.970696941142415	Notsig
hsa_circRNA_102980	-0.043048918179126	0.832891113248012	-0.540829677788618	-5.98206591812372	0.598924914913531	0.743772150378241	0.970601558541235	Notsig
hsa_circRNA_101492	-0.0431410445941738	1.30893744031093	-0.414476389093234	-6.04332958995992	0.686137243849769	0.805080352972642	0.970539580656399	Notsig
hsa_circRNA_104109	-0.0432286474808854	-0.39707824060368	-0.282598909202256	-6.0904331818001	0.782496666337702	0.874211596062095	0.970480649638246	Notsig
hsa_circRNA_103027	-0.0432896901559965	-0.847043553462623	-0.525448857261871	-5.99035118722715	0.609234497490232	0.750121817180764	0.970439587958506	Notsig
hsa_circRNA_104198	-0.0434338403301285	-0.784695086914865	-0.538968760528411	-5.98308041098929	0.600167486601006	0.744359772611871	0.97034262911191	Notsig
hsa_circRNA_104618	-0.0436848560344844	-0.801280100940973	-0.431748753022687	-6.03587601745058	0.673892427066667	0.79695921323637	0.970173813081315	Notsig
hsa_circRNA_104032	-0.0440700745308558	-0.297873241071155	-0.59260659343256	-5.95251667490229	0.564893734067814	0.718827276601294	0.969914798531403	Notsig
hsa_circRNA_103083	-0.0441271190803048	-0.78302855681465	-0.588369071901643	-5.9550305007083	0.567638944722291	0.72123869911045	0.969876448597922	Notsig
hsa_circRNA_101290	-0.0447785500769708	0.477482120218965	-0.455147196857484	-6.02531028036826	0.657460366122784	0.786716018195201	0.969438611811428	Notsig
hsa_circRNA_104205	-0.0459492529667668	0.594861636598347	-0.464941747400131	-6.02072804622144	0.650636678435949	0.782917421569498	0.968652261128565	Notsig
hsa_circRNA_102446	-0.0465056496095109	1.67501432829707	-0.0812181272399507	-6.1282546647576	0.936662181655013	0.969848401764318	0.968278758110799	Notsig
hsa_circRNA_102714	-0.0469899714048843	-0.827699420371855	-0.833601862135274	-5.78246978371039	0.421450551402352	0.602738535740763	0.967953755399963	Notsig
hsa_circRNA_100056	-0.047071886438785	-0.24143892687152	-0.268719430427401	-6.09437162126345	0.792896458389029	0.879268621612234	0.967898797344744	Notsig
hsa_circRNA_102015	-0.0472954394540683	-0.801418972920368	-0.571299887553724	-5.96498466235051	0.578769859483844	0.72919271900316	0.967748828068474	Notsig
hsa_circRNA_102928	-0.0473736373620527	0.755914421108664	-0.254418774301961	-6.098224786199	0.80365571980049	0.886180158965445	0.967696374929881	Notsig
hsa_circRNA_103090	-0.0482298212922865	-0.562740150433266	-0.820543607641608	-5.79300774162326	0.428556015675362	0.607957112538348	0.967122254785599	Notsig
hsa_circRNA_102175	-0.0483783606803526	-0.907840057404061	-0.876503850093106	-5.74682216897845	0.398662030509664	0.581429723579997	0.96702268533487	Notsig
hsa_circRNA_101154	-0.0484370887468955	-0.684350783609434	-0.466257160656441	-6.02010550332666	0.649722761191131	0.782187524707393	0.966983321356267	Notsig
hsa_circRNA_104985	-0.0486055755737813	-0.929333187305202	-0.471505488186057	-6.0176048157665	0.646082312381429	0.779648878620548	0.966870397672753	Notsig
hsa_circRNA_103138	-0.0488726109793241	-0.491969449935691	-0.709275916822201	-5.87674275852652	0.492256590228734	0.658671410164106	0.966691451514198	Notsig
hsa_circRNA_103784	-0.0489055103904568	-0.551518690653046	-0.67011028019349	-5.90357870598431	0.515993292336069	0.677957113575269	0.966669407204086	Notsig
hsa_circRNA_104430	-0.0489585886550638	-0.964687095860593	-0.372791091470273	-6.0601004268119	0.716071017556232	0.828363972582096	0.966633843076338	Notsig
hsa_circRNA_100256	-0.0491394356735911	-0.907919582604247	-0.784810459200218	-5.82108897724931	0.448400744846573	0.623340586703984	0.96651267963755	Notsig
hsa_circRNA_104423	-0.0491589332590508	0.0628884573534782	-0.423128381900627	-6.03963279616663	0.679991656102226	0.800969974102837	0.966499617600394	Notsig
hsa_circRNA_103927	-0.0494763734213197	-0.0346782938512473	-0.637063434891224	-5.92512818091163	0.536536198338857	0.694609875963869	0.966286979422842	Notsig
hsa_circRNA_102115	-0.0495087774880686	0.398089623388225	-0.491818965720633	-6.00767300292775	0.632083181096718	0.768219530033976	0.966265276100066	Notsig
hsa_circRNA_400073	-0.0495969357137674	-0.886523091858814	-0.652623740263029	-5.91510706354268	0.526805539459391	0.685790331419002	0.966206232693612	Notsig
hsa_circRNA_102360	-0.0496687012522038	-0.852942401955672	-0.701853400005343	-5.88193575159064	0.4967035584492	0.661145688416954	0.966158170848275	Notsig
hsa_circRNA_100896	-0.0496815440668091	-0.397381124749317	-0.513567710584969	-5.99659559560774	0.617259177879724	0.757072100098264	0.966149570184457	Notsig
hsa_circRNA_100278	-0.0497943590735398	-0.755049909058649	-0.544750007608197	-5.97991787522425	0.596311570835196	0.741021947156043	0.966074022750192	Notsig
hsa_circRNA_101382	-0.0498437157826592	-0.742508782309285	-0.337867656026687	-6.07281643456075	0.741538818500885	0.84913923453919	0.966040972509117	Notsig
hsa_circRNA_100245	-0.0498593237871525	-0.906957478355485	-0.762770270377781	-5.83785219631846	0.460931838782771	0.631702493108321	0.966030521311982	Notsig
hsa_circRNA_104428	-0.0499806336708541	-0.448348723028775	-0.724518978468428	-5.86592226001092	0.483200526393896	0.652038886358677	0.965949295467259	Notsig
hsa_circRNA_102345	-0.0500830479375246	-0.389190116166771	-0.818689065021685	-5.79449242873123	0.429571518957559	0.608719106763357	0.965880726937741	Notsig
hsa_circRNA_400045	-0.0502733624184096	0.831867182899124	-0.226799653960257	-6.10507658769488	0.824553328005142	0.902187540745093	0.965753320271743	Notsig
hsa_circRNA_101314	-0.050299650463181	-0.830538756609386	-0.556378780975768	-5.97345980978852	0.588594523750525	0.73603452352061	0.965735722973283	Notsig
hsa_circRNA_102466	-0.0505487746270659	1.02570551679484	-0.408198411850999	-6.04596567333742	0.690611372238911	0.8084663948243	0.965568974404421	Notsig
hsa_circRNA_104483	-0.0509032083339093	-0.974486999822586	-0.6256004987943	-5.93236680595268	0.54376974635908	0.701771807547596	0.965331787649146	Notsig
hsa_circRNA_104283	-0.05146140121175	1.07509255513721	-0.451428361420203	-6.02702547701881	0.660059766676945	0.787923126732094	0.964958363546829	Notsig
hsa_circRNA_104464	-0.0516640181029745	-0.93123455503081	-0.439209602198797	-6.03256545092662	0.668633148781647	0.793319983053283	0.964822851100078	Notsig
hsa_circRNA_001486	-0.0519535404614941	-0.706589810663469	-0.704526272043531	-5.88007148664161	0.495099396188744	0.660664332781993	0.964629248327223	Notsig
hsa_circRNA_103935	-0.0521023010796089	-0.818922207008176	-0.66723965937523	-5.90549051659643	0.5177592549934	0.679912980763249	0.964529787636556	Notsig
hsa_circRNA_102003	-0.052196693692062	0.849394194197405	-0.391761172539526	-6.05268250434758	0.702383580939663	0.819232911774263	0.964466682471915	Notsig
hsa_circRNA_001073	-0.0524128079969179	-0.280050192504189	-0.650992342755476	-5.91616822436386	0.527820922841192	0.686309718971386	0.964322217127661	Notsig
hsa_circRNA_104988	-0.052494788139396	-0.932210080380748	-0.666388799168654	-5.90605572890814	0.518283372369628	0.679912980763249	0.964267421745112	Notsig
hsa_circRNA_104970	-0.0530910516667402	0.337391246147742	-0.607370679048	-5.94362616333181	0.555385965173667	0.710280040887931	0.963868973923663	Notsig
hsa_circRNA_100848	-0.0530934086241042	-0.559806785268702	-0.684986367977079	-5.89355041235337	0.506898762898175	0.670159663156289	0.963867399234518	Notsig
hsa_circRNA_102063	-0.0532382185350059	-0.340328882915117	-0.524345920692798	-5.99093658311915	0.60997721585212	0.750673121055922	0.963770656303085	Notsig
hsa_circRNA_102649	-0.0532461439741952	-0.868043735688444	-0.507592626460465	-5.99968449871488	0.621314602011545	0.75984894863978	0.963765361847547	Notsig
hsa_circRNA_103919	-0.0532564620173307	-0.583785951759757	-0.775240771057893	-5.82842000799483	0.453814529406597	0.627013017014001	0.963758469097011	Notsig
hsa_circRNA_102243	-0.0535730794473701	-0.627623894271814	-0.618807675869077	-5.93659858853831	0.548082134531332	0.704913566685434	0.963546983481704	Notsig
hsa_circRNA_102370	-0.0536159481227082	-0.969084715623777	-0.635964220047496	-5.92582760939872	0.537227457943642	0.695090940755755	0.963518352781553	Notsig
hsa_circRNA_104186	-0.0536374959146038	-0.97703038733135	-0.428329864100919	-6.03737474628579	0.676308538099037	0.798703122720208	0.963503961980088	Notsig
hsa_circRNA_102416	-0.0539208654867618	-0.624013798886132	-0.824246704954003	-5.79003427768577	0.42653303231854	0.607162954999138	0.963314732180387	Notsig
hsa_circRNA_101178	-0.0551845583485335	-0.314771153195562	-0.553699756780557	-5.97495905153554	0.590367724982184	0.737094661977322	0.962471310025924	Notsig
hsa_circRNA_101296	-0.0554668916236981	0.380754191479097	-0.806226162579816	-5.80439260094726	0.436436979880617	0.613550459965846	0.96228297425023	Notsig
hsa_circRNA_103706	-0.0557136934360853	-0.874807077663033	-0.95577579105309	-5.676902676693	0.358809462680613	0.546522654744663	0.962118370600446	Notsig
hsa_circRNA_104028	-0.0559377124072467	-0.92636372796615	-0.741334266915965	-5.85374346783556	0.473330319477157	0.642467020303661	0.961968986268682	Notsig
hsa_circRNA_100917	-0.0560785740503471	-0.873053733379748	-0.776776140313218	-5.82724923366512	0.452943128508441	0.627001621858676	0.961875066269509	Notsig
hsa_circRNA_102955	-0.0561853148399992	0.695624639772925	-0.56447555313371	-5.9688871295707	0.583252429067795	0.731580794468969	0.961803902577163	Notsig
hsa_circRNA_101794	-0.0563319441377827	-0.37101971158832	-0.76808063681971	-5.83385243406023	0.457892420140184	0.629911464463118	0.961706153946776	Notsig
hsa_circRNA_103777	-0.0565097169406046	-0.815706198979382	-0.546933380568265	-5.97871518026977	0.594858664390317	0.739939052235268	0.961587657202372	Notsig
hsa_circRNA_104158	-0.0565207726256933	-0.73255381537525	-0.618723147024441	-5.93665097688016	0.548135917830577	0.704913566685434	0.961580288375775	Notsig
hsa_circRNA_103565	-0.0566545881002966	0.0234371505282629	-0.63790329358167	-5.92459302436043	0.53600838150188	0.694609875963869	0.961491102268054	Notsig
hsa_circRNA_100791	-0.0567370445411949	-0.938289041078572	-0.95571958262679	-5.67695407969096	0.358836682152586	0.546522654744663	0.961436150343767	Notsig
hsa_circRNA_100938	-0.056739655923351	0.304065402271808	-0.733371127541892	-5.85954249730883	0.47798876241414	0.646687606798077	0.961434410076514	Notsig
hsa_circRNA_104994	-0.0572268613802311	-0.618373998381667	-0.563781131335045	-5.96928175190134	0.583709588579254	0.731793548243449	0.961109783600785	Notsig
hsa_circRNA_103666	-0.0573265190901281	-0.333937208946525	-0.553453447021017	-5.97509654849333	0.590530893296016	0.737094661977322	0.96104339487055	Notsig
hsa_circRNA_101602	-0.0574023007340012	-0.706612894425103	-0.735502466830173	-5.85799594278865	0.476739145894016	0.645716405694662	0.960992914669621	Notsig
hsa_circRNA_100555	-0.0574670344824852	-0.898134151103121	-0.753793269229404	-5.84455687182186	0.466098887617374	0.636043790341135	0.960949795870264	Notsig
hsa_circRNA_001038	-0.0576334043099802	2.49475509626973	-0.55288650668614	-5.97541281048781	0.590906553346855	0.737184891307719	0.960838986704493	Notsig
hsa_circRNA_102614	-0.0579917415350157	-0.108981674839774	-0.675608061054412	-5.8998961278078	0.512621055879952	0.675269455079958	0.960600362732865	Notsig
hsa_circRNA_104864	-0.0583015031723282	-0.860534791144814	-0.359432841829942	-6.0651085235834	0.725772226400361	0.836544527259474	0.960394133979934	Notsig
hsa_circRNA_104584	-0.059061375803275	-0.392076587853864	-0.587199092351329	-5.95572158444035	0.568398172417912	0.721842988424943	0.95988842415058	Notsig
hsa_circRNA_103736	-0.0591138558624899	-0.412120875997357	-0.536883581782443	-5.98421322100499	0.60156137239864	0.74462920489862	0.959853507495506	Notsig
hsa_circRNA_102956	-0.0593263729429644	-0.637063760051666	-0.590372980840818	-5.95384383140706	0.566339841265796	0.720307294363543	0.959712126097521	Notsig
hsa_circRNA_100361	-0.0609585713043155	-0.888573893368289	-0.950209842655112	-5.68198035439781	0.361511973878372	0.549626911606488	0.958626966205702	Notsig
hsa_circRNA_104655	-0.0614078673886347	-0.599233930238949	-0.585737571064711	-5.95658306110392	0.569347361931222	0.722327535451127	0.958328469108419	Notsig
hsa_circRNA_400051	-0.061442867359993	0.0808095452071548	-0.751376910154213	-5.84634936574483	0.467495926556409	0.6370986025987	0.958305220215782	Notsig
hsa_circRNA_104379	-0.0615062955436626	-0.874316160892935	-0.871330273698244	-5.75120369610889	0.401364780582377	0.583699066618371	0.95826308918903	Notsig
hsa_circRNA_104166	-0.061797677181479	0.0343719341086974	-0.39581020529391	-6.05105282362546	0.699476019117292	0.816707248382145	0.958069567990674	Notsig
hsa_circRNA_100453	-0.0618744084396484	-0.34279431843843	-0.263374978782974	-6.09583597538983	0.796912318313247	0.882309182226917	0.958018613404736	Notsig
hsa_circRNA_102673	-0.0618761392834432	0.377125764109426	-0.750881053450334	-5.84671655828484	0.467782935758083	0.6370986025987	0.958017464042237	Notsig
hsa_circRNA_105041	-0.0618880951352446	-0.985898951356494	-0.748411239623634	-5.84854225008572	0.469214149587731	0.63824158776097	0.958009524826367	Notsig
hsa_circRNA_104593	-0.0619041759931695	0.199908646152935	-0.408486785756661	-6.04584544199249	0.690405586035611	0.8084663948243	0.957998846527236	Notsig
hsa_circRNA_000996	-0.0628008330381291	1.20462658264197	-0.636989436464103	-5.92517530119979	0.536582717542226	0.694609875963869	0.957403620574385	Notsig
hsa_circRNA_100387	-0.0630928339976656	-0.554282035243042	-0.823102632848212	-5.79095419242849	0.427157357977162	0.607162954999138	0.957209862033491	Notsig
hsa_circRNA_104727	-0.0631477422856398	-0.614918226525843	-0.45735644528357	-6.02428491728676	0.655918360594893	0.786716018195201	0.957173431774082	Notsig
hsa_circRNA_104555	-0.0633079253717456	0.127395443528715	-0.535932308845528	-5.9847286327505	0.602197822863374	0.74462920489862	0.957067162272594	Notsig
hsa_circRNA_102641	-0.063526165771826	0.109119491537943	-0.765052547383419	-5.83613624315125	0.459623998943812	0.630929383663431	0.956922395071588	Notsig
hsa_circRNA_103038	-0.0638140501396942	0.620876698180531	-0.690848220383624	-5.88954328393802	0.503341494977307	0.665802549229338	0.956731463858111	Notsig
hsa_circRNA_000294	-0.0638763749354575	-0.773147003199533	-0.905474573750969	-5.72187201944388	0.383757683410293	0.568488535668915	0.95669013370625	Notsig
hsa_circRNA_103653	-0.0643846792428129	-0.903233123741605	-1.01569042845077	-5.62067150193708	0.330630832677054	0.521025058305327	0.956353122733804	Notsig
hsa_circRNA_101501	-0.0644209021370762	-0.459514173871782	-0.735570266095265	-5.85794667916154	0.476699428127217	0.645716405694662	0.95632911111515	Notsig
hsa_circRNA_103391	-0.0644343375386278	-0.504351627192424	-0.815934599784845	-5.79669207829128	0.431082723040671	0.609503072299171	0.956320205140268	Notsig
hsa_circRNA_104649	-0.0649777240782983	-1.01276379457969	-0.733119277068177	-5.8597249777314	0.478136557932469	0.646687606798077	0.955960077974032	Notsig
hsa_circRNA_102802	-0.0651241275926397	-0.681032524853337	-1.11237408593869	-5.52403844605237	0.288647779831167	0.47513881783956	0.955863072848241	Notsig
hsa_circRNA_103470	-0.0652065869898893	-0.230542341710108	-0.645028084146439	-5.92002680695856	0.531542698565951	0.690191922372625	0.955808440623055	Notsig
hsa_circRNA_102386	-0.0653206957434858	-0.498613074306047	-0.711333310425856	-5.87529452662012	0.491028266523453	0.657373455182634	0.955732844746163	Notsig
hsa_circRNA_102993	-0.0653404356833241	-0.209124223464371	-0.699719916076628	-5.88341915727011	0.497986252579798	0.661469213369304	0.955719767845464	Notsig
hsa_circRNA_100715	-0.0653467146410092	-0.482338039262017	-0.723502132562086	-5.86665059743459	0.483801436572866	0.652158186481961	0.955715608330978	Notsig
hsa_circRNA_101271	-0.0658467711683567	-0.671573505479417	-0.745453692325442	-5.85072132920003	0.470931607074163	0.639893721304722	0.955384402498083	Notsig
hsa_circRNA_104445	-0.0660091675424943	0.311349588854789	-0.841877834105054	-5.77571526504249	0.416988099830851	0.598890922161126	0.955276866098115	Notsig
hsa_circRNA_102202	-0.0662204059787956	-0.750904393666121	-0.714640545840897	-5.87295849766121	0.489057671022172	0.656115852794637	0.955137005342123	Notsig
hsa_circRNA_103826	-0.0663141440455031	-0.136865955093425	-0.535581196028101	-5.98491865095255	0.602432822352164	0.74462920489862	0.955074948022186	Notsig
hsa_circRNA_104942	-0.0664372699608229	0.641990249615049	-0.403363386736728	-6.04796926077245	0.694065543497511	0.811390357464936	0.954993441220007	Notsig
hsa_circRNA_101034	-0.0671457636382744	-0.78993327033273	-1.16876075258059	-5.46445583519453	0.266112805449446	0.449129731033708	0.954524568252692	Notsig
hsa_circRNA_101937	-0.0679515323665933	-0.807863487813537	-0.913692901864683	-5.71466697243099	0.379600912188704	0.565292171749709	0.95399159955108	Notsig
hsa_circRNA_100829	-0.0683943582463638	-0.553317141399166	-1.0716771619099	-5.56558185992768	0.305799390925499	0.494132984066917	0.9536988229562	Notsig
hsa_circRNA_101064	-0.0687201526283299	-0.88570474610769	-0.722501920492578	-5.86736611342716	0.484392965433554	0.652299668763643	0.953483479706468	Notsig
hsa_circRNA_103353	-0.0687299275696186	-0.920350131989583	-0.891951015764651	-5.73360606077713	0.390666366456862	0.576040499787204	0.953477019426787	Notsig
hsa_circRNA_103781	-0.0691373080879238	0.737688926579866	-0.714804765999934	-5.87284224526969	0.488959947553127	0.656115852794637	0.953207819689203	Notsig
hsa_circRNA_104799	-0.0700258274769162	0.622063650758256	-0.534709700922134	-5.98538978323842	0.603016315714308	0.744988603637337	0.952620943839845	Notsig
hsa_circRNA_100160	-0.0703624559644922	0.405770004103571	-0.106139321653572	-6.1258368362998	0.917297281739854	0.962488893122238	0.952398691784609	Notsig
hsa_circRNA_100706	-0.0704016278215106	-0.393396916248919	-0.946388765981999	-5.6854516775997	0.363375634529146	0.551126930796589	0.952372832737585	Notsig
hsa_circRNA_100253	-0.0704379472767234	-0.25260208360519	-0.823018250954348	-5.79102199673	0.427203429492411	0.607162954999138	0.952348857312374	Notsig
hsa_circRNA_100946	-0.0707060695567965	-0.773541324188523	-0.830164752633549	-5.78525774692062	0.423313170386876	0.604271507941253	0.952171881434944	Notsig
hsa_circRNA_101072	-0.0709375995071397	-0.422717813986826	-0.843487211216706	-5.77439494517472	0.416123996693028	0.598325181685738	0.952019085027364	Notsig
hsa_circRNA_102625	-0.0709671706747711	-0.741189874900327	-0.732384887081873	-5.86025676186045	0.478567687926327	0.646816126273236	0.951999571528923	Notsig
hsa_circRNA_100327	-0.0712868274418984	-0.623182488487553	-0.916761930336746	-5.71196201051522	0.378056700089792	0.564499875240241	0.951788661124434	Notsig
hsa_circRNA_104856	-0.0713575805015945	0.260786907473731	-1.18825767250384	-5.44331996380782	0.258647817241787	0.438839129920231	0.951741984379332	Notsig
hsa_circRNA_103329	-0.0716090146998661	0.0451106878867439	-0.381957649113925	-6.05656076032383	0.709443796354487	0.825437391350988	0.951576128377557	Notsig
hsa_circRNA_102313	-0.0717328489004015	0.882272386410681	-0.489219375111908	-6.00896640452032	0.633866529318955	0.768551842361477	0.951494453034817	Notsig
hsa_circRNA_101921	-0.0718563866216307	-0.762408285747582	-1.05025035039121	-5.58695073425814	0.315132629698777	0.502928327711154	0.951412980221364	Notsig
hsa_circRNA_100157	-0.0721126173618589	-0.183079657591919	-0.969271549829892	-5.66448687707724	0.352316615704196	0.542070234018055	0.951244018938419	Notsig
hsa_circRNA_103382	-0.0722294480798535	-0.704957885973424	-1.00313088298732	-5.63269507838093	0.336399706322379	0.526529675639886	0.951166989477025	Notsig
hsa_circRNA_100600	-0.072789757675961	-0.507421319057882	-1.08760074583205	-5.54947523210218	0.298999000795757	0.486231601933037	0.950797649805352	Notsig
hsa_circRNA_102399	-0.0729072901025026	-0.787323307369019	-0.996281547497691	-5.63919971710741	0.339576550170845	0.528899828754467	0.950720194071519	Notsig
hsa_circRNA_000481	-0.0731539106274406	2.62411331594648	-0.445104351648809	-6.02991108245674	0.664490832935338	0.790247275617026	0.950557687743142	Notsig
hsa_circRNA_101938	-0.0732994238686763	0.156740053120314	-0.564489210796295	-5.96887936367031	0.583243439702296	0.731580794468969	0.950461817340263	Notsig
hsa_circRNA_100704	-0.0733156499610262	-0.990696556959409	-0.813775378662867	-5.79841179040658	0.432269796435374	0.610164521313382	0.950451127489631	Notsig
hsa_circRNA_101215	-0.0734668620891548	0.471513399833178	-0.875674120404549	-5.74752638928663	0.399094654506568	0.581727317135863	0.950351513779134	Notsig
hsa_circRNA_104852	-0.0737430350176962	-0.771816636941322	-0.659744754324084	-5.91044636611921	0.522386690272008	0.68178160345757	0.950169606838597	Notsig
hsa_circRNA_101802	-0.0737534983574128	-0.780535490373895	-1.26282368129626	-5.3600346108914	0.231610928906286	0.411914615001046	0.950162715630787	Notsig
hsa_circRNA_101106	-0.0740673788878417	-0.923629073924574	-1.04044914989266	-5.59660802271513	0.319472052243567	0.508478031869842	0.949956015581236	Notsig
hsa_circRNA_000578	-0.0740743504119142	-0.532790409454387	-0.651845653817079	-5.91561348520192	0.527289680051172	0.686069650168831	0.949951425127231	Notsig
hsa_circRNA_100691	-0.0745141477965261	0.493462100501011	-0.537671528212856	-5.98378564492629	0.601034456630445	0.74462920489862	0.949661881968737	Notsig
hsa_circRNA_104269	-0.0745868537010172	-0.332281596604115	-0.617867231788322	-5.93718107045825	0.548680678971615	0.705248650496343	0.949614024116354	Notsig
hsa_circRNA_103617	-0.0751188444816794	-0.684040029808194	-1.00677006018503	-5.62922397344269	0.334720637359161	0.524857790493247	0.949263920483898	Notsig
hsa_circRNA_101537	-0.0752730454359135	-0.664111126698903	-0.664300438010332	-5.90744017238618	0.51957109049105	0.680017090218474	0.949162464822243	Notsig
hsa_circRNA_104311	-0.0755435025299155	0.986996937837094	-0.963613730233611	-5.66970982381384	0.355028280513169	0.54270062315646	0.948984545266036	Notsig
hsa_circRNA_101267	-0.0758027286811924	-0.73175740059889	-1.07942861580306	-5.55776524802486	0.302474610580596	0.490317123520774	0.948814045261096	Notsig
hsa_circRNA_100842	-0.0758483804931455	-0.625232692119611	-1.07288111065027	-5.56437077931239	0.305281192791726	0.493922845298755	0.948784022010282	Notsig
hsa_circRNA_100643	-0.0759521347158943	-0.585473495789465	-0.618712008318538	-5.93665787980501	0.548143005292917	0.704913566685434	0.948715790813604	Notsig
hsa_circRNA_100964	-0.0764836875566084	-0.783976760891269	-0.927687766870775	-5.702269240351	0.37259492809668	0.559801088039062	0.948366306224775	Notsig
hsa_circRNA_104694	-0.0768051556725456	-0.737465193692089	-0.717826384549187	-5.87069888292753	0.487163986508936	0.654956336854328	0.948155010311689	Notsig
hsa_circRNA_102007	-0.0768606507343238	-0.788439442769303	-0.385739338384682	-6.0550760628233	0.706716931857633	0.822778861654929	0.94811853904965	Notsig
hsa_circRNA_104627	-0.0769517189427175	-0.955034973475344	-1.10881362943924	-5.5277224143328	0.290118418178582	0.475808696395726	0.948058692214977	Notsig
hsa_circRNA_101742	-0.0772242256967929	-0.855945433057241	-0.817559588961509	-5.7953951946522	0.430190769638717	0.608918525434113	0.947879632891031	Notsig
hsa_circRNA_103605	-0.0772696149385426	2.14566327796163	-0.857860006313358	-5.76250565045121	0.408460233003752	0.591314728665841	0.947849811716213	Notsig
hsa_circRNA_000987	-0.0774621494586825	2.69207423490192	-0.496565807040942	-6.00529433819315	0.628833058945869	0.765695403173931	0.947723325087577	Notsig
hsa_circRNA_103869	-0.0776720867944687	-0.90125205534969	-0.96357320850641	-5.66974713798551	0.35504775542456	0.54270062315646	0.947585424818474	Notsig
hsa_circRNA_103738	-0.0777024838287177	-0.607030463911639	-1.34040009986417	-5.2694170165928	0.205946819184035	0.384524624524397	0.947565459765323	Notsig
hsa_circRNA_101109	-0.0777347248277122	-0.85232458525098	-0.8407728783084	-5.77662047927275	0.41758206470758	0.599405727400333	0.94754428403878	Notsig
hsa_circRNA_104412	-0.0783572732681383	2.24332855263801	-0.78109864207221	-5.82394203370745	0.450495649136588	0.624801867603606	0.947135490119491	Notsig
hsa_circRNA_103383	-0.0784667756927244	-0.466626464909419	-1.03963812085237	-5.59740382168562	0.319833108451669	0.508734538130936	0.947063604035641	Notsig
hsa_circRNA_102300	-0.0786943884477721	-0.0876228555749973	-0.736247247450421	-5.85745455210592	0.476302955663679	0.645716405694662	0.946914198411964	Notsig
hsa_circRNA_101992	-0.0789362681875602	-0.709908348831674	-0.762224078301531	-5.83826217281963	0.461245179299432	0.631791701462354	0.946755453733203	Notsig
hsa_circRNA_104118	-0.0789673963540052	-0.939970431625594	-1.06571888313816	-5.57155921308807	0.308373663677816	0.495894529298522	0.946735026378442	Notsig
hsa_circRNA_001701	-0.0793357881535957	-0.932547122564183	-0.910161420964889	-5.71776989274318	0.381383249223159	0.567282506880736	0.946493308700818	Notsig
hsa_circRNA_104841	-0.079351288356896	-0.945189733489832	-1.16565572385178	-5.46779683567847	0.267317047449708	0.450596472204959	0.946483139704959	Notsig
hsa_circRNA_001039	-0.0795268198157161	-0.657760996491232	-0.785242729522594	-5.82075593046932	0.448157185272123	0.623340586703984	0.94636798892461	Notsig
hsa_circRNA_100732	-0.0795819134143368	0.354330038921655	-0.799242238033288	-5.80988146712726	0.440315429936734	0.617072009465302	0.946331849739872	Notsig
hsa_circRNA_103349	-0.0796285320404037	-0.529174588601987	-1.1874600547285	-5.44418992873587	0.258949950527092	0.43905904336539	0.946301270874199	Notsig
hsa_circRNA_101665	-0.0807479842024915	-0.615169540826511	-1.16467310528333	-5.46885268949817	0.267699026229506	0.450889491564588	0.945567277836532	Notsig
hsa_circRNA_100292	-0.0809380021596783	-0.495548719240718	-1.22769215370344	-5.39975217239364	0.244053522694716	0.424259709875719	0.945442744982792	Notsig
hsa_circRNA_100836	-0.0809436402530554	0.0884324098295172	-0.882597781270485	-5.7416322978461	0.395494454325193	0.57824424290388	0.945439050172793	Notsig
hsa_circRNA_102203	-0.0810682474902005	-0.829107927760178	-1.26422800711959	-5.35842956305167	0.231124353335813	0.41162454810332	0.945357395036324	Notsig
hsa_circRNA_101399	-0.0818761614677604	-0.811445584817257	-1.42769597257512	-5.16287069316574	0.179917316638405	0.359129075172345	0.944828139985625	Notsig
hsa_circRNA_100373	-0.0819281797641052	0.44647170136361	-0.598477260070902	-5.94900606777433	0.561102520212501	0.715433824619647	0.944794073559427	Notsig
hsa_circRNA_000684	-0.0820541150235874	2.4732133254208	-0.413724410541296	-6.04364739735077	0.686672503330485	0.805337106440592	0.944711604506382	Notsig
hsa_circRNA_000872	-0.082093949471771	1.7695089945105	-0.7063070267721	-5.87882585991235	0.494032395805167	0.660353176115625	0.94468552030642	Notsig
hsa_circRNA_104886	-0.0822628473470424	-0.835289126865162	-0.746174746020772	-5.85019078542511	0.470512526316025	0.639665801001221	0.944574931420092	Notsig
hsa_circRNA_100657	-0.0823219067424369	-0.618477954852576	-0.579170883803671	-5.9604288151334	0.573622686601782	0.724860842801159	0.944536264286057	Notsig
hsa_circRNA_102512	-0.0824724993592594	-0.92512756206132	-1.30639848151727	-5.30961944781665	0.216893535976371	0.395642177021288	0.944437676046524	Notsig
hsa_circRNA_104644	-0.0827039727056907	-0.722658570595862	-0.963856767094557	-5.66948599711322	0.354911492031456	0.54270062315646	0.944286157807057	Notsig
hsa_circRNA_100184	-0.0829670544386889	-0.35109972999518	-0.958499120573864	-5.67440911132371	0.35749242791696	0.545454573770181	0.944113978806964	Notsig
hsa_circRNA_104567	-0.0839029323347146	-0.245846810703984	-0.84893361081251	-5.76991035117936	0.413208631011931	0.59615417569465	0.943501729611645	Notsig
hsa_circRNA_102544	-0.0840861662094849	-0.76520962119322	-1.05624099742869	-5.58101165208253	0.312502018119957	0.500199771141692	0.94338190491227	Notsig
hsa_circRNA_100508	-0.0842075125793182	2.91220552617751	-0.763199706004108	-5.83752967279155	0.460685574143007	0.631702493108321	0.943302559553701	Notsig
hsa_circRNA_101419	-0.0847108715627253	0.739632380951165	-0.882453891188611	-5.74175520083951	0.395569047896131	0.57824424290388	0.942973496944597	Notsig
hsa_circRNA_101325	-0.0851614842651862	-0.61173070170415	-1.06398299161679	-5.57329557626561	0.309126705411187	0.496358022253294	0.942679013723007	Notsig
hsa_circRNA_102113	-0.0853468263912395	0.517493856028304	-0.566181765528801	-5.9679155857816	0.582129981254628	0.730893341042441	0.942557916120843	Notsig
hsa_circRNA_104411	-0.0853805164219792	-0.465908078568254	-0.822440316738562	-5.79148622540138	0.427519063009216	0.607162954999138	0.942535905624169	Notsig
hsa_circRNA_102959	-0.0855896695766117	-0.560441486092297	-0.536757880690284	-5.98428137718534	0.601645453139421	0.74462920489862	0.942399272404085	Notsig
hsa_circRNA_102343	-0.0856008782736886	-0.359687696191322	-0.533172071275032	-5.98621925306742	0.604046510256976	0.745899256964582	0.942391950671746	Notsig
hsa_circRNA_100424	-0.086080168361279	-0.83507781779903	-0.964044733214549	-5.66931285559838	0.354821186007683	0.54270062315646	0.942078922562551	Notsig
hsa_circRNA_101765	-0.0862087091176243	-0.592331016818968	-0.275870981665903	-6.0923667225359	0.787532487125193	0.875992211422035	0.941994989271518	Notsig
hsa_circRNA_102432	-0.0862618950142847	-0.351227251159109	-0.502177543786629	-6.00245410029923	0.625001255731126	0.762525501359403	0.941960262649991	Notsig
hsa_circRNA_102950	-0.0864792091626285	0.134157524786379	-0.487649165806844	-6.00974446809217	0.634944881581973	0.769492725536248	0.941818385212226	Notsig
hsa_circRNA_400002	-0.0867809608754492	-1.00658451250481	-1.39431685627882	-5.20416436320859	0.18952516652868	0.368226339911875	0.941621416633274	Notsig
hsa_circRNA_104471	-0.0875494965040525	0.0528932901030019	-0.460019730165188	-6.02304247228878	0.654061658126584	0.785838227369587	0.941119940667355	Notsig
hsa_circRNA_103604	-0.0875684778115487	-0.541263185200166	-1.30878881963514	-5.30681764926051	0.216108738123615	0.394828958021968	0.941107558584542	Notsig
hsa_circRNA_100664	-0.0876053786722281	-0.866635427390782	-1.21380162657058	-5.41522236489507	0.249117840792086	0.428381692443148	0.941083487499666	Notsig
hsa_circRNA_100950	-0.0881738301924242	-0.925021537142635	-1.75262341881255	-4.72877468979419	0.106203476995864	0.272193201364023	0.940712754291958	Notsig
hsa_circRNA_100944	-0.088248136628336	0.960853600033745	-1.07035959370616	-5.5669059713697	0.306367250368741	0.49442273442514	0.940664303850318	Notsig
hsa_circRNA_103735	-0.0883453224254588	-0.00114388086281916	-0.970326306213249	-5.66351034453335	0.351812743076469	0.541659667955	0.940600939016803	Notsig
hsa_circRNA_104801	-0.0888101761361328	0.726370397179625	-1.03476026656532	-5.60217933565759	0.322011030605263	0.511559346373529	0.940297914892058	Notsig
hsa_circRNA_102088	-0.089141011542049	-0.812526727517161	-1.15996437054767	-5.47390274090719	0.269535384189361	0.453382387813565	0.940082312725445	Notsig
hsa_circRNA_104688	-0.0893207668677249	-0.967855217400842	-1.32994727411724	-5.28185538798477	0.209262682666105	0.3862497720845	0.939965188682981	Notsig
hsa_circRNA_104836	-0.0894397240191157	-0.899830087058444	-0.989291623805725	-5.64579955217946	0.342841041531293	0.532355369552862	0.939887687223321	Notsig
hsa_circRNA_100229	-0.0896529406581472	-0.236585601823452	-1.4158416332076	-5.17761285374097	0.183281520567163	0.362044006620277	0.939748791004647	Notsig
hsa_circRNA_104963	-0.0896859210428972	-0.582133601016915	-0.664093620876419	-5.90757706010921	0.519698719243588	0.680017090218474	0.939727308347839	Notsig
hsa_circRNA_100674	-0.0897236668216523	1.97745980746351	-0.842091980401162	-5.77553970890403	0.416873051691577	0.598890922161126	0.939702722226689	Notsig
hsa_circRNA_101862	-0.0899288204679164	-0.085523335119601	-0.99636991435064	-5.63911603371388	0.339535425507147	0.528899828754467	0.939569104429448	Notsig
hsa_circRNA_100177	-0.0904878536182385	1.10935044139128	-0.972685383060516	-5.6613229903446	0.350687651656057	0.541237157953102	0.939205099210432	Notsig
hsa_circRNA_103804	-0.0909422005129948	0.0598411163279706	-1.33211237568829	-5.27928476272494	0.208572286375381	0.386213006885921	0.938909362605507	Notsig
hsa_circRNA_100757	-0.0910473079527553	-0.821892931700502	-1.1275337457939	-5.50824792896381	0.282449883730958	0.468436554464246	0.938840960925548	Notsig
hsa_circRNA_104437	-0.0911455512873636	-0.489142654409708	-0.912032334237277	-5.71612730814884	0.380438275331816	0.566207842526007	0.938777030764522	Notsig
hsa_circRNA_102411	-0.0923350300513093	2.23606764494895	-1.12732525454526	-5.50846624512455	0.282534424794742	0.468436554464246	0.938003343252694	Notsig
hsa_circRNA_101905	-0.0925034416529722	0.206193813974898	-0.984714842799598	-5.6500998775964	0.344990818661596	0.535040605419721	0.937893852735981	Notsig
hsa_circRNA_101369	-0.0931047306463244	-0.132507174795653	-1.15567014980187	-5.47849431247573	0.271218617821856	0.455310938229963	0.937503037123618	Notsig
hsa_circRNA_101457	-0.0933810742211163	0.558692064711913	-1.18461215613105	-5.44729246799265	0.260030981762912	0.440305288480779	0.937323478642715	Notsig
hsa_circRNA_101257	-0.0937884722275148	-0.542798665710194	-1.15768309472668	-5.47634363810405	0.270428576248744	0.454284307955812	0.937058828252874	Notsig
hsa_circRNA_103560	-0.0940263628985885	0.126376011661209	-0.765752382257644	-5.83560914221046	0.459223437014504	0.630739777416791	0.936904326317689	Notsig
hsa_circRNA_100788	-0.0940384184653565	-0.311382158742724	-1.22715927293389	-5.40034811485534	0.244246282032234	0.424304974588421	0.936896497313535	Notsig
hsa_circRNA_103398	-0.0942127909585121	-0.919027065336815	-1.35250282522827	-5.25492838967818	0.202161757296712	0.380267311396994	0.936783265410068	Notsig
hsa_circRNA_100815	-0.0956146499986753	0.0890811408523461	-0.444022011222997	-6.03040101272998	0.665250541731661	0.790781237135486	0.935873440238782	Notsig
hsa_circRNA_104752	-0.0956153122101878	0.711231563227907	-1.35428783793029	-5.25278363442722	0.201608396151123	0.379975334990386	0.935873010663573	Notsig
hsa_circRNA_100473	-0.0962364174904398	-0.566528033076838	-1.58717043342215	-4.95670633484298	0.139519684050806	0.3137367974324	0.935470187790121	Notsig
hsa_circRNA_104973	-0.0962456113866323	1.37268097039694	-0.750601712043845	-5.84692332029454	0.467944671466689	0.6370986025987	0.935464226316526	Notsig
hsa_circRNA_400074	-0.0962640266626501	0.48965991450803	-1.02648069700062	-5.61024292015609	0.325732884015568	0.515220751907781	0.93545228566275	Notsig
hsa_circRNA_102377	-0.0962661431662267	-0.903355321374245	-1.41465973426798	-5.17907804674812	0.183619817275296	0.362257701523744	0.935450913309897	Notsig
hsa_circRNA_103573	-0.0972840002313154	0.620658878587911	-0.932875747599378	-5.69763241759627	0.370020984526724	0.558211858696214	0.934791162296285	Notsig
hsa_circRNA_101751	-0.0978976626056751	-0.840145507856868	-0.802205147345415	-5.80755801663493	0.438667275957335	0.615779491070832	0.934393625628704	Notsig
hsa_circRNA_101655	-0.097957682044576	-0.766582137647685	-1.50489250929038	-5.0648520284982	0.159262039261845	0.335809353704552	0.934354753508829	Notsig
hsa_circRNA_101908	-0.0981193690548142	-0.93098106976796	-1.68296276653353	-4.8263537884876	0.119255234723484	0.289207170387385	0.934250043534069	Notsig
hsa_circRNA_101303	-0.09882302433164	-0.48873488436576	-1.3752217136627	-5.2274815376893	0.195211864361603	0.37326385785145	0.933794486632685	Notsig
hsa_circRNA_104344	-0.0989269452230307	-0.89421922000506	-0.724944307184617	-5.86561733360129	0.482949312688003	0.652038886358677	0.933727225529182	Notsig
hsa_circRNA_104512	-0.0993674207280688	-0.460208597435091	-0.697387473071043	-5.88503617201176	0.499390850802856	0.662533887768704	0.933442188719242	Notsig
hsa_circRNA_104866	-0.0994615088505006	0.0634873273007997	-1.06911965823718	-5.56815085937372	0.306902374371445	0.494972460567381	0.933381314482731	Notsig
hsa_circRNA_104769	-0.0994669085121599	-0.820264178653942	-1.2324702889798	-5.3943998491456	0.242330533955512	0.423063334452712	0.933377821066781	Notsig
hsa_circRNA_104736	-0.0995252670807446	-0.722991423885125	-0.755131739255656	-5.8435617404984	0.465326172579832	0.635329994214417	0.933340065692042	Notsig
hsa_circRNA_102220	-0.0995884978638458	0.395062147969249	-0.604023679190882	-5.94565958213332	0.557533574877719	0.712310716899496	0.933299159936965	Notsig
hsa_circRNA_103270	-0.0998268129359187	-0.234400684413714	-1.45596251970868	-5.12738122944731	0.172104955083018	0.349845935052939	0.933145003389086	Notsig
hsa_circRNA_103350	-0.099966813545889	-0.655895387089513	-1.52540186132713	-5.03823991867336	0.154128063944576	0.331577280421764	0.933054454432165	Notsig
hsa_circRNA_104715	-0.100128440481692	-0.964803913936277	-1.8118761203567	-4.64405635774439	0.0961272505611205	0.255103078913505	0.932949929025953	Notsig
hsa_circRNA_101812	-0.100295429929261	-0.84579648985541	-0.770753597037278	-5.83182973648331	0.456367373511509	0.629336768055432	0.932841947939987	Notsig
hsa_circRNA_102551	-0.100550633926867	-0.713234809832982	-1.15156145537068	-5.48287504657723	0.272836763458358	0.457423954546457	0.932676948454567	Notsig
hsa_circRNA_103281	-0.100593053266586	-0.808332926449835	-1.64410943334603	-4.87977757883737	0.127138256537681	0.299598947118888	0.932649525501297	Notsig
hsa_circRNA_400034	-0.101849372054825	0.705887882427084	-0.845988306855764	-5.77233867403093	0.41478349540433	0.597748581995482	0.931837714918963	Notsig
hsa_circRNA_104117	-0.102201053379485	0.00722864368079278	-0.965249704977224	-5.66820224200927	0.354242662915343	0.54270062315646	0.931610591394247	Notsig
hsa_circRNA_103940	-0.10244172968039	-0.911436894987534	-1.18961448240402	-5.44183905208646	0.258134501572647	0.438260377920205	0.931455189259117	Notsig
hsa_circRNA_000721	-0.102468704871591	-0.281550200671317	-1.61968234755451	-4.91298263224403	0.132326532881801	0.304219535848405	0.931437773279847	Notsig
hsa_circRNA_103563	-0.102535924842355	1.01225271526075	-1.00112878378894	-5.63460025660725	0.337326065742848	0.527330981152056	0.931394375500341	Notsig
hsa_circRNA_101644	-0.102680366701294	0.323708084308031	-1.34178242572812	-5.26776688911018	0.205511571061516	0.384524624524397	0.93130112945959	Notsig
hsa_circRNA_104495	-0.103586409938957	0.49030256317275	-1.23129323472637	-5.39571980807821	0.24275407517855	0.423156932417404	0.930716436118157	Notsig
hsa_circRNA_103154	-0.103761520101531	-0.823648510369999	-0.900700808975451	-5.72603147740997	0.386186683976962	0.570757904019378	0.930603475297383	Notsig
hsa_circRNA_102158	-0.104519570242307	-0.258921879400638	-1.41834974492905	-5.17450077674744	0.182565354062251	0.361297687471562	0.930114627153085	Notsig
hsa_circRNA_102463	-0.104579281984792	-0.794262324841311	-1.19396735146386	-5.43707926755522	0.256493106982533	0.436055415678388	0.930076131411301	Notsig
hsa_circRNA_101851	-0.104798445951727	-0.661779269136873	-1.23392753150063	-5.39276436582569	0.241806988895452	0.423063334452712	0.929934851593585	Notsig
hsa_circRNA_101246	-0.105317162904212	-0.309391789743716	-1.23376924338435	-5.39294208535285	0.241863813509731	0.423063334452712	0.929600556228988	Notsig
hsa_circRNA_102404	-0.105501667628488	2.4459460479579	-0.968561804236572	-5.66514348267542	0.352655963101227	0.542070234018055	0.929481678210806	Notsig
hsa_circRNA_102322	-0.105570866394235	-0.0810832679862484	-0.853466956981141	-5.76615828241036	0.410792495876695	0.593341034055726	0.929437096756936	Notsig
hsa_circRNA_102179	-0.105795524166921	-0.469611378538658	-1.57902078628543	-4.96758035868787	0.141375425925551	0.315065024115736	0.929292375242504	Notsig
hsa_circRNA_102478	-0.10594405012439	0.0114960871858103	-0.829666483768238	-5.78566106809144	0.423583642501845	0.604271507941253	0.929196709192977	Notsig
hsa_circRNA_104671	-0.105994554466916	-0.919363774694616	-1.23971439811244	-5.38625531107529	0.239736840031702	0.421184395880477	0.929164181426441	Notsig
hsa_circRNA_103854	-0.10652921736564	-0.901458831384008	-0.994205657482255	-5.64116380440778	0.340543681870996	0.529757744719856	0.928819896905603	Notsig
hsa_circRNA_100537	-0.106766286633018	-0.882278015545002	-1.12967425486389	-5.5060047044434	0.281583053878129	0.467473957663754	0.928667282142528	Notsig
hsa_circRNA_102214	-0.106799294184257	-0.76201277962645	-1.15810727582297	-5.47589006085292	0.270262321892955	0.454284307955812	0.928646035322253	Notsig
hsa_circRNA_104204	-0.107367358882937	-0.377049344745221	-0.36970711669054	-6.06127245854814	0.718306165893414	0.830572100044861	0.928280450655639	Notsig
hsa_circRNA_102393	-0.107455548295663	1.95254125894494	-0.890720688909996	-5.73466601586792	0.391299125995509	0.576639418447348	0.928223708237177	Notsig
hsa_circRNA_100488	-0.108160819370304	-0.355438752324225	-1.33872363977515	-5.27141662754212	0.206475698668748	0.384524624524397	0.927770050794062	Notsig
hsa_circRNA_104111	-0.108416565131478	0.47868475363777	-0.902466466992478	-5.72449523816734	0.385287038315768	0.569759158927153	0.927605600080846	Notsig
hsa_circRNA_100707	-0.108682938862817	-0.846289604665798	-1.54180673995841	-5.0167864456114	0.15012474059788	0.325718213829159	0.927434346317266	Notsig
hsa_circRNA_101632	-0.108759160861785	-0.861586528716523	-0.934270089097788	-5.69638244764753	0.369331342623829	0.557686575207397	0.927385348413753	Notsig
hsa_circRNA_104365	-0.108991978147763	-0.724543281688085	-1.44137332964846	-5.14575726730168	0.176100535436892	0.354850247574735	0.927235702152299	Notsig
hsa_circRNA_001023	-0.109063089717051	-0.895702771344776	-1.68912409449465	-4.81781471592855	0.118045783803757	0.288880967673488	0.927189999104191	Notsig
hsa_circRNA_104616	-0.109375425052082	1.05358963467937	-0.526888040529622	-5.98958556574156	0.608266037205434	0.749654752875462	0.926989289428683	Notsig
hsa_circRNA_104005	-0.109566800163579	0.104795817521176	-1.89984734022005	-4.51556835939589	0.0827615452394601	0.239852812656865	0.926866331417612	Notsig
hsa_circRNA_104976	-0.110765964638949	-0.782670158815135	-1.32226848256017	-5.29094811550103	0.211726396679591	0.38895423464246	0.92609624255545	Notsig
hsa_circRNA_100038	-0.110894821322023	-0.713259724037232	-0.99493330583755	-5.64047573435735	0.340204451808279	0.529553718563957	0.926013530438504	Notsig
hsa_circRNA_104260	-0.111418223057258	-0.767272571908248	-0.818845482500974	-5.79436732067735	0.429485807273416	0.608719106763357	0.925677638814493	Notsig
hsa_circRNA_102704	-0.11184433095587	-0.641420861808889	-0.381673137608279	-6.05667188393606	0.709649120737116	0.825437391350988	0.925404275214959	Notsig
hsa_circRNA_100060	-0.1123394301867	-0.939646522947745	-1.65610314469573	-4.86336490917668	0.124657065871361	0.295668436759194	0.925086752575192	Notsig
hsa_circRNA_100422	-0.112756705979061	0.406644384801363	-0.894702144541064	-5.73123132510138	0.389254008196391	0.574290696150617	0.924819225150688	Notsig
hsa_circRNA_104635	-0.113090951613687	-0.683901589865434	-1.28500793030817	-5.33452520942296	0.224020351941425	0.402067556904745	0.924604986538561	Notsig
hsa_circRNA_103400	-0.113292427554397	-0.779393390303537	-1.62551756027662	-4.90507782859151	0.131070508497114	0.30244688386307	0.924475872174717	Notsig
hsa_circRNA_101424	-0.113699671781236	-0.944696064885512	-1.07113179027756	-5.56613009994286	0.306034344876609	0.494198862760767	0.924214947780683	Notsig
hsa_circRNA_103648	-0.11385004037194	-0.645822518905518	-1.50832804804702	-5.06041055483203	0.158391940937988	0.334529037084796	0.924118624127302	Notsig
hsa_circRNA_103261	-0.114255227239928	-0.741310484742024	-1.6684554460172	-4.84638761792587	0.122146516137375	0.292164364257161	0.923859118033736	Notsig
hsa_circRNA_101912	-0.114481514811165	-0.807315789857528	-1.52206911899708	-5.04258023998758	0.154952511540511	0.332227583715755	0.923714221547996	Notsig
hsa_circRNA_103052	-0.115031090680882	-0.690687172113619	-0.888045650964336	-5.73696625540634	0.392677337606718	0.577368239845593	0.923362411669231	Notsig
hsa_circRNA_102287	-0.115208162780818	-0.936763098702708	-1.91084752893154	-4.49928652448448	0.0812156713781804	0.237564874297423	0.923249087866795	Notsig
hsa_circRNA_001594	-0.11623641639353	1.76068854355758	-0.87314624739633	-5.7496683084638	0.40041467145086	0.582656678264075	0.922591293978627	Notsig
hsa_circRNA_100571	-0.11653749882278	0.231535268879955	-0.664531056774055	-5.90728748450905	0.519428795176294	0.680017090218474	0.922398774397576	Notsig
hsa_circRNA_100887	-0.116597558970189	-0.747029541604395	-1.21580703753633	-5.41299715536683	0.248381583529319	0.427926523351772	0.922360375254546	Notsig
hsa_circRNA_104079	-0.11667357238241	-0.892037583818165	-0.503808653144297	-6.00162283687937	0.623889649440815	0.762248763729819	0.922311778766428	Notsig
hsa_circRNA_104597	-0.117085962037352	-0.86559516758028	-2.01140250681465	-4.3483898007104	0.0682696219505671	0.216648558190181	0.922048176640247	Notsig
hsa_circRNA_100656	-0.117265092222609	-0.857079847783232	-1.52401370704357	-5.04004849515747	0.15447100283064	0.331754179075088	0.921933698942189	Notsig
hsa_circRNA_102480	-0.117511420526871	-0.837720657780471	-1.83178287959842	-4.61525677373974	0.0929413932861176	0.250833346673562	0.921776299788674	Notsig
hsa_circRNA_101820	-0.11803174967353	1.64254622682284	-0.829998282545628	-5.78539251902574	0.423403521525826	0.604271507941253	0.921443907578253	Notsig
hsa_circRNA_103928	-0.118065081715455	-0.860370391639074	-1.85493571897845	-4.58155501223558	0.0893569989948527	0.246118574071321	0.921422618774114	Notsig
hsa_circRNA_104592	-0.118680467480381	-0.933669810673643	-1.76288195335704	-4.71421735204193	0.104393583947701	0.269314851446366	0.921029667089957	Notsig
hsa_circRNA_102263	-0.118781591738789	-0.620224904729299	-1.27336625841221	-5.34795283087201	0.22797819043026	0.407161048873692	0.920965110703978	Notsig
hsa_circRNA_100621	-0.11887572819022	-0.729887490109502	-1.40388629492399	-5.19239489828811	0.186727742483303	0.365836878075448	0.920905019307993	Notsig
hsa_circRNA_100150	-0.119055691313231	-0.775124088071186	-1.60890993965617	-4.92753019662012	0.134673054732356	0.307945125151703	0.920790151922709	Notsig
hsa_circRNA_103668	-0.11941217551358	0.400317877527034	-0.611360732547909	-5.94118834289903	0.552831740780997	0.707726567729688	0.92056265645017	Notsig
hsa_circRNA_104450	-0.119478135894203	-0.549863258508618	-1.58458370950999	-4.96016155945886	0.140106388426059	0.313830312975194	0.920520569055797	Notsig
hsa_circRNA_103273	-0.119483053882248	0.992128838147683	-1.26464034178015	-5.35795804094267	0.230981642702703	0.41162454810332	0.920517431108199	Notsig
hsa_circRNA_101407	-0.119778959430112	-0.572046685094179	-0.666608279633158	-5.90590999532958	0.518148145851569	0.679912980763249	0.920328646732483	Notsig
hsa_circRNA_103756	-0.119792739662872	-0.938218200561395	-1.40152784796696	-5.19530073942035	0.187413956097544	0.366616847246925	0.920319856044195	Notsig
hsa_circRNA_103731	-0.119813695904809	-0.685658477875999	-0.713084569021656	-5.87405877475545	0.489984187584756	0.656817147498119	0.920306487795922	Notsig
hsa_circRNA_001915	-0.120632915401403	0.0304784477499329	-0.874777435181329	-5.74828678535401	0.399562549599128	0.582075952335306	0.919784049595021	Notsig
hsa_circRNA_102430	-0.120743240084105	2.81530857360699	-0.941218664151631	-5.69012964117184	0.365908096216101	0.553723540568872	0.919713715254988	Notsig
hsa_circRNA_000945	-0.120781516389797	-0.187554227001013	-1.53531414748827	-5.02529474493789	0.151698280984059	0.328013700173688	0.919689314549828	Notsig
hsa_circRNA_103791	-0.120841354805553	-0.464631010911421	-0.721596949832045	-5.868012721624	0.484928551318806	0.65264048815778	0.919651169544311	Notsig
hsa_circRNA_103102	-0.120959351343914	-0.88467175959272	-1.49182518761169	-5.08168485476427	0.162609045497349	0.337828588400615	0.919575955300234	Notsig
hsa_circRNA_104582	-0.121267092768465	-0.616804633360805	-1.83076511158294	-4.61673320883435	0.0931019199039349	0.251000409063045	0.91937982137996	Notsig
hsa_circRNA_100702	-0.121483185906567	-0.542557350439122	-0.8481796447059	-5.7705326803646	0.41361139637063	0.596397169270965	0.919242122984341	Notsig
hsa_circRNA_100476	-0.121486248163461	-0.145339649167833	-1.11132526319205	-5.52512462987904	0.289080400553566	0.47513881783956	0.919240171807924	Notsig
hsa_circRNA_102332	-0.121923667447296	-0.616761825101526	-0.776072129827401	-5.82778632461134	0.453342557495201	0.627001621858676	0.918961504164486	Notsig
hsa_circRNA_104064	-0.121963469043346	-0.702138644041477	-1.6447353989524	-4.87892274436955	0.127007690640457	0.29956864937902	0.918936151869645	Notsig
hsa_circRNA_100510	-0.121997643510191	-0.352080502236045	-0.98526590829826	-5.64958298196767	0.344731460255674	0.534964369726031	0.918914384427312	Notsig
hsa_circRNA_101784	-0.122046394536581	0.596496058909602	-1.8789168829123	-4.5464194118605	0.085777729700793	0.242022530031617	0.918883333331103	Notsig
hsa_circRNA_102397	-0.122139053134651	-0.481822726966932	-1.23963973922569	-5.38633943322929	0.239763457456198	0.421184395880477	0.918824318983011	Notsig
hsa_circRNA_104819	-0.122196558413518	-0.920938352072601	-1.07671817674634	-5.56050364674451	0.303634069147717	0.491570423651998	0.91878769572295	Notsig
hsa_circRNA_104630	-0.123330420159111	-0.730454036058399	-1.22848355747809	-5.39886675182989	0.243767471222222	0.424259709875719	0.918065873775666	Notsig
hsa_circRNA_100447	-0.123440334544434	0.383841327033327	-1.33356223879178	-5.27756165965503	0.208111008677427	0.386036820032107	0.917995931896416	Notsig
hsa_circRNA_102448	-0.123695933649436	1.01316006242153	-1.43337832329765	-5.15577429147206	0.17832322144417	0.356995399313736	0.917833306984059	Notsig
hsa_circRNA_103595	-0.123902925393251	0.299708066874567	-1.45214156000653	-5.1322060428224	0.173143915223005	0.351045127587422	0.917701629614296	Notsig
hsa_circRNA_104373	-0.123936099255773	-0.941031095186768	-1.65019819764015	-4.87145435884999	0.125873253416575	0.297720659800357	0.917680527886751	Notsig
hsa_circRNA_104665	-0.123939785539146	-0.210000045254195	-1.82347153473114	-4.62730112683858	0.0942596865344111	0.251931971180755	0.917678183090343	Notsig
hsa_circRNA_103833	-0.124085097162015	0.167008839557347	-1.42958163615107	-5.16051791481354	0.179386996904717	0.358351575449375	0.917585757049582	Notsig
hsa_circRNA_101249	-0.124271054680587	-0.122155653095076	-1.76093263580898	-4.71698713336529	0.104735348561838	0.269516139625761	0.917467491602477	Notsig
hsa_circRNA_100107	-0.124349655884629	-0.718069864637083	-1.13165997325885	-5.50392069227744	0.280780740335323	0.467355777732765	0.91741750731402	Notsig
hsa_circRNA_104434	-0.124482590286756	-0.571763479990798	-0.92941881421017	-5.70072454849783	0.371734697359781	0.559570178680502	0.917332977509846	Notsig
hsa_circRNA_103056	-0.125082788089252	-0.748596412736413	-2.03193033307133	-4.31715083336779	0.0658742687531467	0.213243173378066	0.91695142305125	Notsig
hsa_circRNA_103103	-0.125952312776202	-0.810123826050696	-1.39501419582865	-5.2033085934679	0.189320137384535	0.368226339911875	0.916398935067728	Notsig
hsa_circRNA_103297	-0.126038219863088	-0.620567125786459	-1.8694336205487	-4.56034103110792	0.087177173257872	0.243316854902868	0.916344368567631	Notsig
hsa_circRNA_102531	-0.126671530791436	-0.541647608044253	-1.28968730373754	-5.32910261635043	0.222445266082195	0.400653363184137	0.915942202116109	Notsig
hsa_circRNA_101057	-0.126975567519101	1.393473679147	-1.08761126939986	-5.54946452427739	0.298994544678898	0.486231601933037	0.915749194778952	Notsig
hsa_circRNA_101031	-0.127136106882407	2.91816048884268	-0.700407136959594	-5.8829417852511	0.497572863110619	0.661265241053016	0.91564729825255	Notsig
hsa_circRNA_102485	-0.127532039079114	2.17259147704574	-0.740441429189182	-5.85439648430364	0.473851216617694	0.642831208044793	0.915396043140649	Notsig
hsa_circRNA_101846	-0.127678927779142	0.384209400931632	-1.38624879039426	-5.21404374177957	0.191910820493837	0.370716456659349	0.915302846390064	Notsig
hsa_circRNA_103036	-0.127911356290133	0.569035594152197	-1.51122653092887	-5.05665825319159	0.157661035153644	0.334372778721687	0.915155396419408	Notsig
hsa_circRNA_001952	-0.128095788130782	-0.646672186227035	-1.87992699258794	-4.54493445891664	0.0856298857830272	0.242022530031617	0.915038411886023	Notsig
hsa_circRNA_103265	-0.12886422787948	-0.497817223975528	-2.17451499641656	-4.09651586529618	0.0512869332367467	0.19304330713424	0.914551153916363	Notsig
hsa_circRNA_100383	-0.129028891966563	-0.304597683239113	-0.69666053301992	-5.88553912852872	0.499829101970889	0.662533887768704	0.914446776253175	Notsig
hsa_circRNA_102536	-0.129309679071653	0.1409669637375	-2.06649114065261	-4.26424420375956	0.0620178899673605	0.209205743795499	0.914268817730586	Notsig
hsa_circRNA_102381	-0.12940338713737	0.708990292736785	-1.59717704789824	-4.94330708473043	0.137270187949381	0.311921989581406	0.914209434716391	Notsig
hsa_circRNA_001201	-0.129534284433637	-0.932153048649365	-1.70074627085012	-4.80165819601348	0.115794036689317	0.286522117181877	0.914126491259032	Notsig
hsa_circRNA_103177	-0.129557743753043	0.137449894614261	-1.43076514060396	-5.1590401513614	0.179054824120984	0.357968992449257	0.914111626987391	Notsig
hsa_circRNA_101627	-0.129680488985885	-0.828340028115132	-1.6311286505407	-4.89746040323353	0.129872618809605	0.302230771940626	0.914033857210469	Notsig
hsa_circRNA_103000	-0.129921306570709	-0.18706104205482	-1.79775747082944	-4.66438089818637	0.0984464593858508	0.258828759439039	0.913881297556719	Notsig
hsa_circRNA_102871	-0.130187002522538	-0.560566352721395	-1.16923586467933	-5.46394400674429	0.265928913918733	0.449129731033708	0.91371300682544	Notsig
hsa_circRNA_102431	-0.130671652483344	2.22953810911265	-1.11501851921235	-5.52129619319028	0.287559195401639	0.474190770110412	0.913406111336241	Notsig
hsa_circRNA_100028	-0.130954435663486	-0.122701544447738	-1.43421957984596	-5.15472205623689	0.178088235237329	0.356877605259057	0.913227091817268	Notsig
hsa_circRNA_104995	-0.131467688132931	-0.693914670481729	-1.5841440944492	-4.96074842817102	0.140206312712297	0.313830312975194	0.912902260386129	Notsig
hsa_circRNA_103001	-0.131541444541728	-0.861545210253153	-0.973272757597157	-5.66077767779133	0.350407923588557	0.541133595590339	0.912855590321231	Notsig
hsa_circRNA_100021	-0.13218024421025	0.462920028987472	-1.52765640765068	-5.03530028716829	0.153572483262827	0.330661565062517	0.912451483596777	Notsig
hsa_circRNA_104583	-0.132541279165937	-0.943191831289988	-0.706315132031864	-5.87882018377007	0.494027542453108	0.660353176115625	0.912223170851913	Notsig
hsa_circRNA_104601	-0.132640386775134	-0.91760602161952	-1.4155349821539	-5.17799308806038	0.183369243431645	0.362044006620277	0.912160506775531	Notsig
hsa_circRNA_100388	-0.133113254357723	-0.184176487862086	-1.49535711286516	-5.07714466745158	0.161698510288552	0.336825803677745	0.911861579808118	Notsig
hsa_circRNA_102901	-0.133690052905808	-0.939153403008925	-2.34789028071791	-3.82080870902039	0.0376622174203318	0.166406846067265	0.911497084683889	Down
hsa_circRNA_102209	-0.133713714662508	0.512565612800009	-0.865310367275647	-5.75627355443399	0.404525337996833	0.587623850001108	0.911482135269928	Notsig
hsa_circRNA_101976	-0.133827989676684	2.07798789129911	-1.21498002094862	-5.41391515400244	0.248685001193427	0.427926523351772	0.911409940172645	Notsig
hsa_circRNA_102368	-0.133932050395521	-0.76621834014343	-1.57174147470908	-4.97726352593671	0.143051123882885	0.316853881881586	0.91134420309691	Notsig
hsa_circRNA_103176	-0.134561908920824	-0.565129984016826	-1.89873679563488	-4.51720954552749	0.0829191041347421	0.239852812656865	0.910946411038252	Notsig
hsa_circRNA_400097	-0.134635415462124	1.12578369288481	-1.24048490174037	-5.38538692088198	0.239462277653175	0.421184395880477	0.910899998724999	Notsig
hsa_circRNA_101868	-0.13475518671691	-0.483025461629156	-0.363462190751255	-6.06361668000101	0.722840620487239	0.834299038158741	0.910824379758975	Notsig
hsa_circRNA_102137	-0.1363433990162	-0.796939826296021	-1.89135448132389	-4.5281071860141	0.0839734880319918	0.240160591562904	0.909822236902979	Notsig
hsa_circRNA_100308	-0.136396629312064	-0.205866191754854	-1.38648057864582	-5.21376047443046	0.191841935004782	0.370716456659349	0.909788668330243	Notsig
hsa_circRNA_400041	-0.137006251010972	-0.846059758664179	-1.94758307283999	-4.44458274471808	0.0762436566541998	0.231828083852973	0.909404311460964	Notsig
hsa_circRNA_101410	-0.137042482343523	-0.914334792252332	-1.94020028428997	-4.45561679939737	0.0772197623836922	0.233124905416959	0.909381473289786	Notsig
hsa_circRNA_103414	-0.137067438116461	-0.088006484542914	-0.683368133083659	-5.89465110837914	0.507883424565926	0.670764564359254	0.909365742923606	Notsig
hsa_circRNA_101170	-0.137212987730077	-0.854454190411213	-2.19768788011147	-4.06010154859365	0.0492259302722336	0.191428760761922	0.90927400409289	Down
hsa_circRNA_104127	-0.137675803455923	-0.665033355707748	-2.27309196345532	-3.94064549766181	0.0430511353196058	0.177865486020125	0.908982356306579	Down
hsa_circRNA_000486	-0.138320641256601	-0.064497854898939	-1.30393430526712	-5.31250388843108	0.21770500845302	0.395852734707278	0.908576161516791	Notsig
hsa_circRNA_104657	-0.138715043675948	-0.913467924853287	-1.36230796297377	-5.2431224063791	0.199137560504717	0.377930716990682	0.908327809891093	Notsig
hsa_circRNA_000487	-0.138774005444049	-0.802214757222316	-1.5457824496628	-5.0115651010719	0.149168169802237	0.324750207140029	0.908290688033891	Notsig
hsa_circRNA_000596	-0.139006882915665	-0.873355756039435	-1.3037739831229	-5.31269141589957	0.217757889426401	0.395852734707278	0.908144085070545	Notsig
hsa_circRNA_100765	-0.139241097596229	-0.761455804537475	-2.39644632241349	-3.74237066120746	0.0345179715941924	0.160329472681996	0.90799666416299	Down
hsa_circRNA_400030	-0.139255949100164	0.761111414292657	-1.24348736299345	-5.38199915074459	0.238394774584164	0.420248118961269	0.907987317040945	Notsig
hsa_circRNA_102603	-0.140032887105581	-0.8160888079675	-1.73529621127535	-4.75325539619311	0.109324558901249	0.276912931941411	0.9074984681052	Notsig
hsa_circRNA_104259	-0.140908194873502	-0.845302879060744	-1.0192892418512	-5.61720343655577	0.328991271190051	0.519084181759876	0.906948040249864	Notsig
hsa_circRNA_104214	-0.14099283962953	-1.08430819552902	-1.5063566875885	-5.06295994334003	0.158890715572473	0.335304204918693	0.906894830013871	Notsig
hsa_circRNA_100109	-0.141108670682406	-0.872337676215284	-1.5193595522897	-5.04610445669867	0.155625593965122	0.332550072746629	0.906822020193947	Notsig
hsa_circRNA_104656	-0.141156019715617	-0.782656221506543	-2.01319664691884	-4.34566513871821	0.0680570743631997	0.216648558190181	0.906792258920673	Notsig
hsa_circRNA_104057	-0.141380245833459	-0.834082175991967	-1.29494189075595	-5.32299620507747	0.220687290217351	0.400032203166216	0.906651334676611	Notsig
hsa_circRNA_104356	-0.142064831312775	0.241338348179492	-0.752397392114753	-5.84559298894234	0.466905605057392	0.636803196608287	0.906221213908136	Notsig
hsa_circRNA_002006	-0.142233693184133	-0.566934442549353	-1.73948581584727	-4.74734858617033	0.108562455749815	0.275739969943392	0.906115150429372	Notsig
hsa_circRNA_100665	-0.142367781032156	-0.626448813932977	-1.5206493291396	-5.0444274064034	0.155304887923363	0.332422993915019	0.906030937632423	Notsig
hsa_circRNA_101964	-0.142983205139161	-0.751128533238651	-1.56405462015502	-4.98745832387198	0.144839361481713	0.319414238318402	0.905644525845529	Notsig
hsa_circRNA_101934	-0.143275885704971	-0.84705351415484	-0.786802305531323	-5.81955297856649	0.447279162368241	0.622814563056197	0.905460815733803	Notsig
hsa_circRNA_104120	-0.144029528351063	-0.744577508286273	-1.62337387711157	-4.90798382267986	0.131530712209369	0.302997703717426	0.904987939858763	Notsig
hsa_circRNA_101032	-0.144056652432896	-0.647851384244363	-1.4399613384482	-5.14752911599126	0.176491371863032	0.355356440974221	0.904970925357784	Notsig
hsa_circRNA_104914	-0.144139511360355	-0.924197326628051	-1.62547270744532	-4.90513865525844	0.131080122947335	0.30244688386307	0.904918951264263	Notsig
hsa_circRNA_104249	-0.145029632913847	-0.73294161128231	-2.22849507962311	-4.01147016325682	0.0466075291928014	0.186049319486522	0.904360801825958	Down
hsa_circRNA_104964	-0.145378110509016	0.510440393960055	-0.575818619320801	-5.96237632956451	0.575811861685118	0.726184929627664	0.904142383234413	Notsig
hsa_circRNA_101579	-0.145523221472849	-0.505302217872986	-2.08038619782121	-4.24286586005119	0.0605278643080175	0.205518715295812	0.904051446223564	Notsig
hsa_circRNA_102494	-0.145695417700216	-0.531333209137276	-1.01119650077904	-5.62498790505539	0.332686602774528	0.522553391965409	0.90394354749659	Notsig
hsa_circRNA_102320	-0.145980092194024	-0.878990437018337	-1.78299299513974	-4.68554375034402	0.100925789686801	0.263172269214045	0.90376519775678	Notsig
hsa_circRNA_001064	-0.146003458479186	-0.763672706872107	-1.25836250437337	-5.36512461548819	0.233162125707243	0.414094633583345	0.903750560245927	Notsig
hsa_circRNA_100366	-0.146506348998824	-0.755590010971156	-1.06135022934111	-5.57592466586391	0.31027144515689	0.497254929423354	0.903435588354297	Notsig
hsa_circRNA_000653	-0.1470983257207	0.213879479543856	-2.09354655894619	-4.2225625327063	0.0591476553342895	0.203695240630266	0.903064960388026	Notsig
hsa_circRNA_104181	-0.147381114566965	-0.866362688332851	-1.8379957231505	-4.60623477591976	0.0919669236954635	0.249503403480585	0.902887964097121	Notsig
hsa_circRNA_103187	-0.14808713442626	-0.888613670196484	-2.45107353777463	-3.65357502590254	0.0312837830519736	0.155199274595074	0.902446220788372	Down
hsa_circRNA_103205	-0.148847591741483	-0.96896453738916	-0.614058099590387	-5.93953187371172	0.5511087363153	0.707120229895251	0.901970658751664	Notsig
hsa_circRNA_103018	-0.148856653065999	1.13942612354637	-1.38703872486802	-5.21307823075167	0.191676143298502	0.370716456659349	0.901964993643693	Notsig
hsa_circRNA_102441	-0.148872708942588	0.550302876383417	-1.344238003259	-5.26483258681934	0.204740261011948	0.383699531867016	0.901954955653937	Notsig
hsa_circRNA_100238	-0.149005665321658	-0.38195950510071	-1.48684671736739	-5.0880725177704	0.163899944168733	0.339402244027197	0.901871836813216	Notsig
hsa_circRNA_104603	-0.149096174247923	-0.843562018693713	-1.02857919820111	-5.60820420543406	0.324786570125328	0.514526117684066	0.901815258750057	Notsig
hsa_circRNA_104621	-0.149311282224206	-0.862154133408775	-1.45693781903581	-5.12614833059312	0.171840609147742	0.349587809976821	0.901680806777473	Notsig
hsa_circRNA_100667	-0.149314755609315	-0.758883094834731	-2.22268269619384	-4.02066424832536	0.0470911727763274	0.186704978326573	0.901678635923045	Down
hsa_circRNA_103953	-0.14936497295353	-0.41697178545587	-0.908330566240859	-5.71937450146123	0.382309570895344	0.567996414435873	0.901647250829796	Notsig
hsa_circRNA_103461	-0.149822079875403	-0.167830300779519	-1.53540886980131	-5.02517078029423	0.151675222178926	0.328013700173688	0.901361616027226	Notsig
hsa_circRNA_103950	-0.150013280422024	-0.372878715492096	-0.968431287579173	-5.6652641832264	0.35271839195831	0.542070234018055	0.901242166379773	Notsig
hsa_circRNA_400052	-0.150281559339019	-0.804437439506832	-1.29154516148797	-5.32694566173054	0.221822405613154	0.400522181242086	0.901074589874569	Notsig
hsa_circRNA_104702	-0.150444971887626	-0.860797301375651	-1.49814205399334	-5.0735597327156	0.16098362817516	0.336225182989171	0.900972531884413	Notsig
hsa_circRNA_103641	-0.15049443085157	-0.737885025539092	-2.30180501491362	-3.89479309045774	0.0409003423542431	0.172336707436339	0.900941644965914	Down
hsa_circRNA_102130	-0.150680247725598	-0.807488104733698	-2.40084555016341	-3.73524070619264	0.034245965980539	0.160329472681996	0.900825612557966	Down
hsa_circRNA_101251	-0.151189263948913	0.51403107817343	-1.12966579867454	-5.50601357303281	0.281586474301979	0.467473957663754	0.900507836481366	Notsig
hsa_circRNA_101584	-0.152457748740829	-0.186993121902048	-1.05520319418231	-5.58204249438472	0.312956559894088	0.500455823188497	0.899716415954359	Notsig
hsa_circRNA_102352	-0.152524901355935	-0.0601622196866271	-0.953784779908499	-5.67872191098141	0.35977452671439	0.547623307708207	0.899674538147644	Notsig
hsa_circRNA_101328	-0.154390852994385	0.433098160198181	-1.93487462790403	-4.46356390544077	0.077931033375912	0.233869651454452	0.898511670064433	Notsig
hsa_circRNA_100349	-0.154549944483305	-0.594247302650837	-1.94549060102104	-4.44771210425743	0.076519146722089	0.231873954713136	0.898412593215852	Notsig
hsa_circRNA_000921	-0.154851750421803	-0.445633023571652	-1.47476621278183	-5.10351372558457	0.16706879679286	0.344004925435137	0.898224668610304	Notsig
hsa_circRNA_000943	-0.155097104862387	-0.542731567425857	-2.25220856390821	-3.97387157841289	0.0446829685709444	0.180505007957228	0.898071923459071	Down
hsa_circRNA_000645	-0.15526506013868	1.27639382121115	-1.66644628951616	-4.84915412203356	0.122551795688287	0.292858516456986	0.897967378053345	Notsig
hsa_circRNA_100853	-0.15542748034076	0.344475868227309	-1.38959719427464	-5.20994846153793	0.190917704173993	0.370339601465557	0.897866289583979	Notsig
hsa_circRNA_101764	-0.155902940190002	-0.916909046279649	-0.621759583861915	-5.93476490303083	0.546205776939522	0.703488715744475	0.897570434243067	Notsig
hsa_circRNA_101051	-0.156693843603664	3.24233534698195	-1.33188129398776	-5.27955926939931	0.208645883182407	0.386213006885921	0.897078509789047	Notsig
hsa_circRNA_103649	-0.156796996044439	-0.641818691855008	-2.03061140918967	-4.31916217249522	0.066025784134348	0.213243173378066	0.897014371126919	Notsig
hsa_circRNA_102917	-0.156838269050681	-0.136162160644353	-1.80494782594295	-4.65404059922172	0.0972590749110919	0.257011363395314	0.89698870946654	Notsig
hsa_circRNA_101766	-0.156955109568643	0.724179983370543	-1.57625550542826	-4.97126211875143	0.142009970424544	0.315371182138276	0.896916067377517	Notsig
hsa_circRNA_101234	-0.1579097106422	-0.705861678309089	-1.43300507753923	-5.15624100887525	0.178427563036178	0.356995399313736	0.896322793112896	Notsig
hsa_circRNA_102030	-0.157934765448884	-0.808123198437431	-2.13927753143043	-4.15160451324271	0.0545782850188613	0.195806892821426	0.896307227107143	Notsig
hsa_circRNA_102999	-0.158048663626782	-0.689335366690568	-1.20277069855636	-5.42741219357454	0.253198644272417	0.433026759009791	0.896236468057313	Notsig
hsa_circRNA_104456	-0.158128585458486	0.188874792782091	-1.28807073690626	-5.33097757895886	0.222988386419515	0.400991396186138	0.896186820090043	Notsig
hsa_circRNA_100022	-0.158149698501716	-0.913710386241878	-2.02227755859878	-4.33185783309861	0.0669907027236077	0.215538986639168	0.896173704988037	Notsig
hsa_circRNA_104397	-0.158440238871827	-0.930835987356184	-2.37638293491291	-3.77483948472407	0.0357851932712871	0.162153502725533	0.895993245212238	Down
hsa_circRNA_102843	-0.158463496792755	0.0453115490728027	-1.8164441847905	-4.63746230238438	0.0953875448169733	0.253934415856901	0.895978800876127	Notsig
hsa_circRNA_104697	-0.158966404792284	-0.569158406924363	-1.03888517289421	-5.59814217482085	0.32016857883515	0.508950051927206	0.895666526718074	Notsig
hsa_circRNA_103523	-0.159183010386558	-0.0395811014818895	-1.67609452118654	-4.83585112868921	0.120616408431628	0.290652932390244	0.895532061837066	Notsig
hsa_circRNA_103415	-0.159701862410536	-0.144928058105457	-1.11305477027947	-5.52333307793139	0.288367274568041	0.47501275972535	0.895210049862002	Notsig
hsa_circRNA_104107	-0.160052133684106	-0.79729035946369	-1.89316267526259	-4.52543991217066	0.0837141004824711	0.240160591562904	0.894992728603417	Notsig
hsa_circRNA_105002	-0.160267354599478	-0.903502933705557	-1.58803619521302	-4.95554910874718	0.139323796637489	0.3137367974324	0.894859223751756	Notsig
hsa_circRNA_101138	-0.160711777478828	0.310946438381622	-2.15519315972024	-4.12676602710742	0.0530676870196808	0.195169455874404	0.894583604405569	Notsig
hsa_circRNA_104378	-0.16119414051605	-0.907306187891887	-2.35157786459428	-3.81486880778378	0.0374140487806541	0.16588633126614	0.894284551645128	Down
hsa_circRNA_102646	-0.161272896304307	-0.90906241408432	-2.46855020993334	-3.62505234685402	0.0303126057773762	0.153017105469378	0.894235734562888	Down
hsa_circRNA_100585	-0.161803637016154	-0.931317073944509	-2.52220555107179	-3.53716300135166	0.0275107019741791	0.150246215717351	0.893906822347923	Down
hsa_circRNA_100195	-0.162078535438874	-0.0501543136335423	-1.92764370235493	-4.47433730865095	0.0789064354615276	0.234713226201787	0.893736509039576	Notsig
hsa_circRNA_101367	-0.162294885644962	0.16579683345087	-0.807437367760477	-5.80343636377919	0.435766627779252	0.613060291707129	0.893602492095745	Notsig
hsa_circRNA_100001	-0.162410233152848	1.82172276556773	-1.23253300567061	-5.39432949137949	0.242307983060321	0.423063334452712	0.893531048930605	Notsig
hsa_circRNA_101830	-0.162641896072454	-0.626840566785271	-2.5483575689098	-3.4941598546811	0.0262382238379287	0.148722226431021	0.893387580361663	Down
hsa_circRNA_104443	-0.162926972081214	-0.918498107106246	-1.46716031576241	-5.11319253643521	0.16909056816786	0.345676734541605	0.893211064745088	Notsig
hsa_circRNA_100350	-0.163029290326598	-0.165609460461174	-2.19704836531233	-4.06110843204608	0.0492817386224717	0.191428760761922	0.8931477190306	Down
hsa_circRNA_102879	-0.163043992545581	-0.721027743192324	-1.24481221651323	-5.38050232148837	0.237924945211541	0.420207484776803	0.893138617185742	Notsig
hsa_circRNA_102990	-0.163057531614378	0.0847649550825071	-0.844733678316676	-5.77337083246149	0.415455570869687	0.59803983476434	0.893130235505552	Notsig
hsa_circRNA_103683	-0.163213503392307	-0.134034215501564	-2.25631106935731	-3.96735273894134	0.0443578038415973	0.179693329026459	0.893033683166388	Down
hsa_circRNA_104212	-0.163220394424948	-0.871235520639318	-2.03770950410712	-4.30833092600853	0.0652141874942609	0.212782188683197	0.893029417601325	Notsig
hsa_circRNA_102991	-0.163448976481371	-0.136893083950282	-1.10334440970845	-5.53336300485751	0.292388596403169	0.478847476091419	0.892887936328797	Notsig
hsa_circRNA_001196	-0.164160467888899	-0.6807857650076	-1.85631455134607	-4.57954107378073	0.0891475645717763	0.245807748467141	0.89244770090007	Notsig
hsa_circRNA_102850	-0.164285879017474	0.0963666794398981	-0.906185456214492	-5.72125099700974	0.383396879408186	0.568397319281266	0.892370125247769	Notsig
hsa_circRNA_103511	-0.164638614840682	-0.777827244519617	-1.25335493495834	-5.37082201917875	0.234913247824821	0.41633301929956	0.892151969348881	Notsig
hsa_circRNA_100565	-0.165633329076578	-0.194892010169614	-1.90712715095737	-4.50479838320262	0.0817355077606941	0.238278198454715	0.891537057414356	Notsig
hsa_circRNA_100099	-0.166366565389344	-0.651395114187019	-1.58683876395907	-4.95714955913232	0.139594791264778	0.3137367974324	0.891084057137821	Notsig
hsa_circRNA_100899	-0.166872591285019	-0.0959334857360663	-0.537288628610074	-5.98399349822376	0.601290479825608	0.74462920489862	0.890771563834743	Notsig
hsa_circRNA_102796	-0.166935241742946	0.159084676468797	-1.61472818902946	-4.91968031823317	0.13340119151367	0.306166512871371	0.890732882039162	Notsig
hsa_circRNA_105023	-0.167917666261023	0.629182245051968	-1.74560286708674	-4.73871001250116	0.107458295853207	0.273755118064475	0.890126530789169	Notsig
hsa_circRNA_101445	-0.16879223404712	-0.838594424496396	-1.50999438593864	-5.05825392999956	0.157971388597744	0.334434556272543	0.889587095872372	Notsig
hsa_circRNA_100262	-0.169481073883551	0.0525820403632777	-0.700472599011057	-5.88289629025212	0.497533496015584	0.661265241053016	0.889162448428822	Notsig
hsa_circRNA_101682	-0.169629248717914	-0.622570619139929	-0.971491525338602	-5.66243050270598	0.351256702805546	0.541659667955	0.889071129938693	Notsig
hsa_circRNA_100469	-0.17064765422498	-0.846667318458658	-1.22166776907405	-5.40647807022669	0.246239793889968	0.425733882778511	0.888443751727115	Notsig
hsa_circRNA_103088	-0.170707938740536	-0.717826850235682	-2.34001918840788	-3.83347766170104	0.0381972418774218	0.168478302561592	0.888406627954834	Down
hsa_circRNA_100898	-0.171127813997093	-1.00374752848042	-1.93832817079398	-4.45841161568662	0.0774691080681276	0.233324118382704	0.888148107841756	Notsig
hsa_circRNA_104855	-0.171308935231879	-0.307221127330271	-3.17984694615823	-2.43659672698917	0.00830195083299142	0.119369858022391	0.888036613464777	Down
hsa_circRNA_104813	-0.171392140595886	-0.9244292931626	-2.00677024728884	-4.35541951643726	0.0688212556362277	0.217577758502111	0.887985398705671	Notsig
hsa_circRNA_102591	-0.171794897818408	-0.366571786568796	-0.942900505979549	-5.68861028151966	0.365082914613154	0.553057153387188	0.887737534392151	Notsig
hsa_circRNA_100775	-0.172340130245059	-0.459524897199049	-1.89864878768039	-4.51733958523171	0.0829316020594322	0.239852812656865	0.887402098402325	Notsig
hsa_circRNA_104266	-0.17268167469708	0.0916868061301173	-1.68675827496091	-4.82109568510997	0.118508892375111	0.289029423973443	0.887192039185972	Notsig
hsa_circRNA_103220	-0.172750266035512	-0.281861674226451	-1.22400347751996	-5.40387335466112	0.245390315447842	0.424914980274002	0.887149859625426	Notsig
hsa_circRNA_101378	-0.172899390880665	0.943708515388372	-1.62060116816554	-4.91173907643372	0.132128059208982	0.304037893930251	0.887058163705979	Notsig
hsa_circRNA_100881	-0.173091431555054	0.289932536133885	-2.09251286466068	-4.22415920619795	0.0592549862481804	0.203789108110296	0.886940093077246	Notsig
hsa_circRNA_104738	-0.173391503945113	-0.868836099203272	-2.18904147093281	-4.07370563324	0.0499855786318645	0.192165102142138	0.886755633749744	Down
hsa_circRNA_102205	-0.173394851439178	1.14827647133683	-1.34846845331036	-5.25976840940759	0.20341705279483	0.382063763367411	0.886753576207648	Notsig
hsa_circRNA_101789	-0.173547303111955	-0.906082284407106	-1.40621402765468	-5.1895235850423	0.186052529870979	0.365110906276323	0.886659876624751	Notsig
hsa_circRNA_001175	-0.173896937381271	0.557734410424416	-1.11110425686308	-5.52535340478208	0.289171624899789	0.47513881783956	0.886445022405672	Notsig
hsa_circRNA_104451	-0.173928915408279	-0.900837157327904	-1.82297876974631	-4.62801431252062	0.0943383766346797	0.251931971180755	0.88642537414467	Notsig
hsa_circRNA_102452	-0.174120607183462	-0.720191752408529	-2.04052707072398	-4.3040269097791	0.0648946170432073	0.21247474232053	0.886307602085778	Notsig
hsa_circRNA_102235	-0.174341993183179	-0.868400463039728	-1.86651589157605	-4.56461714092688	0.0876119230290132	0.243926364962664	0.886171605887848	Notsig
hsa_circRNA_105018	-0.175002879779131	-0.425794729861529	-0.837059087695725	-5.77965527238389	0.419582541277487	0.601598629606312	0.885765751014027	Notsig
hsa_circRNA_104078	-0.175604035053398	-0.667252028314046	-2.14298818048715	-4.14582000920222	0.0542225072271588	0.195806892821426	0.885396738982079	Notsig
hsa_circRNA_104818	-0.175914911103784	-0.618747382367145	-0.775690914604682	-5.82807697235796	0.45355893872682	0.627001621858676	0.885205971716727	Notsig
hsa_circRNA_104872	-0.176267343819298	0.513545363180819	-1.32635207665759	-5.28611731456364	0.210413244764234	0.387483146110692	0.884989753158569	Notsig
hsa_circRNA_101125	-0.176277649994867	-0.357656788536083	-0.937672141874812	-5.69332597360914	0.367652492060587	0.555626836279212	0.884983431082914	Notsig
hsa_circRNA_102295	-0.176579386269302	-0.689677791345716	-1.30924014982727	-5.30628821115202	0.215960817447121	0.394828958021968	0.884798358234326	Notsig
hsa_circRNA_100009	-0.17665539793831	0.613201900599558	-2.25771453078617	-3.96512170714966	0.0442470851560201	0.179693329026459	0.884751741848791	Down
hsa_circRNA_101767	-0.176690428816858	-0.151196811152215	-2.06607536591547	-4.26488296130066	0.0620630006151677	0.209205743795499	0.884730258961797	Notsig
hsa_circRNA_000776	-0.177267202509993	-0.286254421385034	-2.78756062012655	-3.09680350999378	0.0169824745936729	0.122132314195202	0.884376624178274	Down
hsa_circRNA_101210	-0.177610205912819	-0.89043738837704	-2.97679182085298	-2.77899559378899	0.0120230518614882	0.121708850066709	0.884166387000344	Down
hsa_circRNA_101604	-0.177666743241434	-0.823353308740976	-2.31724740256465	-3.8700544960746	0.0397866011421268	0.170179663708761	0.884131738356883	Down
hsa_circRNA_000651	-0.178355300108384	-0.852945052235471	-2.19332596749487	-4.06696699354261	0.0496077746742494	0.192164058669657	0.883709868377299	Down
hsa_circRNA_102820	-0.178814492592109	-0.428684864721978	-1.49790471684423	-5.0738654172694	0.161044445925969	0.336225182989171	0.88342863891078	Notsig
hsa_circRNA_101796	-0.179220597744775	0.576323680955982	-2.13642087849874	-4.15605502851836	0.0548536820681848	0.195806892821426	0.883179997013248	Notsig
hsa_circRNA_101332	-0.179250390681788	0.794549049138965	-1.84684601150364	-4.59335543291285	0.090594831367143	0.248452420074762	0.883161758748341	Notsig
hsa_circRNA_103885	-0.179442387743933	0.937106661607654	-2.11884864129695	-4.18337942605843	0.0565767956309004	0.199429286538285	0.883044233439273	Notsig
hsa_circRNA_102146	-0.179501780473297	-0.349236729270695	-0.998718956818157	-5.63688922412107	0.338443542914957	0.5277811376952	0.88300788110829	Notsig
hsa_circRNA_103098	-0.179816238564601	-0.570065079264085	-0.760483917576736	-5.83956659100539	0.462244378078433	0.632819764502212	0.882815436616511	Notsig
hsa_circRNA_103549	-0.179863496361211	-0.918471457696697	-2.45142145190544	-3.65300773952452	0.031264157941531	0.155199274595074	0.882786519050517	Down
hsa_circRNA_100181	-0.180144284883423	-0.654148579010021	-1.12053368529898	-5.51556036874871	0.28529898279063	0.471484357923476	0.882614720995595	Notsig
hsa_circRNA_104096	-0.180166114980223	-0.547858526950449	-2.04468609071894	-4.29766899985916	0.0644255706119001	0.211838601043005	0.882601365838422	Notsig
hsa_circRNA_101867	-0.180805914534078	0.995230119839246	-1.71362511790142	-4.78368036168768	0.113343570267069	0.281973984682006	0.882210040748897	Notsig
hsa_circRNA_100076	-0.181386645845557	-0.77261851759483	-1.89011218402659	-4.5299389681534	0.0841521238889381	0.240160591562904	0.881854994201147	Notsig
hsa_circRNA_102949	-0.182079159740965	0.0301586117407151	-1.06525856471549	-5.57201988042834	0.308573218810994	0.495894529298522	0.881431792989642	Notsig
hsa_circRNA_104641	-0.182834828467781	-0.620198306532649	-2.36317341567375	-3.79617226353379	0.0366439087206806	0.163899380833273	0.880970229033322	Down
hsa_circRNA_102296	-0.183325360879693	-0.865003830943626	-1.26730847922753	-5.35490415136925	0.230059905304813	0.410303054660651	0.88067074024298	Notsig
hsa_circRNA_104218	-0.183495975449388	-0.959155158768517	-2.53785751451521	-3.51143807227629	0.0267420635074379	0.149780816262589	0.88056659739171	Down
hsa_circRNA_101863	-0.183920782577707	0.0201374383684272	-1.84033359664481	-4.60283571259636	0.0916026477161876	0.249235497750481	0.880307349325407	Notsig
hsa_circRNA_102701	-0.184648721511677	-0.765649148097527	-2.92446483530704	-2.86706929351565	0.0132282002683737	0.121708850066709	0.879863285724928	Down
hsa_circRNA_103526	-0.184681762630727	-0.612441523141594	-0.844809391660803	-5.77330858268391	0.415414992303106	0.59803983476434	0.879843135011267	Notsig
hsa_circRNA_103255	-0.185171667870359	-0.556169628870148	-1.75893716163788	-4.71982074824364	0.105086247710912	0.270129486613836	0.879544411738162	Notsig
hsa_circRNA_001578	-0.185214953664334	-0.721522183751385	-2.66808568415471	-3.29607789586786	0.0211115464139447	0.134997200059018	0.879518022788327	Down
hsa_circRNA_102621	-0.18526220822383	-0.769392285564286	-2.55764886287825	-3.47885712745125	0.02580013323829	0.147791249067119	0.879489215206052	Down
hsa_circRNA_104904	-0.185638921524333	-0.584554449385503	-2.03096144794661	-4.31862842467156	0.0659855407011167	0.213243173378066	0.879259594930637	Notsig
hsa_circRNA_101240	-0.185768696313439	-0.738216546860043	-1.00018261400199	-5.63549952080329	0.337764499469307	0.52736849763766	0.879180506423819	Notsig
hsa_circRNA_100726	-0.185774771615927	-0.197139003385187	-1.78637163896074	-4.68070924310824	0.100353504939936	0.261948379561167	0.879176804133231	Notsig
hsa_circRNA_103296	-0.185976003444798	-0.652898252328557	-2.27498863999967	-3.93762263117865	0.0429057844996125	0.177865486020125	0.879054182225495	Down
hsa_circRNA_100329	-0.186017123494067	0.582845064386896	-2.1431197174586	-4.14561488463707	0.0542099357276791	0.195806892821426	0.879029127563816	Notsig
hsa_circRNA_101522	-0.186256349618456	-0.474735518847152	-1.28690883986806	-5.3323241285914	0.223379414868451	0.401200148793371	0.878883379993014	Notsig
hsa_circRNA_102153	-0.186267575927862	0.857552754735559	-2.33158799515383	-3.84703335009222	0.0387784483748477	0.169107175161509	0.878876541002037	Down
hsa_circRNA_400099	-0.186486003331186	1.69758710795237	-1.61411693535913	-4.92050582462968	0.133534314061777	0.306166512871371	0.878743487110828	Notsig
hsa_circRNA_102219	-0.187294119043542	1.32279942231801	-1.41372359729401	-5.18023797254943	0.183888141140363	0.362506056701955	0.878251402817296	Notsig
hsa_circRNA_101320	-0.187949797435354	0.206862707303211	-2.63334806333801	-3.35373675810395	0.0224880203292935	0.139304986221164	0.877852344378623	Down
hsa_circRNA_100644	-0.18801974677499	-0.468658718872921	-2.16284092497686	-4.1148051606368	0.0523559604080413	0.193953303112759	0.877809782574881	Notsig
hsa_circRNA_100787	-0.188034386520845	-0.754346775660706	-2.12178031014161	-4.17882704537526	0.0562858161873751	0.199231435600653	0.877800875046568	Notsig
hsa_circRNA_103104	-0.188472583921283	-0.324433534988939	-2.15053358228106	-4.13404538818107	0.0535057992945877	0.19551856553368	0.87753429642762	Notsig
hsa_circRNA_103076	-0.188802280198074	0.181496299416473	-0.934022648943695	-5.69660438372495	0.369453660432091	0.557686575207397	0.8773337781436	Notsig
hsa_circRNA_101279	-0.188969754681076	1.26299300076251	-1.78993698521271	-4.67560221714952	0.0997527753698031	0.260915532699022	0.877231939231788	Notsig
hsa_circRNA_101002	-0.189475306622364	0.337048031026661	-1.68206235149977	-4.8276001646785	0.119432902191411	0.289207170387385	0.876924591800288	Notsig
hsa_circRNA_102590	-0.19020375668176	0.285702948349448	-2.41048176020025	-3.71960991856218	0.0336573800770145	0.159512164424585	0.876481924078663	Down
hsa_circRNA_001955	-0.190556441426436	-0.215933727389506	-1.46965333470989	-5.11002374567853	0.168425602154316	0.345123315203491	0.876267683360014	Notsig
hsa_circRNA_100905	-0.191160116841673	-0.526862325891852	-2.15282597884908	-4.13046489035677	0.0532898332488918	0.195172646544041	0.875901098194279	Notsig
hsa_circRNA_100616	-0.192060113089591	-0.627349408890194	-2.16630556750782	-4.10938118632558	0.0520365112727769	0.193311043080189	0.875354855332298	Notsig
hsa_circRNA_100544	-0.192582330530012	-0.620015264928905	-1.72634451218628	-4.76584928794718	0.110968979787251	0.279101404465325	0.875038057370596	Notsig
hsa_circRNA_101647	-0.193276230280697	-0.846821270703132	-2.64477766694977	-3.33478116862112	0.0220256475861392	0.138067175139715	0.874617287440107	Down
hsa_circRNA_100471	-0.193311272482569	-0.57012155785495	-1.72567837498661	-4.76678498772444	0.111092228967927	0.279101404465325	0.874596043765966	Notsig
hsa_circRNA_103216	-0.193574260066201	-0.781895188706959	-2.81131634293727	-3.05702984307358	0.0162623624733599	0.121708850066709	0.874436628968665	Down
hsa_circRNA_102380	-0.193748684197896	-0.185101129949673	-0.989893068004623	-5.64523319848737	0.342559258232124	0.532242559341121	0.874330914576051	Notsig
hsa_circRNA_103966	-0.194137133632409	-0.72216709897857	-1.29280439668426	-5.32548240666408	0.221401043695056	0.400473103201078	0.87409553036786	Notsig
hsa_circRNA_000482	-0.194208013967386	-0.866017086106503	-2.14352746682313	-4.14497899076407	0.0541709830312368	0.195806892821426	0.874052586668537	Notsig
hsa_circRNA_104211	-0.194296424114631	-0.523026049852663	-0.584338054176305	-5.95740609959817	0.570257086633946	0.723121218477026	0.873999025279617	Notsig
hsa_circRNA_100750	-0.194515630300378	1.51599930780409	-1.32196762948369	-5.29130359250609	0.2118234063711	0.38895423464246	0.8738662380772	Notsig
hsa_circRNA_103650	-0.194709801422977	-0.584528180946632	-2.15533768337868	-4.1265401489325	0.0530541527181431	0.195169455874404	0.873748633063226	Notsig
hsa_circRNA_104395	-0.194935161574092	1.32708991494103	-1.74794699245996	-4.73539512741955	0.107037846233097	0.272996573746984	0.873612157411812	Notsig
hsa_circRNA_101471	-0.194949323254166	0.0899877624950544	-0.448492418256406	-6.02837001005246	0.662115235509616	0.789538726658993	0.873603581964604	Notsig
hsa_circRNA_100613	-0.195071012050438	-0.45902888270497	-1.50952754295085	-5.05885828878055	0.158089114227645	0.334434556272543	0.873529898142324	Notsig
hsa_circRNA_100211	-0.195215513620295	-0.501850129567128	-2.46653557580182	-3.62834303223036	0.0304230472956798	0.153017105469378	0.873442409021783	Down
hsa_circRNA_100873	-0.19566965704579	-0.193557216576544	-2.52573427729687	-3.53136661381841	0.0273355517688045	0.150207336129137	0.873167502898392	Down
hsa_circRNA_102462	-0.19569190344651	1.31039842896358	-2.3764322864177	-3.77475971750824	0.0357820217593536	0.162153502725533	0.873154038733167	Down
hsa_circRNA_104235	-0.19576030688776	-0.258696030638734	-1.55982624643865	-4.99305283401345	0.145831284468218	0.320224865376718	0.873112640292479	Notsig
hsa_circRNA_101725	-0.196284167201363	2.38295501155546	-1.6649981608167	-4.85114690128478	0.122844644640599	0.292961728902635	0.872795659907264	Notsig
hsa_circRNA_101906	-0.196640927750081	3.60871738314498	-1.22349272542313	-5.40444325311035	0.24557587253371	0.424914980274002	0.872579855074773	Notsig
hsa_circRNA_101963	-0.196681057671036	-0.755238842675197	-2.17821451250654	-4.0907121452646	0.0509524962702962	0.192967415190333	0.872555583782078	Notsig
hsa_circRNA_101708	-0.197001875644912	-0.588250787418903	-2.17497846695896	-4.09578898837851	0.0512449217008419	0.19304330713424	0.872361571614502	Notsig
hsa_circRNA_102126	-0.197170233072053	-0.873522387449985	-2.36190829876744	-3.79821348712086	0.0367271854816643	0.163983661492694	0.872259776033049	Down
hsa_circRNA_400043	-0.197533603412365	0.84101796107452	-1.68018729244404	-4.83019441752326	0.119803638109062	0.2898291435243	0.872040108389752	Notsig
hsa_circRNA_104004	-0.197535946502658	-0.922597875680716	-2.42557815941568	-3.69508664237816	0.0327549173413221	0.158300947740191	0.872038692104955	Down
hsa_circRNA_102427	-0.197585451344296	-0.591471877428334	-2.15364136256515	-4.12919098266775	0.0532132151017773	0.195172646544041	0.872008769359352	Notsig
hsa_circRNA_100879	-0.198330289625862	-0.269161398374393	-2.05129405130199	-4.28755583550223	0.0636868492588099	0.211587599754961	0.871558682640022	Notsig
hsa_circRNA_104339	-0.198816501159675	0.950574817782681	-1.38115174389755	-5.22026444261593	0.193430837913765	0.371902236766347	0.871265002775181	Notsig
hsa_circRNA_102376	-0.198981992216205	-0.750250335233354	-1.50391115864732	-5.06611950636619	0.159511331503979	0.335992783540083	0.87116506599557	Notsig
hsa_circRNA_101013	-0.199285158341372	-0.81871330929707	-2.04742391188031	-4.29348061202895	0.0641185356814883	0.211587599754961	0.870982019695234	Notsig
hsa_circRNA_101975	-0.199342737058432	1.89751743196679	-1.88333270080521	-4.53992480565071	0.0851331296101115	0.241968878765528	0.870947259038885	Notsig
[truncated: 546 more rows]
