# Supplementary material for: Construction and analysis of a survival-associated competing endogenous RNA network in breast cancer
Source: Front Surg. 2023 Jan 6;9:1021195. doi: 10.3389/fsurg.2022.1021195 (PMC9852745; doi:10.3389/fsurg.2022.1021195)
Supplement: Supplementary file 5 [file Datasheet5.zip › Figure_2/GSE101124.Tumor.Normal.txt]

Sample_name	GSM2699595	GSM2699596	GSM2699597	GSM2699587	GSM2699588	GSM2699589	GSM2699590	GSM2699591	GSM2699592	GSM2699593	GSM2699594
hsa_circRNA_400098	-1.120233257	-1.116374261	-1.115161718	-1.120203338	-1.121348513	-1.122612397	-1.122741519	-1.11748463	-1.122347758	-1.12238987	-1.123327538
hsa_circRNA_104415	0.082218002	0.210621477	0.196843575	0.267007113	0.298421836	0.271074968	0.217051598	0.31035484	0.290196285	0.284552799	0.310023507
hsa_circRNA_104689	0.102081548	0.144524863	0.06984833	0.17558512	0.217744021	0.206812977	0.136098106	0.137437524	0.195108403	0.234604791	0.25105333
hsa_circRNA_102055	0.128102073	0.223222655	0.143232995	0.312162373	0.355976318	0.246003348	0.242156262	0.158398664	0.315190052	0.369778927	0.347880822
hsa_circRNA_104014	0.137888043	0.177136079	0.224311945	0.272909289	0.289494314	0.198822935	0.233644896	0.188307617	0.297869652	0.363765158	0.316476795
hsa_circRNA_104667	0.137888043	0.29765534	0.168584144	0.344993324	0.333061249	0.276886702	0.319078793	0.243955912	0.354170089	0.387746703	0.418844978
hsa_circRNA_104826	0.137888043	0.189371472	0.094853366	0.311779277	0.307979356	0.496422648	0.249112504	0.250767706	0.232987189	0.311896621	0.35024411
hsa_circRNA_102059	0.155946346	0.129485165	0.261788892	0.32235747	0.374411491	0.295098196	0.201928473	0.304316769	0.324807048	0.369011167	0.384474901
hsa_circRNA_101835	0.156434735	0.269131909	0.293055145	0.479998706	0.545644871	0.385024946	0.242156262	0.34545763	0.515651655	0.716824892	0.630251499
hsa_circRNA_104761	0.157722095	0.177136079	0.117780994	0.229670463	0.271027446	0.35534976	0.260799405	0.174576233	0.215266156	0.262189841	0.332174747
hsa_circRNA_001383	0.161729553	0.233213384	0.113896228	0.311550098	0.34435382	0.247041195	0.19593796	0.285190139	0.39689402	0.480388206	0.439959401
hsa_circRNA_102105	0.165828679	0.235092526	0.179645505	0.309745608	0.385334878	0.250950983	0.254988851	0.318634768	0.394328818	0.414926001	0.395267271
hsa_circRNA_104896	0.166105092	0.278727066	0.196843575	0.352657662	0.415256265	0.253123453	0.217051598	0.395410168	0.294051086	0.308628942	0.295117008
hsa_circRNA_104072	0.173737852	0.220314213	0.196843575	0.295695824	0.203651732	0.2343416	0.223164287	0.256992396	0.241323389	0.231641196	0.25105333
hsa_circRNA_104383	0.173737852	0.135458144	0.211078393	0.198956873	0.370996427	0.264264119	0.233644896	0.26962398	0.294051086	0.29740222	0.279203474
hsa_circRNA_103513	0.175108806	0.143131064	0.282152475	0.289077696	0.340941661	0.338232802	0.228002159	0.400400985	0.260819141	0.31880384	0.340167767
hsa_circRNA_102764	0.175894231	0.313875274	0.20069722	0.385064829	0.369777604	0.421738719	0.304577586	0.242310454	0.418892769	0.453921978	0.424626895
hsa_circRNA_103381	0.180429632	0.009096326	0.131372772	0.230139008	0.269480742	0.267424012	0.139204873	0.319163619	0.31745637	0.214050367	0.231264213
hsa_circRNA_103455	0.181051336	0.132586462	0.214801497	0.491656156	0.59550541	0.279341216	0.344280524	0.325342345	0.339736872	0.334897258	0.329859441
hsa_circRNA_103763	0.188053153	0.195607254	0.215387137	0.262257118	0.269063371	0.318789985	0.230828809	0.273932789	0.300250544	0.264544519	0.226046532
hsa_circRNA_103171	0.188257369	0.143131064	0.179392031	0.307926494	0.28183657	0.256131368	0.187178181	0.369106842	0.306497705	0.333561514	0.313671572
hsa_circRNA_103418	0.188257369	0.180590859	0.242442917	0.317550951	0.336544775	0.300593388	0.289601155	0.22500477	0.319393691	0.351876896	0.340000474
hsa_circRNA_100982	0.190647987	0.092177106	0.056169889	0.293411884	0.386832471	0.222004301	0.163950034	0.22674145	0.378926373	0.494115712	0.480978572
hsa_circRNA_104827	0.191381858	0.214957765	0.081795727	0.236136525	0.227375357	0.2343416	0.280585004	0.174576233	0.272157289	0.293164106	0.224835766
hsa_circRNA_105029	0.199652397	0.712913651	0.479153647	0.125026445	0.139329399	0.132343396	0.311422518	0.224870189	0.175898544	0.178204135	0.15969007
hsa_circRNA_103452	0.205111771	0.157308391	0.238895665	0.2918074	0.342375177	0.296333846	0.176547771	0.273262982	0.34295791	0.364894177	0.352519772
hsa_circRNA_104477	0.207758283	0.484808963	0.495266789	0.167485826	0.119568292	0.247436382	0.223164287	0.202678124	0.114800187	0.221603328	0.18258727
hsa_circRNA_104809	0.207758283	0.543365556	0.390147079	0.263793125	0.203651732	0.271074968	0.249112504	0.148131822	0.262137129	0.207119847	0.247748815
hsa_circRNA_400007	0.207758283	0.214957765	0.117780994	0.190487374	0.280365933	0.220810492	0.249112504	0.202678124	0.297869652	0.29740222	0.279203474
hsa_circRNA_100494	0.209201982	0.231542763	0.203311298	0.261151465	0.318185148	0.273992477	0.296024087	0.290128948	0.304550421	0.290723751	0.316146096
hsa_circRNA_103904	0.211692336	0.205921502	0.276851972	0.397556749	0.430859124	0.387763753	0.278978261	0.29835258	0.486742715	0.465409325	0.438742271
hsa_circRNA_105025	0.215705935	0.165741485	0.143333846	0.216421019	0.261468952	0.35534976	0.290556021	0.250767706	0.290196285	0.270833497	0.314068825
hsa_circRNA_103810	0.219370966	0.189973889	0.254640325	0.251761166	0.262072334	0.298443721	0.264046266	0.236763668	0.255768267	0.299580636	0.330864422
hsa_circRNA_100086	0.221350029	0.6408388	0.380533147	0.175548902	0.188308307	0.19470667	0.238425535	0.209272633	0.198675974	0.295696451	0.254629264
hsa_circRNA_102560	0.221477859	0.225974248	0.275693208	0.344121641	0.325005549	0.25641196	0.237745147	0.363937368	0.345328091	0.385757865	0.387379598
hsa_circRNA_101661	0.22299084	0.175850663	0.140250422	0.250621088	0.263894979	0.242075687	0.198078374	0.228120149	0.341018436	0.373787243	0.33750094
hsa_circRNA_100709	0.225336817	0.793881558	0.426816361	0.242332862	0.251943313	0.222025843	0.300900636	0.101196293	0.163019462	0.219885455	0.209536298
hsa_circRNA_102287	0.227857664	0.317790876	0.297932873	0.249884314	0.240123225	0.252888228	0.259875678	0.206902033	0.184600837	0.235623596	0.220968253
hsa_circRNA_102646	0.230407338	0.368945826	0.343476884	0.21782456	0.211184692	0.241400183	0.242510116	0.230503265	0.253071114	0.269413968	0.248603471
hsa_circRNA_101979	0.230486648	0.245309291	0.241639819	0.283651436	0.342884346	0.286766581	0.273741206	0.330653287	0.350763814	0.446262104	0.391276832
hsa_circRNA_000936	0.233871698	0.135458144	0.351416548	0.426462148	0.439092673	0.349579662	0.232192745	0.468668627	0.399862783	0.399363162	0.412429831
hsa_circRNA_103267	0.236110435	0.11369034	0.198291923	0.285669615	0.316868084	0.280414601	0.173729213	0.267801855	0.275028758	0.228241344	0.261952275
hsa_circRNA_102134	0.238078098	0.157308391	0.275626669	0.446984904	0.379922698	0.397044765	0.245752233	0.239402496	0.364445837	0.36783074	0.373891105
hsa_circRNA_104980	0.238162159	0.577948376	0.304002135	0.263793125	0.207352549	0.2343416	0.205071929	0.137437524	0.241323389	0.252887958	0.215706084
hsa_circRNA_105030	0.238162159	0.104186742	0.117780994	0.239331353	0.280365933	0.276886702	0.280585004	0.217082715	0.215266156	0.277972293	0.257582696
hsa_circRNA_100511	0.240415339	0.26170655	0.213684796	0.332262109	0.300908373	0.266588157	0.337936008	0.308880592	0.305824289	0.358141397	0.345655237
hsa_circRNA_100479	0.241821371	0.149801622	0.222661857	0.29380672	0.257961947	0.255815725	0.262886623	0.237547274	0.281283458	0.263928766	0.282566783
hsa_circRNA_103325	0.243226266	0.470917685	0.628120028	0.315714159	0.149998027	0.301070797	0.288806011	0.220427642	0.145483523	0.240416672	0.210336684
hsa_circRNA_100335	0.244474346	0.142295144	0.140925941	0.412909295	0.32993786	0.389694872	0.313332487	0.585994105	0.262434583	0.279080723	0.37348223
hsa_circRNA_100463	0.244741519	0.225192542	0.213276696	0.274316237	0.336085951	0.311302658	0.31004282	0.225545286	0.297307242	0.361528243	0.409453314
hsa_circRNA_100585	0.245001922	0.350972651	0.311051017	0.218088965	0.18590753	0.277008334	0.265163756	0.237160976	0.211363382	0.212819077	0.212909921
hsa_circRNA_104397	0.246030429	0.276414168	0.38174193	0.211732066	0.271027446	0.240699219	0.238542131	0.174576233	0.215266156	0.225648305	0.247748815
hsa_circRNA_101893	0.246360231	0.306476898	0.271900853	0.269561454	0.286980536	0.339031856	0.362738995	0.363893421	0.334478616	0.314589677	0.329678116
hsa_circRNA_101288	0.246708286	0.16437525	0.259940828	0.345022176	0.368969967	0.360813575	0.275526766	0.300845799	0.347443882	0.410812317	0.413605048
hsa_circRNA_101160	0.24964141	0.203459649	0.370256691	0.540131989	0.536801942	0.381963908	0.301799296	0.425163973	0.546041832	0.575281541	0.528534271
hsa_circRNA_102901	0.249880339	0.290387054	0.320949554	0.213919003	0.227735198	0.272684961	0.236569889	0.239015766	0.206436729	0.208770852	0.21481174
hsa_circRNA_101749	0.252305917	0.241751056	0.166081279	0.353106311	0.307906035	0.312707468	0.409008682	0.262689212	0.320625991	0.303771648	0.322944447
hsa_circRNA_104004	0.252313293	0.419715794	0.290946887	0.17558512	0.213100763	0.247436382	0.172620433	0.264058316	0.195108403	0.300761142	0.247748815
hsa_circRNA_104192	0.252313293	0.230302008	0.370985527	0.409745396	0.451139175	0.450778204	0.260799405	0.45153659	0.505559287	0.552703331	0.525654221
hsa_circRNA_104824	0.252313293	0.445355797	0.370985527	0.211732066	0.233095692	0.247436382	0.228188812	0.31655855	0.20584231	0.231641196	0.206366227
hsa_circRNA_100031	0.252672225	0.215317678	0.470798648	0.494378196	0.524275673	0.507236539	0.341038856	0.469778381	0.485136882	0.595073302	0.54012004
hsa_circRNA_102189	0.253744911	0.268844097	0.281123846	0.405439491	0.383280891	0.304789727	0.275482581	0.449026506	0.349568727	0.310755891	0.314589517
hsa_circRNA_100987	0.254303145	0.304968226	0.318266014	0.42912633	0.386507662	0.419292264	0.346880354	0.387599883	0.410969697	0.372251684	0.391171557
hsa_circRNA_101939	0.255864453	0.53785006	0.500905921	0.248637558	0.214727764	0.208443577	0.218589474	0.200473577	0.230951137	0.270617754	0.227359635
hsa_circRNA_102325	0.257438745	0.27136048	0.275951524	0.48915367	0.527341329	0.479920758	0.333703105	0.441863534	0.586280846	0.623298667	0.603088152
hsa_circRNA_103916	0.258972757	0.291889716	0.117780994	0.320090193	0.363544614	0.35534976	0.311422518	0.480246398	0.330321958	0.427270474	0.400886924
hsa_circRNA_103481	0.259627425	0.312787838	0.319242786	0.359164871	0.338731739	0.409474151	0.317639927	0.316754478	0.405993237	0.397396211	0.375973609
hsa_circRNA_102520	0.260566448	0.596645251	0.475909921	0.268524838	0.321232158	0.359635338	0.399322578	0.209768206	0.202245034	0.324646415	0.269566638
hsa_circRNA_101604	0.263352412	0.440717567	0.396502355	0.243389308	0.276288808	0.282728558	0.317309961	0.326680525	0.243831761	0.292045218	0.276143815
hsa_circRNA_100052	0.263404916	0.204726202	0.266627723	0.370598403	0.411774857	0.337040096	0.26693599	0.316575057	0.381052976	0.440064444	0.431481693
hsa_circRNA_102392	0.265389037	0.215421313	0.147764994	0.314908209	0.284474848	0.248705262	0.251468447	0.320816417	0.355241489	0.231979625	0.254705932
hsa_circRNA_104615	0.267377923	0.177136079	0.168584144	0.311779277	0.252622373	0.240699219	0.2703629	0.322264533	0.268995785	0.270833497	0.275236368
hsa_circRNA_104714	0.267377923	0.352777846	0.275626669	0.344993324	0.403257873	0.312558521	0.339702762	0.395410168	0.407818874	0.394772899	0.377303456
hsa_circRNA_100932	0.268410229	0.187730592	0.205999698	0.284111058	0.288192929	0.244170331	0.259407202	0.245665422	0.240120289	0.296618348	0.30606495
hsa_circRNA_100823	0.270596334	1.199684005	0.463181162	0.259234066	0.235701895	0.258282444	0.323346804	0.264187451	0.244328379	0.304556658	0.269597357
hsa_circRNA_101210	0.27085886	0.372491016	0.348205131	0.24176703	0.255587494	0.238623856	0.24158126	0.278432235	0.247402633	0.22476451	0.247392421
hsa_circRNA_100185	0.272575149	0.236142836	0.329561856	0.334574239	0.379172591	0.41135815	0.298742042	0.490763335	0.423576099	0.427801525	0.415797908
hsa_circRNA_104022	0.273342192	0.230302008	0.390147079	0.36523832	0.393230567	0.406506143	0.339702762	0.427889086	0.370739199	0.350482162	0.389851338
hsa_circRNA_104378	0.273342192	0.380306555	0.290946887	0.202188545	0.298421836	0.192315756	0.2703629	0.243955912	0.20584231	0.270833497	0.238641332
hsa_circRNA_100454	0.274836216	0.148207965	0.507129208	0.578489628	0.626660444	0.51424309	0.337678499	0.472142523	0.68224851	0.62975156	0.60686857
hsa_circRNA_100020	0.277315675	0.316719403	0.158171968	0.330123214	0.330013399	0.384192113	0.395161462	0.247571788	0.397608563	0.363649185	0.359757469
hsa_circRNA_000815	0.277681042	0.272983725	0.172701476	0.263976873	0.297113285	0.329982315	0.308946401	0.312173888	0.329657014	0.323300121	0.307874282
hsa_circRNA_103136	0.278308176	0.278256444	0.352654772	0.529648055	0.492587355	0.402604689	0.326817482	0.380962243	0.547293442	0.59225572	0.579794956
hsa_circRNA_104413	0.278771186	0.264649152	0.304002135	0.386571078	0.439428265	0.329674323	0.311422518	0.298515153	0.354170089	0.459060765	0.389851338
hsa_circRNA_104835	0.278771186	0.252043272	0.338869372	0.374468343	0.400161103	0.433342213	0.395285525	0.284548126	0.439715799	0.43754956	0.44210537
hsa_circRNA_100950	0.281991473	0.255831192	0.292004983	0.219986378	0.248719231	0.259614915	0.25630487	0.213770891	0.26193891	0.230527229	0.240208859
hsa_circRNA_101838	0.282934689	0.49809021	0.43308409	0.282885663	0.207555302	0.272883434	0.294313387	0.221888741	0.274215048	0.276472336	0.282609131
hsa_circRNA_100728	0.284360281	0.252909808	0.339585007	0.391549402	0.397629213	0.350967237	0.305053398	0.323152526	0.431040456	0.421251771	0.432119172
hsa_circRNA_101050	0.284360281	0.187187642	0.24098755	0.276407542	0.356948606	0.347092899	0.28360586	0.304693056	0.255045678	0.295227261	0.284916043
hsa_circRNA_101073	0.286890838	0.390702771	0.300837538	0.357141027	0.453337066	0.375873611	0.377524024	0.336646937	0.397299226	0.442967991	0.443422901
hsa_circRNA_104597	0.287221729	0.34500794	0.327912097	0.275156709	0.242132027	0.264264119	0.276615648	0.264058316	0.223970099	0.277972293	0.324793898
hsa_circRNA_104837	0.287221729	0.291889716	0.117780994	0.3319539	0.35007272	0.396711332	0.363644467	0.637034062	0.334202105	0.422651511	0.418844978
hsa_circRNA_100629	0.288442287	0.170951903	0.44976618	0.508753684	0.567362097	0.513249487	0.389714189	0.463241003	0.572774194	0.614212939	0.591524196
hsa_circRNA_103067	0.288954513	0.25149548	0.219810123	0.344537997	0.345406306	0.310567308	0.350767018	0.283110599	0.351060974	0.354523107	0.367159972
hsa_circRNA_102725	0.289203731	0.469980241	0.706473393	0.211958468	0.260426943	0.201318578	0.274219491	0.182777586	0.271138377	0.28466423	0.299617797
hsa_circRNA_103597	0.291061365	0.266962112	0.377400352	0.374749608	0.402788714	0.361950447	0.308884501	0.385042472	0.477716347	0.443611602	0.447394399
hsa_circRNA_100306	0.291876852	0.744879998	0.32809785	0.169919726	0.23031237	0.224571398	0.267603299	0.234679906	0.196809366	0.275757436	0.230865602
hsa_circRNA_103615	0.291876852	0.253480509	0.291518429	0.316505052	0.408459311	0.314724297	0.278537711	0.40696896	0.373876005	0.399727222	0.3961369
hsa_circRNA_104218	0.294204414	0.264649152	0.327912097	0.170396986	0.126048549	0.240699219	0.2703629	0.243955912	0.262137129	0.171935751	0.192484037
hsa_circRNA_100780	0.295658426	0.654647181	0.288113106	0.255405086	0.176072749	0.275153845	0.295961659	0.226326015	0.217610477	0.227442159	0.210336684
hsa_circRNA_103264	0.296339866	0.203610776	0.389272325	0.456976832	0.506120388	0.458862273	0.298020252	0.462728012	0.472838027	0.510871128	0.495136804
hsa_circRNA_101987	0.296969263	0.259949499	0.140250422	0.329419634	0.343613148	0.282992172	0.311989053	0.259726981	0.373903857	0.303472815	0.301198522
hsa_circRNA_102904	0.29919717	0.203770721	0.218452589	0.36135577	0.400757874	0.327735396	0.367502047	0.45826206	0.352928559	0.346103961	0.375521337
hsa_circRNA_101413	0.300845463	0.24424923	0.262406887	0.322403803	0.35922924	0.327460741	0.266403738	0.342665217	0.362683659	0.312266903	0.335737585
hsa_circRNA_103684	0.303914851	0.816512016	0.457197156	0.348911726	0.293973424	0.386575956	0.34931337	0.311186026	0.300103378	0.315047195	0.318193675
hsa_circRNA_103806	0.304813419	0.471458371	0.512437063	0.279635726	0.290519606	0.248523092	0.341695369	0.280500402	0.303357364	0.284217037	0.303150732
hsa_circRNA_100630	0.304886826	0.225302122	0.364534375	0.463831496	0.513833048	0.434234668	0.287343267	0.546441921	0.509753375	0.512725434	0.470414648
hsa_circRNA_000571	0.305295284	0.145143419	0.214972022	0.371748133	0.298798372	0.381401477	0.310504588	0.353915051	0.311281906	0.240208209	0.247452076
hsa_circRNA_104680	0.306563136	0.306369675	0.428176864	0.208047301	0.23678336	0.271074968	0.280585004	0.264058316	0.210057697	0.225648305	0.242501009
hsa_circRNA_104743	0.306563136	0.622556473	0.351259277	0.208047301	0.247411102	0.28955923	0.329327165	0.334228573	0.2537509	0.315944578	0.279203474
hsa_circRNA_100123	0.313239841	0.340957148	0.413470156	0.412033422	0.472222749	0.383111046	0.399413519	0.389652258	0.377858	0.42817473	0.43956274
hsa_circRNA_104568	0.31507854	0.376329948	0.224311945	0.536898906	0.432538201	0.438592445	0.437959259	0.365605024	0.384276218	0.459060765	0.418844978
hsa_circRNA_101170	0.31549723	0.389402162	0.296334266	0.265055382	0.307369705	0.260576507	0.329714734	0.251161393	0.273218629	0.230083285	0.25570057
hsa_circRNA_102031	0.319995709	0.196232606	0.302256605	0.462366364	0.450771392	0.428129428	0.269927195	0.43837536	0.453286026	0.408459124	0.400478002
hsa_circRNA_103152	0.322560055	0.141625038	0.292645847	0.334715701	0.339926624	0.385910469	0.359765635	0.432379939	0.330008564	0.353811118	0.355988644
hsa_circRNA_100279	0.325066891	0.204726202	0.350642756	0.454444434	0.39520855	0.382605165	0.442897955	0.389034483	0.478366663	0.391992973	0.404935625
hsa_circRNA_102130	0.327490999	0.328865446	0.437262455	0.266263271	0.282037616	0.3247627	0.330512534	0.25394599	0.296071772	0.300248172	0.300785238
hsa_circRNA_100088	0.329618331	0.454790388	0.675157671	0.305523443	0.274880545	0.398425259	0.300207228	0.371068572	0.2849169	0.259865927	0.276986378
hsa_circRNA_103371	0.330733624	0.239000068	0.555093042	0.698080738	0.787496082	0.551037363	0.383186028	0.531717966	0.751359124	0.833288846	0.760009993
hsa_circRNA_100668	0.331480516	0.737061002	0.377448628	0.237516153	0.393151768	0.270261539	0.339884712	0.21708721	0.265219576	0.354151202	0.289061843
hsa_circRNA_103980	0.333365418	0.24907816	0.275626669	0.328037715	0.317316914	0.385996412	0.287115549	0.395410168	0.364335876	0.357995898	0.33562462
hsa_circRNA_102083	0.335539297	0.514093497	0.306096624	0.223731666	0.264588588	0.276022742	0.349198024	0.229290591	0.295795907	0.335556985	0.277493761
hsa_circRNA_102476	0.335713957	0.122337414	0.242298	0.442401704	0.458103726	0.459027958	0.374659193	0.37771357	0.317637009	0.343091539	0.366121454
hsa_circRNA_102014	0.335737538	1.09380004	0.554047874	0.464867919	0.308400698	0.318094916	0.380320574	0.336252622	0.289507127	0.363115218	0.351382972
hsa_circRNA_103240	0.336330433	0.714594765	0.426971147	0.2833775	0.272320117	0.316625047	0.28820107	0.329488204	0.25173141	0.265594901	0.273058949
hsa_circRNA_102450	0.336386831	0.429158258	0.722845662	0.294485967	0.284622078	0.382118567	0.367577012	0.236812742	0.273808291	0.291660574	0.297913083
hsa_circRNA_103549	0.337364603	0.394232185	0.215450217	0.222177172	0.213678752	0.22953032	0.298436503	0.193322188	0.266795976	0.203627355	0.225349449
hsa_circRNA_101222	0.338078008	0.795507926	0.492353908	0.307249664	0.308889537	0.355174618	0.376257288	0.252705722	0.235478127	0.315401572	0.274644184
hsa_circRNA_102248	0.338413704	0.5117488	0.556070146	0.421568583	0.26491302	0.282050561	0.338662741	0.257163904	0.442167132	0.385728457	0.365585768
hsa_circRNA_101402	0.338604425	0.276252181	0.350266696	0.364372896	0.385894592	0.38512764	0.379983726	0.392823437	0.385688353	0.378288607	0.426222181
hsa_circRNA_102097	0.338946611	0.267025721	0.269274029	0.34077931	0.326622767	0.417995495	0.360334723	0.417167062	0.399417143	0.295728886	0.360413023
hsa_circRNA_103711	0.339428157	0.415465244	0.418835403	0.356042365	0.209428246	0.353249928	0.275199276	0.286965573	0.205044933	0.26679801	0.220861291
hsa_circRNA_104527	0.339605628	0.342253192	0.581354307	0.585409454	0.583228312	0.509272479	0.458007501	0.571556617	0.514080411	0.555392074	0.546835873
hsa_circRNA_100678	0.339963839	0.232069224	0.36465954	0.474745683	0.546104103	0.435034703	0.28360586	0.399856791	0.556874845	0.626038744	0.576579185
hsa_circRNA_103122	0.341306916	0.243907206	0.444575595	0.507024364	0.515353342	0.480729077	0.382675772	0.459788139	0.543520418	0.541988647	0.543725608
hsa_circRNA_101556	0.343272254	0.831746198	0.390411229	0.263155416	0.231202641	0.290836185	0.346940416	0.186737395	0.191922396	0.232635434	0.229007536
hsa_circRNA_101922	0.343303329	0.455410575	0.786710841	0.303154903	0.275521096	0.225117594	0.204314649	0.252874412	0.21375766	0.406559122	0.355439341
hsa_circRNA_400028	0.345751638	0.291889716	0.649641844	0.587492008	0.631782251	0.646175492	0.485145961	0.607823714	0.700917391	0.761510587	0.670249493
hsa_circRNA_400053	0.345751638	0.674934084	0.558622751	0.368457124	0.418709526	0.40261652	0.433165493	0.406088258	0.364335876	0.394772899	0.381074612
hsa_circRNA_103193	0.346402773	0.596519118	0.558298588	0.290309581	0.344714885	0.406609096	0.397148605	0.282220715	0.304521125	0.343075835	0.344345214
hsa_circRNA_101815	0.34651633	0.385044549	0.383835812	0.333917131	0.195606749	0.2662329	0.255952446	0.362055212	0.193133045	0.216590727	0.211035038
hsa_circRNA_101914	0.348767625	0.866123614	0.483793863	0.233040943	0.252248503	0.305171558	0.486455745	0.248173424	0.232535984	0.402403897	0.390767988
hsa_circRNA_104418	0.350677848	0.438861293	0.327912097	0.254939004	0.265136884	0.329674323	0.238542131	0.292027782	0.380158821	0.197528561	0.247748815
hsa_circRNA_000526	0.352158997	0.310921878	0.141747052	0.428517821	0.475788258	0.411150894	0.409288213	0.447576616	0.390396504	0.346463527	0.378473247
hsa_circRNA_100140	0.352336096	0.377648657	0.556770726	0.287427001	0.309403571	0.305114887	0.395933517	0.277560058	0.245012159	0.266878865	0.24051054
hsa_circRNA_101458	0.352336096	0.24330012	0.557915003	0.578368202	0.611055052	0.527949615	0.325215944	0.534551325	0.658324445	0.696674659	0.658635471
hsa_circRNA_102233	0.352402153	0.287406882	0.387059357	0.455734873	0.50987023	0.492203071	0.444873164	0.514147371	0.474458095	0.551681863	0.523474891
hsa_circRNA_103679	0.355051079	0.657819822	0.496568944	0.354338553	0.286314532	0.411156633	0.505998449	0.304248654	0.294340403	0.288347127	0.333461835
hsa_circRNA_102621	0.358667176	0.383653598	0.453226521	0.309228953	0.280322554	0.376193842	0.379471455	0.225174847	0.282389032	0.303312354	0.318655522
hsa_circRNA_103216	0.358667176	0.359369586	0.467128708	0.295022513	0.3060861	0.369908274	0.252672512	0.306141307	0.319068677	0.300851396	0.265028117
hsa_circRNA_103167	0.359371307	0.575514385	0.506987451	0.340592583	0.2845579	0.326821036	0.311718168	0.297861121	0.284396629	0.326668679	0.269645949
hsa_circRNA_101965	0.360886585	0.143796804	0.231230602	0.662559147	0.587536498	0.773111279	0.562531519	0.633424391	0.410809422	0.281615076	0.404549785
hsa_circRNA_103187	0.36357432	0.310428296	0.283875012	0.244503492	0.268246945	0.269170007	0.28868578	0.185367996	0.22323538	0.234947185	0.300699896
hsa_circRNA_102178	0.363804613	0.575120522	0.523397922	0.416314769	0.366768847	0.421263497	0.456024133	0.346948507	0.324552097	0.338969634	0.358713311
hsa_circRNA_104226	0.367284061	0.35007515	0.094853366	0.512036627	0.559631468	0.509272479	0.31547013	0.731252145	0.510343106	0.405896974	0.462711379
hsa_circRNA_104366	0.367284061	0.461596908	0.698547942	0.791514752	0.621767843	0.643034471	0.668912581	0.611020109	0.661140467	0.701193631	0.685518545
hsa_circRNA_104372	0.367284061	0.388498303	0.41010108	0.458220308	0.477668507	0.3763832	0.420305711	0.406088258	0.432200889	0.448738136	0.475078153
hsa_circRNA_104840	0.367284061	0.361722634	0.36179962	0.481257786	0.4716774	0.509272479	0.543575641	0.384096668	0.497631106	0.53147582	0.561971968
hsa_circRNA_102760	0.367949184	0.145552591	0.488906837	0.637169484	0.615666013	0.585268817	0.338256583	0.545875664	0.668662718	0.597254368	0.598294136
hsa_circRNA_103296	0.3718195	0.44158089	0.571923169	0.329595043	0.346936324	0.382554634	0.447001096	0.338865958	0.340906082	0.396832914	0.383622244
hsa_circRNA_102881	0.37195607	0.788167134	0.743049406	0.213647348	0.238662559	0.378709449	0.420793951	0.230350394	0.260538249	0.297480194	0.250699886
hsa_circRNA_103641	0.373602571	0.469950847	0.361348141	0.351064957	0.294252353	0.365867584	0.341875409	0.257635727	0.338867654	0.353412729	0.345251655
hsa_circRNA_001578	0.374568646	0.465924718	0.432106404	0.303639493	0.314806582	0.358525019	0.389012564	0.400467806	0.294690994	0.313998558	0.304833222
hsa_circRNA_103292	0.375161969	0.280939489	0.197228608	0.439255654	0.361450212	0.430323058	0.417346655	0.281266242	0.388456821	0.475082184	0.440956946
hsa_circRNA_102966	0.375285879	0.262280292	0.511014396	0.498376293	0.543086222	0.554693554	0.48384528	0.525390134	0.498761387	0.496184679	0.538690325
hsa_circRNA_100765	0.375621146	0.378895173	0.399145551	0.291331015	0.291240846	0.327278555	0.300699597	0.276172193	0.335522858	0.368149854	0.371421396
hsa_circRNA_102701	0.377787599	0.382177765	0.440534255	0.342845005	0.333084131	0.374556706	0.277053712	0.251161393	0.301039498	0.30742391	0.305367416
hsa_circRNA_104194	0.37957204	0.600073594	0.5302695	0.263793125	0.164659435	0.271074968	0.359329421	0.41164899	0.210057697	0.266762064	0.269885823
hsa_circRNA_104244	0.37957204	0.252043272	0.41010108	0.341962678	0.203651732	0.206812977	0.264469256	0.210743568	0.215266156	0.203416777	0.165536563
hsa_circRNA_105039	0.37957204	0.394796626	0.211078393	0.344993324	0.462802041	0.3763832	0.411659404	0.50241112	0.565495432	0.581762066	0.542045029
hsa_circRNA_102333	0.380182099	0.111472614	0.171648637	0.637285698	0.860458871	0.275256389	0.194555563	0.890635553	0.633004932	0.520091438	0.57982659
hsa_circRNA_100529	0.381367139	0.27073494	0.420080085	0.617695187	0.583554652	0.581498374	0.497585179	0.522913855	0.644365634	0.611064543	0.570415472
hsa_circRNA_104216	0.385493261	0.582250863	0.338869372	0.202188545	0.261468952	0.294264467	0.37770543	0.243955912	0.200510808	0.281056474	0.242501009
hsa_circRNA_103553	0.386443262	0.767479752	0.456487581	0.290032972	0.288780164	0.228926485	0.265070708	0.511073049	0.211448219	0.265799941	0.262366031
hsa_circRNA_102054	0.387213108	0.245668879	0.304350986	0.523412701	0.576036173	0.523283831	0.432023382	0.361115455	0.4691299	0.474752837	0.450229314
hsa_circRNA_103169	0.387439804	0.469162805	0.387544924	0.513209869	0.482535132	0.502013273	0.385276151	0.502900249	0.50601025	0.570213322	0.57637282
hsa_circRNA_000950	0.387573601	0.666610761	0.538067309	0.183339486	0.19607396	0.278813837	0.336762459	0.280123595	0.330590432	0.228965339	0.244699058
hsa_circRNA_103056	0.388653227	0.342969701	0.426105346	0.354265862	0.297046532	0.341993027	0.349111634	0.254195734	0.327766299	0.339497973	0.368336201
hsa_circRNA_100610	0.38876466	0.601829599	0.456676783	0.332369263	0.37145469	0.358138141	0.438139839	0.248951192	0.278020733	0.361496386	0.376005115
hsa_circRNA_102079	0.389269064	0.361363831	0.521231801	0.497719697	0.507400728	0.497766604	0.468437485	0.516203727	0.483323985	0.552051937	0.549866883
hsa_circRNA_103798	0.389647936	0.876648199	0.369402085	0.359503695	0.264568362	0.339410958	0.371724066	0.250495522	0.332067824	0.341025735	0.325581471
hsa_circRNA_100470	0.38994826	0.386929118	0.264213178	0.436849085	0.481923919	0.424396857	0.397957817	0.516444169	0.505966428	0.477150497	0.472808054
hsa_circRNA_102069	0.395362874	0.24728128	0.452625578	0.531816403	0.512415552	0.563953748	0.500380585	0.613512657	0.512596274	0.522850477	0.539205115
hsa_circRNA_104169	0.400263788	1.145126363	0.643454761	0.399480279	0.333061249	0.433342213	0.488447051	0.359741909	0.30457083	0.372618638	0.35024411
hsa_circRNA_104302	0.400263788	0.33588601	0.495266789	0.604974349	0.708614877	0.45538037	0.44825235	0.539045689	0.563084501	0.508575953	0.492819508
hsa_circRNA_104932	0.400263788	0.34500794	0.523705311	0.650388668	0.59412575	0.614486218	0.505066715	0.516836547	0.705665126	0.659257164	0.678448038
hsa_circRNA_103225	0.400290274	0.835082906	0.526893272	0.352971632	0.205211446	0.326879161	0.366574122	0.451159053	0.2239519	0.2410883	0.276986378
hsa_circRNA_101830	0.402708152	0.487008743	0.509482113	0.397753539	0.351936195	0.41568192	0.420866989	0.377697504	0.341931629	0.411298502	0.386973594
hsa_circRNA_104207	0.404905763	0.34500794	0.610420655	0.677486077	0.76395039	0.652121372	0.471940457	0.611020109	0.72559606	0.780611244	0.72815374
hsa_circRNA_104560	0.404905763	0.645185911	0.66067201	0.352657662	0.403257873	0.492265115	0.441812939	0.340855178	0.397211337	0.348070426	0.393177085
hsa_circRNA_101920	0.404934186	0.483448271	0.485529845	0.346409999	0.366824537	0.346348795	0.385204782	0.256840588	0.361311442	0.393881753	0.368667806
hsa_circRNA_101647	0.406098253	0.278910774	0.393552015	0.346031592	0.258415572	0.256560229	0.256953096	0.303983096	0.256634379	0.245272147	0.21877572
hsa_circRNA_103906	0.407047836	0.617111714	0.629602464	0.376261006	0.329965903	0.454591049	0.475699695	0.361383868	0.363081721	0.391992973	0.438830836
hsa_circRNA_103088	0.409885626	0.338910777	0.512525303	0.38373663	0.314517288	0.316981328	0.346742911	0.359340663	0.36482141	0.310640794	0.315343439
hsa_circRNA_104754	0.410472211	0.700696592	0.419239246	0.323685838	0.293344473	0.364753245	0.299869677	0.334228573	0.434017187	0.333291175	0.371405473
hsa_circRNA_104807	0.410472211	0.35007515	0.551221665	0.320090193	0.317316914	0.385996412	0.369327428	0.298515153	0.380158821	0.293164106	0.332174747
hsa_circRNA_101848	0.41066549	0.221974166	0.616338253	0.624080662	0.654654295	0.61561332	0.417870029	0.55781071	0.678896917	0.671683819	0.663409796
hsa_circRNA_103315	0.412642986	0.558934044	0.56520391	0.332271593	0.310755453	0.423038409	0.351285994	0.485290217	0.257769922	0.356732582	0.364339628
hsa_circRNA_101672	0.413172912	1.083812105	0.674851325	0.433152471	0.40183173	0.493738884	0.538086409	0.467017317	0.340906082	0.390839784	0.376938393
hsa_circRNA_101678	0.413602871	0.65651395	0.550912399	0.424437456	0.409379636	0.404615589	0.443731142	0.428064358	0.413477818	0.44269312	0.476314048
hsa_circRNA_103813	0.414894096	0.165741485	0.569310928	0.567722052	0.618620396	0.619985917	0.480347235	0.568459206	0.596020948	0.576685337	0.597251323
hsa_circRNA_101800	0.41549241	0.304406099	0.627083336	0.62361922	0.619641419	0.608142955	0.427482725	0.62995578	0.636388116	0.600020089	0.617438481
hsa_circRNA_102467	0.419460741	0.195388651	0.494004201	0.507378514	0.548844265	0.503569247	0.369224612	0.520632878	0.510229197	0.564790559	0.556401771
hsa_circRNA_104485	0.421065136	1.003295521	0.808063471	0.461066153	0.532693156	0.509272479	0.571951483	0.587361634	0.475609287	0.552703331	0.546835873
hsa_circRNA_102899	0.423114038	1.125790821	0.535630198	0.438406042	0.409731126	0.413909728	0.515077777	0.27216569	0.351426209	0.428752302	0.359230637
hsa_circRNA_001978	0.423711037	0.354940012	0.44555905	0.47694289	0.532291339	0.472807081	0.461767511	0.595669365	0.603794248	0.571177826	0.570153136
hsa_circRNA_100667	0.424417027	0.435161093	0.308832021	0.348970368	0.316997479	0.344630439	0.367466865	0.317730973	0.278904162	0.277098479	0.310958814
hsa_circRNA_104249	0.426729001	0.368999101	0.41010108	0.263793125	0.337285943	0.3763832	0.411659404	0.292027782	0.325221716	0.333291175	0.33562462
hsa_circRNA_104482	0.426729001	0.626317628	0.523705311	0.275156709	0.317316914	0.312558521	0.38692852	0.401117789	0.320456281	0.293164106	0.344309957
hsa_circRNA_103226	0.427272808	0.460625295	0.486986138	0.523683067	0.558543437	0.549599142	0.638729197	0.501357149	0.535416127	0.615374333	0.635352152
hsa_circRNA_103413	0.430799369	0.685583285	0.491207727	0.41918026	0.367400156	0.445038361	0.444340334	0.463441947	0.367811675	0.445540561	0.425187132
hsa_circRNA_104457	0.431389435	0.872270318	0.462666843	0.275156709	0.213100763	0.3920583	0.540810834	0.26962398	0.327583633	0.363765158	0.362573176
hsa_circRNA_103017	0.431495835	0.203459649	0.213920692	0.44618441	0.486866887	0.462615155	0.36579427	0.584989164	0.384397018	0.360883944	0.438375433
hsa_circRNA_101712	0.432840356	0.636713681	0.231338728	0.272860642	0.212708701	0.286459622	0.352787201	0.319622008	0.260343606	0.273644334	0.25755736
hsa_circRNA_101309	0.432925333	0.458157799	0.546373449	0.612655145	0.642940227	0.630263369	0.473754503	0.552491992	0.670381905	0.705484512	0.707921398
hsa_circRNA_104361	0.435997127	0.574719469	0.338869372	0.299934971	0.197227873	0.35534976	0.420305711	0.284548126	0.399355119	0.252887958	0.25105333
hsa_circRNA_101464	0.437763968	1.096133221	0.22319118	0.2702864	0.223851772	0.170785703	0.239444841	0.259476262	0.203412032	0.271946314	0.266860013
hsa_circRNA_102062	0.439836038	0.442936697	0.442382585	0.530907147	0.550380515	0.543118517	0.54321798	0.596042827	0.530381007	0.529913046	0.553847599
hsa_circRNA_101683	0.439867877	0.368523939	0.505751801	0.541479381	0.522338874	0.501639601	0.492740545	0.503439314	0.50416098	0.528941871	0.533842372
hsa_circRNA_102788	0.440885521	1.108899388	0.54837394	0.373459404	0.384335713	0.480830772	0.407999341	0.351980555	0.280897802	0.326676513	0.302500079
hsa_circRNA_104210	0.44130768	0.426519217	0.444575595	0.487417015	0.548093787	0.573217937	0.574619146	0.512169281	0.557551306	0.558284924	0.60208986
hsa_circRNA_104354	0.44130768	0.763459282	0.511539206	0.302876262	0.363544614	0.396711332	0.420305711	0.384096668	0.397211337	0.43395129	0.436190729
hsa_circRNA_400037	0.44130768	0.365656823	0.304002135	0.525929053	0.477668507	0.652121372	0.594643883	0.365605024	0.557551306	0.538520518	0.535567948
hsa_circRNA_400039	0.44130768	0.252043272	0.327912097	0.198956873	0.233095692	0.192315756	0.217051598	0.155515796	0.180716415	0.266762064	0.230315539
hsa_circRNA_101346	0.44289158	0.2977126	0.492471223	0.707027	0.757173321	0.701391391	0.427027326	0.692574663	0.79301962	0.762996639	0.76682127
hsa_circRNA_101827	0.446696916	0.648062811	0.484404455	0.729493702	0.825758238	0.699006561	0.463098171	0.63738482	0.899443844	0.865809744	0.842056364
hsa_circRNA_102534	0.447870965	0.862253444	0.77965379	0.508564492	0.4312866	0.544506421	0.627714527	0.39212777	0.38015729	0.470490961	0.456266196
hsa_circRNA_100852	0.448312564	0.325349533	0.2985804	0.655595505	0.650932521	0.518996904	0.375287705	0.725811283	0.614895767	0.450729692	0.569931155
hsa_circRNA_101630	0.451702608	0.891341399	0.639227368	0.461192874	0.450010095	0.488297641	0.576673102	0.505442932	0.424319713	0.48237082	0.525534453
hsa_circRNA_104127	0.452459416	0.463949033	0.390147079	0.352657662	0.406653342	0.379842671	0.369327428	0.334228573	0.318052434	0.391442253	0.418844978
hsa_circRNA_102807	0.45352881	0.404726816	0.46147266	0.58583551	0.533682069	0.55850137	0.509218731	0.608618448	0.56283474	0.507769793	0.509715279
hsa_circRNA_101307	0.454682492	0.2006994	0.700782533	0.732646992	0.701046803	0.673842182	0.426835734	0.69458451	0.727879387	0.76677542	0.737368134
hsa_circRNA_101338	0.456690605	0.210621477	0.601699027	0.693507375	0.645299074	0.641434135	0.467393474	0.637247936	0.656332011	0.638073269	0.646621084
hsa_circRNA_102765	0.456768714	0.47322788	0.462517997	0.579191027	0.608377987	0.54382308	0.47412823	0.445294392	0.581173553	0.647223828	0.618071941
hsa_circRNA_100962	0.4612676	0.748105649	0.763295085	0.372359223	0.356413472	0.431918482	0.468187875	0.326706425	0.367375419	0.378214909	0.377920515
hsa_circRNA_102754	0.46189547	0.378535894	0.640436938	0.638315725	0.719066167	0.643399885	0.479812476	0.621779829	0.629459251	0.727280266	0.72383739
hsa_circRNA_104035	0.46245605	0.44320241	0.625088223	0.36523832	0.271027446	0.379842671	0.395285525	0.395410168	0.2814968	0.357995898	0.395324292
hsa_circRNA_000943	0.464592124	0.553117695	0.507700573	0.4211884	0.474184471	0.476051334	0.491486191	0.368927343	0.374837303	0.426830522	0.433202747
hsa_circRNA_100407	0.465031578	0.275002391	0.462756235	0.600640448	0.60692507	0.522276478	0.406003872	0.582924747	0.555598315	0.568910567	0.604724983
hsa_circRNA_103818	0.465928301	0.510080362	0.473334439	0.207225534	0.218507562	0.286534634	0.320435987	0.198274469	0.308558526	0.24668116	0.237457003
hsa_circRNA_104481	0.466301923	0.533222921	0.338869372	0.419914363	0.321310643	0.385996412	0.416869255	0.284548126	0.325221716	0.34433186	0.295117008
hsa_circRNA_103741	0.46908142	0.366231802	0.727553326	0.364522337	0.402114877	0.461657417	0.350985964	0.368800029	0.314696366	0.314775541	0.322021531
hsa_circRNA_103265	0.469614499	0.566322021	0.53132696	0.449830599	0.423789875	0.48719628	0.492438414	0.458110145	0.436479263	0.461758399	0.477793053
hsa_circRNA_103352	0.469634154	0.332845137	0.254890892	0.467993303	0.537410143	0.45986117	0.550486743	0.473477319	0.50311059	0.545124389	0.553692805
hsa_circRNA_000162	0.471958096	0.37539446	0.232299408	0.442817366	0.531471578	0.443773111	0.422827603	0.59342732	0.542349421	0.433577154	0.452612986
hsa_circRNA_102422	0.472456269	0.468605675	0.520368039	0.516831691	0.554935958	0.508241424	0.489158709	0.529943764	0.545739344	0.521902568	0.582508482
hsa_circRNA_104720	0.472492464	0.356989152	0.41010108	0.547350964	0.490440824	0.640322696	0.420305711	0.437452715	0.544186159	0.563572012	0.559890998
hsa_circRNA_100670	0.473636587	0.343055428	0.511014396	0.52490574	0.567729947	0.522681865	0.463098171	0.536390752	0.584074618	0.615713028	0.589762808
hsa_circRNA_101177	0.474031812	0.352486501	0.50628605	0.59418046	0.513239332	0.526859385	0.505777316	0.622941539	0.528008164	0.535073205	0.548564709
hsa_circRNA_100770	0.47509931	0.665916377	0.506934359	0.381252636	0.314731278	0.480886612	0.449350205	0.346554195	0.396947786	0.339424112	0.357212596
hsa_circRNA_100007	0.475587364	0.568808372	0.694382434	0.40855572	0.356348098	0.477094838	0.496537586	0.456300306	0.494402711	0.337841229	0.365221242
hsa_circRNA_104854	0.477764124	1.280407765	0.790937888	0.534184099	0.462802041	0.581163933	0.604050397	0.347375549	0.428390651	0.492732528	0.459208193
hsa_circRNA_102211	0.478523107	0.25611148	0.606717661	0.716177416	0.79822751	0.669943171	0.450255556	0.644071434	0.791639187	0.797190196	0.767651904
hsa_circRNA_100605	0.480787105	0.56299212	0.208825283	0.163369617	0.180256403	0.250950983	0.310082116	0.096870216	0.172954478	0.20682445	0.19601574
hsa_circRNA_103262	0.481407813	0.69750716	0.599915097	0.464746845	0.4727136	0.506682244	0.564842944	0.429380896	0.390633528	0.487352383	0.476385806
hsa_circRNA_102567	0.481494355	1.133783131	0.844543858	0.616839679	0.541849131	0.595345122	0.65787971	0.535239341	0.464375265	0.569572287	0.536976402
hsa_circRNA_103975	0.482151082	0.527742237	0.470424835	0.36523832	0.144277852	0.500282057	0.395285525	0.161568654	0.33766283	0.293164106	0.327918005
hsa_circRNA_104170	0.482151082	0.998647455	0.536729566	0.478550444	0.502950339	0.466940745	0.505066715	0.456513	0.354170089	0.43754956	0.453967327
hsa_circRNA_104641	0.485410556	0.423293614	0.523705311	0.430141039	0.359947446	0.385996412	0.482218629	0.292027782	0.351033027	0.424967561	0.381074612
hsa_circRNA_101579	0.48696882	0.545299232	0.542255761	0.433826892	0.410041959	0.497444126	0.52506874	0.410490606	0.388265393	0.484794684	0.485555837
hsa_circRNA_102585	0.48704718	0.451222113	0.279905027	0.343975315	0.294055312	0.294516707	0.306272716	0.242674601	0.257019988	0.292029893	0.260724937
hsa_circRNA_103445	0.487983348	0.888056461	0.616607059	0.47423112	0.452687272	0.539067251	0.544207024	0.375583958	0.49736564	0.552181987	0.507636838
hsa_circRNA_100211	0.488102547	0.615280702	0.535167953	0.482373657	0.381154797	0.495188825	0.543353767	0.436512486	0.42438214	0.420287799	0.410943297
hsa_circRNA_103104	0.490355989	0.727756102	0.700463783	0.547672332	0.52703444	0.544930644	0.507227319	0.543649335	0.532338274	0.559928749	0.588023525
hsa_circRNA_101518	0.492044671	0.50159033	0.638096429	0.389425283	0.429471082	0.379340228	0.444034421	0.418855555	0.500978179	0.482672423	0.444134286
hsa_circRNA_104282	0.492916028	0.801948722	0.595414496	0.487417015	0.445618617	0.529904049	0.498961857	0.542945892	0.428390651	0.480027433	0.514142384
hsa_circRNA_100103	0.496654824	0.853371003	0.630107634	0.436275827	0.467181266	0.532863083	0.567446733	0.403294685	0.426111004	0.447057654	0.430995263
hsa_circRNA_101816	0.49732886	1.047948497	0.719380582	0.450961576	0.427532848	0.478305498	0.559263209	0.400328006	0.421958051	0.468767351	0.483410253
hsa_circRNA_103491	0.497631341	0.252990223	0.646955111	0.625082138	0.666014048	0.644334726	0.561625142	0.642974493	0.609069907	0.610859704	0.639179897
hsa_circRNA_100688	0.499626468	0.835269099	0.286241657	0.324415673	0.222777851	0.346884131	0.467568152	0.352193872	0.298260184	0.270190682	0.290531641
hsa_circRNA_001914	0.500026565	0.359151536	0.47321075	0.49182379	0.568998052	0.469636176	0.528062962	0.588530254	0.470044621	0.527237502	0.540083961
hsa_circRNA_103408	0.504142105	0.274271856	0.377184479	0.543129183	0.553638244	0.530195527	0.44158501	0.547780239	0.554283997	0.513929794	0.503919327
hsa_circRNA_000855	0.504720547	0.44965433	0.537783554	0.755497837	0.809783301	0.670845193	0.551407472	0.595204202	0.816044786	0.912065608	0.87615179
hsa_circRNA_104478	0.506497992	0.371947239	0.351259277	0.320090193	0.303020921	0.385996412	0.324629274	0.250767706	0.241323389	0.363765158	0.29130321
hsa_circRNA_000931	0.509611333	0.654392608	0.870847027	0.476848703	0.425473123	0.490368319	0.543632764	0.63484259	0.404761862	0.36550781	0.459303312
hsa_circRNA_001805	0.511127646	0.28721152	0.654655682	0.665250665	0.703295462	0.663408726	0.508989498	0.686386303	0.756344573	0.764531044	0.743314759
hsa_circRNA_101252	0.511287458	0.292622415	0.40524673	0.614324523	0.625217993	0.607970514	0.589958381	0.761183549	0.445705602	0.593088171	0.681125161
hsa_circRNA_400072	0.512110559	0.506244798	0.444575595	0.612660948	0.559631468	0.596503187	0.586049583	0.563808952	0.545795038	0.599772988	0.629541171
hsa_circRNA_102652	0.514582406	0.358621301	0.615781641	0.606188743	0.594657137	0.618744038	0.649788728	0.630056504	0.625554829	0.651564367	0.659085533
hsa_circRNA_101461	0.515492244	0.285552789	0.462161386	0.290518566	0.280309266	0.384026047	0.37108404	0.308215718	0.320653794	0.231926652	0.229534089
hsa_circRNA_102196	0.515748953	0.29122439	0.50748814	0.56478306	0.659500397	0.554212635	0.422836729	0.577610405	0.662700429	0.63578717	0.628262246
hsa_circRNA_104690	0.516144371	0.573263704	0.710007735	0.374468343	0.325265444	0.579587122	0.437959259	0.512169281	0.413576778	0.57818867	0.412894257
hsa_circRNA_101642	0.516177021	1.159487374	0.722135962	0.539041369	0.473483811	0.554530275	0.642788156	0.475070308	0.465446074	0.505869356	0.500611746
hsa_circRNA_100979	0.51824527	0.694126669	0.729046109	0.50030946	0.470906821	0.56446209	0.59615403	0.509658148	0.453656014	0.578745421	0.528564111
hsa_circRNA_101768	0.52038798	0.710061672	0.746082621	0.500979446	0.507591734	0.500578372	0.55898153	0.557340183	0.444461526	0.529848237	0.498450927
hsa_circRNA_100994	0.522772592	0.374456721	0.645615886	0.628627384	0.665406859	0.589844009	0.530950386	0.641902546	0.668171686	0.690056303	0.677365691
hsa_circRNA_103862	0.522977633	0.358800137	0.708697983	0.778272842	0.784228436	0.760470669	0.536461867	0.711807801	0.773334858	0.763755798	0.756280723
hsa_circRNA_104213	0.527279779	0.626317628	0.558622751	0.616353642	0.612955166	0.694259138	0.750170036	0.62519704	0.642681921	0.662014366	0.647186441
hsa_circRNA_001430	0.527321394	0.395781888	0.341532374	0.499130518	0.477905603	0.51435699	0.561368772	0.474703884	0.524923594	0.500146701	0.487043871
hsa_circRNA_100625	0.536506125	0.577895615	0.558718015	0.650977946	0.655630144	0.702261259	0.620134453	0.568308231	0.701968004	0.685248895	0.666011942
hsa_circRNA_001808	0.537329586	0.966835101	0.689222633	0.480154023	0.445337079	0.613567386	0.644849906	0.508518214	0.475846852	0.527577122	0.561321267
hsa_circRNA_102919	0.537450634	0.815012336	0.651372503	0.438697468	0.523685805	0.594622903	0.593966919	0.534125782	0.446072084	0.520933516	0.446597216
hsa_circRNA_104797	0.53788097	0.973063964	0.803503791	0.629019882	0.599766865	0.570211117	0.648953849	0.512169281	0.428390651	0.492732528	0.559890998
hsa_circRNA_100390	0.540465677	0.642478115	0.414941252	0.332468934	0.307135513	0.341306328	0.364646706	0.312756258	0.334251781	0.391904386	0.359008338
hsa_circRNA_103753	0.541134914	0.359225384	0.605621061	0.921256026	0.964854832	0.732129092	0.636614334	0.792430079	0.940469921	1.085118655	1.054651473
hsa_circRNA_104679	0.541432829	0.35007515	0.672625763	0.701713635	0.671553792	0.669116085	0.558232978	0.648082414	0.669261237	0.701193631	0.719058894
hsa_circRNA_101263	0.544120673	0.507880937	0.487143613	0.426516266	0.421757381	0.39612602	0.47163063	0.380685376	0.36172752	0.369882875	0.362167285
hsa_circRNA_103388	0.550102076	0.58858318	0.718608633	0.485438802	0.450678301	0.520996265	0.567025117	0.380116857	0.440325248	0.431231802	0.440812559
hsa_circRNA_104230	0.550986062	0.29765534	0.684491113	0.858347493	0.870675939	0.782111398	0.505066715	0.827688241	0.888193287	0.914745362	0.861257608
hsa_circRNA_102398	0.551066713	0.612097594	0.716538563	0.439329853	0.485958281	0.496634075	0.507545172	0.485023415	0.488470505	0.474522993	0.522548786
hsa_circRNA_100269	0.552432722	0.449482925	0.698186602	0.882560477	0.953191065	0.718706564	0.55720514	0.69922361	0.909777422	1.062813983	0.964309563
hsa_circRNA_102827	0.555995921	0.345043087	0.526052736	0.590115365	0.596557687	0.659743693	0.57220134	0.589167618	0.592807645	0.640123956	0.614477263
hsa_circRNA_101061	0.556976089	0.334972067	0.753131289	0.865635147	0.87551248	0.837445775	0.64063943	0.817003047	0.847781491	0.887562166	0.844722801
hsa_circRNA_103834	0.558312246	0.419154846	0.540405814	0.69734642	0.656637666	0.644421016	0.509945046	0.611256145	0.670450826	0.715075587	0.669570134
hsa_circRNA_102839	0.562157899	0.546977618	0.663927492	0.765206879	0.759274697	0.749664144	0.578094205	0.735749263	0.837534997	0.830483306	0.801960634
hsa_circRNA_102239	0.562213634	0.460893251	0.378991013	0.705068004	0.784630439	0.574439684	0.476196035	0.947224894	0.715553685	0.570308064	0.60371306
hsa_circRNA_103532	0.56312195	0.334695217	0.735251417	0.74517392	0.736739139	0.763502414	0.589505881	0.731926344	0.785639869	0.799846148	0.779067615
hsa_circRNA_103441	0.565474862	0.671644361	0.66882106	0.467779404	0.470590312	0.549789994	0.534617441	0.438574079	0.538900848	0.538321961	0.535800766
hsa_circRNA_102050	0.565615298	0.546969943	0.468791811	0.603474598	0.685755636	0.632949901	0.678456704	0.59171973	0.674475895	0.716015278	0.723116878
hsa_circRNA_101037	0.566570772	0.284265525	0.26798025	0.648114142	0.720023586	0.536366768	0.435302262	0.682403113	0.745231361	0.438722817	0.460505682
hsa_circRNA_103636	0.567555436	1.001691401	0.792476371	0.416665432	0.501777092	0.488413986	0.697679112	0.530447548	0.45655781	0.711613506	0.630289255
hsa_circRNA_103817	0.568798785	0.492229698	0.739780527	0.483782002	0.436880396	0.558667731	0.538318879	0.42155331	0.462639011	0.410760141	0.40680458
hsa_circRNA_100855	0.570756908	0.476716728	0.668969909	0.716240634	0.745764585	0.694005806	0.592978557	0.726266419	0.78123298	0.759727959	0.746580266
hsa_circRNA_104271	0.572514866	0.969378209	0.758521959	0.551911348	0.53878424	0.616799271	0.614595478	0.571556617	0.529173217	0.549883492	0.577826298
hsa_circRNA_102373	0.576453818	0.522869263	0.775583958	0.832423648	0.764025652	0.76825801	0.673766058	0.72429928	0.817808857	0.774963803	0.752329283
hsa_circRNA_103322	0.577264265	0.489930651	0.575826109	0.75204949	0.808933027	0.731171888	0.746033706	0.760436199	0.759261171	0.939856074	0.917762866
hsa_circRNA_101467	0.579040003	0.438226872	0.632302753	0.644264238	0.64185701	0.675476823	0.689404935	0.599303929	0.631375736	0.602482431	0.615606631
hsa_circRNA_102988	0.579259777	0.554884995	0.591685301	0.568002518	0.722927723	0.632499061	0.619107831	0.611369388	0.688939594	0.696886004	0.680336006
hsa_circRNA_104261	0.579445383	0.481171254	0.74958607	0.438920312	0.280365933	0.475740249	0.549275879	0.466286803	0.30457083	0.273077885	0.356092719
hsa_circRNA_100634	0.581889321	0.690631571	0.816712429	0.538700232	0.495293653	0.59052412	0.59018471	0.511716978	0.466983053	0.513394073	0.529485847
hsa_circRNA_101206	0.587732375	0.684999563	0.602939208	0.432884811	0.373134124	0.478115573	0.540295183	0.374196386	0.379132834	0.397816301	0.392632185
hsa_circRNA_000466	0.595326509	0.624239609	0.750545934	0.50519014	0.59065646	0.560618062	0.621007913	0.509743723	0.535543229	0.568205595	0.54921137
hsa_circRNA_100353	0.599000799	0.917664349	0.8082977	0.616548553	0.612263109	0.634033934	0.646545974	0.60332132	0.597750564	0.626691322	0.630675945
hsa_circRNA_101062	0.599284542	1.06337742	0.711144696	0.582710788	0.55403831	0.530729902	0.575133005	0.461660661	0.353145019	0.394684135	0.323290692
hsa_circRNA_101995	0.602829642	0.49254487	0.751201115	0.750128054	0.810387128	0.740268297	0.593753884	0.714263739	0.772336512	0.837349295	0.817735683
hsa_circRNA_103997	0.603623564	0.461596908	0.74380901	0.87912933	0.869391199	0.876594517	0.768257686	0.837269794	0.821486289	0.83703026	0.847549612
hsa_circRNA_104466	0.603623564	0.780159059	0.945064432	0.575689703	0.566204262	0.628731275	0.703638183	0.583653863	0.505559287	0.647147443	0.579712945
hsa_circRNA_101684	0.60638286	0.34914026	0.451021338	0.652182741	0.730492706	0.574430596	0.657415619	0.763329162	0.703604885	0.542296096	0.570947654
hsa_circRNA_102702	0.606839772	0.908221531	0.824855038	0.647210503	0.609023158	0.703906539	0.654269978	0.614220434	0.593839561	0.676122697	0.640758417
hsa_circRNA_400090	0.610247418	0.735022124	0.399569439	0.190487374	0.298421836	0.425106321	0.491199372	0.327092462	0.215266156	0.277972293	0.287453221
hsa_circRNA_101009	0.612768501	0.330004251	0.655845844	0.887846274	0.903391559	0.836142624	0.627696086	0.831895644	0.921100193	0.919902483	0.911802499
hsa_circRNA_100382	0.615266184	0.507397604	0.530618792	0.729772061	0.663984465	0.696423867	0.59947527	0.676273094	0.65737251	0.669780276	0.651073946
hsa_circRNA_103404	0.622636299	1.170345529	0.743167573	0.619251209	0.50579584	0.630471054	0.643985352	0.679795123	0.513291382	0.516273511	0.562882748
hsa_circRNA_104168	0.622697876	0.165741485	0.168584144	0.636176353	0.719781588	0.616799271	0.562309729	0.563808952	0.393724227	0.49481192	0.561971968
hsa_circRNA_104917	0.622697876	0.951502104	0.768773656	0.736263748	0.573099831	0.620720515	0.624967522	0.498231334	0.534396735	0.552703331	0.587993501
hsa_circRNA_104996	0.622697876	0.291889716	0.168584144	0.134640565	0.155793157	0.165191585	0.179434204	0.174576233	0.223970099	0.207119847	0.215706084
hsa_circRNA_100583	0.623093182	0.306367057	0.456636427	0.686460001	0.726935105	0.659756297	0.491354697	0.611885373	0.707116621	0.696993252	0.686160126
hsa_circRNA_104881	0.62568002	0.45744783	0.390147079	0.671449869	0.759656013	0.623660424	0.549275879	0.882160735	0.760857369	0.565645943	0.62610471
hsa_circRNA_102224	0.625784339	0.483131297	0.323372754	0.789281712	0.826937377	0.617179085	0.51784718	0.991187937	0.77883181	0.610414393	0.630323065
hsa_circRNA_101527	0.626262286	0.775037364	0.825592643	0.583580466	0.613075335	0.633957379	0.677237864	0.670362112	0.599265334	0.570275727	0.596944381
hsa_circRNA_103789	0.627261302	0.684531678	0.659024368	0.846714659	0.763642457	0.703100439	0.639299423	0.785350023	0.765186341	0.78978447	0.764240356
hsa_circRNA_103683	0.628750343	0.783179317	0.783193346	0.645828646	0.633147982	0.640450001	0.675547219	0.633708682	0.603333792	0.690564796	0.660494381
hsa_circRNA_104263	0.628830739	0.644244044	0.74958607	0.502033994	0.513603924	0.565222498	0.543575641	0.377790404	0.521940235	0.517744479	0.4977126
hsa_circRNA_104855	0.628830739	0.645185911	0.649641844	0.601978786	0.548093787	0.558954707	0.513066289	0.539045689	0.560659175	0.558284924	0.563389666
hsa_circRNA_100440	0.630815683	0.294778102	0.734709861	0.835416198	0.881134126	0.751291477	0.541524543	0.809611314	0.893799721	0.898357603	0.866245536
hsa_circRNA_104944	0.631957264	0.766267083	0.746418833	0.595717036	0.587993378	0.593257352	0.666629754	0.700026219	0.461742978	0.581762066	0.575508417
hsa_circRNA_100042	0.632794974	0.745356298	0.792141296	0.650457081	0.55526841	0.624370685	0.705410765	0.573837804	0.534348285	0.583851733	0.567365232
hsa_circRNA_103416	0.635673449	0.641433503	0.691908503	0.480549847	0.479831671	0.545301316	0.592590248	0.41520188	0.484369139	0.531557147	0.524032805
hsa_circRNA_101001	0.636633166	1.215965605	0.849193886	0.613841271	0.566321245	0.644011464	0.767190854	0.519321628	0.553761733	0.639254749	0.600799763
hsa_circRNA_100189	0.637531747	0.882721033	0.544649503	0.466591542	0.514113409	0.458664531	0.48257065	0.429923649	0.48113987	0.57174112	0.533376938
hsa_circRNA_102570	0.638604709	1.332433576	1.129823531	0.78265176	0.74545963	0.736889709	0.716419483	0.638544738	0.769674129	0.844187824	0.787840723
hsa_circRNA_103448	0.639568712	0.445540304	0.437863577	0.751533878	0.842764267	0.652333993	0.545690293	0.905797239	0.771999831	0.653915911	0.681252728
hsa_circRNA_400011	0.640918433	0.432895035	0.885802479	0.958801897	1.020706643	0.857817255	0.675519166	0.861303337	1.002061727	1.037715407	0.995513545
hsa_circRNA_400061	0.640918433	0.7782614	0.714252694	0.601978786	0.466986549	0.593257352	0.668912581	0.50241112	0.510343106	0.538520518	0.503305531
hsa_circRNA_100868	0.641852953	0.689622786	0.254754689	0.312073024	0.06913873	0.37882233	0.607445406	0.139128658	0.135657421	0.114959675	0.091570532
hsa_circRNA_000776	0.644029624	0.58745007	0.733298944	0.57237869	0.574641135	0.588070513	0.566179558	0.582155665	0.548355805	0.547876384	0.545855632
hsa_circRNA_104357	0.646602764	0.533222921	0.595414496	0.718002624	0.652594497	0.708768142	0.765342817	0.594366447	0.760857369	0.710139005	0.677051936
hsa_circRNA_101998	0.648230172	1.067480862	0.776135738	0.630512509	0.617312733	0.647182951	0.691175495	0.6871451	0.613006912	0.728657169	0.703881465
hsa_circRNA_000442	0.651579397	0.689490617	0.747886048	1.017676686	1.114302895	0.838894296	0.776026868	0.804025744	1.033672446	1.158011338	1.09680396
hsa_circRNA_104619	0.653105844	0.230302008	0.837241865	0.890565082	0.934845919	0.900893735	0.693370061	0.985614432	0.857007958	0.90565924	0.891355173
hsa_circRNA_100873	0.657297449	0.688617084	0.790632344	0.616927182	0.56143034	0.680325547	0.688258199	0.555213466	0.583897523	0.616549865	0.590921335
hsa_circRNA_105053	0.658446843	0.555611953	0.730502982	0.744390178	0.779725452	0.795141391	0.693370061	0.697057612	0.791300361	0.784948015	0.775796773
hsa_circRNA_101541	0.660944379	0.785590856	1.00725119	0.718817964	0.602461178	0.728629488	0.735916116	0.725696414	0.588000157	0.6005089	0.641285877
hsa_circRNA_102589	0.661372676	0.521145084	0.595576848	0.759906759	0.691363556	0.688385803	0.598808923	0.634490148	0.734039454	0.739750339	0.724281288
hsa_circRNA_100919	0.661375982	0.394232185	0.766762775	0.817716072	0.823236204	0.843724549	0.66327504	0.780171465	0.818392972	0.815647219	0.793216526
hsa_circRNA_002149	0.661960799	0.414118686	0.937966572	0.899326507	0.904122395	0.908986095	0.764395838	0.885143284	0.89329978	0.918556356	0.912683638
hsa_circRNA_104103	0.663718684	0.499313345	0.196843575	0.830436594	0.825914557	0.772859457	0.53263756	0.642319465	0.683399929	0.576071887	0.579712945
hsa_circRNA_102455	0.66689067	0.400660355	0.842988331	0.795736532	0.894215564	0.860314812	0.696176775	0.82228948	0.81444023	0.857863676	0.869424342
hsa_circRNA_104404	0.673806497	0.844467866	0.859189025	0.622878959	0.669452983	0.675819459	0.76247383	0.670178773	0.653558401	0.716871083	0.713231693
hsa_circRNA_101590	0.684352582	1.072486807	0.90081519	0.706752835	0.632509948	0.726854446	0.768149872	0.650178398	0.581390365	0.665299332	0.653418484
hsa_circRNA_100168	0.684695051	1.060415732	1.024715808	0.774919404	0.753193472	0.743409286	0.791661868	0.688596743	0.633879436	0.725470216	0.690762865
hsa_circRNA_100270	0.690721622	0.364030103	0.852398476	0.808106758	0.83860218	0.851161154	0.697410815	0.848632964	0.843509958	0.882895764	0.921363096
hsa_circRNA_102824	0.692658645	0.675911759	0.754064397	0.779139654	0.74562602	0.826299724	0.841053142	0.704911863	0.763762434	0.809483705	0.780591198
hsa_circRNA_101542	0.693214032	0.920115111	0.503546221	0.35270622	0.255549204	0.43388227	0.617365346	0.277945682	0.266305106	0.312864473	0.278071391
hsa_circRNA_103551	0.693228909	0.406961457	0.713521015	0.864130483	0.908598987	0.757774915	0.617009264	0.800295479	0.871927191	0.939416393	0.896185472
hsa_circRNA_104695	0.693505393	1.060204326	0.865225246	0.593880876	0.59412575	0.666828491	0.812729293	0.618316957	0.601043234	0.6723577	0.632765306
hsa_circRNA_400089	0.693505393	0.674233697	0.841269193	0.582054993	0.568587855	0.648404297	0.702087232	0.472068302	0.563084501	0.664411652	0.651151709
hsa_circRNA_104572	0.696254815	1.474323411	0.898135868	0.761120156	0.631782251	0.74257065	0.809104366	0.729322719	0.581142613	0.615480847	0.62254481
hsa_circRNA_102751	0.699465837	0.223407059	0.559788763	0.857029557	0.732741314	0.874451415	0.676184006	0.794799864	0.671533315	0.598730182	0.662312388
hsa_circRNA_104574	0.699465837	0.500923378	0.536729566	0.713610733	0.757491658	0.772859457	0.668912581	0.843777698	0.713178326	0.693876776	0.687126677
hsa_circRNA_101810	0.703934505	0.38522246	0.706244571	0.812313453	0.782836172	0.801696803	0.695114088	0.78258603	0.840798295	0.822007558	0.822184384
hsa_circRNA_103688	0.704498279	1.113808701	0.52588948	0.383728479	0.323113387	0.531357852	0.727588761	0.35278816	0.396038867	0.454795652	0.39982292
hsa_circRNA_400006	0.706520785	0.745459461	0.894836467	0.569114394	0.487549144	0.666828491	0.721727603	0.359741909	0.497631106	0.615480847	0.539743638
hsa_circRNA_104882	0.709574171	0.515393737	0.428176864	0.782491495	0.904760068	0.764261696	0.583352143	1.080379145	0.882024518	0.731965583	0.720909014
hsa_circRNA_102863	0.715431821	1.046660177	0.929747573	0.715384766	0.734662007	0.868529305	0.778601553	0.644212203	0.69165027	0.730570572	0.728968675
hsa_circRNA_101910	0.715991373	0.840000883	0.78166525	0.652703511	0.630844886	0.699681723	0.757505595	0.648914358	0.609260772	0.685987435	0.660499024
hsa_circRNA_103696	0.717459156	0.338090462	0.98968336	0.980522695	0.934507071	0.992700687	0.804649518	0.916341456	0.954773097	0.961778903	0.960720722
hsa_circRNA_104398	0.718751844	0.864313518	0.875301659	0.663604019	0.681652518	0.703756497	0.761065293	0.611020109	0.669261237	0.757390148	0.724071617
hsa_circRNA_104758	0.723528134	0.691393023	0.758521959	0.841698901	0.86556435	0.885568157	0.725338786	0.774875329	0.88606471	0.950746592	0.941914737
hsa_circRNA_104800	0.727727192	1.115064181	0.649641844	0.382462075	0.284738403	0.483286456	0.53263756	0.334228573	0.402631311	0.439633916	0.484178152
hsa_circRNA_102948	0.730056929	0.567567817	0.83969925	1.054452691	1.108067941	0.908013019	0.721735683	0.882049944	1.088930326	1.201704987	1.121301384
hsa_circRNA_103973	0.730107352	0.748393243	0.852672495	0.659101422	0.631782251	0.634660317	0.684380438	0.631395266	0.631877537	0.701193631	0.719058894
hsa_circRNA_104620	0.733210345	0.24907816	0.90952614	1.107323886	1.059487809	1.013433477	0.765342817	1.050637461	0.980379508	1.007921306	0.958775306
hsa_circRNA_100980	0.735034322	0.450658459	0.650204498	0.767913216	0.780708177	0.715588316	0.702680934	0.812450986	0.792647462	0.754270185	0.792171047
hsa_circRNA_400005	0.735851359	1.585186628	1.020876463	0.706235373	0.78158301	0.729894831	0.873546418	0.618316957	0.664493923	0.767448336	0.731188603
hsa_circRNA_103812	0.736107199	0.430119479	0.886498311	1.047521046	1.032678828	1.00195292	0.781822288	0.943023574	1.011470004	1.004678215	1.003171834
hsa_circRNA_100449	0.73645347	0.604780037	0.880718032	0.899427532	0.948934092	0.897522913	0.801665432	0.891255613	0.912273006	0.921546539	0.87804677
hsa_circRNA_100350	0.740658539	0.767236663	0.633272763	0.592053347	0.603020055	0.642368128	0.679260009	0.547576932	0.660876905	0.680939668	0.642020438
hsa_circRNA_102723	0.743753546	1.014548496	0.899949751	0.667468575	0.696424742	0.783556962	0.810322311	0.740260602	0.664970616	0.738232717	0.7463563
hsa_circRNA_102541	0.744711304	0.463646412	0.912454719	0.994531261	1.060935667	0.904480028	0.738358862	0.896989772	1.016206903	1.11545306	1.069770162
hsa_circRNA_104798	0.745462523	1.13138921	0.965950386	0.815312508	0.70531203	0.751703822	0.863491679	0.654033468	0.623818082	0.704532621	0.720909014
hsa_circRNA_100734	0.751505743	0.628621056	0.66948235	0.783123542	0.740360741	0.763396945	0.771040529	0.683886869	0.811780672	0.800051946	0.792978299
hsa_circRNA_104231	0.752191334	0.819576675	0.602678258	0.444866259	0.400161103	0.551912715	0.586049583	0.278283422	0.442387492	0.443623776	0.40621398
hsa_circRNA_104929	0.755409965	0.484808963	0.965950386	1.000199407	0.965177632	0.9267882	0.802423984	0.964392961	0.956891194	0.903201534	0.933257958
hsa_circRNA_102301	0.758092542	0.92657819	0.913298829	0.723935868	0.715766	0.804754415	0.822641263	0.688627195	0.732574716	0.799979104	0.766521226
hsa_circRNA_100805	0.761479719	0.587725553	0.854950122	0.995020129	0.929376869	0.981189474	0.823064742	0.92246192	0.974039945	0.999365322	0.94004029
hsa_circRNA_102140	0.762993689	0.623458166	0.982301834	1.009894891	1.021718514	1.035013731	0.804810072	0.998554965	0.995764291	1.029170875	1.036606999
hsa_circRNA_104108	0.763278596	0.684615504	0.625088223	0.805292417	0.788301256	0.847058248	0.723574057	0.766544133	0.831542865	0.795900356	0.906681861
hsa_circRNA_000638	0.766800227	0.544925196	0.786113874	1.02787883	1.042466444	0.880555023	0.859422446	0.798601238	1.041519516	1.205206713	1.11932114
hsa_circRNA_001363	0.768630272	0.511172756	0.521330739	0.86392418	0.976206449	0.797315061	0.70081386	1.06172193	0.870444509	0.683294689	0.714471831
hsa_circRNA_105036	0.773138846	1.843187723	1.294464185	0.786710353	0.823961914	0.770233325	1.022486214	0.85610814	0.720256605	0.927848159	0.859162439
hsa_circRNA_103637	0.773225116	1.280729649	1.005782728	0.604847233	0.617738295	0.643467937	0.907812749	0.645038658	0.598945215	0.866269922	0.799959721
hsa_circRNA_000010	0.77732733	0.746830149	0.942843856	1.029923084	0.992745442	0.954865166	0.89227259	0.906681396	0.981091597	1.007044682	0.984269348
hsa_circRNA_101688	0.778058149	1.11567545	0.959365747	0.756818393	0.731402302	0.785191673	0.80021502	0.681627088	0.739400762	0.799027257	0.78118511
hsa_circRNA_102228	0.779315639	0.937825479	0.689176723	0.560154994	0.657789221	0.576218942	0.675440711	0.580548239	0.499139248	0.549316448	0.53848417
hsa_circRNA_102229	0.780854538	0.771278363	0.796906159	0.902235733	0.96610033	0.95503581	0.927850723	0.955429604	0.956279842	1.009137819	1.023311139
hsa_circRNA_104319	0.781721952	0.827120122	0.816241834	0.926858771	0.933046016	0.856913743	0.890161233	0.863662471	0.925886999	0.890489138	0.894832865
hsa_circRNA_100360	0.784492537	1.0496769	0.827901784	0.680892461	0.63036042	0.732619858	0.717630305	0.621529546	0.643838322	0.636212396	0.635856503
hsa_circRNA_104005	0.787817382	0.839118062	0.889480845	0.768768604	0.786852944	0.789904156	0.809104366	0.766544133	0.752669578	0.806685259	0.772234024
hsa_circRNA_100612	0.793869305	1.063402374	0.884731226	0.542955824	0.549059812	0.676509907	0.746145962	0.533332732	0.565748313	0.6211212	0.593769819
hsa_circRNA_102849	0.794422994	0.476262479	1.08415128	0.507153117	0.457541015	0.51696421	0.440152328	0.676333423	0.513490045	0.406638219	0.513897959
hsa_circRNA_100908	0.796302474	1.092086792	1.073653104	0.852877828	0.79684677	0.839134866	0.89299338	0.865694829	0.771061348	0.865888954	0.867237991
hsa_circRNA_102212	0.796849399	0.454251854	0.506115067	0.763539954	0.856459956	0.69855795	0.790624266	0.73896333	0.740391866	0.687201147	0.707850932
hsa_circRNA_102008	0.797079077	0.501470152	0.808876664	0.890306198	0.826782346	0.850254089	0.896513467	0.806243586	0.938816794	0.879645284	0.854156482
hsa_circRNA_101078	0.801078523	0.776630365	0.70137605	0.54676806	0.526072966	0.595801956	0.789895862	0.463853844	0.674348835	0.550831837	0.52771592
hsa_circRNA_000750	0.804410093	0.514013408	0.866083881	0.97950457	0.999705899	0.890368076	0.812955538	0.837735772	0.961786312	1.072456539	1.029822909
hsa_circRNA_102536	0.807940022	0.865283229	0.924821615	0.777643485	0.761341647	0.799554371	0.812769529	0.854226725	0.79122824	0.796491094	0.790702395
hsa_circRNA_103748	0.808394829	1.148144415	0.737043536	0.596554452	0.565148794	0.669953149	0.811526345	0.613041451	0.564465511	0.666066576	0.659307395
hsa_circRNA_102417	0.811964482	0.717028288	0.683924192	0.914828739	0.8702639	0.842107665	0.674068884	0.832541542	0.860704819	0.925424984	0.895424956
hsa_circRNA_000653	0.818021228	0.920635519	0.998547364	0.828108947	0.823671024	0.813098426	0.837422728	0.852469192	0.800642138	0.85062619	0.864484815
hsa_circRNA_103059	0.818537837	0.71314193	0.954722045	0.988240505	0.947025315	0.999947985	0.910347019	0.936457793	0.979213603	1.009535691	0.998151248
hsa_circRNA_103339	0.81961206	1.181604907	1.0801895	0.86808633	0.885594059	0.917926384	0.832531814	0.878049851	0.812757121	0.907379374	0.88414241
hsa_circRNA_100579	0.819879593	0.469369922	1.138170409	1.354301092	1.400346112	1.228499255	0.892133538	1.131463125	1.433751543	1.372221145	1.342735365
hsa_circRNA_103548	0.824898085	0.649907185	0.958237088	1.040461316	1.065857343	0.943819492	0.819767461	0.891000722	1.06525923	1.202690935	1.13567024
hsa_circRNA_101014	0.825272024	1.010975315	1.143905829	0.711638145	0.745107018	0.816416039	0.885300222	0.732053419	0.666291754	0.725594988	0.714602767
hsa_circRNA_100875	0.829262245	0.727614748	1.042724089	1.160915921	1.163730184	1.115983534	0.826935525	1.031688358	1.132484413	1.189663584	1.123703297
hsa_circRNA_101004	0.830692829	1.026970207	1.016191672	0.51333828	0.470331079	0.606419921	0.698468744	0.758627278	0.500607374	0.510638247	0.509342404
hsa_circRNA_000624	0.830879428	0.576229254	0.937756088	1.006127989	0.985005463	0.957891945	0.955982723	0.924824902	0.916459823	1.062590743	1.009576313
hsa_circRNA_102798	0.833836495	0.904756995	0.866606879	0.63108146	0.540876052	0.806662853	0.853185521	0.497362632	0.754960579	0.540926474	0.512166535
hsa_circRNA_101075	0.837578128	0.952333882	1.127783778	0.755418096	0.805681682	0.853919998	0.976482422	0.762382999	0.738844265	0.805022326	0.818453455
hsa_circRNA_101320	0.839278812	0.952809096	0.981404679	0.783802954	0.78599779	0.805081577	0.85800456	0.79846284	0.821880241	0.875613235	0.863566224
hsa_circRNA_100713	0.840585145	0.92604286	0.990951471	0.76352235	0.640364306	0.779711602	0.86092129	0.674436805	0.68906442	0.742047095	0.721377038
hsa_circRNA_100421	0.850149425	1.214114097	0.796478223	0.696709691	0.695737971	0.811401033	0.897193537	0.705459804	0.725699824	0.791994022	0.766486709
hsa_circRNA_101728	0.852521044	0.615583916	1.005846391	1.05636433	1.087214708	1.010477823	0.901207919	1.022372305	1.026079417	1.087783852	1.062101569
hsa_circRNA_102924	0.855237751	0.557324237	0.712821944	1.084097014	1.082754812	0.903975909	0.728770839	1.007368474	1.13002454	0.975565574	0.994162149
hsa_circRNA_103209	0.856384405	0.682553961	0.927087237	0.954952765	0.926899103	0.949975043	0.849172679	0.895891612	0.913217429	0.992087028	0.986936128
hsa_circRNA_104209	0.856585906	0.826214977	0.935502212	0.972310869	1.015318279	0.957160595	0.927678198	0.888647547	0.959343532	1.023585299	1.018349705
hsa_circRNA_102590	0.860540713	0.983041511	1.060216409	0.900943115	0.846932733	0.892260384	0.906538346	0.868118331	0.798570329	0.858849939	0.851893896
hsa_circRNA_100840	0.861413277	0.500262488	1.100539116	1.126039466	1.147360324	1.136645721	0.969870787	1.090794294	1.0860801	1.154190041	1.125102518
hsa_circRNA_102173	0.863481055	0.702139276	1.09340037	1.091040995	1.088915512	1.035180217	0.939801651	1.087713976	1.042385563	1.084722202	1.08768011
hsa_circRNA_102226	0.868663591	0.615471218	0.617842495	0.945950786	1.051416791	0.860603255	0.748893606	1.193233363	0.947074809	0.793836486	0.849058359
hsa_circRNA_100205	0.870161355	1.172006307	1.014176935	0.800547252	0.724439017	0.879746415	0.929912145	0.724431462	0.757043674	0.825326928	0.773762982
hsa_circRNA_100684	0.870611117	0.917009586	0.786806259	0.713923029	0.697147115	0.765381734	0.780582715	0.616016111	0.720876192	0.720382373	0.692939452
hsa_circRNA_100425	0.870823705	0.684810644	0.94898405	0.996076666	1.083304885	1.03328522	0.888777967	0.978068833	1.066503584	1.144929279	1.127102237
hsa_circRNA_101159	0.873741931	1.251118619	1.100688173	0.97130858	0.937700711	0.955716451	0.983232558	0.844452795	0.853958202	0.943464076	0.91856121
hsa_circRNA_102438	0.880959925	0.960738545	0.967268852	0.830506361	0.671065092	0.825218516	0.857154186	0.689746374	0.65428665	0.735543274	0.732457564
hsa_circRNA_101780	0.881019004	0.851612217	1.045059546	1.068112227	1.107050845	1.116174219	0.973629868	1.054923523	1.101626195	1.242401838	1.197093483
hsa_circRNA_102292	0.883723634	0.805885833	0.95747347	1.056178142	1.131608192	1.019639211	0.976947584	1.046301138	1.089378782	1.135951328	1.131336848
hsa_circRNA_400076	0.884930162	0.901026699	0.758521959	0.614608657	0.612955166	0.666828491	0.748094216	0.484885577	0.642681921	0.633745796	0.554251876
hsa_circRNA_101018	0.893599547	1.820749272	1.310949892	1.04335657	0.949562754	0.960200548	1.166135906	0.930484086	0.867742728	1.01575571	0.991456857
hsa_circRNA_100881	0.894338714	1.001867553	0.993390555	0.879849748	0.781863208	0.92025092	0.929154338	0.955756738	0.826980258	0.826528285	0.842467304
hsa_circRNA_100112	0.89568363	0.779719704	0.959244327	1.007054452	0.962748561	0.991799027	1.042166907	0.906088482	0.981861537	1.044209168	1.010375068
hsa_circRNA_104313	0.897953377	0.883344969	0.495266789	0.529059386	0.340331051	0.628731275	0.702087232	0.340855178	0.405233373	0.422651511	0.400886924
hsa_circRNA_103655	0.899089209	1.191833572	0.952782656	0.874627067	0.855986264	0.871653679	0.946362277	0.818389568	0.874180599	0.911931041	0.916134696
hsa_circRNA_104873	0.899521802	1.112493732	1.235099287	0.884762604	0.836991343	0.934596886	0.933695123	0.95373778	0.814147476	0.885419388	0.867067168
hsa_circRNA_102439	0.904244547	1.16216141	1.027872381	0.874875817	0.760541857	0.887059602	0.93251162	0.735499894	0.734116957	0.778048335	0.767049798
hsa_circRNA_100679	0.908273279	1.23258975	0.735299488	0.756608878	0.758398152	0.629959521	0.686396731	0.657787148	0.62910167	0.749156418	0.685851815
hsa_circRNA_103014	0.908992531	0.739392886	1.026030505	1.018045187	1.032298562	1.050242506	0.983471337	1.005537048	1.034459288	1.10084854	1.075391117
hsa_circRNA_103627	0.911511172	0.666666465	0.79655943	0.912116633	0.958407505	0.873225805	0.771699416	0.970174297	1.003599542	1.029334374	0.949768827
hsa_circRNA_002086	0.914253337	0.796859713	0.709938904	0.595678452	0.673062145	0.695405474	0.836080342	0.659616345	0.706291214	0.653211646	0.687078179
hsa_circRNA_001409	0.916595882	0.658412249	0.692139539	1.056367398	1.039200541	0.928692212	0.862341376	1.081359399	1.070098254	0.91116328	0.929063995
hsa_circRNA_101711	0.91992612	0.926106227	0.975861363	1.006651313	0.966622353	0.995329658	1.060095004	0.941652325	0.968614212	0.988040105	1.014181129
hsa_circRNA_101523	0.923881763	0.831654354	1.005750734	0.802019169	0.785072944	0.816388107	0.85841975	0.795599458	0.804399424	0.82483946	0.81665686
hsa_circRNA_102018	0.927499434	0.698162132	1.108482405	1.194017609	1.206326536	1.15755826	0.976731412	1.102584757	1.220456143	1.202529407	1.170573529
hsa_circRNA_101902	0.928563499	0.69875609	1.312304401	1.381258406	1.363930244	1.276430526	0.959245127	1.264836916	1.31206186	1.315580696	1.246863642
hsa_circRNA_103700	0.931212459	1.04350596	0.949682772	0.822443071	0.698391891	0.892645856	0.879154845	0.685619434	0.745740755	0.725049462	0.697389246
hsa_circRNA_101138	0.934012802	0.957373274	1.017107678	0.900330827	0.85186301	0.923899637	0.793097716	0.970365141	0.845623772	0.887719638	0.893339264
hsa_circRNA_000554	0.943410815	0.971350619	0.990679344	0.489844136	0.363935091	0.745975774	0.689596896	0.37010052	0.515940095	0.440094176	0.39477493
hsa_circRNA_101322	0.945644162	1.308529525	0.943028704	0.804971867	0.715869525	0.876666015	1.015021081	0.749632302	0.734870238	0.871277232	0.833158818
hsa_circRNA_104040	0.949110245	1.026663203	1.067530399	0.864431983	0.786852944	0.874816479	0.986495484	0.777064049	0.828065624	0.872997495	0.859162439
hsa_circRNA_102096	0.950218763	0.887719357	1.125135348	1.338272437	1.298517755	1.120506051	1.0217789	1.140461657	1.280170715	1.454269479	1.387969667
hsa_circRNA_102929	0.954588338	1.157694286	0.865073497	0.737306373	0.756780265	0.79569096	0.893430827	0.816275719	0.725526593	0.69340431	0.708577781
hsa_circRNA_104700	0.954958133	0.150248186	0.444575595	1.091544542	1.075811347	1.146010172	0.856222468	0.871551233	0.863040487	0.944628547	0.926997554
hsa_circRNA_102020	0.957182955	0.684562844	1.182751612	1.226863911	1.22835309	1.225539246	1.043627932	1.166487317	1.223656484	1.237297119	1.196480337
hsa_circRNA_102954	0.962406253	0.996070057	1.126216365	1.237872348	1.21035884	1.196524903	1.162191227	1.187368034	1.192503516	1.276786041	1.240813887
hsa_circRNA_102234	0.964354877	0.598781747	1.127164765	1.068760121	1.179708464	1.142155993	1.042621459	1.10208653	1.097559752	1.224083151	1.194992142
hsa_circRNA_100956	0.96750219	0.556401303	1.161827088	1.186255195	1.193858859	1.251489799	0.994160265	1.167332432	1.132116506	1.15149391	1.150731343
hsa_circRNA_101175	0.974686502	0.945113755	0.81712538	0.594772913	0.53459061	0.666978405	0.70261134	0.46922846	0.579190533	0.506994505	0.517873662
hsa_circRNA_101219	0.982448246	0.950041317	0.97384341	1.031625254	1.053875899	1.029688562	1.039522005	1.012887682	1.046692701	1.029133606	1.006012705
hsa_circRNA_101233	0.982857365	0.541104728	1.224559066	1.531056589	1.612932239	1.408438083	1.003137754	1.335368631	1.505682697	1.655668914	1.590912732
hsa_circRNA_001049	0.983981188	1.109963151	0.987105765	0.823412001	0.849306964	0.929052026	0.955217365	0.780207503	0.886969485	0.90975603	0.88968012
hsa_circRNA_101787	0.985588587	0.865678857	0.881048219	1.013101782	1.002560052	1.044185416	1.045265555	0.940565136	1.088099268	0.989070441	0.987608706
hsa_circRNA_104653	0.99225911	1.155917044	0.714252694	0.467257684	0.284738403	0.634660317	0.76354373	0.298515153	0.370739199	0.348070426	0.362573176
hsa_circRNA_000671	0.994816219	1.26936542	0.901147896	0.872963293	0.855152764	0.949448426	0.985150487	0.803994217	0.902876004	0.857147787	0.877580096
hsa_circRNA_100525	0.997172047	1.270720526	0.966496728	0.78641196	0.789340914	0.864404432	1.018593591	0.702811351	0.771616812	0.822849554	0.811820082
hsa_circRNA_100273	0.998481829	0.755968022	0.70436916	0.542172072	0.50901841	0.674813816	0.785663809	0.418031604	0.577931116	0.511385105	0.503726172
hsa_circRNA_104950	1.000396632	1.534529024	1.172085842	0.988607999	0.990774016	0.973776112	1.056713685	0.911948919	0.97094519	1.1342565	1.09601243
hsa_circRNA_103012	1.002527942	0.725809689	1.054045534	1.125244174	1.118369768	1.054763871	1.000151119	1.161984601	1.106444881	1.09234355	1.127993697
hsa_circRNA_101328	1.004492289	1.072733208	1.020377025	0.910747205	0.914875881	0.978783352	1.04359619	0.845074151	0.920926517	0.988930562	0.981124796
hsa_circRNA_100714	1.012042892	1.086544628	0.937026114	0.821584187	0.79032736	0.930535835	1.017760985	0.780624761	0.854624896	0.883968003	0.883559066
hsa_circRNA_103541	1.016164737	0.892475831	0.677520549	0.998907986	0.927565326	1.009885729	1.092359007	0.993485138	1.08973943	0.994048771	1.0168243
hsa_circRNA_000280	1.018223947	1.46657174	1.303588319	1.119433594	1.144909471	1.071511153	1.155232982	1.078302079	0.969799212	1.066123426	1.05121583
hsa_circRNA_400066	1.022287584	1.2476802	1.28536979	1.008423092	0.986322822	1.084196754	0.948019461	1.022763802	0.97375457	1.113163449	0.859162439
hsa_circRNA_102291	1.027558175	1.078123844	1.049998572	1.177457754	1.211457449	1.05957697	1.112372751	1.08823104	1.164231375	1.221382326	1.205492526
hsa_circRNA_100213	1.028293379	0.826572937	1.287912408	1.413096775	1.380065296	1.330004808	1.143721385	1.379455479	1.282042685	1.338570239	1.34530307
hsa_circRNA_104336	1.028820527	0.558762376	0.859189025	1.281792417	1.417144903	1.137247554	1.35134321	1.366580821	1.100205778	1.087676772	1.126176231
hsa_circRNA_101796	1.031326147	1.130850584	1.196921481	1.000214204	1.006089465	1.013993233	1.130698238	0.969732441	0.956002105	1.034295178	1.050276367
hsa_circRNA_103562	1.034865762	0.873869414	0.965217096	1.038908013	1.039807077	1.076026054	0.971394494	1.005427742	1.034985964	1.036257005	1.073051363
hsa_circRNA_102483	1.03819817	0.822334388	1.366453601	1.46985603	1.522861754	1.445090293	1.149880314	1.350544062	1.465624592	1.514933575	1.480693272
hsa_circRNA_100027	1.038289809	1.099416473	1.121712765	1.208809163	1.204891396	1.180466186	1.079749527	1.130935296	1.196322285	1.292952068	1.265280766
hsa_circRNA_104924	1.042614099	1.3391563	1.155675064	1.09277344	0.943384599	1.01946838	1.109386206	0.766544133	0.869502043	0.906788568	0.882032187
hsa_circRNA_100073	1.044771654	1.340959047	1.185717281	1.029796036	0.984239927	1.067232341	1.11641025	1.019296554	0.952704225	1.066650405	1.053885071
hsa_circRNA_101670	1.055518979	0.923975874	1.220958766	1.221105194	1.190680187	1.195448904	1.206957853	1.185806855	1.150847435	1.309993999	1.272463533
hsa_circRNA_103939	1.060395284	1.172584663	0.928399889	0.905787163	0.774816635	0.894105114	0.841391764	0.722572366	0.788154638	0.810872652	0.794266566
hsa_circRNA_101945	1.060614237	0.841462315	0.732557125	1.223107691	1.251553256	1.069470276	0.948245322	1.398038264	1.214557826	1.018499722	1.073726246
hsa_circRNA_100499	1.061174101	0.716323938	0.805678526	1.205523841	1.283257114	1.094749141	0.960610792	1.394941469	1.20613449	1.016047108	1.074907881
hsa_circRNA_101040	1.06461194	1.522360011	0.980258273	0.760758172	0.741474951	0.878753659	1.014178171	0.761726722	0.778201955	0.807631302	0.80774656
hsa_circRNA_001678	1.066166765	0.200570794	0.613822423	1.429544804	1.34985801	1.559503135	1.299285011	1.464368409	1.342287071	1.212351224	1.301301233
hsa_circRNA_103309	1.066214325	1.334153041	1.409962516	1.009595532	0.894724971	1.128854257	1.044817497	0.969476289	0.872048797	1.001111949	0.970383293
hsa_circRNA_103998	1.069002903	0.675807882	1.188813112	1.200220702	1.170470269	1.29454048	1.079327873	1.244855473	1.182555045	1.169521959	1.254252342
hsa_circRNA_102707	1.069203609	0.933804744	1.21642857	1.282720535	1.353147954	1.274199423	1.162239841	1.234943987	1.319732081	1.377539521	1.357729771
hsa_circRNA_102651	1.074728782	1.529103065	0.870911403	0.460467961	0.346791445	0.721179008	0.971928017	0.518077731	0.345519466	0.46010495	0.423941618
hsa_circRNA_101873	1.07540821	0.553734303	1.454879658	1.68099078	1.651832787	1.603187506	1.32885122	1.427689361	1.525593096	1.354867518	1.363420039
hsa_circRNA_103510	1.079720675	0.723927218	1.277588817	1.34355461	1.293820726	1.297831535	1.229852108	1.295883833	1.31758216	1.289132228	1.276260971
hsa_circRNA_102195	1.084061561	0.854288013	0.911592218	0.773802361	0.703112398	0.781074331	0.834600242	0.770941608	0.742536	0.765932743	0.74983256
hsa_circRNA_104771	1.085814574	0.702826391	1.361900846	1.365984507	1.444564998	1.421941484	1.211820177	1.338760912	1.411165353	1.432384773	1.39910721
hsa_circRNA_100916	1.087719634	1.359143467	1.228136817	0.947402219	0.998509018	1.100747733	1.210643344	1.027041269	1.005137053	1.121547037	1.082046233
hsa_circRNA_104106	1.092629749	1.078235603	1.225184155	1.351764845	1.335377073	1.371887092	1.236029874	1.309451765	1.358110179	1.400397574	1.354034033
hsa_circRNA_100222	1.101054943	1.049897588	1.221807536	1.265315286	1.281604338	1.23638562	1.215693412	1.196273805	1.237608825	1.353220349	1.311984774
hsa_circRNA_000031	1.111324389	0.829605412	0.831486913	1.228080666	1.332797746	1.125849493	1.024590855	1.443525395	1.241507769	1.053357267	1.127591026
hsa_circRNA_101784	1.113098082	1.052778831	1.156999995	1.061526945	0.989572718	1.044111696	1.080384752	1.003590571	1.007463429	1.080075942	1.046272237
hsa_circRNA_100009	1.113191013	1.205495813	1.095197058	1.006824405	1.001559613	1.062067464	1.11619157	0.943059431	1.047829693	1.072508832	1.068664497
hsa_circRNA_102100	1.114592138	1.397408507	1.256334537	1.143555507	1.124934282	1.230980264	1.170753955	0.911649458	1.065576039	0.947020869	0.960255447
hsa_circRNA_103279	1.117893735	1.056721764	0.939893265	1.286229511	1.283645013	1.141753289	1.17106195	1.370519982	1.240871608	1.058710937	1.07731746
hsa_circRNA_104838	1.121308413	1.063022871	1.259597848	1.408968741	1.363041704	1.336427051	1.242935881	1.207553043	1.356990653	1.390712393	1.365169771
hsa_circRNA_102456	1.126071574	1.954169129	1.419874719	1.163781895	1.107168071	1.240540737	1.237163131	1.056702696	1.086896344	1.177395421	1.125398501
hsa_circRNA_104433	1.127139643	0.956846599	1.155675064	1.257578354	1.17830992	1.283673595	1.215346419	1.377577964	1.062856359	1.175238171	1.241602599
hsa_circRNA_101311	1.129086795	1.646253928	1.07597108	0.931800465	0.908354395	1.045480825	1.209694979	0.937283133	0.878105188	1.090026077	1.028073463
hsa_circRNA_001465	1.139257738	1.016488404	1.264529977	1.2419525	1.278107191	1.249352491	1.195341115	1.199099634	1.238287051	1.291358577	1.287544053
hsa_circRNA_104716	1.139806477	1.660976217	1.42313013	1.201825439	1.146597571	1.225055472	1.289635128	1.144919983	1.133464829	1.232242754	1.195407738
hsa_circRNA_103948	1.149107518	0.753765832	1.356992555	1.561010756	1.523644542	1.506560108	1.29840263	1.513757712	1.469315691	1.483718967	1.502008197
hsa_circRNA_100084	1.160726273	1.260661634	1.327887803	1.399388925	1.363989784	1.38136974	1.233287366	1.313193915	1.383897449	1.36971692	1.362078724
hsa_circRNA_102415	1.162629278	0.909937517	1.150943287	1.390196599	1.429623765	1.287477374	1.122302479	1.471350923	1.398739657	1.280628396	1.303665266
hsa_circRNA_100507	1.164955454	1.106804626	1.22725813	1.293967981	1.292497628	1.279114399	1.211476512	1.212823322	1.285212397	1.363522501	1.316211149
hsa_circRNA_100329	1.169208896	1.148076848	1.057355088	0.995069535	0.996383676	1.06113593	1.132570296	0.918717752	1.072751771	1.014440955	0.988915098
hsa_circRNA_400102	1.169925361	1.085794814	1.194768685	1.241176275	1.211594014	1.219472154	1.206181034	1.233817287	1.219437982	1.174679875	1.176638153
hsa_circRNA_100620	1.17193265	1.082741831	1.517389799	1.528123743	1.567378687	1.445865504	1.286423994	1.430672476	1.503816752	1.585583584	1.566213203
hsa_circRNA_001233	1.172126949	1.138721653	1.345356643	1.42620347	1.420838297	1.409938254	1.303657131	1.373755627	1.393863175	1.415239482	1.421389456
hsa_circRNA_100754	1.172319244	0.88979588	1.360065595	1.471816373	1.456832243	1.428298483	1.217503723	1.355779258	1.389820745	1.426826611	1.421541799
hsa_circRNA_000094	1.172566634	0.59907208	0.382870509	0.464413379	0.475382437	0.449053471	0.472212449	0.319945396	0.368347882	0.39109617	0.368808637
hsa_circRNA_100405	1.173824394	1.715952521	1.458365489	1.140824838	1.120419597	1.205623985	1.329239822	1.139839219	1.061040293	1.236842278	1.198594103
hsa_circRNA_102424	1.178182584	0.933890053	1.464120245	1.427165233	1.423699099	1.480616634	1.287932749	1.393369689	1.38761537	1.359562135	1.377495444
hsa_circRNA_001950	1.180272817	0.855544071	1.009550901	1.371737452	1.429053993	1.279001916	1.108755648	1.500378668	1.322116954	1.163025189	1.244704053
hsa_circRNA_102153	1.183209368	1.353063309	1.284213385	1.134430598	1.170405493	1.189805304	1.222751381	1.083539276	1.1358002	1.201614754	1.200958228
hsa_circRNA_101115	1.20549433	1.42702717	1.556003321	1.177001287	1.176077717	1.277092222	1.303966604	1.283341234	1.086508636	1.260470344	1.256914069
hsa_circRNA_102451	1.20669898	1.07559127	1.149826822	1.658406676	1.436687521	1.334786544	1.445356983	1.476747815	1.306036628	1.382134595	1.331011701
hsa_circRNA_103783	1.213754051	1.07595623	0.923914589	0.878685116	0.668936002	0.983843235	1.031460454	0.57889257	0.611863603	0.653030807	0.640615453
hsa_circRNA_102563	1.217687713	1.13666029	1.371898255	1.439998667	1.471902852	1.420772359	1.39249517	1.411175996	1.408825887	1.446864895	1.449566283
hsa_circRNA_100207	1.224716081	1.125418821	1.126227351	1.268404965	1.323714745	1.25585433	1.241834152	1.351173531	1.276478047	1.289312546	1.294849936
hsa_circRNA_100912	1.230408663	1.534954475	1.317580498	1.128528303	1.09813322	1.223232091	1.307197343	1.094148538	1.093474702	1.226434158	1.196720874
hsa_circRNA_100860	1.236868186	1.11589981	1.338114306	1.482215146	1.409306138	1.37494965	1.242903948	1.331492337	1.398341032	1.427282895	1.413206703
hsa_circRNA_103164	1.243482614	0.946420759	1.345574131	1.568747868	1.387322307	1.460990529	1.434605906	1.482438547	1.368268364	1.313020143	1.374345045
hsa_circRNA_100960	1.250494252	1.080055732	1.368569108	1.337764627	1.360991512	1.371204494	1.329849017	1.309160728	1.326137914	1.376737278	1.377400965
hsa_circRNA_105037	1.25582323	0.727092375	1.659455188	1.690942194	1.661110211	1.69497992	1.483144819	1.579042133	1.684345525	1.622144225	1.630048071
hsa_circRNA_101707	1.262994751	1.502337653	1.53046116	1.777338318	1.70925881	1.620467317	1.489393276	1.588692095	1.700500449	1.756234917	1.692702205
hsa_circRNA_104161	1.279141728	0.946086787	1.105543537	1.370525256	1.527982986	1.324018724	1.196918758	1.674310618	1.3910535	1.233841641	1.318751044
hsa_circRNA_001046	1.284422914	0.995472359	1.406499421	1.489512131	1.503951001	1.466925332	1.265555265	1.382233837	1.498164554	1.51652329	1.521959737
hsa_circRNA_102473	1.287695847	1.831967619	1.239189954	1.109033961	0.992774416	1.158534745	1.33077929	0.994007957	0.993563946	1.116515961	1.104553621
hsa_circRNA_100033	1.298648978	0.621661239	1.705623644	1.689935339	1.642412901	1.685432322	1.444700696	1.574329088	1.600618694	1.594046966	1.604497031
hsa_circRNA_101744	1.303049892	1.069671311	1.629822102	1.923118273	1.77618702	1.75738593	1.647796225	1.786824004	1.767054927	1.804871132	1.831423272
hsa_circRNA_100146	1.303060216	0.601099013	1.276300856	1.533295582	1.466407912	1.633170562	1.299663064	1.396672112	1.35756064	1.292612048	1.327587161
hsa_circRNA_103504	1.312859996	1.196750713	1.589114031	1.555278913	1.55473676	1.578409417	1.475324713	1.464007146	1.497133589	1.560804837	1.554321741
hsa_circRNA_103885	1.313128827	1.388457312	1.237218867	1.18548742	1.175682226	1.261722145	1.303440622	1.121104779	1.237377669	1.202681319	1.195309654
hsa_circRNA_103529	1.320138249	1.573351612	1.473756038	1.28889771	1.225366203	1.307058194	1.40891266	1.218483297	1.229054339	1.331483061	1.314876917
hsa_circRNA_100356	1.383549853	1.657573793	1.608637754	1.262875213	1.199839087	1.351956446	1.363883146	1.10713573	1.135245143	1.151294544	1.149056391
hsa_circRNA_001379	1.383977328	0.998762672	1.526393545	1.841311807	1.846613171	1.942053653	1.704669027	1.908714753	1.734596505	1.638788983	1.729740909
hsa_circRNA_101408	1.385924565	0.745734575	1.734597229	1.780929255	1.815643898	1.76822394	1.533775187	1.722038363	1.785567802	1.731434662	1.758965318
hsa_circRNA_100045	1.386686317	1.660530817	1.537846821	1.381200259	1.361444092	1.433802714	1.419879567	1.328019964	1.372398631	1.446080264	1.417955082
hsa_circRNA_103598	1.38830883	0.895369983	1.674819491	1.769135111	1.778679339	1.685700334	1.514763521	1.598777631	1.802192196	1.819931994	1.776495474
hsa_circRNA_001096	1.392165832	1.863489852	1.767115702	1.35092963	1.27034966	1.530013887	1.581591022	1.261488081	1.269210319	1.354613367	1.304992042
hsa_circRNA_103405	1.393856426	1.819642008	1.271790797	1.285254581	1.170965159	1.310571693	1.393195711	1.152239051	1.261335517	1.278068605	1.241792402
hsa_circRNA_100832	1.398795509	1.278240916	1.235562494	1.548514664	1.606977539	1.461263667	1.360911851	1.685990781	1.527684676	1.365621809	1.422001335
hsa_circRNA_101971	1.422916235	1.672024459	1.527616846	1.791937677	1.824319994	1.663300869	1.54454009	1.702047647	1.673244211	1.833485648	1.800686689
hsa_circRNA_101094	1.432987254	1.218898219	1.66677371	1.726070183	1.794716539	1.627400544	1.452115499	1.601244975	1.744696759	1.831847899	1.791039666
hsa_circRNA_102721	1.435553499	1.30616333	1.570532371	1.637845009	1.730815848	1.579209913	1.43468435	1.491311429	1.715351043	1.819524923	1.769823324
hsa_circRNA_104086	1.438545554	1.902770485	1.369576788	1.160154084	1.090877774	1.37962813	1.47738617	1.095652672	1.166402152	1.209416224	1.206623347
hsa_circRNA_102462	1.446152345	1.617400714	1.497676205	1.452228342	1.3765767	1.396213721	1.440079903	1.332540594	1.353333898	1.47305461	1.416518309
hsa_circRNA_101722	1.450930635	1.708331251	1.462922737	1.323819181	1.282717346	1.392694567	1.451135593	1.246930044	1.265094356	1.364284122	1.332720265
hsa_circRNA_100435	1.453038829	1.914068526	1.508261146	1.27781256	1.216897821	1.429122161	1.494094385	1.2117083	1.200549031	1.295102869	1.287690957
hsa_circRNA_100108	1.46313667	1.84898394	1.695245068	1.452473387	1.400440725	1.542024196	1.569864819	1.361966324	1.37473498	1.465473759	1.444136117
hsa_circRNA_101904	1.493973538	1.86752949	1.896127616	1.557766193	1.509959829	1.612748759	1.699734469	1.519081923	1.443526098	1.580440023	1.557299372
hsa_circRNA_103345	1.501171543	1.974920412	1.330616857	0.827813297	0.587606755	1.203062306	1.460565286	0.763997579	0.647803243	0.806478976	0.750610476
hsa_circRNA_102579	1.502778087	2.055599224	1.463289643	1.29778215	1.188288268	1.438049114	1.650651302	1.220317754	1.173441149	1.358032203	1.328517448
hsa_circRNA_400015	1.508222328	1.823941379	1.641543935	1.491459251	1.440755884	1.55884077	1.606151121	1.433721265	1.475747682	1.550427749	1.504284782
hsa_circRNA_103994	1.513713828	1.297233573	1.866942828	1.871297242	1.859800096	1.802609088	1.641917682	1.784768717	1.810463584	1.87696515	1.85131195
hsa_circRNA_101748	1.514491026	1.306075607	1.724763027	1.933878161	1.890196601	1.824095475	1.815181889	1.910747337	1.785743901	1.851516229	1.866581423
hsa_circRNA_102034	1.516408543	1.272799885	1.521019775	1.852118915	1.883673054	1.777469258	1.643718287	1.754338272	1.619873564	1.672468788	1.68297408
hsa_circRNA_102690	1.536693863	1.996527355	1.537542121	1.214580254	1.145659375	1.494676112	1.675370274	1.1802563	1.173286683	1.335313035	1.316007319
hsa_circRNA_101043	1.553670244	1.950234019	1.568248391	1.409056255	1.346474427	1.553820743	1.624330586	1.286236043	1.41013702	1.439527153	1.409031555
hsa_circRNA_100675	1.556145551	1.436116998	1.830138333	1.98325687	2.056765965	1.755932645	1.609140543	1.717812459	1.921161783	2.177934275	2.12733461
hsa_circRNA_103380	1.571620238	1.487440425	1.764645171	1.745956679	1.762346415	1.748196754	1.695018733	1.682822108	1.780305201	1.801246693	1.780384503
hsa_circRNA_400070	1.588774809	1.653129749	1.682807474	1.867024219	1.835693712	1.877741527	1.785297276	1.927007603	1.722124085	1.868381403	1.889220187
hsa_circRNA_104650	1.593713047	1.237849078	1.981317838	1.938466535	1.927034519	1.978969705	1.80724384	1.94602478	1.923952184	1.892123928	1.919169695
hsa_circRNA_101142	1.611002756	1.279829412	1.801091362	1.888516942	1.893785909	1.835462856	1.729909373	1.824546838	1.854048917	1.874388642	1.856933169
hsa_circRNA_000598	1.626109497	1.835720841	1.864410324	1.587473226	1.569745572	1.628867725	1.698968671	1.56533163	1.520213474	1.632121007	1.604980307
hsa_circRNA_001153	1.633051225	2.112387302	1.575554431	1.113807496	0.981274962	1.391630771	1.605100153	1.046272566	0.991407018	1.1505537	1.143046723
hsa_circRNA_101969	1.637592111	1.388354741	1.458367977	1.868345618	1.945452985	1.746596417	1.587570887	2.004261601	1.865216075	1.687265003	1.76944157
hsa_circRNA_104762	1.645511235	1.835981701	1.809683671	2.036555636	1.883950158	1.907262979	1.824850318	1.960279974	1.918407709	1.996689948	1.982573092
hsa_circRNA_104595	1.654769599	1.628372364	1.975238444	2.04949325	2.055627569	1.976578491	1.718890559	1.904409667	2.046869192	2.088836896	1.904606987
hsa_circRNA_103689	1.669259801	2.096687543	1.816333318	1.616026613	1.574472455	1.703372262	1.878648503	1.542622105	1.53266288	1.675639493	1.647792162
hsa_circRNA_001846	1.672298851	0.275701635	1.214895543	2.201019436	2.171632481	2.356735639	2.065089046	2.256090415	1.992984753	1.859031366	1.992924725
hsa_circRNA_000410	1.690355829	2.019714352	1.728264317	1.601072222	1.615247396	1.699339452	1.731244567	1.540075615	1.59334735	1.667671286	1.661721065
hsa_circRNA_000167	1.705968097	0.100792327	1.375622361	2.213886551	2.153787151	2.374207182	1.99963473	2.265479844	2.001770102	1.822845909	1.986909362
hsa_circRNA_102689	1.712525677	2.054124826	1.710389292	1.4515732	1.398985331	1.566309353	1.705201511	1.369415223	1.395964952	1.459608027	1.446933822
hsa_circRNA_101258	1.725831169	1.635723376	1.445363405	1.307897309	1.241179624	1.429293347	1.48072932	1.146216963	1.268173098	1.302407686	1.280602009
hsa_circRNA_102364	1.727369745	1.995885147	1.780351029	1.69854933	1.644644618	1.730124263	1.816420643	1.603450427	1.664119366	1.719142729	1.699250953
hsa_circRNA_104755	1.727498731	1.935557396	1.947388714	1.722364366	1.658218381	1.815567806	1.838239086	1.631091181	1.651336655	1.729900691	1.668606354
hsa_circRNA_001302	1.761120076	1.275481593	1.756069164	1.846151741	1.977776308	1.864489821	1.718007137	1.951761394	1.918863902	1.872403326	1.887785428
hsa_circRNA_104993	1.767849283	1.560962586	1.946486494	2.05649174	2.111184755	1.937953124	1.75366591	1.954738629	2.159504034	2.240726599	2.174761075
hsa_circRNA_104499	1.78711571	1.717965735	2.057860236	2.275316406	2.216088822	2.015675454	1.861488531	2.112535406	2.19537411	2.32357785	2.246090811
hsa_circRNA_100845	1.811831149	2.053372314	1.96305834	1.788186198	1.738609965	1.863702097	1.975000998	1.705178294	1.722241393	1.822613332	1.781995723
hsa_circRNA_103846	1.820933211	2.201179405	1.859884832	1.656435692	1.592164703	1.794948531	1.919731626	1.563666557	1.596289383	1.707991966	1.688894922
hsa_circRNA_103348	1.828004929	1.302815568	1.651572586	1.958409039	1.966196321	1.923409222	1.870582151	1.868188301	1.800918867	1.918239034	1.875570626
hsa_circRNA_101226	1.83124761	1.046768709	0.824204379	0.816634072	0.750920195	0.950591921	0.9993204	0.740343276	0.846251685	0.830783954	0.848529179
hsa_circRNA_400091	1.845845864	2.195766643	1.937569892	1.798625659	1.705067306	1.836003895	1.925316912	1.728383293	1.732967912	1.766782604	1.766661849
hsa_circRNA_100433	1.857230764	1.144809721	1.093049781	1.062045412	0.919838293	1.038735123	1.169280257	0.845749217	0.948402961	0.928696252	0.90195302
hsa_circRNA_002178	1.872057126	1.495823924	1.716436947	2.324449424	2.252600697	2.426472211	2.089313173	2.332668743	2.147062227	2.037529335	2.120354759
hsa_circRNA_000585	1.874042869	0.79788215	1.68605877	2.298785812	2.229351113	2.472267621	2.111672397	2.416067188	2.146804008	1.979013595	2.137591433
hsa_circRNA_100334	1.874554162	2.315816648	1.895987026	1.785601113	1.735237079	1.861381021	1.913751694	1.668557577	1.705304143	1.75352862	1.740966568
hsa_circRNA_002144	1.896154734	0.493648812	1.881696403	2.290647072	2.249103287	2.472790176	2.126542031	2.393126033	2.238933634	2.066181847	2.192646946
hsa_circRNA_400071	1.899573446	1.581872494	2.367249673	2.496357773	2.457713595	2.331701106	1.962540647	2.317577035	2.40628698	2.59235965	2.439272013
hsa_circRNA_102984	1.90866008	2.447537321	1.832556376	1.683805026	1.57500277	1.794510573	2.013990089	1.590100823	1.523374793	1.766032573	1.730821614
hsa_circRNA_102323	1.911963439	1.915667621	2.118104126	1.791376682	1.810050896	1.914710758	1.975179284	1.750484264	1.779668832	1.89503064	1.882107574
hsa_circRNA_101555	1.917696747	1.029778039	2.174218371	2.297570866	2.343413924	2.214586671	1.964703567	2.167933414	2.242051276	2.291745374	2.261813713
hsa_circRNA_103809	1.926502225	0.606809552	1.705336217	2.219581122	2.079116822	2.181274114	1.822359625	1.934639924	2.023952073	1.899181079	1.940558211
hsa_circRNA_100533	1.931844565	0.978694321	2.225227623	2.232368016	2.254704065	2.194263083	1.959142636	2.195444824	2.219641796	2.252339701	2.231400113
hsa_circRNA_100646	1.94817008	2.820837119	1.858638095	1.720742328	1.617809746	1.865678526	2.063424083	1.527632702	1.647139111	1.914615579	1.821869906
hsa_circRNA_103316	1.955421162	2.104918973	2.003009627	1.909713658	1.840265294	1.934871717	2.024291639	1.83734782	1.796993288	1.881979259	1.870773513
hsa_circRNA_103951	1.979993575	1.508309284	2.26140084	2.352103459	2.392491188	2.262195891	2.088211085	2.174503276	2.388948225	2.48147435	2.455577113
hsa_circRNA_103574	1.981803101	2.341357711	2.106045399	1.802465412	1.78185376	1.93047526	2.066679498	1.764318633	1.742728312	1.914392475	1.903169079
hsa_circRNA_101164	1.996806126	1.878461426	2.240427948	2.303809633	2.263931783	2.24094294	2.147149589	2.114393313	2.404259667	2.405928765	2.342638651
hsa_circRNA_000166	2.00582798	0.52876177	1.631834978	2.271628837	2.224692353	2.457804393	2.030236404	2.195556254	2.040833421	2.12137499	2.154351206
hsa_circRNA_104640	2.074838588	1.558735068	2.252171814	2.4619103	2.413328351	2.296057969	2.03052306	2.381661988	2.37524061	2.442534733	2.38358528
hsa_circRNA_001506	2.130469157	1.052667274	2.472386304	2.547313401	2.573223721	2.515354065	2.154945595	2.396427625	2.570548685	2.549318582	2.508583636
hsa_circRNA_103944	2.153261399	2.546770388	2.535452011	2.09001811	2.031472619	2.178727753	2.364411912	1.919980127	2.143771704	2.189864627	2.129504289
hsa_circRNA_104940	2.199611065	1.889829936	2.258564085	2.686193036	2.388363258	2.382530551	2.475701402	2.519136644	2.31929792	2.476360298	2.452783066
hsa_circRNA_102061	2.212215018	1.362742999	2.490414482	2.501061592	2.518873716	2.512649597	2.374850564	2.479564806	2.48395964	2.481841032	2.536800954
hsa_circRNA_102983	2.216366453	2.661658914	2.0486382	1.88558481	1.712242827	2.017378286	2.272295547	1.709635632	1.692380534	1.900395059	1.853066066
hsa_circRNA_100685	2.251838918	2.722597643	2.12640122	1.825914016	1.695476143	2.029789308	2.233572757	1.713467641	1.757460055	1.843626977	1.827598156
hsa_circRNA_101967	2.254001107	1.250879296	2.301576712	2.670748557	2.657973364	2.537977153	2.46290684	2.512226775	2.519506374	2.657865976	2.598328182
hsa_circRNA_002172	2.2741106	0.554939285	1.862397928	2.586017804	2.468542059	2.744554732	2.44561098	2.653882496	2.351991098	2.285912576	2.441679381
hsa_circRNA_104569	2.284154892	2.615526255	2.341676699	2.185289876	2.176885203	2.222347967	2.40348734	2.139571354	2.235129203	2.302097119	2.258147005
hsa_circRNA_104387	2.286416067	2.009583236	2.332490523	2.609477631	2.429881464	2.371318003	2.467224515	2.415486425	2.421998	2.577985969	2.481828801
hsa_circRNA_101381	2.352975195	2.878066054	2.303770944	1.999359916	1.846771959	2.128118523	2.363002055	1.797440713	1.869597898	1.999266568	1.945625925
hsa_circRNA_101201	2.405423863	2.033720936	2.623991345	2.544297414	2.763204206	2.563304661	2.50157185	2.467494565	2.682124954	2.846332264	2.807022621
hsa_circRNA_001067	2.415857353	2.13115903	2.659869861	2.650855866	2.603378504	2.624310956	2.573763631	2.576532297	2.62844097	2.678164104	2.656906681
hsa_circRNA_400008	2.484448569	2.316735257	2.596887378	2.781973816	2.623195878	2.617334431	2.632681864	2.552829885	2.729667181	2.766131377	2.762657606
hsa_circRNA_100633	2.512067815	1.109445389	1.209371368	0.97518227	1.008134394	1.134997358	1.165834403	1.049376314	0.986149586	1.040280331	1.061926603
hsa_circRNA_104756	2.5868103	3.003369874	2.852007659	2.537897031	2.540046146	2.668455682	2.746064671	2.487838561	2.461030038	2.624433471	2.588999213
hsa_circRNA_100375	2.693648231	2.439784785	2.723579598	3.008051237	3.07198403	2.885366901	2.738837147	2.907454403	3.038743528	3.084992474	3.00571192
hsa_circRNA_103188	2.72366172	2.126952012	3.120443372	3.187151583	3.270805246	3.025994145	2.792127799	3.097234313	3.186527265	3.281644868	3.272577929
hsa_circRNA_102889	2.724360114	2.738356011	2.80839804	2.945965059	2.956766832	2.923852446	2.962004809	2.932614218	2.81020007	2.939663937	2.936076987
hsa_circRNA_000956	2.810241352	2.514942975	3.049872778	3.053915977	3.091137199	3.031147866	3.047351321	3.122449019	2.964545888	3.081161868	3.08897285
hsa_circRNA_102619	2.856341199	1.246609122	1.113435204	0.709742699	0.842032405	1.040313862	1.194491862	0.3223241	0.621649196	0.478283958	0.36943927
hsa_circRNA_105027	2.951462093	3.064335732	2.990489557	3.252246599	3.311110967	3.121199458	3.09184837	3.21716299	3.206979578	3.312767228	3.317592077
hsa_circRNA_104270	3.044936272	1.757615399	1.519189828	1.275162083	1.284749624	1.526061709	1.714050333	1.027293895	1.23432249	1.118163613	1.089992374
hsa_circRNA_102051	3.136180848	1.782635913	1.560813993	1.156046339	1.171391353	1.611554598	1.819032746	0.888793243	1.097414065	0.907883072	0.839637596
hsa_circRNA_102782	3.267357307	3.316718272	3.214929615	3.034305057	2.91124923	3.151973778	3.268924397	2.843138326	3.08030547	2.955790123	3.008542116
hsa_circRNA_000629	3.310582172	3.346201797	3.123401942	3.002477531	2.847760393	3.180562537	3.310204988	2.732880126	2.992433646	3.006763938	3.007326697
hsa_circRNA_102049	3.311553078	2.431736625	2.475981557	1.458257743	1.113831282	2.390100511	2.584490468	1.296832272	1.998197551	1.058581113	1.027689283
