# Supplementary material for: Construction and analysis of a survival-associated competing endogenous RNA network in breast cancer
Source: Front Surg. 2023 Jan 6;9:1021195. doi: 10.3389/fsurg.2022.1021195 (PMC9852745; doi:10.3389/fsurg.2022.1021195)
Supplement: Supplementary file 5 [file Datasheet5.zip › Figure_2/GSE101124.vol.txt]

GENE_SYMBOL	logFC	AveExpr	t	B	P.Value	adj.P.Val	FC	Sig
hsa_circRNA_001846	1.05763980612673	1.82349126272076	4.40571396020219	-1.94989340805316	0.00147888906756848	0.0590300996505846	2.0815234420096	Up
hsa_circRNA_000167	1.04152084254647	1.81826396499714	3.68451934790663	-3.13112738651387	0.00455637165383159	0.0590300996505846	2.05839640504893	Up
hsa_circRNA_002172	0.933457953305173	2.24269444913656	3.19580078871008	-3.95675964802948	0.0101221218722048	0.0590300996505846	1.90984817334694	Up
hsa_circRNA_002144	0.829913062263484	2.02740645228265	3.17651289862742	-3.98955061708677	0.010450943289239	0.0590300996505846	1.77757824109076	Up
hsa_circRNA_000166	0.798251489822213	1.96935478036123	3.1799926563286	-3.98363425544673	0.0103908173454217	0.0590300996505846	1.73899223394923	Up
hsa_circRNA_000585	0.771282882554601	2.01359426880208	3.81619360323516	-2.91146104919003	0.00369140248735741	0.0590300996505846	1.70678682888885	Up
hsa_circRNA_001678	0.742959034779316	1.1671871709693	5.00535401243189	-1.01613896828682	0.000613260994241897	0.0590300996505846	1.67360496280098	Up
hsa_circRNA_101967	0.641705947565991	2.40218093960212	3.38535688105086	-3.635063639398	0.00740579686738092	0.0590300996505846	1.56017293097052	Up
hsa_circRNA_103134	0.600480541869567	1.64192057292523	2.07575515220052	-5.82324330296483	0.0659621746330642	0.112572250412925	1.51622151493654	Notsig
hsa_circRNA_103809	0.599700206459221	1.84902826941454	2.56900786542911	-5.01839833581485	0.0289097065594742	0.0590300996505846	1.51540163174312	Up
hsa_circRNA_001506	0.591790168651443	2.31556709488291	2.42674872941227	-5.25511749780692	0.0367223168701125	0.0692061845114554	1.50711569267055	Up
hsa_circRNA_105013	0.552892201921032	1.66611192802716	2.01122519099669	-5.92434379148893	0.0733670870360934	0.123254217081436	1.46702372415539	Notsig
hsa_circRNA_101233	0.539225985416548	1.30833807253123	3.30989453406861	-3.76297944255284	0.00838346473066301	0.0590300996505846	1.45319266152017	Up
hsa_circRNA_100850	0.522636242608889	2.09375159325389	2.00746557912129	-5.93019503696046	0.0738220250540203	0.123738939339458	1.4365779158412	Notsig
hsa_circRNA_002178	0.521533655280922	2.07406986940055	5.266442780481	-0.624924812552264	0.000424837431179004	0.0590300996505846	1.43548042299424	Up
hsa_circRNA_101555	0.515746298601224	2.08231926932843	2.60310432067731	-4.96127712069757	0.0272976505972012	0.0590300996505846	1.42973354216581	Up
hsa_circRNA_102045	0.500341567547027	1.59272160043467	2.02368439864268	-5.90492155874449	0.0718783908533606	0.12105683588963	1.41454842638168	Notsig
hsa_circRNA_001379	0.490266585927614	1.65960203214699	4.6777370054294	-1.52034759559992	0.000985654700442435	0.0590300996505846	1.40470441765324	Up
hsa_circRNA_400029	0.483045753102482	1.9774241498777	1.72134153126386	-6.36079799371437	0.117357523821969	0.180408930659072	1.39769129701843	Notsig
hsa_circRNA_103188	0.482238858894709	3.00773820470062	2.63996912722964	-4.89937733964462	0.0256556506566151	0.0590300996505846	1.39690979181153	Up
hsa_circRNA_100533	0.480490859566441	2.06137006744282	2.2924386103132	-5.4756444104796	0.0459964001074821	0.0836442388685569	1.3952182917789	Up
hsa_circRNA_102728	0.477229615109676	0.909517505688086	1.88449313501422	-6.11900548526986	0.0902590115737571	0.145522439933442	1.39206793164833	Notsig
hsa_circRNA_102061	0.464409404618537	2.3595431273439	2.52055935821925	-5.09932573195927	0.0313648679269262	0.0604842801928731	1.37975240918273	Up
hsa_circRNA_101873	0.464046648226968	1.36549586176675	2.85533018541033	-4.53551993945139	0.0178636237756051	0.0590300996505846	1.37940552292418	Up
hsa_circRNA_100579	0.460291422081495	1.14389737264077	3.11743811198561	-4.09001599932214	0.0115280973103267	0.0590300996505846	1.37581970344333	Up
hsa_circRNA_104700	0.455381822366019	0.847780751162948	3.18807711246856	-3.9698897008677	0.0102524982361209	0.0590300996505846	1.37114564313043	Up
hsa_circRNA_001587	0.453687385590043	1.75908737187281	1.83381445155314	-6.19524918479383	0.0979829252240712	0.155078514510702	1.36953618603204	Notsig
hsa_circRNA_101744	0.452651496273063	1.66338218985425	4.6204759912242	-1.60996281672351	0.00107259109530345	0.0590300996505846	1.36855317946433	Up
hsa_circRNA_104200	0.450544013768942	0.993965428372505	2.0048017448045	-5.93433819275006	0.0741459851752398	0.12418351338855	1.36655546254512	Notsig
hsa_circRNA_101408	0.448320180246203	1.61480316304441	2.74284246230398	-4.72598049084205	0.0215788154469001	0.0590300996505846	1.36445061658153	Up
hsa_circRNA_102046	0.445057351132334	1.50533511594563	1.70551826371781	-6.38365510048029	0.120348477822239	0.184003511464298	1.36136823358982	Notsig
hsa_circRNA_400033	0.440571638709542	2.31438362188166	1.9653690616644	-5.99540354705084	0.0791018598732693	0.130672564610959	1.35714196096067	Notsig
hsa_circRNA_104121	0.437451217683439	1.3102597348249	1.7006587847425	-6.39065224047646	0.121280847610874	0.185060946360574	1.35420975582788	Notsig
hsa_circRNA_001059	0.426646757823929	2.04612959899891	1.47784934237094	-6.69911468716207	0.171656495498729	0.245996380706243	1.34410585112968	Notsig
hsa_circRNA_400071	0.42591089550656	2.25931858277088	2.59457701746247	-4.97557495841494	0.0276921955765484	0.0590300996505846	1.34342045011522	Up
hsa_circRNA_100719	0.423467899120634	1.1140199360588	1.61340732277284	-6.51441634422116	0.139171899196854	0.207531016115478	1.34114748597083	Notsig
hsa_circRNA_104401	0.418350831963199	1.58448531348454	1.59208997526791	-6.54409496500209	0.14388822674397	0.213136010823205	1.33639902196903	Notsig
hsa_circRNA_104336	0.417930318028123	1.11953996499055	3.88723544417416	-2.79360109958489	0.00329801687514096	0.0590300996505846	1.33600954775446	Up
hsa_circRNA_105037	0.416596039564787	1.51710253540589	2.76377554249911	-4.69059552834481	0.0208326683733277	0.0590300996505846	1.3347745087158	Up
hsa_circRNA_101213	0.409427007764247	2.63326025709254	1.5200724421826	-6.64263467646095	0.160888723565131	0.233573090270148	1.32815820745311	Notsig
hsa_circRNA_100367	0.407967906982474	2.46892503266561	2.04217546412192	-5.87600881522642	0.0697218058774743	0.117929300973611	1.32681562501035	Notsig
hsa_circRNA_103951	0.407870173859378	2.21320075336322	2.86174111437367	-4.524644891165	0.0176725256973441	0.0590300996505846	1.32672574500178	Up
hsa_circRNA_001350	0.403740807472189	1.47411799778574	1.80188921974625	-6.24276925864423	0.103158969107259	0.161817240487611	1.32293374217238	Notsig
hsa_circRNA_103598	0.398710015245955	1.60947035473727	2.89689019649189	-4.46499008414351	0.0166610633217162	0.0590300996505846	1.31832860102249	Up
hsa_circRNA_100033	0.395852009503461	1.49653699087412	2.25585557357148	-5.53510542375246	0.0488969066054576	0.0881812443643839	1.31571955265333	Up
hsa_circRNA_103948	0.395680357225604	1.37438950085164	3.75218122804893	-3.01806096387204	0.0040881158559834	0.0590300996505846	1.31556301726869	Up
hsa_circRNA_104513	0.392074260689803	1.8270762768553	1.77538870210504	-6.28190250945281	0.107646013085309	0.167674029222015	1.31227880055154	Notsig
hsa_circRNA_001653	0.389233085903639	2.49220094504118	2.17838233395799	-5.66004443716876	0.0556383315044917	0.0977948894150022	1.30969700435482	Notsig
hsa_circRNA_103753	0.388946764922893	0.784864160942432	3.9150425064205	-2.7476022395633	0.00315626725736896	0.0590300996505846	1.30943710429868	Up
hsa_circRNA_104640	0.38619012968629	2.24278070557732	2.81401469603786	-4.60555756402575	0.0191464377594093	0.0590300996505846	1.30693748103274	Up
hsa_circRNA_000963	0.378462804874514	1.2180699702691	2.18505447015217	-5.64934013365197	0.055024000319489	0.0970377386785316	1.29995601092578	Notsig
hsa_circRNA_101066	0.374965361464153	2.30922726046293	2.11373419116524	-5.76317702846646	0.0619436334421471	0.106791531115711	1.29680841842134	Notsig
hsa_circRNA_104400	0.363553027994652	1.52938659797747	1.42184897656181	-6.77247046662141	0.186900138752037	0.263554747176513	1.28659057741839	Notsig
hsa_circRNA_104620	0.362307814725309	0.894101474056635	2.97727382430945	-4.32841077411782	0.0145634078079316	0.0590300996505846	1.28548057951699	Up
hsa_circRNA_101287	0.360678295439503	1.56961240983778	2.23988334185997	-5.56097587980394	0.0502184375126138	0.0901416690326161	1.28402945312179	Notsig
hsa_circRNA_104833	0.359411800105362	1.49791250892811	1.70708660778374	-6.38139458136763	0.120048959119889	0.183611952303078	1.28290273980246	Notsig
hsa_circRNA_104126	0.357667409801669	1.59659167847364	1.48445205417151	-6.69034769531656	0.169932289114965	0.244104500905974	1.2813524948457	Notsig
hsa_circRNA_100146	0.353217773827244	1.31703901502094	2.48698295089358	-5.15523205370848	0.0331869336742412	0.0635160444562617	1.27740656828846	Up
hsa_circRNA_102171	0.352861723635679	1.24733768687344	1.53992726522429	-6.61574000010087	0.156033311370955	0.228011359290867	1.27709134939515	Notsig
hsa_circRNA_102333	0.352788262426741	0.477674398681381	2.35947302519755	-5.36598945804393	0.0411115953473003	0.0761212507546992	1.27702632228735	Up
hsa_circRNA_102483	0.349273433398449	1.32967909553801	3.14946113218009	-4.03555098512947	0.0109307419716231	0.0590300996505846	1.2739188977728	Up
hsa_circRNA_100375	0.348638500284558	2.87255947770813	4.19077316875055	-2.29591083639731	0.00205302480796836	0.0590300996505846	1.27335836674803	Up
hsa_circRNA_104940	0.346544076776655	2.36803375085075	3.89882513116424	-2.77441993233195	0.00323814015412132	0.0590300996505846	1.27151111788878	Up
hsa_circRNA_002044	0.345644322879072	1.20574167367744	1.97187290905704	-5.98536651889103	0.0782634470210473	0.129622764163656	1.27071837210634	Notsig
hsa_circRNA_101748	0.344632740473246	1.76575187969044	4.84200949607573	-1.26569883626277	0.000775446121181711	0.0590300996505846	1.26982768782543	Up
hsa_circRNA_102771	0.342285773704063	1.33724990678017	2.19023506121392	-5.64102127453726	0.0545515299205146	0.0964861647987688	1.26776361988636	Notsig
hsa_circRNA_101589	0.338464207894258	1.03442460579282	1.47049729179275	-6.70884778024321	0.173594262648201	0.248184630405423	1.26440987508226	Notsig
hsa_circRNA_101777	0.337999715251132	1.96941637496321	2.18321975233749	-5.65228471096281	0.0551922736689819	0.0971724085537571	1.26400284897291	Notsig
hsa_circRNA_104771	0.328035572969118	1.28875192963868	2.94048810488103	-4.39093510540055	0.0154877632005766	0.0590300996505846	1.25530294328639	Up
hsa_circRNA_102041	0.327546939944936	0.839217293813972	1.57763606723521	-6.56408788741523	0.147166553685063	0.217155392719516	1.25487785094662	Notsig
hsa_circRNA_000993	0.327296867127259	1.3810166663765	1.26819512130951	-6.9639494050369	0.234775289354747	0.315395393481965	1.25466035269845	Notsig
hsa_circRNA_101009	0.322099305072289	0.767126905247324	4.07025593480147	-2.49231242638907	0.00247449542354283	0.0590300996505846	1.25014835112373	Up
hsa_circRNA_101440	0.320741411054759	0.754335114359638	1.68252042514155	-6.41667490117276	0.124819183223191	0.189602988082983	1.24897223955737	Notsig
hsa_circRNA_104099	0.316952215083455	1.82596393617634	1.13612330877915	-7.11594342418564	0.2836145898736	0.368594376329273	1.24569615496281	Notsig
hsa_circRNA_104983	0.316682931798122	1.16242184216495	2.10651370969759	-5.77462742545149	0.062689103568562	0.107856883234926	1.24546366379894	Notsig
hsa_circRNA_101969	0.314497159711963	1.72349681686838	3.52532924485185	-3.39855468838199	0.00589306920076847	0.0590300996505846	1.24357813813444	Up
hsa_circRNA_104650	0.312329827421018	1.83144228610462	2.62685645268377	-4.92141079963349	0.0262280575658933	0.0590300996505846	1.24171133781702	Up
hsa_circRNA_100675	0.311200433022777	1.83379454826122	2.30960864315529	-5.44764118223918	0.0446936401979469	0.0816808143462046	1.24073966118768	Up
hsa_circRNA_000926	0.309153105491455	0.945358675200887	1.68320941816195	-6.4156891698729	0.124683086759385	0.189466321920747	1.23898017713212	Notsig
hsa_circRNA_104619	0.308864044454573	0.798178301678065	2.85100941228586	-4.54284835212434	0.0179935991045013	0.0590300996505846	1.23873195764842	Up
hsa_circRNA_001800	0.307222717008955	0.949831777019898	2.16341932962734	-5.68401001726671	0.057040222036788	0.0995236741019623	1.23732347658085	Notsig
hsa_circRNA_102562	0.304212242284375	2.70496906177426	2.10656614861015	-5.77454431795305	0.0626836586748819	0.107856883234926	1.23474424310593	Notsig
hsa_circRNA_103348	0.303558167261037	1.81490060395888	3.42342875730661	-3.57062732685852	0.0069581616659396	0.0590300996505846	1.23418457366782	Up
hsa_circRNA_104230	0.302466583787324	0.731019868971649	3.11092374546055	-4.10109671120378	0.0116536636734604	0.0590300996505846	1.23325110824097	Up
hsa_circRNA_102774	0.302153672171079	1.20220618360215	1.49288781953229	-6.67911135476519	0.167751367436139	0.241710573385838	1.23298365272189	Notsig
hsa_circRNA_104499	0.301454529991783	2.07355355191903	2.87864870272296	-4.49595558737207	0.0171784292706306	0.0590300996505846	1.23238628320609	Up
hsa_circRNA_101282	0.299875597239443	1.6241804080169	1.41134781644358	-6.78602238980425	0.189884754327346	0.26694291696257	1.23103825704982	Notsig
hsa_circRNA_102034	0.299086542736057	1.65426022005259	4.18231648580374	-2.30963798609269	0.00207996621952746	0.0590300996505846	1.2303651482714	Up
hsa_circRNA_102948	0.298340664929283	0.929416361001379	2.94132640624513	-4.38951061908461	0.015466046266834	0.0590300996505846	1.22972921008225	Up
hsa_circRNA_000250	0.297648766919594	1.00491202606116	2.14108796420644	-5.71967194116367	0.0591960131038118	0.102682501811329	1.22913958914801	Notsig
hsa_circRNA_000638	0.297591652968479	0.91571005879353	3.28372220803046	-3.80739649222842	0.00875295941629038	0.0590300996505846	1.22909093047319	Up
hsa_circRNA_001405	0.295645674000619	1.31114793047192	1.48535120126776	-6.68915193096057	0.169698659715052	0.243934613166199	1.22743418897336	Notsig
hsa_circRNA_103211	0.29526444328968	1.40824078828184	1.358234843644	-6.8535452066284	0.205611272569616	0.284218158385534	1.22710988357622	Notsig
hsa_circRNA_100920	0.294434976059773	0.805712964969159	2.21132888624915	-5.60708293097989	0.0526679920106964	0.0938495948104991	1.22640456827321	Notsig
hsa_circRNA_101965	0.294212475871254	0.459277373608604	2.95491390615209	-4.3664194838524	0.0151183444809487	0.0590300996505846	1.22621544014921	Up
hsa_circRNA_103812	0.294048175768678	0.898094881509471	3.36837643611976	-3.66382555026282	0.00761497887028103	0.0590300996505846	1.22607580159404	Up
hsa_circRNA_100499	0.293462624372926	1.07448621822885	2.92013382353534	-4.42551609658084	0.0160246962082202	0.0590300996505846	1.22557827113757	Up
hsa_circRNA_101201	0.292540352447512	2.56713533442626	2.32743380780876	-5.41850748236095	0.0433793598643151	0.0795736742470801	1.22479504586264	Up
hsa_circRNA_101957	0.292325229487338	1.07709309424058	1.40562841642307	-6.79337573360213	0.191527409647474	0.26873570517557	1.2246124279945	Notsig
hsa_circRNA_104993	0.29019544550229	1.96948402070798	2.64061322246178	-4.89829461654259	0.0256278586538164	0.0590300996505846	1.22280592304564	Up
hsa_circRNA_101346	0.28997876968702	0.62191878469663	3.89494471722254	-2.78084061803809	0.0032580595289522	0.0590300996505846	1.2226222857783	Up
hsa_circRNA_101248	0.289517798103654	0.778690636297927	2.09887575980483	-5.78672431536592	0.0634870380322965	0.108963751557866	1.22223169449987	Notsig
hsa_circRNA_102217	0.288037073563996	1.49704572928964	1.88540922038796	-6.11761843487747	0.0901247626963749	0.145454366127971	1.22097788826757	Notsig
hsa_circRNA_001950	0.287224137815842	1.22401287845468	3.14266518467565	-4.04710873285323	0.0110547985420645	0.0590300996505846	1.22029008041705	Up
hsa_circRNA_103371	0.287079772989319	0.583727533830354	2.76913061240661	-4.68153864061405	0.0206460071322345	0.0590300996505846	1.22016797689074	Up
hsa_circRNA_102602	0.286231115354556	1.32953227502583	1.79411269899581	-6.25428263659231	0.10445747847703	0.163509376977579	1.21945043067719	Notsig
hsa_circRNA_104310	0.285727109735863	1.40583938054009	1.09941699860441	-7.15594684138739	0.298531293719865	0.384115731087315	1.21902448998504	Notsig
hsa_circRNA_101902	0.28515126393349	1.18725740065748	2.32191178390512	-5.4275393929607	0.0437824109233258	0.0801193491106641	1.21853801845776	Up
hsa_circRNA_100840	0.283772112850774	1.02711801203758	2.84310206739287	-4.55625766629512	0.0182339522736435	0.0590300996505846	1.21737370793343	Up
hsa_circRNA_000442	0.283608091768332	0.902579117678762	3.18799541677837	-3.97002858751088	0.0102538864689357	0.0590300996505846	1.21723531166985	Up
hsa_circRNA_104342	0.282501315958121	0.883819779813572	1.43098771246054	-6.76062369580278	0.18433560022253	0.260720820515412	1.21630185731413	Notsig
hsa_circRNA_001302	0.282097937545564	1.80271908094043	2.88206925320203	-4.49015007028145	0.0170801873140488	0.0590300996505846	1.21596182611234	Up
hsa_circRNA_101142	0.280724570764511	1.76813783413	3.22037853598226	-3.91498632599034	0.00971849425649964	0.0590300996505846	1.21480484772965	Up
hsa_circRNA_102924	0.279878603036259	0.912009385660576	3.21754301665443	-3.91980500124059	0.00976420175662991	0.0590300996505846	1.21409271909551	Up
hsa_circRNA_000046	0.279576563232114	1.31998253412891	1.79982489959306	-6.24582793983848	0.103502205742569	0.162175186396933	1.21383856563055	Notsig
hsa_circRNA_100213	0.278939559063971	1.25045804200148	3.22284886846042	-3.91078840381569	0.00967885319479836	0.0590300996505846	1.21330272851595	Up
hsa_circRNA_101061	0.278677977598908	0.751034707380711	3.51761378688609	-3.41156129924238	0.00596743674567571	0.0590300996505846	1.2130827591354	Up
hsa_circRNA_102451	0.277357033984156	1.3457532304669	4.0188142869614	-2.57663855308283	0.00268139201556077	0.0590300996505846	1.21197255877322	Up
hsa_circRNA_100269	0.276772728262099	0.767990006748992	2.6327230911606	-4.91155510127477	0.0259703972764005	0.0590300996505846	1.21148179732055	Up
hsa_circRNA_400027	0.273719437985102	1.25371689852335	1.1094577160233	-7.14510468023547	0.294391481911733	0.379799138805588	1.20892055326149	Notsig
hsa_circRNA_000031	0.273023622365941	1.12270153906266	2.82219372672807	-4.59169942110966	0.0188852809902488	0.0590300996505846	1.20833762827805	Up
hsa_circRNA_400011	0.272974556362027	0.85173226590706	2.73505749630821	-4.73913221341694	0.0218631300681987	0.0590300996505846	1.20829653345971	Up
hsa_circRNA_101945	0.271438600025304	1.07562111642664	2.71981982911684	-4.76486136284072	0.0224305947563248	0.0590300996505846	1.20701081258048	Up
hsa_circRNA_102445	0.270985392945465	2.05037428366332	1.37104506106585	-6.83741768564239	0.20172050967407	0.279972443522036	1.20663170270759	Notsig
hsa_circRNA_000911	0.269619416495256	2.31272129443524	1.47177557408332	-6.70715770458717	0.173255989672459	0.247906264713422	1.20548977707643	Notsig
hsa_circRNA_104161	0.26941796574407	1.30619768909925	2.58668326584334	-4.98880337130123	0.0280625029103491	0.0590300996505846	1.20532146023879	Up
hsa_circRNA_101525	0.268472142263733	1.64316445843128	2.16541504508832	-5.68081679845108	0.0568512907823007	0.0992881471506047	1.20453151663205	Notsig
hsa_circRNA_000956	0.268399546571501	2.98688537210069	3.06356426624693	-4.18165755172185	0.0126097379114753	0.0590300996505846	1.20447090673408	Up
hsa_circRNA_102541	0.267653235928686	0.901594377240183	2.67802150560794	-4.8353441483224	0.024064464162916	0.0590300996505846	1.20384799131055	Up
hsa_circRNA_102096	0.267552176743315	1.18227455708999	2.85660393796184	-4.53335938110599	0.0178254894036272	0.0590300996505846	1.20376366604922	Up
hsa_circRNA_101225	0.267090853842648	1.24660242507622	1.30435143566284	-6.92024784280635	0.222675856810094	0.302698874461552	1.20337880649581	Notsig
hsa_circRNA_103510	0.265910867784113	1.22046862560391	2.98866843324668	-4.3090376671618	0.0142886489715079	0.0590300996505846	1.20239496054556	Up
hsa_circRNA_100173	0.264100781108639	0.60797854167062	1.36337752567188	-6.84708303231701	0.204041763068947	0.282267784108138	1.20088731390908	Notsig
hsa_circRNA_100748	0.263484765249574	1.28123498557332	1.16435365186415	-7.08449815141816	0.272546392838235	0.35695221285627	1.20037465690556	Notsig
hsa_circRNA_101706	0.263332054760342	1.14136544112714	1.14902951937383	-7.10163985896189	0.278511208702013	0.363077651541557	1.20024760295824	Notsig
hsa_circRNA_104387	0.262403491881972	2.40033551230499	3.62963930122743	-3.22310934685337	0.00497728215167155	0.0590300996505846	1.19947533525831	Up
hsa_circRNA_102600	0.26134165694418	1.28624289383207	1.11758113688204	-7.13627725829102	0.291075029931655	0.376209138624991	1.19859283674645	Notsig
hsa_circRNA_102415	0.260994696824188	1.26431768561567	3.34543440924752	-3.70270595713111	0.0079073686763064	0.0590300996505846	1.19830461650572	Up
hsa_circRNA_101850	0.259368548777628	1.08973541764303	1.86719281204648	-6.14514183084545	0.0928296198268489	0.148815944748955	1.19695469648449	Notsig
hsa_circRNA_100956	0.258186261855584	1.0830153536133	2.46006696343257	-5.19993382742552	0.034723056733598	0.0660863217490485	1.19597419530592	Up
hsa_circRNA_102211	0.257277130608081	0.634228056542335	2.92173135986196	-4.42280239878188	0.0159818773327088	0.0590300996505846	1.19522077551404	Up
hsa_circRNA_104475	0.256767250848741	1.80478924611487	1.83549020706504	-6.19274375954857	0.0977179952311566	0.154775056866128	1.19479843317151	Notsig
hsa_circRNA_100395	0.256611410135705	2.35615002501963	1.62753144030392	-6.49462832962429	0.136123627135733	0.203775865188323	1.19466937735706	Notsig
hsa_circRNA_101094	0.256588447084656	1.62616284081424	2.53138772156983	-5.08126385040115	0.0307987209167936	0.0595827039145106	1.1946503622258	Up
hsa_circRNA_103696	0.256504942831936	0.868293375330601	2.39662459058966	-5.30485822329434	0.0386275037893422	0.0721854677530394	1.19458121698308	Up
hsa_circRNA_100440	0.256238015923412	0.73978946938759	2.58316854020018	-4.99469113094813	0.0282289708436985	0.0590300996505846	1.19436021644881	Up
hsa_circRNA_104426	0.255823677581506	0.786846301997191	1.49213537394191	-6.68011521173401	0.16794490281037	0.24186325737844	1.19401724848821	Notsig
hsa_circRNA_103361	0.255806039246984	2.65152831128531	2.16528550616164	-5.68102409591487	0.0568635356819022	0.0992881471506047	1.19400265056813	Notsig
hsa_circRNA_100754	0.255325497995592	1.32641817758085	2.93462568069933	-4.400896314021	0.0156405049534925	0.0590300996505846	1.19360501145154	Up
hsa_circRNA_104882	0.255219700355884	0.736662584862075	2.62510381379335	-4.92435448258257	0.0263055280722313	0.0590300996505846	1.19351748362397	Up
hsa_circRNA_103674	0.255000412519694	1.27180237621962	1.30228741519293	-6.92276577104427	0.223352357422197	0.303423424201243	1.19333608425045	Notsig
hsa_circRNA_103322	0.254264377409755	0.732593222391834	5.10540944902719	-0.865094185250092	0.000532167871994293	0.0590300996505846	1.19272742253482	Up
hsa_circRNA_000200	0.254000537112492	0.550015946277127	1.62247655700641	-6.50172150895591	0.137207632916991	0.205180721218514	1.19250931629939	Notsig
hsa_circRNA_100302	0.253543127293705	1.33725639965481	0.938423918303002	-7.31899904480146	0.371155988976629	0.458374303979478	1.19213128837707	Notsig
hsa_circRNA_400100	0.253365904542269	0.973749875010586	1.93272090011666	-6.04557333446613	0.083440041993315	0.136189863986773	1.1919848542347	Notsig
hsa_circRNA_103994	0.253094945648206	1.74336579425871	2.54065565707079	-5.0657928293462	0.030322240167901	0.0590300996505846	1.19176100334415	Up
hsa_circRNA_102020	0.252039042546796	1.1248002588309	2.93275908497965	-4.40406776197333	0.015689459170239	0.0590300996505846	1.19088907704447	Up
hsa_circRNA_000855	0.250988880004469	0.679923510821431	3.25626448434719	-3.85401949962727	0.00915872469544238	0.0590300996505846	1.19002252382339	Up
hsa_circRNA_102470	0.250238231871098	1.00777334921735	1.48589211091889	-6.6884323644523	0.169558247571413	0.24381565079208	1.18940350469049	Notsig
hsa_circRNA_104168	0.249665166010428	0.500582501279073	2.52153674873248	-5.09769605625389	0.0313133443002327	0.0604124694551479	1.18893114485825	Up
hsa_circRNA_000864	0.248904384534465	1.49322486845468	1.17727148817418	-7.06991583074077	0.267597529972622	0.35155947631383	1.18830434687498	Notsig
hsa_circRNA_101373	0.24815513761971	1.56512857402967	1.15734316622674	-7.0923613798342	0.275262465667248	0.359507401885976	1.18768737503524	Notsig
hsa_circRNA_100910	0.246350478299352	1.05101634874453	2.12140914365643	-5.75099043813302	0.0611605742052781	0.105700068783866	1.18620263222853	Notsig
hsa_circRNA_100454	0.245952556471993	0.488932382959914	2.87759318335765	-4.49774696980042	0.0172088606424787	0.0590300996505846	1.18587550084157	Up
hsa_circRNA_103164	0.245224837237746	1.35683783751974	3.0913498952143	-4.13439237486893	0.0120394657140224	0.0590300996505846	1.18527747646932	Up
hsa_circRNA_101835	0.243085711209936	0.416330204599832	2.62583943186558	-4.92311899718998	0.0262729842754174	0.0590300996505846	1.18352133323858	Up
hsa_circRNA_102224	0.242820856479419	0.654026449738525	2.41555979838163	-5.27360999233521	0.0374188856128597	0.0702372247034105	1.1833040784179	Up
hsa_circRNA_103137	0.242717185923798	2.12343026737146	1.29182703035033	-6.93548365785902	0.226807152008327	0.307228522050997	1.18321905048039	Notsig
hsa_circRNA_102018	0.242465883094564	1.08772014759468	3.0687777894216	-4.17278906179512	0.0125006642227732	0.0590300996505846	1.183012963684	Up
hsa_circRNA_102325	0.242331007772556	0.444490982890503	4.34220619051839	-2.05154181212547	0.00162829935987895	0.0590300996505846	1.18290237080633	Up
hsa_circRNA_101278	0.240817604097083	1.16975841290623	1.29227017356709	-6.93494633575689	0.226659899257681	0.307127431579856	1.18166214324719	Notsig
hsa_circRNA_101164	0.239316626052261	2.21261362194285	2.81329608276666	-4.60677497426334	0.0191695570715667	0.0590300996505846	1.18043338280091	Up
hsa_circRNA_102751	0.239252202038041	0.668222154564807	2.51175634799426	-5.11399795286561	0.0318327363086426	0.0613026602227911	1.18038067134289	Up
hsa_circRNA_102760	0.239169768421974	0.508077853998449	2.99350950509715	-4.30080618795914	0.0141735227934046	0.0590300996505846	1.18031322793698	Up
hsa_circRNA_103997	0.239078758547443	0.776885288039133	4.9244792479521	-1.13924165646715	0.000688480807764844	0.0590300996505846	1.18023877230526	Up
hsa_circRNA_000997	0.23704355247946	0.575474143996907	1.49365375622523	-6.6780891763543	0.167554561923492	0.241509285062865	1.17857498642439	Notsig
hsa_circRNA_102509	0.236367570081416	1.82976709648361	1.25057383361364	-6.98493156377012	0.24086563480408	0.321766855997257	1.1780228882303	Notsig
hsa_circRNA_104939	0.236167601010885	1.29540685205287	1.97010461731514	-5.98809680749507	0.0784905636319342	0.129865646948142	1.1778596161525	Notsig
hsa_circRNA_101707	0.234892235594812	1.60276190455111	3.28111133043403	-3.81182870878796	0.00879073087112295	0.0590300996505846	1.17681882957773	Up
hsa_circRNA_102234	0.234728821978263	1.06747900014696	2.55848646708462	-5.03599761585648	0.0294260736312681	0.0590300996505846	1.17668553922559	Up
hsa_circRNA_101470	0.234613541234515	1.21899644154886	1.901476203194	-6.09324163893633	0.0878003376273602	0.142220151486915	1.17659151813257	Notsig
hsa_circRNA_100660	0.23445945268266	0.88517843176193	1.28919814867277	-6.9386685804893	0.227682338451785	0.308005901574511	1.17646585775638	Notsig
hsa_circRNA_001363	0.233146141263257	0.769938752334118	2.55909946880866	-5.03497260236039	0.0293957382064247	0.0590300996505846	1.17539538689157	Up
hsa_circRNA_100620	0.231904982932169	1.42601292951525	2.53097152002689	-5.08195836143845	0.0308202924792847	0.0595971727914472	1.17438462274092	Up
hsa_circRNA_100136	0.231440392114821	0.808319864628902	1.48951406313906	-6.68360991336391	0.168620648065241	0.242549904989083	1.17400649676512	Notsig
hsa_circRNA_101958	0.231236847530815	1.42908881040832	1.13045143522145	-7.12219049382419	0.28588054006167	0.371083119681031	1.17384087215227	Notsig
hsa_circRNA_103444	0.230796066690012	1.79412744099758	1.34168723231685	-6.87422618331154	0.210730781137683	0.289814788107727	1.1734822880306	Notsig
hsa_circRNA_101307	0.230567587022588	0.619740326111954	2.32046829500739	-5.42989941044894	0.0438883738566885	0.0802785177508372	1.17329645831221	Up
hsa_circRNA_104226	0.230089262837517	0.438075171394329	2.72774774194131	-4.75147708049192	0.0221335247868133	0.0590300996505846	1.17290751745408	Up
hsa_circRNA_102535	0.229598382732199	0.696904219296385	1.66301237881069	-6.44449342907336	0.128728805635088	0.194426471082424	1.17250850102357	Notsig
hsa_circRNA_001409	0.229069916911953	0.922312193228521	3.47046087654095	-3.49113166277441	0.00644366915056332	0.0590300996505846	1.17207908442737	Up
hsa_circRNA_102741	0.228947970484717	1.65213602057417	1.16689747609569	-7.08163608179357	0.271566124876275	0.356109501426905	1.17198001649398	Notsig
hsa_circRNA_104780	0.228669238714569	1.08305215957935	1.2524511492376	-6.98270619367196	0.240210686196611	0.321268498395151	1.17175360931792	Notsig
hsa_circRNA_103551	0.227346812583637	0.769913596821514	2.81708959933523	-4.60034802155693	0.0190478298669064	0.0590300996505846	1.17068002995782	Up
hsa_circRNA_103965	0.227303374705979	0.649278448122723	1.58566722362702	-6.55299214823749	0.145336880476797	0.21498064621769	1.17064478266789	Notsig
hsa_circRNA_104103	0.227127181327374	0.618475272613127	2.26911151015456	-5.51359235338389	0.0478258765690965	0.086656226225668	1.17050182295775	Up
hsa_circRNA_001046	0.226804912150195	1.39374725837561	2.72639186673079	-4.75376647236527	0.0221840490223739	0.0590300996505846	1.17024038549488	Up
hsa_circRNA_105027	0.226767614109784	3.16701769526923	4.23275149410624	-2.22789461078408	0.00192464913422913	0.0590300996505846	1.17021013162435	Up
hsa_circRNA_100875	0.22660440796959	1.03133689985996	2.68593383592204	-4.82201311340869	0.0237462509395722	0.0590300996505846	1.17007775806577	Up
hsa_circRNA_101753	0.225271556008781	0.970448759026484	1.12842745310392	-7.12441395465502	0.286692569964127	0.371698198885858	1.16899726620073	Notsig
hsa_circRNA_100629	0.224550517013419	0.466362923554667	3.66668650355278	-3.1609901237288	0.00468890381022	0.0590300996505846	1.16841316353691	Up
hsa_circRNA_102747	0.224365987879336	0.554388736913431	1.39312458780443	-6.80938326623751	0.195160937895413	0.272657947261216	1.16826372621638	Notsig
hsa_circRNA_102226	0.223099330630939	0.862913159887352	2.34025148843065	-5.39752012347388	0.0424577594502869	0.0782710831365577	1.16723846429186	Up
hsa_circRNA_104207	0.222915145286239	0.615564891416911	3.08085331465004	-4.15224776512146	0.0122517251324764	0.0590300996505846	1.16708945532609	Up
hsa_circRNA_100528	0.22288388596717	0.80655072418801	2.1861269614869	-5.64761848975775	0.0549258653291829	0.0969860060447243	1.16706416791233	Notsig
hsa_circRNA_100385	0.222846458418883	0.669081954522839	1.94561487298858	-6.02580260361048	0.081700628212744	0.13412731238808	1.16703389139327	Notsig
hsa_circRNA_101306	0.222425601602828	1.01916082552974	1.91479165087994	-6.07296910618251	0.0859166264591319	0.139424947542467	1.16669349891799	Notsig
hsa_circRNA_102707	0.222135998026882	1.23469909420618	3.66492072914091	-3.16394846152684	0.00470224445953263	0.0590300996505846	1.16645932281737	Up
hsa_circRNA_001067	0.221748711805318	2.56356720480889	2.61314451643317	-4.94443255475125	0.0268403030498061	0.0590300996505846	1.16614623309254	Up
hsa_circRNA_103998	0.221593385775914	1.13903345812354	2.42041188867363	-5.26559319489911	0.0371152311746712	0.0697601389500821	1.16602068811694	Up
hsa_circRNA_000104	0.221568253286537	0.975740812996997	1.24453095620579	-6.9920784966402	0.242983774355532	0.324361862925992	1.16600037561396	Notsig
hsa_circRNA_100529	0.22124255772363	0.518297732832288	5.96022736361007	0.368430666320775	0.000167829211228054	0.0590300996505846	1.16573717495501	Up
hsa_circRNA_102374	0.220967406805216	0.774630009926445	1.2823301719515	-6.94696766877038	0.229981974449121	0.310613175206407	1.16551486666387	Notsig
hsa_circRNA_103328	0.220323486685084	0.980339770910441	1.925780533176	-6.05619148553863	0.0843906611886173	0.137582153495244	1.16499477683817	Notsig
hsa_circRNA_000750	0.21987282459322	0.888076635947038	2.77838699036498	-4.66587919569474	0.0203273309475519	0.0590300996505846	1.16463091824342	Up
hsa_circRNA_103898	0.218883541704286	0.69559997299272	1.38894350571636	-6.81471484159016	0.196388971591739	0.273863734467264	1.16383258285597	Notsig
hsa_circRNA_101827	0.218868369847927	0.685565056749043	2.41772118512333	-5.2700393454588	0.0372833197587809	0.0700449396978607	1.16382034367345	Up
hsa_circRNA_103448	0.218003486247724	0.666205521223119	2.87228219274937	-4.50675987134745	0.0173628128426099	0.0590300996505846	1.1631228522108	Up
hsa_circRNA_100982	0.217871772008919	0.271450525383719	2.91609238226714	-4.43238084241149	0.0161335411285812	0.0590300996505846	1.16301666702015	Up
hsa_circRNA_101469	0.217759572086594	1.02075507208271	1.70054551332545	-6.39081521240906	0.121302658621781	0.185060946360574	1.16292622149844	Notsig
hsa_circRNA_100072	0.217525877769566	0.981821183914487	1.27998001379859	-6.94980035988256	0.230773285684774	0.311332956289665	1.16273786066586	Notsig
hsa_circRNA_400008	0.217285270206586	2.62404938555825	3.26329650219186	-3.84207696094606	0.00905299133224768	0.0590300996505846	1.16254395953816	Up
hsa_circRNA_104595	0.215370607802593	1.90942663807006	2.31752033424166	-5.43471788491301	0.0441055567096509	0.0806408989732441	1.16100212098419	Up
hsa_circRNA_002149	0.214465550763982	0.827323631873518	2.48634786704025	-5.15628799776155	0.0332223907158314	0.0635160444562617	1.16027400895374	Up
hsa_circRNA_100852	0.212858400983128	0.512220275246942	2.96076230568462	-4.35647909235923	0.0149711470367225	0.0590300996505846	1.15898219342576	Up
hsa_circRNA_103749	0.212733366865059	0.972787569258078	1.34370872446664	-6.8717089932349	0.210099673504102	0.289134890741571	1.15888175221474	Notsig
hsa_circRNA_102546	0.212323122134747	0.74334066975284	2.12063002510348	-5.75222827581358	0.0612396303767469	0.105750264133631	1.15855225947449	Notsig
hsa_circRNA_102082	0.211780979814408	0.820078533003607	1.02808502343068	-7.23074137158676	0.329247770527515	0.415789813838028	1.15811697537631	Notsig
hsa_circRNA_101252	0.211769535642654	0.557066408919091	3.42603917957605	-3.56621191731606	0.00692851673002882	0.0590300996505846	1.15810778865518	Up
hsa_circRNA_100147	0.211686255535986	0.883599988625715	1.60018490652216	-6.53285172849083	0.142080740272406	0.210975930692417	1.15804093838277	Notsig
hsa_circRNA_101861	0.211159612582903	0.890320916976768	1.8171057205617	-6.22017025984391	0.100661158163131	0.158434609770085	1.15761828301812	Notsig
hsa_circRNA_100805	0.210851371867832	0.888064916855542	3.92730743337178	-2.72733798626606	0.00309579582516404	0.0590300996505846	1.15737097713504	Up
hsa_circRNA_101037	0.210394867660222	0.525953297949544	2.29287771743985	-5.47492899950784	0.0459626256419482	0.0836442388685569	1.15700481441594	Up
hsa_circRNA_001389	0.21017176986305	0.843358651126636	1.21175282202562	-7.03040759734009	0.254739280632968	0.337286292359681	1.15682590947696	Notsig
hsa_circRNA_000942	0.209936346771578	0.885509146795024	1.76204062876509	-6.30150336689427	0.109973454967345	0.170608122177881	1.15663715072719	Notsig
hsa_circRNA_102721	0.209904329750225	1.59007409439925	2.35497551437252	-5.37337320624609	0.0414227706565376	0.0766303136948809	1.1566114823327	Up
hsa_circRNA_103548	0.20955172277729	0.963415372557077	2.37855727218761	-5.33461748681429	0.0398165390270957	0.0739175344800649	1.15632883116411	Up
hsa_circRNA_001671	0.209473026573831	0.996504988781427	1.92195315189959	-6.06203986747161	0.0849192380508527	0.138337233327063	1.15626575739971	Notsig
hsa_circRNA_001288	0.209214527913661	0.863887739286218	1.04526419291271	-7.21309094173286	0.321639414012204	0.407615547455082	1.15605859901576	Notsig
hsa_circRNA_104106	0.207615052073916	1.28300926739355	5.44981631742928	-0.355851676743617	0.000330201296751474	0.0590300996505846	1.15477761924617	Up
hsa_circRNA_400028	0.207292712242647	0.579852735921938	2.71334423775486	-4.77579017403332	0.0226762203768333	0.0590300996505846	1.15451963732212	Up
hsa_circRNA_101728	0.207049790087585	0.97523211584167	2.94905134440819	-4.37638312510941	0.0152673790025072	0.0590300996505846	1.15432525473964	Up
hsa_circRNA_400046	0.206345721615332	0.500420803194133	1.56292553443102	-6.58432592571875	0.15057103188058	0.22109892146631	1.15376205481604	Notsig
hsa_circRNA_102644	0.206228042429397	1.86172413305821	1.79612697062776	-6.25130280307418	0.104119700001932	0.163082300484508	1.15366794744185	Notsig
hsa_circRNA_101338	0.205234841599992	0.572265406199581	2.82325286633003	-4.58990460761268	0.018851727362571	0.0590300996505846	1.15287399611603	Up
hsa_circRNA_101205	0.205075455345113	1.20558179888944	1.52036778086249	-6.6422361733927	0.160815538009187	0.233547015879414	1.15274663578454	Notsig
hsa_circRNA_101160	0.205012260905447	0.423552409382186	3.27051676196982	-3.82981628987105	0.00894573808714591	0.0590300996505846	1.15269614307456	Up
hsa_circRNA_400070	0.204990574381793	1.79065473137372	5.06267918221513	-0.929430161005227	0.000565298647421781	0.0590300996505846	1.15267881593086	Up
hsa_circRNA_100425	0.204883284072651	0.983878824488846	3.17589759723219	-3.99059678745012	0.0104616121337327	0.0590300996505846	1.15259309672859	Up
hsa_circRNA_002117	0.204790811022867	1.21600982829722	0.677108521168061	-7.53654128148187	0.514405449824086	0.595516191433359	1.1525192208366	Notsig
hsa_circRNA_102239	0.204775767209258	0.616293796731056	2.25926051137863	-5.52958316521491	0.0486195920178747	0.0877559772273121	1.15250720291635	Up
hsa_circRNA_103455	0.203930970824794	0.324459865068467	3.23265901208356	-3.89411915991374	0.00952306931378154	0.0590300996505846	1.15183252886425	Up
hsa_circRNA_101689	0.203216318028988	0.414062560222499	1.29407707413397	-6.93275408610036	0.226060301756728	0.306413146195257	1.15126209889311	Notsig
hsa_circRNA_103862	0.202918039903126	0.677735340562937	2.80624511113886	-4.61871858846245	0.0193979055334584	0.0590300996505846	1.15102409931923	Up
hsa_circRNA_104589	0.202483102204579	0.456186674839545	1.85925764499348	-6.15709247486108	0.0940313708768146	0.150286722387774	1.15067714566434	Notsig
hsa_circRNA_001805	0.20210851290343	0.631319625281287	2.71350923207524	-4.7755117549722	0.0226699284941113	0.0590300996505846	1.1503784162844	Up
hsa_circRNA_102140	0.201857229478627	0.936389820565429	2.81685612175542	-4.60074360033102	0.0190552991047515	0.0590300996505846	1.15017806496492	Up
hsa_circRNA_101591	0.201270829994232	0.674355078407683	1.37000554573392	-6.83873018390175	0.202033893952388	0.280315399450345	1.14971065726472	Notsig
hsa_circRNA_100270	0.200743602666395	0.781712080943836	2.33690451501723	-5.40300339104543	0.0426965412775794	0.0786084776068278	1.14929057671081	Up
hsa_circRNA_101618	0.200560302385003	0.80268052283592	1.40324826323965	-6.79643008553768	0.19221457955383	0.269253215280936	1.14914456393765	Notsig
hsa_circRNA_102424	0.200117749776149	1.33760447572057	2.261804698296	-5.52545526634432	0.0484133812789486	0.0874958074481512	1.14879211319974	Up
hsa_circRNA_103532	0.197068971641134	0.687679083105513	2.69681892876594	-4.80366469174198	0.0233153778971584	0.0590300996505846	1.14636698935658	Up
hsa_circRNA_101810	0.196474918948122	0.74135802894859	3.12367407141112	-4.07940911361376	0.0114091981937043	0.0590300996505846	1.14589505163561	Up
hsa_circRNA_100583	0.196300461680793	0.60479619429421	2.97986997623963	-4.32399700957468	0.0145003360621045	0.0590300996505846	1.14575649315501	Up
hsa_circRNA_104929	0.196151837485879	0.878045653137464	2.38063358221887	-5.33120040894703	0.0396780832775401	0.073692847685866	1.14563846518619	Up
hsa_circRNA_000624	0.195685897828022	0.923938606510033	3.05456420337868	-4.19696695148027	0.0128003300449743	0.0590300996505846	1.14526852407624	Up
hsa_circRNA_102442	0.195275646645758	2.40373031336966	1.28482682100053	-6.94395439415683	0.229143797318203	0.309600357462838	1.14494289672255	Notsig
hsa_circRNA_103813	0.194821048795269	0.525003538564785	2.85822460609227	-4.53061027420831	0.0177770881969582	0.0590300996505846	1.1445821783657	Up
hsa_circRNA_101848	0.194176474162872	0.557545223266616	2.44786744196696	-5.22015930171688	0.0354422815051146	0.067183060728431	1.14407091033712	Up
hsa_circRNA_100257	0.194138319937982	1.36285864681608	1.65138070438348	-6.46099534475703	0.131112196547992	0.197602807983414	1.14404065407342	Notsig
hsa_circRNA_104977	0.193722242464071	0.506086960451285	2.13974807982516	-5.72180757501368	0.0593278264628275	0.102868953715169	1.14371075697304	Notsig
hsa_circRNA_400095	0.193655200245954	0.889625093679426	1.93679213460984	-6.03933694704564	0.0828870995414355	0.135706366225602	1.1436576098267	Notsig
hsa_circRNA_100832	0.193171150405728	1.44468774913957	2.67746933429003	-4.83627426661549	0.0240868302626555	0.0590300996505846	1.1432739567269	Up
hsa_circRNA_104932	0.192541932177685	0.563022842162889	3.76888859787961	-2.99020267888375	0.00398044168493598	0.0590300996505846	1.14277543698254	Up
hsa_circRNA_100335	0.192459792703422	0.315869235154795	3.09422080918724	-4.12950878832138	0.0119820700066986	0.0590300996505846	1.1427103752066	Up
hsa_circRNA_104250	0.191959974253959	0.762272455732949	1.60985147650368	-6.51938263373946	0.139948883743228	0.20854257552858	1.14231455433889	Notsig
hsa_circRNA_000881	0.191498478883831	2.02496842188179	1.29999913061211	-6.92555402911372	0.224104359105393	0.304054326165129	1.14194920438276	Notsig
hsa_circRNA_102292	0.191056674074561	1.02131128750536	4.6186658615831	-1.61280281785401	0.00107546921603722	0.0590300996505846	1.14159955224339	Up
hsa_circRNA_001547	0.190310720487341	0.988753021532088	1.5817016307384	-6.55847507037079	0.146237786624925	0.216086512801122	1.14100943434752	Notsig
hsa_circRNA_100188	0.189870724225479	0.645293262744244	2.10779480293555	-5.77259687714136	0.0625562134710583	0.1077158903783	1.14066149987571	Notsig
hsa_circRNA_104193	0.189479942300535	0.969760292983435	1.326780387717	-6.89270827442724	0.215434023787699	0.294940267594102	1.14035257143314	Notsig
hsa_circRNA_102455	0.189461224531165	0.774636433469597	2.43767712127881	-5.23703625593476	0.0360543305597232	0.0681135536558918	1.14033777640206	Up
hsa_circRNA_101458	0.189329766103335	0.522211448420524	2.25125979136873	-5.54255503436293	0.0492736517488818	0.088784948123571	1.14023387351374	Up
hsa_circRNA_104881	0.188759724513744	0.628371442634678	2.49207527374782	-5.14676307130247	0.0329039804476099	0.0631069992348945	1.13978343019954	Up
hsa_circRNA_101971	0.188342839882398	1.6778291240873	2.68396918039058	-4.82532375573143	0.0238248676027519	0.0590300996505846	1.13945412321724	Up
hsa_circRNA_101295	0.188238833688437	0.465280112387798	1.45882667550066	-6.72423511801246	0.176709258019674	0.25186433119724	1.13937198110716	Notsig
hsa_circRNA_102563	0.18811817778427	1.37889530613684	4.69838066496862	-1.48814681507896	0.000956182314263287	0.0590300996505846	1.13927669679254	Up
hsa_circRNA_100919	0.186965525054802	0.743431908022701	2.75422829533603	-4.70673779058463	0.0211696911666173	0.0590300996505846	1.13836682609591	Up
hsa_circRNA_000274	0.186943136538178	1.87866232237981	1.3494264479105	-6.86457524222871	0.208323210936818	0.287381251410997	1.13834916044507	Notsig
hsa_circRNA_104838	0.185998527440395	1.28324803353942	3.5915395574345	-3.28710206274219	0.00529324020356077	0.0590300996505846	1.13760406671883	Up
hsa_circRNA_102954	0.184821458005016	1.16264649743192	5.40204557763808	-0.42549487476309	0.000352444695842021	0.0590300996505846	1.13667629415571	Up
hsa_circRNA_101491	0.183866751350508	2.90079800094878	1.60633423729882	-6.52428883227548	0.140721243650783	0.209545823732099	1.13592434491748	Notsig
hsa_circRNA_101780	0.181729602657337	1.05806390599134	3.12790992082163	-4.07220443050459	0.0113291532861395	0.0590300996505846	1.1342428793645	Up
hsa_circRNA_100031	0.181700216536085	0.445075129120831	3.01639301255231	-4.26189161818374	0.0136420142580279	0.0590300996505846	1.13421977631196	Up
hsa_circRNA_101684	0.180489279818401	0.600113083277775	2.92370214679086	-4.41945456074581	0.0159292145544319	0.0590300996505846	1.13326816001053	Up
hsa_circRNA_101915	0.180430090977713	0.653731887144092	1.82342362704714	-6.2107600226844	0.0996405927233753	0.157231368144461	1.13322166684966	Notsig
hsa_circRNA_102229	0.178909604886365	0.913129096411048	7.71078652010732	2.59245811719527	2.1194136067847e-05	0.0298766671436417	1.13202797027822	Up
hsa_circRNA_102978	0.178764768818588	0.794502549101629	1.44010323030936	-6.74875822530432	0.181807788456386	0.257403795574844	1.13191432862469	Notsig
hsa_circRNA_101286	0.178508023601716	0.458453845601809	1.28215669444833	-6.94717688994447	0.230040308523638	0.310613175206407	1.13171290855741	Notsig
hsa_circRNA_103136	0.17842236181964	0.432834848537298	3.02111383211221	-4.25386278012786	0.0135349237678934	0.0590300996505846	1.1316457137146	Up
hsa_circRNA_101891	0.177811903867226	1.12407151235484	2.00144599952926	-5.93955431986613	0.0745560106340935	0.124820811152645	1.13116697359973	Notsig
hsa_circRNA_100883	0.177512113874476	0.78373710577118	1.014922195315	-7.24410676134914	0.335168562330199	0.421853526813813	1.13093194311991	Notsig
hsa_circRNA_001233	0.176875529966964	1.34737183065094	4.23204142744214	-2.22904337865784	0.00192674850369097	0.0590300996505846	1.13043303361753	Up
hsa_circRNA_101425	0.176141814574279	0.81919717392591	2.07864003921599	-5.81869487162899	0.0656483702406943	0.112094759092133	1.12985827234076	Notsig
hsa_circRNA_100678	0.175124121738596	0.43959386507115	2.55980064947329	-5.03380008754771	0.0293610773119618	0.0590300996505846	1.12906153902294	Up
hsa_circRNA_104762	0.17509569107043	1.89106785654968	3.43870183987427	-3.54479875755241	0.00678656441298703	0.0590300996505846	1.12903928923573	Up
hsa_circRNA_104837	0.174591904133991	0.359273410344981	2.66881839693082	-4.8508430173926	0.0244399802833366	0.0590300996505846	1.12864509924487	Up
hsa_circRNA_001654	0.174218862433056	1.5828936179767	1.21616538421424	-7.02529119763725	0.253130408481861	0.335786856169947	1.12835330004499	Notsig
hsa_circRNA_104285	0.173708877761299	0.688496984534349	1.95020425708605	-6.01875186711354	0.0810897923925318	0.133435304291057	1.12795450392031	Notsig
hsa_circRNA_104826	0.173194382929998	0.266663844732554	3.40477918814724	-3.60218248967432	0.0071738199854125	0.0590300996505846	1.12755232377842	Up
hsa_circRNA_102069	0.172001440766651	0.49018186751821	4.40032054944637	-1.95850631944682	0.00149099342518137	0.0590300996505846	1.12662035361116	Up
hsa_circRNA_100737	0.171600477965921	0.917498798774129	2.01013908038869	-5.92603460648244	0.0734982396468147	0.123335578194534	1.12630727976593	Notsig
hsa_circRNA_103490	0.171032881321522	0.619327586330545	2.16336375263704	-5.6840989281766	0.0570454920839812	0.0995236741019623	1.12586424608661	Notsig
hsa_circRNA_103012	0.170950902921858	1.05178898399599	2.75805572269256	-4.7002672056065	0.0210339253290496	0.0590300996505846	1.1258002728114	Up
hsa_circRNA_102173	0.170839794616863	1.01058735693583	2.50886672033987	-5.11881192081987	0.0319878227741329	0.0615452695686115	1.12571357330808	Up
hsa_circRNA_100808	0.1700626513943	1.13297276879339	1.66070183238178	-6.44777649833715	0.129199115430479	0.194997522896322	1.12510734325646	Notsig
hsa_circRNA_101943	0.169581948406725	0.780278118796512	1.02204874101473	-7.23688770370767	0.331953117981625	0.418678716356783	1.12473252227757	Notsig
hsa_circRNA_100630	0.169081124535081	0.421209198086574	3.2737354613558	-3.82435116386409	0.00889834959598235	0.0590300996505846	1.12434214515721	Up
hsa_circRNA_102889	0.168854990085278	2.87984168390594	5.38782539251711	-0.44628761983021	0.00035937333624876	0.0590300996505846	1.12416592457012	Up
hsa_circRNA_001383	0.168051299652181	0.29183218216633	2.83213048015596	-4.57485835746294	0.0185728467645023	0.0590300996505846	1.12353985338659	Up
hsa_circRNA_103904	0.166561994002581	0.352624598879079	3.68848486052624	-3.12449026610618	0.00452743642623214	0.0590300996505846	1.12238061264383	Up
hsa_circRNA_104192	0.166455841624793	0.405592403319382	2.90833016312932	-4.44556418276415	0.016344708860765	0.0590300996505846	1.12229803179042	Up
hsa_circRNA_104710	0.166296993420403	1.55377426840944	1.93431935125964	-6.043125480805	0.0832225330942834	0.135945115075864	1.12217446776064	Notsig
hsa_circRNA_102839	0.166225012264116	0.711911921167614	3.24698363539629	-3.86978345453894	0.00930022575622353	0.0590300996505846	1.12211847990568	Up
hsa_circRNA_103279	0.165594130645109	1.15860168316518	2.38197240995849	-5.32899663906123	0.0395890567385531	0.0735598070946139	1.12162789170759	Up
hsa_circRNA_102008	0.165364483260693	0.822740376210345	2.79025104428226	-4.64580037653262	0.0199261315700454	0.0590300996505846	1.12144936582043	Up
hsa_circRNA_100970	0.164526302418366	1.59192876102897	2.14840738116136	-5.70799734039951	0.0584809159460901	0.101650552213734	1.12079801238466	Notsig
hsa_circRNA_104366	0.163869829469301	0.628321028067697	2.63136203478606	-4.91384192496929	0.0260299475960769	0.0590300996505846	1.1202881290201	Up
hsa_circRNA_102054	0.163836958031668	0.431565142248804	3.7172533725492	-3.0763789262791	0.0043231938743982	0.0590300996505846	1.12026260383231	Up
hsa_circRNA_103504	0.163760559532127	1.4853401688495	2.42728803588552	-5.25422564966198	0.0366890675139795	0.0691743497622021	1.12020328144365	Up
hsa_circRNA_001754	0.163338800238297	0.915509109231674	1.82198349782865	-6.21290641925945	0.0998723781429632	0.157479599987543	1.11987584766239	Notsig
hsa_circRNA_100445	0.162662691153108	1.75748180810041	1.23569047648119	-7.00248917656191	0.246109917313249	0.328120693668894	1.11935114852456	Notsig
hsa_circRNA_102212	0.162209901636178	0.703709610820261	2.46890451707896	-5.18526818156115	0.0342110774540077	0.0651412186190898	1.11899989553938	Up
hsa_circRNA_102750	0.161540119450734	0.295644349952917	1.52806149995396	-6.63183838723711	0.158919289985866	0.231190119487522	1.11848051186931	Notsig
hsa_circRNA_103264	0.161286558381006	0.413706971280664	3.30609551011694	-3.76942524731493	0.00843608198036497	0.0590300996505846	1.11828395044356	Up
hsa_circRNA_400037	0.16062873853895	0.487143113398586	3.01310585319004	-4.26748203384851	0.0137170936728754	0.0590300996505846	1.11777416724939	Up
hsa_circRNA_104268	0.160497981280745	1.98937553006456	2.12068925273812	-5.75213418263088	0.0612336171778266	0.105750264133631	1.11767286346857	Notsig
hsa_circRNA_103491	0.15903361535422	0.581519702798525	2.47255134854748	-5.17921302027211	0.0340019936460539	0.0648306722854653	1.11653897747088	Up
hsa_circRNA_103352	0.158937830248212	0.468047876781166	3.88703932431569	-2.79392579591863	0.00329904006433125	0.0590300996505846	1.11646484936268	Up
hsa_circRNA_102476	0.158894728840072	0.349009593134502	3.48130909281147	-3.47281339893045	0.00633071130329319	0.0590300996505846	1.11643149478186	Up
hsa_circRNA_001503	0.158861704745946	0.764346727607684	1.84623345009137	-6.1766556723783	0.0960352622877009	0.152911567851915	1.11640593933477	Notsig
hsa_circRNA_102559	0.158616547938119	1.25733731148434	1.7491652513701	-6.32033875496606	0.11226213304726	0.173776193505441	1.11621624487026	Notsig
hsa_circRNA_001040	0.158348053799401	0.585367487097194	1.39447813034846	-6.80765500232482	0.194764790753471	0.272284396726092	1.11600852970886	Notsig
hsa_circRNA_103017	0.158304559872382	0.398089314279225	2.69685288475113	-4.80360743839159	0.0233140461606468	0.0590300996505846	1.11597488513361	Up
hsa_circRNA_104084	0.158246129398491	1.40032326087462	1.36375571366323	-6.84660716043908	0.20392674368974	0.282267784108138	1.1159296880413	Notsig
hsa_circRNA_102979	0.157725474088598	0.730216012853486	1.32129131906974	-6.89947807490596	0.217187883983887	0.296764963285254	1.11552703198976	Notsig
hsa_circRNA_104575	0.157307275135474	1.11334965440476	0.887612690801389	-7.36604437625032	0.396555805844867	0.483434564115867	1.11520371721046	Notsig
hsa_circRNA_102587	0.156862174558599	2.2583640201353	1.77807677896345	-6.27794621604599	0.107182816135329	0.167075609818026	1.11485970739524	Notsig
hsa_circRNA_101145	0.156819024501212	1.83970388281022	2.16304026661085	-5.68461641893457	0.0570761757341934	0.0995361431669706	1.11482636317516	Notsig
hsa_circRNA_100191	0.156178431932435	1.93953333140294	1.38886342022574	-6.81481686025527	0.196412557729774	0.273863734467264	1.1143314623563	Notsig
hsa_circRNA_103881	0.156030656034753	0.558874818103474	1.11665796667184	-7.13728292796779	0.291450444937613	0.376349292104173	1.11421732673227	Notsig
hsa_circRNA_102821	0.155632998160007	0.512754156749245	1.22098720899827	-7.01968471455814	0.251381732747995	0.334095960965201	1.11391025127744	Notsig
hsa_circRNA_100230	0.15547454553442	0.419929733691356	1.44679528780593	-6.7400165238374	0.179971093670356	0.255059569414187	1.11378791612923	Notsig
hsa_circRNA_103607	0.155229382115862	1.06931363284543	1.30795296927484	-6.91584762914249	0.221499506051052	0.30151274156989	1.11359866140422	Notsig
hsa_circRNA_103899	0.155114763343044	0.449946923268325	1.2063250174413	-7.0366824693453	0.256729650734925	0.339602656539881	1.11351019208938	Notsig
hsa_circRNA_100407	0.155070492056212	0.513708607577618	3.00993650478455	-4.27287196347242	0.0137898821007563	0.0590300996505846	1.11347602286349	Up
hsa_circRNA_400024	0.155030201144876	1.84740899115135	1.11884594307328	-7.13489838582661	0.290561299761844	0.375770034708957	1.1134449266609	Notsig
hsa_circRNA_104930	0.154797072284622	0.819291984033332	1.63198985385567	-6.48836179938503	0.135173912403267	0.202641076055802	1.11326501672312	Notsig
hsa_circRNA_100860	0.154668130533758	1.34278001348451	2.86463805416035	-4.51973013395803	0.017586854764302	0.0590300996505846	1.11316552242822	Up
hsa_circRNA_102754	0.154246106283168	0.605801753776167	2.45342932647378	-5.21094110357201	0.0351125699994842	0.0666776194556887	1.11283994139607	Up
hsa_circRNA_103122	0.15358743201655	0.45496318939968	3.43345833020174	-3.553664737355	0.00684497586184895	0.0590300996505846	1.11233198114904	Up
hsa_circRNA_102233	0.153515980582388	0.453937450172172	5.87408287293815	0.248717191098468	0.000187666219323983	0.0590300996505846	1.11227689275892	Up
hsa_circRNA_103541	0.153298254903088	0.973543345793404	2.48705487614887	-5.15511246110613	0.0331829204185106	0.0635160444562617	1.11210904511105	Up
hsa_circRNA_100449	0.153183474213358	0.852056675938854	3.09431224492799	-4.12935325130097	0.0119802466282241	0.0590300996505846	1.11202056933348	Up
hsa_circRNA_100980	0.152838030650057	0.723120691069746	3.02743287441617	-4.24311542116278	0.0133929216190461	0.0590300996505846	1.1117543354096	Up
hsa_circRNA_101305	0.152557342383059	0.875609501057334	1.10386866552602	-7.15114924867957	0.29669031120461	0.382564116576863	1.11153805543755	Notsig
hsa_circRNA_104574	0.152314644705371	0.689813880639699	3.264105145997	-3.84070372908544	0.00904091361276864	0.0590300996505846	1.11135108244085	Up
hsa_circRNA_102685	0.151713501935524	1.18239981125984	1.17559506365523	-7.07181505710478	0.268235693661666	0.352288431209685	1.11088810067387	Notsig
hsa_circRNA_103916	0.150760448977145	0.332525118672686	3.39155446991782	-3.62456938680583	0.00733094044337928	0.0590300996505846	1.11015448370398	Up
hsa_circRNA_102914	0.150711216164654	0.967677581454932	1.95277423583966	-6.01480045900873	0.080749616095366	0.133082668147819	1.11011659967901	Notsig
hsa_circRNA_000936	0.150707657236007	0.349854365576648	2.79558881768537	-4.63676390678677	0.0197482465725443	0.0590300996505846	1.11011386117864	Up
hsa_circRNA_102196	0.150057806079721	0.547286777763455	2.48281964577991	-5.16215327391024	0.0334200581144386	0.0638650816836696	1.1096139313226	Up
hsa_circRNA_102139	0.149965370448813	0.841231818306181	2.18376456751379	-5.65141041133486	0.0551422534267084	0.0971652457256458	1.10954283897451	Notsig
hsa_circRNA_101670	0.149845122112272	1.17579614348962	2.73233910611855	-4.74372355097791	0.0219632950538208	0.0590300996505846	1.10945036265984	Up
hsa_circRNA_100735	0.149702019527645	0.604344704942695	1.65574204945585	-6.45481538207149	0.130213912798759	0.196318943752567	1.1093403204568	Notsig
hsa_circRNA_102613	0.148686136326621	0.648985367064668	1.41117544822756	-6.786244286664	0.189934083031538	0.26694291696257	1.10855944613566	Notsig
hsa_circRNA_100855	0.148201802340073	0.679930977433617	3.29820108654684	-3.78282139852324	0.0085465161194664	0.0590300996505846	1.10818734885526	Up
hsa_circRNA_101720	0.148044166248072	0.899869002351962	1.26205105028715	-6.9712891261156	0.236884298690247	0.317925642386878	1.10806626936549	Notsig
hsa_circRNA_102945	0.147713149775962	0.506371076277016	1.68181610596802	-6.41768233338945	0.124958446079032	0.18968028301085	1.10781206033194	Notsig
hsa_circRNA_102764	0.147458278935089	0.337397959913877	3.12850422034681	-4.07119360861127	0.0113179690190058	0.0590300996505846	1.10761636821094	Up
hsa_circRNA_102105	0.146999910360733	0.300431262480945	3.69861173049387	-3.10754665881105	0.00445441247668774	0.0590300996505846	1.10726451568639	Up
hsa_circRNA_102828	0.146664047009259	0.320646943561357	1.51427113093296	-6.65045285286312	0.162332237513202	0.235370516682073	1.10700677148157	Notsig
hsa_circRNA_101800	0.146342149575191	0.555424602690218	2.26606236854174	-5.51854415205485	0.0480701936917989	0.087024336097011	1.10675980113919	Up
hsa_circRNA_000010	0.146277884620856	0.928717694579071	3.40980280321665	-3.59368075858597	0.0071150544831459	0.0590300996505846	1.1067105015423	Up
hsa_circRNA_103014	0.146064724339359	0.997700864112992	2.9370109451953	-4.3968434772669	0.0155781741556366	0.0590300996505846	1.10654699554246	Up
hsa_circRNA_103905	0.145984435990551	0.999270966558165	1.45828751945207	-6.72494410099835	0.176854326665888	0.251908705783106	1.10648541609805	Notsig
hsa_circRNA_104679	0.145898668997009	0.627486037141363	2.51798990761523	-5.10360936794775	0.0315007201010537	0.0607185712430975	1.10641963843608	Up
hsa_circRNA_101309	0.145334437574454	0.584849966479511	2.93274929659755	-4.40408439270815	0.0156897162957057	0.0590300996505846	1.10598700738871	Up
hsa_circRNA_104551	0.145116112333309	0.718758278882249	1.02304044927744	-7.23587990722313	0.331507509273532	0.418241425035133	1.10581964935147	Notsig
hsa_circRNA_105039	0.144961599041878	0.433908970468525	2.39357989729836	-5.30987717043525	0.0388254011569363	0.0724912236170788	1.10570122190877	Up
hsa_circRNA_104433	0.144135820691312	1.18471315337005	2.2942694317216	-5.47266130213291	0.0458557401659628	0.0835159023091545	1.10506851517402	Up
hsa_circRNA_101727	0.143157820443695	0.768696721673146	1.46330535856868	-6.71833928751921	0.175508174430031	0.250412978969164	1.10431964516896	Notsig
hsa_circRNA_101011	0.143077928304832	0.610003129794197	2.13554149615062	-5.72850937699259	0.0597434942600349	0.103462423106342	1.10425849294127	Notsig
hsa_circRNA_104223	0.142812474019523	0.502665430877807	2.21295308530816	-5.60446536079808	0.0525256034122332	0.0937253626863694	1.10405532929644	Notsig
hsa_circRNA_100044	0.142714591965708	0.388426285128887	2.08452449508777	-5.80940985848302	0.0650127076529969	0.111266184000212	1.10398042536028	Notsig
hsa_circRNA_000526	0.142680909214201	0.372043909775447	3.41452909150309	-3.58568337850637	0.00706022301333759	0.0590300996505846	1.10395465091509	Up
hsa_circRNA_103059	0.142314291174854	0.932301906433558	3.32220522061922	-3.7420956232562	0.00821527901563872	0.0590300996505846	1.1036741493139	Up
hsa_circRNA_103627	0.141961777526322	0.894823951400965	2.34074610467675	-5.39670962606671	0.0424225834513679	0.078240342527621	1.10340450627655	Up
hsa_circRNA_001459	0.14171719346822	0.39433460140857	1.55238028832212	-6.59876448931532	0.153054275461395	0.224200391730599	1.1032174589317	Notsig
hsa_circRNA_103380	0.141632691222978	1.71090753827622	2.81898988134697	-4.59712828361171	0.0189871475923915	0.0590300996505846	1.10315284262715	Up
hsa_circRNA_103381	0.141556656896096	0.209916539586426	3.23445792668622	-3.89106273552726	0.00949478443993241	0.0590300996505846	1.10309470471775	Up
hsa_circRNA_102031	0.141145804753705	0.375479800922665	3.39653620532448	-3.61613526005071	0.00727133847510422	0.0590300996505846	1.10278060902646	Up
hsa_circRNA_103834	0.140880219585469	0.608415976895853	3.22030494143674	-3.91511139000195	0.00971967778097359	0.0590300996505846	1.10257761725852	Up
hsa_circRNA_101412	0.140817164625109	0.858032051765318	0.865696539842776	-7.38565202999604	0.407880791909453	0.494248673061626	1.10252942864852	Notsig
hsa_circRNA_100478	0.140744705011022	0.697087328278869	1.87142891311168	-6.13875244354815	0.0921939515582721	0.147965169313067	1.10247405530317	Notsig
hsa_circRNA_103456	0.14062312180728	1.13352907940083	2.18349272424136	-5.65184666461587	0.0551672062567084	0.0971687277216243	1.10238114815659	Notsig
hsa_circRNA_102467	0.140516015643549	0.471811330631101	2.34233267497006	-5.3941094997705	0.0423099428621293	0.0780666441378468	1.10229931004828	Up
hsa_circRNA_103471	0.140453676169813	0.393930267380731	1.64636502251958	-6.46809130536685	0.132152146760149	0.198907616824268	1.10225168024966	Notsig
hsa_circRNA_103401	0.140121327662379	1.30491261907985	1.99763950419733	-5.94546677347266	0.0750237131439119	0.125256724392263	1.10199778770942	Notsig
hsa_circRNA_102870	0.139795211662849	0.333639169909922	2.06370145472038	-5.84222180023338	0.0672888954132549	0.114559073551794	1.10174871324481	Notsig
hsa_circRNA_102059	0.139643888494694	0.283965992588592	3.44940324034018	-3.52670897438026	0.00666895416202815	0.0590300996505846	1.1016331577339	Up
hsa_circRNA_103162	0.139569176258457	0.888557523096242	1.0063689621048	-7.2527172925857	0.339058450661702	0.425988766443357	1.10157610940195	Notsig
hsa_circRNA_104050	0.139465647916072	0.51771836936876	0.979805144453091	-7.27908203418364	0.351353670903129	0.438828905566844	1.10149706271949	Notsig
hsa_circRNA_101995	0.139002615128764	0.7166180198409	2.30602101521089	-5.45349727720556	0.0449628327369603	0.0821018219536292	1.10114359410515	Up
hsa_circRNA_101592	0.138824542648937	0.898854010149089	1.82867023816098	-6.20293346556128	0.0988003701526023	0.156138552083466	1.10100768785743	Notsig
hsa_circRNA_102373	0.138515310915651	0.725707420905772	2.74493514653832	-4.72244442038424	0.0215030260643785	0.0590300996505846	1.10077171974199	Up
hsa_circRNA_102838	0.1384786161855	0.985147124604326	0.73515560384868	-7.4935873442189	0.479910850289625	0.563761940520784	1.10074372213585	Notsig
hsa_circRNA_103408	0.138358184889571	0.485823614563601	3.30111592780748	-3.77787490479191	0.00850556775180834	0.0590300996505846	1.10065183961297	Up
hsa_circRNA_103801	0.138064000395145	1.82125842199102	1.03741110069618	-7.22118839217895	0.325100719179069	0.41138567965538	1.10042742510745	Notsig
hsa_circRNA_100222	0.138007445774899	1.22462240690859	3.38970815201569	-3.62769552687129	0.00735315844817358	0.0590300996505846	1.10038428845447	Up
hsa_circRNA_000644	0.137728901432693	0.858182011539293	1.1899178638375	-7.05552383438415	0.262822485360496	0.346254296133812	1.10017185531916	Notsig
hsa_circRNA_000676	0.137465479189562	1.35207275577509	1.15133918443626	-7.09906721671689	0.277605624911634	0.362232085082167	1.09997099285473	Notsig
hsa_circRNA_100800	0.137419755829959	0.784719079255018	1.7809087474339	-6.27377489890601	0.106696807958973	0.166563603122368	1.09993613200691	Notsig
hsa_circRNA_101136	0.13688152242421	0.804072409458819	1.07730701975128	-7.179551355082	0.307806365771813	0.394100248516197	1.09952584990776	Notsig
hsa_circRNA_102050	0.136119893362044	0.626121970091887	4.17572776004236	-2.32033878340232	0.00210121580955931	0.0590300996505846	1.0989455402731	Up
hsa_circRNA_103920	0.135141897481626	1.25667157416716	1.97701097652063	-5.97742738268323	0.0776070393055096	0.128806973792386	1.09820082293898	Notsig
hsa_circRNA_101869	0.135135606917228	0.229267825209597	1.83182701819788	-6.1982191820045	0.0982979936040509	0.15551897304584	1.09819603447867	Notsig
hsa_circRNA_102966	0.134518295316175	0.48069167650398	3.24081178040823	-3.88026797362646	0.00939557240930606	0.0590300996505846	1.09772623031703	Up
hsa_circRNA_104758	0.134490406320439	0.822292243334801	2.91688535932358	-4.43103394139662	0.016112125357363	0.0590300996505846	1.09770501018014	Up
hsa_circRNA_100606	0.13414099122308	0.921383208991346	1.279043837599	-6.95092772878188	0.23108912721652	0.31143273390652	1.09743918251167	Notsig
hsa_circRNA_104840	0.134017753494304	0.461069562189329	4.18115076514854	-2.31153087377882	0.002083709220447	0.0590300996505846	1.0973454411927	Up
hsa_circRNA_100252	0.133840060267146	0.43218501460411	2.12373942433603	-5.74728719562478	0.060924708334915	0.105335483053293	1.09721029215604	Notsig
hsa_circRNA_104667	0.133466376782667	0.298442297773236	3.18434353447016	-3.97623709005714	0.0103161399712569	0.0590300996505846	1.09692613212338	Up
hsa_circRNA_102904	0.133297382009619	0.337417044092375	4.71041721794617	-1.46939807313087	0.000939433130333733	0.0590300996505846	1.09679764764075	Up
hsa_circRNA_102652	0.133126535726519	0.593147748000433	3.14840999295401	-4.03733860358648	0.0109498360509482	0.0590300996505846	1.09666777077738	Up
hsa_circRNA_101144	0.132441271073458	1.88275348922631	1.84239215284082	-6.18241316227972	0.0966338168683422	0.153344994947925	1.09614698905471	Notsig
hsa_circRNA_104907	0.132268685850497	0.658212101977626	0.754230732933868	-7.47878276430882	0.468902025256522	0.55313435559549	1.09601586816488	Notsig
hsa_circRNA_001225	0.131406528926777	1.23339740340097	1.40210716779109	-6.79789319937155	0.192544769573554	0.269626433949192	1.09536108295348	Notsig
hsa_circRNA_103252	0.13138778876674	0.906817566623948	1.81356218834837	-6.22544125957253	0.101237788987093	0.159098702945529	1.09534685464598	Notsig
hsa_circRNA_102827	0.131202072850493	0.571116937247323	3.34072923605913	-3.71068272430896	0.00796875803447372	0.0590300996505846	1.09520586140324	Up
hsa_circRNA_102513	0.130485553003054	1.95032179747678	1.72982163786302	-6.34850260957111	0.11578261675785	0.178441941060112	1.09466205839877	Notsig
hsa_circRNA_104302	0.129621254009435	0.504742198606391	2.32318600320219	-5.42545578408716	0.0436890818006334	0.0799831718332808	1.09400645763576	Up
hsa_circRNA_100593	0.129269017216581	1.39261120287402	1.7679535465039	-6.2928298214624	0.108936804120538	0.169248252985215	1.09373938644121	Notsig
hsa_circRNA_101288	0.129205153578533	0.317642172108759	4.01915740564609	-2.57607514307271	0.0026799530972261	0.0590300996505846	1.09369097106006	Up
hsa_circRNA_101141	0.129183343918071	1.78673405728938	1.78223528900395	-6.27181984175883	0.10646985160766	0.166270680372524	1.09367443752542	Notsig
hsa_circRNA_101465	0.129011215536389	1.13110527096153	1.76766780718135	-6.29324930534767	0.108986692843335	0.169263578418826	1.09354395868138	Notsig
hsa_circRNA_104568	0.128981829880986	0.399045111738349	3.3790538635532	-3.64573828561221	0.00748273982800659	0.0590300996505846	1.09352168496603	Up
hsa_circRNA_100207	0.128915363741912	1.25254404594349	4.72076701315038	-1.45329225886617	0.000925281373590415	0.0590300996505846	1.0934713066892	Up
hsa_circRNA_104470	0.128644628945651	0.576526441651438	1.64787685837162	-6.46595369162783	0.13183790418441	0.198555020226449	1.09326612614347	Notsig
hsa_circRNA_102055	0.128590771474983	0.258373135354573	2.86779863924546	-4.51436768152776	0.0174938676300488	0.0590300996505846	1.0932253140192	Up
hsa_circRNA_102134	0.128238294445195	0.316935266933161	2.79001302173423	-4.6462032921641	0.0199341014507841	0.0590300996505846	1.09295825152017	Up
hsa_circRNA_001676	0.128012211641693	1.95286051704358	1.06074301469374	-7.19698880265945	0.314899089786566	0.400996161007946	1.09278698891904	Notsig
hsa_circRNA_001978	0.127505391359823	0.500801226841369	3.47444899928754	-3.4843965252849	0.00640190088276655	0.0590300996505846	1.09240315912688	Up
hsa_circRNA_102190	0.125925739339351	0.410738935816609	1.08902725618384	-7.16708539298264	0.302862443283828	0.388475969865729	1.09120770725568	Notsig
hsa_circRNA_103239	0.125454372323712	0.386583589509306	1.85234148193232	-6.16748905503272	0.0950905922300162	0.151635789796659	1.09085123878	Notsig
hsa_circRNA_400048	0.125370616585005	2.78097955949927	1.98273010398945	-5.96858027671979	0.0768825196665025	0.127855358108391	1.09078791119054	Notsig
hsa_circRNA_100052	0.124520826097233	0.335480214248798	3.42325107753453	-3.57092787707256	0.00696018424423409	0.0590300996505846	1.09014559370804	Up
hsa_circRNA_101229	0.124476066461742	1.09923389365129	1.35590909711557	-6.8564622690413	0.206324415194311	0.284959487869609	1.09011177244914	Notsig
hsa_circRNA_103171	0.124228625881986	0.260608246288856	3.8144175688376	-2.91441365071592	0.00370184650500741	0.0590300996505846	1.0899248204247	Up
hsa_circRNA_102972	0.124047354339527	1.79553131313474	2.21549631689889	-5.60036543605368	0.0523033954389729	0.0934083865335372	1.08978788230818	Notsig
hsa_circRNA_100279	0.123957114742267	0.383629245331792	3.88484577716662	-2.79755769348604	0.0033105069243288	0.0590300996505846	1.08971971894637	Up
hsa_circRNA_101760	0.123566786490733	0.411413837241513	1.98930947732952	-5.95838931497082	0.0760569352338391	0.126731591451499	1.08942492978744	Notsig
hsa_circRNA_000162	0.122973079253024	0.449318954942116	2.34473896266108	-5.39016509104853	0.0421396649224131	0.0778839599357036	1.08897669479798	Up
hsa_circRNA_100994	0.122258875216451	0.603197278438016	2.34399107021692	-5.39139115927144	0.0421925164844401	0.0778839599357036	1.08843773192051	Up
hsa_circRNA_102581	0.122081614479103	0.680263646098191	1.95189689785421	-6.0161496391931	0.0808655938547268	0.133221891862735	1.08830400620784	Notsig
hsa_circRNA_104368	0.120450060680315	0.886714218868256	1.93041722140921	-6.04909961333463	0.0837544546819908	0.136650304340332	1.08707393136216	Notsig
hsa_circRNA_102043	0.120287374543143	0.675713121113516	1.94206805676473	-6.03124672366958	0.0821756658139397	0.134802517737452	1.08695135390629	Notsig
hsa_circRNA_101368	0.120265808016839	0.575489384248712	1.87514584739809	-6.13314061655806	0.0916395342526293	0.147142081380279	1.08693510543445	Notsig
hsa_circRNA_101586	0.119939045968228	0.502711855056498	2.16732355206671	-5.67776218122292	0.0566711803896349	0.099064984220559	1.08668894882279	Notsig
hsa_circRNA_103290	0.119904517204812	1.87944559611845	2.23266211939388	-5.57265357538503	0.050827253183704	0.0911571050525379	1.08666294084775	Notsig
hsa_circRNA_103292	0.119823866217464	0.371587985279585	2.68420071259626	-4.82493361793163	0.0238155891519954	0.0590300996505846	1.08660219482245	Up
hsa_circRNA_104527	0.119401798131485	0.507908713373072	2.38750541107256	-5.31988576446029	0.0392232147665771	0.0730726763206409	1.08628435008308	Up
hsa_circRNA_102795	0.119133729776258	0.438064703527369	1.98423823445724	-5.96624552993694	0.0766925327604361	0.127690047655073	1.0860825254434	Notsig
hsa_circRNA_103723	0.118584980425069	0.800483527496707	0.668474915579586	-7.54265686797634	0.519661890379803	0.600450856397866	1.08566949723396	Notsig
hsa_circRNA_100185	0.118296622581406	0.365460520839135	3.15304566655412	-4.02945505411002	0.0108658853976418	0.0590300996505846	1.08545252135071	Up
hsa_circRNA_104415	0.117857683865141	0.248942363698018	4.19458324434761	-2.28972893304076	0.00204100749726351	0.0590300996505846	1.08512232359524	Up
hsa_circRNA_100397	0.117843657051241	0.556735040333203	1.48466674386919	-6.6900622232673	0.169876479889687	0.244104500905974	1.08511177338576	Notsig
hsa_circRNA_104867	0.117612342659109	1.07055820114641	1.22418703539586	-7.01595524787051	0.250226705155359	0.332770042799375	1.08493780602465	Notsig
hsa_circRNA_001143	0.117454721932366	0.492214965989268	0.976425176093213	-7.28239544456865	0.352941421283097	0.440161978946098	1.08481927831143	Notsig
hsa_circRNA_101741	0.117421292090218	0.872326125287842	1.64629800606469	-6.4681860359382	0.13216609204923	0.198907616824268	1.08479414138641	Notsig
hsa_circRNA_100034	0.117258963509443	0.878485427100352	1.57799296933065	-6.56359549555531	0.147084811064601	0.217110529142128	1.08467208982181	Notsig
hsa_circRNA_100470	0.117156917864578	0.432235216433279	3.60011320939498	-3.27269235094117	0.00522035889378154	0.0590300996505846	1.0845953708027	Up
hsa_circRNA_104108	0.117117791399096	0.776170683408252	3.0442374762431	-4.21453258363291	0.0130226539983181	0.0590300996505846	1.0845659565421	Up
hsa_circRNA_102077	0.117080171563092	0.420796202353074	1.87712757117567	-6.13014651422971	0.0913452131763709	0.146841939610443	1.08453767567865	Notsig
hsa_circRNA_102161	0.117044941384507	0.327587096874161	1.86482953325202	-6.14870348856735	0.0931860253022514	0.149274129167887	1.08451119191846	Notsig
hsa_circRNA_100382	0.116925242810875	0.636130733477166	4.1835867117818	-2.30757558368532	0.00207589576019856	0.0590300996505846	1.08442121513615	Up
hsa_circRNA_000780	0.115634555481956	1.26084574745216	1.04592603417038	-7.21240628872203	0.32134898535307	0.407369562067786	1.08345148641294	Notsig
hsa_circRNA_100960	0.115616119472736	1.31712414791961	2.43645412556678	-5.2390606640075	0.0361284843515673	0.0682086430012402	1.08343764121807	Up
hsa_circRNA_100507	0.115513832928396	1.25034946344552	3.3263132165899	-3.73512812797955	0.00815993636799917	0.0590300996505846	1.0833608286134	Up
hsa_circRNA_102742	0.115472241948842	0.261250572589757	1.15876980661119	-7.09076410169822	0.274708007505273	0.359004994975216	1.08332959721153	Notsig
hsa_circRNA_100822	0.115236412877999	0.385358173498222	0.926850777686338	-7.32990715382324	0.37683596982121	0.464617876493847	1.08315252601821	Notsig
hsa_circRNA_100112	0.115072013467678	0.961904623914626	2.99642198615546	-4.29585378864536	0.0141047173850752	0.0590300996505846	1.08302910458394	Up
hsa_circRNA_103513	0.114424974516035	0.283348945035597	2.96866914136068	-4.34303879462945	0.0147744608709036	0.0590300996505846	1.0825434822753	Up
hsa_circRNA_102417	0.114281698734571	0.82075295009144	2.27386742182256	-5.5058648150076	0.047447215786601	0.086080770296669	1.08243597891697	Up
hsa_circRNA_102385	0.114216985568448	1.00609867063464	1.03573352436159	-7.22291186259268	0.325843764487366	0.412202596475343	1.08238742652971	Notsig
hsa_circRNA_104210	0.11421290957755	0.520531431573366	5.34332622087423	-0.511537097281529	0.000382018103658249	0.0590300996505846	1.0823843685064	Up
hsa_circRNA_104885	0.11417045540725	0.645344837498128	2.07402054806466	-5.8259770059487	0.0661515465157849	0.112758923907801	1.08235251766273	Notsig
hsa_circRNA_103964	0.113476290321238	0.551385598058916	0.782702323276942	-7.45606125483995	0.452775458249191	0.538012760026926	1.08183185974026	Notsig
hsa_circRNA_101253	0.113205706896862	0.648318032766153	2.18756830035136	-5.64530430349184	0.0547942466188585	0.096794013764057	1.08162897672503	Notsig
hsa_circRNA_103710	0.113141898544223	1.02658785233614	1.3450260846754	-6.87006720849509	0.209689251292781	0.288664011626683	1.0815811388695	Notsig
hsa_circRNA_400087	0.112947435744947	1.6150533871116	0.704423233031404	-7.51672504841868	0.497988795396971	0.579844332525824	1.08143536092237	Notsig
hsa_circRNA_102339	0.112725184604567	0.31839325817639	1.82732986493435	-6.20493397669044	0.0990143987411434	0.156418338541761	1.08126877566142	Notsig
hsa_circRNA_101560	0.112670311063254	1.04629485920889	1.45656163748854	-6.72721249329072	0.177319396512367	0.252401120111343	1.08122764990942	Notsig
hsa_circRNA_101486	0.112431541874479	0.939865978237183	1.22789486643418	-7.01162480543244	0.248893698196228	0.331205616636831	1.08104871917259	Notsig
hsa_circRNA_104720	0.11224602798946	0.494827706892765	2.45940504873938	-5.20103178634235	0.0347617068310043	0.0661003858760419	1.08090971775615	Up
hsa_circRNA_104647	0.112163988053071	0.36580359710026	1.89961889700692	-6.09606431605424	0.0880661402884645	0.142584880275619	1.08084825276137	Notsig
hsa_circRNA_103579	0.112114884998986	0.833587770962693	1.33406833718827	-6.88369006410457	0.213123727954064	0.292345198027161	1.0808114660216	Notsig
hsa_circRNA_105035	0.111979399611217	0.469663007059692	1.68230030714032	-6.41698977440774	0.124862691371744	0.189602988082983	1.08070997036192	Notsig
hsa_circRNA_102490	0.111753706375361	0.289746542099984	2.02488760289285	-5.90304338751439	0.0717361547277225	0.120913590411932	1.08054091879806	Notsig
hsa_circRNA_104761	0.111752033345259	0.232153928886495	3.13678119201835	-4.05711594838237	0.011163376152008	0.0590300996505846	1.08053966574292	Up
hsa_circRNA_103209	0.111632938858173	0.903196126397634	2.33322322477022	-5.40903190983207	0.0429606943379598	0.0789573126272195	1.0804504708665	Up
hsa_circRNA_103226	0.1114620785975	0.539358076767212	3.47251752066159	-3.48765828802828	0.00642209431336019	0.0590300996505846	1.08032251928094	Up
hsa_circRNA_100517	0.111351093363804	0.499646624742491	1.11701653398149	-7.13689239299854	0.291304585566795	0.376349292104173	1.0802394142365	Notsig
hsa_circRNA_102304	0.111296806289468	0.38333600097685	1.69427423403023	-6.3998290984308	0.122515798493717	0.186709661920696	1.08019876674524	Notsig
hsa_circRNA_104835	0.111002395102943	0.370623624374806	3.28113624137986	-3.81178641898826	0.00879036969104693	0.0590300996505846	1.07997835276702	Up
hsa_circRNA_104816	0.110925025192737	0.649560579052395	1.97172466133195	-5.98559545676822	0.0782824638623735	0.129622764163656	1.079920436447	Notsig
hsa_circRNA_103213	0.110784333058781	2.64111241397098	1.71525676424627	-6.36960078829187	0.118499579619015	0.181834079175913	1.07981512735659	Notsig
hsa_circRNA_101127	0.110553665368376	0.97820911992114	1.02803672409164	-7.23079066652736	0.329269351275374	0.415789813838028	1.07964249312459	Notsig
hsa_circRNA_400036	0.110288917889872	0.670949895893188	1.24002508493511	-6.99739137321752	0.244573051811865	0.326380383752723	1.07944438722222	Notsig
hsa_circRNA_104539	0.109974980329043	0.902262730410642	1.92619778631337	-6.05555359794429	0.0843332239665108	0.137541536503808	1.07920952035135	Notsig
hsa_circRNA_104538	0.109854914835904	0.267305681405056	2.02241341226055	-5.90690505321154	0.0720289309029335	0.121262081524087	1.07911970897203	Notsig
hsa_circRNA_105053	0.109528971033819	0.727844692918211	3.01193403181238	-4.26947489832403	0.0137439603030811	0.0590300996505846	1.07887593420262	Up
hsa_circRNA_103152	0.109286356758567	0.33175796676055	3.05159123678902	-4.20202398922067	0.0128639338452962	0.0590300996505846	1.07869451769552	Up
hsa_circRNA_101055	0.108783782602279	0.421764800656701	1.80855915214591	-6.23287473906336	0.102057122758648	0.160267200945534	1.07831881142625	Notsig
hsa_circRNA_100027	0.108452819899063	1.16534779404888	2.60271045889978	-4.9619376878474	0.027315749603835	0.0590300996505846	1.0780714671392	Up
hsa_circRNA_104044	0.108452416762409	0.588895477058025	0.790478040340006	-7.44972709210948	0.448435193231008	0.534658142704802	1.07807116589046	Notsig
hsa_circRNA_102487	0.108082620526168	0.361987363378117	2.17942165226545	-5.658377745959	0.0555422031919891	0.0976665186274104	1.07779486663188	Notsig
hsa_circRNA_100670	0.107975812332788	0.521096667164413	2.75254868755162	-4.70957699082021	0.0212295486641559	0.0590300996505846	1.07771507633795	Up
hsa_circRNA_103358	0.107917255017361	0.682541456744934	1.68886359157934	-6.40759159622498	0.123571288301177	0.188182563278963	1.07767133402294	Notsig
hsa_circRNA_001465	0.107538286889138	1.21830170289901	2.44115158271848	-5.23128375091886	0.0358444833934197	0.0677632187173767	1.07738828775078	Up
hsa_circRNA_102807	0.107112563943611	0.517809475114537	4.43894888162201	-1.89690051742941	0.00140656695537853	0.0590300996505846	1.07707040958873	Up
hsa_circRNA_100799	0.107020893949395	0.512864236118243	0.94549541972975	-7.31227855460299	0.367715911358539	0.455231437100486	1.07700197384962	Notsig
hsa_circRNA_104357	0.106643627746011	0.669305729022643	2.86545275844236	-4.51834789501127	0.0175628375903168	0.0590300996505846	1.07672037357185	Up
hsa_circRNA_102482	0.106445540545155	1.82005064186486	1.77988068528935	-6.27528955617235	0.106873003922593	0.166715578601492	1.0765725461536	Notsig
hsa_circRNA_103418	0.106307047691851	0.281077931408598	4.17210944633654	-2.32621745823233	0.00211298296619424	0.0590300996505846	1.07646920453023	Up
hsa_circRNA_105025	0.106280669245471	0.252222120942406	3.94355129701643	-2.70052315111227	0.00301757702183498	0.0590300996505846	1.07644952239035	Up
hsa_circRNA_400042	0.105881249359384	0.450791506411302	1.34515720618394	-6.86990373592553	0.209648437461672	0.288664011626683	1.07615154130572	Notsig
hsa_circRNA_100051	0.105734422183111	0.790357897462221	1.28010283276231	-6.94965241469091	0.230731876227078	0.311332956289665	1.07604202387662	Notsig
hsa_circRNA_102062	0.10550763966695	0.518451269054218	8.32601165476866	3.28814911970256	1.11075397172864e-05	0.0270486314021764	1.07587289018449	Up
hsa_circRNA_101746	0.105270800846007	0.686728148228117	1.85331547211964	-6.16602602384423	0.0949407556318399	0.151453962869502	1.07569628491067	Notsig
hsa_circRNA_001689	0.105017389865731	0.265410527273484	2.11223747580748	-5.7655517177115	0.0620974577032974	0.1070131005001	1.07550735426139	Notsig
hsa_circRNA_103452	0.10464877051268	0.276546805652575	2.76602635223688	-4.68678902316661	0.0207540054451094	0.0590300996505846	1.07523258920719	Up
hsa_circRNA_101989	0.104225742378544	0.51139563275713	1.44919843944144	-6.73687100570829	0.179315447033332	0.254471485068443	1.07491735491072	Notsig
hsa_circRNA_103135	0.104166732653288	0.458090633742534	1.28900964542437	-6.93889677933829	0.227745200809529	0.308005901574511	1.07487338908373	Notsig
hsa_circRNA_101749	0.104048890302036	0.295718004175617	3.63336791158911	-3.21685256539788	0.00494743738753389	0.0590300996505846	1.0747855947607	Up
hsa_circRNA_101495	0.103947277072116	0.764201814674794	1.99720667428127	-5.9461387769237	0.0750770704787869	0.125296342168425	1.07470989713461	Notsig
hsa_circRNA_103837	0.10388130661739	0.644592064018482	1.53239994184906	-6.62596110851094	0.157858696644158	0.229884444940821	1.07466075474649	Notsig
hsa_circRNA_102589	0.103680081271678	0.668101897829525	2.66987491763668	-4.84906412515485	0.0243965737013551	0.0590300996505846	1.07451087282731	Up
hsa_circRNA_101313	0.103453145141244	1.92103702163453	1.895268191868	-6.10267151678196	0.0886917288499246	0.143378180927497	1.07434186541048	Notsig
hsa_circRNA_103189	0.103431738589514	0.462155722623077	1.61295629083659	-6.51504662666875	0.139270239703491	0.207604456716976	1.07432592456127	Notsig
hsa_circRNA_104803	0.103352780936401	0.737140677973503	0.716586843669118	-7.50767333661192	0.490783622114657	0.573317024555408	1.07426712909162	Notsig
hsa_circRNA_101954	0.10333658504949	0.315555452749253	2.18571794836438	-5.6482751014632	0.0549632708252908	0.0970053812353113	1.07425506929327	Notsig
hsa_circRNA_102299	0.103280066320785	1.23735066486145	1.81701774331425	-6.22030118634436	0.10067543764476	0.158434609770085	1.07421298531861	Notsig
hsa_circRNA_102291	0.10313174366646	1.12689843482753	2.84286369295361	-4.5566618569321	0.0182412482679436	0.0590300996505846	1.07410255177116	Up
hsa_circRNA_101787	0.10303515693861	0.985706547148582	3.11757711824106	-4.08977955741791	0.0115254331073287	0.0590300996505846	1.0740306442819	Up
hsa_circRNA_104383	0.102593088029404	0.248037951271599	3.26212898919788	-3.84405965629253	0.00907045843158244	0.0590300996505846	1.07370159149791	Up
hsa_circRNA_101177	0.102562393185082	0.518858952006319	2.96552616277623	-4.34838149623666	0.0148523264622731	0.0590300996505846	1.07367874761776	Up
hsa_circRNA_104896	0.102520111870447	0.288451992313737	2.36906070803076	-5.35023671794584	0.0404558835754036	0.07497280089412	1.07364728158894	Up
hsa_circRNA_105030	0.102257474737401	0.227745704388955	3.63734334734749	-3.21018276817265	0.00491582279301683	0.0590300996505846	1.07345184598347	Up
hsa_circRNA_101841	0.10181072498283	0.813226935762799	2.02736160142773	-5.89918014467611	0.0714445325926233	0.120566212423864	1.07311948876932	Notsig
hsa_circRNA_101740	0.101313588542165	1.18237931756531	1.23912575950728	-6.99845010354059	0.244891268648334	0.326701947985427	1.07274976760045	Notsig
hsa_circRNA_100084	0.101106782663208	1.32329077570826	2.48661761689239	-5.15583949584988	0.0332073258628681	0.0635160444562617	1.07259600325508	Up
hsa_circRNA_103114	0.100975741415992	0.301906363748198	2.06177813611254	-5.84524616687358	0.0675029340893167	0.114831017000692	1.07249858285028	Notsig
hsa_circRNA_100987	0.100462467048834	0.365576074258663	5.38531006033456	-0.449968481920439	0.000360614080950109	0.0590300996505846	1.07211708287773	Up
hsa_circRNA_103988	0.100393261429555	0.807027149272275	2.07857084232454	-5.81880399807441	0.0656558804140962	0.112094759092133	1.07206565499796	Notsig
hsa_circRNA_100020	0.100273967431115	0.323662203615382	2.61287217702972	-4.94488960314476	0.0268526068767835	0.0590300996505846	1.07197701137783	Up
hsa_circRNA_103789	0.100225655304102	0.729830501429381	2.70904519485605	-4.7830438189438	0.0228407806168857	0.0590300996505846	1.07194111424023	Up
hsa_circRNA_101077	0.100089984645824	0.433320974072761	2.10253834843168	-5.7809255572261	0.0631032008050627	0.10848107162789	1.07184031392239	Notsig
hsa_circRNA_100085	0.099805512059683	1.19438261973713	0.895487148057088	-7.35889786964576	0.392541093015367	0.480618495182973	1.07162898781524	Notsig
hsa_circRNA_101661	0.0996898038563879	0.252198983731607	2.57392819683533	-5.01016355265198	0.0286713381464477	0.0590300996505846	1.07154304360043	Up
hsa_circRNA_102002	0.0996225950991996	1.44802906921487	1.32724535371398	-6.89213393287131	0.215286004604274	0.294833067834027	1.07149312632981	Notsig
hsa_circRNA_101979	0.0991046979796204	0.311221396661938	2.88135307170584	-4.49136564505916	0.0171007095003308	0.0590300996505846	1.07110855190687	Up
hsa_circRNA_400072	0.099076766440112	0.559699480743793	4.89741373497888	-1.18064044706197	0.000715811844668691	0.0590300996505846	1.0710878147307	Up
hsa_circRNA_100625	0.0986110244474626	0.629423693532412	3.66429312171893	-3.16500000023386	0.00470699566697103	0.0590300996505846	1.07074209366959	Up
hsa_circRNA_104865	0.0982618070139598	0.511199696965534	1.74940031221861	-6.31999551834663	0.112219961396617	0.173776193505441	1.07048294219034	Notsig
hsa_circRNA_100968	0.0980967469979994	1.0125331415716	1.18467252901067	-7.06150707480397	0.264794674294757	0.348418381329348	1.07036047429584	Notsig
hsa_circRNA_001583	0.0980494695810031	0.688357889882817	1.40994953766399	-6.78782194132695	0.190285233260672	0.26734759184697	1.07032539893487	Notsig
hsa_circRNA_102765	0.0979889742849582	0.535436239047566	2.38889234602211	-5.3176011474846	0.0391320334121974	0.0729670940476996	1.07028051883719	Up
hsa_circRNA_102910	0.0978163425397887	0.521185847630575	1.00310493772833	-7.2559876675256	0.340551733284825	0.427230281833736	1.07015245758058	Notsig
hsa_circRNA_104353	0.0978040192830275	0.869013506593318	1.99082559284486	-5.95603898723999	0.0758678850417263	0.126466411447166	1.07014331655853	Notsig
hsa_circRNA_104209	0.0975315548258275	0.943699738267128	2.97840255901548	-4.32649180784999	0.0145359516443097	0.0590300996505846	1.0699412305472	Up
hsa_circRNA_104760	0.0973850805839545	1.0712209349106	2.16969318295646	-5.67396825427935	0.0564483189607737	0.0988488368054294	1.06983260684591	Notsig
hsa_circRNA_104936	0.0972810242171385	0.546643627012547	1.69186541369621	-6.40328661481064	0.122984689028159	0.187356718263719	1.06975544647836	Notsig
hsa_circRNA_104307	0.0970980569081895	0.844875993765217	1.53771165223556	-6.61875164322283	0.156568659506945	0.228399055210373	1.06961978519259	Notsig
hsa_circRNA_102605	0.0965893327289971	1.0368152481841	1.1030953764997	-7.15198370427932	0.297009469163063	0.382731745703495	1.06924268157378	Notsig
hsa_circRNA_104256	0.0959005702121405	1.00237477099581	1.49158689411048	-6.68084675468907	0.168086099180713	0.24186325737844	1.06873233219925	Notsig
hsa_circRNA_104877	0.0958807911614525	1.02070050554872	1.87015134776643	-6.140680124002	0.0923852341047497	0.148215916171846	1.06871768020041	Notsig
hsa_circRNA_105028	0.0953582599014253	0.259806520376313	2.10063041045009	-5.78394674373889	0.0633028731952272	0.108735926377992	1.06833067029067	Notsig
hsa_circRNA_100461	0.0946004720090171	0.325540467828032	1.84536998156749	-6.17795036800754	0.0961695079505609	0.15306768879297	1.06776966782996	Notsig
hsa_circRNA_103238	0.0942242126932972	1.0608120552953	1.87825957476665	-6.12843556566416	0.0911774866200562	0.146667778971555	1.0674912265185	Notsig
hsa_circRNA_102486	0.0936221210986418	0.43493238088313	1.72756777911786	-6.35177358425929	0.116199306383253	0.178953702365178	1.0670458147177	Notsig
hsa_circRNA_000571	0.0926101512774007	0.289156412425803	2.3444422208924	-5.39065157144692	0.0421606270956539	0.0778839599357036	1.06629760424749	Up
hsa_circRNA_103421	0.0925010730712493	0.331614115705709	0.942827788189268	-7.31481868766268	0.369010915041315	0.456567337539415	1.06621698746447	Notsig
hsa_circRNA_102571	0.0922740064081056	0.287927856127413	1.72485334741831	-6.35571001785673	0.116702961910158	0.179663933716075	1.06604918811995	Notsig
hsa_circRNA_100615	0.0920309236328889	0.808724979957594	1.74773227556495	-6.3224306783156	0.11251953346324	0.174047222756417	1.0658695823421	Notsig
hsa_circRNA_100806	0.091926639239339	1.11800770235199	1.21779145351201	-7.02340232807851	0.252539602695453	0.33531867497616	1.06579253934783	Notsig
hsa_circRNA_100339	0.0916964943011885	0.287595106991698	2.21208337480995	-5.6058670687462	0.0526018018148109	0.0937828920214313	1.06562253308349	Notsig
hsa_circRNA_103387	0.091670039102401	1.14229646632562	2.04819152824167	-5.86657985234978	0.0690335435638063	0.117011164621778	1.06560299257308	Notsig
hsa_circRNA_101643	0.0916172364908522	0.712712129497714	1.41383569803614	-6.78281766201389	0.189173987857949	0.266139984913928	1.06556399223716	Notsig
hsa_circRNA_102098	0.091591834235681	0.3823813510563	1.65854247545152	-6.45084246809038	0.129640051296704	0.195593213319216	1.06554523048269	Notsig
hsa_circRNA_103608	0.0914833503323584	0.886952433052285	1.50196351070193	-6.6669785616018	0.165432314434871	0.238694390223497	1.06546510948933	Notsig
hsa_circRNA_102809	0.091307091840471	0.500680208739274	1.28647550181771	-6.94196229193511	0.22859168728329	0.309050149211355	1.06533494629016	Notsig
hsa_circRNA_103139	0.0910113451835992	0.671923731488848	1.70224968461709	-6.38836268350315	0.120974887575312	0.184827600995663	1.06511657931161	Notsig
hsa_circRNA_100541	0.0909338838814837	1.8667536077154	1.74331115238911	-6.32887927242438	0.113317092187451	0.175088777077359	1.0650593925189	Notsig
hsa_circRNA_100172	0.0905198501030695	1.00070871452278	1.60574999488241	-6.52510319644312	0.140849907088629	0.209663589256533	1.06475377887097	Notsig
hsa_circRNA_100351	0.090518635131499	1.08770296270976	2.04199514845353	-5.87629125663886	0.0697425352884843	0.117929300973611	1.06475288218456	Notsig
hsa_circRNA_104381	0.0904887025869942	0.707682213806602	0.656186809438939	-7.5512377594613	0.527198652903883	0.608328268248437	1.06473079128419	Notsig
hsa_circRNA_100208	0.0904763254109401	0.845373133151058	1.11907418985947	-7.13464942710053	0.290468667658791	0.375769958864799	1.06472165677998	Notsig
hsa_circRNA_104014	0.0903826430635428	0.245511520282265	2.424869849611	-5.25822422694282	0.0368383861942077	0.0693631056167873	1.06465252062657	Up
hsa_circRNA_104067	0.0901702020082693	0.51302474047103	1.18291155590908	-7.06351137524427	0.265459433987257	0.349075853958989	1.06449575897781	Notsig
hsa_circRNA_103169	0.0901005389444474	0.480243508996107	2.4261190118263	-5.25615879937549	0.0367611779056098	0.0692485618542645	1.06444435917151	Up
hsa_circRNA_104548	0.0898050256380206	0.211470390705951	2.07958635663818	-5.81720235194534	0.0655457456091072	0.112042424487031	1.06422634687556	Notsig
hsa_circRNA_102560	0.0896624638847321	0.306257503128002	2.65472773459597	-4.87455809471735	0.0250263509170984	0.0590300996505846	1.06412118918544	Up
hsa_circRNA_104319	0.0893701017078279	0.873357740455618	4.8835141389732	-1.20194004990863	0.000730296827628899	0.0590300996505846	1.06390556685531	Up
hsa_circRNA_100728	0.0893103648629039	0.357238024560706	2.81239494572485	-4.60830156002883	0.019198588489051	0.0590300996505846	1.06386151524059	Up
hsa_circRNA_101015	0.0890389455574745	0.521677372026202	1.62866485484724	-6.49303617356751	0.13588162575274	0.203485621568108	1.06366138604832	Notsig
hsa_circRNA_104689	0.0888206206514076	0.17008172851717	3.2722807144638	-3.82682118153583	0.00891973545740229	0.0590300996505846	1.06350043297428	Up
hsa_circRNA_101538	0.0886771543855029	0.542213658944385	0.908347966218175	-7.34711148708311	0.386045954321904	0.474176108285603	1.0633946803062	Notsig
hsa_circRNA_104413	0.0886125335691689	0.3469196365987	2.57640924548637	-5.00601014348614	0.0285518868656337	0.0590300996505846	1.06334705007845	Up
hsa_circRNA_103597	0.0884593179011064	0.376141992645737	2.43165521182462	-5.24700196566088	0.0364209147877973	0.0686993972513804	1.06323412754587	Up
hsa_circRNA_102545	0.0884150459678055	0.988335717233158	1.33685874668434	-6.88022820844318	0.212244680368442	0.29132838470566	1.06320150061724	Notsig
hsa_circRNA_101243	0.0882713498176183	0.43068166546436	2.00613880341792	-5.9322588970567	0.0739832116601071	0.123959984988349	1.06309560827693	Notsig
hsa_circRNA_103191	0.0882464385101077	0.487475400192391	1.40326517564254	-6.79640839455074	0.19220968938184	0.269253215280936	1.0630772517482	Notsig
hsa_circRNA_100357	0.0881169387213635	0.397102815594148	1.42743811170145	-6.76523097125863	0.185328084521262	0.261788943269582	1.06298183165103	Notsig
hsa_circRNA_104497	0.0880432748022537	0.874031181872764	1.52629044916646	-6.63423472358277	0.159354046102777	0.231742868283578	1.06292755725042	Notsig
hsa_circRNA_100463	0.0879608000260937	0.291708409873829	2.70309443845688	-4.7930819101265	0.0230705501262396	0.0590300996505846	1.06286679443905	Up
hsa_circRNA_100810	0.0877658496613559	0.4971166148783	1.15332808226323	-7.09684873613356	0.276827678569068	0.36132847304586	1.06272317970123	Notsig
hsa_circRNA_101467	0.0876149236974826	0.613576487487228	2.41005954858011	-5.2826930405561	0.0377660673897024	0.0708574529685233	1.0626120098931	Up
hsa_circRNA_103148	0.0872744442444442	1.63118457723374	1.12496240826249	-7.12821343304099	0.288086962296892	0.373259731480869	1.06236126052717	Notsig
hsa_circRNA_100827	0.0871681282026324	0.750997592875825	1.33183866668313	-6.88645268931297	0.213828322618599	0.293121548250909	1.06228297517964	Notsig
hsa_circRNA_101595	0.0871540970464905	0.610370376518732	2.08522269675992	-5.80830752364405	0.0649376770984556	0.111182767793267	1.06227264383075	Notsig
hsa_circRNA_101396	0.086415531759825	1.00811123553615	1.4698673712585	-6.70968028683096	0.173761169878004	0.248339299565421	1.06172896904801	Notsig
hsa_circRNA_103276	0.0863715042852622	0.762841506769308	1.59828541740398	-6.53549292939628	0.142503042585324	0.211454514769591	1.06169656820751	Notsig
hsa_circRNA_100861	0.0859017882097071	1.8574471506918	1.18752744209152	-7.05825297001622	0.263719791733974	0.347220111844015	1.06135095478484	Notsig
hsa_circRNA_104213	0.0856121658725052	0.63300344623029	2.75349123645182	-4.70798373499384	0.0211959373228844	0.0590300996505846	1.06113790900388	Up
hsa_circRNA_103034	0.0852131269316008	0.371428891258358	1.97851311570086	-5.9751047056652	0.0774161203538533	0.128591034161997	1.06084444657336	Notsig
hsa_circRNA_104203	0.0851479082577928	0.592030706013391	1.45034874704806	-6.73536417229019	0.179002341979248	0.254197751588395	1.06079649097488	Notsig
hsa_circRNA_102079	0.0851414822349191	0.485875976500725	2.69848511679552	-4.80085521144042	0.0232501209578087	0.0590300996505846	1.06079176600727	Up
hsa_circRNA_100734	0.0851243933424556	0.745111699195345	2.7810880062779	-4.66130873827283	0.0202352806888153	0.0590300996505846	1.06077920087844	Up
hsa_circRNA_102070	0.0850791624910709	0.567705134794282	0.993352101171292	-7.26570818747836	0.345042803171396	0.431839601838365	1.06074594423521	Notsig
hsa_circRNA_103067	0.0849716209591949	0.315217581497123	4.4098427500225	-1.9433024852508	0.00146969342692589	0.0590300996505846	1.06066687694172	Up
hsa_circRNA_104764	0.0845627784589447	0.253651287161706	2.21752021052181	-5.59710165816805	0.0521272148138596	0.093172439327055	1.06036633923526	Notsig
hsa_circRNA_103630	0.0843308412077484	0.597832597616683	0.82706725612118	-7.41918803550404	0.428382842063003	0.514814162854345	1.06019588139163	Notsig
hsa_circRNA_101128	0.0843111483594726	0.28244715503328	1.84394000613251	-6.1800938609513	0.0963922133361809	0.153191533332848	1.06018140977181	Notsig
hsa_circRNA_104156	0.0842055536585875	0.677640825791698	1.09350966895898	-7.1622900009627	0.300987940763552	0.386775448644503	1.06010381510431	Notsig
hsa_circRNA_102565	0.0838759952700486	0.260985324924303	2.15494917465083	-5.6975513838271	0.057848840035846	0.100800471574616	1.0598616806304	Notsig
hsa_circRNA_104095	0.0834751120084076	0.462911908903984	1.76316288820204	-6.2998582793609	0.109776007412227	0.170364306549104	1.05956721661007	Notsig
hsa_circRNA_001430	0.0834022728921975	0.482201417038198	2.45886162016479	-5.20193315590534	0.0347934701876361	0.0661310496285451	1.05951372228925	Up
hsa_circRNA_103085	0.083155772489354	0.956807645073866	0.732554946761811	-7.49557957161199	0.481424392752639	0.565225918087427	1.05933270811696	Notsig
hsa_circRNA_103615	0.0829083353906867	0.339255568019066	2.73282022079005	-4.74291099215338	0.0219455337275647	0.0590300996505846	1.05915103719713	Up
hsa_circRNA_103218	0.0828720909140395	0.815103180344132	0.96404643417614	-7.29445028336675	0.358801402123529	0.445761201404349	1.05912442873745	Notsig
hsa_circRNA_101581	0.0828281009616128	0.390109066989944	1.59657608686064	-6.5378681711153	0.14288402446958	0.211888711356578	1.0590921349251	Notsig
hsa_circRNA_102147	0.0827426327604966	0.514339203140487	0.702636102641342	-7.51804320868729	0.499052907999847	0.580763551989915	1.05902939400216	Notsig
hsa_circRNA_104022	0.0825245209346472	0.357948259730142	2.67908778084459	-4.83354795955355	0.0240213329167619	0.0590300996505846	1.05886929823114	Up
hsa_circRNA_102528	0.0824231120586734	0.745051676733215	1.59354131480725	-6.54208159240757	0.143562662949641	0.212728276669247	1.05879487157236	Notsig
hsa_circRNA_104516	0.0823241943408517	0.27932681801924	0.6989053572449	-7.52078521771225	0.501278833709266	0.582552401142205	1.05872227828067	Notsig
hsa_circRNA_101596	0.0818738577878411	0.466915435232487	2.1384951003453	-5.72380426798404	0.059451345993778	0.10304087795397	1.0583918502123	Notsig
hsa_circRNA_103558	0.0818667572080221	1.14062747824192	0.809846806327864	-7.43371099478176	0.437743909325572	0.524127687581496	1.05838664108833	Notsig
hsa_circRNA_100893	0.0817489741589305	0.566192623189923	1.8042583444469	-6.23925682955532	0.102766347296147	0.161261180970466	1.05830023688396	Notsig
hsa_circRNA_104075	0.0815838711634902	0.503064820250595	1.53680727047625	-6.61998020279956	0.156787645670968	0.228639639152595	1.0581791312195	Notsig
hsa_circRNA_100669	0.0813022965220253	0.324524963249345	1.2548544722601	-6.97985380103967	0.239374356767717	0.320453990114174	1.0579726237273	Notsig
hsa_circRNA_102189	0.0812123814692463	0.326967835036337	2.35533604674837	-5.37278144184381	0.0413977409995043	0.0766175259023648	1.05790668830971	Up
hsa_circRNA_000792	0.0809537681976622	1.29828457782325	0.836617340356995	-7.41101985304152	0.423250182454888	0.50951466598398	1.05771706806285	Notsig
hsa_circRNA_100511	0.080922291934817	0.297454804262848	4.32200402781388	-2.0839816407074	0.00167912272852839	0.0590300996505846	1.05769399137906	Up
hsa_circRNA_101987	0.0808997947137116	0.291225942334599	2.47134576148129	-5.18121497993658	0.0340709731442354	0.0649036691112485	1.05767749794879	Up
hsa_circRNA_400065	0.0806460566460385	0.637427831132938	2.09334391058531	-5.79547551737176	0.064071017514259	0.109843728598288	1.05749149228723	Notsig
hsa_circRNA_104442	0.0804199889582488	0.274464455793317	0.910155378727397	-7.34544373836257	0.385139298035966	0.473475026568052	1.05732579827691	Notsig
hsa_circRNA_000618	0.0802611022425109	0.394335356313823	1.31217967778329	-6.91067284435726	0.220125563574284	0.300100260591762	1.05720935941192	Notsig
hsa_circRNA_101944	0.0802286411182005	0.483272646149848	1.07460676328732	-7.18240846667929	0.308954169761376	0.395090065709358	1.05718557211288	Notsig
hsa_circRNA_104827	0.0801847017334079	0.221027929981715	2.57026011146173	-5.01630281552678	0.028848853876426	0.0590300996505846	1.05715337447239	Up
hsa_circRNA_104916	0.079627867982872	0.94824483002552	1.3665240195391	-6.84312111227014	0.203086479851202	0.281314354173185	1.05674542610166	Notsig
hsa_circRNA_100882	0.0796212729419001	1.1626918612803	0.548616285852769	-7.62006286775083	0.595861825552726	0.669473873608522	1.05674059537635	Notsig
hsa_circRNA_101778	0.0794947073388971	0.6624536976706	1.3808062629883	-6.82506066215194	0.198797837591996	0.276642334707651	1.05664789307937	Notsig
hsa_circRNA_102259	0.0792417248280209	0.245594861691898	1.60148185561212	-6.5310473088642	0.14179303883186	0.210701612179219	1.05646262176864	Notsig
hsa_circRNA_100494	0.0791774514051556	0.272268948747333	6.42927650879888	1.00263431752986	9.29302071111179e-05	0.0590300996505846	1.05641555641223	Up
hsa_circRNA_001914	0.0789225476521142	0.501527833583456	2.2976364916781	-5.46717328872468	0.0455981487405641	0.0831498098736407	1.05622891925433	Up
hsa_circRNA_104414	0.0788831836386806	0.370262209897359	0.859145023078045	-7.39143223433949	0.411309402452851	0.497690261222634	1.05620010038342	Notsig
hsa_circRNA_103267	0.0785156523819075	0.239799858369719	2.47785659067535	-5.1704007916455	0.033700086561203	0.0642840171706484	1.05593106424092	Up
hsa_circRNA_101683	0.0780249950608271	0.494793323246788	3.2979169186535	-3.78330364841199	0.00855051906237855	0.0590300996505846	1.0555720055347	Up
hsa_circRNA_101951	0.0778837453683502	0.717122603484937	1.68036216258722	-6.41976127719261	0.12524637483805	0.190049127804131	1.05546866288899	Notsig
hsa_circRNA_102191	0.0778244842049808	0.633294229962089	1.05574522891004	-7.20220831254903	0.317063515055612	0.403509360568818	1.05542530860103	Notsig
hsa_circRNA_100821	0.0778098753374203	1.52599062129888	2.05885697577456	-5.84983754853725	0.0678292622073512	0.115279863987698	1.05541462131781	Notsig
hsa_circRNA_100635	0.0777793063125992	0.911307290257209	0.770880073236599	-7.46558614416458	0.45942710973923	0.544234522993615	1.05539225855019	Notsig
hsa_circRNA_100041	0.0776367800238948	0.463613424371814	0.893489991417751	-7.36071545266311	0.393556602556456	0.481201849727442	1.05528799970994	Notsig
hsa_circRNA_102840	0.0775254739275442	0.35398710450099	2.05018673394174	-5.86345039242905	0.0688067171053825	0.116673458956962	1.05520658579123	Notsig
hsa_circRNA_100890	0.0774980457118877	0.369107703251149	1.90142791009785	-6.09331504901205	0.0878072394259485	0.142220151486915	1.05518652461554	Notsig
hsa_circRNA_102988	0.0772318247478138	0.631445290721734	2.48640318919107	-5.15619601675166	0.0332193005600819	0.0635160444562617	1.05499182868256	Up
hsa_circRNA_100050	0.0767457409563513	0.23756665400377	1.93870044510906	-6.03641180034127	0.0826291064828361	0.135336363793925	1.05463643268233	Notsig
hsa_circRNA_103562	0.0764981232290493	1.01361908944511	2.40104392750872	-5.2975704825402	0.0383420245741472	0.0717153568881329	1.05445543513299	Up
hsa_circRNA_400067	0.0764863972560651	0.589574065191221	1.81693452232922	-6.22042503181256	0.100688946867855	0.158434609770085	1.05444686473845	Notsig
hsa_circRNA_103986	0.0759176424728816	0.529922634585682	1.71312058339531	-6.37268728764575	0.118902915735405	0.182312724889098	1.0540312512636	Notsig
hsa_circRNA_100344	0.0755160589029829	0.482790628880281	1.38618193091232	-6.81823048061504	0.197203681457665	0.27478562401465	1.05373789562396	Notsig
hsa_circRNA_001012	0.0755029936910627	1.43127504640541	0.934571665435397	-7.32264244475707	0.373039744023674	0.460474336683047	1.05372835289581	Notsig
hsa_circRNA_104046	0.0751980203566765	0.286986642545365	1.51182826041345	-6.65373953222166	0.162943475438064	0.235908236092972	1.05350562731879	Notsig
hsa_circRNA_104007	0.0751685642550998	0.632662169912749	1.83139014931918	-6.19887182712203	0.0983673763694909	0.155570544003956	1.05348411767809	Notsig
hsa_circRNA_100053	0.0749913037845644	2.27427178283366	1.03020642795035	-7.22857441055718	0.328300951792383	0.414814677361813	1.05335468656939	Notsig
hsa_circRNA_103974	0.0747074425714639	0.491993223887141	2.17472351247638	-5.66590974727031	0.055978022762258	0.0982286548803274	1.05314745141802	Notsig
hsa_circRNA_105052	0.0745799549626087	0.709189621195265	1.30630709053331	-6.91785954781977	0.222036447619309	0.301926732148572	1.0530543913364	Notsig
hsa_circRNA_100029	0.0742204799806084	0.403549826363317	1.66983605260823	-6.43478300626765	0.127348859619273	0.192686342515172	1.05279203543963	Notsig
hsa_circRNA_101223	0.074203784258375	0.43867768348259	1.61432058070341	-6.51313982860554	0.13897296764088	0.207336947439245	1.0527798519766	Notsig
hsa_circRNA_103985	0.0741459000695827	0.400985916812698	1.32436678091968	-6.89568741609026	0.21620375093115	0.295652291338096	1.05273761291465	Notsig
hsa_circRNA_102824	0.0738135335229473	0.761227503636403	2.56767564613488	-5.02062748196141	0.0289745860741586	0.0590300996505846	1.05249511227944	Up
hsa_circRNA_100239	0.0735499915137584	0.710119501916107	1.50752387896683	-6.65952279854306	0.164025394885126	0.236987835657396	1.05230286697772	Notsig
hsa_circRNA_104714	0.0733830887017761	0.351963664921437	2.92436173937481	-4.41833406356056	0.0159116285874362	0.0590300996505846	1.05218113498054	Up
hsa_circRNA_102392	0.0732624136982949	0.262806870379294	2.35088829275343	-5.38008014825327	0.0417075633863883	0.0771234305032951	1.05209312840371	Up
hsa_circRNA_103419	0.0732090343428485	0.407762010949548	0.667372480412513	-7.54343263254034	0.520335407291858	0.600900720217714	1.05205420194141	Notsig
hsa_circRNA_102097	0.073058514090685	0.344882251644008	2.55913512971925	-5.03491297158598	0.0293939744257107	0.0590300996505846	1.05194444402394	Up
hsa_circRNA_101875	0.0728904082470858	0.694483963440025	2.04257139504194	-5.87538860595434	0.0696763095402179	0.117911609862178	1.05182187639821	Notsig
hsa_circRNA_000041	0.0728217371309438	0.327436390656383	1.34699460710963	-6.86761186023596	0.209077217631491	0.288205710615191	1.05177181171983	Notsig
hsa_circRNA_102580	0.0728152946679205	0.675882245769118	0.960244200192104	-7.29812765329176	0.360615557950984	0.447620544342445	1.05176711496433	Notsig
hsa_circRNA_101704	0.0723371228449519	0.710718800382208	2.07474808400299	-5.82483052810385	0.0660720560674874	0.112714290080437	1.05141857140662	Notsig
hsa_circRNA_104615	0.0722331955642276	0.256899281500581	3.09728798860298	-4.12429136700734	0.0119210604898486	0.0590300996505846	1.05134283319844	Up
hsa_circRNA_001241	0.0721382857480113	1.19633145415175	0.745766407188951	-7.48539374064692	0.473766885925758	0.557628767208469	1.05127367133807	Notsig
hsa_circRNA_400007	0.0720755407567006	0.232584255956445	2.39989573831909	-5.29946422978388	0.0384159945255626	0.0718219455564122	1.05122795084889	Up
hsa_circRNA_103829	0.0719294101924468	0.389288469206798	1.11331940035021	-7.14091451145556	0.292811260482366	0.377991092973116	1.05112147737417	Notsig
hsa_circRNA_101073	0.0718828821225729	0.378422175499189	2.32818821747395	-5.41727310028454	0.0433245785919876	0.0795224144381577	1.05108757841179	Up
hsa_circRNA_002111	0.0715729904575266	0.260059296286332	1.39362730027482	-6.80874150992234	0.195013726778077	0.272542316769494	1.05086182848524	Notsig
hsa_circRNA_001724	0.0714585246689209	0.853859540769626	0.952499356268944	-7.30558110042923	0.364331527056555	0.451570348160073	1.05077845469333	Notsig
hsa_circRNA_101114	0.0714002564331585	0.321297559770661	1.05126129912591	-7.20687457824673	0.319015040774537	0.405096879894219	1.05073601622326	Notsig
hsa_circRNA_105007	0.0713431703653907	0.370594738098044	2.14728053834938	-5.70979557699518	0.0585904625582446	0.101799123319152	1.05069444042309	Notsig
hsa_circRNA_103442	0.0713425556150905	0.958882792095464	1.38886466993534	-6.81481526831515	0.196412189656781	0.273863734467264	1.05069399270922	Notsig
hsa_circRNA_102403	0.0713373793629023	0.618734761579696	2.05103505619904	-5.86211945002001	0.0687104903647973	0.116557025171572	1.05069022292616	Notsig
hsa_circRNA_103420	0.0710038378391502	0.287587198890223	0.782928647774137	-7.45587766637772	0.452648738983954	0.538012760026926	1.0504473383938	Notsig
hsa_circRNA_102499	0.070908878245647	0.54227045604516	1.73459048445191	-6.34157436383551	0.114905453133508	0.177219241904305	1.05037819920175	Notsig
hsa_circRNA_104719	0.0707176183948267	0.43606865194985	1.21883398331727	-7.02219033780538	0.252161404524316	0.335026886501204	1.05023895850561	Notsig
hsa_circRNA_103506	0.0707001410455446	1.88920636442422	1.19023876440532	-7.05515715362037	0.262702213822011	0.346203696557583	1.05022623559369	Notsig
hsa_circRNA_100939	0.0705708301369281	1.03758193356039	1.76925828167351	-6.29091394996639	0.108709269980271	0.16895681835596	1.05013210646808	Notsig
hsa_circRNA_101839	0.0705485772191354	0.305970430615287	0.643373814568164	-7.56003016016676	0.535126045455074	0.615252190509547	1.05011590878073	Notsig
hsa_circRNA_104931	0.0705345479754247	1.54885778280652	0.909565744438318	-7.34598811612552	0.385434911084706	0.473606176870106	1.05010569715598	Notsig
hsa_circRNA_000095	0.07038297991669	0.428226953438362	1.60220981220599	-6.53003414852316	0.14163178450431	0.210605069152155	1.04999537992535	Notsig
hsa_circRNA_101759	0.0703740046835576	0.525650262315268	0.67761220227289	-7.53618229902808	0.514099786373022	0.595325300266021	1.049988847759	Notsig
hsa_circRNA_101504	0.0703711208103674	0.490405772284973	1.04463503766722	-7.21374146298807	0.321915684142702	0.407843447645143	1.04998674888739	Notsig
hsa_circRNA_100158	0.0700555886310243	0.463298989963594	1.42730914467221	-6.76539822717874	0.185364230592412	0.261788943269582	1.04975713114382	Notsig
hsa_circRNA_103901	0.0698515249267161	0.53131968921362	0.743568359625216	-7.48709964975195	0.475035476229295	0.558810856459997	1.0496086575071	Notsig
hsa_circRNA_001838	0.0696302475964367	0.482986892508937	0.856831785131976	-7.39346415467129	0.412524732904068	0.498732731689909	1.0494476832301	Notsig
hsa_circRNA_103805	0.0694149335147775	0.452160264095729	1.89465610224045	-6.1036005180301	0.0887800741501859	0.143466157272119	1.04929107078124	Notsig
hsa_circRNA_104100	0.0690712112646319	0.273155123103013	1.17508981600491	-7.07238705744458	0.268428264237252	0.35243189365394	1.04904110684784	Notsig
hsa_circRNA_104741	0.0690581810278209	0.538576394545122	1.53870282307754	-6.61740468497215	0.156328967830631	0.228285637070352	1.04903163208572	Notsig
hsa_circRNA_104961	0.0688051192534127	0.257794180507136	1.05878486079997	-7.19903614797515	0.315745772366514	0.401953302630339	1.04884763857555	Notsig
hsa_circRNA_103727	0.0686781903933028	0.356410987691378	1.86284663159681	-6.1516902683055	0.0934860491481977	0.149584752874661	1.04875536461936	Notsig
hsa_circRNA_103763	0.0685316935110076	0.249523746411048	3.67085435548358	-3.15400838575329	0.00465757186189032	0.0590300996505846	1.04864887531528	Up
hsa_circRNA_101803	0.0684206288059316	0.385665137517393	0.51119900868178	-7.64130332275091	0.620822435183403	0.69027199411636	1.04856814904134	Notsig
hsa_circRNA_000815	0.068005941429378	0.290580947398084	3.05783814316983	-4.19139790935614	0.0127306595929771	0.0590300996505846	1.04826679256947	Up
hsa_circRNA_103481	0.0679216787867178	0.346616933856486	2.79720346768702	-4.63403008793949	0.0196947541361821	0.0590300996505846	1.048205568854	Up
hsa_circRNA_400022	0.0675895184122053	0.37313824905243	2.00993379822913	-5.92635414037049	0.0735230533526649	0.123335578194534	1.04796426194809	Notsig
hsa_circRNA_103929	0.0674074831370535	0.468144593484068	1.27925857753634	-6.95066918461949	0.231016648004871	0.31143273390652	1.04783204105409	Notsig
hsa_circRNA_104519	0.0669498512907773	0.229484283146173	1.71694968834271	-6.36715329451292	0.118180820865287	0.181472136443465	1.04749971491972	Notsig
hsa_circRNA_100835	0.0668351876587451	0.470947700675972	2.13595290566189	-5.72785413621859	0.0597027180834648	0.103434164184749	1.04741646423577	Notsig
hsa_circRNA_102912	0.066112202076561	0.535764366468111	0.715419016973741	-7.50854843413859	0.491472552156602	0.573836947286104	1.04689169824867	Notsig
hsa_circRNA_101291	0.0659017646403182	0.318998814216846	2.14911463935033	-5.70686851765822	0.0584122602863048	0.1015729641245	1.04673900545343	Notsig
hsa_circRNA_002039	0.0658536576313165	1.28329131852464	0.765016512449841	-7.47026280372794	0.462749689771646	0.547383825879434	1.04670410227446	Notsig
hsa_circRNA_001259	0.0657121404911248	0.926942006502245	0.960430093701717	-7.29794814260012	0.360526707370812	0.447620544342445	1.04660143379485	Notsig
hsa_circRNA_101402	0.0655924115278904	0.369411339582577	4.07309720798864	-2.48766328738888	0.00246357040632237	0.0590300996505846	1.04651458016223	Up
hsa_circRNA_102138	0.0654436517873597	0.679251227026975	1.23482065851028	-7.0035105877056	0.246419263565702	0.328429582609314	1.04640667710092	Notsig
hsa_circRNA_104537	0.0651354210021656	0.387593381160714	0.48532764685478	-7.65515874608909	0.638385706185827	0.705844184708064	1.04618313692758	Notsig
hsa_circRNA_104315	0.0647296855040265	1.09919592080249	0.285357180054905	-7.73875287582839	0.781464048410262	0.824759535993761	1.04588895559232	Notsig
hsa_circRNA_104952	0.0646455928573832	0.300681734912068	2.23164585283488	-5.57429607309763	0.050913507300611	0.0912730912989758	1.04582799398599	Notsig
hsa_circRNA_400064	0.0644768403735108	1.25332956564475	0.801146561587633	-7.44094717157138	0.44252509771814	0.528505687164646	1.04570567031725	Notsig
hsa_circRNA_100037	0.0644172123822591	0.522902737588527	1.31610455367228	-6.90585722652446	0.218856105665502	0.298658428802649	1.04566245117651	Notsig
hsa_circRNA_100404	0.0641042150867084	0.94985647695638	1.5418396298136	-6.61313846110288	0.155572533577731	0.227416607155279	1.0454356159762	Notsig
hsa_circRNA_100104	0.0640499939362426	0.671979874464736	0.435149618437464	-7.68007252908276	0.673124140702518	0.734806915599109	1.04539632585941	Notsig
hsa_circRNA_104766	0.0634385262367602	0.242510938979606	1.51113356757628	-6.65467358989866	0.163117664481098	0.236020880160513	1.044953341983	Notsig
hsa_circRNA_101398	0.0632853958524401	0.306448132707866	0.883476987010665	-7.36977633670396	0.398675864093729	0.485879028602991	1.04484243454205	Notsig
hsa_circRNA_000754	0.063173161587321	0.662764169204419	1.16661309082238	-7.08195627776124	0.271675573791638	0.356142591929584	1.04476115432814	Notsig
hsa_circRNA_102582	0.0630805568353762	0.360255608807229	1.01535227800483	-7.24367224739242	0.334973852667991	0.421761241363584	1.04469409459636	Notsig
hsa_circRNA_101050	0.0629802939167565	0.283315674319939	2.48915856925748	-5.15161425482851	0.0330657520855496	0.0633597940959625	1.04462149405611	Up
hsa_circRNA_100659	0.062845258489909	0.396147630161707	1.66942236633292	-6.43537232243037	0.127432137080481	0.192743386163574	1.04452372266026	Notsig
hsa_circRNA_104297	0.062734337815107	0.289223430065903	0.699050886137139	-7.52067850429935	0.501191890245838	0.582552401142205	1.04444341821676	Notsig
hsa_circRNA_103454	0.0625794842835439	0.384973816108722	1.16035470089858	-7.08898790428821	0.274093084662205	0.358422898898103	1.04433131755273	Notsig
hsa_circRNA_103677	0.062460983323769	0.456141535050312	2.20141646962021	-5.62304441900615	0.0535451253345291	0.0950240600250624	1.04424554115676	Notsig
hsa_circRNA_101219	0.0624021442765789	1.01416103532999	5.83356107131092	0.192052247158692	0.000197860678347543	0.0590300996505846	1.0442029533901	Up
hsa_circRNA_101911	0.0623925046478054	0.877001485857446	1.97330061399649	-5.98316135486529	0.0780805279054726	0.129440436108288	1.04419597638185	Notsig
hsa_circRNA_100479	0.0622130454878156	0.250007467880289	3.39393215340769	-3.62054379464536	0.00730243065991355	0.0590300996505846	1.04406609524062	Up
hsa_circRNA_400025	0.0619989774811718	1.73208675291535	1.07417033382258	-7.18286972041601	0.309139992298951	0.395090065709358	1.04391118754309	Notsig
hsa_circRNA_104831	0.061778584950585	0.330336994790782	1.07432837751474	-7.18270270410293	0.309072690682262	0.395090065709358	1.04375172719324	Notsig
hsa_circRNA_100439	0.0613874634417587	0.518065273513881	1.47163012517134	-6.7073500558815	0.173294451066191	0.247906264713422	1.04346879947342	Notsig
hsa_circRNA_103559	0.0611107952239948	0.331825401251924	1.6798680514175	-6.42046756775031	0.125344361793221	0.190129593265255	1.04326871077492	Notsig
hsa_circRNA_002010	0.060833536394156	0.312687555950102	1.68746063761437	-6.40960219173631	0.123846314491492	0.188533500354399	1.0430682334316	Notsig
hsa_circRNA_102890	0.0606354558688005	3.23048795035354	1.13393973146397	-7.11835126405671	0.284485264247467	0.369612344854851	1.04292503108136	Notsig
hsa_circRNA_103980	0.0604557283681391	0.329991218159362	2.42256387273121	-5.2620363857868	0.0369813348443899	0.0695703136374221	1.04279511406576	Up
hsa_circRNA_100906	0.0604434830656213	0.569687298512069	1.06148570907333	-7.19621149895153	0.314578411724268	0.400829196499527	1.04278626307017	Notsig
hsa_circRNA_102629	0.060302262815034	0.49407425770309	0.367023311809565	-7.70970372162244	0.721604212700377	0.772844383108987	1.04268419345328	Notsig
hsa_circRNA_400102	0.0602116432634949	1.19395323957306	2.66455044489172	-4.85802805448104	0.0246161171739255	0.0590300996505846	1.04261870171463	Up
hsa_circRNA_001296	0.0602014833629053	0.605190756433735	1.99817250960686	-5.94463915762479	0.0749580559895801	0.12522167465154	1.04261135930008	Notsig
hsa_circRNA_104941	0.0601807470797786	0.24718264817558	1.39896233383235	-6.80192145346077	0.193457274079812	0.270724954362516	1.0425963736459	Notsig
hsa_circRNA_102564	0.0601694612632131	0.331090821787469	0.998937833484639	-7.26015038244928	0.342465285929809	0.429248872020499	1.04258821772586	Notsig
hsa_circRNA_102633	0.0598970616570026	0.268006742702953	1.12110748987142	-7.13242989832627	0.289644488825332	0.374933132305579	1.04239138208002	Notsig
hsa_circRNA_400062	0.0598353593512851	0.226184385802919	1.63877842885578	-6.47880160110476	0.13373925359099	0.200876697368833	1.04234680122645	Notsig
hsa_circRNA_101153	0.0596958309163245	0.253264387070701	1.16180872486471	-7.08735676748589	0.273529900360996	0.35783513697163	1.04224599684224	Notsig
hsa_circRNA_103984	0.0596529033820593	0.271104086634103	1.61422981305616	-6.5132667184533	0.138992727829335	0.207336947439245	1.04221498517044	Notsig
hsa_circRNA_103417	0.0595031223721723	1.39736115326331	1.20221658543889	-7.04141829550149	0.258244539518711	0.341286299257697	1.0421067877306	Notsig
hsa_circRNA_102592	0.0594806311987984	0.428267690011558	1.25886692180409	-6.9750828879938	0.237983390269929	0.318995802678773	1.04209054173191	Notsig
hsa_circRNA_101413	0.0594391673747832	0.31239567870878	2.9934928217362	-4.30083455604897	0.0141739179122044	0.0590300996505846	1.042060591925	Up
hsa_circRNA_102976	0.059297119399081	0.609035486669841	1.84279837761707	-6.18180456496732	0.0965703551097481	0.153343552225681	1.04195799552969	Notsig
hsa_circRNA_102631	0.0591317755281465	0.640928513538713	0.327629194125825	-7.72460437897781	0.750261685236245	0.796599715506925	1.04183858602772	Notsig
hsa_circRNA_103931	0.0590778862356789	0.365349551008502	0.823734176890881	-7.42201970307344	0.430184076333019	0.51653565367923	1.04179967073786	Notsig
hsa_circRNA_104525	0.0589335233433921	0.340456522600584	2.01266009385299	-5.92210942543374	0.0731941567643574	0.123027857295893	1.04169542854882	Notsig
hsa_circRNA_102160	0.0588170540788566	0.684501008146505	0.976797107368933	-7.28203129578589	0.352766447338654	0.440073541532497	1.04161133551474	Notsig
hsa_circRNA_103870	0.0588053992362031	0.287955537580279	1.70143770656566	-6.38953139131632	0.121130958539841	0.18493242731588	1.04160292086934	Notsig
hsa_circRNA_103850	0.0587885258426833	0.222564486702031	1.25432111210813	-6.98048715980878	0.239559753770708	0.320600695789976	1.04159073861828	Notsig
hsa_circRNA_103219	0.0586187910508203	0.415041713230347	1.44892125013601	-6.73723399278314	0.179390966577844	0.254493256510467	1.04146820143433	Notsig
hsa_circRNA_103073	0.0585541304646644	0.965524892106416	0.723036429243219	-7.5028173540551	0.486989742081563	0.570177081744997	1.04142152460148	Notsig
hsa_circRNA_102745	0.0584448421431882	1.06949963227865	1.96010578186576	-6.00351581266149	0.0797865494800905	0.131598017843722	1.04134263689733	Notsig
hsa_circRNA_101842	0.0584128279491237	0.640421707982206	1.59430455577812	-6.54102235925701	0.143391716525082	0.212549445911171	1.04131952918958	Notsig
hsa_circRNA_101636	0.0580944667008578	0.314932091242384	0.562571015050109	-7.61178057349361	0.586690518418467	0.661075511938917	1.04108976530985	Notsig
hsa_circRNA_101580	0.0579176324833588	0.407684955020739	1.14107861923243	-7.11046611047878	0.28164650658075	0.366374369833895	1.04096216453044	Notsig
hsa_circRNA_102989	0.057768423207988	0.433043190013701	0.934019724083232	-7.32316344110666	0.373310207026365	0.460673727900349	1.04085450963861	Notsig
hsa_circRNA_105022	0.0574497983455745	0.176105356529878	1.49195226108044	-6.68035945975341	0.167992030447796	0.24186325737844	1.04062465821749	Notsig
hsa_circRNA_102005	0.0572543384143976	0.547007254072854	1.09271496784445	-7.163141308127	0.301319620525106	0.386966497176032	1.04048368133719	Notsig
hsa_circRNA_104135	0.0572472505021425	0.619658052141927	0.541877060612755	-7.62399275008238	0.600318079364559	0.672900215005751	1.04047856948838	Notsig
hsa_circRNA_102913	0.0571990129672258	0.227272757684863	1.16554758805067	-7.08315543140302	0.272085956978329	0.35652112064836	1.04044378092889	Notsig
hsa_circRNA_103830	0.0571282392459995	0.714386660924786	1.46347999404172	-6.71810916192428	0.175461484705251	0.250412978969164	1.04039274154088	Notsig
hsa_circRNA_103814	0.0568870677134455	0.270653298175843	0.864479441310856	-7.38672867816702	0.408516235345286	0.494876871748845	1.04021883636082	Notsig
hsa_circRNA_100123	0.0568645099418236	0.397245055373075	2.305003111539	-5.45515833590288	0.0450394979421291	0.0821708528029612	1.04020257177625	Up
hsa_circRNA_100004	0.056780430481801	0.992442222352736	1.21436816232029	-7.02737673337459	0.253784701293824	0.336338295760446	1.04014195111868	Notsig
hsa_circRNA_101025	0.0567075004894328	0.368978440042358	0.855511486364562	-7.39462178474875	0.413219501207953	0.499429914435105	1.04008937200453	Notsig
hsa_circRNA_103215	0.0566727011623027	0.320700434599765	1.84214568113883	-6.18278238991883	0.0966723403539522	0.15334858490505	1.04006428425365	Notsig
hsa_circRNA_104323	0.0565468610465953	0.302571645709787	1.00479445081968	-7.25429593953444	0.339778174622879	0.426396306694095	1.03997356785261	Notsig
hsa_circRNA_104959	0.0563465118572166	0.226065592011723	1.56142442323219	-6.58638478849086	0.15092232992219	0.221460976141895	1.03982915521613	Notsig
hsa_circRNA_101758	0.0562342728204732	0.638097267693146	0.867247689578952	-7.38427800436855	0.40707193483152	0.49340992043637	1.03974826155553	Notsig
hsa_circRNA_101384	0.0560153663278433	0.456599821068368	0.921533637741844	-7.33488088354258	0.379466382589149	0.467316054737772	1.03959050792665	Notsig
hsa_circRNA_103498	0.0559966145566899	0.389063933116124	0.697936822888382	-7.52149491363769	0.501857702829584	0.583064897051184	1.03957699569014	Notsig
hsa_circRNA_102011	0.0557321537314963	1.10616261223918	1.50457443103992	-6.66347975491136	0.16477037368816	0.237820447210659	1.03938644801002	Notsig
hsa_circRNA_101517	0.0555349886367636	0.666563326509733	1.51358486657952	-6.65137649272292	0.162503746461731	0.23545708994029	1.03924441056	Notsig
hsa_circRNA_104510	0.0554313706615787	0.328646020716058	1.05421618169601	-7.20380130307016	0.317727972079015	0.403868828951654	1.03916977210108	Notsig
hsa_circRNA_102290	0.0548923975493327	0.644532946734956	0.584375982309305	-7.59845003326811	0.572513794035324	0.648756922555033	1.0387816235714	Notsig
hsa_circRNA_100984	0.0545341145191731	0.944928756170692	0.942135101339464	-7.3154772944884	0.369347719384751	0.456850396396055	1.03852368158976	Notsig
hsa_circRNA_102033	0.0545255450528588	1.16111037495167	1.14029033689769	-7.11133864422154	0.281958863677945	0.366667907285987	1.0385175128798	Notsig
hsa_circRNA_100192	0.0544068898903396	1.83487916633141	0.704925407925693	-7.5163541088061	0.497690037926917	0.579774599603946	1.038432103009	Notsig
hsa_circRNA_100802	0.0544006439639571	0.982407321199289	0.470719393692459	-7.66267969038496	0.6484091059187	0.714094299200568	1.03842760728659	Notsig
hsa_circRNA_101318	0.0543065234136287	0.256784008096183	1.86677827306572	-6.14576672699966	0.092892044358838	0.148859589084322	1.0383598631085	Notsig
hsa_circRNA_103887	0.0542285563905161	0.495178422221724	0.681441146890786	-7.53344542088811	0.511779753641034	0.593451214189179	1.03830374893496	Notsig
hsa_circRNA_100075	0.0538764147487858	0.656409922212253	1.9503965614486	-6.01845627143696	0.081064291285642	0.133435304291057	1.038050344468	Notsig
hsa_circRNA_104602	0.0538277705339853	0.306115634184058	1.23242599729861	-7.00631990232518	0.247272548909603	0.329463014914528	1.03801534449141	Notsig
hsa_circRNA_100003	0.053655587272704	0.253923104975358	0.979425304605105	-7.27945486099967	0.351531838960774	0.438921803060264	1.03789146647344	Notsig
hsa_circRNA_000082	0.0536285955999042	0.420457878907428	0.469323668199757	-7.66338679317797	0.64937071310523	0.714781037408125	1.03787204853409	Notsig
hsa_circRNA_103810	0.0535841670862857	0.260298696357027	2.57086400440861	-5.01529218974819	0.0288195534782064	0.0590300996505846	1.03784008723865	Up
hsa_circRNA_104314	0.0535516546142231	0.433282275058312	0.713394324724318	-7.51006257575907	0.492668399144693	0.574649277626238	1.03781669881235	Notsig
hsa_circRNA_101405	0.0535467469132547	0.254318563761054	1.27384955140336	-6.95717222434934	0.23284803392795	0.313104717164165	1.03781316841597	Notsig
hsa_circRNA_101185	0.0534489091450848	0.374578839934276	0.893737362743446	-7.36049050975271	0.393430719427096	0.481201849727442	1.03774279049239	Notsig
hsa_circRNA_101762	0.0533645649272341	0.840335420209184	0.562822841875677	-7.61162932184518	0.586525713958338	0.661075511938917	1.03768212275389	Notsig
hsa_circRNA_101675	0.0531457682742858	0.418955120377572	0.814732533546161	-7.42961757795431	0.435074183933697	0.521669612661073	1.0375247615976	Notsig
hsa_circRNA_103347	0.0525317415789915	0.718115522897451	1.01581859434622	-7.24320095907408	0.334762834857317	0.421719400837531	1.03708327373612	Notsig
hsa_circRNA_101887	0.0524963538270331	1.07685101504884	1.21697281074739	-7.02435350791788	0.252836903443764	0.335502750129801	1.03705783551494	Notsig
hsa_circRNA_101711	0.0520170256934761	0.978461800922925	2.26437807196534	-5.52127859298959	0.0482056714291987	0.0871949463105565	1.03671333552447	Up
hsa_circRNA_103933	0.0519364933583193	0.517254175287336	0.964565368611968	-7.29394746354309	0.35855432180076	0.44571611607743	1.03665546701222	Notsig
hsa_circRNA_104937	0.0518991625624161	0.342634777587065	1.84417197651024	-6.1797461973361	0.0963560535858119	0.153191533332848	1.03662864313616	Notsig
hsa_circRNA_104439	0.0518139874865313	0.631745478457923	1.39136447006393	-6.81162900268518	0.195677105939317	0.273198574122605	1.03656744356558	Notsig
hsa_circRNA_103307	0.0514553221201262	1.28370707709032	0.90314887965143	-7.3518932755252	0.388662429589213	0.476974293306088	1.03630977675352	Notsig
hsa_circRNA_102265	0.0512603746196414	0.818369998350586	1.61763325692631	-6.50850604759714	0.138253512746576	0.206525646557848	1.0361697524615	Notsig
hsa_circRNA_001026	0.051169085939349	0.307381165736126	0.795309535228257	-7.44576366105674	0.445752225176436	0.532059317039557	1.03610418934943	Notsig
hsa_circRNA_100058	0.0508228229257927	0.828818440978071	2.16847996955637	-5.67591085991385	0.0565623145753771	0.098966499106028	1.03585554254711	Notsig
hsa_circRNA_100913	0.0507931779360698	0.248698996635191	1.83894258524764	-6.18757866322524	0.097174282050034	0.154029249921137	1.03583425765283	Notsig
hsa_circRNA_000621	0.0507668831435657	0.400109508747173	1.35662865368749	-6.85556012788511	0.206103555162237	0.284747446841261	1.03581537854263	Notsig
hsa_circRNA_104048	0.0507428188798642	0.311289858174797	1.65685476776215	-6.45323723265029	0.129985621675114	0.196044648382331	1.03579810120693	Notsig
hsa_circRNA_102477	0.0505995616960156	0.200713544998965	1.37922008376231	-6.82707264161853	0.1992703065689	0.277026340065706	1.03569525330919	Notsig
hsa_circRNA_400010	0.0505054536910684	0.680233750757911	0.344560385277225	-7.71840218698375	0.737892698777688	0.786428483651926	1.03562769638801	Notsig
hsa_circRNA_103125	0.0503658490060823	0.332938359918595	1.29010310900346	-6.93757272427326	0.227380750964472	0.307808321328025	1.03552748707193	Notsig
hsa_circRNA_101893	0.050206423454834	0.311426423060451	2.32513566790829	-5.42226707397444	0.0435466571594031	0.0797915134866186	1.03541306204483	Up
hsa_circRNA_104520	0.0500926048067601	0.231430354132746	0.892975102695703	-7.36118348913846	0.393818711789204	0.481201849727442	1.03533137834664	Notsig
hsa_circRNA_102586	0.0500321790345479	0.619619149581242	0.970415327571565	-7.28826379343072	0.355777588338181	0.443045765925256	1.0352880154833	Notsig
hsa_circRNA_100697	0.0499376713664195	0.374092784929557	1.31641360393872	-6.90547761488568	0.218756406775727	0.298618736040848	1.03522019834332	Notsig
hsa_circRNA_100932	0.0498303095023114	0.256953731739914	2.48147001263495	-5.16439642011671	0.0334959787856612	0.0639635513490026	1.03514316263466	Up
hsa_circRNA_001416	0.0493804264597908	1.29999507793366	0.873561154076155	-7.37866382134611	0.40379122915049	0.490981342172922	1.03482041892236	Notsig
hsa_circRNA_104660	0.048879471853648	0.342897868817542	0.874664636506617	-7.37767899870886	0.403219714215651	0.490427429225766	1.03446115514999	Notsig
hsa_circRNA_100040	0.048784948101707	0.461645591457634	0.764818306065025	-7.47042033772441	0.462862275087457	0.547383825879434	1.0343933806421	Notsig
hsa_circRNA_100530	0.0485917176738444	0.53758372887889	0.827504056712774	-7.41881621089034	0.428147168761274	0.514700778931433	1.03425484624292	Notsig
hsa_circRNA_001449	0.0485632866902044	0.256753019904079	0.733272515897437	-7.49503050929814	0.481006476814558	0.564892082879412	1.03423446453227	Notsig
hsa_circRNA_000593	0.0484535697544868	0.436358800883732	0.446340658500994	-7.67474150778488	0.665301982352031	0.728147537103193	1.03415581400784	Notsig
hsa_circRNA_101919	0.0482435842200245	0.518689225742594	0.766749436051523	-7.46888394283929	0.461766110353456	0.546546006348941	1.03400530267164	Notsig
hsa_circRNA_104372	0.0482075805277168	0.423687873539546	2.25038975100395	-5.54396482046621	0.0493452917036736	0.0888761663606626	1.03397949850431	Up
hsa_circRNA_103126	0.0480827621355916	0.38847029029235	2.14688151157806	-5.71043227280166	0.058629301524255	0.101824770491201	1.0338900450356	Notsig
hsa_circRNA_103971	0.0479267653827573	0.321648559400224	1.22824102010946	-7.01122004039366	0.248769547121643	0.331144606477	1.03377825788318	Notsig
hsa_circRNA_104351	0.0478858530954938	0.324718862426932	0.954690059207133	-7.30347787316729	0.363277615224896	0.450660321145815	1.03374894217046	Notsig
hsa_circRNA_101167	0.0478589568188694	0.460930521705182	0.402212729217814	-7.69500581933014	0.696382902285136	0.753390456322292	1.03372967008762	Notsig
hsa_circRNA_102167	0.0476071105431862	0.337946497608906	0.791705157985991	-7.44872245316747	0.447752755777071	0.533995037840167	1.03354923122978	Notsig
hsa_circRNA_000300	0.0476031121051289	1.0109817005971	1.2982820394552	-6.92764404199288	0.224670029489005	0.304626340079834	1.03354636674579	Notsig
hsa_circRNA_101903	0.0474991986704333	0.372555389176765	1.05097161077374	-7.20717550578766	0.319141434702627	0.405096879894219	1.03347192586806	Notsig
hsa_circRNA_102720	0.047303795132019	1.03667705576218	0.568724023710107	-7.60806684798513	0.582670933850785	0.657623533294627	1.03333195838355	Notsig
hsa_circRNA_100649	0.0471666272072486	0.243854455668645	1.11863621308233	-7.13512711310344	0.290646437345235	0.375770034708957	1.03323371637233	Notsig
hsa_circRNA_103447	0.0467350088031928	0.962346530584716	0.997419920377257	-7.2616632077841	0.343164301732919	0.42987021090892	1.03292464482829	Notsig
hsa_circRNA_001959	0.0466076651089216	0.217927603922505	1.84291637887901	-6.18162776606488	0.0965519278228463	0.153343552225681	1.0328334747394	Notsig
hsa_circRNA_102801	0.0464191760986591	0.279879238670571	1.38843145108129	-6.81536706637961	0.196539819409078	0.273950855728737	1.03269854321397	Notsig
hsa_circRNA_100413	0.0463862719298284	0.629660207693741	0.789483170407735	-7.45054058712103	0.448988974745025	0.535016729838464	1.03267499028092	Notsig
hsa_circRNA_104729	0.0463848784710739	0.353377918401625	0.975703612926486	-7.28310158575638	0.353281060555941	0.440455661878265	1.03267399284953	Notsig
hsa_circRNA_103992	0.0462833160753452	0.325017578207953	1.19681902087948	-7.04762201532879	0.260245706141925	0.343501589036892	1.03260129754654	Notsig
hsa_circRNA_104744	0.0462742820919582	0.280348605999733	1.51183823487229	-6.65372611902573	0.162940975604157	0.235908236092972	1.03259483154125	Notsig
hsa_circRNA_102133	0.0461307970108911	0.47143725883692	1.20533142674153	-7.03782887972656	0.257095355326833	0.33998006806666	1.032492138608	Notsig
hsa_circRNA_102065	0.0459543478619465	0.299107837713737	1.55048920237367	-6.60134761342672	0.153503405672502	0.224702631564213	1.0323658671414	Notsig
hsa_circRNA_100206	0.0458825361095455	0.211670842342759	1.12252585717874	-7.13087979417161	0.2890706519419	0.374419536619386	1.03231448125951	Notsig
hsa_circRNA_103159	0.0457733727021665	0.500285678216149	0.890896332227507	-7.36307078158161	0.394878180323375	0.481994631476691	1.0322363727891	Notsig
hsa_circRNA_102628	0.0457395838977376	0.376382300538048	0.385556803014581	-7.70212514138415	0.708274388669016	0.762743160091996	1.03221219746202	Notsig
hsa_circRNA_100655	0.0454997476404915	1.13248565493935	0.45916355617529	-7.66847363900921	0.656391095425875	0.720820031824468	1.0320406148845	Notsig
hsa_circRNA_001772	0.0454023645832151	0.309836174190255	1.24869925222539	-6.98715130073637	0.241521087547039	0.322511108063287	1.03197095367716	Notsig
hsa_circRNA_104072	0.04526775619547	0.229887217473222	2.60596856965234	-4.95647282965613	0.0271663907251972	0.0590300996505846	1.03187467174504	Up
hsa_circRNA_100851	0.0449577616302279	1.01783944537569	1.64486944788446	-6.47020485187526	0.132463672273894	0.199142861729931	1.03165297473526	Notsig
hsa_circRNA_000711	0.0448816376476553	1.19193468487992	1.27857088400382	-6.95149705070416	0.23124882515374	0.311451639980426	1.03159854087436	Notsig
hsa_circRNA_101509	0.0448280928946335	1.00916986420819	0.849379524674813	-7.39997817185772	0.416456823570665	0.502767886634411	1.03156025442954	Notsig
hsa_circRNA_104718	0.0445859118982315	0.619772345286728	2.09328114561707	-5.79557476061835	0.0640776728427471	0.109843728598288	1.03138710396065	Notsig
hsa_circRNA_101076	0.0445831186652113	1.33481191538424	0.363415039281626	-7.71113700847497	0.72421104535938	0.775292172982809	1.03138510707174	Notsig
hsa_circRNA_101155	0.044573760771233	0.330327527899741	1.14790643196498	-7.10288940815822	0.278952397606238	0.363498987178634	1.03137841711932	Notsig
hsa_circRNA_001408	0.0441188117511758	0.636586032254215	1.98317990099488	-5.96788402010027	0.0768258099010471	0.127811310020271	1.03105322668721	Notsig
hsa_circRNA_100048	0.0440469528891611	0.61992526350277	0.590963431027956	-7.59432992496648	0.568268349712415	0.644809994884305	1.03100187247561	Notsig
hsa_circRNA_102422	0.0440144147278033	0.519153811131715	2.2924317755085	-5.475655545706	0.0459969260064063	0.0836442388685569	1.03097861979501	Up
hsa_circRNA_400049	0.0438610331037252	2.56348201938687	0.504616075773579	-7.6448935479824	0.625268196810545	0.694395799451627	1.03086901605696	Notsig
hsa_circRNA_104536	0.0438048669357047	0.293304740901867	1.25054235508192	-6.98496885799891	0.240876629330427	0.321766855997257	1.0308288836425	Notsig
hsa_circRNA_101207	0.0437811590207283	0.342636016362363	1.05036642675933	-7.20780395740791	0.319405605516909	0.405148861946913	1.03081194409393	Notsig
hsa_circRNA_001131	0.0437625594186076	0.52150313093778	1.27761966370828	-6.95264163933704	0.231570290994504	0.311783113854109	1.03079865468217	Notsig
hsa_circRNA_101639	0.0437490838895931	0.756433732770824	0.840932831433443	-7.40730225973057	0.42094462207587	0.507172309617908	1.03078902652659	Notsig
hsa_circRNA_100083	0.0435878560917016	1.32481668393874	0.890175241448923	-7.36372458235668	0.395246160226084	0.482255052393569	1.03067383755448	Notsig
hsa_circRNA_100693	0.0433947477854419	0.57823974646487	1.23132627347344	-7.00760872685803	0.247665216693489	0.329778400943566	1.0305358885399	Notsig
hsa_circRNA_101503	0.0431945173995758	0.544642872798548	0.72917957694406	-7.49815585734748	0.483393307497757	0.567380043688041	1.030392871288	Notsig
hsa_circRNA_101181	0.0431447970513114	0.320972980655578	1.45931740845124	-6.7235896661513	0.176577307966593	0.251853435207663	1.03035736093539	Notsig
hsa_circRNA_102575	0.0428276139176219	0.39702394594115	0.437378622520786	-7.67902107667718	0.671562817158737	0.734049923433523	1.03013085703514	Notsig
hsa_circRNA_102297	0.042719632601449	0.479228380266545	1.47976596320815	-6.69657234324931	0.171154435618196	0.24544323778547	1.03005375777304	Notsig
hsa_circRNA_101524	0.0425807687602747	0.311229756528042	0.718458125696501	-7.50626844178404	0.489680966018202	0.572535472847933	1.02995461669769	Notsig
hsa_circRNA_104858	0.0425239734547846	1.25326933182437	0.261433582521788	-7.74590993267857	0.799310246544041	0.840448292549664	1.02991407075138	Notsig
hsa_circRNA_100624	0.0422162840979101	0.436685861084395	2.07445517780869	-5.82529211867685	0.0661040479604171	0.11272339468734	1.02969444026891	Notsig
hsa_circRNA_102128	0.0422036160818233	0.568164699476655	1.56704387760193	-6.57867136922434	0.149610951390101	0.220108099056103	1.02968539876804	Notsig
hsa_circRNA_103469	0.0420470121807432	0.382710188409511	1.27991788711197	-6.94987519258879	0.230794234563277	0.311332956289665	1.02957363294497	Notsig
hsa_circRNA_100626	0.0419958867909606	0.533608058559817	1.18506393338133	-7.06106128601023	0.264647102142415	0.348332584799339	1.0295371481584	Notsig
hsa_circRNA_103107	0.0418635417129608	0.344053869862757	1.08382087372866	-7.17263604096086	0.30505101863735	0.391046001157124	1.0294427082935	Notsig
hsa_circRNA_102626	0.0415124039401857	0.215134502905008	1.34959352154314	-6.86436648228222	0.208271492960682	0.287381251410997	1.0291921825599	Notsig
hsa_circRNA_103639	0.0413186631489398	0.946519782634715	1.05054980428237	-7.20761355982859	0.31932554124174	0.405148861946913	1.02905398071254	Notsig
hsa_circRNA_100466	0.0412007768855119	0.365173473001657	1.27952960570228	-6.95034282635167	0.230925197142955	0.311410286580853	1.02896989754249	Notsig
hsa_circRNA_102583	0.0411782836255903	0.370449856503098	1.2252690606229	-7.01469251578351	0.249837107174014	0.33235644109434	1.02895385485414	Notsig
hsa_circRNA_103923	0.0407313456884029	0.279812734000731	1.0993602056622	-7.15600795054766	0.298554837570112	0.384115731087315	1.02863514072958	Notsig
hsa_circRNA_100035	0.0406674212311463	0.732513548238551	0.978719037041301	-7.28014777462481	0.351863298449668	0.439076391013174	1.02858956388591	Notsig
hsa_circRNA_102261	0.040138411136866	0.257546446064617	0.638028464361013	-7.56365121296349	0.538453792468249	0.618614802593921	1.0282124678976	Notsig
hsa_circRNA_101478	0.0400666813765655	1.06204111472993	0.451855145829331	-7.67206685212873	0.661463001850571	0.724696123011934	1.02816134718372	Notsig
hsa_circRNA_102396	0.039580232421139	1.13852651807722	1.14915543967796	-7.10149970214607	0.278461777135915	0.363077651541557	1.0278147294381	Notsig
hsa_circRNA_101923	0.0395674062730155	0.285161805756443	1.02057105086571	-7.23838791079466	0.332617929917653	0.419392136440595	1.027805591786	Notsig
hsa_circRNA_101161	0.0395440228777408	1.28058302575047	0.751058331984895	-7.48126830196519	0.470721583313785	0.554816492707357	1.02778893310973	Notsig
hsa_circRNA_101212	0.0395295206926073	0.230060367920519	2.1299979732976	-5.73733405273634	0.060295550640063	0.104290340963937	1.02777860167443	Notsig
hsa_circRNA_101420	0.0395270155768941	0.384854400922823	1.40678815193455	-6.79188626187439	0.191193345977152	0.268534261088468	1.02777681702693	Notsig
hsa_circRNA_100371	0.0393101622521544	0.555914148442734	1.12007275848705	-7.13355978647142	0.290063678327043	0.375360861580498	1.02762234219758	Notsig
hsa_circRNA_400056	0.0391513112373055	0.651738425376727	0.843418772957604	-7.40515325489275	0.419620401375833	0.505865073380387	1.0275091998766	Notsig
hsa_circRNA_101952	0.0390961115083821	1.1105546794674	1.4813183231462	-6.69451166918802	0.170748730910432	0.245027615548089	1.02746988654798	Notsig
hsa_circRNA_103407	0.0390606345265733	0.415546538303127	1.34697361565466	-6.86763805587138	0.209083736147412	0.288205710615191	1.02744462058306	Notsig
hsa_circRNA_103100	0.0390070640109985	0.240491207931898	0.721434468588291	-7.50402713419722	0.48793035018416	0.571120246589763	1.02740646995898	Notsig
hsa_circRNA_103547	0.0389473026004856	1.6433829956316	0.751129683936997	-7.4812125008447	0.470680608987724	0.554816492707357	1.0273639121166	Notsig
hsa_circRNA_104374	0.0388795263470689	1.09283905950928	0.245654639274077	-7.75029246358518	0.811148674865204	0.850148140273841	1.02731564880431	Notsig
hsa_circRNA_104092	0.0387103046552199	0.50045148532236	0.624439831419774	-7.57273138703549	0.546967517353695	0.627033242311948	1.02719515632873	Notsig
hsa_circRNA_103671	0.038662035716704	0.280435744055895	0.774717944045849	-7.46250807168956	0.457260820089793	0.542123915940492	1.02716078954365	Notsig
hsa_circRNA_103232	0.0383933396604872	0.329666812819692	0.697225648591546	-7.52201546262847	0.502283016172398	0.583398757317515	1.02696950285752	Notsig
hsa_circRNA_101088	0.0382738729978346	0.368822309586986	1.60509704454597	-6.52601313006136	0.140993825865277	0.209803972408253	1.02688446510802	Notsig
hsa_circRNA_104021	0.0381639788414651	0.306429980905375	1.01969249401596	-7.23927902888937	0.333013665847497	0.419765959126397	1.02680624739679	Notsig
hsa_circRNA_100328	0.0380872246955093	0.411464963572505	0.919242666715175	-7.33701651445376	0.380603776713251	0.468580312000099	1.02675162078623	Notsig
hsa_circRNA_101023	0.0379367021702452	0.398400068805211	1.31520249603926	-6.90696488611916	0.219147324278355	0.298959365926827	1.0266445009998	Notsig
hsa_circRNA_101434	0.0379215035671606	0.270232130652857	1.34039718434338	-6.87583121764855	0.211134365242678	0.290086819561821	1.02663368549157	Notsig
hsa_circRNA_102423	0.0378682697082953	0.993036737488951	0.388542921253423	-7.7008702189262	0.706136235163922	0.76121594150095	1.0265958045376	Notsig
hsa_circRNA_104154	0.0377480926087301	0.383032947235499	1.52393912168524	-6.63741360136235	0.159932862918204	0.232424768825115	1.02651029223989	Notsig
hsa_circRNA_100849	0.0373865174593868	1.25879809842781	0.498122043382426	-7.6483920525896	0.629669518718979	0.698549946133936	1.02625305554429	Notsig
hsa_circRNA_102413	0.0373477196528682	1.3487694013008	0.798212596074057	-7.44337201765526	0.444145258207035	0.530290879999308	1.02622545731252	Notsig
hsa_circRNA_102350	0.0371617199111442	0.287537811120716	1.58441983095339	-6.55471768551676	0.145619730486342	0.215323720359	1.02609315952217	Notsig
hsa_circRNA_102504	0.0371581872069262	1.12776900770433	1.07553806440148	-7.18142370181932	0.3085579283339	0.394704016613449	1.02609064694737	Notsig
hsa_circRNA_101932	0.0368271000082387	0.369466653429026	0.758125186542671	-7.4757188006277	0.466674526987605	0.551121634914991	1.02585519420852	Notsig
hsa_circRNA_103871	0.0367359638029016	0.256078522599852	1.75673808680126	-6.30926899831833	0.110910784265365	0.171936109478823	1.02579039215816	Notsig
hsa_circRNA_104609	0.0366688410237044	0.285246203986058	0.894996356511041	-7.35934484965479	0.392790478175922	0.480784640291165	1.02574266738035	Notsig
hsa_circRNA_104110	0.036574173468706	0.330138750475641	0.377071936070896	-7.70563967915104	0.714364384423797	0.767332705434253	1.02567536184331	Notsig
hsa_circRNA_100008	0.036507158167138	0.606675885011664	0.545656292652206	-7.62179456503211	0.597816934353009	0.671135602702117	1.02562771882429	Notsig
hsa_circRNA_100999	0.0364979758739665	0.435158545644888	0.398460243625167	-7.69663518326535	0.699054562932645	0.755507729783326	1.0256211910522	Notsig
hsa_circRNA_101698	0.0364959279560647	1.01335950544778	0.890816807007326	-7.36314290773052	0.394918751020745	0.481994631476691	1.02561973517521	Notsig
hsa_circRNA_103602	0.0364759786988798	0.403332205533014	1.28903039571686	-6.93887166053359	0.227738280265523	0.308005901574511	1.02560555323805	Notsig
hsa_circRNA_104232	0.0363862108932891	1.11118235419682	1.12938768643313	-7.12335946253746	0.286307094890077	0.371522769036557	1.02554173968558	Notsig
hsa_circRNA_101255	0.0363563964098658	0.626206250691539	1.57524227551108	-6.56738874077016	0.147715856188911	0.217813931597944	1.02552054623832	Notsig
hsa_circRNA_100122	0.0361795280894579	0.873371707272593	0.849857161037846	-7.39956213546623	0.416204035289226	0.502606186532877	1.02539482945582	Notsig
hsa_circRNA_104951	0.0359962698561408	0.664672914466657	0.566704203487427	-7.60929009991078	0.58398877529983	0.658935040219579	1.0252645870239	Notsig
hsa_circRNA_001896	0.0357894080920561	0.489302148093082	0.986287297925332	-7.27270137970844	0.348323400681628	0.435558740828682	1.0251175893351	Notsig
hsa_circRNA_101331	0.0357635648986039	0.30032969400027	1.77201485888093	-6.28686384961442	0.108229982310027	0.168459549204677	1.02509922642808	Notsig
hsa_circRNA_101692	0.0356978798182459	0.759864305986124	1.23633385766821	-7.00173333104761	0.245881305780989	0.327919281661244	1.02505255530885	Notsig
hsa_circRNA_103533	0.0356088460220263	0.310488626330517	0.969631446625499	-7.28902702865052	0.356148746866448	0.44337740668184	1.02498929765448	Notsig
hsa_circRNA_104666	0.0353019080656217	0.893133636524681	0.693212296658171	-7.52494407662313	0.504687330279618	0.586030400810682	1.02477125111874	Notsig
hsa_circRNA_100892	0.0352240899931412	0.517700598803102	0.838348298904827	-7.40953069498358	0.42232438279669	0.508544935890433	1.02471597708608	Notsig
hsa_circRNA_101928	0.0349776847957738	0.412071467494911	1.40365146639919	-6.79591291090712	0.192098023472176	0.269253215280936	1.02454097559639	Notsig
hsa_circRNA_101857	0.0349342679664624	0.919483398444094	0.612605494204609	-7.58049248763784	0.554444895650166	0.633202123603714	1.02451014326518	Notsig
hsa_circRNA_101901	0.0348899991615874	1.27466283509797	0.375409403346831	-7.70631942917714	0.715560165424663	0.768046685172817	1.02447870686142	Notsig
hsa_circRNA_102208	0.0348269815525187	0.370062703748754	0.724018489098617	-7.50207452633142	0.486413679067723	0.569761287513102	1.02443395811909	Notsig
hsa_circRNA_102922	0.0347293164546836	0.412907866081225	0.353969277618423	-7.7148238171068	0.731052802840589	0.781502098891014	1.02436461009096	Notsig
hsa_circRNA_103250	0.0343894406680926	0.846941644082546	0.643315415413248	-7.56006987067717	0.535162336577267	0.615252190509547	1.02412331466061	Notsig
hsa_circRNA_100411	0.0343332464025035	1.35633704690695	0.820545554893927	-7.42471936319684	0.431912025104036	0.518318942725587	1.02408342491599	Notsig
hsa_circRNA_101738	0.0342790366369167	0.497409367009421	0.35216361592314	-7.71551782682664	0.732363542571186	0.782507686087303	1.02404494534973	Notsig
hsa_circRNA_101182	0.0339952710516812	0.259010276587408	0.723871482359363	-7.50218577935977	0.486499883946515	0.569761287513102	1.02384354441001	Notsig
hsa_circRNA_102767	0.0338789006384604	0.802041585547502	1.07694964075534	-7.17992981627996	0.307958089020719	0.394175169028033	1.02376096265305	Notsig
hsa_circRNA_104830	0.0337868261358973	0.226529369448137	0.83243863719827	-7.41460387177266	0.425490843526597	0.511920562524602	1.0236956271034	Notsig
hsa_circRNA_102763	0.0336413859186171	1.1680163970915	1.04264238415591	-7.21579973244819	0.32279187233054	0.408708631163429	1.02359243203741	Notsig
hsa_circRNA_103524	0.033632603149379	0.700532647581393	1.05516220046242	-7.20281593805646	0.317316748623529	0.403710147391367	1.02358620067977	Notsig
hsa_circRNA_101067	0.0335981915940179	0.538740200992514	0.57971083130791	-7.60134183735517	0.575530937638005	0.651129035653056	1.02356178611388	Notsig
hsa_circRNA_104765	0.0335720511565695	0.260607035637209	0.736303173192861	-7.49270624722757	0.479243943472533	0.563134936633882	1.02354324019136	Notsig
hsa_circRNA_104669	0.0335689296418238	0.299424877053509	0.572885106883601	-7.60553398237687	0.579961114477531	0.655089624232232	1.02354102558483	Notsig
hsa_circRNA_102500	0.0335265914477917	0.440420074818159	1.46394180248982	-6.71750053090058	0.175338069628288	0.250339195293055	1.02351098857669	Notsig
hsa_circRNA_104435	0.0333673528744465	0.2977888568275	0.706770889678149	-7.51498886859628	0.496593064800188	0.578856689922821	1.02339802399951	Notsig
hsa_circRNA_102810	0.033336535096486	0.987198920591451	0.359605523608849	-7.71263528419461	0.726967312626649	0.777921246229275	1.02337616316591	Notsig
hsa_circRNA_103495	0.0333014098734245	0.336855610366553	0.968946232718356	-7.2896937810146	0.356473420182613	0.443475041445737	1.02335124738164	Notsig
hsa_circRNA_101785	0.0330190747119117	0.635670231372195	0.916698998726065	-7.33938249357642	0.381869477906816	0.470001752639094	1.02315099732061	Notsig
hsa_circRNA_102686	0.0329819987460318	0.663313251762523	0.62214212380321	-7.57424896649364	0.548414742757942	0.628181459134165	1.02312470359744	Notsig
hsa_circRNA_102193	0.032723597967154	0.25492916780144	0.686358528436959	-7.52991003261332	0.508809558968891	0.59016884939096	1.02294146837583	Notsig
hsa_circRNA_102680	0.0325623124929407	0.808823521615549	0.286101113286755	-7.73852044160671	0.780911179002848	0.824415906590824	1.02282711546462	Notsig
hsa_circRNA_102206	0.0323697198851252	0.293310114236859	0.706025990856396	-7.51554031261579	0.497035659658323	0.579212952519991	1.02269058224866	Notsig
hsa_circRNA_103557	0.032368391931858	0.502402945390712	0.390199526003186	-7.70016998208551	0.704951216375397	0.760326114269715	1.0226896408961	Notsig
hsa_circRNA_100179	0.032284965569561	0.339232818367482	0.691206607457057	-7.52640193614356	0.505891537643436	0.587267447898461	1.02263050379002	Notsig
hsa_circRNA_102977	0.0322345287700638	0.265686167301963	0.91095125510538	-7.34470847839294	0.384740541225916	0.473259961851192	1.02259475312433	Notsig
hsa_circRNA_101092	0.0321223117396647	0.483921703035224	0.637405953886406	-7.56407111208301	0.538842120388049	0.618892810190402	1.02251521581362	Notsig
hsa_circRNA_102250	0.0320603655936552	0.265486201145425	1.7843982617762	-6.26863049313328	0.106100743947357	0.165755465885989	1.02247131220598	Notsig
hsa_circRNA_103808	0.0319294419673819	1.15423428259814	0.549410990327415	-7.61959644071194	0.595337492333242	0.669240365517619	1.02237852781688	Notsig
hsa_circRNA_101285	0.0319283191249678	0.412433898172005	0.78649700850685	-7.45297694198151	0.450653892683379	0.53609432128214	1.02237773210504	Notsig
hsa_circRNA_000552	0.0319157954622692	0.568259869374998	0.473705473650289	-7.66116015209698	0.646354090603677	0.712759178399726	1.02236885714676	Notsig
hsa_circRNA_102157	0.0317674298002916	0.790461353790408	0.605080633171459	-7.58535599106289	0.55922950553471	0.637805172304824	1.02226372291625	Notsig
hsa_circRNA_104561	0.0317027599323161	0.243895405938524	0.65492649581622	-7.55210962985494	0.527975308138432	0.60902968756909	1.02221790021884	Notsig
hsa_circRNA_001123	0.0315310214491171	0.286367762000547	0.643851499565386	-7.55970521779363	0.534829250768074	0.615252190509547	1.02209622259597	Notsig
hsa_circRNA_101512	0.031421540229798	0.710703954286828	0.901058838146419	-7.35380904807925	0.38971778925495	0.477992033282826	1.02201866213324	Notsig
hsa_circRNA_102574	0.0314158169760976	1.09792335506427	0.871226676999118	-7.3807437764199	0.405002158211128	0.49188803189973	1.02201460773482	Notsig
hsa_circRNA_100342	0.0313993031457735	0.425989162057834	0.614924558571157	-7.57898241790392	0.552975048464742	0.632068360912789	1.02200290929631	Notsig
hsa_circRNA_100736	0.0313555327041765	0.270945045764674	1.08103055622733	-7.17560231974555	0.306228980121047	0.392318193557075	1.02197190285434	Notsig
hsa_circRNA_103093	0.031273753071728	0.397581036712041	0.649289673012205	-7.55599035952593	0.531457231381932	0.612073156730444	1.02191397369018	Notsig
hsa_circRNA_101174	0.0312543192781902	0.617605008166615	0.889584387740488	-7.36425996535289	0.395547858496659	0.482344836673117	1.02190020811197	Notsig
hsa_circRNA_104787	0.0311447369532085	0.401172110704324	1.06577682027173	-7.19171203076022	0.312730497865796	0.398835125293864	1.02182259091309	Notsig
hsa_circRNA_104163	0.0308212286625972	0.224623600496612	0.896354909716918	-7.3581070640427	0.392100431891552	0.480357105002715	1.02159348426893	Notsig
hsa_circRNA_100110	0.0303457590122128	0.901598321271854	0.255888820096186	-7.747480626837	0.803464362280906	0.843767267962739	1.021256852722	Notsig
hsa_circRNA_100740	0.0303052250557641	0.720961133674857	0.924096730877214	-7.33248631375455	0.378196772727819	0.466023937023877	1.02122815989497	Notsig
hsa_circRNA_100878	0.0301261845074813	0.567813457204506	1.21387947382231	-7.02794342792114	0.253962848688073	0.336468949593315	1.021101431862	Notsig
hsa_circRNA_100641	0.0299230831804151	1.08563274143731	1.06819833808224	-7.18916662971586	0.311691376372905	0.397749798032895	1.02095769222694	Notsig
hsa_circRNA_100106	0.0294896854778744	0.30981172564564	0.608778231987957	-7.58297309078548	0.556875510229239	0.635463176675513	1.02065103402832	Notsig
hsa_circRNA_103084	0.0293743171826984	0.302128676819149	1.68399622637494	-6.41456322876945	0.124527833275626	0.189426906426366	1.02056941867757	Notsig
hsa_circRNA_100039	0.0293218523558708	0.944197784113909	0.963372864507622	-7.29510260463857	0.359122294577645	0.446028835174408	1.02053230548127	Notsig
hsa_circRNA_100416	0.0292155330307606	0.468019046297886	0.804016312248392	-7.43856787852728	0.440944206169584	0.527064174078907	1.02045710018496	Notsig
hsa_circRNA_101575	0.0291338090310286	0.2567723504083	0.597467488380016	-7.59021988206767	0.564093893504293	0.640973452546966	1.02039929623374	Notsig
hsa_circRNA_101703	0.0291121617676704	0.280620696601654	0.910690114935258	-7.34494978881714	0.38487134753647	0.473283201143278	1.02038398552292	Notsig
hsa_circRNA_101897	0.0291117390545891	0.278969889754272	0.895992128533422	-7.35843775125177	0.392284614621767	0.480443566532133	1.02038368654802	Notsig
hsa_circRNA_103978	0.0290999689925587	0.241394460663077	0.643196973884557	-7.56015039891314	0.535235944404025	0.615252190509547	1.0203753618987	Notsig
hsa_circRNA_100248	0.0289718566467186	0.302338937273673	1.44979705893616	-6.73608694561577	0.179152448323627	0.254325513246264	1.02028475586376	Notsig
hsa_circRNA_101183	0.0289622530665896	0.506136169519156	0.809854260117176	-7.43370476609193	0.437739827987731	0.524127687581496	1.02027796416245	Notsig
hsa_circRNA_101917	0.0289076033374447	0.413457705064757	0.539256999716767	-7.62550827288531	0.602055296966382	0.674104276110889	1.02023931645329	Notsig
hsa_circRNA_104355	0.0286072989148188	0.580723151740387	1.30097284912604	-6.9243679786968	0.223784108026511	0.303717263428791	1.02002697047243	Notsig
hsa_circRNA_104610	0.0285935500334918	0.304146853676507	0.563019714804377	-7.61151103236806	0.58639689068277	0.661075511938917	1.02001724966343	Notsig
hsa_circRNA_102812	0.028441081354869	0.381719111424163	0.726942792503189	-7.49985724359361	0.484700862459999	0.568283877832919	1.01990945663708	Notsig
hsa_circRNA_102623	0.0284133585518968	0.257535680082512	1.27856607578318	-6.95150283787633	0.231250449169671	0.311451639980426	1.01988985826289	Notsig
hsa_circRNA_102584	0.0283006876186512	0.297399635252357	1.00486694457771	-7.25422329923615	0.339745012042049	0.426396306694095	1.01981021048437	Notsig
hsa_circRNA_102800	0.0282345627170868	0.314783527375278	0.777890153265656	-7.45995370712451	0.455475309194753	0.540427069929581	1.01976346927956	Notsig
hsa_circRNA_104514	0.0281305142827845	0.395618277446554	0.224455458374472	-7.75575619027796	0.827132659932298	0.862138335637984	1.01968992569395	Notsig
hsa_circRNA_103428	0.0280815135406467	0.591792590254088	0.297123344025279	-7.73500700565928	0.772735040761586	0.817587312329434	1.01965529279291	Notsig
hsa_circRNA_101272	0.027866029785856	0.55630640886186	0.667393603082578	-7.54341777983901	0.520322497782591	0.600900720217714	1.01950300645599	Notsig
hsa_circRNA_102240	0.0276440208766879	0.315470376266603	0.969326471431716	-7.28932383473473	0.356293225771979	0.443426736842172	1.01934613245991	Notsig
hsa_circRNA_102271	0.0275775253094789	0.345652629826227	1.04229721175092	-7.21615595351267	0.322943831455545	0.408778648077073	1.01929915064096	Notsig
hsa_circRNA_104030	0.0274099092189554	0.251886546324473	0.468102378423126	-7.66400387853169	0.650212698264839	0.715521597960448	1.01918073267369	Notsig
hsa_circRNA_103287	0.0273372683620423	0.40757108444366	0.792376065232414	-7.44817260505702	0.44737993430026	0.533700914571453	1.01912941739509	Notsig
hsa_circRNA_100410	0.0271615188637861	0.218612296425372	0.686476441505785	-7.52982497534904	0.508738466382646	0.59016884939096	1.01900527433683	Notsig
hsa_circRNA_001264	0.0267142828402493	1.16576984147568	0.109097519522664	-7.77690479547494	0.915383621590204	0.934610655650645	1.01868943126391	Notsig
hsa_circRNA_100465	0.0267031836892976	0.236014396718867	0.891739981477855	-7.36230529048682	0.394447963560379	0.48169807620469	1.01868159416462	Notsig
hsa_circRNA_100352	0.026490587398979	0.493998779521739	0.989498964010982	-7.26952730237471	0.346829188542326	0.433818585727743	1.01853149177583	Notsig
hsa_circRNA_102746	0.0264202458178724	1.13001968950706	0.408246863487469	-7.69235479694259	0.692095965574241	0.750471261021439	1.01848183237662	Notsig
hsa_circRNA_103450	0.0262933988649096	0.344229732021985	0.676559193259276	-7.53693252082457	0.514738939749658	0.595739183415792	1.01839228771604	Notsig
hsa_circRNA_002106	0.0261701302837003	0.492459933027453	0.700047661968079	-7.51994704968915	0.500596635422696	0.582079508166781	1.01830527666663	Notsig
hsa_circRNA_103041	0.0260361690021728	0.623054692551445	0.539339835015334	-7.62546046420415	0.602000333102509	0.674104276110889	1.01821072643748	Notsig
hsa_circRNA_105051	0.026032144406436	0.406862627602408	0.473734032992714	-7.66114557472903	0.646334451224743	0.712759178399726	1.01820788600293	Notsig
hsa_circRNA_101450	0.0260185612052665	0.558883687435472	0.680285040006565	-7.53427326540324	0.512479591041358	0.593921131262145	1.01819829946035	Notsig
hsa_circRNA_103080	0.0260007011621195	0.437814145395345	0.727322159087118	-7.49956901178067	0.484478939573439	0.56818120783585	1.01818569461145	Notsig
hsa_circRNA_104488	0.0257237461822969	0.421885876520091	0.465432851136672	-7.66534737204839	0.652054940743573	0.716989169111952	1.01799025169025	Notsig
hsa_circRNA_104083	0.0256007840137288	0.225895017374606	0.577505715914075	-7.60270121271019	0.576960113362805	0.652222485808956	1.01790349118219	Notsig
hsa_circRNA_102180	0.025325447138538	0.30172991195072	0.944974817137115	-7.31277474231416	0.367968379453129	0.455410675067978	1.01770924387698	Notsig
hsa_circRNA_102449	0.0251368121091728	0.549367080771969	0.378929079423581	-7.70487691283039	0.713029593874931	0.766108270451495	1.01757618522104	Notsig
hsa_circRNA_001820	0.0250370656148666	0.644197769064042	0.716776373087495	-7.5075311940569	0.490671870962764	0.573317024555408	1.0175058334519	Notsig
hsa_circRNA_103972	0.0249370479701535	0.254885409773835	0.346697830228042	-7.71759752827169	0.736336712275965	0.785363923383368	1.01743529532257	Notsig
hsa_circRNA_104062	0.0248611051931846	0.315299239982481	0.613642544453124	-7.57981785909638	0.553787327558289	0.632792923059715	1.01738173942482	Notsig
hsa_circRNA_103157	0.0248577632032115	0.419708049434832	0.463282886325172	-7.66642404708114	0.653540432079396	0.718062480453044	1.01737938267198	Notsig
hsa_circRNA_100443	0.0248436897750071	0.298577466091007	0.485322021604877	-7.65516168433807	0.638389551344379	0.705844184708064	1.01736945822817	Notsig
hsa_circRNA_104138	0.0246981097811665	0.669225560695137	0.509151621231423	-7.64242465700493	0.622203417365591	0.691355294807957	1.01726680232182	Notsig
hsa_circRNA_102120	0.0245831998436292	0.365013542028256	0.229140775169626	-7.75459057216798	0.823592502674282	0.858932846808764	1.01718578075714	Notsig
hsa_circRNA_101988	0.0243050934104536	0.626454494775619	1.21746233805061	-7.02378478303829	0.252659091190663	0.335372032845359	1.01698971808463	Notsig
hsa_circRNA_104094	0.0242718378649586	0.56700517654263	0.41490492515208	-7.68938543866625	0.687379054593823	0.746705887972587	1.01696627573743	Notsig
hsa_circRNA_104476	0.0241646009944911	0.237127714207044	0.630252970765867	-7.56886894754611	0.543315918553221	0.623354047629293	1.01689068649323	Notsig
hsa_circRNA_000455	0.0240282063532939	0.796508667532722	0.764489971219793	-7.47068121810091	0.463048815146791	0.547451338902929	1.01679455260477	Notsig
hsa_circRNA_100370	0.023912442328054	0.58984540848351	0.631808866851837	-7.567829572573	0.542340962037537	0.622572000237679	1.01671296675017	Notsig
hsa_circRNA_001380	0.023784751706555	0.513220784788749	0.438234997749021	-7.67861574020552	0.670963400129634	0.733584337939044	1.01662298310026	Notsig
hsa_circRNA_102874	0.0237400496873133	0.348030790921812	0.81712169882842	-7.42760806310502	0.43377265118538	0.520256534844859	1.01659148344523	Notsig
hsa_circRNA_002050	0.0237349313695645	0.40380530468114	0.525064078571476	-7.63359760701916	0.61151140053476	0.682343459857916	1.01658787684172	Notsig
hsa_circRNA_102262	0.0237304370678689	0.275929043371155	0.42075464976244	-7.68673835513698	0.683246456606636	0.743362301257902	1.01658470995934	Notsig
hsa_circRNA_105000	0.0237251900760236	0.797410552475453	0.249579165532481	-7.74922758978794	0.808199397958703	0.847897607037299	1.0165810127109	Notsig
hsa_circRNA_100216	0.0234463211250928	0.279563794404227	0.372996890227259	-7.70730063254203	0.717296816426836	0.769715360738161	1.01638452941049	Notsig
hsa_circRNA_103019	0.0234295705316784	0.537044079972865	0.721056162756444	-7.50431247483256	0.488152642803698	0.571222337138029	1.01637272861775	Notsig
hsa_circRNA_101415	0.0233525532489187	0.41008550112218	0.650833528593732	-7.55493052718277	0.530502230350175	0.611472862401442	1.01631847170674	Notsig
hsa_circRNA_100500	0.0233317372157055	0.309631490689903	0.4649773931663	-7.66557585733266	0.65236949994218	0.717148587277224	1.01630380778551	Notsig
hsa_circRNA_000896	0.0230722879857879	0.625357469220683	0.266326713286497	-7.74449626396059	0.795649808691882	0.837015681830341	1.01612105569677	Notsig
hsa_circRNA_000042	0.0230467148818669	0.555708740522882	0.230310728142161	-7.75429579378121	0.822709151274499	0.858434986612351	1.0161030441709	Notsig
hsa_circRNA_104189	0.0230317045053312	0.222527568710452	0.728270716330577	-7.49884773648665	0.483924330473359	0.567688209035183	1.01609247228321	Notsig
hsa_circRNA_101058	0.0230243125558675	0.419319288861546	0.716403591164085	-7.5078107395421	0.490891687376479	0.573317024555408	1.01608726613447	Notsig
hsa_circRNA_101336	0.0228959774373227	1.31370462333746	0.325825375763567	-7.72524715094251	0.751583944761601	0.797803338955023	1.01599688398414	Notsig
hsa_circRNA_001255	0.0226524154888458	0.342562955480792	0.597211686196624	-7.59038231740071	0.564257748334878	0.640973452546966	1.01582537352185	Notsig
hsa_circRNA_102072	0.0225775762899324	0.248478532241544	0.406072615781919	-7.69331442078545	0.693639342096554	0.751128219750411	1.01577267937428	Notsig
hsa_circRNA_001082	0.0225679345016371	0.536385364305742	0.489406397572087	-7.65301975455538	0.635600647384849	0.703653177432074	1.01576589080696	Notsig
hsa_circRNA_101721	0.0223925729717882	1.350071055668	0.42132260999841	-7.68647944285645	0.682845800158334	0.743117573049304	1.01564243059519	Notsig
hsa_circRNA_102597	0.0221325271178314	0.474283896637842	0.348239614424992	-7.71701409870887	0.735215126618301	0.784732810990295	1.01545937749396	Notsig
hsa_circRNA_101365	0.0220360002498079	0.524815285672555	0.604408183935437	-7.58578790333731	0.559658209052489	0.637950017812122	1.01539143809477	Notsig
hsa_circRNA_102805	0.0219145230540689	1.10709984645894	0.743801903128249	-7.48691860899138	0.474900585035993	0.558807616615809	1.01530594413511	Notsig
hsa_circRNA_001030	0.0217603059724872	0.539234150731134	0.452936464803592	-7.67153869665373	0.660711436632523	0.724060291660777	1.01519741866938	Notsig
hsa_circRNA_104540	0.0215282602621085	1.07401741497652	0.367719039523289	-7.70942577979974	0.721102008457081	0.772622344505953	1.01503414558976	Notsig
hsa_circRNA_101773	0.021520012097842	0.45067807267064	1.08958688279491	-7.16648752838862	0.30262792062522	0.388410766714433	1.01502834246145	Notsig
hsa_circRNA_101189	0.0213351876635642	0.255872398802291	0.473983836085385	-7.66101803354895	0.646162681569082	0.712759178399726	1.01489831496606	Notsig
hsa_circRNA_103619	0.0212159504981061	0.276445825095582	0.243076870192777	-7.75098284244121	0.813087567530658	0.851969108792654	1.01481443819779	Notsig
hsa_circRNA_101795	0.0208891275065344	0.517722184275987	0.435858482448792	-7.67973870779133	0.672627433006873	0.734500433401783	1.01458457179016	Notsig
hsa_circRNA_104149	0.0208117902820282	0.206637851183855	0.487950977036515	-7.65378496503014	0.636593754879004	0.704383827677475	1.01453018534707	Notsig
hsa_circRNA_104577	0.0206146183461039	0.772557087107876	0.64984218363902	-7.55561133441341	0.531115341843526	0.611846031232981	1.01439153982171	Notsig
hsa_circRNA_400032	0.0204572770992405	0.216491925735263	0.511080948916368	-7.64136809869137	0.620902025447774	0.69027199411636	1.01428091566197	Notsig
hsa_circRNA_104424	0.0204446482640724	0.446540955164152	0.728654971614971	-7.49855531252545	0.483699775465919	0.567582228203488	1.01427203704933	Notsig
hsa_circRNA_001309	0.020414599574901	0.272081312422123	0.53469313768214	-7.62813164054231	0.605087625572129	0.676961790620248	1.01425091184482	Notsig
hsa_circRNA_400093	0.0202726284613747	0.813684301314233	0.267546747914288	-7.74413976236831	0.794737939772407	0.836472560303014	1.01415110749082	Notsig
hsa_circRNA_104634	0.0200323070110874	0.252237045020222	0.27646321237371	-7.74148560824348	0.788083657278211	0.830709318701285	1.01398218615971	Notsig
hsa_circRNA_101832	0.0199981024740755	0.442429877292289	0.61960083000687	-7.57592142064167	0.550017952250753	0.629676751507427	1.01395814616575	Notsig
hsa_circRNA_102777	0.0199706616617703	0.480501770417603	0.345862858555039	-7.71791243781316	0.736944393668848	0.785813878170842	1.01393886033626	Notsig
hsa_circRNA_102784	0.0199180509144459	1.17602211667135	0.507328095684962	-7.64341979572595	0.623434707058434	0.692541469963256	1.01390188571097	Notsig
hsa_circRNA_100562	0.0199120521122791	1.09935081110931	0.47501392541757	-7.66049142657906	0.645454603291098	0.712510445658589	1.01389766986215	Notsig
hsa_circRNA_100071	0.0197870505498882	0.336904694660055	0.78213897884364	-7.45651802232658	0.453090976441171	0.538236443643178	1.01380982503092	Notsig
hsa_circRNA_101147	0.0197591922002831	0.444102434626817	0.756909682414426	-7.47667660125087	0.467369020980171	0.551633711896496	1.0137902486166	Notsig
hsa_circRNA_101437	0.0196565467097808	0.76942453491768	0.424696956304283	-7.6849342656093	0.680467580936103	0.74091076204397	1.01371812159558	Notsig
hsa_circRNA_100420	0.0196378852470916	0.993429922045199	0.526220884123187	-7.63294589389958	0.610737811715963	0.681840075434744	1.01370500909431	Notsig
hsa_circRNA_104341	0.019602004776077	0.498220512648713	0.604619159487165	-7.58565244220948	0.559523686795942	0.637950017812122	1.01367979811079	Notsig
hsa_circRNA_103941	0.0195591468842927	0.51783567987332	0.424750274600162	-7.6849097548896	0.68043003209177	0.74091076204397	1.01364968534782	Notsig
hsa_circRNA_103546	0.0194639530818415	2.69162874908855	0.290664833470179	-7.73708153984757	0.777522387221301	0.821830086368128	1.01358280358711	Notsig
hsa_circRNA_104058	0.0193252929595411	0.614875508525572	0.404595038799496	-7.69396373755389	0.694689036454956	0.751942650414131	1.01348539092692	Notsig
hsa_circRNA_102601	0.0192653278079028	0.689759394729118	0.938337752307428	-7.31908067543511	0.37119804904674	0.458374303979478	1.01344326661068	Notsig
hsa_circRNA_105024	0.0191392370407355	1.81434294064187	0.54748647305549	-7.62072488501282	0.596607679343842	0.669955888461261	1.01335469608725	Notsig
hsa_circRNA_100111	0.0189737471569819	0.315012102523981	0.382799046989411	-7.70327575789719	0.710251408059828	0.764288347248094	1.0132384620058	Notsig
hsa_circRNA_102080	0.0189503743436192	0.465090055051357	0.339852727909149	-7.7201573012264	0.74132411390824	0.789488712595807	1.01322204686541	Notsig
hsa_circRNA_100430	0.0189171164966473	0.336277396618005	0.777851082352891	-7.45998522419862	0.455497272867552	0.540427069929581	1.01319868974944	Notsig
hsa_circRNA_102066	0.0188298490803808	0.67367975211464	0.288630812965279	-7.73772561312502	0.77903214623705	0.823014475752307	1.01313740406178	Notsig
hsa_circRNA_104928	0.0186122485349069	1.5679328036304	0.286212714926052	-7.73848552151789	0.780828251040013	0.824415906590824	1.01298460487657	Notsig
hsa_circRNA_104150	0.0184775451273821	0.287374700334901	0.794729344438621	-7.44624072797362	0.446073846874812	0.53229297359864	1.01289002764151	Notsig
hsa_circRNA_104460	0.0184656825377533	0.427160579937395	0.443912971221339	-7.67590900793451	0.666995299262905	0.72962315586726	1.01288169916667	Notsig
hsa_circRNA_101693	0.0184098455820763	0.450335824290405	0.494106265110966	-7.65053393116507	0.632398900214502	0.700658881060291	1.01284249813354	Notsig
hsa_circRNA_102440	0.0184046966409954	0.569616875500941	0.363254498565941	-7.71120045885138	0.724327116447169	0.775292172982809	1.01283888333145	Notsig
hsa_circRNA_102598	0.0184037151344045	0.680712115866522	0.500432623649882	-7.64715220956623	0.628101758979156	0.696993528922291	1.0128381942685	Notsig
hsa_circRNA_000617	0.0183910315658494	0.270374884867239	0.679884678418215	-7.53455965190337	0.512722081076867	0.593921131262145	1.01282928985985	Notsig
hsa_circRNA_101880	0.0183455465028904	0.40160561182646	0.494527531281904	-7.65031001534012	0.632112305855541	0.700524879838335	1.01279735804024	Notsig
hsa_circRNA_101881	0.0181092077434857	0.476458608015394	0.150791417337766	-7.77094052596749	0.883277960754632	0.908852188815411	1.0126314576528	Notsig
hsa_circRNA_103443	0.017918117824018	0.374191296617871	0.574180436570343	-7.60474199272701	0.579118962756547	0.654313142799209	1.01249734001625	Notsig
hsa_circRNA_105033	0.0178375210626319	0.267003289766823	0.305813102757921	-7.73214518312384	0.766309675431138	0.811195539707545	1.01244077800915	Notsig
hsa_circRNA_102210	0.0176051389781444	0.445862143049006	0.806490041713154	-7.43651096513766	0.439584500346308	0.526033631002982	1.01227771225758	Notsig
hsa_circRNA_103002	0.0175944425646927	0.412244885698625	0.22426362588813	-7.75580340687536	0.827277693549051	0.862138335637984	1.0122702070673	Notsig
hsa_circRNA_103210	0.0175190564826224	0.265067631911333	0.713320868906033	-7.51011743632674	0.492711818555862	0.574649277626238	1.0122173136359	Notsig
hsa_circRNA_104975	0.0174906177122545	0.234283699583221	0.242631996565634	-7.75110126085442	0.813422318687149	0.852108740581608	1.01219736074828	Notsig
hsa_circRNA_001886	0.0173556649860859	0.839696135733793	0.369814032553555	-7.70858574472668	0.719590604228786	0.771198343964403	1.01210268210816	Notsig
hsa_circRNA_100180	0.0172900982724276	0.422393934472013	0.518147647021287	-7.63746587828788	0.616147119467764	0.686791293681912	1.01205668573544	Notsig
hsa_circRNA_103165	0.0171602963952806	1.11122448440235	0.540176507743666	-7.62497718837685	0.601445321668687	0.673778083532948	1.01196563326462	Notsig
hsa_circRNA_104359	0.0169734508070154	0.227554441207898	0.380720728014183	-7.70413760056505	0.71174284504821	0.765503685582116	1.01183458057149	Notsig
hsa_circRNA_103847	0.0169335662576614	0.295166865407079	0.348086832881139	-7.71707202573107	0.735326239739294	0.784732810990295	1.01180660791803	Notsig
hsa_circRNA_104087	0.016744464736571	0.222968140334908	0.471974212294969	-7.6620422629442	0.647545160805851	0.713560419138151	1.01167399386991	Notsig
hsa_circRNA_400020	0.0167311570946541	0.489140357904153	0.176918442615489	-7.76623253553709	0.863268501259953	0.893043662384623	1.01166466207575	Notsig
hsa_circRNA_103086	0.0166814421288466	0.810171383608311	0.563861834777322	-7.61100461466949	0.585846024084177	0.66067808956053	1.01162980092624	Notsig
hsa_circRNA_102766	0.0166050463031084	0.917337053964794	0.471600494725649	-7.66223227474238	0.647802408407617	0.713611978420373	1.01157623295408	Notsig
hsa_circRNA_103675	0.0165148296702938	0.248718039122144	0.45869587488218	-7.66870522914716	0.656715110222344	0.720988629576919	1.01151297762595	Notsig
hsa_circRNA_103564	0.0164011957616537	0.569634750260066	0.310542218820518	-7.73055374192509	0.762820689378616	0.808310873310491	1.01143330892021	Notsig
hsa_circRNA_400083	0.0163211591399197	0.285937477289863	0.18649546721761	-7.76431997690782	0.855958589494823	0.886503858961466	1.01137719903044	Notsig
hsa_circRNA_104029	0.0163156865766936	0.266010478165853	0.270348365476438	-7.74331503836391	0.79264521350439	0.834893302094661	1.01137336258891	Notsig
hsa_circRNA_101865	0.016267972366814	0.503716325184004	0.204639295290021	-7.76042237109608	0.842149780587511	0.87461970090977	1.0113399140211	Notsig
hsa_circRNA_104524	0.0158896403638066	0.301939157083252	0.761912625818486	-7.47272562043398	0.46451480019998	0.548877644606235	1.01107473525529	Notsig
hsa_circRNA_102661	0.015802785968453	0.282869760090228	0.327878666143713	-7.72451520908821	0.750078880940571	0.796599715506925	1.01101386747731	Notsig
hsa_circRNA_100290	0.0156579885661857	0.268508587336844	0.456557948905894	-7.66976102825354	0.658197245110828	0.721866221362472	1.01091240124129	Notsig
hsa_circRNA_103937	0.0156379105379976	0.276199443233239	0.305812281706057	-7.73214545734523	0.766310281657991	0.811195539707545	1.01089833244236	Notsig
hsa_circRNA_103028	0.0154619597067864	0.323365450457767	0.59810252999715	-7.58981634932191	0.563687231039434	0.640973452546966	1.01077505097894	Notsig
hsa_circRNA_102237	0.0152876927123885	0.71087299805392	0.717310882211953	-7.50713014316341	0.490356797121174	0.573167190443738	1.01065296412961	Notsig
hsa_circRNA_102547	0.0152036646803859	1.23304925020595	0.466370925007976	-7.66487610395185	0.651407292880878	0.716463313808383	1.01059410158131	Notsig
hsa_circRNA_101646	0.0149434826056572	0.291882799266685	0.585114898351716	-7.59799001905519	0.572036709501395	0.648390041404824	1.01041186295548	Notsig
hsa_circRNA_104678	0.0148169262707271	0.974009994382606	0.335205527458142	-7.72186675755235	0.744717344832217	0.792105043082355	1.0103232313251	Notsig
hsa_circRNA_104134	0.0146196961770666	1.07358449134928	0.38955448243082	-7.70044298119101	0.705412536452098	0.760629682982132	1.01018511999892	Notsig
hsa_circRNA_102740	0.0146001345826586	0.316945880841495	0.203175478178932	-7.76075012274494	0.843261830840784	0.875559607813816	1.01017142292707	Notsig
hsa_circRNA_100986	0.0143693237589545	0.373332169750791	0.63902956397606	-7.56297515674354	0.537829639748051	0.618065637634377	1.01000982269864	Notsig
hsa_circRNA_103251	0.0141869574723895	0.703494007193928	0.195616548589793	-7.76240544974729	0.849010025540624	0.880663085114373	1.0098821587818	Notsig
hsa_circRNA_101719	0.0139053801483993	0.307863804179886	0.379466072885313	-7.70465568100803	0.712643829143095	0.76608305883227	1.00968507474141	Notsig
hsa_circRNA_103686	0.0135016108196787	0.863083691753604	0.178272853009764	-7.76596813441739	0.862233867386945	0.892409942530443	1.00940253213219	Notsig
hsa_circRNA_102382	0.013456553914739	0.525767794862664	0.319576582746804	-7.72744699843243	0.756171061955591	0.802471121959898	1.00937100790673	Notsig
hsa_circRNA_400077	0.0134397239928571	0.338241675183027	0.406065994093731	-7.69331733576717	0.693644044726163	0.751128219750411	1.00935923304395	Notsig
hsa_circRNA_102744	0.0133696671703859	0.271201101529752	0.393853248999431	-7.69861537742287	0.702340546779238	0.758010050631209	1.00931022006357	Notsig
hsa_circRNA_104559	0.0132466073184968	0.247781620416069	0.394791170866838	-7.69821404324755	0.701671036921062	0.757561096537956	1.00922413099725	Notsig
hsa_circRNA_102346	0.0131603260243097	0.367724071678756	0.455115997968921	-7.67047045903824	0.659197773527057	0.7227760913264	1.00916377551124	Notsig
hsa_circRNA_102402	0.0129207260991957	0.257278046837068	0.337862615415186	-7.72089217040841	0.742776516179796	0.79063727332604	1.00899618951362	Notsig
hsa_circRNA_100134	0.0126024149033317	0.356056912404154	0.495182848457664	-7.64996133394951	0.631666610550717	0.700214441944687	1.00877359267523	Notsig
hsa_circRNA_103925	0.0126006061627922	0.219936415908736	0.31745745059945	-7.72818355845191	0.757728960071002	0.803687037213526	1.00877232795296	Notsig
hsa_circRNA_100542	0.0123184200524173	1.15729340023964	0.206391631864715	-7.76002695234276	0.840819026362098	0.873561083526803	1.008575034905	Notsig
hsa_circRNA_103676	0.0123139116200047	0.880793721027845	0.120711674333821	-7.77543506508449	0.906421517188467	0.927251232750369	1.00857188310566	Notsig
hsa_circRNA_103497	0.0120881655055999	0.280170305534976	0.38099322838524	-7.70402485863701	0.711547220849531	0.765487966668193	1.00841407888166	Notsig
hsa_circRNA_104947	0.011956491399549	0.409603519206743	0.478344028247202	-7.65878153818865	0.643168067773325	0.710237171944184	1.00832204559721	Notsig
hsa_circRNA_100138	0.0119413280975898	0.242142125933386	0.549102798391249	-7.61977739960107	0.595540803328358	0.669291006451136	1.00831144778487	Notsig
hsa_circRNA_101283	0.0119288925266066	0.49011303966716	0.294851176375877	-7.73574195164851	0.774418140987922	0.818958319139265	1.00830275649934	Notsig
hsa_circRNA_400068	0.0116990282032039	0.780193862336138	0.104633080604936	-7.77743032688969	0.918832029775627	0.937452509993034	1.00814211661276	Notsig
hsa_circRNA_102506	0.0116151381689714	0.268958597997708	0.53407623041629	-7.62848463622226	0.605498122786752	0.677062813660807	1.00808349672745	Notsig
hsa_circRNA_103035	0.0114135779192265	0.330900739683341	0.268755089837283	-7.74378509540777	0.793835131759631	0.835938439295687	1.00794266629388	Notsig
hsa_circRNA_104968	0.0111842707961489	0.226504475079453	0.162828331757594	-7.7688642579983	0.874047755179919	0.901328445904871	1.00778247300336	Notsig
hsa_circRNA_100601	0.011152436254123	0.610879382111528	0.619942986301612	-7.57569661155054	0.549801941896914	0.62959989501274	1.00776023549742	Notsig
hsa_circRNA_104828	0.0111478959367959	1.00452831910434	0.233442895156131	-7.75349931409959	0.820345556723657	0.857097153401947	1.00775706397196	Notsig
hsa_circRNA_101994	0.011091002530745	0.302914913450124	0.335412997368555	-7.72179093061632	0.744565733523964	0.792105043082355	1.00771732334784	Notsig
hsa_circRNA_100322	0.0110787718529249	0.285165289765151	0.57171526666919	-7.60624781040495	0.580722253722746	0.655774208542988	1.00770878029936	Notsig
hsa_circRNA_103246	0.0109053168600972	0.53031002859217	0.372469050776825	-7.70751449321944	0.717677009708533	0.769927974139368	1.00758763091774	Notsig
hsa_circRNA_104859	0.01082476361408	0.584483862337713	0.0721622642601084	-7.78059319795724	0.943961811414454	0.958927336169043	1.00753137357566	Notsig
hsa_circRNA_103161	0.010721886896989	0.195659830858991	0.202770967280313	-7.76084028221408	0.843569198836132	0.875663755983801	1.00745953037831	Notsig
hsa_circRNA_100534	0.0106926226666618	0.268635319107427	0.583174065286227	-7.59919713403043	0.573290286689277	0.649462797323587	1.00743909485459	Notsig
hsa_circRNA_103744	0.0105456539035683	0.437365105872409	0.349008169754392	-7.7167223256065	0.734656278817139	0.784560960383253	1.00733647127018	Notsig
hsa_circRNA_103053	0.0104732085887971	0.346004509509735	0.241203288977392	-7.75148011145213	0.814497636938301	0.85239062276963	1.00728588887166	Notsig
hsa_circRNA_101431	0.0103351904116761	0.535415815974231	0.258625158094561	-7.74670963930028	0.801413491025044	0.842240967580743	1.00718952955212	Notsig
hsa_circRNA_102624	0.0101662989756804	0.803603348209424	0.338830262817783	-7.72053538305565	0.74207018472768	0.790084292853313	1.00707162817679	Notsig
hsa_circRNA_103554	0.0101533855811185	0.457702159507271	0.125418276329439	-7.77479729001	0.902793520166519	0.924210553566742	1.00706261403678	Notsig
hsa_circRNA_103687	0.010029736610622	0.899627918416131	0.379149879521355	-7.70478598388842	0.712870965411437	0.766108270451495	1.00697630548517	Notsig
hsa_circRNA_100614	0.0099402926929576	0.441385259559112	0.397755580659401	-7.69693950714852	0.699556747967588	0.755664236821183	1.00691387710547	Notsig
hsa_circRNA_400079	0.00991001656984208	0.372642311673396	0.24796767870568	-7.7496668638006	0.809410047581894	0.848957115878926	1.00689274642451	Notsig
hsa_circRNA_101882	0.0098178459096756	0.803114640726491	0.212342985540347	-7.75865907543624	0.836303443199434	0.869849933039953	1.0068284202835	Notsig
hsa_circRNA_100115	0.00978725923114576	0.291127453525801	0.303781557395918	-7.73282148538352	0.767810183450575	0.81257989634947	1.00680707466998	Notsig
hsa_circRNA_001195	0.00974152928986166	0.316656853167274	0.163578394620604	-7.7687296315898	0.873473232535598	0.901267752160498	1.0067751618281	Notsig
hsa_circRNA_103143	0.00968283644963486	1.04068273697981	0.246891453568995	-7.74995866676406	0.810218871169522	0.849384136384707	1.00673420425212	Notsig
hsa_circRNA_101634	0.00962735486134225	0.578682164927316	0.242207874291103	-7.75121395607583	0.813741492151909	0.852178374755048	1.00669548911339	Notsig
hsa_circRNA_104703	0.00944967971710176	1.19393337954617	0.0524027092416376	-7.78194987747001	0.959287822698856	0.970300933315824	1.00657151713902	Notsig
hsa_circRNA_103365	0.0094270628837651	0.267113698222784	0.395987656960893	-7.69770072920074	0.700817349198084	0.756832627619687	1.00655573744812	Notsig
hsa_circRNA_103351	0.00939248641542278	0.57348268680748	0.436935617749777	-7.67923045920067	0.671872992363871	0.73419919501468	1.00653161403704	Notsig
hsa_circRNA_101404	0.00929414434997189	0.327943927085326	0.185592618451241	-7.76450455153447	0.856647110207307	0.88684470723787	1.00646300561913	Notsig
hsa_circRNA_001166	0.00918676373819471	0.258797161491406	0.14889576250674	-7.77125305541297	0.884733317246935	0.90975268959223	1.00638809679344	Notsig
hsa_circRNA_104668	0.0091005117021494	0.236125626163574	0.232588836603605	-7.75371754775182	0.820989858853962	0.857313973095457	1.00632793132172	Notsig
hsa_circRNA_101165	0.0090897986942666	0.240059120085537	0.313394875312435	-7.7295821947858	0.760718796134163	0.80648778863158	1.006320458669	Notsig
hsa_circRNA_000868	0.00907443867618862	0.61947632426854	0.118891305927433	-7.7756752155186	0.907825329171341	0.928238229464604	1.00630974468044	Notsig
hsa_circRNA_102952	0.00903559459756959	0.27848722597129	0.411617770219211	-7.69085723580859	0.689706089479472	0.74884905068259	1.00628265049387	Notsig
hsa_circRNA_101090	0.00897535716560882	1.00958136008067	0.227659556050848	-7.75496164638707	0.824711242953061	0.859887536106631	1.00624063564282	Notsig
hsa_circRNA_101231	0.00876121048318845	0.295586615121608	0.222098975195473	-7.75633343322602	0.828914736581268	0.863631540035029	1.00609128522857	Notsig
hsa_circRNA_400014	0.00861662955276943	1.10992873138164	0.147971775870832	-7.77140396299505	0.885442856638515	0.90975268959223	1.0059904639729	Notsig
hsa_circRNA_103032	0.00860519863517323	0.391932395495746	0.266526446802855	-7.74443801049078	0.795500503118394	0.837015681830341	1.00598249323188	Notsig
hsa_circRNA_102705	0.00853817812090468	0.493231147863974	0.497258341297345	-7.64885411129446	0.630256051690756	0.699017267925572	1.00593576131965	Notsig
hsa_circRNA_100609	0.0085229179442558	0.341402738869474	0.23976866679943	-7.75185830634262	0.815577816308864	0.853309892422114	1.0059251210417	Notsig
hsa_circRNA_103054	0.00848738023099604	0.282882983769574	0.148764994708012	-7.771274469507	0.884833728742053	0.90975268959223	1.00590034252842	Notsig
hsa_circRNA_100647	0.00830978471676613	0.263981704219436	0.0996350003733324	-7.77799268603894	0.922694737453739	0.940032773956122	1.00577652398847	Notsig
hsa_circRNA_104878	0.00830275546513182	0.817840697494604	0.145172403059749	-7.77185545447576	0.887593175552006	0.911296804906393	1.00577162354946	Notsig
hsa_circRNA_102961	0.0082294895393229	0.602766102998939	0.237224273487421	-7.75252357592309	0.817494585130364	0.854680989002796	1.00572054766995	Notsig
hsa_circRNA_103119	0.00818225047752907	0.559378857615495	0.146914762778542	-7.77157545003037	0.886254679589743	0.910204357716452	1.00568761727514	Notsig
hsa_circRNA_104987	0.00796587159654716	0.236144811614555	0.173412507191525	-7.76690764147586	0.865947947873317	0.894721199989313	1.00553679313207	Notsig
hsa_circRNA_100209	0.00795180706333753	1.2676890598985	0.146837644390125	-7.7715879136147	0.886313914655084	0.910204357716452	1.00552699041127	Notsig
hsa_circRNA_100809	0.00794688321767245	0.345484052124981	0.348021332592618	-7.71709685253297	0.73537387797459	0.784732810990295	1.00552355860404	Notsig
hsa_circRNA_104147	0.00789619100669886	0.393295137479762	0.137688985095833	-7.77302024541817	0.893346192348124	0.915647369714061	1.00548822797946	Notsig
hsa_circRNA_101864	0.00784396981660962	0.377869082336611	0.163827548609674	-7.76868477559571	0.873282406217261	0.901267752160498	1.00545183301026	Notsig
hsa_circRNA_101696	0.00765824081627786	0.263558534298144	0.14008890275405	-7.77265338463328	0.891500482085961	0.914609738097838	1.0053224019533	Notsig
hsa_circRNA_103852	0.00756770557007974	0.354672930165713	0.119318341428014	-7.77561920587558	0.907495982283007	0.928125878857276	1.00525931567879	Notsig
hsa_circRNA_102148	0.00746712353317092	1.50101593573093	0.163183390735699	-7.76880060627823	0.873775782420914	0.901267752160498	1.00518923329674	Notsig
hsa_circRNA_104097	0.0074181504202141	0.306472317615176	0.206253509719827	-7.76005824123904	0.840923899512323	0.873561083526803	1.0051551121492	Notsig
hsa_circRNA_100237	0.0073519230526532	0.514734558527948	0.153516092936016	-7.770484426847	0.88118694217709	0.907237908675183	1.00510897124812	Notsig
hsa_circRNA_103942	0.00728293112561973	1.77556173103055	0.13984891408336	-7.7726903543363	0.891685020141259	0.914609738097838	1.00506090651872	Notsig
hsa_circRNA_102479	0.00727392236861579	1.39467095008316	0.115856664993712	-7.77606746931421	0.910166293321953	0.930182033460256	1.0050546305415	Notsig
hsa_circRNA_104971	0.00726618992515748	0.725067063250916	0.0678105874972434	-7.78092890652927	0.947335241115715	0.961661242121546	1.00504924374314	Notsig
hsa_circRNA_102004	0.00724714873508658	0.321488754584975	0.332523291955128	-7.72284294525024	0.746678457349394	0.793791653124834	1.0050359788418	Notsig
hsa_circRNA_103379	0.00712046925965149	0.290387273970545	0.212045972849955	-7.75872825500069	0.836528653978125	0.869849933039953	1.00494773299813	Notsig
hsa_circRNA_103081	0.00708680372663906	0.8208649892712	0.121506924039244	-7.77532901071348	0.905808351620284	0.92684817783745	1.00492428264626	Notsig
hsa_circRNA_103311	0.00696528689392939	1.04981840579294	0.259430694512536	-7.74648113156204	0.800810048171009	0.841815981534974	1.00483964239326	Notsig
hsa_circRNA_400004	0.00693239573215462	0.23940551675893	0.103812390832604	-7.77752455102914	0.919466140121237	0.937647047642322	1.00481673390217	Notsig
hsa_circRNA_104661	0.00688244301609908	0.837276085278387	0.170192766756836	-7.76751580897229	0.868410248725399	0.897046150918347	1.00478194314278	Notsig
hsa_circRNA_000422	0.00650215047457481	0.664651578757299	0.0791664019631007	-7.780009080922	0.938534673735983	0.954101715199392	1.00451711883103	Notsig
hsa_circRNA_102971	0.00639081046698331	0.264352269528917	0.295870052982171	-7.73541307504158	0.773663258488381	0.818364662368025	1.00443959820135	Notsig
hsa_circRNA_101947	0.00601239153483979	0.971398010993427	0.153394744201099	-7.77050491303921	0.881280049382277	0.907237908675183	1.00417616822914	Notsig
hsa_circRNA_104308	0.00594114339996377	0.362769665459947	0.102700835752544	-7.77765098933555	0.920325084073089	0.938070566532922	1.00412657776794	Notsig
hsa_circRNA_101866	0.00589718973741449	0.32249286190897	0.238323494646435	-7.7522370286089	0.816666351736952	0.854026212041437	1.00409598615488	Notsig
hsa_circRNA_102012	0.00578416695157735	0.546387717737403	0.190843509543913	-7.76341863036972	0.85264453012008	0.883999440519201	1.00401732692533	Notsig
hsa_circRNA_101035	0.00553555388530885	0.359300697690352	0.186299214097415	-7.7643601737132	0.856108243083146	0.886503858961466	1.00384432409856	Notsig
hsa_circRNA_102578	0.00535806445256959	0.483173925922787	0.106726959290371	-7.77718657323815	0.917214456488313	0.936027976951997	1.00372083244223	Notsig
hsa_circRNA_105026	0.00524559607753006	0.828310069951086	0.212763199557658	-7.75856103622857	0.835984841320913	0.869849933039953	1.00364258828961	Notsig
hsa_circRNA_105040	0.00520190516660651	0.23057730850618	0.043548775034855	-7.78241822426045	0.966161240722156	0.975154149645346	1.00361219420513	Notsig
hsa_circRNA_103010	0.00519881976263348	0.739785479367196	0.0615609530570568	-7.78137455008792	0.952181877217744	0.964035709541259	1.00361004784318	Notsig
hsa_circRNA_400086	0.00512626457341481	0.260636056817748	0.12571771273967	-7.77475589184345	0.902562784125129	0.924198066359606	1.00355957613304	Notsig
hsa_circRNA_104080	0.00498062662375631	0.538409289972381	0.0864849558162026	-7.77934105619522	0.932867464406921	0.948592964981655	1.00345827337813	Notsig
hsa_circRNA_102724	0.00488043557496728	0.210806136811664	0.141863096588395	-7.77237811582945	0.890136437796481	0.913686163942067	1.00338858848768	Notsig
hsa_circRNA_101756	0.00467697980814441	0.848701223708316	0.161750417408995	-7.76905665191758	0.874873536201379	0.901960064504055	1.00324709579877	Notsig
hsa_circRNA_102264	0.00454192806506493	0.726290239646889	0.137200590040859	-7.77309413020321	0.893721886203487	0.915810481404058	1.00315318549638	Notsig
hsa_circRNA_100300	0.00448500473871616	0.384866613746897	0.140785938288674	-7.77254564997686	0.89096453901591	0.914314252729504	1.0031136056212	Notsig
hsa_circRNA_101536	0.00393312756122244	0.631505009861957	0.0461572268908726	-7.78228922182605	0.964135936622508	0.973342295530338	1.00272995584134	Notsig
hsa_circRNA_001100	0.00374475574721322	1.9733579273796	0.0644690771194847	-7.78117253151287	0.949926337412035	0.963044497176197	1.00259903854797	Notsig
hsa_circRNA_105031	0.003665356229058	0.456955587058487	0.0645502962137265	-7.78116675575712	0.94986335052124	0.963044497176197	1.00254386147466	Notsig
hsa_circRNA_102616	0.00313968437804812	0.574645534839103	0.131307034857968	-7.77396509077533	0.898257615157851	0.920012461734694	1.00217863315441	Notsig
hsa_circRNA_102086	0.0030812907501595	0.489492999438803	0.0989071910657477	-7.77807228492121	0.923257395950936	0.940379462301663	1.00213807041577	Notsig
hsa_circRNA_102681	0.00306657877125616	0.351102859295633	0.0885298851939493	-7.77914386400322	0.931284642259665	0.947414662524928	1.00212785109807	Notsig
hsa_circRNA_101427	0.00306396305832624	0.32863590997016	0.0304786088003641	-7.78295167516791	0.9763129502497	0.982820153917158	1.00212603416772	Notsig
hsa_circRNA_103217	0.00299239298403942	0.285936647997647	0.0919455155118476	-7.77880423621186	0.92864157511453	0.944953133098976	1.00207632133605	Notsig
hsa_circRNA_101329	0.00279378494255178	0.347352590708787	0.040505198001143	-7.78255926587789	0.968524713216047	0.977306373703332	1.00193838039111	Notsig
hsa_circRNA_103737	0.002607305352616	0.60302309193519	0.0395360662394203	-7.78260203290827	0.969277355701182	0.977832523201407	1.00180888040795	Notsig
hsa_circRNA_100068	0.00242769504189844	0.75451052377539	0.156969616314448	-7.76989464341118	0.878537965271474	0.904855590631531	1.00168416659178	Notsig
hsa_circRNA_103269	0.00229482070350717	1.17048957248401	0.0599800308039147	-7.78148046334272	0.953408228305936	0.96504628949397	1.00159191425289	Notsig
hsa_circRNA_101063	0.00225430136495641	0.278691784664634	0.0361928527282535	-7.78274162015207	0.971873985821815	0.979984522184181	1.00156378407235	Notsig
hsa_circRNA_100720	0.00192205232695675	0.513087560327469	0.0274300849377423	-7.78304901270908	0.978681477671299	0.984970006918592	1.00133315301078	Notsig
hsa_circRNA_400059	0.00178720422777912	1.36558398724987	0.0315993016360877	-7.7829133163616	0.975442296296664	0.982411400580756	1.00123956319575	Notsig
hsa_circRNA_100024	0.00177635511320939	0.762229784734562	0.0377785954710644	-7.78267694762815	0.970642314984601	0.978975995723796	1.00123203386933	Notsig
hsa_circRNA_104753	0.00159442172460678	0.979246420969481	0.0483766142303265	-7.78217355631505	0.962412928891671	0.972362352559976	1.00110577984725	Notsig
hsa_circRNA_101476	0.00146981528926571	0.345236795640087	0.0267529705826962	-7.78306924184694	0.979207587068173	0.985237881944186	1.001019317475	Notsig
hsa_circRNA_103422	0.00139820510695576	0.405301888227042	0.0253297769751858	-7.78311011256388	0.980313424725708	0.985674149587498	1.00096963171691	Notsig
hsa_circRNA_400021	0.00134241741082564	0.830384981144542	0.0231570731596257	-7.78316820010216	0.982001724454139	0.98652149176021	1.00093092588622	Notsig
hsa_circRNA_101140	0.00128355039262062	0.293774321517106	0.0463492791153569	-7.78227942738931	0.963986830218371	0.973342295530338	1.00089008522671	Notsig
hsa_circRNA_400057	0.00113336807833436	0.327328904188583	0.0354987470784926	-7.78276905614059	0.972413133152495	0.980294431490323	1.00078589954538	Notsig
hsa_circRNA_103594	0.001051254844743	0.894341934829324	0.0249002665309512	-7.78312200836919	0.980647168000875	0.985775344301331	1.00072893987932	Notsig
hsa_circRNA_001240	0.000970858171627564	0.723417168348627	0.0187789929280357	-7.78326943644751	0.985403988165541	0.989146324697858	1.00067317408443	Notsig
hsa_circRNA_100175	0.000898021247743075	0.872775069643465	0.0328618575685701	-7.78286844319705	0.974461471320009	0.981780395508292	1.00062265466494	Notsig
hsa_circRNA_100512	0.000807837987503446	0.318244780419577	0.0264878489888096	-7.78307702477206	0.979413586118079	0.985237881944186	1.000560107425	Notsig
hsa_circRNA_101888	0.000758680918187316	0.747351229559018	0.0227418957169269	-7.78317870756796	0.982324349078439	0.98652149176021	1.00052601583722	Notsig
hsa_circRNA_104468	0.000717652478131381	0.802678009025786	0.00787599691676962	-7.78342968725676	0.993878037238221	0.995054502717906	1.00049756253503	Notsig
hsa_circRNA_104708	0.000526780234000102	0.238258699715748	0.0114894380646308	-7.78339110131318	0.991069447269004	0.994125401447016	1.00036520290432	Notsig
hsa_circRNA_101022	0.000457827793523102	0.325400671393246	0.00947687818349308	-7.78341436889197	0.992633719996788	0.994761980149363	1.00031739240258	Notsig
hsa_circRNA_101535	0.000401840855662638	0.552936588031429	0.00946241099642915	-7.78341451997963	0.992644964821545	0.994761980149363	1.00027857365057	Notsig
hsa_circRNA_104646	0.00035890078825776	0.2476690597317	0.0102588525687749	-7.78340585895	0.992025922002674	0.994612997664606	1.00024880201557	Notsig
hsa_circRNA_103803	0.000219466271119129	0.570652860426735	0.00593813502505022	-7.78344444872338	0.995384302322494	0.996326677993332	1.00015213399826	Notsig
hsa_circRNA_103021	0.000218487219087571	0.426966890029354	0.00316858476587932	-7.78345835642919	0.997537055456	0.998245198183489	1.00015145526809	Notsig
hsa_circRNA_102465	0.000131761174142708	1.18528968406283	0.0022981230398596	-7.78346098040904	0.998213664781024	0.998449760728228	1.00009133405707	Notsig
hsa_circRNA_104123	0.000112424368695851	0.400282114766867	0.00267386836534571	-7.78345995023885	0.997921597970992	0.998393763382855	1.00007792967055	Notsig
hsa_circRNA_102154	-3.79375018981221e-05	0.388510849434042	-0.00113363707533575	-7.78346318402715	0.999118821190988	0.999118821190988	0.999973704073266	Notsig
hsa_circRNA_103248	-0.000356211307749099	0.504540431243406	-0.0106193124050694	-7.7834017091273	0.991745752510275	0.994567888870275	0.999753123615341	Notsig
hsa_circRNA_104251	-0.000442046254136685	0.739741576537476	-0.0127967522196465	-7.78337359406361	0.99005335145246	0.993341784885517	0.999693643821909	Notsig
hsa_circRNA_104382	-0.000608253407329562	0.471307308374066	-0.00857462748613975	-7.78342334984119	0.993335010203553	0.995054502717906	0.999578479730285	Notsig
hsa_circRNA_102331	-0.000705703786145928	0.443244456174922	-0.00806724467216381	-7.7834280059174	0.993729385083677	0.995054502717906	0.999510963027902	Notsig
hsa_circRNA_102246	-0.000768978587869007	0.295976571481895	-0.033993984031955	-7.78282671124646	0.973582009518198	0.981238874702683	0.999467126687349	Notsig
hsa_circRNA_100580	-0.000830247358460878	0.316498404107777	-0.0233150208723787	-7.78316415279385	0.981878987898432	0.98652149176021	0.999424681943251	Notsig
hsa_circRNA_104773	-0.000925794202563834	0.282086218728971	-0.0224440363492174	-7.78318612880931	0.982555810663042	0.98652149176021	0.999358494211594	Notsig
hsa_circRNA_103528	-0.00098043937599257	0.732513264508601	-0.0175525009731399	-7.78329400718609	0.986357169698453	0.98986817053981	0.999320642078981	Notsig
hsa_circRNA_104429	-0.00119918935835583	0.418678959460383	-0.0254596477015948	-7.78310647558745	0.98021251182755	0.985674149587498	0.999169130640559	Notsig
hsa_circRNA_000178	-0.00128000907862269	1.15468339778389	-0.00787758483481377	-7.78342967346277	0.993876802987736	0.995054502717906	0.999113158792376	Notsig
hsa_circRNA_100862	-0.00137452904097946	1.06517380605646	-0.0312017199261118	-7.78292708317697	0.975751169324007	0.982488498826483	0.999047702793708	Notsig
hsa_circRNA_103123	-0.00149764760796112	0.441048023221088	-0.0505748349845694	-7.78205364305695	0.960706555071034	0.971503591916644	0.998962448412321	Notsig
hsa_circRNA_101948	-0.00181606024124825	2.25183615546509	-0.0228886614422491	-7.78317501488515	0.982210300498047	0.98652149176021	0.998741994916703	Notsig
hsa_circRNA_102951	-0.00182277455188806	0.933855869252699	-0.0496857988570908	-7.78210278141854	0.961396646651486	0.971969021919467	0.998737346776793	Notsig
hsa_circRNA_102576	-0.00223685949821184	1.3665681024546	-0.0482960374214068	-7.78217785061688	0.96247548068481	0.972362352559976	0.998450728507569	Notsig
hsa_circRNA_101623	-0.00247829431937785	0.317921956009607	-0.0327046286600991	-7.78287412715231	0.974583613228614	0.981780395508292	0.998283651892879	Notsig
hsa_circRNA_002048	-0.00268737554156639	0.948924926782394	-0.0575685507465451	-7.78163671655417	0.955279104898136	0.966708622783971	0.998138987056307	Notsig
hsa_circRNA_101735	-0.00269928875916636	0.553089842908685	-0.0670315258616447	-7.78098680613681	0.947939289513231	0.962043497804525	0.998130744844672	Notsig
hsa_circRNA_100139	-0.00275387134492022	2.00061756861762	-0.0708307482292353	-7.78069813133979	0.94499388473178	0.959514799167035	0.99809298251456	Notsig
hsa_circRNA_104148	-0.00277225448882157	0.753500479987868	-0.0639976342647385	-7.78120591387251	0.950291957133192	0.963044497176197	0.998080264670867	Notsig
hsa_circRNA_100159	-0.00280853474599285	0.39572595037697	-0.0970546628676454	-7.77827226395665	0.924689758750754	0.941611603601478	0.998055165705144	Notsig
hsa_circRNA_100403	-0.00285534295798262	0.795580309577697	-0.0663575151306587	-7.78103635910245	0.948461914411387	0.962342954905411	0.998022784350396	Notsig
hsa_circRNA_102357	-0.00285994924051142	0.462655220342375	-0.0711471936907789	-7.78067336992146	0.944748594420756	0.959496110904269	0.998019597836652	Notsig
hsa_circRNA_104599	-0.00294560677394906	0.463487172718445	-0.0624639481511039	-7.78131281893199	0.951481465882445	0.963557260348865	0.997960343900891	Notsig
hsa_circRNA_104026	-0.00320254982046331	0.296796578369564	-0.0767814835104268	-7.78021403726016	0.94038226324151	0.955750202174561	0.997782623640458	Notsig
hsa_circRNA_104045	-0.00333206872471492	0.656910182182376	-0.0950282663463496	-7.77848669044	0.926256880740966	0.942753393177749	0.997693051064359	Notsig
hsa_circRNA_105021	-0.00364029093096629	0.275547535488961	-0.0472040271060197	-7.78223534320102	0.963323234841436	0.972986376915317	0.997479923342888	Notsig
hsa_circRNA_400026	-0.0037387027569078	0.426622271749608	-0.0642218617750337	-7.78119006709167	0.950118059665674	0.963044497176197	0.99741188368806	Notsig
hsa_circRNA_101370	-0.0039151709113846	0.594720510459918	-0.108643937932349	-7.77695918836984	0.915733892386443	0.934742609438153	0.997289889319812	Notsig
hsa_circRNA_100818	-0.00403555982312531	0.394094266224324	-0.163229566419146	-7.76879231819356	0.873740413436707	0.901267752160498	0.997206671708498	Notsig
hsa_circRNA_104281	-0.0041408894770566	0.268713866794585	-0.0954235322227475	-7.77844521922415	0.925951173898743	0.942669117577704	0.997133869351463	Notsig
hsa_circRNA_000006	-0.00430053299763689	-1.12038407262344	-2.53719844640003	-5.07156524562263	0.0304991174595714	0.0590300996505846	0.997023536155792	Down
hsa_circRNA_000113	-0.00430053299763689	-1.12038407262344	-2.53719844640003	-5.07156524562263	0.0304991174595714	0.0590300996505846	0.997023536155792	Down
hsa_circRNA_000191	-0.00430053299763689	-1.12038407262344	-2.53719844640003	-5.07156524562263	0.0304991174595714	0.0590300996505846	0.997023536155792	Down
hsa_circRNA_000195	-0.00430053299763689	-1.12038407262344	-2.53719844640003	-5.07156524562263	0.0304991174595714	0.0590300996505846	0.997023536155792	Down
hsa_circRNA_000212	-0.00430053299763689	-1.12038407262344	-2.53719844640003	-5.07156524562263	0.0304991174595714	0.0590300996505846	0.997023536155792	Down
hsa_circRNA_000390	-0.00430053299763689	-1.12038407262344	-2.53719844640003	-5.07156524562263	0.0304991174595714	0.0590300996505846	0.997023536155792	Down
hsa_circRNA_000404	-0.00430053299763689	-1.12038407262344	-2.53719844640003	-5.07156524562263	0.0304991174595714	0.0590300996505846	0.997023536155792	Down
hsa_circRNA_000425	-0.00430053299763689	-1.12038407262344	-2.53719844640003	-5.07156524562263	0.0304991174595714	0.0590300996505846	0.997023536155792	Down
hsa_circRNA_000454	-0.00430053299763689	-1.12038407262344	-2.53719844640003	-5.07156524562263	0.0304991174595714	0.0590300996505846	0.997023536155792	Down
hsa_circRNA_000543	-0.00430053299763689	-1.12038407262344	-2.53719844640003	-5.07156524562263	0.0304991174595714	0.0590300996505846	0.997023536155792	Down
hsa_circRNA_000556	-0.00430053299763689	-1.12038407262344	-2.53719844640003	-5.07156524562263	0.0304991174595714	0.0590300996505846	0.997023536155792	Down
hsa_circRNA_000569	-0.00430053299763689	-1.12038407262344	-2.53719844640003	-5.07156524562263	0.0304991174595714	0.0590300996505846	0.997023536155792	Down
hsa_circRNA_000574	-0.00430053299763689	-1.12038407262344	-2.53719844640003	-5.07156524562263	0.0304991174595714	0.0590300996505846	0.997023536155792	Down
hsa_circRNA_000581	-0.00430053299763689	-1.12038407262344	-2.53719844640003	-5.07156524562263	0.0304991174595714	0.0590300996505846	0.997023536155792	Down
hsa_circRNA_000620	-0.00430053299763689	-1.12038407262344	-2.53719844640003	-5.07156524562263	0.0304991174595714	0.0590300996505846	0.997023536155792	Down
hsa_circRNA_000626	-0.00430053299763689	-1.12038407262344	-2.53719844640003	-5.07156524562263	0.0304991174595714	0.0590300996505846	0.997023536155792	Down
hsa_circRNA_000658	-0.00430053299763689	-1.12038407262344	-2.53719844640003	-5.07156524562263	0.0304991174595714	0.0590300996505846	0.997023536155792	Down
hsa_circRNA_000708	-0.00430053299763689	-1.12038407262344	-2.53719844640003	-5.07156524562263	0.0304991174595714	0.0590300996505846	0.997023536155792	Down
hsa_circRNA_000798	-0.00430053299763689	-1.12038407262344	-2.53719844640003	-5.07156524562263	0.0304991174595714	0.0590300996505846	0.997023536155792	Down
hsa_circRNA_000799	-0.00430053299763689	-1.12038407262344	-2.53719844640003	-5.07156524562263	0.0304991174595714	0.0590300996505846	0.997023536155792	Down
hsa_circRNA_000807	-0.00430053299763689	-1.12038407262344	-2.53719844640003	-5.07156524562263	0.0304991174595714	0.0590300996505846	0.997023536155792	Down
hsa_circRNA_000818	-0.00430053299763689	-1.12038407262344	-2.53719844640003	-5.07156524562263	0.0304991174595714	0.0590300996505846	0.997023536155792	Down
hsa_circRNA_000820	-0.00430053299763689	-1.12038407262344	-2.53719844640003	-5.07156524562263	0.0304991174595714	0.0590300996505846	0.997023536155792	Down
hsa_circRNA_000863	-0.00430053299763689	-1.12038407262344	-2.53719844640003	-5.07156524562263	0.0304991174595714	0.0590300996505846	0.997023536155792	Down
hsa_circRNA_000905	-0.00430053299763689	-1.12038407262344	-2.53719844640003	-5.07156524562263	0.0304991174595714	0.0590300996505846	0.997023536155792	Down
hsa_circRNA_001066	-0.00430053299763689	-1.12038407262344	-2.53719844640003	-5.07156524562263	0.0304991174595714	0.0590300996505846	0.997023536155792	Down
hsa_circRNA_001072	-0.00430053299763689	-1.12038407262344	-2.53719844640003	-5.07156524562263	0.0304991174595714	0.0590300996505846	0.997023536155792	Down
hsa_circRNA_001090	-0.00430053299763689	-1.12038407262344	-2.53719844640003	-5.07156524562263	0.0304991174595714	0.0590300996505846	0.997023536155792	Down
hsa_circRNA_001172	-0.00430053299763689	-1.12038407262344	-2.53719844640003	-5.07156524562263	0.0304991174595714	0.0590300996505846	0.997023536155792	Down
hsa_circRNA_001181	-0.00430053299763689	-1.12038407262344	-2.53719844640003	-5.07156524562263	0.0304991174595714	0.0590300996505846	0.997023536155792	Down
hsa_circRNA_001210	-0.00430053299763689	-1.12038407262344	-2.53719844640003	-5.07156524562263	0.0304991174595714	0.0590300996505846	0.997023536155792	Down
hsa_circRNA_001282	-0.00430053299763689	-1.12038407262344	-2.53719844640003	-5.07156524562263	0.0304991174595714	0.0590300996505846	0.997023536155792	Down
hsa_circRNA_001300	-0.00430053299763689	-1.12038407262344	-2.53719844640003	-5.07156524562263	0.0304991174595714	0.0590300996505846	0.997023536155792	Down
hsa_circRNA_001359	-0.00430053299763689	-1.12038407262344	-2.53719844640003	-5.07156524562263	0.0304991174595714	0.0590300996505846	0.997023536155792	Down
hsa_circRNA_001372	-0.00430053299763689	-1.12038407262344	-2.53719844640003	-5.07156524562263	0.0304991174595714	0.0590300996505846	0.997023536155792	Down
hsa_circRNA_001415	-0.00430053299763689	-1.12038407262344	-2.53719844640003	-5.07156524562263	0.0304991174595714	0.0590300996505846	0.997023536155792	Down
hsa_circRNA_001468	-0.00430053299763689	-1.12038407262344	-2.53719844640003	-5.07156524562263	0.0304991174595714	0.0590300996505846	0.997023536155792	Down
hsa_circRNA_001622	-0.00430053299763689	-1.12038407262344	-2.53719844640003	-5.07156524562263	0.0304991174595714	0.0590300996505846	0.997023536155792	Down
hsa_circRNA_001658	-0.00430053299763689	-1.12038407262344	-2.53719844640003	-5.07156524562263	0.0304991174595714	0.0590300996505846	0.997023536155792	Down
hsa_circRNA_001702	-0.00430053299763689	-1.12038407262344	-2.53719844640003	-5.07156524562263	0.0304991174595714	0.0590300996505846	0.997023536155792	Down
hsa_circRNA_001747	-0.00430053299763689	-1.12038407262344	-2.53719844640003	-5.07156524562263	0.0304991174595714	0.0590300996505846	0.997023536155792	Down
hsa_circRNA_001769	-0.00430053299763689	-1.12038407262344	-2.53719844640003	-5.07156524562263	0.0304991174595714	0.0590300996505846	0.997023536155792	Down
hsa_circRNA_001783	-0.00430053299763689	-1.12038407262344	-2.53719844640003	-5.07156524562263	0.0304991174595714	0.0590300996505846	0.997023536155792	Down
hsa_circRNA_001785	-0.00430053299763689	-1.12038407262344	-2.53719844640003	-5.07156524562263	0.0304991174595714	0.0590300996505846	0.997023536155792	Down
hsa_circRNA_001819	-0.00430053299763689	-1.12038407262344	-2.53719844640003	-5.07156524562263	0.0304991174595714	0.0590300996505846	0.997023536155792	Down
hsa_circRNA_001826	-0.00430053299763689	-1.12038407262344	-2.53719844640003	-5.07156524562263	0.0304991174595714	0.0590300996505846	0.997023536155792	Down
hsa_circRNA_001844	-0.00430053299763689	-1.12038407262344	-2.53719844640003	-5.07156524562263	0.0304991174595714	0.0590300996505846	0.997023536155792	Down
hsa_circRNA_001946	-0.00430053299763689	-1.12038407262344	-2.53719844640003	-5.07156524562263	0.0304991174595714	0.0590300996505846	0.997023536155792	Down
hsa_circRNA_001992	-0.00430053299763689	-1.12038407262344	-2.53719844640003	-5.07156524562263	0.0304991174595714	0.0590300996505846	0.997023536155792	Down
hsa_circRNA_002008	-0.00430053299763689	-1.12038407262344	-2.53719844640003	-5.07156524562263	0.0304991174595714	0.0590300996505846	0.997023536155792	Down
hsa_circRNA_002045	-0.00430053299763689	-1.12038407262344	-2.53719844640003	-5.07156524562263	0.0304991174595714	0.0590300996505846	0.997023536155792	Down
hsa_circRNA_002051	-0.00430053299763689	-1.12038407262344	-2.53719844640003	-5.07156524562263	0.0304991174595714	0.0590300996505846	0.997023536155792	Down
hsa_circRNA_002115	-0.00430053299763689	-1.12038407262344	-2.53719844640003	-5.07156524562263	0.0304991174595714	0.0590300996505846	0.997023536155792	Down
hsa_circRNA_100002	-0.00430053299763689	-1.12038407262344	-2.53719844640003	-5.07156524562263	0.0304991174595714	0.0590300996505846	0.997023536155792	Down
hsa_circRNA_100005	-0.00430053299763689	-1.12038407262344	-2.53719844640003	-5.07156524562263	0.0304991174595714	0.0590300996505846	0.997023536155792	Down
hsa_circRNA_100006	-0.00430053299763689	-1.12038407262344	-2.53719844640003	-5.07156524562263	0.0304991174595714	0.0590300996505846	0.997023536155792	Down
hsa_circRNA_100010	-0.00430053299763689	-1.12038407262344	-2.53719844640003	-5.07156524562263	0.0304991174595714	0.0590300996505846	0.997023536155792	Down
hsa_circRNA_100012	-0.00430053299763689	-1.12038407262344	-2.53719844640003	-5.07156524562263	0.0304991174595714	0.0590300996505846	0.997023536155792	Down
hsa_circRNA_100013	-0.00430053299763689	-1.12038407262344	-2.53719844640003	-5.07156524562263	0.0304991174595714	0.0590300996505846	0.997023536155792	Down
hsa_circRNA_100014	-0.00430053299763689	-1.12038407262344	-2.53719844640003	-5.07156524562263	0.0304991174595714	0.0590300996505846	0.997023536155792	Down
hsa_circRNA_100015	-0.00430053299763689	-1.12038407262344	-2.53719844640003	-5.07156524562263	0.0304991174595714	0.0590300996505846	0.997023536155792	Down
hsa_circRNA_100016	-0.00430053299763689	-1.12038407262344	-2.53719844640003	-5.07156524562263	0.0304991174595714	0.0590300996505846	0.997023536155792	Down
hsa_circRNA_100019	-0.00430053299763689	-1.12038407262344	-2.53719844640003	-5.07156524562263	0.0304991174595714	0.0590300996505846	0.997023536155792	Down
hsa_circRNA_100023	-0.00430053299763689	-1.12038407262344	-2.53719844640003	-5.07156524562263	0.0304991174595714	0.0590300996505846	0.997023536155792	Down
hsa_circRNA_100025	-0.00430053299763689	-1.12038407262344	-2.53719844640003	-5.07156524562263	0.0304991174595714	0.0590300996505846	0.997023536155792	Down
hsa_circRNA_100030	-0.00430053299763689	-1.12038407262344	-2.53719844640003	-5.07156524562263	0.0304991174595714	0.0590300996505846	0.997023536155792	Down
hsa_circRNA_100036	-0.00430053299763689	-1.12038407262344	-2.53719844640003	-5.07156524562263	0.0304991174595714	0.0590300996505846	0.997023536155792	Down
hsa_circRNA_100043	-0.00430053299763689	-1.12038407262344	-2.53719844640003	-5.07156524562263	0.0304991174595714	0.0590300996505846	0.997023536155792	Down
hsa_circRNA_100047	-0.00430053299763689	-1.12038407262344	-2.53719844640003	-5.07156524562263	0.0304991174595714	0.0590300996505846	0.997023536155792	Down
hsa_circRNA_100049	-0.00430053299763689	-1.12038407262344	-2.53719844640003	-5.07156524562263	0.0304991174595714	0.0590300996505846	0.997023536155792	Down
hsa_circRNA_100057	-0.00430053299763689	-1.12038407262344	-2.53719844640003	-5.07156524562263	0.0304991174595714	0.0590300996505846	0.997023536155792	Down
hsa_circRNA_100065	-0.00430053299763689	-1.12038407262344	-2.53719844640003	-5.07156524562263	0.0304991174595714	0.0590300996505846	0.997023536155792	Down
hsa_circRNA_100066	-0.00430053299763689	-1.12038407262344	-2.53719844640003	-5.07156524562263	0.0304991174595714	0.0590300996505846	0.997023536155792	Down
hsa_circRNA_100067	-0.00430053299763689	-1.12038407262344	-2.53719844640003	-5.07156524562263	0.0304991174595714	0.0590300996505846	0.997023536155792	Down
hsa_circRNA_100074	-0.00430053299763689	-1.12038407262344	-2.53719844640003	-5.07156524562263	0.0304991174595714	0.0590300996505846	0.997023536155792	Down
hsa_circRNA_100079	-0.00430053299763689	-1.12038407262344	-2.53719844640003	-5.07156524562263	0.0304991174595714	0.0590300996505846	0.997023536155792	Down
hsa_circRNA_100080	-0.00430053299763689	-1.12038407262344	-2.53719844640003	-5.07156524562263	0.0304991174595714	0.0590300996505846	0.997023536155792	Down
hsa_circRNA_100081	-0.00430053299763689	-1.12038407262344	-2.53719844640003	-5.07156524562263	0.0304991174595714	0.0590300996505846	0.997023536155792	Down
hsa_circRNA_100082	-0.00430053299763689	-1.12038407262344	-2.53719844640003	-5.07156524562263	0.0304991174595714	0.0590300996505846	0.997023536155792	Down
hsa_circRNA_100087	-0.00430053299763689	-1.12038407262344	-2.53719844640003	-5.07156524562263	0.0304991174595714	0.0590300996505846	0.997023536155792	Down
hsa_circRNA_100092	-0.00430053299763689	-1.12038407262344	-2.53719844640003	-5.07156524562263	0.0304991174595714	0.0590300996505846	0.997023536155792	Down
hsa_circRNA_100093	-0.00430053299763689	-1.12038407262344	-2.53719844640003	-5.07156524562263	0.0304991174595714	0.0590300996505846	0.997023536155792	Down
hsa_circRNA_100095	-0.00430053299763689	-1.12038407262344	-2.53719844640003	-5.07156524562263	0.0304991174595714	0.0590300996505846	0.997023536155792	Down
hsa_circRNA_100097	-0.00430053299763689	-1.12038407262344	-2.53719844640003	-5.07156524562263	0.0304991174595714	0.0590300996505846	0.997023536155792	Down
hsa_circRNA_100098	-0.00430053299763689	-1.12038407262344	-2.53719844640003	-5.07156524562263	0.0304991174595714	0.0590300996505846	0.997023536155792	Down
hsa_circRNA_100100	-0.00430053299763689	-1.12038407262344	-2.53719844640003	-5.07156524562263	0.0304991174595714	0.0590300996505846	0.997023536155792	Down
hsa_circRNA_100118	-0.00430053299763689	-1.12038407262344	-2.53719844640003	-5.07156524562263	0.0304991174595714	0.0590300996505846	0.997023536155792	Down
hsa_circRNA_100121	-0.00430053299763689	-1.12038407262344	-2.53719844640003	-5.07156524562263	0.0304991174595714	0.0590300996505846	0.997023536155792	Down
hsa_circRNA_100124	-0.00430053299763689	-1.12038407262344	-2.53719844640003	-5.07156524562263	0.0304991174595714	0.0590300996505846	0.997023536155792	Down
hsa_circRNA_100125	-0.00430053299763689	-1.12038407262344	-2.53719844640003	-5.07156524562263	0.0304991174595714	0.0590300996505846	0.997023536155792	Down
hsa_circRNA_100126	-0.00430053299763689	-1.12038407262344	-2.53719844640003	-5.07156524562263	0.0304991174595714	0.0590300996505846	0.997023536155792	Down
hsa_circRNA_100127	-0.00430053299763689	-1.12038407262344	-2.53719844640003	-5.07156524562263	0.0304991174595714	0.0590300996505846	0.997023536155792	Down
hsa_circRNA_100129	-0.00430053299763689	-1.12038407262344	-2.53719844640003	-5.07156524562263	0.0304991174595714	0.0590300996505846	0.997023536155792	Down
hsa_circRNA_100130	-0.00430053299763689	-1.12038407262344	-2.53719844640003	-5.07156524562263	0.0304991174595714	0.0590300996505846	0.997023536155792	Down
hsa_circRNA_100131	-0.00430053299763689	-1.12038407262344	-2.53719844640003	-5.07156524562263	0.0304991174595714	0.0590300996505846	0.997023536155792	Down
hsa_circRNA_100132	-0.00430053299763689	-1.12038407262344	-2.53719844640003	-5.07156524562263	0.0304991174595714	0.0590300996505846	0.997023536155792	Down
hsa_circRNA_100133	-0.00430053299763689	-1.12038407262344	-2.53719844640003	-5.07156524562263	0.0304991174595714	0.0590300996505846	0.997023536155792	Down
hsa_circRNA_100135	-0.00430053299763689	-1.12038407262344	-2.53719844640003	-5.07156524562263	0.0304991174595714	0.0590300996505846	0.997023536155792	Down
hsa_circRNA_100137	-0.00430053299763689	-1.12038407262344	-2.53719844640003	-5.07156524562263	0.0304991174595714	0.0590300996505846	0.997023536155792	Down
hsa_circRNA_100143	-0.00430053299763689	-1.12038407262344	-2.53719844640003	-5.07156524562263	0.0304991174595714	0.0590300996505846	0.997023536155792	Down
hsa_circRNA_100144	-0.00430053299763689	-1.12038407262344	-2.53719844640003	-5.07156524562263	0.0304991174595714	0.0590300996505846	0.997023536155792	Down
hsa_circRNA_100145	-0.00430053299763689	-1.12038407262344	-2.53719844640003	-5.07156524562263	0.0304991174595714	0.0590300996505846	0.997023536155792	Down
hsa_circRNA_100162	-0.00430053299763689	-1.12038407262344	-2.53719844640003	-5.07156524562263	0.0304991174595714	0.0590300996505846	0.997023536155792	Down
hsa_circRNA_100164	-0.00430053299763689	-1.12038407262344	-2.53719844640003	-5.07156524562263	0.0304991174595714	0.0590300996505846	0.997023536155792	Down
hsa_circRNA_100166	-0.00430053299763689	-1.12038407262344	-2.53719844640003	-5.07156524562263	0.0304991174595714	0.0590300996505846	0.997023536155792	Down
hsa_circRNA_100169	-0.00430053299763689	-1.12038407262344	-2.53719844640003	-5.07156524562263	0.0304991174595714	0.0590300996505846	0.997023536155792	Down
hsa_circRNA_100171	-0.00430053299763689	-1.12038407262344	-2.53719844640003	-5.07156524562263	0.0304991174595714	0.0590300996505846	0.997023536155792	Down
hsa_circRNA_100174	-0.00430053299763689	-1.12038407262344	-2.53719844640003	-5.07156524562263	0.0304991174595714	0.0590300996505846	0.997023536155792	Down
hsa_circRNA_100187	-0.00430053299763689	-1.12038407262344	-2.53719844640003	-5.07156524562263	0.0304991174595714	0.0590300996505846	0.997023536155792	Down
hsa_circRNA_100190	-0.00430053299763689	-1.12038407262344	-2.53719844640003	-5.07156524562263	0.0304991174595714	0.0590300996505846	0.997023536155792	Down
hsa_circRNA_100194	-0.00430053299763689	-1.12038407262344	-2.53719844640003	-5.07156524562263	0.0304991174595714	0.0590300996505846	0.997023536155792	Down
hsa_circRNA_100197	-0.00430053299763689	-1.12038407262344	-2.53719844640003	-5.07156524562263	0.0304991174595714	0.0590300996505846	0.997023536155792	Down
hsa_circRNA_100200	-0.00430053299763689	-1.12038407262344	-2.53719844640003	-5.07156524562263	0.0304991174595714	0.0590300996505846	0.997023536155792	Down
hsa_circRNA_100201	-0.00430053299763689	-1.12038407262344	-2.53719844640003	-5.07156524562263	0.0304991174595714	0.0590300996505846	0.997023536155792	Down
hsa_circRNA_100203	-0.00430053299763689	-1.12038407262344	-2.53719844640003	-5.07156524562263	0.0304991174595714	0.0590300996505846	0.997023536155792	Down
hsa_circRNA_100212	-0.00430053299763689	-1.12038407262344	-2.53719844640003	-5.07156524562263	0.0304991174595714	0.0590300996505846	0.997023536155792	Down
hsa_circRNA_100214	-0.00430053299763689	-1.12038407262344	-2.53719844640003	-5.07156524562263	0.0304991174595714	0.0590300996505846	0.997023536155792	Down
hsa_circRNA_100215	-0.00430053299763689	-1.12038407262344	-2.53719844640003	-5.07156524562263	0.0304991174595714	0.0590300996505846	0.997023536155792	Down
hsa_circRNA_100217	-0.00430053299763689	-1.12038407262344	-2.53719844640003	-5.07156524562263	0.0304991174595714	0.0590300996505846	0.997023536155792	Down
hsa_circRNA_100218	-0.00430053299763689	-1.12038407262344	-2.53719844640003	-5.07156524562263	0.0304991174595714	0.0590300996505846	0.997023536155792	Down
hsa_circRNA_100219	-0.00430053299763689	-1.12038407262344	-2.53719844640003	-5.07156524562263	0.0304991174595714	0.0590300996505846	0.997023536155792	Down
hsa_circRNA_100220	-0.00430053299763689	-1.12038407262344	-2.53719844640003	-5.07156524562263	0.0304991174595714	0.0590300996505846	0.997023536155792	Down
hsa_circRNA_100221	-0.00430053299763689	-1.12038407262344	-2.53719844640003	-5.07156524562263	0.0304991174595714	0.0590300996505846	0.997023536155792	Down
hsa_circRNA_100224	-0.00430053299763689	-1.12038407262344	-2.53719844640003	-5.07156524562263	0.0304991174595714	0.0590300996505846	0.997023536155792	Down
hsa_circRNA_100225	-0.00430053299763689	-1.12038407262344	-2.53719844640003	-5.07156524562263	0.0304991174595714	0.0590300996505846	0.997023536155792	Down
hsa_circRNA_100228	-0.00430053299763689	-1.12038407262344	-2.53719844640003	-5.07156524562263	0.0304991174595714	0.0590300996505846	0.997023536155792	Down
hsa_circRNA_100231	-0.00430053299763689	-1.12038407262344	-2.53719844640003	-5.07156524562263	0.0304991174595714	0.0590300996505846	0.997023536155792	Down
hsa_circRNA_100232	-0.00430053299763689	-1.12038407262344	-2.53719844640003	-5.07156524562263	0.0304991174595714	0.0590300996505846	0.997023536155792	Down
hsa_circRNA_100233	-0.00430053299763689	-1.12038407262344	-2.53719844640003	-5.07156524562263	0.0304991174595714	0.0590300996505846	0.997023536155792	Down
hsa_circRNA_100235	-0.00430053299763689	-1.12038407262344	-2.53719844640003	-5.07156524562263	0.0304991174595714	0.0590300996505846	0.997023536155792	Down
hsa_circRNA_100241	-0.00430053299763689	-1.12038407262344	-2.53719844640003	-5.07156524562263	0.0304991174595714	0.0590300996505846	0.997023536155792	Down
hsa_circRNA_100243	-0.00430053299763689	-1.12038407262344	-2.53719844640003	-5.07156524562263	0.0304991174595714	0.0590300996505846	0.997023536155792	Down
hsa_circRNA_100247	-0.00430053299763689	-1.12038407262344	-2.53719844640003	-5.07156524562263	0.0304991174595714	0.0590300996505846	0.997023536155792	Down
hsa_circRNA_100254	-0.00430053299763689	-1.12038407262344	-2.53719844640003	-5.07156524562263	0.0304991174595714	0.0590300996505846	0.997023536155792	Down
hsa_circRNA_100259	-0.00430053299763689	-1.12038407262344	-2.53719844640003	-5.07156524562263	0.0304991174595714	0.0590300996505846	0.997023536155792	Down
hsa_circRNA_100264	-0.00430053299763689	-1.12038407262344	-2.53719844640003	-5.07156524562263	0.0304991174595714	0.0590300996505846	0.997023536155792	Down
hsa_circRNA_100266	-0.00430053299763689	-1.12038407262344	-2.53719844640003	-5.07156524562263	0.0304991174595714	0.0590300996505846	0.997023536155792	Down
hsa_circRNA_100274	-0.00430053299763689	-1.12038407262344	-2.53719844640003	-5.07156524562263	0.0304991174595714	0.0590300996505846	0.997023536155792	Down
hsa_circRNA_100276	-0.00430053299763689	-1.12038407262344	-2.53719844640003	-5.07156524562263	0.0304991174595714	0.0590300996505846	0.997023536155792	Down
hsa_circRNA_100277	-0.00430053299763689	-1.12038407262344	-2.53719844640003	-5.07156524562263	0.0304991174595714	0.0590300996505846	0.997023536155792	Down
hsa_circRNA_100282	-0.00430053299763689	-1.12038407262344	-2.53719844640003	-5.07156524562263	0.0304991174595714	0.0590300996505846	0.997023536155792	Down
hsa_circRNA_100284	-0.00430053299763689	-1.12038407262344	-2.53719844640003	-5.07156524562263	0.0304991174595714	0.0590300996505846	0.997023536155792	Down
hsa_circRNA_100285	-0.00430053299763689	-1.12038407262344	-2.53719844640003	-5.07156524562263	0.0304991174595714	0.0590300996505846	0.997023536155792	Down
hsa_circRNA_100288	-0.00430053299763689	-1.12038407262344	-2.53719844640003	-5.07156524562263	0.0304991174595714	0.0590300996505846	0.997023536155792	Down
hsa_circRNA_100291	-0.00430053299763689	-1.12038407262344	-2.53719844640003	-5.07156524562263	0.0304991174595714	0.0590300996505846	0.997023536155792	Down
hsa_circRNA_100295	-0.00430053299763689	-1.12038407262344	-2.53719844640003	-5.07156524562263	0.0304991174595714	0.0590300996505846	0.997023536155792	Down
hsa_circRNA_100298	-0.00430053299763689	-1.12038407262344	-2.53719844640003	-5.07156524562263	0.0304991174595714	0.0590300996505846	0.997023536155792	Down
hsa_circRNA_100299	-0.00430053299763689	-1.12038407262344	-2.53719844640003	-5.07156524562263	0.0304991174595714	0.0590300996505846	0.997023536155792	Down
hsa_circRNA_100303	-0.00430053299763689	-1.12038407262344	-2.53719844640003	-5.07156524562263	0.0304991174595714	0.0590300996505846	0.997023536155792	Down
hsa_circRNA_100307	-0.00430053299763689	-1.12038407262344	-2.53719844640003	-5.07156524562263	0.0304991174595714	0.0590300996505846	0.997023536155792	Down
hsa_circRNA_100309	-0.00430053299763689	-1.12038407262344	-2.53719844640003	-5.07156524562263	0.0304991174595714	0.0590300996505846	0.997023536155792	Down
hsa_circRNA_100310	-0.00430053299763689	-1.12038407262344	-2.53719844640003	-5.07156524562263	0.0304991174595714	0.0590300996505846	0.997023536155792	Down
hsa_circRNA_100311	-0.00430053299763689	-1.12038407262344	-2.53719844640003	-5.07156524562263	0.0304991174595714	0.0590300996505846	0.997023536155792	Down
hsa_circRNA_100312	-0.00430053299763689	-1.12038407262344	-2.53719844640003	-5.07156524562263	0.0304991174595714	0.0590300996505846	0.997023536155792	Down
hsa_circRNA_100313	-0.00430053299763689	-1.12038407262344	-2.53719844640003	-5.07156524562263	0.0304991174595714	0.0590300996505846	0.997023536155792	Down
hsa_circRNA_100315	-0.00430053299763689	-1.12038407262344	-2.53719844640003	-5.07156524562263	0.0304991174595714	0.0590300996505846	0.997023536155792	Down
hsa_circRNA_100318	-0.00430053299763689	-1.12038407262344	-2.53719844640003	-5.07156524562263	0.0304991174595714	0.0590300996505846	0.997023536155792	Down
hsa_circRNA_100320	-0.00430053299763689	-1.12038407262344	-2.53719844640003	-5.07156524562263	0.0304991174595714	0.0590300996505846	0.997023536155792	Down
hsa_circRNA_100324	-0.00430053299763689	-1.12038407262344	-2.53719844640003	-5.07156524562263	0.0304991174595714	0.0590300996505846	0.997023536155792	Down
hsa_circRNA_100326	-0.00430053299763689	-1.12038407262344	-2.53719844640003	-5.07156524562263	0.0304991174595714	0.0590300996505846	0.997023536155792	Down
hsa_circRNA_100330	-0.00430053299763689	-1.12038407262344	-2.53719844640003	-5.07156524562263	0.0304991174595714	0.0590300996505846	0.997023536155792	Down
hsa_circRNA_100333	-0.00430053299763689	-1.12038407262344	-2.53719844640003	-5.07156524562263	0.0304991174595714	0.0590300996505846	0.997023536155792	Down
hsa_circRNA_100336	-0.00430053299763689	-1.12038407262344	-2.53719844640003	-5.07156524562263	0.0304991174595714	0.0590300996505846	0.997023536155792	Down
hsa_circRNA_100337	-0.00430053299763689	-1.12038407262344	-2.53719844640003	-5.07156524562263	0.0304991174595714	0.0590300996505846	0.997023536155792	Down
hsa_circRNA_100338	-0.00430053299763689	-1.12038407262344	-2.53719844640003	-5.07156524562263	0.0304991174595714	0.0590300996505846	0.997023536155792	Down
hsa_circRNA_100341	-0.00430053299763689	-1.12038407262344	-2.53719844640003	-5.07156524562263	0.0304991174595714	0.0590300996505846	0.997023536155792	Down
hsa_circRNA_100345	-0.00430053299763689	-1.12038407262344	-2.53719844640003	-5.07156524562263	0.0304991174595714	0.0590300996505846	0.997023536155792	Down
hsa_circRNA_100346	-0.00430053299763689	-1.12038407262344	-2.53719844640003	-5.07156524562263	0.0304991174595714	0.0590300996505846	0.997023536155792	Down
hsa_circRNA_100347	-0.00430053299763689	-1.12038407262344	-2.53719844640003	-5.07156524562263	0.0304991174595714	0.0590300996505846	0.997023536155792	Down
hsa_circRNA_100354	-0.00430053299763689	-1.12038407262344	-2.53719844640003	-5.07156524562263	0.0304991174595714	0.0590300996505846	0.997023536155792	Down
hsa_circRNA_100355	-0.00430053299763689	-1.12038407262344	-2.53719844640003	-5.07156524562263	0.0304991174595714	0.0590300996505846	0.997023536155792	Down
hsa_circRNA_100358	-0.00430053299763689	-1.12038407262344	-2.53719844640003	-5.07156524562263	0.0304991174595714	0.0590300996505846	0.997023536155792	Down
hsa_circRNA_100359	-0.00430053299763689	-1.12038407262344	-2.53719844640003	-5.07156524562263	0.0304991174595714	0.0590300996505846	0.997023536155792	Down
hsa_circRNA_100362	-0.00430053299763689	-1.12038407262344	-2.53719844640003	-5.07156524562263	0.0304991174595714	0.0590300996505846	0.997023536155792	Down
hsa_circRNA_100363	-0.00430053299763689	-1.12038407262344	-2.53719844640003	-5.07156524562263	0.0304991174595714	0.0590300996505846	0.997023536155792	Down
hsa_circRNA_100364	-0.00430053299763689	-1.12038407262344	-2.53719844640003	-5.07156524562263	0.0304991174595714	0.0590300996505846	0.997023536155792	Down
hsa_circRNA_100368	-0.00430053299763689	-1.12038407262344	-2.53719844640003	-5.07156524562263	0.0304991174595714	0.0590300996505846	0.997023536155792	Down
hsa_circRNA_100369	-0.00430053299763689	-1.12038407262344	-2.53719844640003	-5.07156524562263	0.0304991174595714	0.0590300996505846	0.997023536155792	Down
hsa_circRNA_100372	-0.00430053299763689	-1.12038407262344	-2.53719844640003	-5.07156524562263	0.0304991174595714	0.0590300996505846	0.997023536155792	Down
hsa_circRNA_100376	-0.00430053299763689	-1.12038407262344	-2.53719844640003	-5.07156524562263	0.0304991174595714	0.0590300996505846	0.997023536155792	Down
hsa_circRNA_100378	-0.00430053299763689	-1.12038407262344	-2.53719844640003	-5.07156524562263	0.0304991174595714	0.0590300996505846	0.997023536155792	Down
hsa_circRNA_100380	-0.00430053299763689	-1.12038407262344	-2.53719844640003	-5.07156524562263	0.0304991174595714	0.0590300996505846	0.997023536155792	Down
hsa_circRNA_100381	-0.00430053299763689	-1.12038407262344	-2.53719844640003	-5.07156524562263	0.0304991174595714	0.0590300996505846	0.997023536155792	Down
hsa_circRNA_100384	-0.00430053299763689	-1.12038407262344	-2.53719844640003	-5.07156524562263	0.0304991174595714	0.0590300996505846	0.997023536155792	Down
hsa_circRNA_100393	-0.00430053299763689	-1.12038407262344	-2.53719844640003	-5.07156524562263	0.0304991174595714	0.0590300996505846	0.997023536155792	Down
hsa_circRNA_100394	-0.00430053299763689	-1.12038407262344	-2.53719844640003	-5.07156524562263	0.0304991174595714	0.0590300996505846	0.997023536155792	Down
hsa_circRNA_100398	-0.00430053299763689	-1.12038407262344	-2.53719844640003	-5.07156524562263	0.0304991174595714	0.0590300996505846	0.997023536155792	Down
hsa_circRNA_100399	-0.00430053299763689	-1.12038407262344	-2.53719844640003	-5.07156524562263	0.0304991174595714	0.0590300996505846	0.997023536155792	Down
hsa_circRNA_100414	-0.00430053299763689	-1.12038407262344	-2.53719844640003	-5.07156524562263	0.0304991174595714	0.0590300996505846	0.997023536155792	Down
hsa_circRNA_100415	-0.00430053299763689	-1.12038407262344	-2.53719844640003	-5.07156524562263	0.0304991174595714	0.0590300996505846	0.997023536155792	Down
hsa_circRNA_100417	-0.00430053299763689	-1.12038407262344	-2.53719844640003	-5.07156524562263	0.0304991174595714	0.0590300996505846	0.997023536155792	Down
hsa_circRNA_100419	-0.00430053299763689	-1.12038407262344	-2.53719844640003	-5.07156524562263	0.0304991174595714	0.0590300996505846	0.997023536155792	Down
hsa_circRNA_100427	-0.00430053299763689	-1.12038407262344	-2.53719844640003	-5.07156524562263	0.0304991174595714	0.0590300996505846	0.997023536155792	Down
hsa_circRNA_100428	-0.00430053299763689	-1.12038407262344	-2.53719844640003	-5.07156524562263	0.0304991174595714	0.0590300996505846	0.997023536155792	Down
hsa_circRNA_100432	-0.00430053299763689	-1.12038407262344	-2.53719844640003	-5.07156524562263	0.0304991174595714	0.0590300996505846	0.997023536155792	Down
hsa_circRNA_100434	-0.00430053299763689	-1.12038407262344	-2.53719844640003	-5.07156524562263	0.0304991174595714	0.0590300996505846	0.997023536155792	Down
hsa_circRNA_100442	-0.00430053299763689	-1.12038407262344	-2.53719844640003	-5.07156524562263	0.0304991174595714	0.0590300996505846	0.997023536155792	Down
hsa_circRNA_100444	-0.00430053299763689	-1.12038407262344	-2.53719844640003	-5.07156524562263	0.0304991174595714	0.0590300996505846	0.997023536155792	Down
hsa_circRNA_100451	-0.00430053299763689	-1.12038407262344	-2.53719844640003	-5.07156524562263	0.0304991174595714	0.0590300996505846	0.997023536155792	Down
hsa_circRNA_100452	-0.00430053299763689	-1.12038407262344	-2.53719844640003	-5.07156524562263	0.0304991174595714	0.0590300996505846	0.997023536155792	Down
hsa_circRNA_100455	-0.00430053299763689	-1.12038407262344	-2.53719844640003	-5.07156524562263	0.0304991174595714	0.0590300996505846	0.997023536155792	Down
hsa_circRNA_100457	-0.00430053299763689	-1.12038407262344	-2.53719844640003	-5.07156524562263	0.0304991174595714	0.0590300996505846	0.997023536155792	Down
hsa_circRNA_100458	-0.00430053299763689	-1.12038407262344	-2.53719844640003	-5.07156524562263	0.0304991174595714	0.0590300996505846	0.997023536155792	Down
hsa_circRNA_100459	-0.00430053299763689	-1.12038407262344	-2.53719844640003	-5.07156524562263	0.0304991174595714	0.0590300996505846	0.997023536155792	Down
hsa_circRNA_100460	-0.00430053299763689	-1.12038407262344	-2.53719844640003	-5.07156524562263	0.0304991174595714	0.0590300996505846	0.997023536155792	Down
hsa_circRNA_100462	-0.00430053299763689	-1.12038407262344	-2.53719844640003	-5.07156524562263	0.0304991174595714	0.0590300996505846	0.997023536155792	Down
hsa_circRNA_100468	-0.00430053299763689	-1.12038407262344	-2.53719844640003	-5.07156524562263	0.0304991174595714	0.0590300996505846	0.997023536155792	Down
hsa_circRNA_100472	-0.00430053299763689	-1.12038407262344	-2.53719844640003	-5.07156524562263	0.0304991174595714	0.0590300996505846	0.997023536155792	Down
hsa_circRNA_100474	-0.00430053299763689	-1.12038407262344	-2.53719844640003	-5.07156524562263	0.0304991174595714	0.0590300996505846	0.997023536155792	Down
hsa_circRNA_100475	-0.00430053299763689	-1.12038407262344	-2.53719844640003	-5.07156524562263	0.0304991174595714	0.0590300996505846	0.997023536155792	Down
hsa_circRNA_100480	-0.00430053299763689	-1.12038407262344	-2.53719844640003	-5.07156524562263	0.0304991174595714	0.0590300996505846	0.997023536155792	Down
hsa_circRNA_100481	-0.00430053299763689	-1.12038407262344	-2.53719844640003	-5.07156524562263	0.0304991174595714	0.0590300996505846	0.997023536155792	Down
hsa_circRNA_100485	-0.00430053299763689	-1.12038407262344	-2.53719844640003	-5.07156524562263	0.0304991174595714	0.0590300996505846	0.997023536155792	Down
hsa_circRNA_100486	-0.00430053299763689	-1.12038407262344	-2.53719844640003	-5.07156524562263	0.0304991174595714	0.0590300996505846	0.997023536155792	Down
hsa_circRNA_100487	-0.00430053299763689	-1.12038407262344	-2.53719844640003	-5.07156524562263	0.0304991174595714	0.0590300996505846	0.997023536155792	Down
hsa_circRNA_100491	-0.00430053299763689	-1.12038407262344	-2.53719844640003	-5.07156524562263	0.0304991174595714	0.0590300996505846	0.997023536155792	Down
hsa_circRNA_100493	-0.00430053299763689	-1.12038407262344	-2.53719844640003	-5.07156524562263	0.0304991174595714	0.0590300996505846	0.997023536155792	Down
hsa_circRNA_100502	-0.00430053299763689	-1.12038407262344	-2.53719844640003	-5.07156524562263	0.0304991174595714	0.0590300996505846	0.997023536155792	Down
hsa_circRNA_100506	-0.00430053299763689	-1.12038407262344	-2.53719844640003	-5.07156524562263	0.0304991174595714	0.0590300996505846	0.997023536155792	Down
hsa_circRNA_100509	-0.00430053299763689	-1.12038407262344	-2.53719844640003	-5.07156524562263	0.0304991174595714	0.0590300996505846	0.997023536155792	Down
hsa_circRNA_100516	-0.00430053299763689	-1.12038407262344	-2.53719844640003	-5.07156524562263	0.0304991174595714	0.0590300996505846	0.997023536155792	Down
hsa_circRNA_100518	-0.00430053299763689	-1.12038407262344	-2.53719844640003	-5.07156524562263	0.0304991174595714	0.0590300996505846	0.997023536155792	Down
hsa_circRNA_100519	-0.00430053299763689	-1.12038407262344	-2.53719844640003	-5.07156524562263	0.0304991174595714	0.0590300996505846	0.997023536155792	Down
hsa_circRNA_100523	-0.00430053299763689	-1.12038407262344	-2.53719844640003	-5.07156524562263	0.0304991174595714	0.0590300996505846	0.997023536155792	Down
hsa_circRNA_100526	-0.00430053299763689	-1.12038407262344	-2.53719844640003	-5.07156524562263	0.0304991174595714	0.0590300996505846	0.997023536155792	Down
hsa_circRNA_100527	-0.00430053299763689	-1.12038407262344	-2.53719844640003	-5.07156524562263	0.0304991174595714	0.0590300996505846	0.997023536155792	Down
hsa_circRNA_100531	-0.00430053299763689	-1.12038407262344	-2.53719844640003	-5.07156524562263	0.0304991174595714	0.0590300996505846	0.997023536155792	Down
hsa_circRNA_100532	-0.00430053299763689	-1.12038407262344	-2.53719844640003	-5.07156524562263	0.0304991174595714	0.0590300996505846	0.997023536155792	Down
hsa_circRNA_100536	-0.00430053299763689	-1.12038407262344	-2.53719844640003	-5.07156524562263	0.0304991174595714	0.0590300996505846	0.997023536155792	Down
hsa_circRNA_100546	-0.00430053299763689	-1.12038407262344	-2.53719844640003	-5.07156524562263	0.0304991174595714	0.0590300996505846	0.997023536155792	Down
hsa_circRNA_100547	-0.00430053299763689	-1.12038407262344	-2.53719844640003	-5.07156524562263	0.0304991174595714	0.0590300996505846	0.997023536155792	Down
hsa_circRNA_100548	-0.00430053299763689	-1.12038407262344	-2.53719844640003	-5.07156524562263	0.0304991174595714	0.0590300996505846	0.997023536155792	Down
hsa_circRNA_100550	-0.00430053299763689	-1.12038407262344	-2.53719844640003	-5.07156524562263	0.0304991174595714	0.0590300996505846	0.997023536155792	Down
hsa_circRNA_100551	-0.00430053299763689	-1.12038407262344	-2.53719844640003	-5.07156524562263	0.0304991174595714	0.0590300996505846	0.997023536155792	Down
hsa_circRNA_100552	-0.00430053299763689	-1.12038407262344	-2.53719844640003	-5.07156524562263	0.0304991174595714	0.0590300996505846	0.997023536155792	Down
hsa_circRNA_100563	-0.00430053299763689	-1.12038407262344	-2.53719844640003	-5.07156524562263	0.0304991174595714	0.0590300996505846	0.997023536155792	Down
hsa_circRNA_100564	-0.00430053299763689	-1.12038407262344	-2.53719844640003	-5.07156524562263	0.0304991174595714	0.0590300996505846	0.997023536155792	Down
hsa_circRNA_100568	-0.00430053299763689	-1.12038407262344	-2.53719844640003	-5.07156524562263	0.0304991174595714	0.0590300996505846	0.997023536155792	Down
hsa_circRNA_100569	-0.00430053299763689	-1.12038407262344	-2.53719844640003	-5.07156524562263	0.0304991174595714	0.0590300996505846	0.997023536155792	Down
hsa_circRNA_100573	-0.00430053299763689	-1.12038407262344	-2.53719844640003	-5.07156524562263	0.0304991174595714	0.0590300996505846	0.997023536155792	Down
hsa_circRNA_100576	-0.00430053299763689	-1.12038407262344	-2.53719844640003	-5.07156524562263	0.0304991174595714	0.0590300996505846	0.997023536155792	Down
hsa_circRNA_100584	-0.00430053299763689	-1.12038407262344	-2.53719844640003	-5.07156524562263	0.0304991174595714	0.0590300996505846	0.997023536155792	Down
hsa_circRNA_100591	-0.00430053299763689	-1.12038407262344	-2.53719844640003	-5.07156524562263	0.0304991174595714	0.0590300996505846	0.997023536155792	Down
hsa_circRNA_100594	-0.00430053299763689	-1.12038407262344	-2.53719844640003	-5.07156524562263	0.0304991174595714	0.0590300996505846	0.997023536155792	Down
hsa_circRNA_100595	-0.00430053299763689	-1.12038407262344	-2.53719844640003	-5.07156524562263	0.0304991174595714	0.0590300996505846	0.997023536155792	Down
hsa_circRNA_100597	-0.00430053299763689	-1.12038407262344	-2.53719844640003	-5.07156524562263	0.0304991174595714	0.0590300996505846	0.997023536155792	Down
hsa_circRNA_100598	-0.00430053299763689	-1.12038407262344	-2.53719844640003	-5.07156524562263	0.0304991174595714	0.0590300996505846	0.997023536155792	Down
hsa_circRNA_100599	-0.00430053299763689	-1.12038407262344	-2.53719844640003	-5.07156524562263	0.0304991174595714	0.0590300996505846	0.997023536155792	Down
hsa_circRNA_100611	-0.00430053299763689	-1.12038407262344	-2.53719844640003	-5.07156524562263	0.0304991174595714	0.0590300996505846	0.997023536155792	Down
hsa_circRNA_100627	-0.00430053299763689	-1.12038407262344	-2.53719844640003	-5.07156524562263	0.0304991174595714	0.0590300996505846	0.997023536155792	Down
hsa_circRNA_100628	-0.00430053299763689	-1.12038407262344	-2.53719844640003	-5.07156524562263	0.0304991174595714	0.0590300996505846	0.997023536155792	Down
hsa_circRNA_100636	-0.00430053299763689	-1.12038407262344	-2.53719844640003	-5.07156524562263	0.0304991174595714	0.0590300996505846	0.997023536155792	Down
hsa_circRNA_100637	-0.00430053299763689	-1.12038407262344	-2.53719844640003	-5.07156524562263	0.0304991174595714	0.0590300996505846	0.997023536155792	Down
hsa_circRNA_100638	-0.00430053299763689	-1.12038407262344	-2.53719844640003	-5.07156524562263	0.0304991174595714	0.0590300996505846	0.997023536155792	Down
hsa_circRNA_100639	-0.00430053299763689	-1.12038407262344	-2.53719844640003	-5.07156524562263	0.0304991174595714	0.0590300996505846	0.997023536155792	Down
hsa_circRNA_100642	-0.00430053299763689	-1.12038407262344	-2.53719844640003	-5.07156524562263	0.0304991174595714	0.0590300996505846	0.997023536155792	Down
hsa_circRNA_100648	-0.00430053299763689	-1.12038407262344	-2.53719844640003	-5.07156524562263	0.0304991174595714	0.0590300996505846	0.997023536155792	Down
hsa_circRNA_100652	-0.00430053299763689	-1.12038407262344	-2.53719844640003	-5.07156524562263	0.0304991174595714	0.0590300996505846	0.997023536155792	Down
hsa_circRNA_100653	-0.00430053299763689	-1.12038407262344	-2.53719844640003	-5.07156524562263	0.0304991174595714	0.0590300996505846	0.997023536155792	Down
hsa_circRNA_100654	-0.00430053299763689	-1.12038407262344	-2.53719844640003	-5.07156524562263	0.0304991174595714	0.0590300996505846	0.997023536155792	Down
hsa_circRNA_100661	-0.00430053299763689	-1.12038407262344	-2.53719844640003	-5.07156524562263	0.0304991174595714	0.0590300996505846	0.997023536155792	Down
hsa_circRNA_100662	-0.00430053299763689	-1.12038407262344	-2.53719844640003	-5.07156524562263	0.0304991174595714	0.0590300996505846	0.997023536155792	Down
hsa_circRNA_100671	-0.00430053299763689	-1.12038407262344	-2.53719844640003	-5.07156524562263	0.0304991174595714	0.0590300996505846	0.997023536155792	Down
hsa_circRNA_100682	-0.00430053299763689	-1.12038407262344	-2.53719844640003	-5.07156524562263	0.0304991174595714	0.0590300996505846	0.997023536155792	Down
hsa_circRNA_100683	-0.00430053299763689	-1.12038407262344	-2.53719844640003	-5.07156524562263	0.0304991174595714	0.0590300996505846	0.997023536155792	Down
hsa_circRNA_100689	-0.00430053299763689	-1.12038407262344	-2.53719844640003	-5.07156524562263	0.0304991174595714	0.0590300996505846	0.997023536155792	Down
hsa_circRNA_100690	-0.00430053299763689	-1.12038407262344	-2.53719844640003	-5.07156524562263	0.0304991174595714	0.0590300996505846	0.997023536155792	Down
hsa_circRNA_100692	-0.00430053299763689	-1.12038407262344	-2.53719844640003	-5.07156524562263	0.0304991174595714	0.0590300996505846	0.997023536155792	Down
hsa_circRNA_100698	-0.00430053299763689	-1.12038407262344	-2.53719844640003	-5.07156524562263	0.0304991174595714	0.0590300996505846	0.997023536155792	Down
hsa_circRNA_100700	-0.00430053299763689	-1.12038407262344	-2.53719844640003	-5.07156524562263	0.0304991174595714	0.0590300996505846	0.997023536155792	Down
hsa_circRNA_100701	-0.00430053299763689	-1.12038407262344	-2.53719844640003	-5.07156524562263	0.0304991174595714	0.0590300996505846	0.997023536155792	Down
hsa_circRNA_100708	-0.00430053299763689	-1.12038407262344	-2.53719844640003	-5.07156524562263	0.0304991174595714	0.0590300996505846	0.997023536155792	Down
hsa_circRNA_100712	-0.00430053299763689	-1.12038407262344	-2.53719844640003	-5.07156524562263	0.0304991174595714	0.0590300996505846	0.997023536155792	Down
hsa_circRNA_100717	-0.00430053299763689	-1.12038407262344	-2.53719844640003	-5.07156524562263	0.0304991174595714	0.0590300996505846	0.997023536155792	Down
hsa_circRNA_100718	-0.00430053299763689	-1.12038407262344	-2.53719844640003	-5.07156524562263	0.0304991174595714	0.0590300996505846	0.997023536155792	Down
hsa_circRNA_100722	-0.00430053299763689	-1.12038407262344	-2.53719844640003	-5.07156524562263	0.0304991174595714	0.0590300996505846	0.997023536155792	Down
hsa_circRNA_100723	-0.00430053299763689	-1.12038407262344	-2.53719844640003	-5.07156524562263	0.0304991174595714	0.0590300996505846	0.997023536155792	Down
hsa_circRNA_100724	-0.00430053299763689	-1.12038407262344	-2.53719844640003	-5.07156524562263	0.0304991174595714	0.0590300996505846	0.997023536155792	Down
hsa_circRNA_100725	-0.00430053299763689	-1.12038407262344	-2.53719844640003	-5.07156524562263	0.0304991174595714	0.0590300996505846	0.997023536155792	Down
hsa_circRNA_100727	-0.00430053299763689	-1.12038407262344	-2.53719844640003	-5.07156524562263	0.0304991174595714	0.0590300996505846	0.997023536155792	Down
hsa_circRNA_100729	-0.00430053299763689	-1.12038407262344	-2.53719844640003	-5.07156524562263	0.0304991174595714	0.0590300996505846	0.997023536155792	Down
hsa_circRNA_100730	-0.00430053299763689	-1.12038407262344	-2.53719844640003	-5.07156524562263	0.0304991174595714	0.0590300996505846	0.997023536155792	Down
hsa_circRNA_100738	-0.00430053299763689	-1.12038407262344	-2.53719844640003	-5.07156524562263	0.0304991174595714	0.0590300996505846	0.997023536155792	Down
hsa_circRNA_100739	-0.00430053299763689	-1.12038407262344	-2.53719844640003	-5.07156524562263	0.0304991174595714	0.0590300996505846	0.997023536155792	Down
hsa_circRNA_100743	-0.00430053299763689	-1.12038407262344	-2.53719844640003	-5.07156524562263	0.0304991174595714	0.0590300996505846	0.997023536155792	Down
hsa_circRNA_100745	-0.00430053299763689	-1.12038407262344	-2.53719844640003	-5.07156524562263	0.0304991174595714	0.0590300996505846	0.997023536155792	Down
hsa_circRNA_100746	-0.00430053299763689	-1.12038407262344	-2.53719844640003	-5.07156524562263	0.0304991174595714	0.0590300996505846	0.997023536155792	Down
hsa_circRNA_100747	-0.00430053299763689	-1.12038407262344	-2.53719844640003	-5.07156524562263	0.0304991174595714	0.0590300996505846	0.997023536155792	Down
hsa_circRNA_100762	-0.00430053299763689	-1.12038407262344	-2.53719844640003	-5.07156524562263	0.0304991174595714	0.0590300996505846	0.997023536155792	Down
hsa_circRNA_100764	-0.00430053299763689	-1.12038407262344	-2.53719844640003	-5.07156524562263	0.0304991174595714	0.0590300996505846	0.997023536155792	Down
hsa_circRNA_100768	-0.00430053299763689	-1.12038407262344	-2.53719844640003	-5.07156524562263	0.0304991174595714	0.0590300996505846	0.997023536155792	Down
hsa_circRNA_100769	-0.00430053299763689	-1.12038407262344	-2.53719844640003	-5.07156524562263	0.0304991174595714	0.0590300996505846	0.997023536155792	Down
hsa_circRNA_100773	-0.00430053299763689	-1.12038407262344	-2.53719844640003	-5.07156524562263	0.0304991174595714	0.0590300996505846	0.997023536155792	Down
hsa_circRNA_100774	-0.00430053299763689	-1.12038407262344	-2.53719844640003	-5.07156524562263	0.0304991174595714	0.0590300996505846	0.997023536155792	Down
hsa_circRNA_100781	-0.00430053299763689	-1.12038407262344	-2.53719844640003	-5.07156524562263	0.0304991174595714	0.0590300996505846	0.997023536155792	Down
hsa_circRNA_100782	-0.00430053299763689	-1.12038407262344	-2.53719844640003	-5.07156524562263	0.0304991174595714	0.0590300996505846	0.997023536155792	Down
hsa_circRNA_100783	-0.00430053299763689	-1.12038407262344	-2.53719844640003	-5.07156524562263	0.0304991174595714	0.0590300996505846	0.997023536155792	Down
hsa_circRNA_100785	-0.00430053299763689	-1.12038407262344	-2.53719844640003	-5.07156524562263	0.0304991174595714	0.0590300996505846	0.997023536155792	Down
hsa_circRNA_100786	-0.00430053299763689	-1.12038407262344	-2.53719844640003	-5.07156524562263	0.0304991174595714	0.0590300996505846	0.997023536155792	Down
hsa_circRNA_100793	-0.00430053299763689	-1.12038407262344	-2.53719844640003	-5.07156524562263	0.0304991174595714	0.0590300996505846	0.997023536155792	Down
hsa_circRNA_100794	-0.00430053299763689	-1.12038407262344	-2.53719844640003	-5.07156524562263	0.0304991174595714	0.0590300996505846	0.997023536155792	Down
hsa_circRNA_100795	-0.00430053299763689	-1.12038407262344	-2.53719844640003	-5.07156524562263	0.0304991174595714	0.0590300996505846	0.997023536155792	Down
hsa_circRNA_100801	-0.00430053299763689	-1.12038407262344	-2.53719844640003	-5.07156524562263	0.0304991174595714	0.0590300996505846	0.997023536155792	Down
hsa_circRNA_100803	-0.00430053299763689	-1.12038407262344	-2.53719844640003	-5.07156524562263	0.0304991174595714	0.0590300996505846	0.997023536155792	Down
hsa_circRNA_100807	-0.00430053299763689	-1.12038407262344	-2.53719844640003	-5.07156524562263	0.0304991174595714	0.0590300996505846	0.997023536155792	Down
hsa_circRNA_100811	-0.00430053299763689	-1.12038407262344	-2.53719844640003	-5.07156524562263	0.0304991174595714	0.0590300996505846	0.997023536155792	Down
hsa_circRNA_100813	-0.00430053299763689	-1.12038407262344	-2.53719844640003	-5.07156524562263	0.0304991174595714	0.0590300996505846	0.997023536155792	Down
hsa_circRNA_100814	-0.00430053299763689	-1.12038407262344	-2.53719844640003	-5.07156524562263	0.0304991174595714	0.0590300996505846	0.997023536155792	Down
hsa_circRNA_100817	-0.00430053299763689	-1.12038407262344	-2.53719844640003	-5.07156524562263	0.0304991174595714	0.0590300996505846	0.997023536155792	Down
hsa_circRNA_100819	-0.00430053299763689	-1.12038407262344	-2.53719844640003	-5.07156524562263	0.0304991174595714	0.0590300996505846	0.997023536155792	Down
hsa_circRNA_100824	-0.00430053299763689	-1.12038407262344	-2.53719844640003	-5.07156524562263	0.0304991174595714	0.0590300996505846	0.997023536155792	Down
hsa_circRNA_100825	-0.00430053299763689	-1.12038407262344	-2.53719844640003	-5.07156524562263	0.0304991174595714	0.0590300996505846	0.997023536155792	Down
hsa_circRNA_100828	-0.00430053299763689	-1.12038407262344	-2.53719844640003	-5.07156524562263	0.0304991174595714	0.0590300996505846	0.997023536155792	Down
hsa_circRNA_100830	-0.00430053299763689	-1.12038407262344	-2.53719844640003	-5.07156524562263	0.0304991174595714	0.0590300996505846	0.997023536155792	Down
hsa_circRNA_100831	-0.00430053299763689	-1.12038407262344	-2.53719844640003	-5.07156524562263	0.0304991174595714	0.0590300996505846	0.997023536155792	Down
hsa_circRNA_100833	-0.00430053299763689	-1.12038407262344	-2.53719844640003	-5.07156524562263	0.0304991174595714	0.0590300996505846	0.997023536155792	Down
hsa_circRNA_100837	-0.00430053299763689	-1.12038407262344	-2.53719844640003	-5.07156524562263	0.0304991174595714	0.0590300996505846	0.997023536155792	Down
hsa_circRNA_100838	-0.00430053299763689	-1.12038407262344	-2.53719844640003	-5.07156524562263	0.0304991174595714	0.0590300996505846	0.997023536155792	Down
hsa_circRNA_100839	-0.00430053299763689	-1.12038407262344	-2.53719844640003	-5.07156524562263	0.0304991174595714	0.0590300996505846	0.997023536155792	Down
hsa_circRNA_100841	-0.00430053299763689	-1.12038407262344	-2.53719844640003	-5.07156524562263	0.0304991174595714	0.0590300996505846	0.997023536155792	Down
hsa_circRNA_100843	-0.00430053299763689	-1.12038407262344	-2.53719844640003	-5.07156524562263	0.0304991174595714	0.0590300996505846	0.997023536155792	Down
hsa_circRNA_100844	-0.00430053299763689	-1.12038407262344	-2.53719844640003	-5.07156524562263	0.0304991174595714	0.0590300996505846	0.997023536155792	Down
hsa_circRNA_100846	-0.00430053299763689	-1.12038407262344	-2.53719844640003	-5.07156524562263	0.0304991174595714	0.0590300996505846	0.997023536155792	Down
hsa_circRNA_100847	-0.00430053299763689	-1.12038407262344	-2.53719844640003	-5.07156524562263	0.0304991174595714	0.0590300996505846	0.997023536155792	Down
hsa_circRNA_100854	-0.00430053299763689	-1.12038407262344	-2.53719844640003	-5.07156524562263	0.0304991174595714	0.0590300996505846	0.997023536155792	Down
hsa_circRNA_100856	-0.00430053299763689	-1.12038407262344	-2.53719844640003	-5.07156524562263	0.0304991174595714	0.0590300996505846	0.997023536155792	Down
hsa_circRNA_100858	-0.00430053299763689	-1.12038407262344	-2.53719844640003	-5.07156524562263	0.0304991174595714	0.0590300996505846	0.997023536155792	Down
hsa_circRNA_100859	-0.00430053299763689	-1.12038407262344	-2.53719844640003	-5.07156524562263	0.0304991174595714	0.0590300996505846	0.997023536155792	Down
hsa_circRNA_100867	-0.00430053299763689	-1.12038407262344	-2.53719844640003	-5.07156524562263	0.0304991174595714	0.0590300996505846	0.997023536155792	Down
hsa_circRNA_100870	-0.00430053299763689	-1.12038407262344	-2.53719844640003	-5.07156524562263	0.0304991174595714	0.0590300996505846	0.997023536155792	Down
hsa_circRNA_100880	-0.00430053299763689	-1.12038407262344	-2.53719844640003	-5.07156524562263	0.0304991174595714	0.0590300996505846	0.997023536155792	Down
hsa_circRNA_100884	-0.00430053299763689	-1.12038407262344	-2.53719844640003	-5.07156524562263	0.0304991174595714	0.0590300996505846	0.997023536155792	Down
hsa_circRNA_100886	-0.00430053299763689	-1.12038407262344	-2.53719844640003	-5.07156524562263	0.0304991174595714	0.0590300996505846	0.997023536155792	Down
hsa_circRNA_100888	-0.00430053299763689	-1.12038407262344	-2.53719844640003	-5.07156524562263	0.0304991174595714	0.0590300996505846	0.997023536155792	Down
hsa_circRNA_100894	-0.00430053299763689	-1.12038407262344	-2.53719844640003	-5.07156524562263	0.0304991174595714	0.0590300996505846	0.997023536155792	Down
hsa_circRNA_100895	-0.00430053299763689	-1.12038407262344	-2.53719844640003	-5.07156524562263	0.0304991174595714	0.0590300996505846	0.997023536155792	Down
hsa_circRNA_100897	-0.00430053299763689	-1.12038407262344	-2.53719844640003	-5.07156524562263	0.0304991174595714	0.0590300996505846	0.997023536155792	Down
hsa_circRNA_100900	-0.00430053299763689	-1.12038407262344	-2.53719844640003	-5.07156524562263	0.0304991174595714	0.0590300996505846	0.997023536155792	Down
hsa_circRNA_100901	-0.00430053299763689	-1.12038407262344	-2.53719844640003	-5.07156524562263	0.0304991174595714	0.0590300996505846	0.997023536155792	Down
hsa_circRNA_100902	-0.00430053299763689	-1.12038407262344	-2.53719844640003	-5.07156524562263	0.0304991174595714	0.0590300996505846	0.997023536155792	Down
hsa_circRNA_100907	-0.00430053299763689	-1.12038407262344	-2.53719844640003	-5.07156524562263	0.0304991174595714	0.0590300996505846	0.997023536155792	Down
hsa_circRNA_100914	-0.00430053299763689	-1.12038407262344	-2.53719844640003	-5.07156524562263	0.0304991174595714	0.0590300996505846	0.997023536155792	Down
hsa_circRNA_100915	-0.00430053299763689	-1.12038407262344	-2.53719844640003	-5.07156524562263	0.0304991174595714	0.0590300996505846	0.997023536155792	Down
hsa_circRNA_100918	-0.00430053299763689	-1.12038407262344	-2.53719844640003	-5.07156524562263	0.0304991174595714	0.0590300996505846	0.997023536155792	Down
hsa_circRNA_100921	-0.00430053299763689	-1.12038407262344	-2.53719844640003	-5.07156524562263	0.0304991174595714	0.0590300996505846	0.997023536155792	Down
hsa_circRNA_100922	-0.00430053299763689	-1.12038407262344	-2.53719844640003	-5.07156524562263	0.0304991174595714	0.0590300996505846	0.997023536155792	Down
hsa_circRNA_100923	-0.00430053299763689	-1.12038407262344	-2.53719844640003	-5.07156524562263	0.0304991174595714	0.0590300996505846	0.997023536155792	Down
hsa_circRNA_100924	-0.00430053299763689	-1.12038407262344	-2.53719844640003	-5.07156524562263	0.0304991174595714	0.0590300996505846	0.997023536155792	Down
hsa_circRNA_100925	-0.00430053299763689	-1.12038407262344	-2.53719844640003	-5.07156524562263	0.0304991174595714	0.0590300996505846	0.997023536155792	Down
hsa_circRNA_100927	-0.00430053299763689	-1.12038407262344	-2.53719844640003	-5.07156524562263	0.0304991174595714	0.0590300996505846	0.997023536155792	Down
hsa_circRNA_100929	-0.00430053299763689	-1.12038407262344	-2.53719844640003	-5.07156524562263	0.0304991174595714	0.0590300996505846	0.997023536155792	Down
hsa_circRNA_100937	-0.00430053299763689	-1.12038407262344	-2.53719844640003	-5.07156524562263	0.0304991174595714	0.0590300996505846	0.997023536155792	Down
hsa_circRNA_100940	-0.00430053299763689	-1.12038407262344	-2.53719844640003	-5.07156524562263	0.0304991174595714	0.0590300996505846	0.997023536155792	Down
hsa_circRNA_100947	-0.00430053299763689	-1.12038407262344	-2.53719844640003	-5.07156524562263	0.0304991174595714	0.0590300996505846	0.997023536155792	Down
hsa_circRNA_100948	-0.00430053299763689	-1.12038407262344	-2.53719844640003	-5.07156524562263	0.0304991174595714	0.0590300996505846	0.997023536155792	Down
hsa_circRNA_100949	-0.00430053299763689	-1.12038407262344	-2.53719844640003	-5.07156524562263	0.0304991174595714	0.0590300996505846	0.997023536155792	Down
hsa_circRNA_100951	-0.00430053299763689	-1.12038407262344	-2.53719844640003	-5.07156524562263	0.0304991174595714	0.0590300996505846	0.997023536155792	Down
hsa_circRNA_100954	-0.00430053299763689	-1.12038407262344	-2.53719844640003	-5.07156524562263	0.0304991174595714	0.0590300996505846	0.997023536155792	Down
hsa_circRNA_100958	-0.00430053299763689	-1.12038407262344	-2.53719844640003	-5.07156524562263	0.0304991174595714	0.0590300996505846	0.997023536155792	Down
hsa_circRNA_100965	-0.00430053299763689	-1.12038407262344	-2.53719844640003	-5.07156524562263	0.0304991174595714	0.0590300996505846	0.997023536155792	Down
hsa_circRNA_100967	-0.00430053299763689	-1.12038407262344	-2.53719844640003	-5.07156524562263	0.0304991174595714	0.0590300996505846	0.997023536155792	Down
hsa_circRNA_100969	-0.00430053299763689	-1.12038407262344	-2.53719844640003	-5.07156524562263	0.0304991174595714	0.0590300996505846	0.997023536155792	Down
hsa_circRNA_100974	-0.00430053299763689	-1.12038407262344	-2.53719844640003	-5.07156524562263	0.0304991174595714	0.0590300996505846	0.997023536155792	Down
hsa_circRNA_100976	-0.00430053299763689	-1.12038407262344	-2.53719844640003	-5.07156524562263	0.0304991174595714	0.0590300996505846	0.997023536155792	Down
hsa_circRNA_100977	-0.00430053299763689	-1.12038407262344	-2.53719844640003	-5.07156524562263	0.0304991174595714	0.0590300996505846	0.997023536155792	Down
hsa_circRNA_100978	-0.00430053299763689	-1.12038407262344	-2.53719844640003	-5.07156524562263	0.0304991174595714	0.0590300996505846	0.997023536155792	Down
hsa_circRNA_100983	-0.00430053299763689	-1.12038407262344	-2.53719844640003	-5.07156524562263	0.0304991174595714	0.0590300996505846	0.997023536155792	Down
hsa_circRNA_100985	-0.00430053299763689	-1.12038407262344	-2.53719844640003	-5.07156524562263	0.0304991174595714	0.0590300996505846	0.997023536155792	Down
hsa_circRNA_100993	-0.00430053299763689	-1.12038407262344	-2.53719844640003	-5.07156524562263	0.0304991174595714	0.0590300996505846	0.997023536155792	Down
hsa_circRNA_100995	-0.00430053299763689	-1.12038407262344	-2.53719844640003	-5.07156524562263	0.0304991174595714	0.0590300996505846	0.997023536155792	Down
hsa_circRNA_100996	-0.00430053299763689	-1.12038407262344	-2.53719844640003	-5.07156524562263	0.0304991174595714	0.0590300996505846	0.997023536155792	Down
hsa_circRNA_100998	-0.00430053299763689	-1.12038407262344	-2.53719844640003	-5.07156524562263	0.0304991174595714	0.0590300996505846	0.997023536155792	Down
hsa_circRNA_101005	-0.00430053299763689	-1.12038407262344	-2.53719844640003	-5.07156524562263	0.0304991174595714	0.0590300996505846	0.997023536155792	Down
hsa_circRNA_101010	-0.00430053299763689	-1.12038407262344	-2.53719844640003	-5.07156524562263	0.0304991174595714	0.0590300996505846	0.997023536155792	Down
hsa_circRNA_101016	-0.00430053299763689	-1.12038407262344	-2.53719844640003	-5.07156524562263	0.0304991174595714	0.0590300996505846	0.997023536155792	Down
hsa_circRNA_101017	-0.00430053299763689	-1.12038407262344	-2.53719844640003	-5.07156524562263	0.0304991174595714	0.0590300996505846	0.997023536155792	Down
hsa_circRNA_101019	-0.00430053299763689	-1.12038407262344	-2.53719844640003	-5.07156524562263	0.0304991174595714	0.0590300996505846	0.997023536155792	Down
hsa_circRNA_101020	-0.00430053299763689	-1.12038407262344	-2.53719844640003	-5.07156524562263	0.0304991174595714	0.0590300996505846	0.997023536155792	Down
hsa_circRNA_101021	-0.00430053299763689	-1.12038407262344	-2.53719844640003	-5.07156524562263	0.0304991174595714	0.0590300996505846	0.997023536155792	Down
hsa_circRNA_101027	-0.00430053299763689	-1.12038407262344	-2.53719844640003	-5.07156524562263	0.0304991174595714	0.0590300996505846	0.997023536155792	Down
hsa_circRNA_101029	-0.00430053299763689	-1.12038407262344	-2.53719844640003	-5.07156524562263	0.0304991174595714	0.0590300996505846	0.997023536155792	Down
hsa_circRNA_101033	-0.00430053299763689	-1.12038407262344	-2.53719844640003	-5.07156524562263	0.0304991174595714	0.0590300996505846	0.997023536155792	Down
hsa_circRNA_101045	-0.00430053299763689	-1.12038407262344	-2.53719844640003	-5.07156524562263	0.0304991174595714	0.0590300996505846	0.997023536155792	Down
hsa_circRNA_101046	-0.00430053299763689	-1.12038407262344	-2.53719844640003	-5.07156524562263	0.0304991174595714	0.0590300996505846	0.997023536155792	Down
hsa_circRNA_101049	-0.00430053299763689	-1.12038407262344	-2.53719844640003	-5.07156524562263	0.0304991174595714	0.0590300996505846	0.997023536155792	Down
hsa_circRNA_101052	-0.00430053299763689	-1.12038407262344	-2.53719844640003	-5.07156524562263	0.0304991174595714	0.0590300996505846	0.997023536155792	Down
hsa_circRNA_101053	-0.00430053299763689	-1.12038407262344	-2.53719844640003	-5.07156524562263	0.0304991174595714	0.0590300996505846	0.997023536155792	Down
hsa_circRNA_101054	-0.00430053299763689	-1.12038407262344	-2.53719844640003	-5.07156524562263	0.0304991174595714	0.0590300996505846	0.997023536155792	Down
hsa_circRNA_101056	-0.00430053299763689	-1.12038407262344	-2.53719844640003	-5.07156524562263	0.0304991174595714	0.0590300996505846	0.997023536155792	Down
hsa_circRNA_101059	-0.00430053299763689	-1.12038407262344	-2.53719844640003	-5.07156524562263	0.0304991174595714	0.0590300996505846	0.997023536155792	Down
hsa_circRNA_101068	-0.00430053299763689	-1.12038407262344	-2.53719844640003	-5.07156524562263	0.0304991174595714	0.0590300996505846	0.997023536155792	Down
hsa_circRNA_101069	-0.00430053299763689	-1.12038407262344	-2.53719844640003	-5.07156524562263	0.0304991174595714	0.0590300996505846	0.997023536155792	Down
hsa_circRNA_101070	-0.00430053299763689	-1.12038407262344	-2.53719844640003	-5.07156524562263	0.0304991174595714	0.0590300996505846	0.997023536155792	Down
hsa_circRNA_101071	-0.00430053299763689	-1.12038407262344	-2.53719844640003	-5.07156524562263	0.0304991174595714	0.0590300996505846	0.997023536155792	Down
hsa_circRNA_101079	-0.00430053299763689	-1.12038407262344	-2.53719844640003	-5.07156524562263	0.0304991174595714	0.0590300996505846	0.997023536155792	Down
hsa_circRNA_101080	-0.00430053299763689	-1.12038407262344	-2.53719844640003	-5.07156524562263	0.0304991174595714	0.0590300996505846	0.997023536155792	Down
hsa_circRNA_101081	-0.00430053299763689	-1.12038407262344	-2.53719844640003	-5.07156524562263	0.0304991174595714	0.0590300996505846	0.997023536155792	Down
hsa_circRNA_101085	-0.00430053299763689	-1.12038407262344	-2.53719844640003	-5.07156524562263	0.0304991174595714	0.0590300996505846	0.997023536155792	Down
hsa_circRNA_101086	-0.00430053299763689	-1.12038407262344	-2.53719844640003	-5.07156524562263	0.0304991174595714	0.0590300996505846	0.997023536155792	Down
hsa_circRNA_101087	-0.00430053299763689	-1.12038407262344	-2.53719844640003	-5.07156524562263	0.0304991174595714	0.0590300996505846	0.997023536155792	Down
hsa_circRNA_101089	-0.00430053299763689	-1.12038407262344	-2.53719844640003	-5.07156524562263	0.0304991174595714	0.0590300996505846	0.997023536155792	Down
hsa_circRNA_101091	-0.00430053299763689	-1.12038407262344	-2.53719844640003	-5.07156524562263	0.0304991174595714	0.0590300996505846	0.997023536155792	Down
hsa_circRNA_101093	-0.00430053299763689	-1.12038407262344	-2.53719844640003	-5.07156524562263	0.0304991174595714	0.0590300996505846	0.997023536155792	Down
hsa_circRNA_101095	-0.00430053299763689	-1.12038407262344	-2.53719844640003	-5.07156524562263	0.0304991174595714	0.0590300996505846	0.997023536155792	Down
hsa_circRNA_101096	-0.00430053299763689	-1.12038407262344	-2.53719844640003	-5.07156524562263	0.0304991174595714	0.0590300996505846	0.997023536155792	Down
hsa_circRNA_101097	-0.00430053299763689	-1.12038407262344	-2.53719844640003	-5.07156524562263	0.0304991174595714	0.0590300996505846	0.997023536155792	Down
hsa_circRNA_101098	-0.00430053299763689	-1.12038407262344	-2.53719844640003	-5.07156524562263	0.0304991174595714	0.0590300996505846	0.997023536155792	Down
hsa_circRNA_101099	-0.00430053299763689	-1.12038407262344	-2.53719844640003	-5.07156524562263	0.0304991174595714	0.0590300996505846	0.997023536155792	Down
hsa_circRNA_101100	-0.00430053299763689	-1.12038407262344	-2.53719844640003	-5.07156524562263	0.0304991174595714	0.0590300996505846	0.997023536155792	Down
hsa_circRNA_101103	-0.00430053299763689	-1.12038407262344	-2.53719844640003	-5.07156524562263	0.0304991174595714	0.0590300996505846	0.997023536155792	Down
hsa_circRNA_101112	-0.00430053299763689	-1.12038407262344	-2.53719844640003	-5.07156524562263	0.0304991174595714	0.0590300996505846	0.997023536155792	Down
hsa_circRNA_101113	-0.00430053299763689	-1.12038407262344	-2.53719844640003	-5.07156524562263	0.0304991174595714	0.0590300996505846	0.997023536155792	Down
hsa_circRNA_101119	-0.00430053299763689	-1.12038407262344	-2.53719844640003	-5.07156524562263	0.0304991174595714	0.0590300996505846	0.997023536155792	Down
hsa_circRNA_101121	-0.00430053299763689	-1.12038407262344	-2.53719844640003	-5.07156524562263	0.0304991174595714	0.0590300996505846	0.997023536155792	Down
hsa_circRNA_101122	-0.00430053299763689	-1.12038407262344	-2.53719844640003	-5.07156524562263	0.0304991174595714	0.0590300996505846	0.997023536155792	Down
hsa_circRNA_101123	-0.00430053299763689	-1.12038407262344	-2.53719844640003	-5.07156524562263	0.0304991174595714	0.0590300996505846	0.997023536155792	Down
hsa_circRNA_101124	-0.00430053299763689	-1.12038407262344	-2.53719844640003	-5.07156524562263	0.0304991174595714	0.0590300996505846	0.997023536155792	Down
hsa_circRNA_101126	-0.00430053299763689	-1.12038407262344	-2.53719844640003	-5.07156524562263	0.0304991174595714	0.0590300996505846	0.997023536155792	Down
hsa_circRNA_101130	-0.00430053299763689	-1.12038407262344	-2.53719844640003	-5.07156524562263	0.0304991174595714	0.0590300996505846	0.997023536155792	Down
hsa_circRNA_101131	-0.00430053299763689	-1.12038407262344	-2.53719844640003	-5.07156524562263	0.0304991174595714	0.0590300996505846	0.997023536155792	Down
hsa_circRNA_101137	-0.00430053299763689	-1.12038407262344	-2.53719844640003	-5.07156524562263	0.0304991174595714	0.0590300996505846	0.997023536155792	Down
hsa_circRNA_101146	-0.00430053299763689	-1.12038407262344	-2.53719844640003	-5.07156524562263	0.0304991174595714	0.0590300996505846	0.997023536155792	Down
hsa_circRNA_101157	-0.00430053299763689	-1.12038407262344	-2.53719844640003	-5.07156524562263	0.0304991174595714	0.0590300996505846	0.997023536155792	Down
hsa_circRNA_101158	-0.00430053299763689	-1.12038407262344	-2.53719844640003	-5.07156524562263	0.0304991174595714	0.0590300996505846	0.997023536155792	Down
hsa_circRNA_101163	-0.00430053299763689	-1.12038407262344	-2.53719844640003	-5.07156524562263	0.0304991174595714	0.0590300996505846	0.997023536155792	Down
hsa_circRNA_101166	-0.00430053299763689	-1.12038407262344	-2.53719844640003	-5.07156524562263	0.0304991174595714	0.0590300996505846	0.997023536155792	Down
hsa_circRNA_101168	-0.00430053299763689	-1.12038407262344	-2.53719844640003	-5.07156524562263	0.0304991174595714	0.0590300996505846	0.997023536155792	Down
hsa_circRNA_101172	-0.00430053299763689	-1.12038407262344	-2.53719844640003	-5.07156524562263	0.0304991174595714	0.0590300996505846	0.997023536155792	Down
hsa_circRNA_101173	-0.00430053299763689	-1.12038407262344	-2.53719844640003	-5.07156524562263	0.0304991174595714	0.0590300996505846	0.997023536155792	Down
hsa_circRNA_101191	-0.00430053299763689	-1.12038407262344	-2.53719844640003	-5.07156524562263	0.0304991174595714	0.0590300996505846	0.997023536155792	Down
hsa_circRNA_101192	-0.00430053299763689	-1.12038407262344	-2.53719844640003	-5.07156524562263	0.0304991174595714	0.0590300996505846	0.997023536155792	Down
hsa_circRNA_101193	-0.00430053299763689	-1.12038407262344	-2.53719844640003	-5.07156524562263	0.0304991174595714	0.0590300996505846	0.997023536155792	Down
hsa_circRNA_101194	-0.00430053299763689	-1.12038407262344	-2.53719844640003	-5.07156524562263	0.0304991174595714	0.0590300996505846	0.997023536155792	Down
hsa_circRNA_101195	-0.00430053299763689	-1.12038407262344	-2.53719844640003	-5.07156524562263	0.0304991174595714	0.0590300996505846	0.997023536155792	Down
hsa_circRNA_101196	-0.00430053299763689	-1.12038407262344	-2.53719844640003	-5.07156524562263	0.0304991174595714	0.0590300996505846	0.997023536155792	Down
hsa_circRNA_101197	-0.00430053299763689	-1.12038407262344	-2.53719844640003	-5.07156524562263	0.0304991174595714	0.0590300996505846	0.997023536155792	Down
hsa_circRNA_101198	-0.00430053299763689	-1.12038407262344	-2.53719844640003	-5.07156524562263	0.0304991174595714	0.0590300996505846	0.997023536155792	Down
hsa_circRNA_101200	-0.00430053299763689	-1.12038407262344	-2.53719844640003	-5.07156524562263	0.0304991174595714	0.0590300996505846	0.997023536155792	Down
hsa_circRNA_101202	-0.00430053299763689	-1.12038407262344	-2.53719844640003	-5.07156524562263	0.0304991174595714	0.0590300996505846	0.997023536155792	Down
hsa_circRNA_101203	-0.00430053299763689	-1.12038407262344	-2.53719844640003	-5.07156524562263	0.0304991174595714	0.0590300996505846	0.997023536155792	Down
hsa_circRNA_101204	-0.00430053299763689	-1.12038407262344	-2.53719844640003	-5.07156524562263	0.0304991174595714	0.0590300996505846	0.997023536155792	Down
hsa_circRNA_101208	-0.00430053299763689	-1.12038407262344	-2.53719844640003	-5.07156524562263	0.0304991174595714	0.0590300996505846	0.997023536155792	Down
hsa_circRNA_101217	-0.00430053299763689	-1.12038407262344	-2.53719844640003	-5.07156524562263	0.0304991174595714	0.0590300996505846	0.997023536155792	Down
hsa_circRNA_101218	-0.00430053299763689	-1.12038407262344	-2.53719844640003	-5.07156524562263	0.0304991174595714	0.0590300996505846	0.997023536155792	Down
hsa_circRNA_101224	-0.00430053299763689	-1.12038407262344	-2.53719844640003	-5.07156524562263	0.0304991174595714	0.0590300996505846	0.997023536155792	Down
hsa_circRNA_101228	-0.00430053299763689	-1.12038407262344	-2.53719844640003	-5.07156524562263	0.0304991174595714	0.0590300996505846	0.997023536155792	Down
hsa_circRNA_101232	-0.00430053299763689	-1.12038407262344	-2.53719844640003	-5.07156524562263	0.0304991174595714	0.0590300996505846	0.997023536155792	Down
hsa_circRNA_101235	-0.00430053299763689	-1.12038407262344	-2.53719844640003	-5.07156524562263	0.0304991174595714	0.0590300996505846	0.997023536155792	Down
hsa_circRNA_101238	-0.00430053299763689	-1.12038407262344	-2.53719844640003	-5.07156524562263	0.0304991174595714	0.0590300996505846	0.997023536155792	Down
hsa_circRNA_101239	-0.00430053299763689	-1.12038407262344	-2.53719844640003	-5.07156524562263	0.0304991174595714	0.0590300996505846	0.997023536155792	Down
hsa_circRNA_101241	-0.00430053299763689	-1.12038407262344	-2.53719844640003	-5.07156524562263	0.0304991174595714	0.0590300996505846	0.997023536155792	Down
hsa_circRNA_101242	-0.00430053299763689	-1.12038407262344	-2.53719844640003	-5.07156524562263	0.0304991174595714	0.0590300996505846	0.997023536155792	Down
hsa_circRNA_101245	-0.00430053299763689	-1.12038407262344	-2.53719844640003	-5.07156524562263	0.0304991174595714	0.0590300996505846	0.997023536155792	Down
hsa_circRNA_101250	-0.00430053299763689	-1.12038407262344	-2.53719844640003	-5.07156524562263	0.0304991174595714	0.0590300996505846	0.997023536155792	Down
hsa_circRNA_101259	-0.00430053299763689	-1.12038407262344	-2.53719844640003	-5.07156524562263	0.0304991174595714	0.0590300996505846	0.997023536155792	Down
hsa_circRNA_101260	-0.00430053299763689	-1.12038407262344	-2.53719844640003	-5.07156524562263	0.0304991174595714	0.0590300996505846	0.997023536155792	Down
hsa_circRNA_101261	-0.00430053299763689	-1.12038407262344	-2.53719844640003	-5.07156524562263	0.0304991174595714	0.0590300996505846	0.997023536155792	Down
hsa_circRNA_101262	-0.00430053299763689	-1.12038407262344	-2.53719844640003	-5.07156524562263	0.0304991174595714	0.0590300996505846	0.997023536155792	Down
hsa_circRNA_101269	-0.00430053299763689	-1.12038407262344	-2.53719844640003	-5.07156524562263	0.0304991174595714	0.0590300996505846	0.997023536155792	Down
hsa_circRNA_101270	-0.00430053299763689	-1.12038407262344	-2.53719844640003	-5.07156524562263	0.0304991174595714	0.0590300996505846	0.997023536155792	Down
hsa_circRNA_101273	-0.00430053299763689	-1.12038407262344	-2.53719844640003	-5.07156524562263	0.0304991174595714	0.0590300996505846	0.997023536155792	Down
hsa_circRNA_101274	-0.00430053299763689	-1.12038407262344	-2.53719844640003	-5.07156524562263	0.0304991174595714	0.0590300996505846	0.997023536155792	Down
hsa_circRNA_101280	-0.00430053299763689	-1.12038407262344	-2.53719844640003	-5.07156524562263	0.0304991174595714	0.0590300996505846	0.997023536155792	Down
hsa_circRNA_101294	-0.00430053299763689	-1.12038407262344	-2.53719844640003	-5.07156524562263	0.0304991174595714	0.0590300996505846	0.997023536155792	Down
hsa_circRNA_101299	-0.00430053299763689	-1.12038407262344	-2.53719844640003	-5.07156524562263	0.0304991174595714	0.0590300996505846	0.997023536155792	Down
hsa_circRNA_101300	-0.00430053299763689	-1.12038407262344	-2.53719844640003	-5.07156524562263	0.0304991174595714	0.0590300996505846	0.997023536155792	Down
hsa_circRNA_101301	-0.00430053299763689	-1.12038407262344	-2.53719844640003	-5.07156524562263	0.0304991174595714	0.0590300996505846	0.997023536155792	Down
hsa_circRNA_101310	-0.00430053299763689	-1.12038407262344	-2.53719844640003	-5.07156524562263	0.0304991174595714	0.0590300996505846	0.997023536155792	Down
hsa_circRNA_101316	-0.00430053299763689	-1.12038407262344	-2.53719844640003	-5.07156524562263	0.0304991174595714	0.0590300996505846	0.997023536155792	Down
hsa_circRNA_101319	-0.00430053299763689	-1.12038407262344	-2.53719844640003	-5.07156524562263	0.0304991174595714	0.0590300996505846	0.997023536155792	Down
hsa_circRNA_101321	-0.00430053299763689	-1.12038407262344	-2.53719844640003	-5.07156524562263	0.0304991174595714	0.0590300996505846	0.997023536155792	Down
hsa_circRNA_101324	-0.00430053299763689	-1.12038407262344	-2.53719844640003	-5.07156524562263	0.0304991174595714	0.0590300996505846	0.997023536155792	Down
hsa_circRNA_101326	-0.00430053299763689	-1.12038407262344	-2.53719844640003	-5.07156524562263	0.0304991174595714	0.0590300996505846	0.997023536155792	Down
hsa_circRNA_101327	-0.00430053299763689	-1.12038407262344	-2.53719844640003	-5.07156524562263	0.0304991174595714	0.0590300996505846	0.997023536155792	Down
hsa_circRNA_101330	-0.00430053299763689	-1.12038407262344	-2.53719844640003	-5.07156524562263	0.0304991174595714	0.0590300996505846	0.997023536155792	Down
hsa_circRNA_101333	-0.00430053299763689	-1.12038407262344	-2.53719844640003	-5.07156524562263	0.0304991174595714	0.0590300996505846	0.997023536155792	Down
hsa_circRNA_101335	-0.00430053299763689	-1.12038407262344	-2.53719844640003	-5.07156524562263	0.0304991174595714	0.0590300996505846	0.997023536155792	Down
hsa_circRNA_101337	-0.00430053299763689	-1.12038407262344	-2.53719844640003	-5.07156524562263	0.0304991174595714	0.0590300996505846	0.997023536155792	Down
hsa_circRNA_101340	-0.00430053299763689	-1.12038407262344	-2.53719844640003	-5.07156524562263	0.0304991174595714	0.0590300996505846	0.997023536155792	Down
hsa_circRNA_101343	-0.00430053299763689	-1.12038407262344	-2.53719844640003	-5.07156524562263	0.0304991174595714	0.0590300996505846	0.997023536155792	Down
hsa_circRNA_101345	-0.00430053299763689	-1.12038407262344	-2.53719844640003	-5.07156524562263	0.0304991174595714	0.0590300996505846	0.997023536155792	Down
hsa_circRNA_101347	-0.00430053299763689	-1.12038407262344	-2.53719844640003	-5.07156524562263	0.0304991174595714	0.0590300996505846	0.997023536155792	Down
hsa_circRNA_101348	-0.00430053299763689	-1.12038407262344	-2.53719844640003	-5.07156524562263	0.0304991174595714	0.0590300996505846	0.997023536155792	Down
hsa_circRNA_101349	-0.00430053299763689	-1.12038407262344	-2.53719844640003	-5.07156524562263	0.0304991174595714	0.0590300996505846	0.997023536155792	Down
hsa_circRNA_101356	-0.00430053299763689	-1.12038407262344	-2.53719844640003	-5.07156524562263	0.0304991174595714	0.0590300996505846	0.997023536155792	Down
hsa_circRNA_101359	-0.00430053299763689	-1.12038407262344	-2.53719844640003	-5.07156524562263	0.0304991174595714	0.0590300996505846	0.997023536155792	Down
hsa_circRNA_101360	-0.00430053299763689	-1.12038407262344	-2.53719844640003	-5.07156524562263	0.0304991174595714	0.0590300996505846	0.997023536155792	Down
hsa_circRNA_101361	-0.00430053299763689	-1.12038407262344	-2.53719844640003	-5.07156524562263	0.0304991174595714	0.0590300996505846	0.997023536155792	Down
hsa_circRNA_101362	-0.00430053299763689	-1.12038407262344	-2.53719844640003	-5.07156524562263	0.0304991174595714	0.0590300996505846	0.997023536155792	Down
hsa_circRNA_101363	-0.00430053299763689	-1.12038407262344	-2.53719844640003	-5.07156524562263	0.0304991174595714	0.0590300996505846	0.997023536155792	Down
hsa_circRNA_101364	-0.00430053299763689	-1.12038407262344	-2.53719844640003	-5.07156524562263	0.0304991174595714	0.0590300996505846	0.997023536155792	Down
hsa_circRNA_101371	-0.00430053299763689	-1.12038407262344	-2.53719844640003	-5.07156524562263	0.0304991174595714	0.0590300996505846	0.997023536155792	Down
hsa_circRNA_101375	-0.00430053299763689	-1.12038407262344	-2.53719844640003	-5.07156524562263	0.0304991174595714	0.0590300996505846	0.997023536155792	Down
hsa_circRNA_101376	-0.00430053299763689	-1.12038407262344	-2.53719844640003	-5.07156524562263	0.0304991174595714	0.0590300996505846	0.997023536155792	Down
hsa_circRNA_101383	-0.00430053299763689	-1.12038407262344	-2.53719844640003	-5.07156524562263	0.0304991174595714	0.0590300996505846	0.997023536155792	Down
hsa_circRNA_101386	-0.00430053299763689	-1.12038407262344	-2.53719844640003	-5.07156524562263	0.0304991174595714	0.0590300996505846	0.997023536155792	Down
hsa_circRNA_101387	-0.00430053299763689	-1.12038407262344	-2.53719844640003	-5.07156524562263	0.0304991174595714	0.0590300996505846	0.997023536155792	Down
hsa_circRNA_101388	-0.00430053299763689	-1.12038407262344	-2.53719844640003	-5.07156524562263	0.0304991174595714	0.0590300996505846	0.997023536155792	Down
hsa_circRNA_101389	-0.00430053299763689	-1.12038407262344	-2.53719844640003	-5.07156524562263	0.0304991174595714	0.0590300996505846	0.997023536155792	Down
hsa_circRNA_101390	-0.00430053299763689	-1.12038407262344	-2.53719844640003	-5.07156524562263	0.0304991174595714	0.0590300996505846	0.997023536155792	Down
hsa_circRNA_101391	-0.00430053299763689	-1.12038407262344	-2.53719844640003	-5.07156524562263	0.0304991174595714	0.0590300996505846	0.997023536155792	Down
hsa_circRNA_101392	-0.00430053299763689	-1.12038407262344	-2.53719844640003	-5.07156524562263	0.0304991174595714	0.0590300996505846	0.997023536155792	Down
hsa_circRNA_101393	-0.00430053299763689	-1.12038407262344	-2.53719844640003	-5.07156524562263	0.0304991174595714	0.0590300996505846	0.997023536155792	Down
hsa_circRNA_101394	-0.00430053299763689	-1.12038407262344	-2.53719844640003	-5.07156524562263	0.0304991174595714	0.0590300996505846	0.997023536155792	Down
hsa_circRNA_101395	-0.00430053299763689	-1.12038407262344	-2.53719844640003	-5.07156524562263	0.0304991174595714	0.0590300996505846	0.997023536155792	Down
hsa_circRNA_101400	-0.00430053299763689	-1.12038407262344	-2.53719844640003	-5.07156524562263	0.0304991174595714	0.0590300996505846	0.997023536155792	Down
hsa_circRNA_101409	-0.00430053299763689	-1.12038407262344	-2.53719844640003	-5.07156524562263	0.0304991174595714	0.0590300996505846	0.997023536155792	Down
hsa_circRNA_101414	-0.00430053299763689	-1.12038407262344	-2.53719844640003	-5.07156524562263	0.0304991174595714	0.0590300996505846	0.997023536155792	Down
hsa_circRNA_101416	-0.00430053299763689	-1.12038407262344	-2.53719844640003	-5.07156524562263	0.0304991174595714	0.0590300996505846	0.997023536155792	Down
hsa_circRNA_101417	-0.00430053299763689	-1.12038407262344	-2.53719844640003	-5.07156524562263	0.0304991174595714	0.0590300996505846	0.997023536155792	Down
hsa_circRNA_101418	-0.00430053299763689	-1.12038407262344	-2.53719844640003	-5.07156524562263	0.0304991174595714	0.0590300996505846	0.997023536155792	Down
hsa_circRNA_101426	-0.00430053299763689	-1.12038407262344	-2.53719844640003	-5.07156524562263	0.0304991174595714	0.0590300996505846	0.997023536155792	Down
hsa_circRNA_101430	-0.00430053299763689	-1.12038407262344	-2.53719844640003	-5.07156524562263	0.0304991174595714	0.0590300996505846	0.997023536155792	Down
hsa_circRNA_101432	-0.00430053299763689	-1.12038407262344	-2.53719844640003	-5.07156524562263	0.0304991174595714	0.0590300996505846	0.997023536155792	Down
hsa_circRNA_101435	-0.00430053299763689	-1.12038407262344	-2.53719844640003	-5.07156524562263	0.0304991174595714	0.0590300996505846	0.997023536155792	Down
hsa_circRNA_101436	-0.00430053299763689	-1.12038407262344	-2.53719844640003	-5.07156524562263	0.0304991174595714	0.0590300996505846	0.997023536155792	Down
hsa_circRNA_101439	-0.00430053299763689	-1.12038407262344	-2.53719844640003	-5.07156524562263	0.0304991174595714	0.0590300996505846	0.997023536155792	Down
hsa_circRNA_101446	-0.00430053299763689	-1.12038407262344	-2.53719844640003	-5.07156524562263	0.0304991174595714	0.0590300996505846	0.997023536155792	Down
hsa_circRNA_101447	-0.00430053299763689	-1.12038407262344	-2.53719844640003	-5.07156524562263	0.0304991174595714	0.0590300996505846	0.997023536155792	Down
hsa_circRNA_101456	-0.00430053299763689	-1.12038407262344	-2.53719844640003	-5.07156524562263	0.0304991174595714	0.0590300996505846	0.997023536155792	Down
hsa_circRNA_101459	-0.00430053299763689	-1.12038407262344	-2.53719844640003	-5.07156524562263	0.0304991174595714	0.0590300996505846	0.997023536155792	Down
hsa_circRNA_101460	-0.00430053299763689	-1.12038407262344	-2.53719844640003	-5.07156524562263	0.0304991174595714	0.0590300996505846	0.997023536155792	Down
hsa_circRNA_101462	-0.00430053299763689	-1.12038407262344	-2.53719844640003	-5.07156524562263	0.0304991174595714	0.0590300996505846	0.997023536155792	Down
hsa_circRNA_101468	-0.00430053299763689	-1.12038407262344	-2.53719844640003	-5.07156524562263	0.0304991174595714	0.0590300996505846	0.997023536155792	Down
hsa_circRNA_101473	-0.00430053299763689	-1.12038407262344	-2.53719844640003	-5.07156524562263	0.0304991174595714	0.0590300996505846	0.997023536155792	Down
hsa_circRNA_101475	-0.00430053299763689	-1.12038407262344	-2.53719844640003	-5.07156524562263	0.0304991174595714	0.0590300996505846	0.997023536155792	Down
hsa_circRNA_101477	-0.00430053299763689	-1.12038407262344	-2.53719844640003	-5.07156524562263	0.0304991174595714	0.0590300996505846	0.997023536155792	Down
hsa_circRNA_101481	-0.00430053299763689	-1.12038407262344	-2.53719844640003	-5.07156524562263	0.0304991174595714	0.0590300996505846	0.997023536155792	Down
hsa_circRNA_101483	-0.00430053299763689	-1.12038407262344	-2.53719844640003	-5.07156524562263	0.0304991174595714	0.0590300996505846	0.997023536155792	Down
hsa_circRNA_101484	-0.00430053299763689	-1.12038407262344	-2.53719844640003	-5.07156524562263	0.0304991174595714	0.0590300996505846	0.997023536155792	Down
hsa_circRNA_101485	-0.00430053299763689	-1.12038407262344	-2.53719844640003	-5.07156524562263	0.0304991174595714	0.0590300996505846	0.997023536155792	Down
hsa_circRNA_101489	-0.00430053299763689	-1.12038407262344	-2.53719844640003	-5.07156524562263	0.0304991174595714	0.0590300996505846	0.997023536155792	Down
hsa_circRNA_101490	-0.00430053299763689	-1.12038407262344	-2.53719844640003	-5.07156524562263	0.0304991174595714	0.0590300996505846	0.997023536155792	Down
hsa_circRNA_101493	-0.00430053299763689	-1.12038407262344	-2.53719844640003	-5.07156524562263	0.0304991174595714	0.0590300996505846	0.997023536155792	Down
hsa_circRNA_101496	-0.00430053299763689	-1.12038407262344	-2.53719844640003	-5.07156524562263	0.0304991174595714	0.0590300996505846	0.997023536155792	Down
hsa_circRNA_101499	-0.00430053299763689	-1.12038407262344	-2.53719844640003	-5.07156524562263	0.0304991174595714	0.0590300996505846	0.997023536155792	Down
hsa_circRNA_101500	-0.00430053299763689	-1.12038407262344	-2.53719844640003	-5.07156524562263	0.0304991174595714	0.0590300996505846	0.997023536155792	Down
hsa_circRNA_101502	-0.00430053299763689	-1.12038407262344	-2.53719844640003	-5.07156524562263	0.0304991174595714	0.0590300996505846	0.997023536155792	Down
hsa_circRNA_101505	-0.00430053299763689	-1.12038407262344	-2.53719844640003	-5.07156524562263	0.0304991174595714	0.0590300996505846	0.997023536155792	Down
hsa_circRNA_101506	-0.00430053299763689	-1.12038407262344	-2.53719844640003	-5.07156524562263	0.0304991174595714	0.0590300996505846	0.997023536155792	Down
hsa_circRNA_101507	-0.00430053299763689	-1.12038407262344	-2.53719844640003	-5.07156524562263	0.0304991174595714	0.0590300996505846	0.997023536155792	Down
hsa_circRNA_101508	-0.00430053299763689	-1.12038407262344	-2.53719844640003	-5.07156524562263	0.0304991174595714	0.0590300996505846	0.997023536155792	Down
hsa_circRNA_101513	-0.00430053299763689	-1.12038407262344	-2.53719844640003	-5.07156524562263	0.0304991174595714	0.0590300996505846	0.997023536155792	Down
hsa_circRNA_101514	-0.00430053299763689	-1.12038407262344	-2.53719844640003	-5.07156524562263	0.0304991174595714	0.0590300996505846	0.997023536155792	Down
hsa_circRNA_101516	-0.00430053299763689	-1.12038407262344	-2.53719844640003	-5.07156524562263	0.0304991174595714	0.0590300996505846	0.997023536155792	Down
hsa_circRNA_101519	-0.00430053299763689	-1.12038407262344	-2.53719844640003	-5.07156524562263	0.0304991174595714	0.0590300996505846	0.997023536155792	Down
hsa_circRNA_101520	-0.00430053299763689	-1.12038407262344	-2.53719844640003	-5.07156524562263	0.0304991174595714	0.0590300996505846	0.997023536155792	Down
hsa_circRNA_101521	-0.00430053299763689	-1.12038407262344	-2.53719844640003	-5.07156524562263	0.0304991174595714	0.0590300996505846	0.997023536155792	Down
hsa_circRNA_101533	-0.00430053299763689	-1.12038407262344	-2.53719844640003	-5.07156524562263	0.0304991174595714	0.0590300996505846	0.997023536155792	Down
hsa_circRNA_101534	-0.00430053299763689	-1.12038407262344	-2.53719844640003	-5.07156524562263	0.0304991174595714	0.0590300996505846	0.997023536155792	Down
hsa_circRNA_101540	-0.00430053299763689	-1.12038407262344	-2.53719844640003	-5.07156524562263	0.0304991174595714	0.0590300996505846	0.997023536155792	Down
hsa_circRNA_101543	-0.00430053299763689	-1.12038407262344	-2.53719844640003	-5.07156524562263	0.0304991174595714	0.0590300996505846	0.997023536155792	Down
hsa_circRNA_101544	-0.00430053299763689	-1.12038407262344	-2.53719844640003	-5.07156524562263	0.0304991174595714	0.0590300996505846	0.997023536155792	Down
hsa_circRNA_101545	-0.00430053299763689	-1.12038407262344	-2.53719844640003	-5.07156524562263	0.0304991174595714	0.0590300996505846	0.997023536155792	Down
hsa_circRNA_101546	-0.00430053299763689	-1.12038407262344	-2.53719844640003	-5.07156524562263	0.0304991174595714	0.0590300996505846	0.997023536155792	Down
hsa_circRNA_101548	-0.00430053299763689	-1.12038407262344	-2.53719844640003	-5.07156524562263	0.0304991174595714	0.0590300996505846	0.997023536155792	Down
hsa_circRNA_101550	-0.00430053299763689	-1.12038407262344	-2.53719844640003	-5.07156524562263	0.0304991174595714	0.0590300996505846	0.997023536155792	Down
hsa_circRNA_101553	-0.00430053299763689	-1.12038407262344	-2.53719844640003	-5.07156524562263	0.0304991174595714	0.0590300996505846	0.997023536155792	Down
hsa_circRNA_101554	-0.00430053299763689	-1.12038407262344	-2.53719844640003	-5.07156524562263	0.0304991174595714	0.0590300996505846	0.997023536155792	Down
hsa_circRNA_101559	-0.00430053299763689	-1.12038407262344	-2.53719844640003	-5.07156524562263	0.0304991174595714	0.0590300996505846	0.997023536155792	Down
hsa_circRNA_101561	-0.00430053299763689	-1.12038407262344	-2.53719844640003	-5.07156524562263	0.0304991174595714	0.0590300996505846	0.997023536155792	Down
hsa_circRNA_101563	-0.00430053299763689	-1.12038407262344	-2.53719844640003	-5.07156524562263	0.0304991174595714	0.0590300996505846	0.997023536155792	Down
hsa_circRNA_101564	-0.00430053299763689	-1.12038407262344	-2.53719844640003	-5.07156524562263	0.0304991174595714	0.0590300996505846	0.997023536155792	Down
hsa_circRNA_101566	-0.00430053299763689	-1.12038407262344	-2.53719844640003	-5.07156524562263	0.0304991174595714	0.0590300996505846	0.997023536155792	Down
hsa_circRNA_101567	-0.00430053299763689	-1.12038407262344	-2.53719844640003	-5.07156524562263	0.0304991174595714	0.0590300996505846	0.997023536155792	Down
hsa_circRNA_101568	-0.00430053299763689	-1.12038407262344	-2.53719844640003	-5.07156524562263	0.0304991174595714	0.0590300996505846	0.997023536155792	Down
hsa_circRNA_101572	-0.00430053299763689	-1.12038407262344	-2.53719844640003	-5.07156524562263	0.0304991174595714	0.0590300996505846	0.997023536155792	Down
hsa_circRNA_101573	-0.00430053299763689	-1.12038407262344	-2.53719844640003	-5.07156524562263	0.0304991174595714	0.0590300996505846	0.997023536155792	Down
hsa_circRNA_101574	-0.00430053299763689	-1.12038407262344	-2.53719844640003	-5.07156524562263	0.0304991174595714	0.0590300996505846	0.997023536155792	Down
hsa_circRNA_101577	-0.00430053299763689	-1.12038407262344	-2.53719844640003	-5.07156524562263	0.0304991174595714	0.0590300996505846	0.997023536155792	Down
hsa_circRNA_101578	-0.00430053299763689	-1.12038407262344	-2.53719844640003	-5.07156524562263	0.0304991174595714	0.0590300996505846	0.997023536155792	Down
hsa_circRNA_101582	-0.00430053299763689	-1.12038407262344	-2.53719844640003	-5.07156524562263	0.0304991174595714	0.0590300996505846	0.997023536155792	Down
hsa_circRNA_101583	-0.00430053299763689	-1.12038407262344	-2.53719844640003	-5.07156524562263	0.0304991174595714	0.0590300996505846	0.997023536155792	Down
hsa_circRNA_101585	-0.00430053299763689	-1.12038407262344	-2.53719844640003	-5.07156524562263	0.0304991174595714	0.0590300996505846	0.997023536155792	Down
hsa_circRNA_101587	-0.00430053299763689	-1.12038407262344	-2.53719844640003	-5.07156524562263	0.0304991174595714	0.0590300996505846	0.997023536155792	Down
hsa_circRNA_101588	-0.00430053299763689	-1.12038407262344	-2.53719844640003	-5.07156524562263	0.0304991174595714	0.0590300996505846	0.997023536155792	Down
hsa_circRNA_101593	-0.00430053299763689	-1.12038407262344	-2.53719844640003	-5.07156524562263	0.0304991174595714	0.0590300996505846	0.997023536155792	Down
hsa_circRNA_101600	-0.00430053299763689	-1.12038407262344	-2.53719844640003	-5.07156524562263	0.0304991174595714	0.0590300996505846	0.997023536155792	Down
hsa_circRNA_101601	-0.00430053299763689	-1.12038407262344	-2.53719844640003	-5.07156524562263	0.0304991174595714	0.0590300996505846	0.997023536155792	Down
hsa_circRNA_101605	-0.00430053299763689	-1.12038407262344	-2.53719844640003	-5.07156524562263	0.0304991174595714	0.0590300996505846	0.997023536155792	Down
hsa_circRNA_101606	-0.00430053299763689	-1.12038407262344	-2.53719844640003	-5.07156524562263	0.0304991174595714	0.0590300996505846	0.997023536155792	Down
hsa_circRNA_101607	-0.00430053299763689	-1.12038407262344	-2.53719844640003	-5.07156524562263	0.0304991174595714	0.0590300996505846	0.997023536155792	Down
hsa_circRNA_101608	-0.00430053299763689	-1.12038407262344	-2.53719844640003	-5.07156524562263	0.0304991174595714	0.0590300996505846	0.997023536155792	Down
hsa_circRNA_101609	-0.00430053299763689	-1.12038407262344	-2.53719844640003	-5.07156524562263	0.0304991174595714	0.0590300996505846	0.997023536155792	Down
hsa_circRNA_101610	-0.00430053299763689	-1.12038407262344	-2.53719844640003	-5.07156524562263	0.0304991174595714	0.0590300996505846	0.997023536155792	Down
hsa_circRNA_101611	-0.00430053299763689	-1.12038407262344	-2.53719844640003	-5.07156524562263	0.0304991174595714	0.0590300996505846	0.997023536155792	Down
hsa_circRNA_101613	-0.00430053299763689	-1.12038407262344	-2.53719844640003	-5.07156524562263	0.0304991174595714	0.0590300996505846	0.997023536155792	Down
hsa_circRNA_101614	-0.00430053299763689	-1.12038407262344	-2.53719844640003	-5.07156524562263	0.0304991174595714	0.0590300996505846	0.997023536155792	Down
hsa_circRNA_101616	-0.00430053299763689	-1.12038407262344	-2.53719844640003	-5.07156524562263	0.0304991174595714	0.0590300996505846	0.997023536155792	Down
hsa_circRNA_101625	-0.00430053299763689	-1.12038407262344	-2.53719844640003	-5.07156524562263	0.0304991174595714	0.0590300996505846	0.997023536155792	Down
hsa_circRNA_101626	-0.00430053299763689	-1.12038407262344	-2.53719844640003	-5.07156524562263	0.0304991174595714	0.0590300996505846	0.997023536155792	Down
hsa_circRNA_101628	-0.00430053299763689	-1.12038407262344	-2.53719844640003	-5.07156524562263	0.0304991174595714	0.0590300996505846	0.997023536155792	Down
hsa_circRNA_101629	-0.00430053299763689	-1.12038407262344	-2.53719844640003	-5.07156524562263	0.0304991174595714	0.0590300996505846	0.997023536155792	Down
hsa_circRNA_101631	-0.00430053299763689	-1.12038407262344	-2.53719844640003	-5.07156524562263	0.0304991174595714	0.0590300996505846	0.997023536155792	Down
hsa_circRNA_101633	-0.00430053299763689	-1.12038407262344	-2.53719844640003	-5.07156524562263	0.0304991174595714	0.0590300996505846	0.997023536155792	Down
hsa_circRNA_101637	-0.00430053299763689	-1.12038407262344	-2.53719844640003	-5.07156524562263	0.0304991174595714	0.0590300996505846	0.997023536155792	Down
hsa_circRNA_101638	-0.00430053299763689	-1.12038407262344	-2.53719844640003	-5.07156524562263	0.0304991174595714	0.0590300996505846	0.997023536155792	Down
hsa_circRNA_101648	-0.00430053299763689	-1.12038407262344	-2.53719844640003	-5.07156524562263	0.0304991174595714	0.0590300996505846	0.997023536155792	Down
hsa_circRNA_101650	-0.00430053299763689	-1.12038407262344	-2.53719844640003	-5.07156524562263	0.0304991174595714	0.0590300996505846	0.997023536155792	Down
hsa_circRNA_101657	-0.00430053299763689	-1.12038407262344	-2.53719844640003	-5.07156524562263	0.0304991174595714	0.0590300996505846	0.997023536155792	Down
hsa_circRNA_101663	-0.00430053299763689	-1.12038407262344	-2.53719844640003	-5.07156524562263	0.0304991174595714	0.0590300996505846	0.997023536155792	Down
hsa_circRNA_101664	-0.00430053299763689	-1.12038407262344	-2.53719844640003	-5.07156524562263	0.0304991174595714	0.0590300996505846	0.997023536155792	Down
hsa_circRNA_101666	-0.00430053299763689	-1.12038407262344	-2.53719844640003	-5.07156524562263	0.0304991174595714	0.0590300996505846	0.997023536155792	Down
hsa_circRNA_101667	-0.00430053299763689	-1.12038407262344	-2.53719844640003	-5.07156524562263	0.0304991174595714	0.0590300996505846	0.997023536155792	Down
hsa_circRNA_101669	-0.00430053299763689	-1.12038407262344	-2.53719844640003	-5.07156524562263	0.0304991174595714	0.0590300996505846	0.997023536155792	Down
hsa_circRNA_101671	-0.00430053299763689	-1.12038407262344	-2.53719844640003	-5.07156524562263	0.0304991174595714	0.0590300996505846	0.997023536155792	Down
hsa_circRNA_101676	-0.00430053299763689	-1.12038407262344	-2.53719844640003	-5.07156524562263	0.0304991174595714	0.0590300996505846	0.997023536155792	Down
hsa_circRNA_101677	-0.00430053299763689	-1.12038407262344	-2.53719844640003	-5.07156524562263	0.0304991174595714	0.0590300996505846	0.997023536155792	Down
hsa_circRNA_101685	-0.00430053299763689	-1.12038407262344	-2.53719844640003	-5.07156524562263	0.0304991174595714	0.0590300996505846	0.997023536155792	Down
hsa_circRNA_101686	-0.00430053299763689	-1.12038407262344	-2.53719844640003	-5.07156524562263	0.0304991174595714	0.0590300996505846	0.997023536155792	Down
hsa_circRNA_101687	-0.00430053299763689	-1.12038407262344	-2.53719844640003	-5.07156524562263	0.0304991174595714	0.0590300996505846	0.997023536155792	Down
hsa_circRNA_101690	-0.00430053299763689	-1.12038407262344	-2.53719844640003	-5.07156524562263	0.0304991174595714	0.0590300996505846	0.997023536155792	Down
hsa_circRNA_101691	-0.00430053299763689	-1.12038407262344	-2.53719844640003	-5.07156524562263	0.0304991174595714	0.0590300996505846	0.997023536155792	Down
hsa_circRNA_101699	-0.00430053299763689	-1.12038407262344	-2.53719844640003	-5.07156524562263	0.0304991174595714	0.0590300996505846	0.997023536155792	Down
hsa_circRNA_101700	-0.00430053299763689	-1.12038407262344	-2.53719844640003	-5.07156524562263	0.0304991174595714	0.0590300996505846	0.997023536155792	Down
hsa_circRNA_101701	-0.00430053299763689	-1.12038407262344	-2.53719844640003	-5.07156524562263	0.0304991174595714	0.0590300996505846	0.997023536155792	Down
hsa_circRNA_101702	-0.00430053299763689	-1.12038407262344	-2.53719844640003	-5.07156524562263	0.0304991174595714	0.0590300996505846	0.997023536155792	Down
hsa_circRNA_101709	-0.00430053299763689	-1.12038407262344	-2.53719844640003	-5.07156524562263	0.0304991174595714	0.0590300996505846	0.997023536155792	Down
hsa_circRNA_101710	-0.00430053299763689	-1.12038407262344	-2.53719844640003	-5.07156524562263	0.0304991174595714	0.0590300996505846	0.997023536155792	Down
hsa_circRNA_101713	-0.00430053299763689	-1.12038407262344	-2.53719844640003	-5.07156524562263	0.0304991174595714	0.0590300996505846	0.997023536155792	Down
hsa_circRNA_101714	-0.00430053299763689	-1.12038407262344	-2.53719844640003	-5.07156524562263	0.0304991174595714	0.0590300996505846	0.997023536155792	Down
hsa_circRNA_101715	-0.00430053299763689	-1.12038407262344	-2.53719844640003	-5.07156524562263	0.0304991174595714	0.0590300996505846	0.997023536155792	Down
hsa_circRNA_101723	-0.00430053299763689	-1.12038407262344	-2.53719844640003	-5.07156524562263	0.0304991174595714	0.0590300996505846	0.997023536155792	Down
hsa_circRNA_101724	-0.00430053299763689	-1.12038407262344	-2.53719844640003	-5.07156524562263	0.0304991174595714	0.0590300996505846	0.997023536155792	Down
hsa_circRNA_101726	-0.00430053299763689	-1.12038407262344	-2.53719844640003	-5.07156524562263	0.0304991174595714	0.0590300996505846	0.997023536155792	Down
hsa_circRNA_101730	-0.00430053299763689	-1.12038407262344	-2.53719844640003	-5.07156524562263	0.0304991174595714	0.0590300996505846	0.997023536155792	Down
hsa_circRNA_101731	-0.00430053299763689	-1.12038407262344	-2.53719844640003	-5.07156524562263	0.0304991174595714	0.0590300996505846	0.997023536155792	Down
hsa_circRNA_101736	-0.00430053299763689	-1.12038407262344	-2.53719844640003	-5.07156524562263	0.0304991174595714	0.0590300996505846	0.997023536155792	Down
hsa_circRNA_101752	-0.00430053299763689	-1.12038407262344	-2.53719844640003	-5.07156524562263	0.0304991174595714	0.0590300996505846	0.997023536155792	Down
hsa_circRNA_101754	-0.00430053299763689	-1.12038407262344	-2.53719844640003	-5.07156524562263	0.0304991174595714	0.0590300996505846	0.997023536155792	Down
hsa_circRNA_101755	-0.00430053299763689	-1.12038407262344	-2.53719844640003	-5.07156524562263	0.0304991174595714	0.0590300996505846	0.997023536155792	Down
hsa_circRNA_101761	-0.00430053299763689	-1.12038407262344	-2.53719844640003	-5.07156524562263	0.0304991174595714	0.0590300996505846	0.997023536155792	Down
hsa_circRNA_101774	-0.00430053299763689	-1.12038407262344	-2.53719844640003	-5.07156524562263	0.0304991174595714	0.0590300996505846	0.997023536155792	Down
hsa_circRNA_101781	-0.00430053299763689	-1.12038407262344	-2.53719844640003	-5.07156524562263	0.0304991174595714	0.0590300996505846	0.997023536155792	Down
hsa_circRNA_101783	-0.00430053299763689	-1.12038407262344	-2.53719844640003	-5.07156524562263	0.0304991174595714	0.0590300996505846	0.997023536155792	Down
hsa_circRNA_101786	-0.00430053299763689	-1.12038407262344	-2.53719844640003	-5.07156524562263	0.0304991174595714	0.0590300996505846	0.997023536155792	Down
hsa_circRNA_101790	-0.00430053299763689	-1.12038407262344	-2.53719844640003	-5.07156524562263	0.0304991174595714	0.0590300996505846	0.997023536155792	Down
hsa_circRNA_101799	-0.00430053299763689	-1.12038407262344	-2.53719844640003	-5.07156524562263	0.0304991174595714	0.0590300996505846	0.997023536155792	Down
hsa_circRNA_101801	-0.00430053299763689	-1.12038407262344	-2.53719844640003	-5.07156524562263	0.0304991174595714	0.0590300996505846	0.997023536155792	Down
hsa_circRNA_101804	-0.00430053299763689	-1.12038407262344	-2.53719844640003	-5.07156524562263	0.0304991174595714	0.0590300996505846	0.997023536155792	Down
hsa_circRNA_101809	-0.00430053299763689	-1.12038407262344	-2.53719844640003	-5.07156524562263	0.0304991174595714	0.0590300996505846	0.997023536155792	Down
hsa_circRNA_101814	-0.00430053299763689	-1.12038407262344	-2.53719844640003	-5.07156524562263	0.0304991174595714	0.0590300996505846	0.997023536155792	Down
hsa_circRNA_101817	-0.00430053299763689	-1.12038407262344	-2.53719844640003	-5.07156524562263	0.0304991174595714	0.0590300996505846	0.997023536155792	Down
hsa_circRNA_101818	-0.00430053299763689	-1.12038407262344	-2.53719844640003	-5.07156524562263	0.0304991174595714	0.0590300996505846	0.997023536155792	Down
hsa_circRNA_101821	-0.00430053299763689	-1.12038407262344	-2.53719844640003	-5.07156524562263	0.0304991174595714	0.0590300996505846	0.997023536155792	Down
hsa_circRNA_101822	-0.00430053299763689	-1.12038407262344	-2.53719844640003	-5.07156524562263	0.0304991174595714	0.0590300996505846	0.997023536155792	Down
hsa_circRNA_101823	-0.00430053299763689	-1.12038407262344	-2.53719844640003	-5.07156524562263	0.0304991174595714	0.0590300996505846	0.997023536155792	Down
hsa_circRNA_101825	-0.00430053299763689	-1.12038407262344	-2.53719844640003	-5.07156524562263	0.0304991174595714	0.0590300996505846	0.997023536155792	Down
hsa_circRNA_101828	-0.00430053299763689	-1.12038407262344	-2.53719844640003	-5.07156524562263	0.0304991174595714	0.0590300996505846	0.997023536155792	Down
hsa_circRNA_101829	-0.00430053299763689	-1.12038407262344	-2.53719844640003	-5.07156524562263	0.0304991174595714	0.0590300996505846	0.997023536155792	Down
hsa_circRNA_101831	-0.00430053299763689	-1.12038407262344	-2.53719844640003	-5.07156524562263	0.0304991174595714	0.0590300996505846	0.997023536155792	Down
hsa_circRNA_101836	-0.00430053299763689	-1.12038407262344	-2.53719844640003	-5.07156524562263	0.0304991174595714	0.0590300996505846	0.997023536155792	Down
hsa_circRNA_101837	-0.00430053299763689	-1.12038407262344	-2.53719844640003	-5.07156524562263	0.0304991174595714	0.0590300996505846	0.997023536155792	Down
hsa_circRNA_101843	-0.00430053299763689	-1.12038407262344	-2.53719844640003	-5.07156524562263	0.0304991174595714	0.0590300996505846	0.997023536155792	Down
hsa_circRNA_101844	-0.00430053299763689	-1.12038407262344	-2.53719844640003	-5.07156524562263	0.0304991174595714	0.0590300996505846	0.997023536155792	Down
hsa_circRNA_101845	-0.00430053299763689	-1.12038407262344	-2.53719844640003	-5.07156524562263	0.0304991174595714	0.0590300996505846	0.997023536155792	Down
hsa_circRNA_101847	-0.00430053299763689	-1.12038407262344	-2.53719844640003	-5.07156524562263	0.0304991174595714	0.0590300996505846	0.997023536155792	Down
hsa_circRNA_101849	-0.00430053299763689	-1.12038407262344	-2.53719844640003	-5.07156524562263	0.0304991174595714	0.0590300996505846	0.997023536155792	Down
hsa_circRNA_101854	-0.00430053299763689	-1.12038407262344	-2.53719844640003	-5.07156524562263	0.0304991174595714	0.0590300996505846	0.997023536155792	Down
hsa_circRNA_101855	-0.00430053299763689	-1.12038407262344	-2.53719844640003	-5.07156524562263	0.0304991174595714	0.0590300996505846	0.997023536155792	Down
hsa_circRNA_101856	-0.00430053299763689	-1.12038407262344	-2.53719844640003	-5.07156524562263	0.0304991174595714	0.0590300996505846	0.997023536155792	Down
hsa_circRNA_101858	-0.00430053299763689	-1.12038407262344	-2.53719844640003	-5.07156524562263	0.0304991174595714	0.0590300996505846	0.997023536155792	Down
hsa_circRNA_101860	-0.00430053299763689	-1.12038407262344	-2.53719844640003	-5.07156524562263	0.0304991174595714	0.0590300996505846	0.997023536155792	Down
hsa_circRNA_101870	-0.00430053299763689	-1.12038407262344	-2.53719844640003	-5.07156524562263	0.0304991174595714	0.0590300996505846	0.997023536155792	Down
hsa_circRNA_101874	-0.00430053299763689	-1.12038407262344	-2.53719844640003	-5.07156524562263	0.0304991174595714	0.0590300996505846	0.997023536155792	Down
hsa_circRNA_101876	-0.00430053299763689	-1.12038407262344	-2.53719844640003	-5.07156524562263	0.0304991174595714	0.0590300996505846	0.997023536155792	Down
hsa_circRNA_101878	-0.00430053299763689	-1.12038407262344	-2.53719844640003	-5.07156524562263	0.0304991174595714	0.0590300996505846	0.997023536155792	Down
[truncated: 2,230 more rows]
