# Supplementary material for: Construction and analysis of a survival-associated competing endogenous RNA network in breast cancer
Source: Front Surg. 2023 Jan 6;9:1021195. doi: 10.3389/fsurg.2022.1021195 (PMC9852745; doi:10.3389/fsurg.2022.1021195)
Supplement: Supplementary file 5 [file Datasheet5.zip › Figure_2/heatmap.R]

library(pheatmap)
setwd("E:/Yuhuangding/ceRNA/circ_GSE101123/Rep_Pvalue_FC1")
dat=read.table(file="GSE101123.Sig.Tumor.Normal.heatmap.txt", fill=T,header=T,row.names=1,sep="\t")
sample_class=read.table("sample.class.txt", fill=T, sep="\t",header=T, row.names=1)
png("GSE101123.Sig.Tumor.Normal.heatmap.png", width = 9.60, height = 9.60, units = "px", pointsize = 12, res=144)
pheatmap(dat, annotation_col=sample_class, show_rownames=F, fontsize=15, color = colorRampPalette(c("blue", "white", "red"))(50), annotation_legend=F, border_color=NA, scale="row")
dev.off()
