# Supplementary material for: Construction and analysis of a survival-associated competing endogenous RNA network in breast cancer
Source: Front Surg. 2023 Jan 6;9:1021195. doi: 10.3389/fsurg.2022.1021195 (PMC9852745; doi:10.3389/fsurg.2022.1021195)
Supplement: Supplementary file 5 [file Datasheet5.zip › Figure_2/sample.class.txt]

Sample	Group
GSM2699583	Cell
GSM2699584	Cell
GSM2699585	Cell
GSM2699586	Cell
GSM2699587	Tumor
GSM2699588	Tumor
GSM2699589	Tumor
GSM2699590	Tumor
GSM2699591	Tumor
GSM2699592	Tumor
GSM2699593	Tumor
GSM2699594	Tumor
GSM2699595	Normal
GSM2699596	Normal
GSM2699597	Normal
