# Supplementary material for: Construction and analysis of a survival-associated competing endogenous RNA network in breast cancer
Source: Front Surg. 2023 Jan 6;9:1021195. doi: 10.3389/fsurg.2022.1021195 (PMC9852745; doi:10.3389/fsurg.2022.1021195)
Supplement: Supplementary file 6 [file Datasheet6.zip]

Archive with 7 entries (6 files):
- Figure_3/GSE97811.Sig.Tumor.Normal.heatmap.png
- Figure_3/GSE97811.Tumor.Normal
- Figure_3/GSE97811.Tumor.Normal.sig.txt
- Figure_3/Vol.R
- Figure_3/sample.class.txt
- Figure_3/sigheatmap.R
- Figure_3/
