# Supplementary material for: Construction and analysis of a survival-associated competing endogenous RNA network in breast cancer
Source: Front Surg. 2023 Jan 6;9:1021195. doi: 10.3389/fsurg.2022.1021195 (PMC9852745; doi:10.3389/fsurg.2022.1021195)
Supplement: Supplementary file 6 [file Datasheet6.zip › Figure_3/GSE97811.Tumor.Normal]

Sample_name	GSM2578783	GSM2578786	GSM2578787	GSM2578788	GSM2578789	GSM2578790	GSM2578791	GSM2578792	GSM2578793	GSM2578794	GSM2578795	GSM2578796	GSM2578797	GSM2578798	GSM2578799	GSM2578800	GSM2578784	GSM2578785	GSM2578801	GSM2578802	GSM2578803	GSM2578804	GSM2578805	GSM2578806	GSM2578807	GSM2578808	GSM2578809	GSM2578810	GSM2578811	GSM2578812	GSM2578813	GSM2578814	GSM2578815	GSM2578816	GSM2578817	GSM2578818	GSM2578819	GSM2578820	GSM2578821	GSM2578822	GSM2578823	GSM2578824	GSM2578825	GSM2578826	GSM2578827	GSM2578828	GSM2578829	GSM2578830	GSM2578831
hsa-miR-15a-5p	0.627231089191862	0.654845677732175	0.76615712255597	0.535624137478201	0.523949449461293	0.466894502760589	0.681304283294171	0.313508495857263	0.6686687159995	0.563498425829261	0.728888963207704	0.636311129261748	0.968270623552316	0.835388478447286	0.805221314643896	0.989787883132262	1.09111490216355	0.774111434623831	1.07169583697054	1.05313319839939	0.812235860628392	0.836500470640993	0.560961642531288	0.825055997112791	0.727444649999525	0.75536177596023	0.817006133675906	0.880062479686313	0.728912204388586	0.98111246105125	0.816261364687052	1.25797806352583	0.877589637331376	0.953352879964815	0.690946201066883	0.965700117314419	1.02934604713479	1.02793087241126	0.996869211028584	1.04732588036474	0.893822745009215	0.753522255857906	0.791715436239742	1.06183250958686	0.906977747850747	0.806873108499625	0.579019862556798	1.14352941829394	0.931470557152531
hsa-miR-16-5p	1.0835773123738	1.16772622236573	1.24033109098908	1.05849490123599	1.02145470301625	0.979136003665731	1.14612890026746	0.785107063383643	1.14730386081548	1.06311366910165	1.22327039798896	1.18538200437425	1.38772634022293	1.33142739703964	1.30579242424055	1.38421878686729	1.45382761644153	1.23411099289508	1.61360877564735	1.44969479062064	1.30238464774003	1.28774390013233	0.970252625401044	1.27134584320353	1.24738549821303	1.25070109267358	1.32382455578389	1.29961141949538	1.20561256498494	1.4327975676299	1.37481316545034	1.61023889994693	1.35642272168113	1.32408144276684	1.22761264446773	1.3170328678534	1.4165227402149	1.4020944676854	1.39309902974297	1.49936929420361	1.32582852307199	1.15634676581044	1.32320123329913	1.44996796810546	1.29019151363872	1.23277971270939	0.975665462051163	1.47221971039748	1.32196581849549
hsa-miR-18a-5p	0.089644861670257	-0.534968337077782	-0.233278720926894	-0.404285043253706	-0.329564276392103	-0.222803855178687	-0.00733426435224323	-0.319839226779113	-0.389322661856013	0.135708369429935	0.151456822856529	0.0107402941707756	0.165395702638565	0.172114137521018	-0.506170103212362	0.127590720746175	0.374546199117641	0.32712388069735	0.224970831149922	0.182946903320031	0.0569892946854848	0.204018347609603	0.134985406048001	0.355286512461957	0.579007203045171	0.197316311373939	0.87507418084143	0.118469650861622	-0.346108602494272	0.225245127203301	0.843572672864923	0.159149865994852	0.260906998461029	0.0545651412714717	-0.0586057597105344	-0.0353570244823659	0.00279216392721231	0.0914214897447473	0.0765007103614348	0.525491207204288	0.385540942255983	0.274532916865057	0.103584238843414	-0.0294270358822281	0.187441940368744	0.00061787207695736	0.104060572426174	0.117638336905451	0.101246824503045
hsa-miR-21-5p	1.03753037552536	0.966644696025341	1.09629021505444	1.06758360289663	1.18188929104381	0.862188561517474	0.934177465079438	0.742198032663054	1.04440715836482	1.10064474385682	1.29699592141586	1.11970620596197	1.40415283202268	1.32106511580097	1.36809846602912	1.35550613390174	1.52945405570765	1.64935611762899	1.91974082086061	1.82358345516182	1.61129244615427	1.55404083584874	1.85326644824449	1.48501226330117	1.56272451042979	1.6582658807884	1.46051498056629	1.85196765637222	1.4047231785998	1.91567175426567	1.6230444040796	2.2008718915076	1.8795345639143	1.73243130308026	1.50530874756869	1.55247374063419	1.87348760436352	1.84767383423147	1.79432532344589	1.89137866634524	1.66783212604185	1.66340390946335	1.55934013708056	1.74894737438035	1.98170975791512	1.63536744988794	1.37052456764634	1.75676472997308	1.81114368342405
hsa-miR-22-3p	0.415862946210632	0.401845613102215	0.62449347433416	0.514320261270629	0.61405600594423	0.452178669002264	0.441666521482829	0.325174543513135	0.596904982588921	0.588011122610688	0.61269484816557	0.417355384411931	0.954707086445724	0.811010338792675	0.763096459697941	0.848308642528136	0.827804231170487	0.816242640359752	1.16119975930469	1.1980413107019	0.83915337535154	0.792133106131934	0.705296343341888	0.766225100983049	0.85702622245224	0.964758729673414	0.705333563795442	0.965257328310484	0.897979566563999	1.18598435748549	0.801219266981866	1.10869266999782	0.994547359426415	0.97191352031627	0.694724698718005	0.791626734001906	1.08657378446024	1.12732274916092	1.1618606386194	1.02520607424954	0.762084601034836	0.847500434556515	0.835897705500023	1.00149161345577	0.905155652135413	0.858142715084329	0.583762124083698	1.15104617111204	0.905690166172099
hsa-miR-23a-3p	1.13461748108119	1.21550781215958	1.27342738129086	1.19267659216004	1.21409195794388	1.05943127518218	1.15308049355356	0.90875197810523	1.19389335168877	1.15934197142312	1.24015488583609	1.27115902886421	1.48335611038017	1.39760823523866	1.46282377709431	1.3799050530624	1.19550350592592	1.33994375871844	1.64842647002094	1.51051864563019	1.35991657986674	1.26148677605882	1.01570086362227	1.27517910271862	1.26439635587835	1.30302980895087	1.49067788513144	1.38140805156642	1.29090082210636	1.52683063094441	1.34396306071034	1.53260208760451	1.49762632739706	1.43088385761826	1.24141898042446	1.27153533702863	1.4526590040032	1.46403388577378	1.52786432596546	1.79005522241188	1.31826869523088	1.38641496863122	1.30109078609662	1.50509090388346	1.34178638542373	1.32990874247437	1.01056105313889	1.46282868935082	1.44532396543638
hsa-miR-25-3p	0.656519426822043	0.578408765292546	0.725654555175047	0.553167984883288	0.51680937522512	0.497258683865969	0.570491079517438	0.31975382597863	0.501785167074898	0.663882297990266	0.658939197944506	0.573609141488622	0.850186928425359	0.735933837027595	0.728807271305792	0.738871865897256	0.804171921971465	0.705917219080854	0.946401699226987	0.840258617211612	0.734537905105334	0.810768857603112	0.890352733887368	0.798316405581507	0.690020826697372	0.810528066858125	0.786091232186549	0.733772865826311	0.662129196530934	0.752908074752238	0.784155462739324	0.818633559233969	0.714673802800622	0.701687459262122	0.596498749094677	0.769760882006878	0.732096817650149	0.75388440836878	0.706843150685601	0.840678298369629	0.747973469222818	0.823012021436133	0.72433011192168	0.825921413659001	0.718485184653404	0.657958336758105	0.464941586604345	0.864722180722587	0.661619295278814
hsa-miR-26a-5p	1.39915327899292	1.61360155313238	1.60701874757961	1.45935264167833	1.43581583569031	1.29100753276194	1.5331515002369	1.1257482616211	1.48888302275122	1.35811558893689	1.5256934080394	1.64726875392439	1.78259497731916	1.68306757213821	1.82238780943288	1.70980896339962	1.20835244918279	1.27508269907159	1.5667300304599	1.52272787956729	1.42650815899477	1.35722041174171	1.07027904623304	1.39376537880852	1.18282492312751	1.40014815682729	1.22182320336774	1.44729806867576	1.33441312182398	1.58508999966517	1.41316403357888	1.68584212576843	1.45951239880602	1.42728166115645	1.36701515400264	1.48945830560732	1.4609407418837	1.52703069790323	1.66073357236981	1.58245070188226	1.51119665132921	1.34913776217696	1.45962434562787	1.66930380725388	1.29821780671607	1.46162291667744	1.09066140026759	1.54189369906163	1.42359046413845
hsa-miR-27a-3p	0.905687036759223	1.02699738555473	1.10389605424466	0.952139995868918	0.983869254106983	0.828954756346021	0.996700708641689	0.707979179750786	0.971351011614414	0.932716881383124	1.10665920390424	1.08133806863372	1.3359751054632	1.20773918464527	1.2371091706567	1.23321693757512	1.076793327497	1.17260969811317	1.52318020327381	1.38323319696491	1.18911756456161	1.1335766112328	0.877699955955151	1.11754428656495	1.10709061935783	1.18275267329216	1.34369623666025	1.23513226080721	1.09286720665136	1.4437208800331	1.26182357234896	1.44129320889335	1.32574445739488	1.25973135302856	0.956954912182604	1.20374630446601	1.34398720276755	1.35494955847993	1.36144980609004	1.62456656459783	1.19119158045503	1.20824047612902	1.13722334718643	1.36420865730381	1.21356531136702	1.1552669155458	0.88163570793875	1.35229709609794	1.31565076327714
hsa-miR-30a-3p	0.437283673921081	0.406599733433958	0.616310365229245	0.450352877574762	0.470794571025838	0.432245175087986	0.466781146893171	0.22522267759467	0.519150208409619	0.387402455947332	0.496528843601643	0.41153628561487	0.672519886364517	0.624654674781747	0.632739238046433	0.631569965467197	-0.0424090752559424	0.165428864014581	0.540366140663371	0.473122365900846	0.417157554779147	0.323553653036108	-0.294631946076211	0.219381438822526	0.314580843439787	0.237470609679403	0.0657711743313722	0.0976302191814963	0.382030224704443	0.497537719219818	0.219321427277271	0.524706085204697	0.394450230887703	0.291375273608487	0.293946666363123	0.433824454907159	0.114012546445588	0.40516503570193	0.309725939818464	0.604836723655519	0.500829920073818	0.152109293602804	0.337931465668997	0.566468211682371	-0.0943178359219694	0.336008774131897	0.0305753451542572	0.644587409399523	0.580910333458269
hsa-miR-31-5p	0.408030099560464	0.512291043810455	0.477433248412129	0.301620958668486	0.698568381522164	0.432113844234732	0.536994512359452	0.380034266382209	0.450633982357662	0.461250719217248	0.500835392393148	0.633818154352872	0.774536720466042	0.667465960722226	0.622856844814849	0.570291363290412	0.0978667698759287	0.114159728442034	0.188695049184895	0.165998858960719	0.425687480841351	0.242455928069849	0.408803859603441	0.23616970576109	0.258659399858502	0.440883421985005	0.223455542917317	0.125160536075933	0.32378493104795	0.424356947879121	0.667061958860922	0.216050223671673	0.479982954704054	0.265132834943933	0.194544627683645	0.14344094289921	0.324554679569348	0.18440331988212	0.386560951319201	0.926444102289861	0.221937935191717	0.286948226665442	0.310829499222003	0.137291440370047	0.327739819190031	0.255385649594286	0.166305274912861	0.316884489292524	0.43912422486083
hsa-miR-32-5p	-0.330614405459056	-0.534968337077782	-0.233278720926894	-0.404285043253706	-0.329564276392103	-0.222803855178687	-0.447423119682402	-0.319839226779113	-0.389322661856013	-0.485009231583011	-0.116824021114899	-0.523540268954664	-0.244745382063587	0.192641814652759	-0.506170103212362	-0.347119364848853	-0.0924588617954726	-0.13381918038595	0.186625708454922	-0.00638829995405021	-0.42294904183071	-0.186251484013263	-0.12906393699537	0.013795472669122	-0.449117832235441	-0.386743504780614	-0.172849163229831	0.0144338416177703	-0.346108602494272	0.0127573007086079	-0.00300333953464792	0.178678258174593	-0.715576736831846	-0.0245737427571496	-0.15528115590777	-0.0926139101967332	-0.352007557726819	-0.00058821832948884	0.0452929805959774	-0.0221036225542914	-0.0323131107418573	-0.376626612412024	-0.00912642120992318	-0.118905162100744	-0.435741093499987	-0.146891533211523	-0.345314303568719	0.136079512231717	-0.439107781797341
hsa-miR-92a-3p	1.01204806776671	0.913998338301441	1.17802717311877	0.956662773095539	0.893538485580211	0.881261190535908	0.940800872672299	0.784757537090279	0.856536752471043	0.883010787705769	0.919386388810296	0.886073481256337	1.08016805659535	1.09990068484684	1.08799775726135	1.03494926002987	0.677158068756705	0.760479971544164	0.811057363120867	0.753468851573158	0.627872348869154	0.715803805866071	0.673516146998662	0.776348489991816	0.781681713605706	0.74845748173585	1.11093076374898	0.677497816247768	0.69335396930098	0.718224023239552	1.13209612338646	0.911110980266288	0.884627586260348	0.732187798924584	0.678931951751943	0.740701849992747	0.601604398742275	0.659852971207845	0.749077204094642	0.944192067767189	1.0991827387754	0.821968589529922	0.78220092202507	0.802825414105465	0.699922492618684	0.741590992102784	0.575515493579269	0.776238945641678	0.901057164850896
hsa-miR-93-5p	0.793143708637485	0.639405510344935	0.845990207382313	0.6510461253159	0.697128600523848	0.708326255591668	0.698359158482086	0.450317900246123	0.667940649140917	0.830263723040887	0.851241738941604	0.689693650360221	0.90111956728212	0.855331206225755	0.77732655463716	0.810147106646725	0.828628227911183	0.878766251125229	1.11250490013852	0.973035673207737	0.891337935045567	1.0095090069519	1.03418942789999	0.895555816832304	0.957966163737259	0.957392466989961	1.16824308262417	0.854445756752738	0.866636712224843	0.842374787264934	1.09423839007483	1.07041374219636	0.903675584380775	0.887204064193441	0.868446319831665	0.833964713865434	0.810651348549575	0.903316998631041	0.848075432135279	1.14236549241192	0.983286871319764	0.972702326216528	0.852011706248035	0.985836618401658	0.857243311009042	0.872791005236499	0.678255452250744	0.975029411371348	0.967554392039201
hsa-miR-96-5p	0.0952579376466864	-0.14260023100931	0.162335148968297	0.0866853332376205	0.187687546347807	-0.222803855178687	0.00779626630525972	-0.319839226779113	-0.106927560782858	0.187035370264333	0.142817401214932	-0.180525899340771	0.293109279153785	0.307984054719352	0.151699672398047	0.117057934102873	0.694504473650809	0.539661202418441	0.766105442038809	0.659274201944879	0.548473244771553	0.624008033662506	0.636430348287282	0.21705172413888	0.383341096029612	0.56230244177587	0.640242519390122	0.55855268856993	0.636293759141125	0.569857189139777	0.274524066231032	0.776285931974265	0.355158470845764	0.548078403594703	0.47127017298905	0.716276758127701	0.47985779997175	0.706675336352727	0.759447437906415	0.380910056706391	0.619130019391945	0.499234634071629	0.387023398181283	0.594718061930544	0.353726678567547	0.510481730359178	0.215950052074249	0.709367714849443	0.677830205165616
hsa-miR-99a-5p	1.07602708385376	1.25406170713813	1.32649441412551	1.13683208002237	1.14576809345223	1.02504140058271	1.24353266509039	0.828874241489173	1.19278734818981	1.1096826151063	1.17834682388205	1.22316061348767	1.56828447751951	1.35305700455746	1.515649081231	1.51729987391138	0.882238672941508	0.929922304236444	0.922004819707021	0.657315151932744	0.889758982024436	0.482025689716439	0.525669314687486	0.927180197178947	0.62732173497271	0.766809050165384	0.377293128721119	0.981986675803077	0.80389564975237	1.13588006951576	0.986765551948112	0.826010392944755	0.814005616738377	0.990206308061503	0.752122004297787	0.592370722236415	0.916740857797796	0.938532943185543	1.39015258918193	0.966158837238986	0.721257572922049	0.640698616955766	0.770455423359183	0.981990978957412	0.687889963450492	1.00988807855679	0.248822723707229	0.886307982159702	0.868148858009455
hsa-miR-100-5p	1.02921005388408	1.22021921094343	1.26648842705146	1.10375747171655	1.10370902454925	0.951710401017053	1.15028055685513	0.793439476577076	1.13819254485739	1.0160795875989	1.09156548077868	1.25280492167502	1.53998615700801	1.33366040149911	1.49823217662138	1.49698847612038	0.83530064859738	1.01508391055515	0.941746010902262	0.665021500118474	0.860221555633104	0.539134003528864	0.44372231091215	0.881668440646057	0.647364242470226	0.779117957004607	0.372329022007335	0.946432111548198	0.806775610662429	1.06549205799189	0.937843841318271	0.809486117723442	0.797375375366124	0.947528788650386	0.723713129904821	0.654080957909847	0.888737219198137	0.916744266171436	1.33453285433615	0.996898695157747	0.761823859216172	0.679272477369056	0.790732441170097	0.982776545847418	0.658900272333895	0.974000309977496	0.291542457496548	0.865125812173902	0.865494782953324
hsa-miR-29b-3p	0.757177830037931	0.906445063510213	1.01176102942758	0.834321038405781	0.882230025837927	0.652345615921661	0.79110549530046	0.453440040197924	0.856918765149122	0.753174308802477	0.881568894352125	1.05250124710692	1.26826744876426	1.10029839069073	1.19040112291036	1.15594166845912	0.954573321036879	1.06320832280443	1.30729395335173	1.30062758516636	0.990494992685385	1.15065704312626	0.864546856581939	1.08492452843532	0.897772384216954	0.975558980634589	0.915151304936955	0.979057525896619	1.07724056025244	1.54889507926956	1.10695734189322	1.39529096571945	1.01475376178001	1.04659355826069	0.933426247674272	1.47639193559764	1.049205176651	1.19840279606013	1.29224688784123	0.820832655181809	1.20402471831326	0.914388742593291	1.25353436123246	1.42444510532784	1.04824360955892	1.27650775808721	0.838936024307617	1.2560413710224	1.28348648090407
hsa-miR-103a-3p	0.931437879816313	0.865908591513718	1.04340538847693	0.868611321889205	0.988204650490155	0.827991839936817	0.87174902559124	0.760734670114658	0.955420087946384	0.963923570343265	0.971012585908601	0.883352784614183	1.1422493866287	1.05248436195683	1.07510633052651	1.09425030403038	0.955475336673725	1.12860482656358	1.31581793282713	1.25447379882263	1.1605839613005	1.26421827520443	1.16824631540161	1.06551166334047	0.975909642368393	1.2786598769028	1.30212748505606	1.05801742614807	1.20209069117257	1.27514075212542	1.22756292129745	1.40094493558317	1.24668417624325	1.10387069682948	1.19777669182645	1.26324590963234	1.17305381500959	1.2194874990851	1.24675306590361	1.30829312656564	1.09572214710283	1.17746811200746	1.24027148595109	1.28651771351987	1.11667488785826	1.20915183603584	0.957643535422064	1.23786221751894	1.16291292793026
hsa-miR-107	0.883195677458669	0.80119918442626	0.97196120072675	0.820395231164079	0.935601830074255	0.769132556528602	0.8177416688069	0.678197383281127	0.900962076849138	0.890778634550985	0.895555658662818	0.804907031365945	1.08562893473717	0.99460940149186	1.03479460652998	1.05647565558556	0.898627093969846	1.04556405712995	1.25397092261628	1.20613811995807	1.13682249716031	1.16778036163782	1.11900523683958	0.990098924152998	0.942232749727134	1.20952712826514	1.22521295431118	1.00810465953768	1.15601910769267	1.24831779407758	1.16545959729722	1.32915525564133	1.19077300110247	1.05008295627944	1.16547780870471	1.1749217380578	1.09387589418785	1.16165755472996	1.17066211618667	1.22953279119213	1.02571801744537	1.1440888704059	1.17394912845994	1.20461665276109	1.04939612486566	1.1485844528175	0.883050696406062	1.20901264302134	1.09222093413102
hsa-miR-197-3p	0.641076255247534	0.51464467263599	0.662015988216617	0.551119609402281	0.625755318790331	0.675744707911594	0.542045161675888	0.65531385312809	0.550573451436234	0.565792072421309	0.507533842189226	0.514852502630946	0.606910473729896	0.679861289801554	0.603316911480303	0.592115111203609	0.487777425553163	0.536052202754342	0.485051059688125	0.436958497102751	0.525667281859464	0.4378228946366	0.461826993471022	0.48815709847949	0.543317241074887	0.491741644433855	0.481638417368098	0.513120761301633	0.600344341221144	0.433073073527016	0.48538817772415	0.478043146749831	0.528842551702614	0.509107154887124	0.540857805747473	0.46979761101263	0.451877766852591	0.45272297752151	0.514514721833677	0.493102560472027	0.482211922702147	0.55849784542541	0.581955012090721	0.531998018066889	0.529646219938891	0.516750862637993	0.597265800622996	0.543218396879504	0.551350557267197
hsa-miR-198	0.731951110735654	0.692997778660235	0.797230837988248	0.730784600507278	0.753001645269611	0.819650577499019	0.726078855381519	0.799066428052935	0.781473186834787	0.759098546098086	0.73568899966396	0.698458762928086	0.756810662654558	0.750031073912876	0.612893024877887	0.846606860994054	0.815697124939957	0.843990333479332	0.575766802109186	0.826561892218027	0.744655312626684	0.661479688726614	0.695642310895399	0.705673036577141	0.770786615478211	0.641787634744083	0.621121105042534	0.67452972640795	0.781663145742552	0.621648559631373	0.661275288126118	0.57928870059771	0.519568605718479	0.807975859532942	0.681408500274973	0.616281264807024	0.745745193927126	0.77989176126704	0.622379289167715	0.603300197218968	0.587560001320916	0.842714735317715	0.731763471805545	0.546035085475333	0.741969009500546	0.708514092240565	0.800644287055438	0.594306738870177	0.687986639224128
hsa-miR-208a-3p	-0.330614405459056	-0.534968337077782	-0.233278720926894	-0.404285043253706	-0.329564276392103	-0.222803855178687	-0.447423119682402	-0.319839226779113	-0.389322661856013	-0.485009231583011	-0.51995225538732	-0.523540268954664	-0.244745382063587	-0.279328873896684	-0.506170103212362	-0.347119364848853	-0.439784839950795	-0.503526177997441	-0.397464934537002	-0.541707066880308	-0.42294904183071	-0.500137674102943	-0.468835952617987	-0.568009371395612	-0.449117832235441	-0.386743504780614	-0.445160896029191	-0.532462823485412	-0.346108602494272	-0.453742781974122	-0.420097648330269	-0.472752149311306	-0.715576736831846	-0.426030189662636	-0.595555979408506	-0.527048881939497	-0.53391312434267	-0.499220637189515	-0.489757390851926	-0.513158034376254	-0.454493171640335	-0.376626612412024	-0.432527653499641	-0.500836522792244	-0.435741093499987	-0.544524336223941	-0.345314303568719	-0.375257674634937	-0.439107781797341
hsa-miR-129-5p	0.52076168412794	0.340276648674013	0.47655340863651	0.391654363271477	0.409836145356737	0.463616013311865	0.346741746684847	0.441803556048207	0.302061937265897	0.401868687089064	0.353552957738744	0.329282069428214	0.392204189208526	0.499938562341383	0.320909996946885	0.333681000059123	0.329290094314238	0.282813334480475	0.378128472515301	0.285169763777453	0.318271284819442	0.314096066046032	0.316930355426464	0.342921385192314	0.342972569451473	0.357296688229375	0.308877210891548	0.339606680543004	0.377962995453585	0.252683643765359	0.287772070533738	0.34866691419782	0.222337316232596	0.354169415683305	0.292241210289965	0.141676424688264	0.29056183523162	0.24780883478403	0.316861247438368	0.226548652750422	0.397213670317372	0.404082780134894	0.414162524047258	0.309922327153699	0.355619179784367	0.337006656653876	0.460341603732257	0.343210781955474	0.413772012686993
hsa-miR-139-5p	-0.330614405459056	-0.534968337077782	-0.233278720926894	-0.404285043253706	-0.329564276392103	-0.222803855178687	-0.447423119682402	-0.319839226779113	-0.389322661856013	-0.135195665260617	-0.51995225538732	-0.523540268954664	0.339023151866814	-0.279328873896684	0.263951402717208	0.261923553879179	-0.439784839950795	-0.14776711977168	-0.397464934537002	-0.541707066880308	-0.42294904183071	-0.500137674102943	-0.468835952617987	-0.26528044585995	-0.449117832235441	-0.386743504780614	0.591144944809255	-0.532462823485412	-0.346108602494272	-0.453742781974122	-0.420097648330269	-0.472752149311306	-0.366632493648732	-0.426030189662636	-0.595555979408506	-0.527048881939497	-0.53391312434267	-0.499220637189515	-0.234448431610941	-0.513158034376254	-0.454493171640335	-0.376626612412024	-0.432527653499641	-0.144894858430108	-0.435741093499987	-0.544524336223941	-0.345314303568719	-0.375257674634937	-0.439107781797341
hsa-miR-7-5p	-0.330614405459056	-0.534968337077782	-0.233278720926894	0.0120009434256948	-0.329564276392103	-0.222803855178687	-0.447423119682402	-0.319839226779113	-0.389322661856013	-0.485009231583011	-0.51995225538732	-0.523540268954664	-0.244745382063587	-0.279328873896684	-0.506170103212362	-0.347119364848853	0.340722026885102	-0.142770942852375	0.470134420457095	0.0586895750100345	-0.42294904183071	0.311583617484137	0.156222287359389	-0.236761310878098	0.109988205990315	0.610818771383541	0.599760358587406	0.536344620433175	0.175907594893892	0.219133533398952	0.358004923129396	0.342698602470327	-0.0668982197092407	-0.0730002695896589	-0.0907602849313205	0.620422743219569	0.210475817286604	0.155696486560075	0.318529540889419	0.306362670048645	0.379185929018166	0.22954258774831	0.251440881289003	0.0363824648861047	0.527348584962616	-0.116904611927643	0.552416547417301	0.125059207682769	-0.122563917444193
hsa-miR-182-5p	0.33092030788362	0.0447093721071734	0.362856665159515	0.131383253392634	0.253924858466311	-0.222803855178687	0.11819919453739	-0.319839226779113	0.242166336052979	0.312045088756642	0.303535580695282	-0.0554996390179669	0.306333659574408	0.19148371640312	0.187420068414876	0.245532015573286	0.858492399545294	0.70803433915501	0.883584409457299	0.815414044203613	0.722716337527293	0.809805962136265	0.84253143770896	0.300985815278615	0.600276214163882	0.824360882222409	0.900481452425074	0.707805820636891	0.859898951257792	0.733903001725688	0.48219105035214	0.918125202215491	0.603258218700725	0.663113816428372	0.675731513103774	0.997707751027224	0.638184871672112	0.8518784752252	0.845057840550451	0.583985262721074	0.669084741759759	0.631752630959522	0.522768441616671	0.741909968637614	0.487811282788626	0.63518462721177	0.371867850443557	0.842742619076547	0.763071348042443
hsa-miR-182-3p	-0.330614405459056	-0.534968337077782	-0.233278720926894	-0.404285043253706	-0.329564276392103	-0.222803855178687	-0.447423119682402	-0.319839226779113	-0.389322661856013	-0.0849916597934498	-0.225505375371891	-0.523540268954664	-0.244745382063587	-0.279328873896684	-0.506170103212362	-0.347119364848853	-0.439784839950795	-0.503526177997441	-0.397464934537002	-0.2160649592966	-0.42294904183071	-0.500137674102943	-0.468835952617987	-0.568009371395612	-0.449117832235441	-0.386743504780614	-0.445160896029191	-0.532462823485412	-0.346108602494272	-0.453742781974122	-0.420097648330269	-0.472752149311306	-0.389132228476078	-0.426030189662636	-0.595555979408506	-0.527048881939497	-0.53391312434267	-0.499220637189515	-0.489757390851926	-0.513158034376254	-0.454493171640335	-0.376626612412024	-0.432527653499641	-0.500836522792244	-0.435741093499987	-0.544524336223941	-0.345314303568719	-0.375257674634937	-0.439107781797341
hsa-miR-183-5p	-0.330614405459056	-0.205602536419497	-0.233278720926894	-0.0411527715040256	-0.329564276392103	-0.222803855178687	-0.447423119682402	0.023469296953628	-0.389322661856013	-0.485009231583011	-0.325187514458526	-0.254541638805505	-0.244745382063587	-0.279328873896684	-0.506170103212362	-0.347119364848853	0.0831379152516014	0.145006459810277	0.330934194593744	0.0311551561873532	0.0792790577764791	0.190523851530557	0.224471253264443	-0.0344219716084536	0.0262437847800944	0.254003903543376	0.36247217487726	0.0305329197475957	0.378327162900197	0.0417149000492453	0.108895219819969	0.331640338160522	-0.140263953887519	-0.0687600367192089	0.113546955274166	0.292509869256411	-0.195949320729856	0.118789809150414	0.086752997486244	-0.0413058878442918	0.0459635972468291	0.0541622589041673	-0.0396113960063509	0.129617985203916	-0.0880659105924072	0.164348161265159	-0.345314303568719	0.195234288908873	0.137954781626636
hsa-miR-199b-5p	0.737562375992405	0.772061350515523	0.919570255751898	0.77207421428314	0.723353770094057	0.653067211119632	0.779512763816656	0.521613278053591	0.704814584303584	0.723397913913516	0.801342285469872	0.731420286425423	1.19986912259933	0.96638862288786	1.05466812332271	1.12892343437026	0.526924106168289	0.552048360000942	0.86199452674957	0.781181912861162	0.711271301663183	0.441375677365288	0.341680232214449	0.612586699730242	0.578106902898002	0.709080171358173	0.462141936364141	0.755462452588861	0.623192293534489	0.938939450030442	0.660914666766989	0.821815814913191	0.749900492092115	0.792134160976351	0.491134727188932	0.472592759816559	0.825423088530881	0.796970586858555	1.0255450566817	0.783735231531393	0.61898385432087	0.595564441548807	0.55557365813971	0.74711217761462	0.652714131603254	0.696159196354685	0.405811462294088	0.7427512100666	0.751937576165713
hsa-miR-204-5p	0.240361730557641	0.281974727739297	0.465576717546032	0.191837172073862	0.247630517684109	0.273013013060088	0.260273243047835	0.210558471784932	0.208402770758728	0.356020607736577	0.152491280037922	0.247740169547781	0.339887102372426	0.345564160893673	0.528933789580879	0.435544742481429	-0.0700576193717439	-0.0993697759829305	0.00646832578212374	-0.00120191630662253	0.0868843383080004	-0.0672595078888471	-0.0632818607701058	0.127928787217966	0.126026382746559	-0.0164028121855574	0.0182672490207623	-0.081674522058834	0.128737505635243	0.207771130062775	0.207914004281631	0.0222972353115995	-0.350635404551866	0.0138098131986962	-0.032879887515061	-0.178858144059743	-0.0870728902252315	-0.045234177189894	0.0880748852062238	-0.290691903162057	-0.030968305862569	0.0725533243130335	0.10934080012228	-0.194980749604722	-0.0301549419449682	0.00310216504748766	0.0879656075260958	-0.0412928678320546	0.023126060187429
hsa-miR-205-5p	1.45775744762016	1.61375274662392	1.68514918390119	1.47946564025704	1.63612694724704	1.3780130479971	1.52788654062019	1.23466845767163	1.56236227618789	1.52354005982434	1.47200710581393	1.64881519706637	1.71622041347815	1.72603222564969	1.80304642342406	1.64152706312811	1.15383846850194	0.94432187765396	0.595231779368413	0.3017218386999	1.12839158882057	0.602758584879883	1.32464273580659	1.09106514433466	1.00968305838454	1.05890638789188	0.0956174111146271	1.15210552280131	1.3596704033331	1.11572705787878	1.45078045951464	0.321266239016685	1.48684461962231	0.848490289173157	1.05605083848501	0.700490067209268	1.41409127386972	1.38246842439596	1.24402799458739	1.45878696077581	1.35945197720336	1.28843704844122	1.39175369251253	0.813313075347526	0.827845909039206	1.06277771414615	0.267719291873453	1.29723428554735	1.51506059570181
hsa-miR-210-3p	0.540189304132659	0.523006287305902	0.608678120304049	0.559493102910548	0.608799873209371	0.574928787578697	0.577379178340735	0.541665274916293	0.593901667121331	0.644675939141851	0.513237327188408	0.638470130650773	0.621119364475388	0.673317747529303	0.572953396311032	0.695565097948039	0.622333477414298	0.683102800455313	0.911650415385601	0.640317763877302	0.694631430118279	0.715018996784757	0.645325334160991	0.558817800377468	0.767740390389298	0.850443026590908	0.806276792211416	0.658919562127665	0.612788988915248	0.658154201017333	0.699791738358733	0.684064773340355	0.836145847643944	0.591220736991577	0.462717131353484	0.583544454428898	0.820859608604354	0.633859467544862	0.567753753602735	0.971805910777509	0.563733048693419	1.00433843962237	0.595480941649234	0.617233010934988	0.792570657002285	0.639583196613366	0.653741928324037	0.629516613414774	0.706966816437863
hsa-miR-211-5p	0.24775877620462	0.151235454576631	0.318939899774543	0.367687774983221	0.272458488341591	0.349068325682921	0.186038436839572	0.283533047669985	0.312466888267565	0.268529412117149	0.156801707813073	0.192187288682251	0.283375534817549	0.214581092397781	0.164366267849488	0.269803343143936	0.18244966989423	0.19106266681952	0.17034601912004	0.126290158292464	0.155203078676581	0.09246278312732	0.167402072366855	0.147224110027517	0.110017142252591	0.214872137129919	0.185458391080394	0.189268722553161	0.219548582132114	0.0857664943395745	0.118680360609257	0.109396456156119	0.162804780124404	0.170663994101738	0.0565146014351274	0.114853944369505	0.188824485091043	0.181717581946083	0.102492509429162	0.107657181473874	0.211317559980169	0.248655850119723	0.18280449137152	0.109009339010614	0.188059739111966	0.143038795294529	0.251011918216854	0.116027795056162	0.223688154565619
hsa-miR-212-3p	0.40825138998115	0.27282185089788	0.390201751614841	0.406363451162307	0.301115708628588	0.419671397743967	0.247997890770321	0.350974099261435	0.400709126495978	0.355947554327836	0.378105274386766	0.272157549105816	0.526982916886497	0.379993903222837	0.293826569540204	0.329072198035886	0.490460776138849	0.366995176858144	0.585870086519733	0.418285188817123	0.456701740190066	0.536575352462659	0.487663252089358	0.355101460331746	0.443093738625914	0.489092534985638	0.423801382086945	0.485650955828598	0.673970273453869	0.555310019160889	0.551108512253902	0.683645782278224	0.428075386124632	0.518712040724772	0.476715028506089	0.477453942982829	0.510041727036622	0.616838753026919	0.584151581796028	0.363350424457839	0.545452884610566	0.574635135784639	0.502125886995409	0.447739845523967	0.499201070384363	0.46433287038569	0.423960090913686	0.493290075593279	0.525678889107847
hsa-miR-181a-3p	-0.330614405459056	-0.31172353810086	-0.233278720926894	-0.404285043253706	-0.329564276392103	-0.222803855178687	-0.447423119682402	-0.319839226779113	-0.389322661856013	-0.485009231583011	-0.25378242002484	-0.523540268954664	-0.244745382063587	-0.279328873896684	-0.114258022219798	-0.347119364848853	0.133260635644112	-0.0976454382997602	0.0245879916240098	-0.057421450090593	-0.0305246342540229	-0.115166738120156	-0.280446553728837	-0.568009371395612	-0.0934367576869071	-0.0850641951000403	-0.251036880355279	0.0627733750975491	-0.346108602494272	-0.153437413947887	-0.420097648330269	-0.472752149311306	-0.0718900103250384	-0.112881330957917	-0.243556332556829	-0.527048881939497	0.0662856838587554	-0.0129341189336156	-0.489757390851926	0.0643080993812514	-0.0535666618543502	-0.376626612412024	-0.432527653499641	-0.500836522792244	0.0235301184389648	-0.544524336223941	-0.345314303568719	-0.375257674634937	-0.439107781797341
hsa-miR-215-5p	-0.330614405459056	-0.115806859907222	-0.233278720926894	-0.404285043253706	-0.329564276392103	-0.222803855178687	-0.0971979521629433	-0.319839226779113	-0.0591541981547411	-0.0691143722092574	-0.0801154992547853	-0.183157465185543	-0.244745382063587	-0.279328873896684	-0.506170103212362	-0.347119364848853	0.0683454396689514	-0.503526177997441	0.0381855929061083	0.0944984770699255	0.111072185579903	-0.115486638928675	-0.0341199031270367	-0.0640894782037757	-0.170823670920231	0.0699102179911346	0.295528438680406	-0.0491164014791184	-0.0332846978629761	-0.13083657847526	-0.0194406574764804	0.101154358313058	-0.292161225220956	-0.0660173515170166	-0.129664542599263	-0.110845295647718	0.058757281549573	0.116440215888302	0.122245034644606	-0.0710998152364779	0.0813177422866815	-0.037693818458382	-0.432527653499641	-0.109694544652978	-0.050539714037338	-0.0256014323099335	-0.0461481190799522	-0.0754753217385165	-0.0766518104878521
hsa-miR-217	-0.330614405459056	-0.534968337077782	-0.233278720926894	-0.404285043253706	-0.329564276392103	-0.222803855178687	-0.447423119682402	-0.319839226779113	-0.389322661856013	-0.149934315560906	-0.51995225538732	-0.523540268954664	-0.244745382063587	-0.279328873896684	-0.506170103212362	-0.347119364848853	-0.439784839950795	-0.503526177997441	-0.397464934537002	-0.541707066880308	-0.42294904183071	-0.500137674102943	-0.468835952617987	-0.568009371395612	-0.449117832235441	-0.386743504780614	-0.445160896029191	-0.532462823485412	-0.346108602494272	-0.453742781974122	-0.420097648330269	-0.472752149311306	-0.715576736831846	-0.426030189662636	-0.595555979408506	-0.241294005498441	-0.53391312434267	-0.499220637189515	-0.489757390851926	-0.205498158267607	-0.454493171640335	-0.376626612412024	-0.432527653499641	-0.500836522792244	-0.435741093499987	-0.544524336223941	-0.345314303568719	-0.375257674634937	-0.439107781797341
hsa-miR-218-5p	0.0491232901530198	-0.142099440194886	-0.233278720926894	-0.404285043253706	0.00552303022534957	-0.222803855178687	-0.132282103199324	-0.319839226779113	-0.0759051260761392	-0.00927807707363502	0.018776412782858	0.0105328515286859	0.422321451009893	0.17216144594224	0.160881976740893	0.222720414757737	-0.0227620967406194	-0.0756108555050408	-0.397464934537002	0.021443799755447	-0.023674344587883	-0.145253398162886	0.173103685768241	-0.140950985859999	-0.449117832235441	-0.386743504780614	-0.445160896029191	-0.0154940623658394	-0.346108602494272	0.0184214180429652	-0.0657803109457233	-0.0120023619872505	-0.34046947869794	-0.0646303227883773	-0.238066533748186	-0.527048881939497	-0.231250615087542	0.0433965300555613	0.294569454680562	-0.172195291202302	-0.0961030570591781	-0.376626612412024	-0.432527653499641	0.0224068788496697	-0.435741093499987	-0.0483822654236243	-0.345314303568719	-0.375257674634937	-0.00664609183475398
hsa-miR-219a-5p	-0.330614405459056	-0.534968337077782	-0.233278720926894	-0.404285043253706	-0.329564276392103	-0.222803855178687	-0.447423119682402	-0.319839226779113	-0.389322661856013	-0.485009231583011	-0.51995225538732	0.724548979542738	-0.244745382063587	-0.279328873896684	-0.506170103212362	-0.347119364848853	-0.439784839950795	0.0823056715518417	-0.397464934537002	-0.296638531270353	-0.42294904183071	-0.500137674102943	-0.468835952617987	-0.568009371395612	-0.449117832235441	-0.386743504780614	-0.445160896029191	-0.532462823485412	-0.346108602494272	-0.453742781974122	-0.420097648330269	-0.472752149311306	-0.715576736831846	-0.426030189662636	-0.595555979408506	-0.158931128444083	-0.53391312434267	-0.499220637189515	-0.489757390851926	-0.513158034376254	-0.454493171640335	-0.376626612412024	-0.432527653499641	-0.500836522792244	-0.435741093499987	-0.544524336223941	-0.345314303568719	-0.375257674634937	-0.439107781797341
hsa-miR-222-3p	0.615513963736506	0.562717854447858	0.741905252073549	0.679063132744763	0.681147643579786	0.668118387214921	0.578705077006019	0.445912220761565	0.624402600412489	0.593783632138839	0.62060138336324	0.662752961132154	0.93256498859787	0.838875787828027	0.837553716851771	0.800934425899281	0.449155234711125	0.672216605037799	0.737833188442033	0.594495836461603	0.466220269019	0.349107968997148	0.100024307775916	0.571968983579756	0.519560800648693	0.61917063827775	0.360834122167945	0.561297601666127	0.464759471327075	0.545885352165197	0.753622404908701	0.571938668558013	0.657183557592043	0.437078752493834	0.418645595060656	0.362368480221266	0.605706727185346	0.635828082249707	0.677595802042718	0.646093439586301	0.40990918157	0.467896009199675	0.494636009026295	0.718555518879393	0.544742287772939	0.414503461446727	0.342688637074649	0.469964312127511	0.525953618588441
hsa-miR-223-3p	0.387400336723423	0.288369850534595	0.403550080242729	0.220899130757892	0.493237632645249	0.322439444003338	0.292362104394364	0.250530705389216	0.29940655507549	0.306200090961925	0.608004056081187	0.300889570854477	0.636847367869219	0.632869869003925	0.59649776477142	0.530287230410494	0.409557388216052	0.467230830754287	0.567675205014974	0.288150945792631	0.598821635405322	0.464313815219151	0.420718371708828	0.680199651288361	0.663940063373217	0.477783056423061	0.455829013007961	0.630416414586456	0.423301436190635	0.558160247393984	0.662497421912945	0.390970643650195	0.508916059358958	0.473210512408032	0.398531340216788	0.375739560101015	0.354507906573146	0.414819971642756	0.799077450556841	0.517428968563034	0.369496441367924	0.269840782372022	0.623908048065872	0.599251874793584	0.361757958495305	0.534968111068548	0.461914392642478	0.419744212817796	0.386815148615574
hsa-miR-200b-3p	0.872379170536599	0.839568034764807	1.03081785244101	0.785919711933398	0.773451089009115	0.733208591147178	0.895980172236237	0.588556570521932	0.903821447783629	0.865523424048564	0.980025647475062	0.811179071647952	1.01384573361776	0.955729844728753	0.875417735991357	0.947260278611269	1.07308463719541	0.919129094527739	1.2610159140191	1.20419184726211	1.13509946194496	1.17709664203226	0.301884316436385	1.19231514374734	0.820779097141279	1.06973563472203	1.11166677199062	0.870373385838374	1.06880945238802	1.10892618093603	1.01170857298241	1.20823680602559	1.00334962265905	1.09039921900625	0.843772734283244	1.27725246064654	1.01548786268625	1.16105459605699	1.17350797842609	1.21866085647124	1.00037163816095	1.20875587559978	1.02760276805893	1.16587758945685	0.918626524799413	1.04038076961991	0.848463664900983	1.12966556505754	1.05107403052782
hsa-miR-15b-5p	0.414804596989319	0.394660230325016	0.475911209559845	0.445397537728468	0.41167329900968	0.366758887821382	0.418752852638093	0.217030557208	0.392998353002715	0.448349262613091	0.490095070354108	0.377539201193997	0.718235021280799	0.65413133714571	0.653830822164305	0.661547242287576	0.569736717348854	0.538272381681459	1.11476760666862	0.702197325314806	0.628421738468753	0.696636021970268	0.360551384526129	0.619627364175639	0.693414639276431	0.740066818143678	0.828836988178939	0.645680739946756	0.606140972834595	0.767444007141704	0.859496957431459	0.903359750179668	0.682634984553606	0.612004731021593	0.453852463451406	0.641304207066386	0.608020066908307	0.729644826933563	0.747311393144228	1.00144812526059	0.78653719393188	0.685267653808295	0.74738344242468	0.899923627881724	0.690688251772955	0.616439153366923	0.459578823869423	0.810873275117979	0.626675282138186
hsa-miR-23b-3p	1.09425667156051	1.21150915017303	1.28396276940277	1.23146982333437	1.19884531388825	1.03725663981737	1.15215926360531	0.942280355203355	1.18726519952995	1.14820848343115	1.18515025011996	1.23744756560933	1.51018567845604	1.39833075643148	1.44741022396264	1.42547553905489	1.17775887575525	1.16857554580334	1.63434511198556	1.47679520497007	1.33782713579885	1.19504521081502	0.97875586057149	1.24329187856592	1.18460780123875	1.34148576575117	1.49239445281154	1.36700629191496	1.2746018855	1.55505634819263	1.3328159010718	1.54368609389323	1.46032051547305	1.38603405762566	1.1635293612693	1.29136845736544	1.43467772983594	1.44973885559529	1.46748051862183	1.74081808467958	1.26332517790207	1.31539846158548	1.28478046825882	1.43885346243285	1.32258294793861	1.26093996010418	0.997201482584176	1.44149261377931	1.40839536803201
hsa-miR-27b-3p	0.747716024051361	0.863975151764299	0.920524372458148	0.817616997483843	0.781817980807398	0.670764363820009	0.836681191793468	0.550422622197001	0.823469340709795	0.768483641920967	0.899439034659492	0.909761503289572	1.18524414475704	1.02569451078827	1.05095834638003	1.07430830046987	0.849916956437331	0.900197942356429	1.30169434396594	1.17470604871486	0.984029706668024	0.905727516517661	0.72495934210303	0.861894419978742	0.860205137141224	1.00984471595936	1.22344969927608	1.02034842913057	0.909795832230023	1.23300395685581	0.997254661637832	1.24173140608909	1.0476449615504	1.04837386730117	0.790344771995607	0.92329595498032	1.13741478684311	1.14730412042624	1.14246465110715	1.39142577785549	0.95554220795699	1.03212974101901	0.982249091146897	1.10199647325801	1.01939326512143	0.939602404352783	0.753294057167819	1.15259255153453	1.08609261395616
hsa-miR-125b-5p	1.41309269456326	1.53074612800043	1.63091610692811	1.53816086429426	1.5089587168315	1.36586987043875	1.50237650789174	1.21660748058745	1.49395637601174	1.43639314795199	1.35370281962361	1.56898594947687	1.79173348300285	1.65991281065756	1.85962665819568	1.76663953392328	1.07291635855924	1.16108904095434	1.30551431358131	1.10424104324735	1.19186085184893	0.886130884778876	0.77723492584914	1.18781821774521	0.952021832046286	1.11935256522384	0.751863835138343	1.2654445239351	1.16359893432254	1.35937466709802	1.22305590874814	1.15997932674845	1.28757819470793	1.25815242060451	1.12293811585936	1.00866067819384	1.22078250717997	1.23611793955007	1.62174970643888	1.25709506949934	1.05368981634568	1.04826562968459	1.13135116832125	1.31752221888687	1.02907713049256	1.29474548652213	0.732333048180636	1.15974446043982	1.16759509561486
hsa-miR-128-3p	0.196282814720069	0.0116122728440507	-0.233278720926894	-0.404285043253706	-0.329564276392103	-0.222803855178687	-0.115911692450949	-0.319839226779113	-0.116895372425806	-0.485009231583011	-0.0494593822834264	0.114751192745134	0.38160741782832	0.276363940763404	0.301365858708719	0.26238471871544	0.149342220886625	0.132604732675977	0.323608237009753	0.172589785775479	0.14906825523132	0.170809931436265	0.0696404686985061	0.0917632280034105	0.0507945268472925	0.508361386578711	0.278925360892745	0.00472970981236592	0.143872063958316	0.214077808808073	0.200756935244158	0.182682686474038	0.194236979015873	0.032690219171673	0.00671643036387108	0.39793316720425	0.0247265794584434	0.298015515547769	0.20870094424225	0.0873448750889783	0.136553708417194	0.235731640671172	0.129971519637948	0.218314532993803	0.0590565461966154	0.231258793712888	-0.345314303568719	0.472814869440406	0.117548346117395
hsa-miR-130a-3p	0.835754563781457	0.928168954914592	1.06901885244215	0.893699639379008	0.914070700925364	0.793493584521377	0.944222837637177	0.653895262791298	0.957865786763867	0.930560223538624	0.916890267285166	0.984348130798275	1.19890504646876	1.09382997670052	1.11142162574195	1.14719979847711	0.439307070382738	0.893152012266639	0.808546832173737	0.724624712934438	0.6859205781374	0.424874889562145	0.203687376471269	0.60486449387903	0.678281917116667	0.702354370638367	0.320801563942729	0.646699231337078	0.662281038482535	0.773663071671753	0.941752076532057	0.687361985855574	0.602204810466745	0.63974093275725	0.452862415521035	0.511319543426579	0.664827604979625	0.783090378890178	0.850764261738366	1.02540328539529	0.439009217620672	0.46445851071123	0.60269721847127	0.685054194472185	0.49119151026019	0.599175591213717	0.291391373108754	0.670477592339041	0.588317097151766
hsa-miR-132-3p	0.311932768862214	-0.0738054045475951	0.167430651539272	0.173036958000369	0.361901352875193	-0.222803855178687	0.106849898422401	0.245623635283406	0.280048907207925	0.459561217000406	0.352180623123846	-0.111463328281879	0.398972040758212	0.370131584297735	0.369128468774013	0.222036055138849	-0.0308447765371143	-0.184177582734555	0.154785876518609	0.0435558125465371	-0.0610791580196355	-0.0636891157087418	-0.106386869840734	0.0677429641380945	-0.165316967880024	0.0232683473938481	-0.184817884815955	0.125121097841268	0.0555998988349253	-0.453742781974122	0.06927022231006	0.148855725563609	0.0881215237444221	0.0222372319446471	-0.151899391841607	0.472800010199115	0.0576336088288225	0.0487271262710124	0.155380710714388	0.00980914286542013	0.0151590606403616	0.00608486752755006	0.0479504285962382	-0.0753118970431211	-0.101896115034826	0.0337586288336066	-0.0602620944570788	0.0753701732153998	0.00278494675642127
hsa-miR-135a-5p	0.0674353740702124	-0.534968337077782	-0.233278720926894	-0.404285043253706	-0.329564276392103	-0.222803855178687	-0.447423119682402	-0.319839226779113	-0.389322661856013	-0.485009231583011	-0.51995225538732	-0.523540268954664	-0.244745382063587	-0.279328873896684	-0.506170103212362	-0.347119364848853	-0.439784839950795	-0.503526177997441	-0.397464934537002	-0.541707066880308	-0.42294904183071	-0.500137674102943	-0.468835952617987	-0.568009371395612	-0.449117832235441	-0.386743504780614	-0.445160896029191	-0.532462823485412	-0.346108602494272	-0.453742781974122	-0.420097648330269	-0.472752149311306	-0.178767792986289	-0.426030189662636	-0.595555979408506	-0.527048881939497	-0.53391312434267	-0.499220637189515	-0.489757390851926	-0.513158034376254	-0.454493171640335	-0.376626612412024	-0.432527653499641	-0.500836522792244	-0.435741093499987	-0.544524336223941	-0.345314303568719	-0.375257674634937	-0.439107781797341
hsa-miR-137	-0.330614405459056	-0.534968337077782	-0.233278720926894	-0.404285043253706	-0.329564276392103	-0.222803855178687	-0.447423119682402	-0.319839226779113	-0.389322661856013	-0.485009231583011	-0.51995225538732	-0.523540268954664	-0.244745382063587	-0.279328873896684	-0.506170103212362	-0.347119364848853	-0.439784839950795	-0.503526177997441	-0.397464934537002	-0.541707066880308	-0.42294904183071	-0.500137674102943	-0.468835952617987	-0.568009371395612	-0.449117832235441	-0.386743504780614	-0.445160896029191	-0.532462823485412	-0.346108602494272	-0.132818232469039	-0.420097648330269	-0.472752149311306	-0.212040486715344	-0.426030189662636	-0.595555979408506	-0.527048881939497	-0.53391312434267	-0.499220637189515	-0.489757390851926	-0.513158034376254	-0.454493171640335	-0.376626612412024	-0.432527653499641	-0.500836522792244	-0.435741093499987	-0.544524336223941	-0.345314303568719	-0.375257674634937	-0.439107781797341
hsa-miR-138-5p	0.299391746169371	0.214649068628055	0.467893420446403	0.280741285305953	0.391559837820374	0.472991965861739	0.256519645228414	0.24075660789221	0.330027478736252	0.256231530946524	0.321910749017314	0.262383661731822	0.458798276174444	0.306519811153642	0.217325923442754	0.329592155374444	0.380785832073713	0.377010549304869	0.418520706003569	0.269906374725343	0.457169527935695	0.404276673013255	0.35448726204128	0.277719292257994	0.364723401972405	0.338512642549923	0.491366366122766	0.377929963573863	0.475633134977403	0.306975659413484	0.420374541358318	0.363206393255106	0.275948123923777	0.446481807440139	0.396377626008872	0.292013120724063	0.330431743834073	0.447332797199388	0.425491744145764	0.345924646786987	0.396723740878719	0.39302824995901	0.368734550763236	0.367964197131465	0.402816471675404	0.336021872670019	0.358733708017917	0.502132881341622	0.298336499056464
hsa-miR-141-3p	0.804494822686515	0.85576937164281	1.00110582281116	0.703446915630996	0.708997854999078	0.583867627775424	0.921536551358836	0.426867174756092	0.818259744962299	0.853065495492416	1.01665557368581	0.841059666556192	1.10728310674021	0.93400111284906	0.888878361228009	1.01230280607924	1.14397998112992	1.06203917815581	1.27451572165067	1.1022424361224	1.28082473589928	1.09447440652533	1.08218716426808	0.845221213936735	0.946087780095558	1.14585661727885	1.23191138698813	1.04357580303925	0.990933491874941	1.21665257047719	1.07426826116708	1.31991203268072	1.00905343790616	1.05821680429445	0.75447382266341	1.04090768469767	1.09343957634474	1.22680568921917	1.20820409728329	1.07670365503896	1.20680474148028	1.05897131542478	1.02335610780141	1.23331421550751	0.912153336876485	1.09980199674274	0.904194629799423	1.31838185328834	1.06989120523616
hsa-miR-142-5p	0.1480434431693	0.0492712983788408	-0.233278720926894	-0.404285043253706	0.165655080090377	-0.222803855178687	-0.0797477273365618	0.0234697330573636	0.019047078887579	0.0225125442439775	0.430958327363915	0.152245512572948	0.574127155284164	0.292805151617922	0.357155314631826	0.373944604449325	0.41786345211098	0.766206912892427	0.413997066623325	0.256104765568572	0.536766138026791	0.501092410851706	0.211846439490014	0.708964349749261	0.590602624758219	0.32859711812866	0.315542069325676	0.675607144425822	0.0193281719061425	0.469798105814822	0.78851254054509	0.228224843153123	0.264966102604105	0.529525377310065	0.259521056934534	0.0615548049674391	0.261970697635067	0.510928897017409	0.825862290292547	0.306956113529682	0.340285380917083	0.0850170599292133	0.482914604231249	0.438407565575167	0.355865367132652	0.183311124980443	0.217826943595283	0.371190570478862	0.266925293577815
hsa-miR-142-3p	-0.330614405459056	-0.0924276283427333	0.219551064688771	0.0764541478316726	0.166788385374839	-0.222803855178687	-0.182961609220932	-0.319839226779113	0.0646755631033354	0.05879641151766	0.322155380646163	0.211241920786029	0.559923358127131	0.35660799249186	0.375623533068715	0.398429105027267	0.52092934602102	0.785185954866016	0.396977826207134	0.267817805922708	0.502100807341519	0.523166380218893	0.222412660757473	0.682926427300086	0.461027414491726	0.391619054801165	0.414674479454824	0.601770435508122	0.0673925211708021	0.499792534687963	0.832185415226877	0.335872530638366	0.333359814438548	0.544938936259124	0.268936089833018	0.13839383609415	0.308647930158594	0.608077191969851	0.899318057481053	0.439666519574138	0.48330151869064	0.257762068543884	0.583519886938408	0.576733390901931	0.389369158009399	0.400874233439122	0.309977545124127	0.507403308046966	0.410976091387684
hsa-miR-143-3p	0.999121681917081	1.22627687667764	1.24593720216595	1.15157820658586	1.11722994272311	0.975708629893777	1.20501391457777	0.875743657498842	1.21837064494129	1.20916528110419	1.19606569977293	1.20989712713054	1.5318689464129	1.41043664930494	1.3462947935463	1.49289987609675	0.969930353190963	0.840624907170733	1.26365671180227	1.23027157382441	1.07674633454955	1.0966309167673	0.666137382911371	1.01639528756028	0.992242505709569	1.0842980044749	0.872630817735521	1.23219566277491	1.13981679199476	1.37243355884438	1.11765361490557	1.25801497910749	1.21851552590473	1.0740920820116	0.784522786684233	0.945775413854263	1.24233378999401	1.27209616539626	1.2156769650849	1.3324424654446	1.01482692583585	1.04722478782362	0.976556199171831	1.14096265591846	1.11089999014439	1.03455828935501	0.57121062496357	1.05563369134151	1.12039587198799
hsa-miR-145-5p	1.17151602727169	1.34250280978041	1.44274082815478	1.3276991360203	1.30664804613627	1.17047387531965	1.27891347150903	1.00436708764061	1.31047909553439	1.30323136969622	1.15253348072957	1.36552729394273	1.57344175083666	1.54689324575333	1.54596029772176	1.54794410086233	0.835533006117952	0.762242600182738	1.15064605352806	1.0887417916077	1.00553877049974	0.912202813634845	0.540623940811833	0.907037401014502	0.829062037573843	0.960017296714056	0.687575216924004	1.11398784044069	1.21545592857319	1.22368994262691	1.0206934783722	1.11931833692562	1.24169678563676	0.991964647713142	0.905536254100424	0.919432463090554	1.03781854146926	1.10021154480274	1.20678416088977	1.19870728523045	0.912332170197235	1.05756211742249	0.959330279117428	1.06296633644919	0.986169611505186	0.995330848093828	0.536377715039127	0.927964461064297	1.02196980171854
hsa-miR-191-5p	0.781790390348482	0.759896596581692	0.924959443797742	0.7715188628413	0.855573731828019	0.63580460175525	0.755332930515893	0.584463897859409	0.859152666238433	0.792791203373388	0.847076403643928	0.820696375832349	1.04270223121857	0.974249083441295	0.993799036412936	0.95060271032024	0.988789514171518	0.72589043260609	1.09920603642731	1.23083022682753	1.3132194643488	1.18261420564511	1.10598020581197	0.780254843637053	0.77795983264181	1.03991354827366	0.811889045406215	1.14336152901935	1.05074847137465	1.10881619364984	0.962469619248523	1.49385044338012	1.26092516433727	1.05429973610641	0.830523071494277	1.25707756790378	1.07244784738767	1.35350396977877	1.13350743964128	0.934636274193053	1.11370288640545	0.992157471871885	1.05049141687251	1.18383822970382	1.03689427420848	0.938598500080129	1.05788897245623	1.18102158713887	1.04355963287248
hsa-miR-9-3p	-0.330614405459056	-0.534968337077782	-0.233278720926894	-0.404285043253706	0.164617440512988	-0.222803855178687	-0.447423119682402	-0.319839226779113	0.240974194638379	0.0787759344657594	-0.0297418462932628	-0.523540268954664	-0.244745382063587	0.322632743647825	0.347538450207122	0.0286743337296073	-0.439784839950795	-0.503526177997441	-0.397464934537002	-0.541707066880308	-0.42294904183071	0.317592128489867	-0.287019444535826	-0.568009371395612	-0.449117832235441	-0.386743504780614	0.903580717414529	-0.532462823485412	-0.346108602494272	-0.453742781974122	0.305382904348582	-0.472752149311306	-0.715576736831846	-0.426030189662636	-0.595555979408506	0.320793933912901	-0.53391312434267	-0.499220637189515	-0.489757390851926	-0.513158034376254	-0.454493171640335	-0.376626612412024	-0.432527653499641	-0.500836522792244	0.148684138188849	-0.244763588013866	-0.345314303568719	-0.375257674634937	-0.439107781797341
hsa-miR-125a-5p	1.05472878716063	1.10039738996684	1.25839671311382	1.1409906461064	1.15539975253191	1.02694415276332	1.08530880127235	0.891311102785552	1.10782472803453	1.08599203478191	0.992416618270199	1.15124467063464	1.38685093629012	1.31110095143062	1.46305683113195	1.31207104928343	0.752820272454572	0.819108142744721	1.30013441760695	1.00817339563141	1.06189055648742	0.86413175950281	0.630014486291336	0.953069849839847	0.810281834742919	1.03671088868991	0.494534923008549	1.0021040066489	1.08874175278134	1.14484585999961	0.890871649406198	0.911364197698519	1.06274422445658	0.982128531767048	0.998765750519721	1.14583313312605	0.986663098073488	1.03671036472658	1.28323439049439	1.07159214286881	0.782781683274541	0.963890227908183	1.03936966307115	1.15533065796163	0.925589122094855	1.08611914745416	0.735627932174111	1.09427434580795	1.04627905673876
hsa-miR-127-3p	0.180256768067677	0.0751816782194941	0.414313861681628	0.156219323294178	0.271599662790032	-0.222803855178687	0.075382866650257	0.0303067512991749	0.231590353809209	0.287598027458981	0.189700623824028	-0.0140229638249021	0.524026177515149	0.334044875643599	0.262097197357324	0.421088213537479	-0.0457348118262369	-0.0298879824953614	0.229602545605652	0.178167817268521	0.0993513395400283	-0.285069617571671	-0.468835952617987	0.0612957681916821	0.06940123529878	0.102288036869773	-0.445160896029191	0.135953004970234	0.11042398207157	0.313440930485633	-0.0691613640985337	0.0979395417034176	-0.0168190665414899	0.17819874484125	-0.00845738148317692	-0.527048881939497	0.0623667042790327	0.100706311479301	0.304574170092856	-0.108533400286546	-0.0193614925481025	0.0821219285424162	0.00944799655445645	-0.015043091712513	0.0410706326480281	0.00518452438830179	-0.345314303568719	0.0698856993712473	0.0473919748077949
hsa-miR-134-5p	0.405989098064298	0.289209985982202	0.450755847170227	0.302426007787438	0.393275178127	0.477243351092276	0.357684891033949	0.390017881609727	0.368411083346929	0.328718489996666	0.365625988788479	0.285498241573358	0.415163248577687	0.457545846234424	0.355128103978225	0.353790255380031	0.304372594728044	0.292219499689242	0.336216755670983	0.323362263267621	0.372296197702121	0.338409196590042	0.266911886135607	0.364896482509903	0.410099366868819	0.359031817183084	0.358840620126232	0.319349270586949	0.403757128771355	0.278536289874781	0.301935014434693	0.32318789889106	0.211656409693528	0.31035424083594	0.293328195168009	0.0888056292289885	0.266822810318266	0.284444594043417	0.326579213256202	0.24039013134083	0.348936116110952	0.388215117637968	0.360766240071993	0.314247045804352	0.377045815691239	0.312994812741322	0.434709746491823	0.35700336406583	0.344763034733576
hsa-miR-136-5p	-0.330614405459056	-0.534968337077782	-0.233278720926894	-0.404285043253706	-0.329564276392103	-0.222803855178687	-0.447423119682402	-0.319839226779113	-0.389322661856013	-0.485009231583011	-0.51995225538732	-0.523540268954664	0.294210785866054	0.166953710320381	0.00231933048037704	0.0710012190659798	-0.439784839950795	-0.0491149833463067	-0.397464934537002	-0.541707066880308	-0.42294904183071	-0.500137674102943	-0.468835952617987	-0.568009371395612	-0.449117832235441	-0.386743504780614	-0.445160896029191	-0.532462823485412	-0.346108602494272	-0.453742781974122	-0.420097648330269	-0.472752149311306	-0.715576736831846	-0.144865681533652	-0.595555979408506	-0.527048881939497	-0.53391312434267	-0.499220637189515	-0.124721402861574	-0.513158034376254	-0.454493171640335	-0.376626612412024	-0.432527653499641	-0.500836522792244	-0.435741093499987	-0.544524336223941	-0.345314303568719	-0.375257674634937	-0.439107781797341
hsa-miR-154-5p	0.0674353740702124	0.0721549393295429	-0.233278720926894	0.153927764955051	0.144184063227059	-0.222803855178687	0.161202070526018	0.0809408448125703	0.101533883801919	0.165883361954076	0.0349242917251203	-0.0571288321600512	0.313775055754536	0.206119619223261	0.218389785871546	0.198972694495722	0.0239190977133682	-0.0985063800090882	-0.0214996987643776	0.023116958961127	0.0563553877912917	-0.052431866711688	-0.082098766963383	-0.0439817500792549	-0.0339258492270687	-0.00916068877316691	-0.000104001367523101	0.0445538970426137	0.104324554504547	0.136090880867505	0.0916407474207597	0.0169177866819419	0.0998886389593679	-0.00327261058356812	-0.173599965356828	-0.173609212344532	0.0402459944505606	0.0592099544602724	0.131981683389664	0.0358729891258706	-0.0642690908669496	0.15332317533395	-0.133324025355544	0.0466005255723021	0.0649235545608492	0.0408106465982566	0.0657544453762823	-0.00281370559251155	0.0625676338324073
hsa-miR-154-3p	-0.330614405459056	-0.0854150682791864	-0.233278720926894	-0.404285043253706	-0.329564276392103	-0.222803855178687	-0.447423119682402	-0.319839226779113	-0.389322661856013	-0.0751584722600919	-0.310285730060529	-0.523540268954664	-0.244745382063587	-0.279328873896684	-0.506170103212362	-0.347119364848853	-0.439784839950795	-0.0361918506492849	-0.397464934537002	-0.541707066880308	-0.42294904183071	-0.500137674102943	-0.468835952617987	-0.568009371395612	-0.449117832235441	-0.386743504780614	-0.445160896029191	-0.532462823485412	-0.346108602494272	-0.453742781974122	-0.420097648330269	-0.472752149311306	-0.376044411575262	-0.426030189662636	-0.595555979408506	-0.527048881939497	-0.403303952604193	-0.499220637189515	-0.489757390851926	-0.513158034376254	-0.454493171640335	-0.376626612412024	-0.432527653499641	-0.500836522792244	-0.435741093499987	-0.544524336223941	-0.345314303568719	-0.375257674634937	-0.439107781797341
hsa-miR-185-5p	0.319561697185844	0.288480274673662	0.296865719744519	0.307805523235854	0.356620839576953	0.424280697306504	0.292087399191028	0.283784525766681	0.393583755398569	0.358854661724818	0.344978263909258	0.286273540877698	0.435605121238199	0.450546162775222	0.38788792672636	0.359015781441592	0.520987800875447	0.455892622585444	0.786916098309576	0.589728917560931	0.514360094527696	0.6073504515243	0.581528858545689	0.547759525099643	0.548205888888873	0.643661479725923	0.53651533025994	0.516532860204838	0.492927337659543	0.601374678485236	0.586782670891064	0.671408533483029	0.574745847795731	0.544063512722095	0.379054557162145	0.493690605058985	0.568321417705243	0.639067305953778	0.54441801598848	0.61478380078759	0.535157307572958	0.602774874967278	0.528739595191159	0.627726260373985	0.588193853404279	0.453136163064013	0.469158835785491	0.624461395537976	0.447473345782808
hsa-miR-186-5p	-0.330614405459056	0.0978727198794042	0.418910470018203	0.219632749412057	0.162317084164106	-0.222803855178687	-0.139975865707012	-0.319839226779113	0.0368490679654512	0.16582861539748	0.110371231146293	0.0980498584141447	0.513396969094444	0.400257996444613	0.459345400111429	0.402647612649376	0.352993992207924	0.339497350635487	0.403225092867531	0.124444904940372	0.347291884404226	0.203870049402654	0.127580389253219	0.315333671461431	0.276013062031637	0.297857969273376	0.310745077248151	0.155155149435644	0.0488538365451179	0.30679054616577	0.415176309936782	0.197533618582647	0.1636978992959	0.280499715100313	-0.105054302587958	0.255044852236191	0.0912601184676705	0.247667497144423	0.408337426470958	0.35907821355143	0.438519189151635	0.122736165985174	0.277780814710154	0.250210587179412	0.029847409024895	0.202735143687339	0.0553423369751889	0.394532461677846	0.104525906955408
hsa-miR-190a-5p	-0.330614405459056	-0.534968337077782	-0.233278720926894	-0.404285043253706	-0.329564276392103	-0.222803855178687	-0.447423119682402	-0.319839226779113	-0.389322661856013	-0.485009231583011	-0.51995225538732	-0.523540268954664	-0.244745382063587	-0.279328873896684	-0.506170103212362	-0.347119364848853	-0.439784839950795	-0.503526177997441	-0.397464934537002	-0.541707066880308	-0.42294904183071	-0.500137674102943	-0.468835952617987	-0.568009371395612	-0.449117832235441	-0.386743504780614	-0.445160896029191	-0.532462823485412	-0.346108602494272	-0.453742781974122	-0.420097648330269	-0.472752149311306	-0.398629713629775	-0.426030189662636	-0.595555979408506	-0.527048881939497	-0.53391312434267	-0.499220637189515	-0.489757390851926	-0.513158034376254	-0.454493171640335	-0.376626612412024	-0.432527653499641	-0.500836522792244	-0.435741093499987	-0.544524336223941	-0.345314303568719	-0.375257674634937	-0.439107781797341
hsa-miR-193a-3p	0.544740753734083	0.568792461465724	0.68488839078494	0.51688633575636	0.482061927932062	0.456521176506414	0.619574443318575	0.382652117475632	0.538836747626749	0.393740341746516	0.696938060084319	0.466052865294466	0.899296486881469	0.676828886398655	0.568771086636166	0.628119854599641	0.788456133789978	0.291897933075188	0.918505823937041	0.788951070777329	0.764833563052663	0.856036640091434	0.860431952256483	0.546121030937297	0.676110355803826	0.734434123877161	0.612492220503686	0.754822916578431	0.580132907034856	0.734894751792187	0.401928276683435	0.920959762513424	0.812125294075202	0.711055313759225	0.455023896001146	0.894505181378025	0.801385294693469	0.858134258900797	0.891210442501373	0.833455365485754	0.784239998751388	0.96328344338508	0.846888045794075	0.676273903074497	0.769184188627775	0.388030205689635	0.719004393795622	0.736240995080326	0.596156856769294
hsa-miR-194-5p	0.131992206446397	0.0081171654424691	0.238533753803137	-0.404285043253706	0.115229249184483	0.226715135305267	-0.137722685313746	-0.319839226779113	0.0233973599135072	0.18068783426029	0.193908510395477	-0.0669196263133992	0.32094743457936	0.231750265138069	0.233250961460364	0.229708355829922	0.384781952265671	0.120422602660433	0.366581410329295	0.341686767250131	0.378083008886327	0.0742774815064543	0.161268780132033	0.264748293199025	0.108032847760936	0.386114618501347	0.714325648150878	0.346604072564743	0.335780001356167	0.345269207212379	0.211090966698648	0.419118870148616	0.0837425383285789	0.116486721862364	0.146227600162266	0.353501481443346	0.243108369169118	0.254221859055977	0.370992150963842	0.0174322726151689	0.262063565540345	0.0688870055978353	0.147899653612747	0.388798727399303	-0.0227464260744139	0.174055042980106	0.104098588855535	0.440916369865831	0.260169220936304
hsa-miR-195-5p	1.03256000886699	1.19361967440788	1.24099136905821	1.0105231873298	0.996192284444603	0.911795788030432	1.16580889087678	0.691713247515008	1.02653071068243	0.976884840924827	1.12443346972097	1.15915080748554	1.45186127279878	1.28988777657858	1.33207006508502	1.31254064795337	0.781345029001596	0.660236153577037	0.988801386628733	1.08328598083886	0.851371247514533	0.822689336841232	0.439255786627233	0.820425826984045	0.700334520791482	0.623623454241165	0.533358894473494	0.871484879116106	0.715221111732136	1.06545754586627	0.875379616730073	0.955564540887165	0.75213194354613	0.954169058743561	0.764474807448328	1.05951177111106	0.924753751414416	0.882099076499362	1.1817373594411	0.815959294340937	0.794290315524274	0.752951036306129	0.886417909227117	0.939334034847659	0.651508078280229	0.892430490272932	0.40432125692844	0.976244958090985	0.794750783167188
hsa-miR-320a	0.903555607393221	0.882152198616987	0.980150409814934	0.88707316196413	0.909314516700249	0.876042046037272	0.854859720719558	0.86199933381335	0.901452507018725	0.826719985703673	0.871221988511887	0.877735124793675	0.977485577574103	0.986058587033915	0.928922627109305	0.940691349677138	0.84541894044987	0.744698585381344	0.848996875993668	0.859614510586194	0.857279662605817	0.730597915724372	0.794938901649263	0.782288126338693	0.799126023556529	0.810984011638084	0.851388220835735	0.76163675089917	0.868007502168969	0.901937518051674	0.784566015451452	0.824071954543873	0.813533340094636	0.856121942234221	0.855092591491801	0.801895388590603	0.871181252295339	0.852186867180425	0.89918668158428	0.914177686544912	0.780372888878026	0.870829498560899	0.853617198456405	0.827004428351858	0.786154551484877	0.840318145305761	0.859464894453081	0.792119712851301	0.899995241959667
hsa-miR-200c-3p	1.16824148041137	1.10101684746282	1.30524395954768	1.09843191061333	1.13108675177733	0.994875160195085	1.10955344688998	0.896823795208972	1.18071498042275	1.18236647793278	1.19286242076671	1.10272702382853	1.23598620736658	1.22690368215152	1.15357070047846	1.20205147895818	1.32945360592666	1.39140595060596	1.44213633658905	1.21027824345402	1.45437769597875	1.29779512631206	1.36601594660386	1.04158819121654	1.21034055881829	1.37411849533238	1.50292847695822	1.22458525175702	1.32035042674406	1.27506547098731	1.28788428265561	1.3965462320012	1.27021707818121	1.2297894461362	1.16451261451861	1.22934201710361	1.22786508146589	1.35363076544106	1.30514147255221	1.28696589397533	1.45752284483529	1.2570194927832	1.2136838141494	1.38739705826585	1.13017933309857	1.26206259799549	1.18949811616771	1.41315070558739	1.25604950615074
hsa-miR-155-5p	0.214185761003726	0.099226090320086	0.296265667533045	0.151574731733795	0.277533998463344	-0.222803855178687	-0.0919422313308889	-0.319839226779113	0.154436358564705	0.0463710751203534	0.310572056316728	0.230687089255286	0.41328721574069	0.316190620845912	0.375367835559088	0.240038444530969	0.514115617972189	0.724541718568274	0.435629862055566	0.36605887908715	0.433660778785018	0.521602405162439	0.186271130914087	0.435862402450119	0.523052315090347	0.489441119608278	0.402825989224904	0.582733935178683	0.301466822825775	0.436559156781669	0.709131640254024	0.301297111678584	0.423440349540602	0.553569793134565	0.509376944018235	0.0220687012640856	0.354146002201008	0.546234800919298	0.760303240752731	0.383711433773307	0.344207290239012	0.208491331519402	0.476609591684156	0.481379959669749	0.486642873033466	0.249160740372369	0.389546471779317	0.445810393676909	0.270977628997819
hsa-miR-106b-5p	0.64803448709219	0.635345841453321	0.733308317902615	0.491004275954838	0.535664012243498	0.5025919761849	0.682021589743481	0.352920931149381	0.595559271899002	0.70834417843068	0.810507984289233	0.595167403269677	0.902893371224621	0.75761086585817	0.709382540666967	0.761589504894585	0.903286423091715	0.887359045886956	1.10652099874248	0.97499944480547	0.856938638112046	0.946461997337737	0.979694278584879	0.895590524515236	0.863289779674497	0.865123722989966	1.01318166018654	0.838304163107857	0.749213957658772	0.930086173256433	0.929536933482287	1.02231483026274	0.780773565194473	0.825972026172976	0.687278186349034	0.856275668708526	0.850505569037513	0.921054445573516	0.8650210634329	1.05860567612136	0.859165918485044	0.8801200180747	0.821618586856496	0.941116187081695	0.813065467961528	0.775473394786787	0.586164027030906	0.957477117563291	0.885258328220115
hsa-miR-29c-3p	0.728866046167133	0.916332552392878	1.01261678300961	0.790479247716065	0.755825535270533	0.616870963571914	0.868406128382343	0.466157605405306	0.835689246370903	0.650305801603407	0.90386988498601	0.97004261229785	1.26334299901977	1.04045749105773	1.12218535651259	1.13585338614276	0.998053046828263	0.795570160729671	1.22115096455296	1.31247871035894	0.993808016099842	1.10671922871477	0.80402913761882	0.965696352159326	0.696423201968895	0.915236747917911	0.820149568881101	0.943546595913005	1.01936544038715	1.43731859248607	0.94884732471669	1.35969627388026	0.923616706015361	1.05973536339597	0.839440193825747	1.38509050158878	1.04833789554391	1.17809522834783	1.31665220654858	0.693732250228194	1.23463512241926	0.899691597388248	1.26573170696633	1.3270756209491	1.08516139002771	1.16426907573593	0.788468519441992	1.18194524755159	1.17119672921465
hsa-miR-200a-3p	0.639193147265284	0.606556910878963	0.797985676881256	0.592956603812739	0.597333176131591	0.493433471651144	0.715710034966491	0.341085457258129	0.66519074953504	0.673755964992777	0.800508350836896	0.589199222659098	0.855362270353869	0.712488004120126	0.641872919237612	0.805094110142061	1.03120832140282	0.73653420682724	1.21059316014241	1.13060418093182	1.00340214246211	1.08896301643575	-0.0966405893398661	1.10659805020756	0.737356954546123	0.977092707626007	1.01683668000677	0.705941564318246	0.963570450446202	1.10742332881547	0.932217796049454	1.16233076593462	0.889558470032021	0.883129827508368	0.659771720470146	1.19740151718755	0.910374014988289	1.09797521402633	1.08793783966751	1.07390560051374	0.828500757321372	0.996090532118616	0.867711962789006	1.09382342805012	0.812515557541959	0.889207930186383	0.722582447511526	1.08438155014121	0.948051181886563
hsa-miR-302a-5p	-0.330614405459056	-0.534968337077782	-0.233278720926894	-0.404285043253706	-0.329564276392103	-0.222803855178687	-0.447423119682402	-0.319839226779113	-0.389322661856013	-0.485009231583011	-0.51995225538732	-0.523540268954664	-0.244745382063587	-0.279328873896684	-0.506170103212362	-0.347119364848853	-0.439784839950795	-0.503526177997441	-0.397464934537002	-0.541707066880308	-0.42294904183071	-0.500137674102943	-0.468835952617987	-0.568009371395612	-0.449117832235441	-0.386743504780614	-0.445160896029191	-0.532462823485412	-0.346108602494272	-0.453742781974122	-0.420097648330269	-0.472752149311306	-0.715576736831846	-0.426030189662636	-0.595555979408506	-0.0517143506851729	-0.53391312434267	-0.499220637189515	-0.489757390851926	-0.513158034376254	-0.454493171640335	-0.376626612412024	-0.432527653499641	-0.500836522792244	-0.435741093499987	-0.544524336223941	-0.345314303568719	-0.375257674634937	-0.439107781797341
hsa-miR-302a-3p	-0.330614405459056	-0.534968337077782	-0.233278720926894	-0.404285043253706	-0.329564276392103	-0.222803855178687	-0.447423119682402	-0.319839226779113	-0.389322661856013	-0.138505957261429	-0.51995225538732	-0.523540268954664	-0.244745382063587	-0.279328873896684	-0.0938162066242409	-0.347119364848853	-0.439784839950795	-0.503526177997441	-0.397464934537002	-0.541707066880308	-0.42294904183071	-0.500137674102943	-0.468835952617987	-0.568009371395612	-0.449117832235441	-0.386743504780614	-0.445160896029191	-0.532462823485412	-0.346108602494272	-0.453742781974122	-0.420097648330269	-0.472752149311306	-0.715576736831846	-0.426030189662636	-0.349874759845077	-0.197798796853503	-0.53391312434267	-0.499220637189515	-0.489757390851926	-0.513158034376254	-0.454493171640335	-0.0991211408161353	-0.432527653499641	-0.500836522792244	-0.435741093499987	-0.291530536334421	-0.345314303568719	-0.375257674634937	-0.218114985032042
hsa-miR-301a-3p	-0.330614405459056	-0.337840592329866	-0.233278720926894	-0.404285043253706	-0.329564276392103	-0.222803855178687	-0.447423119682402	-0.319839226779113	-0.389322661856013	-0.127383942863818	-0.170954075740715	-0.300754707393403	-0.244745382063587	-0.279328873896684	-0.0948525797649502	-0.347119364848853	-0.439784839950795	0.0281928524541159	0.690535949085671	-0.0267249391979518	-0.42294904183071	0.213027793067179	0.362497004079446	-0.568009371395612	0.131955749758128	0.131694256394041	0.454550469724532	-0.0446794165229969	-0.0109921010913019	0.348094671716416	0.288958492578032	0.210886324688081	-0.119770661548013	-0.029964467974937	-0.277208703075638	-0.0529541432453341	-0.158520298667849	0.0393578224620781	-0.0589386543175946	0.24011194169133	-0.454493171640335	0.198232280439843	0.0259555890647474	0.0594978151640515	0.712514986877662	-0.0184658677462503	0.150149629399349	-0.375257674634937	-0.110357601461253
hsa-miR-30e-3p	0.448399412541336	0.362884289555094	0.591988116059461	0.415820468902905	0.3355004820701	0.234184060518475	0.373923622742756	0.0879786553468248	0.410203806532956	0.368632834293995	0.406167907371572	0.382797347545407	0.691991752936903	0.555283552002179	0.59592193026884	0.62715018993627	0.166349075331247	0.335356674715559	0.426310462064896	0.392415392704044	0.412118010758645	0.280632523386808	-0.217819230197083	0.246065117394534	0.236690797837022	0.15229498964925	0.0698948701323023	0.289099999031064	0.330875383694521	0.376996931883648	0.27227754589303	0.417200218534893	0.33662046163714	0.363288120834535	0.215529616144763	0.388671872755373	0.194525843219064	0.389405777422648	0.355639995774075	0.517747354894057	0.407501193977447	0.13632615181404	0.344163013816937	0.521127339479242	-0.0636004204913446	0.283325996585949	-0.345314303568719	0.579675040307001	0.44683104260787
hsa-miR-362-5p	-0.330614405459056	-0.202359223272582	0.164391833448108	0.186447725381132	-0.329564276392103	-0.222803855178687	-0.447423119682402	-0.319839226779113	-0.389322661856013	0.0379317171176397	-0.0571317773582942	-0.523540268954664	-0.244745382063587	0.135430833688097	-0.0687317819349679	-0.347119364848853	-0.0127885127937357	0.109868808395809	0.0735252238904325	0.151179863368541	0.0424343434851732	-0.174098156371156	-0.162521326406034	-0.136399795713786	0.00552490271161948	0.114092615585757	0.0119520372853296	-0.096868314702365	-0.346108602494272	-0.113558927720466	0.145069363797048	0.142090938948765	-0.138236912753307	-0.00159049440069468	-0.192472318270911	-0.527048881939497	-0.295436224420994	-0.13849662856615	0.0211725531288793	0.0774137534010405	-0.454493171640335	-0.0714035951331318	0.00979985474374122	-0.0758357426446596	-0.0433871681735389	-0.0876969359151311	-0.345314303568719	0.0361534207105334	-0.28049252202405
hsa-miR-363-3p	-0.330614405459056	-0.264195551534823	0.388692099910338	0.0195500141355402	-0.329564276392103	-0.222803855178687	-0.127711596374153	-0.319839226779113	-0.181297110582287	0.0841359309998787	-0.0299361887522297	-0.523540268954664	0.182556282956658	0.190973721961861	-0.0310744829890407	0.0652956621609283	0.42415053137936	-0.037289620375915	-0.0756840726045829	0.634538404774928	0.318581289532759	-0.21110936119847	0.103527756653008	0.0162613914537041	-0.0196329531908751	0.182989264177713	0.157203294642997	0.0578790108240385	-0.346108602494272	-0.0062551132476852	0.0341404229889705	0.33856690042015	0.163978164140086	0.53379462831156	0.0793881714084516	0.0998435079057532	-0.0115189603016822	0.237141591744961	0.283973052682097	-0.0882266925968597	0.377551020183868	0.0947975090435588	-0.0343825316694762	0.194207169813681	-0.435741093499987	0.0852323430987225	-0.345314303568719	0.515115318435252	0.487278650034721
hsa-miR-302b-5p	0.0651107463546165	-0.237691284221775	-0.233278720926894	-0.404285043253706	-0.329564276392103	-0.222803855178687	-0.447423119682402	-0.319839226779113	-0.389322661856013	-0.485009231583011	-0.51995225538732	-0.523540268954664	-0.244745382063587	-0.279328873896684	0.0342182221429606	-0.347119364848853	-0.439784839950795	-0.503526177997441	-0.397464934537002	-0.160692478229666	-0.42294904183071	-0.500137674102943	-0.468835952617987	-0.568009371395612	-0.449117832235441	-0.386743504780614	-0.445160896029191	-0.532462823485412	-0.346108602494272	-0.453742781974122	-0.420097648330269	-0.472752149311306	-0.236531474685186	-0.426030189662636	-0.595555979408506	-0.288515992290736	-0.53391312434267	-0.499220637189515	-0.489757390851926	-0.513158034376254	-0.454493171640335	-0.376626612412024	-0.432527653499641	-0.500836522792244	-0.435741093499987	-0.544524336223941	-0.345314303568719	-0.375257674634937	-0.439107781797341
hsa-miR-302b-3p	-0.330614405459056	-0.534968337077782	-0.233278720926894	-0.404285043253706	-0.329564276392103	-0.222803855178687	-0.0312333511986164	-0.319839226779113	-0.389322661856013	-0.485009231583011	-0.51995225538732	-0.523540268954664	-0.244745382063587	-0.279328873896684	-0.506170103212362	-0.347119364848853	-0.439784839950795	-0.503526177997441	-0.397464934537002	-0.541707066880308	-0.42294904183071	-0.500137674102943	-0.468835952617987	-0.568009371395612	-0.449117832235441	-0.386743504780614	-0.445160896029191	-0.532462823485412	-0.346108602494272	-0.453742781974122	-0.420097648330269	-0.472752149311306	-0.715576736831846	-0.426030189662636	-0.595555979408506	-0.527048881939497	-0.53391312434267	-0.499220637189515	-0.489757390851926	-0.513158034376254	-0.454493171640335	-0.376626612412024	-0.432527653499641	-0.500836522792244	-0.435741093499987	-0.544524336223941	-0.345314303568719	-0.375257674634937	-0.439107781797341
hsa-miR-302c-3p	-0.330614405459056	-0.534968337077782	-0.233278720926894	-0.404285043253706	-0.329564276392103	-0.222803855178687	-0.447423119682402	-0.319839226779113	-0.389322661856013	-0.0924335782083679	-0.51995225538732	-0.523540268954664	-0.244745382063587	-0.279328873896684	-0.506170103212362	-0.347119364848853	-0.439784839950795	-0.503526177997441	-0.397464934537002	-0.541707066880308	-0.42294904183071	-0.500137674102943	-0.468835952617987	-0.568009371395612	-0.449117832235441	-0.386743504780614	-0.445160896029191	-0.532462823485412	-0.346108602494272	-0.453742781974122	-0.420097648330269	-0.472752149311306	-0.715576736831846	-0.426030189662636	-0.595555979408506	-0.527048881939497	-0.53391312434267	-0.499220637189515	-0.489757390851926	-0.513158034376254	-0.454493171640335	-0.376626612412024	-0.432527653499641	-0.500836522792244	-0.435741093499987	-0.544524336223941	-0.345314303568719	-0.375257674634937	-0.439107781797341
hsa-miR-302d-3p	-0.330614405459056	-0.534968337077782	-0.233278720926894	-0.404285043253706	-0.329564276392103	-0.222803855178687	-0.447423119682402	-0.319839226779113	-0.389322661856013	-0.485009231583011	-0.51995225538732	-0.523540268954664	-0.244745382063587	-0.279328873896684	-0.506170103212362	-0.347119364848853	-0.439784839950795	-0.503526177997441	-0.397464934537002	-0.541707066880308	-0.42294904183071	-0.500137674102943	-0.468835952617987	-0.568009371395612	-0.449117832235441	-0.386743504780614	-0.445160896029191	-0.532462823485412	-0.346108602494272	-0.453742781974122	-0.420097648330269	-0.472752149311306	-0.715576736831846	-0.426030189662636	-0.595555979408506	-0.11159958109158	-0.53391312434267	-0.499220637189515	-0.489757390851926	-0.513158034376254	-0.454493171640335	-0.376626612412024	-0.432527653499641	-0.500836522792244	-0.435741093499987	-0.544524336223941	-0.345314303568719	-0.375257674634937	-0.439107781797341
hsa-miR-367-3p	-0.330614405459056	-0.534968337077782	-0.233278720926894	-0.404285043253706	-0.329564276392103	-0.222803855178687	-0.447423119682402	-0.319839226779113	-0.389322661856013	-0.485009231583011	-0.51995225538732	-0.523540268954664	-0.244745382063587	-0.279328873896684	0.0940417772735212	-0.347119364848853	-0.439784839950795	-0.503526177997441	-0.397464934537002	-0.541707066880308	-0.42294904183071	-0.500137674102943	-0.468835952617987	-0.568009371395612	-0.449117832235441	-0.386743504780614	-0.445160896029191	-0.532462823485412	-0.346108602494272	-0.453742781974122	-0.420097648330269	-0.472752149311306	-0.715576736831846	-0.426030189662636	-0.595555979408506	-0.527048881939497	-0.53391312434267	-0.499220637189515	-0.489757390851926	-0.513158034376254	-0.454493171640335	-0.376626612412024	-0.432527653499641	-0.500836522792244	-0.435741093499987	-0.544524336223941	-0.345314303568719	-0.375257674634937	-0.439107781797341
hsa-miR-376c-3p	0.0845560900956711	0.221884449500765	0.182258795146768	0.102639447463222	0.157309318928156	0.158344568779616	0.196209254397213	-0.319839226779113	0.0256592448804215	0.201249632290853	0.19974806921838	0.0556997624729495	0.706070876280858	0.40326881464113	0.446090678213711	0.638346886372566	-0.00641162439984487	-0.226135546104266	0.216340088058547	0.0581567416521447	-0.0568877216749797	-0.27631709341921	-0.468835952617987	0.0124956257734795	-0.449117832235441	0.0154864910277518	-0.445160896029191	0.156348776983435	-0.346108602494272	0.342231165409567	0.0868202498121827	0.106074393617205	-0.0622815573752883	0.118488902188649	-0.137824590165179	-0.120005267799321	0.132502052795293	0.083715337150549	0.366417421287398	0.0575328924021872	-0.454493171640335	-0.376626612412024	-0.432527653499641	0.108516558934582	0.0396663751611935	0.0453022952859979	-0.345314303568719	0.0268834613283282	-0.115611118225307
hsa-miR-369-3p	-0.330614405459056	-0.534968337077782	-0.233278720926894	-0.404285043253706	-0.329564276392103	-0.222803855178687	-0.447423119682402	-0.319839226779113	-0.389322661856013	-0.485009231583011	-0.51995225538732	-0.523540268954664	-0.244745382063587	-0.279328873896684	-0.506170103212362	-0.347119364848853	-0.439784839950795	-0.503526177997441	-0.397464934537002	-0.541707066880308	-0.42294904183071	-0.500137674102943	-0.468835952617987	-0.568009371395612	-0.449117832235441	-0.386743504780614	-0.445160896029191	-0.532462823485412	-0.346108602494272	-0.453742781974122	-0.420097648330269	-0.472752149311306	-0.438290181265871	-0.426030189662636	-0.595555979408506	-0.527048881939497	-0.53391312434267	-0.499220637189515	-0.489757390851926	-0.513158034376254	-0.454493171640335	-0.376626612412024	-0.432527653499641	-0.500836522792244	-0.435741093499987	-0.544524336223941	-0.345314303568719	-0.375257674634937	-0.439107781797341
hsa-miR-371a-3p	0.203036739260246	-0.0271093171491009	0.220897773890373	0.166691854110812	-0.329564276392103	-0.222803855178687	-0.0707270563559639	0.0305766709021912	0.0225708619043082	0.0629610646712063	-0.0259903488039677	-0.183551967409501	0.177780272477438	0.137333000999707	0.135562847185699	0.132509671127838	-0.439784839950795	-0.123574116140003	-0.397464934537002	-0.0835988871452744	0.00684621170353319	-0.112677115798991	-0.0907400199665583	-0.0354445621633785	-0.0632445330145444	-0.0461135116342968	-0.167508967486658	-0.0162991019826903	0.0246875149512002	-0.0710272314265775	0.0499125109263745	-0.472752149311306	-0.143354521586603	0.104469705722341	-0.0736497134537789	-0.112525781249316	-0.160066912667067	-0.0118646986441764	0.104659155204794	-0.162876830799832	-0.0884070126187301	0.0815553851577629	0.00523302089036866	-0.281601377276807	-0.0418210870140244	-0.0132148330593743	0.00508422725772278	-0.375257674634937	-0.439107781797341
hsa-miR-372-3p	-0.330614405459056	-0.293594931092802	0.14335231131277	0.0848350000538975	-0.329564276392103	-0.222803855178687	-0.447423119682402	-0.319839226779113	-0.389322661856013	-0.485009231583011	-0.51995225538732	-0.523540268954664	-0.244745382063587	-0.279328873896684	-0.506170103212362	-0.347119364848853	-0.439784839950795	-0.17201171994252	0.183888122631983	-0.111350479328607	-0.42294904183071	-0.500137674102943	-0.468835952617987	-0.194646855881515	-0.449117832235441	-0.386743504780614	-0.445160896029191	-0.532462823485412	-0.346108602494272	-0.453742781974122	-0.420097648330269	-0.472752149311306	-0.715576736831846	-0.426030189662636	-0.224946961349334	-0.527048881939497	-0.53391312434267	-0.499220637189515	-0.489757390851926	-0.513158034376254	-0.454493171640335	-0.376626612412024	-0.432527653499641	-0.500836522792244	-0.435741093499987	-0.544524336223941	-0.345314303568719	-0.375257674634937	-0.439107781797341
hsa-miR-374a-5p	-0.330614405459056	-0.0520155119375656	-0.233278720926894	-0.0341593137185927	-0.329564276392103	-0.222803855178687	0.0519755908195071	-0.319839226779113	-0.389322661856013	-0.0340146958467929	0.135988400283435	-0.00698189062544042	0.43297370664041	0.344899699081932	0.241559982953097	0.248059164619425	0.263621399025265	0.167529508398243	0.393040266868341	0.0711127125277066	0.276429178616611	0.0972490472912714	-0.000330499359383684	0.168634846772098	0.0278473511008094	0.0294971720823609	0.205380414402434	0.249913195191666	-0.346108602494272	0.240625472502713	0.230869403363151	0.100768075574089	0.0687061918919823	0.121652643112937	-0.0773832755242955	0.143860899465023	0.00613855726819279	0.226762240443627	0.357832037649724	0.398873497484573	0.212249191246697	0.0116566887646117	0.0977777568459586	0.15737720471718	0.0755404051857795	0.0820048796693498	-0.345314303568719	0.329633028207818	-0.0676208560580321
hsa-miR-376a-3p	0.193860635410492	0.167259640025062	0.293011207299889	0.580689321835467	0.0511489299974775	-0.222803855178687	-0.10758663002685	0.504748577060429	0.0820818878614554	0.127448161349841	0.156534599640391	0.435873227306756	0.635492720179492	0.389830575729895	0.363423109855114	0.675743236036249	-0.150622742407532	0.517175197256096	0.115358015982921	0.110315896575334	0.01619371968027	0.427209519219697	-0.468835952617987	-0.218809055960347	-0.449117832235441	0.517049343074243	-0.445160896029191	-0.021810205870093	-0.346108602494272	0.561473545803095	0.0356148466394761	0.0664705052123636	-0.0158784443231858	0.113152510273059	-0.35358894435914	0.442614607051048	-0.0571893997400234	0.0691021528896229	0.307142915707945	0.49211655902938	-0.177641386362738	-0.376626612412024	-0.0583533027539427	0.519850179621912	-0.0381357783410734	-0.129297701557858	-0.345314303568719	0.520893100382693	-0.210477098887809
hsa-miR-377-3p	0.0449354974185026	0.0488852249562909	-0.233278720926894	0.131020846660668	0.0904905602759785	-0.222803855178687	0.0109590624928339	-0.319839226779113	-0.16465626613836	-0.0986390431243257	0.0744197978166269	-0.175724306322981	0.466894572551235	0.166321250412908	0.0307072881821192	0.382507790869405	-0.144926284834027	-0.116760923775533	0.10474967111353	-0.00609600360140227	-0.0310136242110639	-0.500137674102943	-0.468835952617987	-0.105004397944992	-0.449117832235441	-0.386743504780614	-0.445160896029191	-0.142943308156551	-0.346108602494272	0.205107833437363	-0.0860012206178044	-0.133714241619088	0.0327663488187332	0.00133234539863842	-0.595555979408506	-0.527048881939497	-0.292003808367135	-0.201203668608715	0.240898073796199	-0.0921740481442336	-0.0749784759839539	-0.376626612412024	-0.0929876140047873	-0.0316749925398988	-0.435741093499987	-0.265567350939048	-0.345314303568719	0.00813132891689841	-0.439107781797341
hsa-miR-378a-5p	0.201650770344733	-0.137116038267555	0.15407379726443	0.205031093721892	-0.329564276392103	-0.222803855178687	-0.0235934717749338	0.0314662525005328	-0.0579131181539859	0.0427771436225454	0.174511042135757	0.134297261852986	0.200664118254077	0.142488219963707	0.0917597980365968	0.267950159471782	-0.0828670326128481	0.325231635879234	-0.0326846592466251	0.0419933691676499	-0.0470519558335126	0.0787549821828838	-0.12897021003938	-0.0955003829671002	-0.0344344079260387	0.0564426738724104	0.0523941004507909	-0.104689892433073	0.0334814001395991	0.119415443460322	-0.0353057324048367	-0.0404759438843249	-0.0209475681799425	-0.0221327884745842	-0.0955997658157345	0.0626243911586817	-0.53391312434267	-0.234685130850857	0.0299394403503963	0.241510183808106	-0.116936815473022	-0.102763575614907	-0.0532288096898273	0.099374131268493	-0.155107780361496	-0.102311920018694	-0.0106958898407348	0.159170633758107	-0.173788916240512
hsa-miR-378a-3p	1.03010018986374	1.03556828231073	1.01471060196258	0.912618232184676	0.991192595974475	0.986937958030893	1.02699077231849	0.950650289595443	0.940906052433106	0.914435986153968	1.08411647227447	1.00087438996281	1.00604911250517	0.977271453275315	0.838057644507589	0.852950050853969	1.05372429607626	0.996006274795432	1.11489181507877	0.997858396318281	1.07216226704378	1.10154997399601	1.08534967120839	1.01966587567051	1.02249650650797	1.09547358574812	1.14924842295775	1.02856250664448	1.04957006079841	1.08234849543988	1.03167911676863	1.09246582355791	1.01590951000761	1.11024858549755	1.15607512065827	1.11382866056077	1.04298249986577	1.11145879287109	1.11800913493565	1.13244098412036	1.16796917604472	0.98822265657761	1.06844836150831	1.11324302691571	1.06947188941889	1.05133319683634	1.02062827038744	1.22503763365269	1.06852260194362
hsa-miR-379-5p	0.0802995440700552	0.00522043002536421	-0.233278720926894	0.090821430586265	0.0053099151078392	-0.222803855178687	-0.0400309041914037	-0.319839226779113	-0.0214506138742811	-0.16896929234283	-0.00353988416894511	-0.0995012533658467	-0.244745382063587	0.121293831964682	0.160491525897583	0.290661148534322	-0.439784839950795	-0.503526177997441	0.0394528398724697	-0.1783448220798	-0.0509052009160609	-0.140124982623179	-0.468835952617987	-0.20056869983739	-0.449117832235441	-0.386743504780614	-0.217888725012372	-0.113838707012238	-0.346108602494272	0.0418946589206254	-0.420097648330269	-0.102195248562597	-0.146413978493485	-0.13447063115476	-0.243797744463381	-0.527048881939497	-0.0552593695234947	-0.0895405842115587	0.090773954772478	-0.108942945602964	-0.454493171640335	-0.0103501856250723	-0.103928470590364	0.06390796454201	-0.152232497629421	-0.101266495922685	-0.345314303568719	-0.0363167504844375	0.0115328823457723
hsa-miR-380-3p	-0.330614405459056	-0.534968337077782	0.343006084929408	-0.0258197825290928	-0.329564276392103	-0.222803855178687	-0.447423119682402	-0.319839226779113	-0.389322661856013	0.185954329041324	-0.51995225538732	-0.523540268954664	-0.244745382063587	-0.279328873896684	-0.0824457539562575	-0.347119364848853	-0.439784839950795	-0.503526177997441	-0.397464934537002	-0.541707066880308	-0.42294904183071	-0.500137674102943	-0.468835952617987	-0.568009371395612	-0.220997885813328	-0.386743504780614	-0.445160896029191	-0.532462823485412	-0.346108602494272	-0.453742781974122	-0.420097648330269	-0.472752149311306	-0.715576736831846	-0.426030189662636	-0.595555979408506	-0.527048881939497	-0.53391312434267	-0.499220637189515	-0.489757390851926	-0.513158034376254	-0.454493171640335	-0.376626612412024	-0.432527653499641	-0.500836522792244	-0.435741093499987	-0.544524336223941	-0.345314303568719	-0.375257674634937	-0.439107781797341
hsa-miR-328-3p	0.646379342804794	0.499184307869649	0.635804794219777	0.682396307662137	0.605854990752406	0.663943862765609	0.5374694310447	0.668476243847979	0.613296172435858	0.624160511801383	0.525049506732942	0.503305325027066	0.633969927858066	0.662194344055475	0.6067524192998	0.607063821815785	0.514085779167885	0.503173923724322	0.489844036084178	0.455389776594548	0.476179648159952	0.451326254371202	0.495937739947428	0.507639055832559	0.524124545149492	0.522627102557678	0.470595910214643	0.543125455740012	0.606651018145286	0.49018506731835	0.538882101303935	0.457994954711658	0.458525257156521	0.551739793935273	0.476279014399954	0.451831614596788	0.494641884356725	0.466330042797029	0.461702043324079	0.420516582729253	0.517429382108596	0.612349500757942	0.538078588374136	0.488240731765713	0.532318912001591	0.526250639081525	0.627353916530091	0.498783027281242	0.573115070027525
hsa-miR-342-3p	0.687991795256067	0.61125422231824	0.773224201359241	0.736182855347126	0.78793996289219	0.627378636605009	0.573771810727174	0.549474769103691	0.74465782426465	0.653427330740285	0.665390802372784	0.654137309529481	0.895162166413885	0.843531852088119	0.880546852663585	0.817188078230762	0.51934372518297	0.698633180822853	0.991222516710516	1.26445138054081	1.05870308496889	1.02743341012852	0.615991130456247	0.73389478778352	0.670598236860663	0.845434523726235	0.439618751027201	0.823750612191231	1.01623234583235	1.06854596692415	0.919989130736964	1.04735067226657	0.972690392380787	0.985093665064789	1.00604583765963	1.18934712770976	0.859915024299454	1.24285401674631	0.955775389688004	0.731733482065564	1.19113946730375	0.847539432776302	0.847706137918153	1.24318595982613	0.749534570843593	1.20169987685972	0.879493857016181	1.34569807484124	1.15953998248925
hsa-miR-337-3p	0.132539863820862	0.02128863997406	-0.233278720926894	0.125525631422167	0.0856451675241914	0.2480185890472	-0.0898143376757352	0.0037433900000041	-0.0260423430607887	0.116841818323711	0.0748041628874239	-0.111877812740152	0.182496393274433	0.281089350265153	0.226114071621239	0.0898514204759698	-0.103991925776938	-0.146970254673406	-0.0241727661934052	0.00310237454459875	0.0203661329932126	-0.0690082076779828	-0.159724120737121	-0.024223159497173	0.036867400170102	-0.0417957388991473	-0.0435149744127957	0.0436292583731846	0.0371319591154539	-0.030109616573452	-0.0012063446015946	0.0626158644371054	-0.0371259847673259	0.112645229661797	-0.133956621238157	-0.0648179924118813	-0.134036497644493	0.047643865413013	0.106648717207124	-0.160813762541632	0.00987896104138953	-0.00519177252841898	-0.123970582172235	-0.199642200274898	-0.0200176145271126	-0.02174166942638	0.0224613324815801	0.0232722119811758	-0.155716090554153
hsa-miR-323a-3p	-0.330614405459056	-0.534968337077782	-0.233278720926894	-0.404285043253706	-0.329564276392103	-0.222803855178687	-0.447423119682402	-0.319839226779113	-0.389322661856013	-0.485009231583011	-0.311781717218375	-0.523540268954664	-0.244745382063587	-0.279328873896684	-0.506170103212362	-0.347119364848853	-0.439784839950795	-0.503526177997441	-0.397464934537002	-0.541707066880308	-0.42294904183071	-0.500137674102943	-0.468835952617987	-0.568009371395612	-0.449117832235441	-0.386743504780614	-0.445160896029191	-0.532462823485412	-0.346108602494272	-0.453742781974122	-0.420097648330269	-0.472752149311306	-0.196372691044043	-0.426030189662636	-0.595555979408506	-0.527048881939497	-0.36157992930965	-0.237303611629331	-0.489757390851926	-0.513158034376254	-0.454493171640335	-0.376626612412024	-0.432527653499641	-0.500836522792244	-0.435741093499987	-0.544524336223941	-0.345314303568719	-0.375257674634937	-0.439107781797341
hsa-miR-326	0.545314711211793	0.371831558774174	0.55757787554755	0.452841136796612	0.479830164995078	0.528353816017786	0.467139664183567	0.542196544425127	0.464573255546608	0.440531924113471	0.40042164314832	0.396089738388364	0.50829684566395	0.537415943660307	0.453249479768557	0.474781993276245	0.423350569873445	0.376507849293528	0.417386713273746	0.3335395377215	0.449481929737107	0.355246550356633	0.393310103225128	0.36251581257711	0.459927941917672	0.364579826704639	0.373288211832275	0.385585512082006	0.534482007192249	0.330081870864329	0.419418306240316	0.379962076899426	0.399309450361335	0.435700663880406	0.419687921198434	0.418310701139746	0.352279561275779	0.334150284288587	0.373815791546647	0.307011565838825	0.389542294384981	0.532197232411132	0.490389616221301	0.406051771615486	0.398481578699004	0.435371136445825	0.524366372837192	0.443448927800101	0.457130088057154
hsa-miR-151a-3p	0.36832883079588	0.231053070036061	0.455607629425065	0.336595304256638	0.251340205854798	0.334810306642546	0.295468991604149	0.212751317759996	0.337539261503375	0.390700409299298	0.316571610609531	0.216876185154683	0.603728592167147	0.464401077496609	0.434420228175399	0.509807173419554	0.388696148136668	0.289481555107986	0.631762292746529	0.522246361478952	0.530493628210234	0.390588758106377	0.367500220054654	0.456741515115054	0.387049092242167	0.525113336957427	0.522095740363342	0.413103139362281	0.317010000887045	0.576198341547675	0.622161899822108	0.642974194574323	0.403396564566274	0.39093598114568	0.323765689013876	0.331619878237115	0.389376358666346	0.474881845001208	0.524088797200613	0.526151621349476	0.462610369591768	0.51537755117514	0.616247757213393	0.46712361092675	0.45168470942621	0.34808346945851	0.198952629608144	0.582461849580067	0.375384578885028
hsa-miR-148b-3p	-0.330614405459056	-0.159130960997398	0.143617580372087	0.129027101043661	-0.329564276392103	-0.222803855178687	-0.258737513501316	-0.319839226779113	-0.0450459551593419	0.0225890332839336	-0.0373843309779029	-0.205072325136496	0.331694779850274	0.250905909498095	0.263330196569039	0.202484131263806	0.0131046437273462	0.197467427214338	0.374597067314904	0.286112088252357	0.214952160663899	0.130905722432202	-0.0814621641773708	0.0304028020703134	-0.0295272530295461	0.275827544342066	0.00789310315316687	-0.0755635184627678	0.161696274985252	0.274829332578633	0.0812455545145597	0.304682035182181	0.158670190503646	0.156503818576175	-0.13970657272289	0.266445789261876	-0.0116208661120964	0.208781987597056	0.239291263637443	0.180864947296459	0.0788144941724002	0.138740383174204	0.16589872620063	0.381118739853514	-0.0596337037037821	0.193165205621879	-0.345314303568719	0.418548204355037	0.133135089135695
hsa-miR-331-3p	0.426767189395635	0.258181579132501	0.458522823897641	0.343853083636919	0.477655062721719	0.317173767423767	0.275868476915105	0.30539503220598	0.339287582278173	0.286679254275073	0.343048255375245	0.212857511323012	0.524009040496198	0.474538012649966	0.482136008566836	0.417733992214402	0.400324990476963	0.478640337322574	0.726622825312293	0.499336346793198	0.592004414633006	0.521989552949225	0.510137465419952	0.29277718913776	0.381036687066174	0.548474214359193	0.428859221520663	0.377826778406009	0.678950227072014	0.641899516350108	0.40186224560318	0.536163719793482	0.542540684569746	0.463959721414112	0.583964553342581	0.705511700888154	0.500662643899212	0.569248275015997	0.530678186110186	0.519141943694417	0.505078388121022	0.588549822808998	0.725435650354185	0.676996617896582	0.5080980918701	0.522290303512533	0.439664207527243	0.783026547925605	0.475891545721831
hsa-miR-324-5p	0.178706089102162	0.0684717648520151	0.338774291209826	0.141413847828138	0.333137329730083	0.254471796075232	0.139360699075942	0.0416386114625774	0.247982294749368	0.188242960903679	0.150465665452373	0.0503815172466945	0.378013526461465	0.379442141151473	0.357775307777924	0.266489176477373	0.167478672729173	0.127003222832811	0.549319904240939	0.460416986083288	0.425158961782883	0.279579574189298	0.482099563606398	0.239653607452556	0.234108333091519	0.356598197457505	0.441545097221445	0.177512478904506	0.368010222854049	0.476012843509603	0.489280961253894	0.519180006753253	0.184478157403992	0.253838940955733	0.112205886847861	0.438916320158677	0.214289608132154	0.382327311368978	0.305316036270053	0.47747631789079	0.253170907108634	0.207411385290077	0.256796371090332	0.508034277322572	0.200985341464261	0.534961384679419	0.015893135028712	0.502919204161967	0.247712882564114
hsa-miR-338-3p	-0.330614405459056	-0.262214531010803	-0.233278720926894	-0.404285043253706	-0.329564276392103	-0.222803855178687	-0.447423119682402	-0.319839226779113	-0.389322661856013	-0.0790696687340453	-0.51995225538732	-0.523540268954664	-0.244745382063587	-0.279328873896684	0.136508381707795	-0.347119364848853	-0.157404237306715	-0.172998539974631	0.203840965186847	-0.101878540222339	-0.42294904183071	0.297610417016632	-0.468835952617987	-0.25166168978949	-0.449117832235441	-0.386743504780614	-0.445160896029191	-0.0930346056795694	0.12790595954475	-0.453742781974122	-0.0937298643302201	0.523779365603161	0.055864474567263	-0.0835908336795409	-0.595555979408506	0.606745174241498	-0.244694498773467	0.103817921482748	-0.0877885743039953	-0.513158034376254	-0.454493171640335	0.297553976878434	-0.432527653499641	-0.0442456423041819	-0.435741093499987	-0.113995385251776	-0.345314303568719	0.374728472737024	-0.246482214719268
hsa-miR-339-5p	0.190899173298059	0.176908862901077	0.359354218885752	0.122028065204221	0.234504645912689	0.272660170546245	0.21701231347099	0.24616206410966	0.180924299128822	0.216948399082623	0.220235322455562	0.220407129223841	0.421124568046226	0.412280444265422	0.329482481491681	0.345929978265513	0.307059456876138	0.396181610264527	0.572826985400549	0.328676965828729	0.291676409844816	0.286524748323172	0.30959281818085	0.236766318181856	0.243693063900133	0.38600823330609	0.261441214473446	0.320745800799034	0.356532035763407	0.400450433085924	0.421006772343004	0.628022735941181	0.388100717202662	0.343589323349672	0.244755228846001	0.361734185122834	0.338955335557701	0.421436229564866	0.391272155596704	0.411208484197335	0.392418941361615	0.48195457375807	0.353057844108915	0.572601682633413	0.309153154016724	0.331525985426811	0.422114773870479	0.488466304954417	0.441293368909435
hsa-miR-335-5p	0.369625317945168	0.535239736594466	0.61765877138515	0.25496932430638	0.465044185891537	0.298262118429186	0.526747004488095	0.0934235552446965	0.129091615925497	0.353637800654929	0.542753730690712	0.576866159305923	0.886964259668158	0.689053050411381	0.767632371952778	0.716121067062732	0.335356045900232	0.379953750549918	0.4804490983988	0.100802547706693	0.221248730054455	-0.0610613866807327	0.133156567124765	0.385474209024854	-0.449117832235441	0.21576793212551	0.0931465399631928	0.179267890263551	0.0859015006937786	0.28793890101124	0.318976315800904	0.411716550774857	0.173848559917538	0.164587181501726	0.138404168984578	0.130863555176682	0.0898468369640868	0.110939476062979	0.462577221669527	0.333576706207833	-0.120234528237107	0.361715949211453	0.307696294583253	-0.500836522792244	-0.0405569165681232	0.0743161393251281	-0.345314303568719	0.204695427621522	0.14907850624351
hsa-miR-345-5p	0.470764455904383	0.262807964231325	0.45908699870254	0.225789939495793	0.350717107973601	0.408943130628915	0.288293810057907	0.41761768120104	0.300182670247029	0.289583022515806	0.262552333455577	0.207317078698381	0.477529951350588	0.274064642454097	0.352440908263658	0.354115695717973	0.345830067073616	0.309978362493292	0.486505827122552	0.360688948165677	0.418970332067821	0.326163335584754	0.612135664910416	0.332367042594549	0.304268819467568	0.296209658815742	0.308708730118111	0.374658783923428	0.328053649771277	0.436341567532307	0.557719915688803	0.572878333506437	0.416100547015322	0.343969923974722	0.301481573486571	0.534243747633137	0.311516870311271	0.457788985947865	0.369924287570973	0.536418290087884	0.427176945747813	0.344537583244827	0.273618388129321	0.493059178758189	0.359979963318667	0.345891791931979	0.436935881218551	0.532049069169386	0.309008700966741
hsa-miR-346	0.755721929638273	0.550446136911661	0.737241406905159	0.647948268015286	0.679970938184001	0.718058493090842	0.604177164272542	0.670175998519369	0.627572850296749	0.661149605144641	0.567681267165356	0.585286445572053	0.674153990997451	0.718554933081443	0.656172801720756	0.658157091308675	0.583740013471705	0.582966818409211	0.581993154197768	0.522843009364902	0.609354754303239	0.534331546681067	0.569195590454106	0.562778584724149	0.590438449071563	0.589611538409043	0.59099369671072	0.594253438936322	0.663599800723329	0.54266904656965	0.617451392753428	0.588036316220272	0.618854863713991	0.631751180437262	0.583579300440369	0.555723801228376	0.571277574819711	0.589447216015482	0.583566404574593	0.524050751416516	0.558136719475435	0.690320556296329	0.599341698188453	0.581699142903833	0.583283419918379	0.557491565386609	0.648692274070241	0.602106639363684	0.589878883005968
hsa-miR-422a	0.957250797691855	0.866309521712555	0.946783829230723	0.863464699120832	0.906948709351573	0.907026879744141	0.916148021863678	0.794866557841032	0.908567831160755	0.896893696722844	1.01962738814994	0.860415749188724	1.00608337889625	0.926035883226043	0.839747189157937	0.901454381524528	1.14434692535008	1.10096016857487	1.07207596105588	0.945401306194208	1.1332374483976	1.13894531076989	1.09524764020076	0.984755406235359	0.987183235474561	1.13736600361013	1.13702023271168	1.09053169677139	1.14265098853894	1.07131294050129	1.07967169069661	1.12367296896245	1.04740365070715	1.19987326936467	1.29991103549581	1.01513807981672	1.06290798454571	1.18466950660447	1.14525030069031	1.11960305002176	1.23543401912719	0.978992667616102	1.12421495949851	1.13667185088586	1.10919316991524	1.0970262528286	0.903507073293669	1.31979858415613	1.07892531347596
hsa-miR-18b-5p	-0.330614405459056	-0.174725105755395	0.29045048534626	0.0190128174255594	-0.329564276392103	-0.222803855178687	-0.235280553200071	-0.319839226779113	-0.389322661856013	-0.0594907841986781	0.0312156173452156	-0.149156326427933	0.223499227057753	-0.279328873896684	-0.506170103212362	0.0685259160061535	0.376464946297514	0.4157275651295	0.320746372961033	0.251661491804082	0.0613681308129847	0.135350202468737	0.150163928358302	0.316639517498678	0.512973801778141	0.148417727237482	0.778302044103563	0.0259028975775253	-0.346108602494272	0.161195059673075	0.810664832762229	0.0481684074601998	0.152322167925822	0.201037318281924	-0.595555979408506	-0.173889443762025	-0.112753561394077	-0.00924103844563077	-0.100009381694478	0.494617829636537	0.29652771288559	0.179101112203776	0.112408324965782	0.0474973762734406	0.0921899489632179	-0.00229918633118717	-0.345314303568719	0.226368875735791	0.157901084057169
hsa-miR-448	-0.330614405459056	-0.534968337077782	-0.233278720926894	-0.404285043253706	-0.329564276392103	-0.222803855178687	-0.447423119682402	-0.319839226779113	-0.172319705498097	-0.0656490412324776	-0.51995225538732	-0.523540268954664	-0.244745382063587	-0.279328873896684	-0.0501893708195304	-0.347119364848853	-0.439784839950795	-0.503526177997441	-0.397464934537002	-0.541707066880308	-0.42294904183071	-0.500137674102943	-0.468835952617987	-0.568009371395612	-0.449117832235441	-0.386743504780614	-0.445160896029191	-0.532462823485412	-0.346108602494272	-0.453742781974122	-0.420097648330269	-0.472752149311306	-0.270030281605011	-0.426030189662636	-0.595555979408506	-0.527048881939497	-0.53391312434267	-0.499220637189515	-0.489757390851926	-0.170662736702371	-0.454493171640335	-0.376626612412024	-0.432527653499641	-0.500836522792244	-0.435741093499987	-0.544524336223941	-0.345314303568719	-0.375257674634937	-0.128995851918067
hsa-miR-429	0.217403996635268	-0.163694871172539	-0.233278720926894	-0.404285043253706	0.0313051530244985	-0.222803855178687	0.0489259394995272	-0.319839226779113	-0.0747334298034718	0.0721124827966887	0.172907254221852	-0.0995012533658467	0.263922741865483	-0.279328873896684	0.0635533884242652	0.108129645099162	0.431903048329361	0.17472599320096	0.723534735751532	0.5225899406139	0.486336375418688	0.568020631527127	-0.468835952617987	0.658192919600451	0.324135504663495	0.460875566824667	0.617565519834245	0.101967952088303	0.405970675899463	0.513271014636279	0.56311779451106	0.601592319355188	0.308484561524606	0.367074820843433	0.0420588544952326	0.624561651523815	0.219775375384268	0.510685362569351	0.54579547582846	0.521508064008784	0.243257440766679	0.526685807573705	0.313913521101512	0.536344487177652	0.29928669196947	0.371182742017879	0.256549887158295	0.469026263031374	0.458153851097067
hsa-miR-200a-5p	0.294317026577261	0.115524296542782	-0.233278720926894	0.00159875318996211	0.0972781453058266	0.240436321988525	0.172618300269576	0.256030447487435	0.0545216445778768	0.145242764230963	0.232547783683164	0.128093888399422	0.174541040397018	0.244806152772632	0.112984901312603	0.14422449948245	0.220511124416286	0.222357020597581	0.231579152874148	0.207934963888837	0.223773368001532	0.21522970807159	0.0801932537215388	0.178758491528618	0.150775781093709	0.241741444712456	0.195702131384639	0.182786352893216	0.182353923390463	0.240149579777386	0.229947193349208	0.259248171064031	-0.103887796066671	0.218026329587302	0.105370637396737	0.220595368638768	0.166265229442739	0.222683381703606	0.20361846016049	0.253082217649018	0.181609966843442	0.188358715084229	0.258409762668315	0.245778292522142	0.239645836971084	0.205592127597015	0.272421938018368	0.27621814482092	0.260628694345469
hsa-miR-431-5p	-0.330614405459056	-0.237691284221775	-0.233278720926894	-0.00155057579565096	-0.329564276392103	-0.222803855178687	-0.199499717872719	-0.319839226779113	-0.019479329164312	-0.00814299863311132	-0.142118912137538	-0.523540268954664	-0.244745382063587	-0.279328873896684	-0.506170103212362	-0.347119364848853	-0.439784839950795	-0.503526177997441	-0.397464934537002	-0.237442062256176	-0.0751816623524532	-0.301505260443155	-0.468835952617987	-0.260508129654164	-0.449117832235441	-0.386743504780614	-0.26283296303017	-0.254052567285662	-0.346108602494272	-0.453742781974122	-0.420097648330269	-0.127719309840119	-0.139613826529176	-0.426030189662636	-0.131440472312745	-0.527048881939497	-0.362576238093641	-0.499220637189515	-0.103030496479699	-0.244610684236249	-0.454493171640335	-0.376626612412024	-0.432527653499641	-0.500836522792244	-0.435741093499987	-0.544524336223941	-0.345314303568719	-0.375257674634937	-0.439107781797341
hsa-miR-329-3p	-0.330614405459056	-0.294562564302955	-0.233278720926894	-0.404285043253706	-0.329564276392103	-0.222803855178687	-0.174785565407574	-0.319839226779113	-0.389322661856013	-0.087639833433698	-0.0790315148455093	-0.218020490043255	-0.244745382063587	-0.279328873896684	-0.0447173038056548	-0.347119364848853	-0.439784839950795	-0.503526177997441	-0.397464934537002	-0.541707066880308	-0.42294904183071	-0.500137674102943	-0.468835952617987	-0.568009371395612	-0.449117832235441	-0.386743504780614	-0.445160896029191	-0.210012170438879	-0.346108602494272	-0.453742781974122	-0.420097648330269	-0.472752149311306	-0.42692971330587	-0.426030189662636	-0.595555979408506	-0.306726791096313	-0.53391312434267	-0.499220637189515	-0.489757390851926	-0.513158034376254	-0.454493171640335	-0.376626612412024	-0.432527653499641	-0.500836522792244	-0.435741093499987	-0.544524336223941	-0.345314303568719	-0.375257674634937	-0.439107781797341
hsa-miR-323b-5p	0.234080586224877	-0.0543239024554918	-0.233278720926894	0.164611842669448	0.100043126368413	0.281168223104351	0.153398366835881	0.219984951732372	0.150920394916362	0.230761537142721	0.207368138599704	0.1602699823725	0.235140539891383	0.273239371181685	0.206846316793274	0.209057460811901	0.282860517332996	0.160957318980739	0.229629029477768	0.125017459179425	0.346170256035215	0.20968729236125	0.136399750390382	0.126037192744735	0.178558668337276	0.220398838172875	0.180284866668552	0.221454756842707	0.315735798969234	0.168744605026608	0.114564997095716	0.175752770474597	0.135756138090716	0.17712778282367	0.175826044548872	0.202806444431722	0.128467566659011	0.129651414682057	0.222019644114423	0.1790900520188	0.17471471674137	0.209627841075778	0.248209295614143	0.22256004103867	0.246338836117179	0.229963688964195	0.234676426106363	0.321017420072032	0.213526806285146
hsa-miR-452-3p	-0.330614405459056	-0.534968337077782	0.207314718900188	-0.0140680303888872	0.111652676336508	-0.222803855178687	-0.447423119682402	-0.319839226779113	-0.389322661856013	0.511271820683317	-0.224442468269052	-0.523540268954664	-0.244745382063587	-0.279328873896684	-0.506170103212362	-0.347119364848853	-0.439784839950795	-0.08702625666009	-0.397464934537002	-0.541707066880308	-0.42294904183071	-0.500137674102943	-0.468835952617987	-0.568009371395612	-0.449117832235441	-0.386743504780614	-0.445160896029191	-0.532462823485412	-0.346108602494272	-0.453742781974122	-0.420097648330269	-0.472752149311306	-0.715576736831846	-0.426030189662636	-0.595555979408506	-0.527048881939497	-0.53391312434267	-0.499220637189515	-0.489757390851926	-0.513158034376254	-0.454493171640335	-0.376626612412024	-0.134047041929063	-0.500836522792244	-0.435741093499987	-0.544524336223941	-0.345314303568719	-0.375257674634937	-0.439107781797341
hsa-miR-409-5p	-0.330614405459056	-0.534968337077782	-0.233278720926894	0.0175830390647283	-0.329564276392103	-0.222803855178687	-0.1508191167776	-0.319839226779113	-0.389322661856013	-0.485009231583011	-0.51995225538732	-0.523540268954664	-0.244745382063587	-0.279328873896684	-0.506170103212362	-0.347119364848853	-0.439784839950795	-0.503526177997441	-0.397464934537002	-0.158115676317204	-0.42294904183071	-0.500137674102943	-0.468835952617987	-0.568009371395612	-0.449117832235441	-0.386743504780614	-0.445160896029191	-0.532462823485412	-0.346108602494272	-0.453742781974122	-0.420097648330269	-0.472752149311306	-0.35970300634666	-0.426030189662636	-0.389988501326157	-0.527048881939497	-0.53391312434267	-0.499220637189515	-0.489757390851926	-0.513158034376254	-0.454493171640335	-0.376626612412024	-0.432527653499641	-0.192257405561381	-0.435741093499987	-0.544524336223941	-0.345314303568719	-0.375257674634937	-0.439107781797341
hsa-miR-412-3p	0.283759735877659	0.0567214931552027	0.212736850922201	0.116087389503886	0.133507468013115	0.305921859374693	0.193350399158175	0.175714069809504	0.189050414477384	0.151848617067301	0.0578600827202549	0.08109652302863	0.193843380510208	0.255622896600837	0.240253088880131	0.171022532329905	0.138553321822177	0.104734492290676	0.137118267541418	0.0787906019821675	0.135294104888355	0.0629496020182236	0.0286762602495471	0.0841828658462178	0.0532712087145118	0.118096889575946	0.0158507199670809	0.0974090586459548	0.197442931368879	0.128258523915113	0.022941515360692	0.156827871085853	-0.0294245269045528	0.135922317295938	0.0303370926128765	0.0311474200184416	0.083968445815079	0.0757535965437396	0.132979208762933	0.0300574436781225	0.115696052378484	0.085818317738564	0.183588417371365	0.0654818492991634	0.0813421360640103	0.168507705366553	0.226128586122267	0.0625270432136287	0.160946446762614
hsa-miR-410-3p	-0.330614405459056	-0.534968337077782	-0.233278720926894	-0.404285043253706	0.0677205226116415	-0.222803855178687	-0.447423119682402	-0.319839226779113	-0.389322661856013	0.0682878404259748	-0.296529774283829	-0.523540268954664	-0.244745382063587	-0.279328873896684	-0.506170103212362	-0.347119364848853	-0.439784839950795	-0.503526177997441	-0.397464934537002	-0.541707066880308	-0.42294904183071	-0.500137674102943	-0.468835952617987	-0.568009371395612	-0.449117832235441	-0.386743504780614	-0.445160896029191	-0.149606236534975	-0.346108602494272	-0.453742781974122	-0.420097648330269	-0.472752149311306	-0.715576736831846	-0.426030189662636	-0.595555979408506	-0.527048881939497	-0.53391312434267	-0.182356403964446	-0.132118245265355	-0.513158034376254	-0.454493171640335	-0.376626612412024	-0.432527653499641	-0.500836522792244	-0.435741093499987	-0.302427461759275	-0.345314303568719	-0.375257674634937	-0.439107781797341
hsa-miR-376b-3p	-0.330614405459056	-0.534968337077782	-0.233278720926894	-0.404285043253706	-0.329564276392103	-0.222803855178687	-0.447423119682402	-0.319839226779113	-0.389322661856013	-0.0971925080912584	-0.51995225538732	-0.523540268954664	-0.244745382063587	-0.279328873896684	-0.506170103212362	-0.347119364848853	-0.439784839950795	-0.503526177997441	-0.397464934537002	-0.541707066880308	-0.42294904183071	-0.500137674102943	-0.468835952617987	-0.568009371395612	-0.449117832235441	-0.386743504780614	-0.445160896029191	-0.532462823485412	-0.346108602494272	-0.453742781974122	-0.420097648330269	-0.472752149311306	-0.371448757186664	-0.426030189662636	-0.595555979408506	-0.527048881939497	-0.53391312434267	-0.499220637189515	-0.489757390851926	-0.513158034376254	-0.454493171640335	-0.0482542949763667	-0.432527653499641	-0.500836522792244	-0.435741093499987	-0.544524336223941	-0.345314303568719	-0.375257674634937	-0.439107781797341
hsa-miR-483-3p	0.532286232010369	0.463141096703827	0.534573879976999	0.466095659736521	0.517450026599359	0.619131848011368	0.49625356959	0.592630545807064	0.500042820952596	0.50302654089639	0.475408322246953	0.426528475575137	0.544439653208683	0.508906235712157	0.564736224327792	0.52509823155189	0.426010826919064	0.451841688083352	0.408767797731446	0.405240837024865	0.422099456922934	0.35156834274075	0.445035116814361	0.431676007742219	0.47317555772772	0.449520641262215	0.456526010927413	0.436414141153307	0.507343305740243	0.414261179284279	0.467207972303371	0.435516727693505	0.428499748514453	0.47474266799721	0.452912081082386	0.443519184631684	0.384799163189319	0.422906702345037	0.426327457563659	0.369660294281765	0.43958216347908	0.46862408801649	0.457839820333448	0.39616453496724	0.452343928615957	0.442338053962355	0.538121143765416	0.442316817434171	0.490975836393604
hsa-miR-484	0.617801204973631	0.501567862755686	0.681573635469542	0.58918075416289	0.644562960775414	0.687938663301571	0.567949265174759	0.63616869849605	0.612352141282408	0.56251027434133	0.542709087481408	0.493444257073289	0.680991275955455	0.644995714457359	0.572752264993928	0.60097529302278	0.583222822247164	0.542270392338362	0.759697153660701	0.691961777346384	0.58279227798365	0.556839660266267	0.604261640814405	0.611284389404735	0.617809617582868	0.674373267946158	0.659201094323065	0.638258860296109	0.645025791214805	0.663710465591498	0.638560142834554	0.889404285115624	0.715306699997077	0.612654149722316	0.6757394615821	0.65904610729025	0.597875266090739	0.672213574656738	0.647586176016401	0.740953541641021	0.737352455394394	0.694080033746468	0.639616932104437	0.745857250624156	0.581373467350882	0.633203386772243	0.674973129175198	0.786223462086643	0.709652330338049
hsa-miR-485-3p	0.31323645915024	0.144430541063203	0.344939982089813	0.147717958360902	0.281545587246624	0.315264331296091	0.182540743194606	0.267250631094521	0.241403834558334	0.295344666170489	0.193679547004042	0.123900664503232	0.342534388422668	0.382420705406253	0.31000051790305	0.243852330424692	0.178289238406755	0.188337829309221	0.0342132361565184	0.0866636729337573	0.135607557675853	0.0719322821809814	0.148043807676568	0.174357305671299	0.180501691457051	0.190533654793895	0.13893093784667	0.234580198062037	0.204316738110304	0.0837009992134972	0.161454650474972	0.0914924061950449	0.226028908464286	0.165539340868858	0.0702321265192949	0.0287912925139302	0.0408650903265283	0.145003810635103	0.123622005423401	0.0997361119436619	0.0731732507225269	0.225467513862603	0.20201185940347	0.0957272397473857	0.192015033521909	0.152127796396178	0.259079442878263	0.144799161495091	0.220360005725882
hsa-miR-486-5p	0.645508077255335	0.562758034919426	0.652435524025854	0.592674043396585	0.593314022794658	0.675853634961751	0.616157513057775	0.659801781001543	0.614581229335174	0.591846441361253	0.603401532126859	0.507586588342099	0.607791865744667	0.651011453527379	0.602952971433247	0.63696699594077	0.537321282927747	0.545464560451179	0.615666842667296	0.558815940244122	0.603742512390122	0.55050328480668	0.628214590705476	0.583766882643956	0.662088994105499	0.618265480508123	0.610079280510491	0.579075895017087	0.634149814146233	0.554312835635673	0.601693419705204	0.594126716988462	0.620699157116326	0.590709531685461	0.548891861429796	0.551635726874601	0.5744822906926	0.543163358488488	0.550246504360115	0.536016841973266	0.569507423986746	0.613825155105767	0.562659968171435	0.523869485731767	0.574695180592202	0.559079645165801	0.673962565410579	0.535541079305255	0.59545956402619
hsa-miR-491-5p	1.41183403167177	1.42481930161126	1.39183843821222	1.31230829618319	1.38392014332853	1.40937922411649	1.46330965783639	1.3819924227947	1.41123315495797	1.32244156314422	1.46767483290444	1.33232407580635	1.37753065896792	1.32234756381292	1.26585315461222	1.19304506187216	1.45254384682186	1.40631949019399	1.40163998280844	1.47362713838279	1.43425641688465	1.39575220210771	1.48439476826027	1.44612480887448	1.4850630205722	1.34769161664795	1.41504879953917	1.42207761989479	1.38460619782989	1.40472247817387	1.40427181112965	1.42203455716481	1.41778292791938	1.43907780330309	1.42773079277894	1.36776606160307	1.44507445888628	1.44253762214389	1.36048513877682	1.39734366689792	1.42737454635041	1.45706496153203	1.3821043280042	1.40270248456745	1.4248731331068	1.37474691017	1.46280769625572	1.39732789157931	1.40640064747348
hsa-miR-511-5p	-0.330614405459056	-0.534968337077782	-0.233278720926894	0.21828841417807	0.0490763756074211	-0.222803855178687	-0.122243393099522	-0.319839226779113	-0.389322661856013	-0.485009231583011	-0.280653474215279	-0.172396060170195	-0.244745382063587	-0.279328873896684	0.625379255308638	-0.347119364848853	-0.439784839950795	-0.200970388028055	-0.050242835789165	0.328031446144148	-0.42294904183071	-0.500137674102943	-0.468835952617987	-0.192933612388904	-0.449117832235441	-0.386743504780614	-0.445160896029191	-0.532462823485412	-0.346108602494272	-0.453742781974122	-0.420097648330269	-0.472752149311306	-0.171400258093721	-0.145730914541225	-0.310492614548074	-0.139087101933377	-0.174484628872628	-0.499220637189515	-0.489757390851926	-0.293752190493261	-0.454493171640335	-0.376626612412024	-0.432527653499641	-0.304229741719299	-0.435741093499987	-0.195619624689253	-0.345314303568719	-0.375257674634937	-0.20830685537014
hsa-miR-202-5p	-0.330614405459056	-0.534968337077782	-0.233278720926894	-0.404285043253706	-0.329564276392103	-0.222803855178687	-0.447423119682402	-0.319839226779113	-0.389322661856013	-0.485009231583011	-0.51995225538732	-0.523540268954664	-0.244745382063587	-0.279328873896684	-0.506170103212362	-0.347119364848853	-0.439784839950795	-0.503526177997441	-0.397464934537002	-0.541707066880308	-0.42294904183071	-0.500137674102943	-0.468835952617987	-0.568009371395612	-0.449117832235441	-0.386743504780614	-0.445160896029191	-0.532462823485412	-0.346108602494272	-0.453742781974122	-0.420097648330269	-0.472752149311306	-0.715576736831846	-0.426030189662636	-0.595555979408506	-0.293249922722202	-0.53391312434267	-0.499220637189515	-0.489757390851926	-0.513158034376254	-0.454493171640335	-0.376626612412024	-0.432527653499641	-0.500836522792244	-0.435741093499987	-0.544524336223941	-0.345314303568719	-0.375257674634937	-0.207227825438896
hsa-miR-492	0.410738596894084	0.30619318822285	0.427636704123999	0.242358394648112	0.356680858536127	0.464595617958439	0.325288889307334	0.322148455332728	0.403133038747915	0.309536088946312	0.300693710283799	0.272157549105816	0.363928044473567	0.386666227530109	0.200471255962747	0.24987163218499	0.400572852039427	0.289286350309525	0.550477314359444	0.4283162287665	0.448324369085832	0.487978857136017	0.430376233734947	0.30589196355258	0.544493949258071	0.463361883765046	0.319691092373306	0.447392528925322	0.586478084811537	0.393452631533837	0.404941426544079	0.636934351382442	0.421149864638806	0.470577622738171	0.413389567848427	0.364118886999647	0.524193674343404	0.519403080179567	0.338774404094767	0.36799941598508	0.342514765339603	0.542299221112106	0.617335916594029	0.425225767328713	0.42274723415222	0.456372680795587	0.751126442586833	0.233501874507585	0.456253402645086
hsa-miR-493-5p	-0.330614405459056	-0.209096112228758	-0.233278720926894	-0.404285043253706	-0.329564276392103	-0.222803855178687	-0.447423119682402	-0.319839226779113	-0.389322661856013	-0.485009231583011	-0.51995225538732	-0.523540268954664	-0.244745382063587	-0.279328873896684	-0.0845120490843813	0.0323135275962547	-0.439784839950795	-0.131883298357325	-0.397464934537002	-0.163797305097322	-0.42294904183071	-0.500137674102943	-0.468835952617987	-0.568009371395612	-0.449117832235441	-0.386743504780614	-0.445160896029191	-0.532462823485412	-0.346108602494272	-0.453742781974122	-0.420097648330269	-0.472752149311306	-0.336092423163522	-0.426030189662636	-0.595555979408506	-0.302416902067288	-0.53391312434267	-0.499220637189515	-0.489757390851926	-0.513158034376254	-0.454493171640335	-0.376626612412024	-0.432527653499641	-0.165926323106576	-0.435741093499987	-0.544524336223941	-0.345314303568719	-0.375257674634937	-0.439107781797341
hsa-miR-494-3p	2.11838267084662	2.20148462781951	2.13670569418902	1.99831050101202	2.1094844545126	2.11301104468125	2.15004823435228	2.02738195693405	2.05519001675912	2.04029175740449	2.20609018744486	2.18292261837702	2.01846282933266	2.077761084299	1.92603316408727	1.89772076136324	2.0885975589123	1.90469148664395	2.26307654964765	2.18463679977619	2.17918780582732	2.10986371835881	2.18070509503992	2.15777235113049	2.13005584663185	2.10057153793861	2.13625134220928	2.12895142817878	2.01821162138708	2.21023722635696	2.14829362008218	2.20645512828023	2.22888629038193	2.00362068265377	2.16566297561559	2.28334342392428	2.19674500629099	2.18648001324354	2.20330196454292	2.18898136866714	2.1373029657707	2.01804888920401	2.12396631270655	2.17783220997574	2.14085942331777	2.13115779621132	2.10484519080952	2.14296735799043	2.16044237006968
hsa-miR-496	-0.330614405459056	-0.534968337077782	-0.233278720926894	-0.404285043253706	-0.329564276392103	-0.222803855178687	-0.447423119682402	-0.319839226779113	-0.389322661856013	-0.485009231583011	-0.292509647568027	-0.523540268954664	-0.244745382063587	0.124097073886966	-0.0855601616208339	-0.347119364848853	-0.439784839950795	-0.503526177997441	-0.397464934537002	-0.541707066880308	-0.42294904183071	-0.500137674102943	-0.468835952617987	-0.568009371395612	-0.449117832235441	-0.386743504780614	-0.445160896029191	-0.14083390154863	-0.346108602494272	-0.453742781974122	-0.420097648330269	-0.472752149311306	-0.715576736831846	-0.426030189662636	-0.595555979408506	-0.527048881939497	-0.53391312434267	-0.267839223268215	-0.489757390851926	-0.513158034376254	-0.454493171640335	-0.376626612412024	-0.432527653499641	-0.146223548326539	-0.435741093499987	-0.26670979607316	-0.345314303568719	-0.375257674634937	-0.30277580181381
hsa-miR-193b-3p	0.589076028934369	0.419041291655015	0.642888801733884	0.564888838175596	0.489894616683834	0.530132138149214	0.495197516812858	0.442865705106682	0.467389121300108	0.356670012004373	0.440297670249977	0.390540007448484	0.75074719212769	0.598814165249099	0.542993583603275	0.60613389616352	0.715485016201629	0.441322920384552	1.26015419522378	0.895537557189312	0.609063884645373	0.78801752639784	0.332112087845809	0.454367421719201	0.516596084429808	0.748981341452929	0.729600817309747	0.705981485346207	0.739084756098483	0.812884739250115	0.452293619008511	1.02149038227592	0.697462825898604	0.724285187943329	0.872601972848867	0.732029201533973	0.801256133384687	0.9008619983198	0.865911347170735	0.814156259036054	1.16500552841765	0.980091938706636	0.705255691159121	0.86485722576927	0.786974993264012	0.537069396042304	0.669859530935362	1.05280317350055	0.885362977845961
hsa-miR-497-5p	0.902893729481891	0.950012059958839	1.04563234651748	0.894307761580452	0.879499796132425	0.787460587190565	0.970188313241754	0.662499497120257	0.862332888776729	0.811136806435973	0.951897965451331	0.889338594711007	1.21126970328503	1.0469241336678	1.08658492893352	1.14334712548976	0.543556434524699	0.496969225522298	0.794844683617483	0.908609046260189	0.675998056854201	0.726145371110038	0.365443040329527	0.647761874112774	0.515100411202256	0.515099265449852	0.448727369689662	0.701866242309424	0.638557566321523	0.878667268451671	0.746252777100153	0.742262694328177	0.607215159914627	0.773101326607507	0.566011883875119	0.861255447379422	0.691587020691123	0.655142293490925	0.965570172535616	0.611227637714031	0.610197552967449	0.623937711001224	0.696918060106359	0.76315288561	0.472425848498865	0.726266549856908	0.378922221583327	0.796750985907579	0.629089371692128
hsa-miR-512-5p	0.30440081354691	0.278635721243145	0.325315179986241	0.0929759928900746	0.325429157238343	0.321712078245363	0.269789313568403	0.227036588284066	0.251172827661271	0.265743327773608	0.258054627922043	0.27419583669897	0.258920253844052	0.283011378354904	0.227510237340788	0.197885151830094	0.21748139639791	0.0750463758288803	0.289517075624333	0.189826676531662	0.286791954623633	0.249023117236466	0.158941405866129	0.223739153620088	0.240487008553947	0.271750376855895	0.247059948088811	0.237616566288534	0.225455488762282	0.220898109477595	0.212132893943444	0.205869847225989	0.0627277581948343	0.208251073559332	0.264719423267921	0.184071551428789	0.0180677607337574	0.234163720183364	0.182713907427668	0.177776975898502	0.207314889795114	0.27820663413968	0.305139852124644	0.158287255272434	0.260904893050932	0.212903816826908	0.311325110437721	0.288364337791916	0.310166340792742
hsa-miR-498	0.550861158698564	0.483435698697769	0.527499386046049	0.544603300429239	0.571790928621398	0.551181580425137	0.671360574434244	0.596208757264754	0.553600422342029	0.518365329493371	0.50521536143781	0.468906349719304	0.51361265559034	0.588236089479694	0.55016310380512	0.501099648008622	0.471029425644848	0.518618024083865	0.479089821183062	0.428755086575818	0.541246120350268	0.50422932239237	0.488103097971276	0.535579413002078	0.514485931903316	0.548759353028273	0.555949503915408	0.437032460604321	0.563958132600358	0.46049975155819	0.515908265577214	0.452843602845678	0.409847460189973	0.454812312904832	0.443294584470207	0.394592161233157	0.443165751573133	0.407828941068484	0.483740362511185	0.479979184731205	0.504461124179662	0.524819549802552	0.550469872963249	0.489163490200569	0.485281160238093	0.45258969742007	0.542540641666346	0.512097345673735	0.535871550326793
hsa-miR-515-5p	-0.330614405459056	-0.534968337077782	0.188097181802287	-0.404285043253706	-0.329564276392103	-0.222803855178687	-0.447423119682402	-0.319839226779113	-0.389322661856013	-0.485009231583011	-0.51995225538732	-0.523540268954664	-0.244745382063587	-0.279328873896684	-0.506170103212362	-0.347119364848853	-0.439784839950795	-0.503526177997441	-0.397464934537002	-0.336919864653507	-0.42294904183071	-0.500137674102943	-0.468835952617987	-0.568009371395612	-0.449117832235441	-0.386743504780614	-0.445160896029191	-0.532462823485412	-0.346108602494272	-0.453742781974122	-0.420097648330269	-0.472752149311306	-0.715576736831846	-0.426030189662636	-0.595555979408506	-0.130699311684431	-0.53391312434267	-0.499220637189515	-0.489757390851926	-0.513158034376254	-0.454493171640335	-0.376626612412024	-0.432527653499641	-0.500836522792244	-0.435741093499987	-0.544524336223941	-0.345314303568719	-0.375257674634937	-0.439107781797341
hsa-miR-519c-3p	-0.330614405459056	-0.534968337077782	-0.233278720926894	-0.404285043253706	-0.329564276392103	-0.222803855178687	-0.447423119682402	-0.319839226779113	-0.389322661856013	-0.485009231583011	-0.51995225538732	-0.523540268954664	-0.244745382063587	-0.279328873896684	-0.506170103212362	-0.347119364848853	-0.439784839950795	-0.503526177997441	-0.397464934537002	-0.541707066880308	-0.42294904183071	-0.500137674102943	-0.468835952617987	-0.568009371395612	-0.449117832235441	-0.386743504780614	-0.445160896029191	-0.532462823485412	-0.346108602494272	-0.453742781974122	-0.420097648330269	-0.472752149311306	-0.715576736831846	-0.426030189662636	-0.595555979408506	-0.527048881939497	-0.53391312434267	-0.499220637189515	-0.489757390851926	-0.513158034376254	-0.454493171640335	-0.376626612412024	-0.432527653499641	-0.500836522792244	-0.435741093499987	-0.544524336223941	-0.345314303568719	-0.375257674634937	-0.439107781797341
hsa-miR-520a-5p	-0.330614405459056	-0.534968337077782	-0.233278720926894	-0.404285043253706	-0.329564276392103	-0.222803855178687	-0.447423119682402	-0.319839226779113	-0.389322661856013	-0.485009231583011	-0.51995225538732	-0.523540268954664	-0.244745382063587	-0.279328873896684	-0.506170103212362	-0.347119364848853	-0.439784839950795	-0.503526177997441	-0.397464934537002	-0.541707066880308	-0.42294904183071	-0.500137674102943	-0.468835952617987	-0.568009371395612	-0.449117832235441	-0.386743504780614	-0.445160896029191	-0.532462823485412	-0.346108602494272	-0.453742781974122	-0.420097648330269	-0.472752149311306	-0.715576736831846	-0.426030189662636	-0.595555979408506	-0.527048881939497	-0.53391312434267	-0.499220637189515	-0.489757390851926	-0.513158034376254	-0.454493171640335	-0.376626612412024	-0.432527653499641	-0.231115760822063	-0.435741093499987	-0.544524336223941	-0.345314303568719	-0.375257674634937	-0.439107781797341
hsa-miR-520a-3p	0.310584214136752	0.218664148606868	0.185378013713039	0.0773871408228984	0.206129024481296	-0.222803855178687	0.168043418024193	0.0991252560795358	0.0439437269116168	0.0595570631440011	0.112637671097921	0.269397611933742	0.25356158350513	0.428131506560281	0.089089537763954	0.114930082114687	-0.0542399923400858	0.0517194735780038	0.0772843169474253	0.056243497672662	0.158358141553787	0.167335581162826	0.293848220912272	0.34727932223217	0.151989953481593	0.189925145697881	0.0137279542314548	0.159705750930371	-0.346108602494272	0.418685620970579	0.254646244933742	0.48767065566377	0.163343267036567	0.0894149144359866	0.0499810683380814	0.274241843087902	-0.037389144461666	0.242577703599395	0.0940553083404334	-0.0603624592855109	-0.0211839438279471	-0.376626612412024	-0.0755212961160744	-0.00872848898137692	-0.0500393060168704	-0.057608730024269	-0.0501278141760141	-0.375257674634937	-0.0318993208031439
hsa-miR-519b-3p	-0.330614405459056	-0.534968337077782	-0.233278720926894	-0.404285043253706	-0.329564276392103	-0.222803855178687	-0.447423119682402	-0.319839226779113	-0.389322661856013	-0.485009231583011	-0.51995225538732	-0.523540268954664	-0.244745382063587	0.187223867011935	-0.506170103212362	-0.347119364848853	-0.439784839950795	-0.503526177997441	-0.397464934537002	-0.541707066880308	-0.42294904183071	-0.500137674102943	-0.468835952617987	-0.568009371395612	-0.449117832235441	-0.386743504780614	-0.445160896029191	-0.173899694259796	-0.346108602494272	-0.453742781974122	-0.420097648330269	-0.111053719089322	-0.715576736831846	-0.426030189662636	-0.595555979408506	-0.527048881939497	-0.53391312434267	-0.499220637189515	-0.489757390851926	-0.513158034376254	-0.454493171640335	-0.376626612412024	-0.432527653499641	-0.500836522792244	-0.435741093499987	-0.544524336223941	-0.345314303568719	-0.375257674634937	-0.439107781797341
hsa-miR-523-3p	-0.330614405459056	-0.331834665315535	-0.233278720926894	-0.404285043253706	-0.329564276392103	-0.222803855178687	-0.447423119682402	-0.319839226779113	-0.389322661856013	-0.136019661728915	-0.256802561344143	-0.523540268954664	-0.244745382063587	-0.279328873896684	-0.506170103212362	-0.347119364848853	-0.439784839950795	-0.503526177997441	-0.397464934537002	-0.541707066880308	-0.42294904183071	-0.500137674102943	-0.468835952617987	-0.568009371395612	-0.449117832235441	-0.386743504780614	-0.445160896029191	-0.532462823485412	-0.346108602494272	-0.453742781974122	-0.420097648330269	-0.472752149311306	-0.715576736831846	-0.126434541884814	-0.25078495349355	-0.527048881939497	-0.53391312434267	-0.499220637189515	-0.489757390851926	-0.513158034376254	-0.454493171640335	-0.0362375279939851	-0.432527653499641	-0.500836522792244	-0.435741093499987	-0.277282009167403	-0.345314303568719	-0.375257674634937	-0.439107781797341
hsa-miR-518f-3p	-0.330614405459056	-0.20868409544781	-0.233278720926894	-0.404285043253706	-0.329564276392103	-0.222803855178687	-0.447423119682402	-0.319839226779113	-0.389322661856013	-0.485009231583011	-0.51995225538732	-0.25844055277856	-0.244745382063587	-0.279328873896684	-0.506170103212362	-0.347119364848853	-0.439784839950795	-0.503526177997441	-0.397464934537002	-0.541707066880308	-0.42294904183071	-0.500137674102943	-0.468835952617987	-0.568009371395612	-0.189084932052587	-0.386743504780614	-0.445160896029191	-0.532462823485412	-0.346108602494272	-0.453742781974122	-0.420097648330269	-0.472752149311306	-0.404547217729161	-0.426030189662636	-0.0367369978303798	-0.527048881939497	-0.53391312434267	-0.499220637189515	-0.489757390851926	-0.513158034376254	-0.454493171640335	-0.376626612412024	-0.432527653499641	-0.500836522792244	-0.435741093499987	-0.544524336223941	-0.345314303568719	-0.375257674634937	-0.439107781797341
hsa-miR-520c-3p	-0.330614405459056	-0.534968337077782	-0.233278720926894	0.0263803733131297	-0.329564276392103	-0.222803855178687	-0.194436863058578	-0.319839226779113	-0.389322661856013	-0.485009231583011	-0.254830748831436	-0.523540268954664	-0.244745382063587	-0.279328873896684	-0.506170103212362	-0.347119364848853	-0.439784839950795	0.132251537767167	-0.397464934537002	-0.234886040916185	-0.42294904183071	-0.500137674102943	-0.468835952617987	-0.568009371395612	-0.449117832235441	-0.386743504780614	-0.445160896029191	-0.532462823485412	-0.346108602494272	-0.453742781974122	-0.420097648330269	-0.472752149311306	-0.715576736831846	-0.426030189662636	-0.0775235804457359	-0.527048881939497	-0.53391312434267	-0.499220637189515	-0.028926440093146	-0.513158034376254	-0.454493171640335	-0.376626612412024	-0.432527653499641	-0.500836522792244	-0.435741093499987	-0.544524336223941	-0.345314303568719	-0.375257674634937	-0.439107781797341
hsa-miR-524-3p	-0.330614405459056	-0.534968337077782	-0.233278720926894	0.104377725939127	-0.329564276392103	-0.222803855178687	-0.447423119682402	-0.319839226779113	-0.389322661856013	-0.0587391828297388	-0.51995225538732	-0.523540268954664	-0.244745382063587	-0.279328873896684	-0.506170103212362	-0.347119364848853	-0.439784839950795	-0.503526177997441	-0.397464934537002	-0.541707066880308	-0.42294904183071	-0.500137674102943	-0.468835952617987	-0.568009371395612	-0.449117832235441	-0.386743504780614	-0.445160896029191	-0.532462823485412	-0.346108602494272	-0.453742781974122	-0.420097648330269	-0.168507023009708	-0.715576736831846	-0.426030189662636	-0.595555979408506	-0.527048881939497	-0.313036637250521	-0.499220637189515	-0.489757390851926	-0.513158034376254	-0.169218657506013	0.0957869765285753	-0.432527653499641	-0.500836522792244	-0.435741093499987	-0.544524336223941	-0.345314303568719	-0.375257674634937	-0.257503012304745
hsa-miR-520d-5p	0.351511812072191	0.267485018425814	0.420879442998268	0.392856111955298	0.271995388411824	0.458685501390919	0.23469306194878	0.499245546019584	0.407557949080521	0.248726068757065	0.308534110706951	0.213780881419276	0.331744461801538	0.27366868328453	0.0846091732286996	0.289771708006262	0.506476115403453	0.399390284594617	0.341205203351889	0.485909142664297	0.397541933671827	0.472748949658278	0.466110581351415	0.368365398074539	0.46456675486663	0.339640335814674	0.361432838345457	0.346421176110277	0.464283444821075	0.482789287357407	0.459706853679579	0.49962723444704	0.276110095844297	0.477963225470366	0.375804096412035	0.454225755094437	0.507346565474958	0.505146289054936	0.408265630077118	0.311001304645324	0.348690435813818	0.49495880726274	0.42292809227618	0.277763426437512	0.487116599112184	0.358109903731687	0.574746769210136	0.334141518824966	0.414492190015515
hsa-miR-520g-3p	0.186818136202932	-0.534968337077782	-0.233278720926894	0.0856130206649267	-0.329564276392103	-0.222803855178687	-0.0913579825006116	-0.0358819734947183	-0.389322661856013	-0.485009231583011	-0.0835121517781247	-0.20880108958983	-0.244745382063587	0.184494684509509	0.00166202826773772	-0.347119364848853	-0.189475656169466	-0.503526177997441	-0.397464934537002	-0.541707066880308	-0.42294904183071	-0.277998675019946	-0.468835952617987	-0.187951277382339	-0.151398005139053	-0.386743504780614	-0.445160896029191	-0.532462823485412	-0.0289890515394437	-0.453742781974122	-0.420097648330269	-0.472752149311306	-0.213937477642019	-0.426030189662636	-0.227450678435184	-0.527048881939497	-0.384713923153367	-0.236405440252906	0.00505950066985738	-0.513158034376254	-0.454493171640335	-0.376626612412024	-0.0973046556144152	-0.500836522792244	-0.435741093499987	-0.231722103209602	-0.345314303568719	-0.375257674634937	-0.16794239489937
hsa-miR-518e-3p	-0.330614405459056	-0.534968337077782	0.146731545754733	0.112372654602493	-0.329564276392103	-0.222803855178687	-0.447423119682402	-0.319839226779113	-0.389322661856013	-0.113599879476046	-0.30978257767827	-0.523540268954664	-0.244745382063587	-0.279328873896684	0.117071072811406	-0.347119364848853	-0.439784839950795	-0.503526177997441	-0.397464934537002	-0.160698041995113	-0.42294904183071	-0.500137674102943	-0.468835952617987	-0.169495001527779	-0.449117832235441	-0.386743504780614	-0.445160896029191	-0.532462823485412	-0.346108602494272	-0.453742781974122	-0.420097648330269	-0.472752149311306	-0.715576736831846	-0.426030189662636	-0.391546774831628	-0.527048881939497	-0.53391312434267	-0.499220637189515	-0.489757390851926	-0.513158034376254	-0.454493171640335	-0.376626612412024	-0.432527653499641	-0.500836522792244	-0.435741093499987	-0.544524336223941	-0.345314303568719	-0.375257674634937	-0.439107781797341
hsa-miR-518a-3p	-0.330614405459056	-0.534968337077782	0.208682987491371	0.00199820795908936	-0.329564276392103	-0.222803855178687	-0.18038897893188	-0.319839226779113	-0.389322661856013	-0.485009231583011	-0.51995225538732	-0.523540268954664	-0.244745382063587	-0.279328873896684	-0.506170103212362	-0.347119364848853	-0.439784839950795	-0.503526177997441	-0.397464934537002	-0.272225921091527	-0.42294904183071	-0.500137674102943	-0.468835952617987	-0.290893475097407	-0.449117832235441	-0.386743504780614	-0.445160896029191	-0.532462823485412	-0.346108602494272	-0.453742781974122	-0.420097648330269	-0.472752149311306	-0.715576736831846	-0.426030189662636	-0.595555979408506	-0.527048881939497	-0.53391312434267	-0.499220637189515	-0.489757390851926	-0.0665737724481927	-0.454493171640335	-0.376626612412024	-0.432527653499641	0.0368442186053728	-0.435741093499987	-0.544524336223941	-0.345314303568719	-0.375257674634937	-0.439107781797341
hsa-miR-518d-3p	0.127020174934431	-0.534968337077782	-0.233278720926894	0.080610347779006	-0.329564276392103	-0.222803855178687	-0.447423119682402	-0.319839226779113	0.168088681048177	-0.485009231583011	-0.51995225538732	-0.523540268954664	-0.244745382063587	-0.279328873896684	-0.506170103212362	-0.347119364848853	-0.439784839950795	-0.051319226348297	-0.397464934537002	-0.281488569711932	-0.42294904183071	-0.500137674102943	-0.39369775552047	-0.568009371395612	-0.198570343831356	-0.386743504780614	-0.445160896029191	-0.532462823485412	-0.346108602494272	-0.0928259933075146	-0.420097648330269	-0.472752149311306	-0.322887495937573	-0.426030189662636	-0.595555979408506	-0.226316072587466	-0.53391312434267	-0.499220637189515	-0.158736566386409	-0.513158034376254	-0.454493171640335	-0.376626612412024	-0.432527653499641	-0.500836522792244	-0.435741093499987	-0.544524336223941	-0.345314303568719	-0.375257674634937	-0.087804605696765
hsa-miR-517c-3p	-0.330614405459056	-0.534968337077782	-0.233278720926894	-0.404285043253706	-0.329564276392103	-0.222803855178687	-0.447423119682402	-0.319839226779113	-0.389322661856013	-0.485009231583011	-0.51995225538732	-0.523540268954664	-0.244745382063587	-0.279328873896684	-0.506170103212362	-0.347119364848853	-0.439784839950795	-0.503526177997441	-0.397464934537002	-0.541707066880308	-0.42294904183071	-0.500137674102943	-0.468835952617987	-0.568009371395612	-0.449117832235441	-0.386743504780614	-0.445160896029191	-0.532462823485412	-0.346108602494272	-0.453742781974122	-0.420097648330269	-0.472752149311306	-0.329657304369146	-0.426030189662636	-0.595555979408506	-0.527048881939497	-0.39802034589186	-0.499220637189515	-0.204397797969263	-0.513158034376254	-0.454493171640335	-0.376626612412024	-0.432527653499641	-0.500836522792244	-0.435741093499987	-0.544524336223941	-0.345314303568719	-0.375257674634937	-0.439107781797341
hsa-miR-520h	-0.330614405459056	-0.534968337077782	-0.233278720926894	-0.404285043253706	0.00346657116355327	-0.222803855178687	-0.447423119682402	-0.319839226779113	-0.154402624746476	-0.485009231583011	-0.51995225538732	-0.255216509098508	-0.244745382063587	-0.279328873896684	-0.506170103212362	-0.347119364848853	-0.439784839950795	-0.503526177997441	-0.397464934537002	-0.541707066880308	-0.42294904183071	-0.500137674102943	-0.468835952617987	-0.568009371395612	-0.449117832235441	-0.386743504780614	-0.445160896029191	-0.532462823485412	-0.346108602494272	-0.453742781974122	-0.420097648330269	-0.472752149311306	-0.464481395267373	-0.426030189662636	-0.595555979408506	-0.527048881939497	-0.53391312434267	-0.499220637189515	-0.489757390851926	-0.513158034376254	-0.454493171640335	-0.376626612412024	-0.432527653499641	-0.500836522792244	-0.435741093499987	-0.544524336223941	-0.345314303568719	-0.375257674634937	-0.155573997360121
hsa-miR-522-3p	-0.330614405459056	-0.534968337077782	-0.233278720926894	-0.404285043253706	-0.329564276392103	-0.222803855178687	-0.447423119682402	-0.319839226779113	-0.389322661856013	-0.485009231583011	-0.51995225538732	-0.523540268954664	-0.244745382063587	-0.279328873896684	-0.506170103212362	-0.347119364848853	-0.439784839950795	-0.503526177997441	-0.397464934537002	-0.541707066880308	-0.42294904183071	-0.500137674102943	-0.468835952617987	-0.568009371395612	-0.449117832235441	-0.386743504780614	-0.445160896029191	-0.532462823485412	0.127378369779121	-0.453742781974122	-0.420097648330269	-0.472752149311306	-0.336462347622986	-0.426030189662636	-0.595555979408506	-0.527048881939497	-0.53391312434267	-0.499220637189515	-0.489757390851926	-0.513158034376254	-0.454493171640335	-0.376626612412024	-0.432527653499641	-0.500836522792244	-0.435741093499987	-0.544524336223941	-0.345314303568719	-0.375257674634937	-0.439107781797341
hsa-miR-519a-3p	-0.330614405459056	-0.534968337077782	-0.233278720926894	-0.404285043253706	-0.329564276392103	-0.222803855178687	-0.447423119682402	-0.319839226779113	-0.389322661856013	-0.485009231583011	-0.51995225538732	-0.523540268954664	-0.244745382063587	-0.279328873896684	-0.506170103212362	-0.347119364848853	-0.439784839950795	-0.503526177997441	-0.397464934537002	-0.541707066880308	-0.42294904183071	-0.500137674102943	-0.468835952617987	-0.568009371395612	-0.449117832235441	-0.386743504780614	-0.445160896029191	-0.532462823485412	-0.346108602494272	-0.453742781974122	-0.420097648330269	-0.472752149311306	-0.485816430449487	-0.426030189662636	-0.595555979408506	-0.527048881939497	-0.53391312434267	-0.499220637189515	-0.489757390851926	-0.302609671998695	-0.454493171640335	-0.376626612412024	-0.432527653499641	-0.500836522792244	-0.435741093499987	-0.544524336223941	-0.345314303568719	-0.375257674634937	-0.439107781797341
hsa-miR-499a-5p	-0.330614405459056	-0.534968337077782	-0.233278720926894	-0.404285043253706	-0.329564276392103	-0.222803855178687	-0.447423119682402	-0.319839226779113	-0.389322661856013	-0.485009231583011	-0.51995225538732	-0.523540268954664	-0.244745382063587	-0.279328873896684	-0.506170103212362	-0.347119364848853	-0.439784839950795	-0.503526177997441	-0.397464934537002	-0.541707066880308	-0.42294904183071	-0.500137674102943	-0.468835952617987	-0.568009371395612	-0.449117832235441	-0.386743504780614	-0.445160896029191	-0.532462823485412	-0.346108602494272	-0.453742781974122	-0.420097648330269	-0.472752149311306	-0.411176461288174	-0.426030189662636	-0.595555979408506	-0.527048881939497	-0.53391312434267	-0.499220637189515	-0.489757390851926	-0.513158034376254	-0.454493171640335	-0.376626612412024	-0.432527653499641	-0.500836522792244	-0.435741093499987	-0.544524336223941	-0.345314303568719	-0.375257674634937	-0.439107781797341
hsa-miR-501-5p	0.091098562143945	-0.330264445043041	-0.233278720926894	0.0767610963170642	-0.329564276392103	-0.222803855178687	-0.0769847420344242	-0.0420399859227902	-0.0994961675933518	-0.0281967668580609	-0.122288680190977	-0.12285284581476	-0.244745382063587	-0.279328873896684	0.138451956184625	0.111039770290183	0.054427086669098	0.065645852931472	0.0250291846136372	-0.0669046792699737	0.00425791459065799	-0.0847187318620624	-0.00853801070199699	-0.0371400992638766	0.035798758479415	-0.386743504780614	-0.0259574712257867	0.0819378216746862	0.0511780846844309	-0.0161858933240279	0.0920087792193194	0.0588036553238807	-0.0204988395731216	-0.0332242286105625	-0.0399411774642535	-0.267130856075848	-0.0966383283315052	0.157717684975624	0.00787034472023583	-0.13299434776541	-0.0566062453581869	-0.0494285395981443	0.100388835380453	0.0156058099280498	-0.0210206433451337	0.0400607846015029	0.0414263544521622	-0.0267972081194131	-0.080516504308558
hsa-miR-506-3p	0.281332206743018	0.219951842386966	0.302576100607465	0.164837074510603	0.30125702799196	0.227646755016506	0.25556489207011	0.209576623489806	0.119952373285764	0.187261776874777	0.250503124431762	0.164140152970453	0.20858556813811	0.163971580244871	0.203848001083035	0.150667291693682	0.124974810872287	0.0854460413892971	0.247400248178894	0.218228761516955	0.3003115807403	0.171632537526955	0.190558879487023	0.188278951474096	0.231369940414969	0.19250064339541	0.168430762326216	0.168141408808287	0.269617056892262	0.170891992850111	0.2024113988214	0.242184657145011	0.20138212976781	0.196120059085141	0.209645361087361	0.0961808575330079	0.0394670814713571	0.132435140144785	0.182446848553828	0.0984686032302972	0.150276956454262	0.155066284298909	0.209668986993847	0.239729738596452	0.196984934809169	0.142876813051522	0.284070577342265	0.188507309992314	0.0834825242132237
hsa-miR-507	-0.330614405459056	-0.534968337077782	-0.233278720926894	-0.404285043253706	-0.329564276392103	-0.222803855178687	-0.447423119682402	-0.319839226779113	-0.389322661856013	-0.485009231583011	-0.51995225538732	-0.523540268954664	-0.244745382063587	-0.279328873896684	-0.104453951602185	-0.347119364848853	-0.439784839950795	-0.503526177997441	-0.397464934537002	-0.541707066880308	-0.42294904183071	-0.500137674102943	-0.468835952617987	-0.568009371395612	-0.449117832235441	-0.386743504780614	-0.445160896029191	-0.532462823485412	-0.346108602494272	-0.453742781974122	-0.420097648330269	-0.472752149311306	-0.715576736831846	-0.426030189662636	-0.595555979408506	-0.527048881939497	-0.53391312434267	-0.499220637189515	-0.489757390851926	-0.513158034376254	-0.454493171640335	-0.376626612412024	-0.432527653499641	-0.500836522792244	-0.435741093499987	-0.544524336223941	-0.345314303568719	-0.375257674634937	-0.439107781797341
hsa-miR-508-3p	-0.330614405459056	-0.534968337077782	-0.233278720926894	-0.404285043253706	-0.329564276392103	-0.222803855178687	-0.447423119682402	-0.319839226779113	-0.389322661856013	-0.485009231583011	-0.51995225538732	-0.523540268954664	-0.244745382063587	-0.279328873896684	-0.506170103212362	-0.347119364848853	-0.439784839950795	-0.503526177997441	-0.397464934537002	-0.541707066880308	-0.42294904183071	-0.500137674102943	-0.468835952617987	-0.568009371395612	-0.449117832235441	-0.386743504780614	-0.445160896029191	-0.532462823485412	-0.346108602494272	-0.453742781974122	-0.420097648330269	-0.472752149311306	-0.715576736831846	-0.426030189662636	-0.595555979408506	-0.527048881939497	-0.53391312434267	-0.499220637189515	-0.489757390851926	-0.513158034376254	-0.454493171640335	-0.376626612412024	-0.432527653499641	-0.500836522792244	-0.435741093499987	-0.544524336223941	-0.345314303568719	-0.375257674634937	-0.439107781797341
hsa-miR-509-3p	-0.330614405459056	-0.534968337077782	-0.233278720926894	0.113667505643983	-0.329564276392103	-0.222803855178687	-0.12299998798127	-0.319839226779113	-0.0119347325603891	-0.125527359962316	-0.296529774283829	-0.219213494641589	-0.244745382063587	-0.279328873896684	0.0845699800963753	-0.347119364848853	-0.439784839950795	-0.503526177997441	-0.117242351610068	-0.334045496626099	-0.42294904183071	-0.500137674102943	-0.205389908493775	-0.18876762985968	-0.172708165102702	-0.386743504780614	-0.265502471835122	-0.532462823485412	-0.346108602494272	-0.0676453198297118	-0.420097648330269	-0.0747950513220269	-0.334898544437825	-0.426030189662636	-0.595555979408506	-0.527048881939497	-0.270794769032131	-0.238796724769397	-0.167147857954917	-0.513158034376254	-0.454493171640335	-0.376626612412024	-0.432527653499641	-0.12526554739123	-0.113160373075078	-0.544524336223941	-0.345314303568719	-0.375257674634937	-0.110114803691049
hsa-miR-514a-3p	-0.330614405459056	-0.534968337077782	-0.233278720926894	-0.404285043253706	-0.329564276392103	-0.222803855178687	-0.447423119682402	-0.319839226779113	-0.389322661856013	-0.485009231583011	-0.51995225538732	-0.523540268954664	-0.244745382063587	-0.279328873896684	-0.506170103212362	-0.347119364848853	-0.439784839950795	-0.503526177997441	-0.397464934537002	-0.541707066880308	-0.42294904183071	-0.500137674102943	-0.468835952617987	-0.568009371395612	-0.449117832235441	-0.386743504780614	-0.445160896029191	-0.532462823485412	0.0862938325739646	-0.453742781974122	-0.420097648330269	-0.472752149311306	-0.715576736831846	-0.426030189662636	-0.595555979408506	-0.527048881939497	-0.53391312434267	-0.499220637189515	-0.489757390851926	-0.513158034376254	-0.454493171640335	-0.376626612412024	-0.432527653499641	-0.500836522792244	-0.435741093499987	-0.544524336223941	-0.345314303568719	-0.375257674634937	-0.439107781797341
hsa-miR-532-5p	-0.330614405459056	-0.218636268700931	-0.233278720926894	0.0593797139390974	-0.329564276392103	-0.222803855178687	-0.276090995898896	-0.319839226779113	0.051580391266931	-0.0126641382566509	-0.0269092023767916	0.0319284080485745	0.168986918223239	-0.279328873896684	0.164740594852875	0.111420589958993	-0.0506058758225698	-0.0336031702091445	0.229191336931351	0.0498416178131189	0.188203655917159	-0.0466277715151631	-0.169988889077956	0.0791393643863965	0.0627375374516323	0.239450496676834	0.132880062350733	0.0271464206671562	0.197959265464834	0.0791119318450544	0.24694004217228	0.339521503454046	0.0401005673048003	-0.0999087665629614	-0.0460511989727096	-0.203413376840701	0.0334874732047742	0.0197972154983917	0.186993508798124	0.228459584815681	0.162352099599865	0.14361314283858	0.0758841782726522	0.0383571094674398	-0.0584882471092268	0.030828698021203	-0.345314303568719	0.0961915915298374	-0.0430221497215957
hsa-miR-299-5p	0.228885726094896	0.121732289101574	0.252976417201295	0.0564827467264918	0.0550910881388825	0.343291787890914	0.158429422204352	0.148669863811951	0.23060062886932	0.178066716086013	0.0722158807305918	0.107527142287553	0.357462827028405	0.138576102138173	0.311855281102367	0.337211455687322	0.0170202529873487	0.014550235216698	0.0806207338212509	0.030748050737391	0.0621131825777725	-0.0464652562989693	0.0678383144436136	0.0124996984975937	0.0859345941071654	0.140188119208576	-0.00441310967529825	0.0925112179641792	0.0370855193626388	0.124668563095617	0.125935318717461	0.0396952460667857	0.0843958100601217	0.0604113632011273	0.00786673353744688	-0.184267885634961	0.071324747173598	0.123401734059685	0.168104989487936	0.00832038032125727	-0.00638647718861121	0.0251664201761476	-0.0416458575250499	0.033415601458261	0.0768405444317047	0.0104015813836631	0.158385272351947	-0.375257674634937	0.030591061550236
hsa-miR-493-3p	0.546286582944061	0.557362238690317	0.513116441584728	0.4979217113595	0.55051406415895	0.623730264575854	0.620429625285876	0.629631459582047	0.507244346941093	0.506342065188039	0.542594826001432	0.496816657708765	0.431730719521567	0.579491886675158	0.417848043669693	0.488938543338276	0.516898191754404	0.446108473496547	0.404588692055078	0.454064221576164	0.508979558207497	0.452053485913961	0.529454954156567	0.507236126918839	0.522166184558356	0.472261022742766	0.506663042290173	0.467101429234947	0.500222794677446	0.457649483749372	0.424129365343983	0.463257532828051	0.370476141418115	0.494953266060639	0.434521330200644	0.518231578229033	0.475672520945768	0.491812261980574	0.487976206723814	0.466823416674473	0.507608907848914	0.508605129134833	0.527618143449728	0.477017847463749	0.478111986890011	0.560423065167774	0.66592577885128	0.460171815085748	0.533650439165035
hsa-miR-539-5p	-0.330614405459056	-0.534968337077782	-0.233278720926894	-0.017640299202078	-0.329564276392103	-0.222803855178687	-0.447423119682402	-0.319839226779113	-0.389322661856013	-0.485009231583011	-0.139535483266984	-0.523540268954664	-0.244745382063587	-0.279328873896684	-0.0114968561574415	-0.347119364848853	-0.439784839950795	-0.503526177997441	-0.397464934537002	-0.541707066880308	-0.42294904183071	-0.500137674102943	-0.359617478738729	-0.568009371395612	-0.449117832235441	-0.386743504780614	-0.445160896029191	-0.532462823485412	-0.346108602494272	-0.0275250866139066	-0.420097648330269	-0.472752149311306	-0.264307675781882	-0.426030189662636	-0.176681860239577	-0.527048881939497	-0.53391312434267	-0.499220637189515	-0.489757390851926	-0.513158034376254	-0.454493171640335	-0.376626612412024	-0.432527653499641	-0.500836522792244	-0.435741093499987	-0.544524336223941	-0.345314303568719	-0.375257674634937	-0.439107781797341
hsa-miR-544a	-0.330614405459056	-0.534968337077782	-0.233278720926894	-0.404285043253706	-0.329564276392103	-0.222803855178687	-0.447423119682402	-0.319839226779113	-0.389322661856013	-0.485009231583011	-0.51995225538732	-0.523540268954664	-0.244745382063587	-0.279328873896684	-0.506170103212362	-0.347119364848853	-0.439784839950795	-0.503526177997441	-0.397464934537002	-0.541707066880308	-0.42294904183071	-0.500137674102943	-0.468835952617987	-0.568009371395612	-0.449117832235441	-0.386743504780614	-0.445160896029191	-0.532462823485412	-0.346108602494272	-0.453742781974122	-0.420097648330269	-0.472752149311306	-0.715576736831846	-0.426030189662636	-0.595555979408506	-0.527048881939497	-0.53391312434267	-0.499220637189515	-0.489757390851926	-0.513158034376254	-0.454493171640335	-0.376626612412024	-0.432527653499641	-0.500836522792244	-0.435741093499987	-0.544524336223941	-0.345314303568719	-0.375257674634937	-0.439107781797341
hsa-miR-545-3p	-0.330614405459056	-0.534968337077782	-0.233278720926894	-0.404285043253706	-0.329564276392103	-0.222803855178687	-0.447423119682402	-0.319839226779113	-0.389322661856013	-0.485009231583011	-0.51995225538732	-0.523540268954664	-0.244745382063587	-0.279328873896684	-0.506170103212362	-0.347119364848853	-0.439784839950795	-0.503526177997441	-0.397464934537002	-0.541707066880308	-0.42294904183071	-0.500137674102943	-0.468835952617987	-0.261073365776279	-0.449117832235441	-0.386743504780614	-0.445160896029191	-0.532462823485412	-0.346108602494272	-0.453742781974122	-0.420097648330269	-0.472752149311306	-0.715576736831846	-0.426030189662636	-0.595555979408506	-0.527048881939497	-0.53391312434267	-0.499220637189515	-0.489757390851926	-0.513158034376254	-0.454493171640335	-0.376626612412024	-0.432527653499641	-0.500836522792244	-0.435741093499987	-0.544524336223941	-0.345314303568719	-0.375257674634937	-0.439107781797341
hsa-miR-551a	0.404581991156111	0.233329249979243	0.379011332743529	0.315190579703303	0.299011139450746	0.406080723781985	0.270045761117004	0.390608532051692	0.301342872797236	0.2723591390075	0.283549794826933	0.218058489357548	0.376592948005082	0.286801751005988	0.206820649200374	0.286156735357268	0.247742083264136	0.206737272813316	0.269689900968486	0.248754411307322	0.336463048742457	0.18321170660686	0.280663586263295	0.270442560597041	0.377914305091966	0.29265570443279	0.276424880995196	0.256025618633266	0.371748987801823	0.267987861606129	0.253469935322088	0.317987625234399	0.300828450205195	0.279107973695687	0.275596497924532	0.27417882503174	0.280495107786013	0.205044492927531	0.277990763624711	0.238205788120783	0.253756672537489	0.319793408807772	0.282358360060744	0.19914114581218	0.275299057550919	0.247946941528368	0.371332023231404	0.268437605772583	0.192098450361967
hsa-miR-552-3p	-0.330614405459056	-0.244697322936142	0.178692750324996	0.127543991941194	0.166110102772055	-0.222803855178687	-0.447423119682402	-0.0468017425014115	-0.0680929545650832	-0.0322806671533511	-0.217914797014836	-0.227538540131583	-0.244745382063587	-0.279328873896684	-0.506170103212362	-0.347119364848853	-0.439784839950795	-0.503526177997441	-0.397464934537002	-0.25724089570999	-0.42294904183071	-0.500137674102943	-0.279678678418748	-0.568009371395612	-0.021022388825656	-0.386743504780614	-0.201149848084425	-0.532462823485412	-0.346108602494272	-0.453742781974122	-0.420097648330269	-0.472752149311306	-0.132816550165622	-0.13387323385683	-0.320130187099417	-0.527048881939497	-0.53391312434267	-0.212925154665576	-0.182961046115453	-0.513158034376254	-0.454493171640335	-0.376626612412024	-0.0356550441722	-0.500836522792244	-0.435741093499987	-0.544524336223941	-0.345314303568719	-0.375257674634937	-0.439107781797341
hsa-miR-553	-0.330614405459056	-0.534968337077782	-0.233278720926894	-0.404285043253706	-0.329564276392103	-0.222803855178687	-0.447423119682402	-0.319839226779113	-0.389322661856013	-0.485009231583011	-0.51995225538732	-0.523540268954664	-0.244745382063587	-0.279328873896684	-0.506170103212362	-0.347119364848853	-0.439784839950795	-0.503526177997441	-0.397464934537002	-0.541707066880308	-0.42294904183071	-0.500137674102943	-0.468835952617987	-0.568009371395612	-0.449117832235441	-0.386743504780614	-0.445160896029191	-0.532462823485412	-0.346108602494272	-0.453742781974122	-0.420097648330269	-0.472752149311306	-0.715576736831846	-0.426030189662636	-0.595555979408506	-0.527048881939497	-0.53391312434267	-0.499220637189515	-0.489757390851926	-0.513158034376254	-0.454493171640335	-0.376626612412024	-0.432527653499641	-0.500836522792244	-0.435741093499987	-0.544524336223941	-0.345314303568719	-0.375257674634937	-0.439107781797341
hsa-miR-92b-3p	0.680430282428995	0.546085080269636	0.887000595670256	0.625048328573446	0.661013905186917	0.62499918635821	0.637857209356498	0.536541068714868	0.591043622381297	0.61490986984798	0.503024358469251	0.542755330641725	0.806608955169933	0.809186577131353	0.822842354907982	0.782141980458188	0.378943465908851	0.437822961117176	0.520153883896543	0.590819676563597	0.424453497895189	0.437574275807256	0.39209975696557	0.452068582165899	0.488302586818725	0.490680027171094	0.740520906313967	0.46415984540652	0.589518963894755	0.695010036156695	0.814677969405538	0.712031762994922	0.667328905643794	0.50857802056525	0.513109099312874	0.51297358285788	0.483433560286201	0.484641372284475	0.513996232496948	0.598955594691652	0.802895453701742	0.574264318225811	0.539414122402911	0.695489083203711	0.418183766647344	0.563372836240764	0.501375199873686	0.586763386972866	0.673975934716429
hsa-miR-555	-0.330614405459056	-0.313784888105402	-0.233278720926894	-0.404285043253706	-0.329564276392103	-0.222803855178687	-0.17929486653556	-0.319839226779113	-0.0960372813381321	-0.077844867735399	-0.51995225538732	-0.248378571759361	-0.244745382063587	-0.279328873896684	-0.506170103212362	-0.347119364848853	-0.439784839950795	-0.503526177997441	-0.397464934537002	-0.541707066880308	-0.42294904183071	-0.500137674102943	-0.361165017930686	-0.266838123485459	-0.449117832235441	-0.386743504780614	-0.445160896029191	-0.532462823485412	-0.346108602494272	0.0144060708335059	-0.420097648330269	-0.472752149311306	-0.243955476579476	-0.426030189662636	-0.289735861403223	-0.527048881939497	-0.223349452144574	-0.251377695994297	-0.489757390851926	-0.513158034376254	-0.454493171640335	-0.376626612412024	-0.432527653499641	-0.500836522792244	-0.0964259259184746	-0.270794203854359	-0.345314303568719	-0.375257674634937	-0.18270899973185
hsa-miR-556-5p	-0.330614405459056	-0.534968337077782	-0.233278720926894	-0.404285043253706	-0.329564276392103	-0.222803855178687	-0.447423119682402	-0.319839226779113	-0.389322661856013	-0.485009231583011	-0.51995225538732	-0.523540268954664	-0.244745382063587	-0.279328873896684	-0.506170103212362	-0.347119364848853	-0.439784839950795	-0.503526177997441	-0.397464934537002	-0.541707066880308	-0.42294904183071	-0.500137674102943	-0.468835952617987	-0.568009371395612	-0.449117832235441	-0.386743504780614	-0.445160896029191	-0.532462823485412	-0.061797506070896	-0.453742781974122	-0.420097648330269	-0.472752149311306	-0.715576736831846	-0.426030189662636	-0.595555979408506	-0.527048881939497	-0.53391312434267	-0.499220637189515	-0.489757390851926	-0.513158034376254	-0.454493171640335	-0.376626612412024	-0.432527653499641	-0.500836522792244	-0.435741093499987	-0.544524336223941	-0.345314303568719	-0.375257674634937	-0.439107781797341
hsa-miR-557	1.10708218038198	1.08295194852946	1.10884117455612	1.04872434005305	1.14261234355911	1.17727387800758	1.11567779941177	1.14927080554521	1.08231757313187	1.04384801295852	1.08341544666432	1.01490151557862	1.03207407963711	1.0815861654696	1.03487439293128	0.965792565449327	0.954063769309292	0.88447960821197	0.927712663519347	0.875146060698805	1.02703514136141	0.931206168391087	1.00754730179714	0.966369092086014	1.05341631773829	1.03687487450792	1.03699867406299	0.986372700087926	1.07351799321159	0.920846119762892	0.961515008637131	0.937010147899519	1.02845897506384	0.970053887682784	1.00227354725832	0.96575907702314	0.912636078275084	0.871630446843208	0.954312867272313	0.990026927797407	0.983177880117906	1.03712740796695	1.05583273700228	1.05299608179789	1.00192310392253	1.04173255495203	1.09640508572165	1.0014822503632	1.06223241898943
hsa-miR-558	0.0506433638079842	-0.534968337077782	-0.233278720926894	-0.404285043253706	-0.329564276392103	-0.222803855178687	-0.447423119682402	-0.319839226779113	-0.389322661856013	-0.0192743148418684	-0.51995225538732	-0.275289906183845	-0.244745382063587	-0.279328873896684	-0.0202602718807452	-0.347119364848853	-0.439784839950795	-0.209285768864764	-0.397464934537002	-0.541707066880308	-0.42294904183071	-0.500137674102943	-0.468835952617987	-0.568009371395612	-0.449117832235441	-0.386743504780614	-0.445160896029191	-0.0950751982023333	-0.346108602494272	-0.453742781974122	-0.420097648330269	-0.472752149311306	-0.279481896243449	-0.426030189662636	-0.595555979408506	-0.527048881939497	-0.53391312434267	-0.499220637189515	-0.489757390851926	-0.257064164187391	-0.454493171640335	-0.376626612412024	-0.432527653499641	-0.20437861074636	-0.137895390339785	-0.225742540684973	-0.345314303568719	-0.375257674634937	-0.295488558363216
hsa-miR-559	-0.330614405459056	-0.534968337077782	-0.233278720926894	-0.404285043253706	-0.329564276392103	-0.222803855178687	-0.447423119682402	-0.319839226779113	-0.389322661856013	-0.485009231583011	-0.51995225538732	-0.523540268954664	-0.244745382063587	-0.279328873896684	-0.506170103212362	-0.347119364848853	-0.439784839950795	-0.503526177997441	-0.397464934537002	-0.541707066880308	-0.42294904183071	-0.500137674102943	-0.468835952617987	-0.568009371395612	-0.449117832235441	-0.386743504780614	-0.445160896029191	-0.532462823485412	-0.346108602494272	-0.453742781974122	-0.420097648330269	-0.472752149311306	-0.715576736831846	-0.426030189662636	-0.595555979408506	-0.527048881939497	-0.53391312434267	-0.499220637189515	-0.489757390851926	-0.513158034376254	-0.454493171640335	-0.376626612412024	-0.432527653499641	-0.500836522792244	-0.435741093499987	-0.544524336223941	-0.345314303568719	-0.375257674634937	-0.439107781797341
hsa-miR-561-3p	-0.330614405459056	-0.534968337077782	-0.233278720926894	-0.404285043253706	-0.329564276392103	-0.222803855178687	-0.447423119682402	-0.319839226779113	-0.389322661856013	-0.485009231583011	-0.51995225538732	-0.523540268954664	-0.244745382063587	-0.279328873896684	-0.506170103212362	-0.347119364848853	-0.439784839950795	-0.503526177997441	-0.397464934537002	-0.541707066880308	-0.42294904183071	-0.500137674102943	-0.468835952617987	-0.568009371395612	-0.449117832235441	-0.386743504780614	-0.445160896029191	-0.532462823485412	-0.346108602494272	-0.453742781974122	-0.420097648330269	-0.472752149311306	-0.715576736831846	-0.426030189662636	-0.595555979408506	-0.527048881939497	-0.53391312434267	-0.499220637189515	-0.489757390851926	-0.513158034376254	-0.454493171640335	-0.376626612412024	-0.432527653499641	-0.500836522792244	-0.435741093499987	-0.544524336223941	-0.345314303568719	-0.375257674634937	-0.439107781797341
hsa-miR-562	-0.330614405459056	-0.534968337077782	-0.233278720926894	-0.404285043253706	-0.329564276392103	-0.222803855178687	-0.447423119682402	-0.319839226779113	-0.389322661856013	-0.485009231583011	-0.51995225538732	-0.523540268954664	-0.244745382063587	-0.279328873896684	-0.506170103212362	-0.347119364848853	-0.439784839950795	-0.503526177997441	-0.397464934537002	-0.541707066880308	-0.42294904183071	-0.500137674102943	-0.468835952617987	-0.568009371395612	-0.449117832235441	-0.386743504780614	-0.445160896029191	-0.532462823485412	-0.346108602494272	-0.453742781974122	-0.420097648330269	-0.472752149311306	-0.715576736831846	-0.426030189662636	-0.595555979408506	-0.527048881939497	-0.53391312434267	-0.499220637189515	-0.489757390851926	-0.513158034376254	-0.454493171640335	-0.376626612412024	-0.432527653499641	-0.500836522792244	-0.435741093499987	-0.544524336223941	-0.345314303568719	-0.375257674634937	-0.439107781797341
hsa-miR-563	-0.330614405459056	-0.534968337077782	-0.233278720926894	-0.404285043253706	-0.329564276392103	-0.222803855178687	-0.447423119682402	-0.319839226779113	-0.389322661856013	0.0424771788467805	-0.273333155348474	-0.523540268954664	-0.244745382063587	-0.279328873896684	-0.506170103212362	-0.347119364848853	-0.439784839950795	-0.503526177997441	-0.397464934537002	-0.541707066880308	-0.42294904183071	-0.500137674102943	-0.468835952617987	-0.568009371395612	-0.449117832235441	-0.386743504780614	-0.445160896029191	-0.532462823485412	-0.346108602494272	-0.453742781974122	-0.420097648330269	-0.472752149311306	-0.715576736831846	-0.426030189662636	-0.595555979408506	-0.527048881939497	-0.53391312434267	-0.499220637189515	-0.489757390851926	-0.513158034376254	-0.454493171640335	0.0797957023819402	-0.432527653499641	-0.297871826267132	-0.435741093499987	-0.544524336223941	-0.345314303568719	-0.375257674634937	-0.439107781797341
hsa-miR-567	-0.330614405459056	-0.534968337077782	-0.233278720926894	-0.404285043253706	-0.329564276392103	-0.222803855178687	-0.271448393611145	-0.319839226779113	-0.389322661856013	-0.485009231583011	-0.51995225538732	-0.523540268954664	-0.244745382063587	-0.279328873896684	-0.506170103212362	-0.347119364848853	-0.439784839950795	-0.503526177997441	-0.397464934537002	-0.541707066880308	-0.42294904183071	-0.500137674102943	-0.468835952617987	-0.568009371395612	-0.449117832235441	-0.386743504780614	-0.445160896029191	-0.223272761511867	-0.346108602494272	-0.453742781974122	-0.420097648330269	-0.472752149311306	-0.715576736831846	-0.426030189662636	-0.235241345278102	-0.173889443762025	-0.53391312434267	-0.499220637189515	-0.489757390851926	-0.513158034376254	-0.454493171640335	-0.376626612412024	-0.432527653499641	-0.201955146791174	-0.435741093499987	-0.282996462962274	-0.345314303568719	-0.375257674634937	-0.439107781797341
hsa-miR-568	-0.330614405459056	-0.534968337077782	-0.233278720926894	-0.404285043253706	-0.329564276392103	-0.222803855178687	-0.447423119682402	-0.319839226779113	-0.389322661856013	-0.485009231583011	-0.51995225538732	-0.523540268954664	-0.244745382063587	-0.279328873896684	-0.506170103212362	-0.347119364848853	-0.439784839950795	-0.503526177997441	-0.397464934537002	-0.541707066880308	-0.42294904183071	-0.500137674102943	-0.468835952617987	-0.568009371395612	-0.449117832235441	-0.386743504780614	-0.445160896029191	-0.532462823485412	-0.346108602494272	-0.453742781974122	-0.420097648330269	-0.472752149311306	-0.715576736831846	-0.426030189662636	-0.595555979408506	-0.527048881939497	-0.53391312434267	-0.499220637189515	-0.489757390851926	-0.513158034376254	-0.454493171640335	-0.376626612412024	-0.432527653499641	-0.500836522792244	-0.435741093499987	-0.544524336223941	-0.345314303568719	-0.375257674634937	-0.439107781797341
hsa-miR-551b-3p	0.139844287395038	0.0167173122888472	-0.233278720926894	0.18882625133333	0.113307633803153	0.217895398433612	0.124721955971983	0.211635803963465	0.0185410588414565	0.175323558717879	0.103072298690748	0.0271270419591452	0.27961777636186	0.160403958409615	0.228528544551719	0.231497440414938	-0.0212025321784693	-0.0126562236636454	0.0205799577291073	0.0488595626490538	0.136190207113773	0.0312635181629673	0.0262835637426864	0.00411525275178151	0.146995417872544	0.105563984675394	0.17815880413236	-0.0720804481085706	0.0551407629073594	0.017904011234113	-0.00996611893882999	0.0588036553238807	-0.00966342110614862	0.0949000656117176	0.0264887737364041	-0.106934978845862	-0.0221366883934221	-0.060476692057995	0.125315987825483	0.0338405346145953	0.0285585576612921	0.100515541248908	0.0768814291711616	0.0828609092443046	-0.0426989112738656	-0.0270871862719698	-0.000588937884278267	0.0130104635932742	-0.107475464420008
hsa-miR-569	-0.330614405459056	-0.534968337077782	-0.233278720926894	-0.404285043253706	-0.329564276392103	-0.222803855178687	-0.447423119682402	-0.319839226779113	-0.389322661856013	-0.485009231583011	-0.51995225538732	-0.523540268954664	-0.244745382063587	-0.279328873896684	-0.506170103212362	-0.347119364848853	-0.439784839950795	-0.503526177997441	-0.397464934537002	-0.541707066880308	-0.42294904183071	-0.500137674102943	-0.468835952617987	-0.568009371395612	-0.449117832235441	-0.386743504780614	-0.445160896029191	-0.532462823485412	-0.346108602494272	-0.453742781974122	-0.420097648330269	-0.472752149311306	-0.715576736831846	-0.426030189662636	-0.595555979408506	-0.527048881939497	-0.53391312434267	-0.499220637189515	-0.489757390851926	-0.513158034376254	-0.454493171640335	-0.376626612412024	-0.432527653499641	-0.500836522792244	-0.435741093499987	-0.544524336223941	-0.345314303568719	-0.375257674634937	-0.439107781797341
hsa-miR-570-3p	-0.330614405459056	-0.534968337077782	-0.233278720926894	-0.0269718251375164	-0.329564276392103	-0.222803855178687	-0.447423119682402	-0.319839226779113	-0.389322661856013	-0.485009231583011	-0.51995225538732	-0.523540268954664	-0.244745382063587	-0.279328873896684	-0.506170103212362	-0.347119364848853	-0.439784839950795	-0.503526177997441	-0.397464934537002	-0.541707066880308	-0.42294904183071	-0.500137674102943	-0.468835952617987	-0.568009371395612	-0.449117832235441	-0.386743504780614	-0.445160896029191	-0.532462823485412	-0.346108602494272	-0.453742781974122	-0.420097648330269	-0.472752149311306	-0.715576736831846	-0.426030189662636	-0.595555979408506	-0.527048881939497	-0.53391312434267	-0.499220637189515	-0.489757390851926	-0.513158034376254	-0.454493171640335	-0.376626612412024	-0.432527653499641	-0.500836522792244	-0.435741093499987	-0.544524336223941	-0.345314303568719	-0.375257674634937	-0.439107781797341
hsa-miR-573	-0.330614405459056	-0.534968337077782	-0.233278720926894	-0.404285043253706	-0.329564276392103	-0.222803855178687	-0.447423119682402	-0.319839226779113	-0.389322661856013	-0.485009231583011	-0.51995225538732	-0.523540268954664	-0.244745382063587	-0.279328873896684	-0.506170103212362	-0.347119364848853	-0.439784839950795	-0.503526177997441	-0.397464934537002	-0.541707066880308	-0.42294904183071	-0.500137674102943	-0.468835952617987	-0.568009371395612	-0.449117832235441	-0.386743504780614	-0.445160896029191	-0.532462823485412	-0.346108602494272	-0.453742781974122	-0.420097648330269	-0.472752149311306	-0.715576736831846	-0.426030189662636	-0.595555979408506	-0.527048881939497	-0.53391312434267	-0.499220637189515	-0.489757390851926	-0.513158034376254	-0.454493171640335	-0.376626612412024	-0.432527653499641	-0.500836522792244	-0.435741093499987	-0.544524336223941	-0.345314303568719	-0.375257674634937	-0.439107781797341
hsa-miR-576-5p	-0.330614405459056	-0.255866630149071	-0.233278720926894	0.270397955534626	-0.329564276392103	-0.222803855178687	-0.249152014804176	-0.319839226779113	-0.389322661856013	-0.485009231583011	-0.51995225538732	-0.180658098663708	-0.244745382063587	-0.279328873896684	-0.506170103212362	-0.347119364848853	-0.0361492886709494	-0.503526177997441	-0.397464934537002	-0.541707066880308	-0.42294904183071	-0.275204754936891	-0.223460821913066	-0.568009371395612	-0.449117832235441	-0.386743504780614	-0.445160896029191	-0.145147768417385	-0.346108602494272	-0.453742781974122	-0.0652958697265128	-0.472752149311306	-0.715576736831846	-0.426030189662636	-0.308401882048267	-0.527048881939497	-0.53391312434267	-0.249640448903935	-0.489757390851926	-0.513158034376254	-0.454493171640335	-0.376626612412024	-0.432527653499641	-0.500836522792244	-0.435741093499987	-0.217360254654633	-0.345314303568719	-0.375257674634937	-0.294835579029818
hsa-miR-577	-0.330614405459056	-0.534968337077782	-0.233278720926894	-0.404285043253706	-0.329564276392103	-0.222803855178687	-0.447423119682402	-0.319839226779113	-0.389322661856013	-0.485009231583011	-0.51995225538732	-0.523540268954664	-0.244745382063587	-0.279328873896684	-0.506170103212362	-0.347119364848853	-0.439784839950795	-0.503526177997441	-0.397464934537002	-0.541707066880308	-0.42294904183071	-0.500137674102943	-0.468835952617987	-0.568009371395612	-0.449117832235441	-0.386743504780614	-0.445160896029191	-0.532462823485412	-0.346108602494272	-0.453742781974122	-0.420097648330269	-0.472752149311306	-0.715576736831846	-0.426030189662636	-0.595555979408506	-0.527048881939497	-0.53391312434267	-0.499220637189515	-0.489757390851926	-0.513158034376254	-0.454493171640335	-0.376626612412024	-0.432527653499641	-0.500836522792244	-0.435741093499987	-0.544524336223941	-0.345314303568719	-0.375257674634937	-0.439107781797341
hsa-miR-578	-0.330614405459056	-0.534968337077782	-0.233278720926894	-0.404285043253706	-0.329564276392103	-0.222803855178687	-0.447423119682402	-0.319839226779113	-0.389322661856013	-0.485009231583011	-0.51995225538732	-0.523540268954664	-0.244745382063587	-0.279328873896684	-0.506170103212362	-0.347119364848853	-0.439784839950795	-0.503526177997441	-0.397464934537002	-0.541707066880308	-0.42294904183071	-0.500137674102943	-0.468835952617987	-0.568009371395612	-0.449117832235441	-0.386743504780614	-0.445160896029191	-0.532462823485412	-0.346108602494272	-0.453742781974122	-0.420097648330269	-0.472752149311306	-0.715576736831846	-0.426030189662636	-0.350158716552063	-0.527048881939497	-0.53391312434267	-0.499220637189515	-0.489757390851926	-0.513158034376254	-0.454493171640335	-0.376626612412024	-0.432527653499641	-0.0848322961716365	-0.435741093499987	-0.544524336223941	-0.345314303568719	-0.375257674634937	-0.439107781797341
hsa-miR-579-3p	-0.330614405459056	-0.534968337077782	-0.233278720926894	0.0203674594451969	-0.329564276392103	-0.222803855178687	-0.447423119682402	-0.319839226779113	-0.389322661856013	-0.485009231583011	-0.51995225538732	-0.523540268954664	-0.244745382063587	-0.279328873896684	0.0598887190252669	-0.347119364848853	-0.439784839950795	-0.503526177997441	-0.397464934537002	-0.541707066880308	-0.42294904183071	-0.500137674102943	-0.468835952617987	-0.568009371395612	-0.449117832235441	-0.386743504780614	-0.445160896029191	-0.532462823485412	-0.346108602494272	-0.453742781974122	-0.420097648330269	-0.472752149311306	-0.190276521641778	-0.426030189662636	-0.595555979408506	-0.527048881939497	-0.53391312434267	-0.499220637189515	0.0184864619970332	-0.513158034376254	-0.454493171640335	-0.376626612412024	-0.432527653499641	-0.500836522792244	-0.435741093499987	-0.544524336223941	-0.345314303568719	-0.375257674634937	-0.439107781797341
hsa-miR-580-3p	-0.330614405459056	-0.534968337077782	-0.233278720926894	-0.404285043253706	-0.329564276392103	-0.222803855178687	-0.447423119682402	-0.319839226779113	-0.389322661856013	-0.485009231583011	-0.51995225538732	-0.523540268954664	-0.244745382063587	-0.279328873896684	0.00374680735562781	-0.347119364848853	-0.439784839950795	0.0545406999515389	-0.397464934537002	-0.541707066880308	-0.42294904183071	-0.500137674102943	-0.468835952617987	-0.568009371395612	-0.449117832235441	-0.386743504780614	-0.445160896029191	-0.532462823485412	-0.346108602494272	-0.453742781974122	-0.420097648330269	-0.472752149311306	-0.479542590451628	-0.426030189662636	-0.595555979408506	-0.527048881939497	-0.53391312434267	-0.499220637189515	-0.0347784389246989	-0.513158034376254	-0.454493171640335	-0.376626612412024	-0.432527653499641	-0.117908560817338	-0.435741093499987	-0.544524336223941	-0.345314303568719	-0.375257674634937	-0.439107781797341
hsa-miR-581	-0.330614405459056	-0.534968337077782	-0.233278720926894	-0.404285043253706	-0.329564276392103	-0.222803855178687	-0.447423119682402	-0.319839226779113	-0.389322661856013	-0.485009231583011	-0.51995225538732	-0.523540268954664	-0.244745382063587	-0.279328873896684	-0.506170103212362	-0.347119364848853	-0.439784839950795	-0.503526177997441	-0.397464934537002	-0.541707066880308	-0.42294904183071	-0.500137674102943	-0.468835952617987	-0.568009371395612	-0.449117832235441	-0.386743504780614	-0.445160896029191	-0.223145717713881	-0.346108602494272	-0.453742781974122	-0.420097648330269	-0.472752149311306	-0.166177620424562	-0.426030189662636	-0.595555979408506	-0.527048881939497	-0.53391312434267	-0.499220637189515	-0.489757390851926	-0.513158034376254	-0.454493171640335	-0.376626612412024	-0.432527653499641	-0.500836522792244	-0.435741093499987	-0.544524336223941	-0.345314303568719	-0.375257674634937	-0.439107781797341
hsa-miR-584-5p	0.486402162646268	0.431496308185568	0.55418261266699	0.587908532004275	0.498128448144012	0.590205211213094	0.474138681447238	0.587244724330064	0.50194028590922	0.430381556739506	0.472978719811786	0.421379253453752	0.493249766689362	0.486349858407131	0.397029624303229	0.48039427709303	0.641737112269809	0.618750137546758	0.534017255125219	0.680976142225381	0.508671382724616	0.524677295143333	0.562853573974884	0.495254054569895	0.549925420802346	0.47508771309986	0.512646300944004	0.505873830694271	0.535447717925741	0.49322899760265	0.576421776611542	0.565242106267423	0.454136258124106	0.58213651637155	0.421198930531458	0.555071231177734	0.606045202483217	0.668066469855571	0.460218675447327	0.465420567447571	0.543740949079543	0.722804154446207	0.599624926204715	0.505493508222399	0.598940475066607	0.508820128560421	0.678178424058173	0.570404228808034	0.540443515498891
hsa-miR-548a-3p	-0.330614405459056	-0.534968337077782	-0.233278720926894	-0.404285043253706	-0.329564276392103	-0.222803855178687	-0.447423119682402	-0.319839226779113	-0.389322661856013	-0.485009231583011	-0.51995225538732	-0.523540268954664	-0.244745382063587	-0.279328873896684	-0.506170103212362	-0.347119364848853	-0.439784839950795	-0.503526177997441	-0.397464934537002	-0.541707066880308	-0.42294904183071	-0.500137674102943	-0.468835952617987	-0.568009371395612	-0.449117832235441	-0.386743504780614	-0.445160896029191	-0.532462823485412	-0.346108602494272	-0.453742781974122	-0.420097648330269	-0.472752149311306	-0.181444790059782	-0.426030189662636	-0.595555979408506	-0.220832116109606	-0.53391312434267	-0.499220637189515	-0.489757390851926	-0.513158034376254	-0.454493171640335	-0.376626612412024	-0.432527653499641	-0.500836522792244	-0.435741093499987	-0.544524336223941	-0.345314303568719	-0.375257674634937	-0.439107781797341
hsa-miR-586	-0.330614405459056	-0.534968337077782	-0.233278720926894	-0.404285043253706	-0.329564276392103	-0.222803855178687	-0.447423119682402	-0.319839226779113	-0.389322661856013	-0.485009231583011	-0.51995225538732	-0.523540268954664	-0.244745382063587	-0.279328873896684	-0.506170103212362	-0.347119364848853	-0.439784839950795	-0.503526177997441	-0.397464934537002	-0.541707066880308	-0.42294904183071	-0.500137674102943	-0.468835952617987	-0.568009371395612	-0.449117832235441	0.0179187024622685	-0.445160896029191	-0.532462823485412	-0.346108602494272	-0.453742781974122	-0.420097648330269	-0.472752149311306	-0.715576736831846	-0.426030189662636	-0.595555979408506	-0.527048881939497	-0.53391312434267	-0.499220637189515	-0.489757390851926	-0.513158034376254	-0.454493171640335	-0.376626612412024	-0.432527653499641	-0.500836522792244	-0.435741093499987	-0.544524336223941	-0.345314303568719	-0.375257674634937	-0.439107781797341
hsa-miR-587	-0.330614405459056	-0.534968337077782	-0.233278720926894	-0.404285043253706	-0.329564276392103	-0.222803855178687	-0.447423119682402	-0.319839226779113	-0.389322661856013	-0.485009231583011	-0.51995225538732	-0.523540268954664	-0.244745382063587	-0.279328873896684	-0.506170103212362	-0.347119364848853	-0.439784839950795	-0.503526177997441	-0.397464934537002	-0.541707066880308	-0.42294904183071	-0.500137674102943	-0.468835952617987	-0.568009371395612	-0.449117832235441	-0.386743504780614	-0.445160896029191	-0.532462823485412	-0.346108602494272	-0.453742781974122	-0.420097648330269	-0.472752149311306	-0.341816415667433	-0.426030189662636	-0.595555979408506	-0.527048881939497	-0.53391312434267	-0.499220637189515	-0.489757390851926	-0.513158034376254	-0.454493171640335	-0.376626612412024	-0.432527653499641	-0.500836522792244	-0.435741093499987	-0.544524336223941	-0.345314303568719	-0.375257674634937	-0.439107781797341
hsa-miR-548b-3p	-0.330614405459056	-0.534968337077782	-0.233278720926894	-0.404285043253706	-0.329564276392103	-0.222803855178687	-0.447423119682402	-0.319839226779113	-0.389322661856013	-0.485009231583011	-0.51995225538732	-0.523540268954664	-0.244745382063587	-0.279328873896684	-0.506170103212362	-0.347119364848853	-0.439784839950795	-0.503526177997441	-0.397464934537002	-0.541707066880308	-0.42294904183071	-0.500137674102943	-0.468835952617987	-0.568009371395612	-0.449117832235441	-0.386743504780614	-0.445160896029191	-0.532462823485412	-0.346108602494272	-0.453742781974122	-0.420097648330269	-0.472752149311306	-0.416381142647919	-0.426030189662636	-0.595555979408506	-0.527048881939497	-0.53391312434267	-0.499220637189515	-0.489757390851926	-0.513158034376254	-0.454493171640335	-0.376626612412024	-0.432527653499641	-0.500836522792244	-0.435741093499987	-0.544524336223941	-0.345314303568719	-0.375257674634937	-0.439107781797341
hsa-miR-588	-0.330614405459056	-0.534968337077782	-0.233278720926894	-0.404285043253706	-0.329564276392103	-0.222803855178687	-0.107002191865618	-0.319839226779113	-0.389322661856013	-0.485009231583011	-0.294274331580378	-0.523540268954664	-0.244745382063587	-0.279328873896684	-0.506170103212362	-0.347119364848853	-0.439784839950795	-0.503526177997441	-0.397464934537002	-0.256030391075328	-0.42294904183071	-0.500137674102943	-0.468835952617987	-0.568009371395612	-0.449117832235441	-0.386743504780614	-0.445160896029191	-0.532462823485412	-0.346108602494272	-0.453742781974122	-0.420097648330269	-0.472752149311306	-0.365198970309278	-0.426030189662636	-0.595555979408506	-0.527048881939497	-0.223386642985408	-0.499220637189515	-0.489757390851926	-0.241897525358113	-0.454493171640335	-0.376626612412024	-0.432527653499641	-0.163878841187498	-0.435741093499987	-0.250225037421747	-0.345314303568719	-0.375257674634937	-0.205983585195885
hsa-miR-550a-3p	0.133723372414423	0.073199244100132	0.221487756743298	0.198260289965938	0.163242849533058	0.308898238475635	0.193374390335752	0.131355066605089	0.20060156698142	0.190290991734992	0.128028847997028	0.0854142030067107	0.20060807365086	0.11575451476299	0.11559417764893	0.0427732709475604	0.16698358010127	0.0790529356517846	0.197749925621094	0.0782974100854893	0.153547115117659	0.14344250304727	0.113286952412094	0.0582052954854029	0.118402751491449	0.0983458846701496	0.111442931247569	0.102889229511406	0.217760594681994	-0.0753958119255213	0.160212169009734	0.144681945621311	0.0998551956641803	0.140585113417711	-0.0416807142834872	0.0905536696426982	0.0389466536687779	0.117591378611893	0.136614029933723	0.0825966422457134	0.0876980993275246	0.193262043596642	0.173185627701923	-0.0214123216229915	0.100854238537847	0.137128793499412	0.206709296936489	0.117000263022903	0.111903915241358
hsa-miR-590-5p	-0.330614405459056	-0.534968337077782	-0.233278720926894	-0.404285043253706	-0.329564276392103	-0.222803855178687	-0.447423119682402	-0.319839226779113	-0.389322661856013	-0.485009231583011	-0.51995225538732	-0.523540268954664	0.168618632457535	-0.279328873896684	-0.506170103212362	-0.347119364848853	0.0395902724719824	-0.0593642948250952	0.00499684582678636	-0.541707066880308	-0.42294904183071	-0.095867451612192	-0.142392385741332	-0.0576315583300924	0.00679558856606798	-0.386743504780614	0.000340520120114656	-0.532462823485412	-0.346108602494272	-0.137526077624096	0.0469840323892517	0.0365749721144046	-0.284885520946114	-0.426030189662636	-0.595555979408506	-0.206015356862424	-0.158046384490308	-0.0241783627032097	-0.110161447593799	-0.125680839081161	-0.00739734282473477	-0.0576607043633307	-0.106913133494498	-0.0817283844414439	-0.435741093499987	-0.0102037278466	-0.345314303568719	-0.0300411041836661	-0.176680786679992
hsa-miR-591	-0.330614405459056	0.0798476471812616	-0.233278720926894	-0.404285043253706	-0.329564276392103	-0.222803855178687	-0.0378981878726287	0.0181311358568785	0.0105724880480071	0.159738275903502	-0.150717412334353	-0.0607590583100269	-0.244745382063587	-0.279328873896684	-0.506170103212362	-0.347119364848853	-0.0380735472996742	0.146124040116391	-0.397464934537002	-0.280748076541775	-0.0299323941799893	-0.0509652788627539	-0.0957125736072308	-0.13746181814818	-0.0722523234674878	-0.0720432648632884	0.012523748141001	-0.00151652262540947	0.0565877749332996	-0.453742781974122	0.0550661063074131	-0.000788236108553128	-0.077280677350889	0.0309319335229411	0.0115536610568457	-0.315871298114647	-0.0826907903873944	0.0184430142493682	-0.0137053839685947	-0.0335501986131363	0.108858376716184	-0.0563425534749731	-0.00683881227266572	0.0616902284345674	-0.0460501299479232	0.0399966700034587	-0.00391794328075722	-0.00539125840027997	-0.125238877004846
hsa-miR-592	-0.330614405459056	-0.534968337077782	-0.233278720926894	0.11127615100092	-0.329564276392103	-0.222803855178687	-0.447423119682402	-0.319839226779113	-0.389322661856013	-0.485009231583011	-0.51995225538732	-0.523540268954664	-0.244745382063587	-0.279328873896684	-0.506170103212362	-0.347119364848853	-0.439784839950795	-0.503526177997441	-0.397464934537002	-0.541707066880308	-0.42294904183071	-0.500137674102943	-0.468835952617987	-0.568009371395612	-0.449117832235441	-0.386743504780614	-0.445160896029191	-0.186821907230029	-0.346108602494272	-0.453742781974122	-0.420097648330269	-0.472752149311306	-0.715576736831846	-0.426030189662636	-0.595555979408506	-0.527048881939497	-0.53391312434267	-0.499220637189515	-0.489757390851926	-0.513158034376254	-0.454493171640335	-0.10389745523411	-0.432527653499641	-0.500836522792244	-0.435741093499987	-0.544524336223941	-0.345314303568719	-0.375257674634937	-0.439107781797341
hsa-miR-593-5p	1.23790759359274	1.16990841434051	1.20250449217194	1.16112490844884	1.18437036769116	1.2852543994207	1.2452147250895	1.3001839562804	1.17146997304789	1.09473733662607	1.14614104895682	1.11186873433267	1.11792236134238	1.09157373226413	0.990075812530075	1.0330612048087	1.12998906141469	0.962330470172872	1.15521351336074	1.13413157915915	1.16167410407545	1.03969212725325	1.13796314126072	1.06520883986186	1.14264035867502	1.00858774556892	1.01450218892082	1.07312839089127	1.14294386690784	1.11237588797964	1.10009672464425	1.065699739466	1.06460974702963	1.2149806299123	1.14325032988438	1.35717718300357	1.20269969798541	1.14191148188541	1.14382190414197	1.0622154287981	1.04276234732305	1.19922948477622	1.2159728630892	1.03031601639403	1.19425581755691	1.16144736804726	1.24650162054632	1.07026894671427	1.12510671167574
hsa-miR-597-5p	-0.330614405459056	-0.298889756073089	-0.233278720926894	-0.0560782257449488	-0.329564276392103	-0.222803855178687	-0.447423119682402	-0.319839226779113	-0.389322661856013	-0.485009231583011	-0.51995225538732	-0.523540268954664	-0.244745382063587	-0.279328873896684	-0.506170103212362	-0.347119364848853	-0.439784839950795	-0.503526177997441	-0.397464934537002	-0.541707066880308	-0.42294904183071	-0.500137674102943	-0.468835952617987	-0.568009371395612	-0.449117832235441	-0.386743504780614	-0.445160896029191	-0.532462823485412	0.0267588298822239	-0.453742781974122	-0.420097648330269	-0.472752149311306	-0.715576736831846	-0.426030189662636	-0.595555979408506	-0.527048881939497	-0.53391312434267	-0.499220637189515	-0.489757390851926	-0.513158034376254	-0.454493171640335	-0.376626612412024	-0.432527653499641	-0.500836522792244	-0.435741093499987	-0.544524336223941	-0.345314303568719	-0.375257674634937	-0.439107781797341
hsa-miR-599	-0.330614405459056	-0.534968337077782	-0.233278720926894	-0.404285043253706	-0.329564276392103	-0.222803855178687	-0.447423119682402	-0.319839226779113	-0.158336748842045	-0.485009231583011	-0.51995225538732	-0.523540268954664	-0.244745382063587	-0.279328873896684	-0.506170103212362	-0.347119364848853	-0.439784839950795	-0.503526177997441	-0.397464934537002	-0.541707066880308	-0.42294904183071	-0.500137674102943	-0.468835952617987	-0.568009371395612	-0.449117832235441	-0.386743504780614	-0.445160896029191	-0.532462823485412	-0.346108602494272	-0.453742781974122	-0.420097648330269	-0.472752149311306	-0.715576736831846	-0.426030189662636	-0.595555979408506	-0.527048881939497	-0.53391312434267	-0.499220637189515	-0.489757390851926	-0.513158034376254	-0.454493171640335	-0.376626612412024	-0.432527653499641	-0.500836522792244	-0.435741093499987	-0.544524336223941	-0.345314303568719	-0.375257674634937	-0.286844497773035
hsa-miR-602	0.718062213150389	0.746430788362225	0.794818567387564	0.719458982448829	0.760413425149252	0.836193566902284	0.788380067032465	0.814681714847236	0.747433288672449	0.733570715417445	0.69478592439835	0.74507902903487	0.760215666814135	0.730916444556629	0.689548465056531	0.696561307911088	0.74774531947798	0.620423219910904	0.659259052220951	0.70742685834198	0.712412466732953	0.667418789034746	0.733678477073997	0.735439741250383	0.67406964839765	0.741523249186805	0.762764950637704	0.727441676826638	0.677776844397882	0.678621594608752	0.690751962000498	0.676049845282684	0.633446328789889	0.714854460029409	0.613265318411172	0.659557069636864	0.71929103501758	0.736370435384756	0.678573544070559	0.708052755205417	0.726984583488152	0.7995681816136	0.700297490318292	0.717455194161116	0.743590052978092	0.74412012829871	0.827543314844494	0.691530145556142	0.759206554679313
hsa-miR-603	-0.330614405459056	-0.26884346124305	-0.233278720926894	-0.404285043253706	-0.329564276392103	-0.222803855178687	-0.447423119682402	-0.319839226779113	-0.389322661856013	-0.0468163107615721	-0.329481909044505	-0.292592033674013	-0.244745382063587	-0.279328873896684	-0.0980578327038357	-0.347119364848853	-0.439784839950795	-0.121750128801353	-0.397464934537002	-0.309314803612446	-0.42294904183071	-0.500137674102943	-0.468835952617987	-0.568009371395612	-0.449117832235441	-0.386743504780614	-0.445160896029191	-0.532462823485412	-0.0640643528268772	-0.453742781974122	-0.420097648330269	-0.472752149311306	-0.0111959097655592	-0.426030189662636	-0.595555979408506	-0.527048881939497	-0.256195242419742	-0.499220637189515	-0.489757390851926	-0.513158034376254	-0.119957773753708	-0.376626612412024	-0.432527653499641	-0.500836522792244	-0.435741093499987	-0.299200197519824	-0.345314303568719	-0.375257674634937	-0.149548028683903
hsa-miR-605-5p	0.275494212400961	0.127447887491163	0.274453505013871	0.299291500858194	0.191145751655443	0.30304819742445	0.185097197950009	0.168034994497885	0.287583374138675	0.306586495161878	0.209537941763218	0.137506620503378	0.396809928744327	0.315909838008468	0.178147304241325	0.275633253105145	0.435209258096755	0.452569115551807	0.484521117197193	0.299287155279634	0.418789967751979	0.43079021621785	0.465576418433936	0.387661252848247	0.432064577488032	0.365723236863682	0.362194369993627	0.420712443525641	0.542320981220179	0.411937206204714	0.451437712562301	0.422942142749862	0.335412392371843	0.521694715076718	0.386127414481748	0.36708761155534	0.501660276372591	0.574052598767817	0.361740392653846	0.40982328600236	0.576290488711798	0.411261731708136	0.366024094802944	0.441526030170066	0.404709837575142	0.286912233488233	0.384324493761004	0.396207959707241	0.330887319974147
hsa-miR-606	-0.330614405459056	-0.534968337077782	-0.233278720926894	-0.404285043253706	-0.329564276392103	-0.222803855178687	-0.447423119682402	-0.319839226779113	-0.389322661856013	-0.485009231583011	-0.51995225538732	-0.523540268954664	-0.244745382063587	-0.279328873896684	-0.506170103212362	-0.347119364848853	-0.439784839950795	-0.503526177997441	-0.397464934537002	-0.541707066880308	-0.42294904183071	-0.500137674102943	-0.468835952617987	-0.568009371395612	-0.449117832235441	-0.386743504780614	-0.445160896029191	-0.532462823485412	-0.346108602494272	-0.453742781974122	-0.420097648330269	-0.472752149311306	-0.715576736831846	-0.426030189662636	-0.595555979408506	-0.527048881939497	-0.53391312434267	-0.499220637189515	-0.489757390851926	-0.513158034376254	-0.454493171640335	-0.376626612412024	-0.432527653499641	-0.500836522792244	-0.435741093499987	-0.544524336223941	-0.345314303568719	-0.375257674634937	-0.439107781797341
hsa-miR-607	-0.330614405459056	-0.534968337077782	-0.233278720926894	-0.404285043253706	-0.329564276392103	-0.222803855178687	-0.447423119682402	-0.319839226779113	-0.389322661856013	-0.485009231583011	-0.51995225538732	-0.523540268954664	-0.244745382063587	-0.279328873896684	-0.506170103212362	-0.347119364848853	-0.439784839950795	-0.503526177997441	-0.397464934537002	-0.541707066880308	-0.42294904183071	-0.500137674102943	-0.468835952617987	-0.568009371395612	-0.449117832235441	-0.386743504780614	-0.445160896029191	-0.532462823485412	-0.346108602494272	-0.453742781974122	-0.420097648330269	-0.472752149311306	-0.715576736831846	-0.426030189662636	-0.595555979408506	-0.527048881939497	-0.53391312434267	-0.499220637189515	-0.489757390851926	-0.513158034376254	-0.193129801886318	-0.376626612412024	-0.432527653499641	-0.500836522792244	-0.435741093499987	-0.544524336223941	-0.345314303568719	-0.375257674634937	-0.439107781797341
hsa-miR-609	-0.330614405459056	-0.534968337077782	-0.233278720926894	0.00216984253955028	-0.329564276392103	-0.222803855178687	-0.0509953975315014	-0.319839226779113	-0.389322661856013	-0.485009231583011	-0.51995225538732	-0.523540268954664	-0.244745382063587	-0.279328873896684	-0.0917090555336604	-0.347119364848853	-0.439784839950795	-0.503526177997441	-0.397464934537002	-0.541707066880308	-0.42294904183071	-0.500137674102943	-0.468835952617987	-0.206709323063716	-0.449117832235441	-0.386743504780614	-0.445160896029191	-0.0930346056795694	-0.346108602494272	-0.453742781974122	-0.420097648330269	-0.0918842405431031	-0.290893899487891	-0.426030189662636	-0.595555979408506	-0.191079728227033	-0.53391312434267	-0.499220637189515	-0.489757390851926	-0.513158034376254	-0.454493171640335	-0.376626612412024	-0.432527653499641	-0.500836522792244	-0.435741093499987	-0.544524336223941	-0.345314303568719	-0.375257674634937	-0.439107781797341
hsa-miR-612	1.44677609386923	1.43725665106236	1.41335815068206	1.3322898093277	1.43856396607352	1.50690203056961	1.4313610074762	1.47034132292784	1.34500918965224	1.35771022982218	1.42856423236694	1.37420384374217	1.28622995729689	1.34906604896555	1.29391991624096	1.17002202397196	1.24997222041125	1.14741492600569	1.31235797743374	1.28075756773354	1.37936360578908	1.25382214020926	1.35754704786479	1.28571706255316	1.32772832276434	1.32988714947805	1.31688467025666	1.30004479298135	1.29445609883538	1.25649546008694	1.25403484981577	1.2763551520168	1.36806791416768	1.28923983667075	1.34803236101544	1.43093526847039	1.28600911717102	1.22833841530328	1.3155641677062	1.32342117211958	1.31901879029873	1.28434729187688	1.34370936014983	1.36760843771986	1.2987943201599	1.30862781575088	1.38382525820343	1.31638705251942	1.36164977352768
hsa-miR-613	-0.330614405459056	-0.534968337077782	-0.233278720926894	-0.404285043253706	-0.329564276392103	-0.222803855178687	-0.447423119682402	-0.319839226779113	-0.389322661856013	-0.485009231583011	-0.51995225538732	-0.523540268954664	-0.244745382063587	-0.279328873896684	-0.506170103212362	-0.347119364848853	-0.439784839950795	-0.503526177997441	-0.397464934537002	-0.541707066880308	-0.42294904183071	-0.500137674102943	-0.468835952617987	-0.568009371395612	-0.449117832235441	-0.386743504780614	-0.445160896029191	-0.532462823485412	-0.346108602494272	-0.453742781974122	-0.420097648330269	-0.472752149311306	-0.350499744055631	-0.426030189662636	-0.595555979408506	-0.527048881939497	-0.53391312434267	-0.499220637189515	-0.489757390851926	-0.513158034376254	-0.454493171640335	-0.376626612412024	-0.432527653499641	-0.500836522792244	-0.435741093499987	-0.544524336223941	-0.345314303568719	-0.375257674634937	-0.439107781797341
hsa-miR-614	1.28511447693762	1.29470105653667	1.27154026731603	1.10951859721425	1.27535640268062	1.30442105399455	1.28813486615204	1.31741544591186	1.17885047095795	1.20993891278765	1.24497338512581	1.24378032606993	1.10892756343839	1.23271914725249	1.12751539309867	1.11372188434511	1.0946180968052	1.02048257021905	1.09559425898083	1.12437622811829	1.10654042346758	1.08519871564278	1.17059134958507	1.14894420017506	1.15349223262881	1.10751348641165	1.12342154419315	1.10510211224148	1.06363304451848	1.0413807628119	1.02813716700821	1.10191888889169	1.12826942057568	1.11577612421615	1.13797650004722	1.16766910711544	1.09905378917826	1.02568318199588	1.06371590148611	1.12759624823345	1.17241868811453	1.12579589861871	1.1275028528686	1.17286596185289	1.1018200301148	1.17644639966307	1.24552889591848	1.10471604779649	1.20413102360913
hsa-miR-615-3p	0.677600241419089	0.572324617718899	0.659646785771183	0.607878949219903	0.634553246220678	0.673017576265991	0.611592992786142	0.684153388742082	0.630497049464655	0.638897444273756	0.60201200833067	0.611706906165429	0.549101430406671	0.666906806338415	0.530015654334818	0.54634488557969	0.5533984701525	0.587609335777994	0.586383935460253	0.490871617555865	0.574102587048252	0.533129513592382	0.575090162765662	0.526525961650615	0.601931979156352	0.587140538849156	0.595161435178241	0.532758687293519	0.654698843713822	0.504515850104183	0.551657617467202	0.542658045109841	0.575412565842173	0.562510757929231	0.588925035534498	0.524119395548845	0.472525692068501	0.480254646960772	0.500499344198807	0.524282219609156	0.561528467460503	0.613825155105767	0.621854452221006	0.635484148427761	0.589237768273999	0.557113440688769	0.636512497613579	0.630717704756873	0.622415845264909
hsa-miR-616-5p	-0.330614405459056	-0.313503360250696	-0.233278720926894	-0.404285043253706	-0.329564276392103	-0.222803855178687	-0.447423119682402	-0.319839226779113	-0.389322661856013	-0.485009231583011	-0.51995225538732	-0.523540268954664	-0.244745382063587	-0.279328873896684	-0.506170103212362	-0.347119364848853	-0.439784839950795	-0.0641542705222246	-0.397464934537002	-0.541707066880308	-0.42294904183071	-0.500137674102943	-0.468835952617987	-0.568009371395612	-0.449117832235441	-0.386743504780614	-0.445160896029191	-0.532462823485412	-0.346108602494272	-0.453742781974122	-0.420097648330269	-0.472752149311306	-0.36546182933742	-0.426030189662636	-0.595555979408506	-0.527048881939497	-0.53391312434267	-0.499220637189515	-0.489757390851926	-0.513158034376254	-0.454493171640335	-0.376626612412024	-0.432527653499641	-0.500836522792244	-0.435741093499987	-0.544524336223941	-0.345314303568719	-0.375257674634937	-0.439107781797341
hsa-miR-548c-3p	-0.330614405459056	-0.534968337077782	-0.233278720926894	-0.404285043253706	-0.329564276392103	-0.222803855178687	-0.447423119682402	-0.319839226779113	-0.389322661856013	-0.169117744924776	-0.51995225538732	-0.523540268954664	-0.244745382063587	-0.279328873896684	-0.506170103212362	-0.347119364848853	-0.439784839950795	-0.503526177997441	-0.397464934537002	-0.541707066880308	-0.42294904183071	-0.500137674102943	-0.468835952617987	-0.568009371395612	-0.449117832235441	-0.386743504780614	-0.445160896029191	-0.532462823485412	-0.346108602494272	-0.453742781974122	-0.420097648330269	-0.472752149311306	-0.715576736831846	-0.426030189662636	-0.595555979408506	-0.527048881939497	-0.53391312434267	-0.163527919687804	-0.489757390851926	-0.513158034376254	-0.454493171640335	-0.376626612412024	-0.432527653499641	-0.500836522792244	-0.435741093499987	-0.544524336223941	-0.345314303568719	-0.375257674634937	-0.439107781797341
hsa-miR-618	-0.330614405459056	-0.534968337077782	-0.233278720926894	-0.404285043253706	-0.329564276392103	-0.222803855178687	-0.447423119682402	-0.319839226779113	-0.389322661856013	-0.485009231583011	-0.51995225538732	-0.523540268954664	-0.244745382063587	-0.279328873896684	-0.506170103212362	-0.347119364848853	-0.439784839950795	-0.503526177997441	-0.397464934537002	-0.541707066880308	-0.42294904183071	-0.500137674102943	-0.468835952617987	-0.568009371395612	-0.449117832235441	-0.386743504780614	-0.445160896029191	-0.532462823485412	-0.346108602494272	-0.453742781974122	-0.420097648330269	-0.472752149311306	-0.395580930914518	-0.426030189662636	-0.595555979408506	-0.527048881939497	-0.53391312434267	-0.499220637189515	-0.489757390851926	-0.513158034376254	-0.454493171640335	-0.376626612412024	-0.432527653499641	-0.500836522792244	-0.435741093499987	-0.544524336223941	-0.345314303568719	-0.375257674634937	-0.439107781797341
hsa-miR-620	-0.330614405459056	-0.534968337077782	-0.233278720926894	-0.404285043253706	-0.329564276392103	-0.222803855178687	-0.447423119682402	-0.319839226779113	-0.389322661856013	-0.485009231583011	-0.51995225538732	-0.523540268954664	-0.244745382063587	-0.279328873896684	-0.506170103212362	-0.347119364848853	-0.439784839950795	-0.503526177997441	-0.397464934537002	-0.541707066880308	-0.42294904183071	-0.500137674102943	-0.468835952617987	-0.568009371395612	-0.449117832235441	-0.386743504780614	-0.445160896029191	-0.532462823485412	-0.346108602494272	-0.453742781974122	-0.420097648330269	-0.472752149311306	-0.715576736831846	-0.426030189662636	-0.595555979408506	-0.527048881939497	-0.53391312434267	-0.499220637189515	-0.489757390851926	-0.513158034376254	-0.454493171640335	-0.376626612412024	-0.432527653499641	-0.500836522792244	-0.435741093499987	-0.314138130379555	-0.345314303568719	-0.375257674634937	-0.439107781797341
hsa-miR-621	-0.330614405459056	-0.534968337077782	-0.233278720926894	-0.404285043253706	-0.329564276392103	-0.222803855178687	-0.447423119682402	-0.319839226779113	-0.389322661856013	-0.485009231583011	-0.51995225538732	-0.523540268954664	-0.244745382063587	-0.279328873896684	-0.506170103212362	-0.347119364848853	-0.439784839950795	-0.503526177997441	-0.397464934537002	-0.541707066880308	-0.42294904183071	-0.500137674102943	-0.468835952617987	-0.568009371395612	-0.449117832235441	-0.386743504780614	-0.445160896029191	-0.532462823485412	-0.346108602494272	-0.453742781974122	-0.420097648330269	-0.0763988023764545	-0.715576736831846	-0.426030189662636	-0.595555979408506	-0.527048881939497	-0.53391312434267	-0.253161593401596	-0.489757390851926	-0.513158034376254	-0.454493171640335	-0.376626612412024	-0.432527653499641	-0.500836522792244	-0.435741093499987	-0.544524336223941	-0.345314303568719	-0.375257674634937	-0.439107781797341
hsa-miR-622	0.568493307758051	0.513003459549454	0.485242547799035	0.478978591467875	0.54785486407451	0.616702050759553	0.540174313143591	0.524037162607559	0.533544965840644	0.425001424071462	0.545081112326901	0.478877562212372	0.553132789238004	0.520953654044111	0.333324813249749	0.379083733444754	0.559591567177665	0.47599964277085	0.564650371621919	0.535410779010545	0.605365091451807	0.514994775642616	0.639125391736702	0.470382530351644	0.517839331271709	0.539663225191809	0.56190720019278	0.530377681668701	0.582902857483615	0.499871350663085	0.494077587352829	0.529335368690036	0.410426767308044	0.605086479562845	0.5368765909811	0.577261792016148	0.604171821207476	0.546374873038151	0.523802103072371	0.505025101639611	0.574892667671655	0.575949227094072	0.566707837777908	0.527964431967467	0.58246701354763	0.469047424413538	0.577973957705813	0.570488856681485	0.528130395077972
hsa-miR-624-5p	-0.330614405459056	-0.534968337077782	-0.233278720926894	-0.404285043253706	-0.329564276392103	-0.222803855178687	-0.447423119682402	-0.319839226779113	-0.389322661856013	-0.485009231583011	-0.224959947158334	-0.523540268954664	-0.244745382063587	-0.279328873896684	-0.101055517801353	-0.347119364848853	-0.439784839950795	-0.503526177997441	-0.397464934537002	-0.541707066880308	-0.42294904183071	-0.500137674102943	-0.468835952617987	-0.286830930742092	-0.449117832235441	-0.386743504780614	-0.445160896029191	-0.132111690612002	-0.346108602494272	-0.453742781974122	-0.420097648330269	-0.0846777586598491	-0.199272933480678	-0.426030189662636	-0.595555979408506	-0.527048881939497	-0.53391312434267	-0.0733058015036047	-0.489757390851926	-0.216985262506429	-0.454493171640335	-0.376626612412024	-0.432527653499641	-0.500836522792244	-0.435741093499987	-0.252260020439143	-0.345314303568719	-0.375257674634937	-0.439107781797341
hsa-miR-626	-0.330614405459056	-0.534968337077782	-0.233278720926894	-0.404285043253706	-0.329564276392103	-0.222803855178687	-0.447423119682402	-0.319839226779113	-0.389322661856013	-0.485009231583011	-0.51995225538732	-0.523540268954664	-0.244745382063587	-0.279328873896684	-0.506170103212362	-0.347119364848853	-0.439784839950795	-0.503526177997441	-0.397464934537002	-0.541707066880308	-0.42294904183071	-0.500137674102943	-0.468835952617987	-0.568009371395612	-0.449117832235441	-0.386743504780614	-0.445160896029191	-0.532462823485412	-0.346108602494272	-0.453742781974122	-0.0996757181017569	-0.17339782771928	-0.438619902664753	-0.426030189662636	-0.595555979408506	-0.527048881939497	-0.53391312434267	-0.499220637189515	-0.489757390851926	-0.513158034376254	-0.454493171640335	-0.376626612412024	-0.432527653499641	-0.500836522792244	-0.435741093499987	-0.544524336223941	-0.345314303568719	-0.375257674634937	-0.439107781797341
hsa-miR-627-5p	-0.330614405459056	-0.534968337077782	-0.233278720926894	-0.404285043253706	-0.329564276392103	-0.222803855178687	-0.447423119682402	-0.0460908409222336	-0.389322661856013	-0.485009231583011	-0.51995225538732	-0.523540268954664	-0.244745382063587	-0.279328873896684	-0.506170103212362	-0.347119364848853	-0.439784839950795	-0.503526177997441	-0.397464934537002	-0.541707066880308	-0.42294904183071	-0.500137674102943	-0.468835952617987	-0.568009371395612	-0.449117832235441	-0.386743504780614	-0.445160896029191	-0.532462823485412	-0.346108602494272	-0.453742781974122	-0.420097648330269	-0.472752149311306	-0.388849306322787	-0.426030189662636	-0.162927623148555	-0.243720537825669	-0.53391312434267	-0.499220637189515	-0.489757390851926	-0.235800692109604	-0.454493171640335	-0.376626612412024	-0.432527653499641	-0.500836522792244	-0.435741093499987	-0.544524336223941	-0.345314303568719	-0.375257674634937	-0.439107781797341
hsa-miR-629-3p	0.356212869617564	0.271806999776143	0.458009726065077	0.430550824081699	0.283488995035957	0.400287044377594	0.283171397947941	0.359124812485095	0.287785905580572	0.322105465609312	0.218904116860471	0.220273259935664	0.377972127041268	0.304414202356204	0.248681996442907	0.292170807357916	0.233802115707618	0.21042027406537	0.223613906397778	0.156405895722461	0.230111766876203	0.166376663061949	0.219695950387275	0.205343533801629	0.271996213800249	0.249651855258196	0.183388301894374	0.190203136763306	0.237202449521705	0.079692444674196	0.204642611432316	0.156203156356565	0.167999511616194	0.268416588451634	0.158265382262398	0.00577640122820943	0.198403597824601	0.179938346146136	0.175464566712419	0.118636804237441	0.177235416524022	0.322326977693183	0.230380351087901	0.134087463485128	0.199035246338605	0.199795515574902	0.282626782787094	0.259354386850744	0.1120163111912
hsa-miR-630	0.0973562430451594	0.140437551773398	0.184519866970502	0.191301906927096	0.193106505214419	0.221943828142356	0.0675867689251926	0.279941376209677	0.238438324545803	0.217598176518572	0.228413527886924	0.199994830799377	0.22005704638571	0.315878849379809	-0.0937894661619855	0.192681065922288	0.300551568639651	0.374808067565762	0.136283983747985	0.256653465038033	0.325188091873261	0.251881770249392	0.236891793576774	0.207800146606971	0.246521377621851	0.153612406220952	0.113360216971246	0.211685663046312	0.363365462956577	0.231335146707965	0.262718638479481	0.16688150875741	0.0737314973119316	0.31646361661256	0.205902118613255	0.0834316720327062	0.190405694943158	0.261816978940504	0.207063082421052	0.202991960870138	0.196381755277768	0.294530540850635	0.255498271745052	0.164413180182178	0.303742012027859	0.186768504514773	0.29189783760964	0.230796772298983	0.197667609759792
hsa-miR-633	-0.330614405459056	-0.534968337077782	-0.233278720926894	-0.404285043253706	-0.329564276392103	-0.222803855178687	-0.447423119682402	-0.319839226779113	-0.389322661856013	-0.485009231583011	-0.51995225538732	-0.523540268954664	-0.244745382063587	-0.279328873896684	-0.506170103212362	-0.347119364848853	-0.439784839950795	-0.503526177997441	-0.397464934537002	-0.541707066880308	-0.42294904183071	-0.500137674102943	-0.468835952617987	-0.568009371395612	-0.449117832235441	-0.386743504780614	-0.445160896029191	-0.532462823485412	-0.346108602494272	-0.453742781974122	-0.420097648330269	-0.472752149311306	-0.715576736831846	-0.426030189662636	-0.595555979408506	-0.527048881939497	-0.53391312434267	-0.499220637189515	-0.489757390851926	-0.513158034376254	-0.454493171640335	-0.376626612412024	-0.432527653499641	-0.500836522792244	-0.435741093499987	-0.544524336223941	-0.345314303568719	-0.375257674634937	-0.439107781797341
hsa-miR-635	0.069078119439779	-0.189513865736072	-0.233278720926894	-0.404285043253706	0.0927136883289088	0.180246354502132	-0.0637107528764071	-0.00753026968297534	-0.389322661856013	0.0933970926972442	-0.212868255330641	-0.192815856937804	-0.244745382063587	-0.279328873896684	-0.079408284208124	-0.347119364848853	-0.149556981387715	-0.503526177997441	-0.397464934537002	-0.190096127390394	-0.42294904183071	-0.500137674102943	-0.313484920484195	-0.568009371395612	-0.449117832235441	-0.386743504780614	-0.445160896029191	-0.0671429389800246	-0.346108602494272	-0.453742781974122	-0.420097648330269	-0.133894446196167	-0.178035193682208	-0.426030189662636	-0.0464091322589665	-0.527048881939497	-0.218792882199779	-0.215905499098733	-0.489757390851926	-0.222975955986767	-0.0708312001975156	-0.376626612412024	-0.432527653499641	-0.215767862980785	-0.435741093499987	0.0243818664018333	-0.0373383640806803	-0.0308396561647407	-0.155716090554153
hsa-miR-636	0.625765251011438	0.511832556459925	0.684095994263792	0.674750886996719	0.673728557138499	0.708382108637179	0.546976040493453	0.715540593758797	0.568406775065723	0.630393793394636	0.516690503497512	0.531428454578192	0.622563973850394	0.657605886505263	0.565493309174595	0.641284435388415	0.479521150071975	0.494507421630279	0.534757634270425	0.4454265553096	0.50111529539562	0.451804218528604	0.517892488758694	0.479517531093815	0.534144903360599	0.524757094197042	0.536040440064103	0.504656628803523	0.631100242308326	0.459243365584766	0.527091164142079	0.480943015796078	0.4980775735769	0.566785037881396	0.480184811266629	0.511653534201143	0.469584789492409	0.462834425166201	0.512442853642926	0.468144636839638	0.555992799945766	0.603373958926327	0.578591852770796	0.465462127716402	0.541318332907778	0.50567394887064	0.648533755522599	0.501761411816058	0.58540224453742
hsa-miR-637	0.562011679208313	0.433349652086016	0.557184053319959	0.429730262285946	0.554863399924403	0.584603035295688	0.478846043651206	0.577113852333352	0.521948200889917	0.495202424609835	0.456987235211202	0.477695912992684	0.55796465099643	0.637231512001462	0.497905815176715	0.526544931217514	0.452928527614872	0.445302719968513	0.383631272865448	0.367357560270722	0.451502517103586	0.413179659963042	0.462977225750692	0.475908833213638	0.452009894201526	0.475451046961742	0.529610559713718	0.449419243909801	0.548644075068266	0.323763404229912	0.450061157898054	0.346391584272585	0.34140312001886	0.467253353458799	0.39119184572125	0.322941256945813	0.370008670567223	0.330378350845486	0.368396940169302	0.382501711124287	0.473817036687328	0.519185014771198	0.488964560912921	0.477810117703837	0.453692573946878	0.479609095136157	0.573575400575862	0.45491316762059	0.505557326640318
hsa-miR-638	2.01159340426366	2.05636042863263	2.05086929937066	2.01959857890879	2.0518390178188	2.06052479756295	2.07855003231258	2.06035246031384	2.08035609476168	2.1313546317803	2.07954631511478	2.11375465227998	2.03776779341002	2.09372777485424	2.11848972044627	2.10113816575955	2.03417659878037	2.04547819318256	1.93365696200005	2.03749945567333	2.01461818099866	2.03074225928583	2.05055930811864	2.08586180048591	2.02247780318366	2.06002350222439	2.07434977415555	2.07203533112314	2.02890757597932	1.96539686536656	1.98374950907481	1.92904369167485	2.03964363996241	1.9968294484563	2.06893126210167	1.87942718731898	1.98024593804	1.97270200557823	1.97904163932081	1.97244378318144	2.03589507645327	2.02907389019622	1.9691334655392	2.04779703659146	1.99033451973898	2.1071727322143	2.03523978482983	1.96889266372189	2.08934894011651
hsa-miR-639	0.228918235508321	0.131326615947162	-0.233278720926894	0.218555090914792	0.239444183468244	-0.222803855178687	0.03978809071824	0.202402152358149	0.102379995202858	0.166941123917252	0.0282606405501697	0.0293750544163416	0.23106573213091	0.115050926463263	0.103721749413619	0.0566369720174425	0.0533732034869797	-0.0894347746110404	-0.0263999276339764	-0.0371572431283721	0.14594912205205	0.0250122711738645	-0.00459495491476012	0.0101721765387804	0.0563413802446504	0.0397278988653469	0.0454813427399888	0.013533775856452	0.0949387201495112	0.0924396275239033	0.0248434455613775	0.0274759174559791	0.129359583349265	0.021597599864541	0.03710611355198	-0.0563582387873559	-0.115967918979884	-0.040548729293091	0.156565328113052	-0.00411975415559863	0.0832817993096408	0.105463627485155	0.132381585170044	-0.123232344015957	-0.0135743385294117	0.0126458720788459	0.197469162269744	0.060482276601479	0.0585802451830334
hsa-miR-641	0.0498350681230578	-0.534968337077782	-0.233278720926894	0.0416877611675764	-0.329564276392103	-0.222803855178687	-0.447423119682402	-0.319839226779113	-0.389322661856013	-0.485009231583011	-0.228703097153372	-0.523540268954664	-0.244745382063587	-0.279328873896684	-0.506170103212362	-0.347119364848853	-0.439784839950795	-0.503526177997441	-0.397464934537002	-0.541707066880308	-0.42294904183071	-0.500137674102943	-0.468835952617987	-0.568009371395612	-0.449117832235441	-0.386743504780614	-0.445160896029191	-0.532462823485412	-0.346108602494272	-0.453742781974122	-0.420097648330269	-0.472752149311306	-0.100327438627984	-0.426030189662636	-0.373786147462792	-0.527048881939497	-0.53391312434267	-0.499220637189515	-0.137570765068536	-0.513158034376254	-0.454493171640335	-0.376626612412024	-0.432527653499641	-0.500836522792244	-0.435741093499987	-0.544524336223941	-0.345314303568719	-0.375257674634937	-0.439107781797341
hsa-miR-642a-5p	0.258080756014532	0.163906332749181	0.309483491771474	0.0714207482685078	0.171629311464901	0.19584337089049	0.0703916963302544	0.270629611751909	0.231334547230796	0.27633688857465	0.168797855279898	0.182841386891896	0.275541683000085	0.315909838008468	0.179748995535805	0.208498277629431	0.178631075258786	0.197716649626175	0.0723593109270942	0.0966544905468156	0.22141651985244	0.172574566772325	0.120521261280641	0.189571375017224	0.274870496650174	0.0877826825587709	0.0845171168634882	0.121632187800973	0.263762662311463	0.158108463500385	0.101300172456927	0.0442233443113973	0.0666484433182677	0.175327701961717	0.0656447526716573	0.139622821602672	-0.0227735787949679	0.0898089513719547	0.0834477540875373	0.127113699385764	0.177022891787867	0.229277782259594	0.191232392628846	0.163892954208722	0.0943290638490433	0.221056896099588	0.308536462284877	0.234586830740758	0.203847821060017
hsa-miR-650	0.600221115314825	0.555911076230513	0.648068098565135	0.601670580555091	0.547653359883481	0.682847558665143	0.647555930478385	0.655476541842491	0.623762107731223	0.605541925207287	0.598333274640038	0.630253788298534	0.687251135072338	0.598814165249099	0.537634828373873	0.606310737285386	0.623683061940079	0.612036391444859	0.498503814560622	0.623526655460377	0.63605327397758	0.630179370094944	0.564702944476201	0.570624109637419	0.625737717582946	0.575751668210538	0.567829440384405	0.534774776098841	0.64722993020755	0.588997612389439	0.603961568035788	0.596156478164394	0.492005038868449	0.609176975021215	0.561738867456315	0.59081125004739	0.548939193777283	0.603861111132208	0.583753207878899	0.530493143153803	0.486161405550369	0.634703545940937	0.603480379205459	0.496533610588353	0.576568449456831	0.568816102906736	0.70485833505417	0.546512351665234	0.582928816782562
hsa-miR-651-5p	-0.330614405459056	-0.534968337077782	-0.233278720926894	-0.404285043253706	-0.329564276392103	-0.222803855178687	-0.447423119682402	-0.319839226779113	-0.389322661856013	-0.485009231583011	-0.51995225538732	-0.523540268954664	-0.244745382063587	-0.279328873896684	-0.506170103212362	-0.347119364848853	-0.439784839950795	-0.503526177997441	-0.397464934537002	-0.541707066880308	-0.42294904183071	-0.500137674102943	-0.468835952617987	-0.568009371395612	-0.449117832235441	-0.386743504780614	-0.445160896029191	-0.532462823485412	-0.346108602494272	-0.453742781974122	-0.420097648330269	-0.472752149311306	-0.715576736831846	-0.426030189662636	-0.595555979408506	-0.527048881939497	-0.53391312434267	-0.499220637189515	-0.489757390851926	-0.513158034376254	-0.454493171640335	-0.376626612412024	-0.432527653499641	-0.500836522792244	-0.435741093499987	-0.544524336223941	-0.345314303568719	-0.375257674634937	-0.439107781797341
hsa-miR-652-3p	-0.330614405459056	-0.0870376164598075	0.195721037441773	0.00264087035224088	0.215916312155111	-0.222803855178687	-0.0979887590011669	-0.319839226779113	0.0139891326805778	0.0648143069121973	0.00891558417583536	-0.125441981456848	0.289386312728125	-0.279328873896684	0.087911729570189	0.130740665936028	0.0907636479538492	0.0111531877651751	0.361604015018463	0.0641436274208138	0.395077138556458	-0.0430419831992589	0.107502100538483	0.132216561092208	-0.0670431047707558	0.233277244785738	0.300631956704194	0.0271464206671562	0.241052861189232	0.65515350955008	0.14568071318761	0.373303517620727	0.141481948094132	0.259926288431156	0.101504813500332	-0.00885101637501666	0.184774866659669	0.116167761598553	0.192530859985455	0.0683200207933914	0.142474601686692	0.161018382441753	0.0447636734891324	0.32752576719548	0.195780335191752	0.225943432966191	-0.345314303568719	0.625268847859151	0.114767763041262
hsa-miR-548d-3p	-0.330614405459056	-0.255635026151227	-0.233278720926894	-0.404285043253706	-0.329564276392103	-0.222803855178687	-0.447423119682402	-0.319839226779113	-0.389322661856013	-0.485009231583011	-0.51995225538732	-0.0376669610787318	-0.244745382063587	-0.279328873896684	-0.0649385828670615	-0.347119364848853	-0.439784839950795	-0.152215613763118	-0.397464934537002	-0.541707066880308	-0.42294904183071	-0.500137674102943	-0.468835952617987	-0.568009371395612	-0.449117832235441	-0.386743504780614	-0.445160896029191	-0.532462823485412	-0.346108602494272	-0.453742781974122	-0.420097648330269	-0.472752149311306	-0.715576736831846	-0.426030189662636	-0.595555979408506	-0.527048881939497	-0.53391312434267	-0.499220637189515	-0.489757390851926	-0.513158034376254	-0.454493171640335	-0.376626612412024	-0.432527653499641	-0.500836522792244	-0.435741093499987	-0.544524336223941	-0.345314303568719	-0.375257674634937	-0.439107781797341
hsa-miR-661	0.439927945098043	0.264627184697191	0.277384265652341	0.286862652800268	0.350362331267836	0.394321920145348	0.292120605891331	0.373026921301984	0.357525666151212	0.200693049118773	0.195197203085417	0.250407450897159	0.372107401379847	0.464788564169516	0.284380649419289	0.348464291351632	0.252041398371713	0.26811824178939	0.248378453581917	0.172878233630162	0.26149907973059	0.193766637256883	0.255310180080392	0.180956396347747	0.228384868818003	0.247849129505802	0.230789363607678	0.203470253931244	0.364242869041823	0.239118425064702	0.318208897362696	0.243147480438101	0.274146581158681	0.279733567458225	0.216710886609298	0.254939381932403	0.213895284721464	0.221524150610825	0.208276212242369	0.174315488959136	0.225703461191943	0.271993043172589	0.266826388185953	0.236570711333984	0.281004902297925	0.227133836055521	0.359941098459637	0.254616059408434	0.300841066620009
hsa-miR-663a	1.68598138327129	1.68694198402047	1.69665188140539	1.69491364116031	1.71484234880399	1.69905472140774	1.67584030487647	1.72957459667328	1.71884867118798	1.71256333170572	1.67542777515632	1.67963530104872	1.68807343628898	1.68707994964551	1.69897121452861	1.67044920254149	1.6920096308035	1.68728514287241	1.57237423538752	1.58246853539533	1.65555539986243	1.62909299016554	1.6996968943929	1.68752609837423	1.71433730200995	1.64253347346851	1.70326484796742	1.65236172329254	1.66267733137494	1.62332089409768	1.6442689657556	1.56823724282831	1.67833476731853	1.65700648354285	1.65929880576716	1.54177500645191	1.60031101850507	1.59825728693577	1.5578050466384	1.59620733564493	1.67799616116344	1.69335239726462	1.59272906239878	1.55283764903024	1.62271735549381	1.63209746501704	1.70040758321138	1.56835448196565	1.65252995105715
hsa-miR-449b-5p	0.299065053711048	-0.0250470566355894	-0.233278720926894	-0.00603836816879097	-0.329564276392103	-0.222803855178687	-0.0756351477256819	0.156028783035653	0.120318819747386	0.00854624907386816	0.0598491242979181	-0.0671811736096767	-0.244745382063587	0.25725616022806	-0.506170103212362	0.176782578020271	0.151606666799487	0.00677862212688289	-0.0142148185690957	0.134915333577622	0.377014868175526	0.190065469691521	-0.0587245700697255	-0.110412640625843	-0.122972177164533	0.186042479669175	0.0130943362566309	0.125088794305651	0.15338880764976	0.00377632106538834	0.105792141980128	0.0948996464559423	0.226282397928103	0.0671674863228798	0.910251772340513	0.0924729549218623	-0.0455077680907985	0.0222274604090373	0.136368591122467	-0.097971462682293	0.0116160542419889	0.771234999598868	0.00149256298730834	-0.0243072090069645	0.0261702859490382	0.0469850698006575	0.0900385059907229	0.412360313602202	0.7024301743829
hsa-miR-653-5p	-0.330614405459056	-0.534968337077782	-0.233278720926894	-0.404285043253706	-0.329564276392103	-0.222803855178687	-0.447423119682402	-0.319839226779113	-0.389322661856013	-0.485009231583011	-0.51995225538732	-0.523540268954664	-0.244745382063587	-0.279328873896684	-0.506170103212362	-0.347119364848853	-0.439784839950795	-0.503526177997441	-0.397464934537002	-0.541707066880308	-0.42294904183071	-0.500137674102943	-0.468835952617987	-0.568009371395612	-0.449117832235441	-0.386743504780614	-0.445160896029191	-0.224281639523042	-0.346108602494272	-0.453742781974122	-0.420097648330269	-0.472752149311306	-0.715576736831846	-0.426030189662636	-0.595555979408506	-0.236249946330349	-0.53391312434267	-0.499220637189515	-0.489757390851926	-0.513158034376254	-0.454493171640335	-0.376626612412024	-0.432527653499641	-0.500836522792244	-0.435741093499987	-0.544524336223941	-0.345314303568719	-0.375257674634937	-0.439107781797341
hsa-miR-654-5p	0.607024089555912	0.521480754138179	0.608286387591685	0.551245826269636	0.549572567569914	0.559281930256367	0.513722172282304	0.651578612429907	0.519521797828803	0.497307889910289	0.562849823532146	0.510452597831061	0.499862735357866	0.588115213514113	0.416597018955844	0.469490407843393	0.469681151296431	0.455239466720369	0.467916645141699	0.456219625173595	0.522187623282582	0.487754652033254	0.505187802834698	0.45358908566999	0.55647994658352	0.544073268459916	0.500798803465115	0.434889968094426	0.528724976295827	0.458335479088897	0.467742326627634	0.416701835874712	0.431569354691279	0.502906052191824	0.489753368940951	0.390169296908494	0.445799281944203	0.411643121645933	0.464738878253384	0.463628171974611	0.468615148235165	0.547298197934418	0.496581505894017	0.487584781835218	0.493684828194901	0.499405210359224	0.557819833104302	0.543055021416523	0.52654000112564
hsa-miR-655-3p	-0.330614405459056	-0.534968337077782	-0.233278720926894	-0.404285043253706	-0.329564276392103	-0.222803855178687	-0.447423119682402	-0.319839226779113	-0.389322661856013	-0.485009231583011	-0.51995225538732	-0.523540268954664	-0.244745382063587	-0.279328873896684	-0.506170103212362	-0.347119364848853	-0.439784839950795	-0.503526177997441	-0.397464934537002	-0.541707066880308	-0.42294904183071	-0.500137674102943	-0.468835952617987	-0.568009371395612	-0.449117832235441	-0.386743504780614	-0.445160896029191	-0.532462823485412	-0.346108602494272	-0.453742781974122	-0.420097648330269	-0.472752149311306	-0.715576736831846	-0.426030189662636	-0.595555979408506	-0.527048881939497	-0.53391312434267	-0.499220637189515	-0.489757390851926	-0.513158034376254	-0.454493171640335	-0.376626612412024	-0.432527653499641	-0.500836522792244	-0.435741093499987	-0.544524336223941	-0.345314303568719	-0.375257674634937	-0.439107781797341
hsa-miR-656-3p	-0.330614405459056	-0.166553407978031	-0.233278720926894	-0.404285043253706	-0.329564276392103	-0.222803855178687	-0.447423119682402	-0.319839226779113	-0.389322661856013	-0.485009231583011	-0.51995225538732	-0.523540268954664	-0.244745382063587	-0.279328873896684	-0.0948257431775546	-0.347119364848853	-0.439784839950795	-0.503526177997441	-0.397464934537002	-0.201441443065665	-0.42294904183071	-0.500137674102943	-0.468835952617987	-0.568009371395612	-0.449117832235441	-0.386743504780614	-0.445160896029191	-0.532462823485412	-0.346108602494272	-0.453742781974122	-0.420097648330269	-0.472752149311306	-0.715576736831846	-0.426030189662636	-0.595555979408506	-0.239872706085733	-0.53391312434267	-0.499220637189515	-0.489757390851926	-0.513158034376254	-0.454493171640335	-0.376626612412024	-0.432527653499641	-0.500836522792244	-0.435741093499987	-0.544524336223941	-0.345314303568719	-0.375257674634937	-0.439107781797341
hsa-miR-549a	-0.330614405459056	-0.534968337077782	-0.233278720926894	-0.404285043253706	-0.329564276392103	-0.222803855178687	-0.447423119682402	-0.319839226779113	-0.389322661856013	-0.0874127225673713	-0.51995225538732	-0.523540268954664	-0.244745382063587	-0.279328873896684	-0.506170103212362	-0.347119364848853	-0.439784839950795	-0.503526177997441	-0.397464934537002	-0.541707066880308	-0.42294904183071	-0.500137674102943	-0.468835952617987	-0.568009371395612	-0.449117832235441	-0.386743504780614	-0.445160896029191	-0.532462823485412	-0.346108602494272	-0.453742781974122	-0.420097648330269	-0.472752149311306	-0.715576736831846	-0.426030189662636	-0.595555979408506	-0.527048881939497	-0.53391312434267	-0.499220637189515	-0.489757390851926	-0.513158034376254	-0.454493171640335	-0.376626612412024	-0.432527653499641	-0.500836522792244	-0.435741093499987	-0.544524336223941	-0.345314303568719	-0.375257674634937	-0.439107781797341
hsa-miR-660-5p	0.104245929160813	-0.111920408700475	-0.233278720926894	-0.404285043253706	0.105760372126204	0.311875448176595	-0.447423119682402	-0.034653414055895	-0.389322661856013	0.0774681316039446	0.0320177516775341	-0.184081832984496	0.226703483404858	0.258149765904496	0.0811243775348123	0.260441976094702	0.0699837649122001	0.0524700327646608	0.264248068570318	0.0829254256046208	0.223293120005687	-0.195204891560828	-0.160984284993439	0.190464823546287	0.00700056969607698	0.207581055673001	0.0504014534181544	0.134484898797644	-0.0605077703999682	0.122516170309687	0.330407274055407	0.410189208769933	-0.0985457379439621	0.0199895726479741	-0.0854205572096186	-0.011666056820622	0.0253624165351998	0.0854075518082992	0.219403016555584	0.205113149784778	0.0503620132002296	0.0614624837459952	0.163433638007678	0.0944117285218087	0.00602489697701262	0.0820457305138149	-0.345314303568719	0.0450514762671837	-0.0790225092076752
hsa-miR-421	-0.330614405459056	0.0306662891634786	-0.233278720926894	-0.404285043253706	0.0768315330405214	-0.222803855178687	-0.240245773663852	-0.0608437439562611	-0.0540849767271859	0.0117732841404872	-0.0636642175495866	-0.141039035266378	-0.244745382063587	-0.279328873896684	-0.0547346034614693	-0.347119364848853	0.0372740905464019	-0.0366646133197857	0.116075824253437	-0.0444353877687235	0.0279922976155919	0.0701529724352034	0.0488235105534691	-0.0184869269069172	-0.00230240286811481	0.0702624679834042	0.294747071693624	0.127530341469626	0.0303552813721974	0.0529106673322373	0.155744252071851	0.03620970618959	0.0806619412759842	-0.103023357193647	-0.111872149219727	-0.0286796645282192	-0.0639135733234265	0.0521586856736333	0.0450463841360736	0.0771547229813532	0.0389476541707219	0.0312951416054497	0.0169638306579368	-0.0341595996818049	0.140050802113205	0.0159554987526199	0.0373173015140285	0.156320778427332	0.0774291083556276
hsa-miR-542-5p	0.697837368770042	0.625364353954851	0.685142654454767	0.629374445497165	0.691864136602628	0.759628549659112	0.65505002366013	0.697309128061914	0.703483410312101	0.663390639163391	0.63026957813502	0.633040807730795	0.709531344595393	0.654329793245964	0.564002236321583	0.689503292295147	0.631539301572457	0.650801373740973	0.568432121945552	0.457179696343831	0.620023557984702	0.548169146411346	0.583734925424347	0.523747123243774	0.578242370570884	0.585046108571612	0.53487946367545	0.567468442461073	0.620914200234374	0.564256146885351	0.570447273307697	0.473257048649718	0.526782187668281	0.634142602435309	0.608937404635279	0.507813659589838	0.604627464027002	0.509645752016705	0.601120882905207	0.597030190099676	0.559201275745915	0.580953711337591	0.641533916271101	0.614504793220112	0.649584472256336	0.610427987918488	0.638650187499171	0.621567487631858	0.645920860554775
hsa-miR-363-5p	0.74044781877066	0.729422209150457	0.731243376200554	0.647194585283326	0.690407006905184	0.76596815764481	0.712913148566873	0.750403213142124	0.707274822390973	0.643052485914883	0.764539701633027	0.649038773599292	0.679975951517524	0.66679071968814	0.534203321035684	0.595796716349794	0.741107550957505	0.637318913051004	0.821781804142901	0.745525985627714	0.741279483160074	0.776233553688466	0.83897019612255	0.712852762811205	0.717698319621189	0.761605257904991	0.765634172929027	0.688199355552208	0.721868139144662	0.750342293765711	0.722420548986361	0.789731912910972	0.673144823630235	0.727307604185449	0.668849139002688	0.864343551077598	0.790758604078687	0.797370134633335	0.809936903086885	0.778571866435782	0.769976146530366	0.705065013877805	0.774588115387945	0.832064701938647	0.79219042464606	0.713885441416963	0.778529227364991	0.794422099627948	0.71521256156071
hsa-miR-376a-5p	-0.330614405459056	-0.534968337077782	-0.233278720926894	-0.404285043253706	-0.329564276392103	-0.222803855178687	-0.447423119682402	-0.319839226779113	-0.389322661856013	-0.485009231583011	-0.51995225538732	-0.523540268954664	-0.244745382063587	-0.279328873896684	-0.506170103212362	-0.347119364848853	-0.439784839950795	-0.503526177997441	-0.397464934537002	-0.541707066880308	-0.42294904183071	-0.500137674102943	-0.468835952617987	-0.568009371395612	-0.449117832235441	-0.386743504780614	-0.445160896029191	-0.532462823485412	-0.346108602494272	-0.453742781974122	-0.420097648330269	-0.472752149311306	-0.226618173170885	-0.426030189662636	-0.595555979408506	-0.527048881939497	-0.53391312434267	-0.499220637189515	-0.489757390851926	-0.513158034376254	-0.454493171640335	-0.376626612412024	-0.432527653499641	-0.500836522792244	-0.435741093499987	-0.544524336223941	-0.345314303568719	-0.375257674634937	-0.439107781797341
hsa-miR-542-3p	0.266575948169481	0.105673498215137	0.228702253904192	0.101172067484496	0.251170992415829	0.288903135711089	0.225610802612169	0.0711178832468853	0.141000814733346	0.157315646857488	0.328052342115087	0.241461033454579	0.456350732808009	0.361856057802052	0.207566472593779	0.356011094233937	0.436414957565221	0.317419660582142	0.358056652429638	0.420168271246703	0.380448215071631	0.307293558948957	0.365694573605332	0.246454291167113	0.27159556944971	0.229618085121179	0.250627080939146	0.267910226912268	0.314527756451001	0.339532560734484	0.276217165390429	0.186767930742309	0.055220575605634	0.377671095814145	0.303695077709406	0.127715346544117	0.395892421504074	0.395426000054462	0.331445870787254	0.286855872212913	0.276492005496593	0.319181110509901	0.299410118400505	0.124047786097312	0.390997140553262	0.231765377061048	0.307654460595653	0.302783126456681	0.230927571246048
hsa-miR-425-5p	0.268473542011057	0.0552059557840717	-0.233278720926894	0.150102989591982	0.205244792549815	-0.222803855178687	0.0376673587116404	-0.0156879036553579	0.225060950722012	0.195910476985677	0.285787602345626	0.152286222953855	0.410670957684275	0.3047684479461	0.13368671242685	0.180652443942612	0.530192257647258	0.342998965284137	0.753269632161635	0.746355825802137	0.869303094077348	0.876126389332177	0.868683285939801	0.319333471475751	0.511893868051455	0.70462982733632	0.515858317540465	0.67767536818382	0.574849825713526	0.700681573860257	0.66448041967573	1.14774393054345	0.865819189619508	0.491856890073593	0.427954873962497	0.740566336094841	0.561855566759045	0.888105515960906	0.548716463298252	0.548666742644086	0.728537700999079	0.591796419834229	0.613875332324103	0.727946345527234	0.765700594796703	0.45973431171685	0.807132025232907	0.714184268387769	0.595048803090894
hsa-miR-758-3p	-0.330614405459056	-0.166367705542695	-0.233278720926894	-0.404285043253706	-0.329564276392103	-0.222803855178687	-0.255340444250933	-0.319839226779113	-0.389322661856013	-0.485009231583011	-0.234030973807692	-0.285965114851225	-0.244745382063587	-0.279328873896684	-0.506170103212362	-0.347119364848853	-0.439784839950795	-0.503526177997441	-0.397464934537002	-0.541707066880308	-0.42294904183071	-0.500137674102943	-0.468835952617987	-0.281179941415795	-0.449117832235441	-0.386743504780614	-0.445160896029191	-0.206458408662105	-0.346108602494272	-0.453742781974122	-0.420097648330269	-0.472752149311306	-0.3068702681882	-0.426030189662636	-0.316187812393774	-0.231368227005845	-0.53391312434267	-0.499220637189515	-0.153940850372626	-0.513158034376254	-0.454493171640335	-0.376626612412024	-0.432527653499641	-0.500836522792244	-0.435741093499987	-0.268530501307979	-0.345314303568719	-0.375257674634937	-0.439107781797341
hsa-miR-671-5p	1.29563376381389	1.28339875793758	1.27491949668732	1.21267130268563	1.26836145599477	1.32580667540261	1.28926600140252	1.34988228852333	1.28880657566339	1.23812351747413	1.32448381942491	1.28109760186024	1.24611784812835	1.21568807744396	1.13435562175547	1.20203935937927	1.28564243026347	1.19631456016887	1.18269053239328	1.22183938055627	1.30312186450583	1.23776452286022	1.28194863127761	1.24192341136545	1.30984139069207	1.21626284751247	1.19679323395917	1.22042745677737	1.25888609670133	1.22436256294225	1.20858428407421	1.16069929299619	1.19908831550444	1.25116076695063	1.28184888626624	1.22606178312265	1.24977050373475	1.23011681366504	1.1470397439743	1.24322083381983	1.20001138899034	1.2812527968922	1.25850553092184	1.19596121411002	1.27762128903324	1.25331892340699	1.32965411072508	1.25293215858908	1.2405606249307
hsa-miR-668-3p	0.89315716523473	0.805877051587924	0.898004396135018	0.800961458600384	0.868830286323971	0.966743084683003	0.786736308466857	0.88010845751591	0.796280966459316	0.769255462780136	0.743098146563069	0.768653769910117	0.79608016013453	0.819253583183691	0.732236698387231	0.728407629255961	0.729682821285211	0.661339921078282	0.80153744356079	0.669589566892902	0.76622931575402	0.681610852523321	0.740985524458953	0.689879507768858	0.740518976890954	0.754588494918473	0.711861838897573	0.687970707290412	0.767400308699246	0.696662542076241	0.694874980474941	0.708141707040091	0.796322153735298	0.76488744918485	0.749952558280311	0.870028009116332	0.698890378466972	0.610680733939653	0.740405140572207	0.769215988531704	0.749797137197358	0.768571526956644	0.77562529452806	0.828996735371176	0.754933654053667	0.719163839236424	0.766970417961056	0.838007558625134	0.799503259966837
hsa-miR-767-3p	0.169201167145706	0.0875206599873708	0.160489310692857	0.0556807268265702	-0.329564276392103	-0.222803855178687	0.141069780190257	0.238734577757767	0.180095755228765	0.073314567070102	0.128942591217152	0.0662821370648471	-0.244745382063587	-0.279328873896684	0.0567212937864122	0.0991062768181606	0.056058512781305	0.190772649539041	0.207883209183823	0.0463554293898515	0.158455677329498	0.198674796337815	0.173844664858921	0.0907981154766669	0.209271279438437	0.155193793621734	0.118304296641183	0.0465376080976509	0.167188592749696	0.129823984929001	0.0827881393933647	0.0954590698425641	0.0817790512492117	0.100359363465641	0.0182336119689865	0.139622821602672	0.0405051928922175	-0.0660144096910139	-0.114099546031495	0.152350784385662	0.107004597802694	0.121901530023177	0.0916622756766162	0.0381274841576655	0.072727091243785	0.0305443646516956	0.202176870372697	0.180308188777122	0.00434097740449578
hsa-miR-454-3p	-0.330614405459056	-0.534968337077782	-0.233278720926894	-0.404285043253706	-0.329564276392103	-0.222803855178687	-0.447423119682402	-0.319839226779113	-0.389322661856013	-0.485009231583011	-0.51995225538732	-0.523540268954664	-0.244745382063587	-0.279328873896684	-0.0528699778273816	-0.347119364848853	-0.439784839950795	-0.503526177997441	0.486616741763021	-0.0913294251205546	-0.42294904183071	-0.0932378412152471	0.156912535241648	-0.568009371395612	-0.449117832235441	0.0319868255367504	-0.179191448290851	-0.141519527230826	-0.346108602494272	0.119128012860371	-0.420097648330269	-0.0213067126604734	-0.0580482731348638	-0.426030189662636	-0.595555979408506	-0.527048881939497	-0.311350310739766	-0.111316631096795	-0.489757390851926	0.175454207756605	-0.454493171640335	-0.0667223488886188	-0.111375542507422	-0.206492087527567	0.424281723633753	-0.16107053263249	-0.345314303568719	-0.375257674634937	-0.0798231606952491
hsa-miR-769-5p	0.274386629689392	0.247389864427156	0.303479851205693	0.109579660367118	0.0589778731474763	0.270568792748292	0.229724479142478	0.252188278774698	0.271165399266651	0.253643217226979	0.229327045484342	0.28261899578863	0.436773662955624	0.466953815123906	0.309995772587559	0.353154836913417	0.447670804373308	0.455796710020735	0.30637028955786	0.300426023382174	0.242987682936132	0.396214141123048	0.277768404445225	0.380669704053527	0.176356295659925	0.432090672257554	0.386532296610323	0.190962128109168	0.359662563119798	0.318954025101787	0.368014072278006	0.400556795925305	0.34940765045168	0.362676942566362	0.242948876312177	0.284237444861113	0.255276699879446	0.330332841620175	0.274506742167442	0.386394514181923	0.305179110342478	0.455846200428167	0.292387633161811	0.312410714250152	0.361051005881139	0.340875402726988	0.262127522327791	0.331707276907731	0.49781533086622
hsa-miR-766-3p	0.825229757538002	0.705770225136876	0.821742225567818	0.828235397842796	0.780690291471838	0.875340262889362	0.753282068041267	0.844899519222526	0.695227925103511	0.750905392877048	0.712912961448257	0.7062286623881	0.792659187318633	0.791516222794166	0.731390692959303	0.763355881004182	0.729592131273127	0.698485992452725	0.763304001207536	0.677859135087652	0.71952307188969	0.668449478843724	0.745449235324982	0.662814811926263	0.724975113798469	0.711698183218512	0.68600189779847	0.698565990226395	0.777065904185784	0.681038549842471	0.722892489199937	0.712692764134459	0.698961271160225	0.73139725062496	0.713123189297969	0.812873103162501	0.710046180462346	0.715429177182658	0.736885221321456	0.674026199940468	0.685453889230293	0.782402823116953	0.765437276318537	0.690243776317828	0.766653363640509	0.701412217250188	0.790310487394947	0.725617313948035	0.755536066207555
hsa-miR-802	-0.330614405459056	-0.534968337077782	-0.233278720926894	-0.404285043253706	-0.329564276392103	-0.222803855178687	-0.447423119682402	-0.319839226779113	-0.389322661856013	-0.485009231583011	-0.51995225538732	-0.523540268954664	-0.244745382063587	-0.279328873896684	-0.506170103212362	-0.347119364848853	-0.439784839950795	-0.503526177997441	-0.397464934537002	-0.541707066880308	-0.42294904183071	-0.500137674102943	-0.468835952617987	-0.568009371395612	-0.449117832235441	-0.386743504780614	-0.445160896029191	-0.532462823485412	-0.346108602494272	-0.453742781974122	-0.420097648330269	-0.472752149311306	-0.715576736831846	-0.426030189662636	-0.595555979408506	-0.527048881939497	-0.53391312434267	-0.499220637189515	-0.489757390851926	-0.513158034376254	-0.454493171640335	-0.376626612412024	-0.432527653499641	-0.500836522792244	-0.435741093499987	-0.544524336223941	-0.345314303568719	-0.375257674634937	-0.439107781797341
hsa-let-7a-3p	-0.330614405459056	-0.534968337077782	-0.233278720926894	-0.404285043253706	-0.329564276392103	-0.222803855178687	-0.447423119682402	-0.319839226779113	-0.389322661856013	-0.485009231583011	-0.51995225538732	-0.523540268954664	-0.244745382063587	-0.279328873896684	0.0162435796879912	-0.347119364848853	-0.439784839950795	-0.503526177997441	-0.397464934537002	-0.541707066880308	-0.42294904183071	-0.500137674102943	-0.468835952617987	-0.568009371395612	-0.449117832235441	-0.386743504780614	-0.445160896029191	-0.532462823485412	-0.346108602494272	-0.453742781974122	-0.420097648330269	-0.472752149311306	-0.715576736831846	-0.426030189662636	-0.595555979408506	-0.527048881939497	-0.53391312434267	-0.227531714880971	-0.489757390851926	-0.188059943222121	-0.454493171640335	-0.376626612412024	-0.432527653499641	-0.500836522792244	-0.435741093499987	-0.544524336223941	-0.345314303568719	-0.375257674634937	-0.439107781797341
hsa-let-7d-3p	0.309641519605576	0.255383124094181	0.33761902590337	0.0764541478316726	0.267051690675289	0.361089858368149	0.303485181919749	0.334582897818683	0.267976879594799	0.280872811047872	0.247645514811311	0.268576406312114	0.32732409747366	0.314841298260278	0.192046195407579	0.311164004744394	0.264725593053327	0.310571758546219	0.197775860849458	0.169293892309583	0.273981942131701	0.21884005467383	0.181341048847693	0.161720136822469	0.259660159113427	0.207805479076443	0.235260113559235	0.229195097406364	0.291413851949556	0.231812496176152	0.21446626849639	0.191595943469257	0.114632694949769	0.275679175404083	0.202356388555048	0.160076137886448	0.138565074272451	0.186470998913979	0.204141396634239	0.18851641084432	0.17920192533554	0.265433037936293	0.220305165037428	0.219278663125447	0.193402177673602	0.180711948416076	0.340115979526511	0.296066442548958	0.23800166960538
hsa-let-7e-3p	-0.330614405459056	-0.324725864387429	-0.233278720926894	-0.404285043253706	-0.329564276392103	-0.222803855178687	-0.447423119682402	-0.319839226779113	0.00370406905832303	-0.485009231583011	-0.106724733543134	-0.523540268954664	-0.244745382063587	-0.279328873896684	-0.506170103212362	-0.347119364848853	-0.439784839950795	-0.503526177997441	-0.397464934537002	-0.267076489919975	-0.42294904183071	-0.500137674102943	-0.468835952617987	-0.568009371395612	-0.449117832235441	-0.386743504780614	-0.445160896029191	-0.532462823485412	0.0496377128918935	-0.1390759923243	-0.420097648330269	-0.472752149311306	-0.342173083476394	-0.426030189662636	-0.378613679250151	-0.258966874666177	-0.53391312434267	-0.499220637189515	-0.489757390851926	-0.513158034376254	-0.219674306202308	-0.376626612412024	-0.432527653499641	-0.128938384545431	-0.435741093499987	-0.299053978141059	-0.345314303568719	-0.375257674634937	-0.439107781797341
hsa-miR-19a-5p	0.112257915323533	-0.534968337077782	-0.233278720926894	0.0566844168085583	-0.329564276392103	-0.222803855178687	-0.447423119682402	-0.319839226779113	-0.172319705498097	-0.485009231583011	-0.51995225538732	-0.523540268954664	-0.244745382063587	-0.279328873896684	-0.506170103212362	-0.347119364848853	-0.439784839950795	-0.503526177997441	-0.397464934537002	-0.541707066880308	-0.42294904183071	-0.500137674102943	-0.468835952617987	-0.568009371395612	-0.449117832235441	-0.386743504780614	-0.445160896029191	-0.532462823485412	-0.346108602494272	-0.453742781974122	-0.420097648330269	-0.472752149311306	-0.715576736831846	-0.426030189662636	-0.595555979408506	-0.527048881939497	-0.53391312434267	-0.499220637189515	-0.489757390851926	-0.513158034376254	-0.454493171640335	-0.376626612412024	-0.432527653499641	-0.500836522792244	-0.435741093499987	-0.544524336223941	-0.345314303568719	-0.375257674634937	-0.439107781797341
hsa-miR-19b-1-5p	-0.330614405459056	-0.534968337077782	-0.233278720926894	-0.404285043253706	-0.329564276392103	-0.222803855178687	-0.447423119682402	-0.319839226779113	-0.389322661856013	-0.485009231583011	-0.51995225538732	-0.523540268954664	-0.244745382063587	-0.279328873896684	0.0972625100112337	-0.347119364848853	-0.439784839950795	-0.503526177997441	-0.397464934537002	-0.541707066880308	-0.42294904183071	-0.500137674102943	-0.468835952617987	-0.568009371395612	-0.449117832235441	-0.386743504780614	-0.445160896029191	-0.532462823485412	-0.346108602494272	-0.453742781974122	-0.420097648330269	-0.472752149311306	-0.715576736831846	-0.426030189662636	-0.595555979408506	-0.527048881939497	-0.53391312434267	-0.499220637189515	-0.489757390851926	-0.135857004542565	-0.207349818187903	-0.376626612412024	-0.432527653499641	-0.500836522792244	-0.435741093499987	-0.544524336223941	-0.345314303568719	-0.375257674634937	-0.0778078881374675
hsa-miR-19b-2-5p	-0.330614405459056	-0.534968337077782	-0.233278720926894	-0.404285043253706	-0.329564276392103	-0.222803855178687	-0.447423119682402	-0.319839226779113	-0.389322661856013	-0.485009231583011	-0.51995225538732	-0.523540268954664	-0.244745382063587	-0.279328873896684	-0.506170103212362	-0.347119364848853	-0.439784839950795	-0.503526177997441	-0.397464934537002	-0.541707066880308	-0.42294904183071	-0.500137674102943	-0.468835952617987	-0.568009371395612	-0.449117832235441	-0.386743504780614	-0.445160896029191	-0.532462823485412	-0.346108602494272	-0.453742781974122	-0.420097648330269	-0.472752149311306	-0.715576736831846	-0.426030189662636	-0.595555979408506	-0.527048881939497	-0.53391312434267	-0.499220637189515	-0.489757390851926	-0.513158034376254	-0.454493171640335	-0.376626612412024	-0.432527653499641	-0.500836522792244	-0.435741093499987	-0.544524336223941	-0.345314303568719	-0.375257674634937	-0.439107781797341
hsa-miR-20a-3p	-0.330614405459056	-0.0765019604492529	0.168193633808435	-0.0537410087401508	0.0245606488417334	-0.222803855178687	-0.447423119682402	-0.319839226779113	-0.389322661856013	-0.120009952015155	-0.0492368632896089	-0.523540268954664	-0.244745382063587	-0.279328873896684	0.100498463849313	0.0473709965220961	-0.0959739910361275	-0.503526177997441	-0.397464934537002	-0.541707066880308	-0.42294904183071	-0.144183289399167	-0.468835952617987	-0.134316957890651	-0.449117832235441	-0.386743504780614	0.193344616716933	-0.532462823485412	-0.346108602494272	0.036511026267679	-0.0380720084073664	-0.14426683181699	-0.390984043994425	-0.426030189662636	-0.321059199215755	-0.527048881939497	-0.53391312434267	-0.499220637189515	-0.176799679835137	-0.0877720807965101	-0.0438591464748743	-0.376626612412024	-0.432527653499641	-0.500836522792244	-0.435741093499987	-0.28838294279482	-0.345314303568719	-0.375257674634937	-0.439107781797341
hsa-miR-21-3p	0.276984329666367	0.149177842915866	0.214517356933493	0.332913109477525	0.24694571593522	0.188157192635811	0.122724278726131	0.0931429934286623	0.110444973039317	0.111654141621147	0.22821567839213	0.218664090437962	0.203095284564745	0.328844659922279	0.171579742599945	0.228372093974449	0.279414651047044	0.303587375315795	0.687594130488527	0.475238242288069	0.408486689789714	0.313972855604645	0.613406031326669	0.241137424394218	0.316902218997485	0.524882946855573	0.257511154818613	0.58999059868344	0.401920006264281	0.551734797320577	0.454724925800265	1.0332744174219	0.582900563780764	0.451308344504018	0.388904413802995	0.272198877115029	0.486886675071883	0.519553389043747	0.471336451842762	0.495791958470812	0.325722615653608	0.509976937619964	0.433582047100671	0.552151328149886	0.804844616012203	0.411116316701067	0.361070974634407	0.506034627249691	0.532928177559662
hsa-miR-22-5p	0.138051687398042	-0.534968337077782	-0.233278720926894	0.194816477033511	-0.329564276392103	-0.222803855178687	-0.447423119682402	-0.319839226779113	0.0409356418727933	-0.111196678859621	-0.118075491230945	-0.124470120931215	0.17229234554465	0.188845715281118	0.038829444781358	0.0903347340506871	0.167892867345362	0.113574735825504	0.505749132840373	0.46751732688038	0.0764741872589951	0.134242439935353	-8.97121806710517e-05	0.0528945444029895	0.175942428499574	0.303831181146661	-0.0209948879545064	0.291533915774173	0.240848577759359	0.557604560668799	0.179011854477848	0.452402181909345	0.266041631706975	0.324375713186822	-0.02223247336383	0.362975770968051	0.479023613303293	0.499348906798234	0.40536131264084	0.390314549275798	0.121629240101596	0.116054920677491	0.159804424920209	0.294466715586472	0.291282692402823	0.107142519773977	0.0405643028635567	0.50484003601154	0.308402223104461
hsa-miR-23a-5p	0.380697542897529	0.356479371843582	0.495847841974177	0.507215669793874	0.493585725548297	0.518470645620949	0.368396320822824	0.538839821052254	0.495032142505971	0.460799179301769	0.37181914790045	0.406223673987248	0.474309951583899	0.534839640699915	0.27403701862966	0.548615295608997	0.408053287104701	0.422769908830166	0.381281252958516	0.329611116797731	0.382369349074779	0.407020441624536	0.343206995202295	0.387239239306214	0.356148280580968	0.458508362608361	0.442429797953057	0.381271005246852	0.481603508919722	0.406170156454037	0.418211685843102	0.397135720130541	0.184189472602065	0.454406412882838	0.337682895759802	0.388386521233847	0.375979821340382	0.427146031410508	0.344890337041458	0.417443735411611	0.363030635026076	0.394916063689826	0.426738681397291	0.467880095696462	0.384735391518482	0.427278403244071	0.439687430373032	0.431206437505263	0.479408935453479
hsa-miR-24-2-5p	0.1968347551299	-0.0263253281794327	0.215160102697091	0.0309696581331319	0.141706931513028	0.293206263587086	0.116339052536342	-0.319839226779113	-0.389322661856013	0.0776595654869241	0.100902120619135	0.0428305759207214	0.267113542494242	0.239939609654951	0.134210778981776	0.180085074363509	0.0420094171429272	0.137582281891839	0.37135783135312	0.202955805944414	0.287386971935648	0.14389531505642	-0.00840795692444287	0.133074614038124	0.107219045610222	0.243347163562233	0.231861355509389	0.140754462329744	0.256719701903877	0.217229189750272	0.224029061444386	0.284458429249438	0.202378117077683	0.248360082584127	0.0923937886353528	-0.0523814432051663	0.191926983732654	0.243323201370291	0.27619730787366	0.437425891552136	0.133899300729256	0.146222920296057	0.217884157211341	0.141072451698752	0.168732571513672	0.160643338859726	0.0781568951677085	0.313439724601329	0.205479256027235
hsa-miR-26a-1-3p	-0.330614405459056	-0.534968337077782	-0.233278720926894	0.108982575331148	-0.329564276392103	-0.222803855178687	-0.447423119682402	-0.319839226779113	-0.389322661856013	-0.123149828546956	-0.134876442840018	-0.243629853022281	-0.244745382063587	0.147571998230694	-0.506170103212362	-0.347119364848853	-0.439784839950795	-0.503526177997441	-0.397464934537002	-0.16693460902359	-0.0595120120032736	-0.500137674102943	-0.468835952617987	-0.275106692259039	-0.449117832235441	-0.386743504780614	-0.445160896029191	-0.532462823485412	-0.0140388238082992	-0.453742781974122	-0.420097648330269	-0.472752149311306	-0.715576736831846	-0.426030189662636	-0.306029265823607	-0.527048881939497	-0.53391312434267	-0.499220637189515	-0.489757390851926	-0.513158034376254	-0.454493171640335	-0.376626612412024	-0.432527653499641	-0.500836522792244	-0.435741093499987	-0.544524336223941	-0.345314303568719	-0.375257674634937	-0.439107781797341
hsa-miR-31-3p	-0.330614405459056	-0.534968337077782	-0.233278720926894	-0.404285043253706	-0.329564276392103	-0.222803855178687	-0.0250072245887239	-0.319839226779113	-0.389322661856013	-0.485009231583011	-0.200336946638071	-0.204791375451855	-0.244745382063587	-0.279328873896684	0.109886608458329	-0.347119364848853	-0.439784839950795	-0.127303304114155	-0.397464934537002	-0.541707066880308	-0.42294904183071	-0.500137674102943	-0.468835952617987	-0.223931896394009	-0.449117832235441	-0.386743504780614	-0.445160896029191	-0.532462823485412	-0.346108602494272	-0.453742781974122	-0.420097648330269	-0.472752149311306	-0.124105499051142	-0.126693975003758	-0.595555979408506	-0.527048881939497	-0.53391312434267	-0.499220637189515	-0.489757390851926	0.129225185558081	-0.454493171640335	-0.376626612412024	-0.432527653499641	-0.169507551584299	-0.435741093499987	-0.544524336223941	-0.345314303568719	-0.375257674634937	-0.439107781797341
hsa-miR-92a-2-5p	1.14228072475643	1.18327391883379	1.2537588801915	1.13697715928636	1.2366831895017	1.30127985618177	1.20467737832024	1.2728422392304	1.19602024355097	1.22878010684083	1.1221909032795	1.15676689261263	1.15774791759677	1.20908553151539	1.10137637581828	1.20355353307929	1.09100888050147	1.08518735426525	0.983466363986494	1.05588801334246	1.11972560479796	1.02916965239796	1.1485145308062	1.1071896622313	1.11823508952488	1.08918184843019	1.10377375025923	1.16919781464013	1.1269348461395	1.01596304896989	1.048032135087	1.05785276023734	1.11217893957974	1.11382531712702	1.07890051245712	1.03920590299268	1.05203963492807	1.06982237018651	1.10164204015343	1.08657525741325	1.10320067690296	1.1322741578704	1.11467785736242	1.14867617303329	1.08048390481632	1.23060532365698	1.20605256492849	1.13846126092943	1.20851488657539
hsa-miR-99a-3p	-0.330614405459056	-0.280730114299642	-0.233278720926894	-0.404285043253706	-0.329564276392103	-0.222803855178687	-0.447423119682402	-0.319839226779113	-0.389322661856013	-0.0820154921457022	-0.51995225538732	-0.187145018382849	0.241385430376349	0.255549377558169	0.147149767311288	0.147859986844963	-0.439784839950795	-0.176341721764253	-0.397464934537002	-0.541707066880308	-0.42294904183071	-0.500137674102943	-0.468835952617987	-0.568009371395612	-0.449117832235441	-0.386743504780614	-0.445160896029191	-0.22226722199376	-0.346108602494272	-0.030701154259273	-0.420097648330269	-0.472752149311306	-0.715576736831846	-0.426030189662636	-0.595555979408506	-0.527048881939497	-0.305752740635128	-0.499220637189515	-0.0209086807639619	-0.513158034376254	-0.454493171640335	-0.376626612412024	-0.432527653499641	-0.500836522792244	-0.435741093499987	-0.544524336223941	-0.345314303568719	-0.375257674634937	-0.439107781797341
hsa-miR-100-3p	-0.330614405459056	-0.534968337077782	-0.233278720926894	-0.404285043253706	-0.329564276392103	-0.222803855178687	-0.447423119682402	-0.319839226779113	-0.389322661856013	-0.485009231583011	-0.51995225538732	-0.523540268954664	-0.244745382063587	-0.279328873896684	-0.103382610054171	-0.347119364848853	-0.439784839950795	-0.503526177997441	-0.397464934537002	-0.541707066880308	-0.42294904183071	-0.500137674102943	-0.468835952617987	-0.568009371395612	-0.449117832235441	-0.386743504780614	-0.445160896029191	-0.532462823485412	-0.346108602494272	-0.453742781974122	-0.420097648330269	-0.472752149311306	-0.715576736831846	-0.426030189662636	-0.595555979408506	-0.527048881939497	-0.53391312434267	-0.499220637189515	-0.489757390851926	-0.513158034376254	-0.454493171640335	-0.376626612412024	-0.432527653499641	-0.500836522792244	-0.435741093499987	-0.544524336223941	-0.345314303568719	-0.375257674634937	-0.439107781797341
hsa-miR-101-5p	0.0465657317453273	-0.0768288893110002	-0.233278720926894	-0.404285043253706	-0.329564276392103	-0.222803855178687	-0.0674236759023156	-0.319839226779113	-0.389322661856013	-0.485009231583011	-0.160167695772325	0.0109409261690698	0.344803021808009	0.172738409338573	0.227185151169015	0.108568363184675	-0.439784839950795	-0.503526177997441	-0.397464934537002	-0.322196367868654	-0.0178857165387873	-0.231781899470246	-0.468835952617987	-0.214247128393356	-0.449117832235441	-0.386743504780614	-0.445160896029191	-0.532462823485412	-0.346108602494272	0.0954389367104898	-0.420097648330269	-0.0444286887324992	-0.368502279359325	-0.426030189662636	-0.232712617021173	-0.277124195571184	-0.53391312434267	-0.27345636115906	-0.0909020795821201	-0.198880363295925	-0.169074914902476	-0.376626612412024	-0.0444344313211704	-0.305370485517293	-0.435741093499987	-0.226499736487509	-0.345314303568719	-0.375257674634937	-0.207227825438896
hsa-miR-29b-2-5p	0.0980799608523406	-0.0728875965880212	0.156373581993481	0.231776727765974	-0.329564276392103	-0.222803855178687	-0.0404682607646464	0.110637044647277	-0.389322661856013	0.00612880886240308	-0.0541035134429565	-0.132249488293242	0.21690177434967	0.244365774155305	0.233940274415512	0.282774653971059	-0.0151953372962536	0.0261537035850586	0.229576032842251	0.195886113384611	0.226227907592315	0.166714457791774	-0.0356311009064261	-0.0707378905131096	-0.0910360751213702	0.101278476567685	-0.134451298916763	0.0178725319594251	0.291908292382572	0.346765524617755	-0.0722949084288284	0.306528874588644	0.146167196098895	0.0641097544565827	0.0987080623789701	0.308148093536612	0.0888940958147317	0.111909694975074	0.140239158887958	-0.0503434885069135	0.210010088831621	0.0198287322278732	0.325104490564147	0.3269211153687	0.178445171230833	0.1741034729158	0.0992680916915972	0.206932301936982	0.21124369121967
hsa-miR-105-3p	-0.330614405459056	-0.534968337077782	-0.233278720926894	-0.404285043253706	-0.329564276392103	-0.222803855178687	-0.447423119682402	-0.319839226779113	-0.389322661856013	-0.485009231583011	-0.51995225538732	-0.523540268954664	-0.244745382063587	-0.279328873896684	-0.506170103212362	-0.347119364848853	-0.439784839950795	-0.503526177997441	-0.397464934537002	-0.541707066880308	-0.42294904183071	-0.500137674102943	-0.468835952617987	-0.568009371395612	-0.449117832235441	-0.386743504780614	-0.445160896029191	-0.532462823485412	-0.346108602494272	-0.453742781974122	-0.420097648330269	-0.472752149311306	-0.715576736831846	-0.426030189662636	-0.595555979408506	-0.527048881939497	-0.53391312434267	-0.499220637189515	-0.489757390851926	-0.513158034376254	-0.454493171640335	-0.376626612412024	-0.432527653499641	-0.500836522792244	-0.435741093499987	-0.544524336223941	-0.345314303568719	-0.375257674634937	-0.439107781797341
hsa-miR-106a-3p	-0.330614405459056	-0.534968337077782	-0.233278720926894	0.0980524499703594	-0.329564276392103	-0.222803855178687	-0.447423119682402	-0.319839226779113	-0.389322661856013	-0.0828109245166408	-0.51995225538732	-0.523540268954664	-0.244745382063587	-0.279328873896684	0.077808321100205	-0.347119364848853	-0.439784839950795	-0.503526177997441	-0.397464934537002	-0.0803852984908469	-0.42294904183071	-0.500137674102943	-0.468835952617987	-0.568009371395612	-0.449117832235441	-0.386743504780614	-0.445160896029191	-0.532462823485412	-0.346108602494272	-0.453742781974122	-0.420097648330269	-0.472752149311306	-0.715576736831846	-0.426030189662636	-0.302846600432241	-0.241032934615406	-0.53391312434267	-0.499220637189515	-0.185453730151923	-0.513158034376254	-0.454493171640335	-0.376626612412024	-0.432527653499641	-0.272132080597186	-0.435741093499987	-0.544524336223941	-0.345314303568719	-0.375257674634937	-0.439107781797341
hsa-miR-192-3p	-0.330614405459056	-0.534968337077782	-0.233278720926894	-0.00777796033642203	-0.329564276392103	-0.222803855178687	-0.447423119682402	-0.319839226779113	-0.389322661856013	-0.151367600331681	-0.51995225538732	-0.523540268954664	-0.244745382063587	-0.279328873896684	0.0485909057569859	-0.347119364848853	-0.439784839950795	-0.503526177997441	-0.397464934537002	-0.541707066880308	-0.42294904183071	-0.500137674102943	-0.468835952617987	-0.568009371395612	-0.449117832235441	-0.386743504780614	-0.445160896029191	-0.532462823485412	-0.346108602494272	-0.453742781974122	-0.420097648330269	-0.472752149311306	-0.715576736831846	-0.426030189662636	-0.595555979408506	-0.527048881939497	-0.53391312434267	-0.499220637189515	-0.489757390851926	-0.513158034376254	-0.454493171640335	-0.376626612412024	-0.432527653499641	-0.500836522792244	-0.435741093499987	-0.544524336223941	-0.345314303568719	-0.375257674634937	-0.439107781797341
hsa-miR-30d-3p	-0.330614405459056	-0.534968337077782	-0.233278720926894	-0.404285043253706	-0.329564276392103	-0.222803855178687	-0.447423119682402	-0.319839226779113	-0.389322661856013	-0.485009231583011	-0.51995225538732	-0.523540268954664	-0.244745382063587	-0.279328873896684	-0.506170103212362	-0.347119364848853	-0.439784839950795	-0.503526177997441	-0.397464934537002	-0.541707066880308	-0.42294904183071	-0.500137674102943	-0.468835952617987	-0.286295250512505	-0.449117832235441	-0.386743504780614	-0.445160896029191	-0.532462823485412	-0.346108602494272	-0.453742781974122	-0.420097648330269	-0.472752149311306	-0.715576736831846	-0.426030189662636	-0.595555979408506	-0.285804612233647	-0.53391312434267	-0.499220637189515	-0.489757390851926	-0.513158034376254	-0.454493171640335	-0.376626612412024	-0.432527653499641	-0.500836522792244	-0.435741093499987	-0.544524336223941	-0.345314303568719	-0.375257674634937	-0.439107781797341
hsa-miR-139-3p	0.79308785850282	0.763726814928881	0.810290508853559	0.745751403730245	0.81387995740583	0.782476931713449	0.744312935437614	0.833480522372763	0.774349483116102	0.738783019825736	0.700896142018319	0.753196640793921	0.708891195802815	0.720212281845985	0.643498561663508	0.736619608989882	0.720564097283968	0.696714353697809	0.694652830359428	0.568674426751152	0.709895012366189	0.737150209337801	0.697465683793083	0.669184507478291	0.677915411949559	0.726764520849653	0.794981765500809	0.663446656557062	0.701032183351045	0.633065030827975	0.694085364539753	0.641915346197311	0.62570398372434	0.680070113078112	0.692767724979002	0.648761049445724	0.6932464462291	0.59274400282457	0.652873380837061	0.680810881355694	0.70877105444731	0.697940561824865	0.649706351935787	0.692125631852426	0.711985074418312	0.648464335368592	0.730304080665477	0.730298237581819	0.696196426773273
hsa-miR-7-1-3p	-0.330614405459056	-0.306243601877986	-0.233278720926894	0.0122203541263111	-0.329564276392103	-0.222803855178687	0.0266949626741938	-0.319839226779113	-0.156541118847129	-0.0192743148418684	-0.288425787798571	-0.129376783814241	-0.244745382063587	-0.279328873896684	0.0453530836600685	-0.347119364848853	0.0484939917719995	-0.109302028795051	-0.0189216035531133	-0.0623459716842852	-0.42294904183071	0.0370197482323118	-0.0355700826183475	-0.0300369899900585	-0.204580910616699	0.0605071152128315	0.0167647093116313	0.0718052413970117	-0.0680096266270796	-0.0477255190065015	-0.0257086193502941	0.108169596941453	-0.308101262904115	-0.146386038557861	-0.164040088250469	0.12498955629775	-0.0537176672837448	-0.0314976221471958	0.0753105700289097	0.0262770475496962	-0.0762588493841573	-0.053394566091264	-0.0233131618544808	-0.101934629361741	0.0553065853421357	0.0143244800136609	-0.0660282188292111	-0.022502047271203	-0.227568581815921
hsa-miR-10b-3p	-0.330614405459056	-0.534968337077782	-0.233278720926894	-0.404285043253706	-0.329564276392103	-0.222803855178687	-0.447423119682402	-0.319839226779113	-0.389322661856013	-0.10793954920315	-0.51995225538732	-0.24771921125832	-0.244745382063587	-0.279328873896684	0.0401045931750856	-0.347119364848853	-0.439784839950795	-0.503526177997441	-0.397464934537002	-0.321338645364763	-0.42294904183071	-0.500137674102943	-0.468835952617987	-0.231391504284905	-0.449117832235441	-0.386743504780614	-0.445160896029191	-0.253333633797897	-0.346108602494272	-0.453742781974122	-0.420097648330269	-0.472752149311306	-0.715576736831846	-0.126663501845381	-0.595555979408506	-0.527048881939497	-0.263548515279837	-0.136765982269202	-0.244588831663613	-0.513158034376254	-0.454493171640335	-0.376626612412024	-0.432527653499641	-0.500836522792244	-0.435741093499987	-0.544524336223941	-0.345314303568719	-0.375257674634937	-0.439107781797341
hsa-miR-218-1-3p	-0.330614405459056	-0.534968337077782	-0.233278720926894	0.287454515945026	-0.329564276392103	-0.222803855178687	-0.447423119682402	-0.039290836174416	-0.389322661856013	-0.485009231583011	-0.325187514458526	-0.523540268954664	-0.244745382063587	-0.279328873896684	-0.506170103212362	-0.347119364848853	-0.439784839950795	-0.0912027957247068	-0.397464934537002	-0.541707066880308	-0.42294904183071	-0.500137674102943	-0.468835952617987	-0.568009371395612	-0.449117832235441	-0.386743504780614	-0.445160896029191	-0.532462823485412	-0.346108602494272	-0.453742781974122	-0.420097648330269	-0.472752149311306	-0.715576736831846	-0.142979431159355	-0.295626061739233	-0.527048881939497	-0.53391312434267	-0.499220637189515	-0.489757390851926	-0.513158034376254	-0.454493171640335	-0.376626612412024	-0.432527653499641	-0.216174678416426	-0.435741093499987	-0.544524336223941	-0.345314303568719	-0.375257674634937	-0.439107781797341
hsa-miR-218-2-3p	-0.330614405459056	-0.260481929230951	-0.233278720926894	-0.404285043253706	0.0490763756074211	-0.222803855178687	-0.185383038960276	-0.319839226779113	-0.389322661856013	-0.115008003132845	-0.51995225538732	-0.523540268954664	-0.244745382063587	-0.279328873896684	-0.0834419271454297	-0.347119364848853	-0.439784839950795	-0.503526177997441	-0.00665469287661151	-0.218929890491043	-0.0184344647512572	-0.131310663858277	-0.0600068803914744	-0.136773568297939	-0.197070974848105	-0.386743504780614	-0.168963446086187	-0.147579973871553	-0.346108602494272	-0.453742781974122	0.0150090638496617	-0.0576374560655602	-0.172051723113973	-0.426030189662636	-0.147996478544754	-0.527048881939497	-0.185222858902986	-0.0499036216021451	-0.0626987217495152	-0.108040398137249	-0.154687171739626	0.0128828139636729	-0.432527653499641	-0.0770988461815975	-0.130113537442841	-0.124736473764143	-0.024536345453125	0.0593012642612045	-0.132430590866755
hsa-miR-219a-1-3p	-0.330614405459056	-0.534968337077782	-0.233278720926894	-0.404285043253706	-0.329564276392103	-0.222803855178687	-0.447423119682402	-0.319839226779113	-0.389322661856013	-0.145359320791929	-0.51995225538732	-0.523540268954664	-0.244745382063587	-0.279328873896684	-0.506170103212362	-0.347119364848853	-0.439784839950795	-0.503526177997441	-0.397464934537002	-0.541707066880308	-0.42294904183071	-0.500137674102943	-0.468835952617987	-0.568009371395612	-0.449117832235441	-0.386743504780614	-0.445160896029191	-0.532462823485412	-0.346108602494272	-0.453742781974122	-0.420097648330269	-0.472752149311306	-0.715576736831846	-0.426030189662636	-0.595555979408506	-0.527048881939497	-0.53391312434267	-0.146693117290156	-0.489757390851926	-0.24721955098465	-0.454493171640335	-0.376626612412024	-0.432527653499641	-0.500836522792244	-0.435741093499987	-0.544524336223941	-0.345314303568719	-0.375257674634937	-0.241205412140848
hsa-miR-221-5p	-0.330614405459056	-0.534968337077782	-0.233278720926894	0.101293270369341	-0.329564276392103	-0.222803855178687	-0.447423119682402	-0.319839226779113	-0.389322661856013	-0.485009231583011	-0.51995225538732	-0.523540268954664	-0.244745382063587	-0.279328873896684	-0.506170103212362	-0.347119364848853	-0.439784839950795	-0.503526177997441	-0.397464934537002	-0.541707066880308	-0.42294904183071	-0.500137674102943	-0.468835952617987	-0.568009371395612	-0.449117832235441	-0.386743504780614	-0.445160896029191	-0.532462823485412	-0.346108602494272	-0.453742781974122	-0.420097648330269	-0.140909800074764	-0.448209804128334	-0.426030189662636	-0.595555979408506	-0.527048881939497	-0.53391312434267	-0.499220637189515	-0.489757390851926	-0.513158034376254	-0.454493171640335	-0.376626612412024	-0.432527653499641	-0.156638385751412	-0.435741093499987	-0.275726719203891	-0.345314303568719	-0.375257674634937	-0.439107781797341
hsa-miR-223-5p	-0.330614405459056	-0.534968337077782	-0.233278720926894	-0.404285043253706	-0.329564276392103	-0.222803855178687	-0.447423119682402	-0.319839226779113	-0.389322661856013	-0.130452733439576	-0.51995225538732	-0.284280320127027	-0.244745382063587	-0.279328873896684	-0.506170103212362	-0.347119364848853	-0.439784839950795	-0.503526177997441	-0.397464934537002	-0.541707066880308	-0.42294904183071	-0.500137674102943	-0.468835952617987	-0.568009371395612	-0.449117832235441	-0.386743504780614	-0.445160896029191	-0.139118721258455	-0.346108602494272	-0.453742781974122	-0.420097648330269	-0.472752149311306	-0.440448786192766	-0.426030189662636	-0.305144792265165	-0.527048881939497	-0.53391312434267	-0.499220637189515	-0.489757390851926	-0.513158034376254	-0.454493171640335	-0.376626612412024	-0.432527653499641	-0.500836522792244	-0.435741093499987	-0.277282009167403	-0.345314303568719	-0.375257674634937	-0.439107781797341
hsa-let-7g-3p	-0.330614405459056	-0.29692927389073	-0.233278720926894	-0.404285043253706	-0.329564276392103	-0.222803855178687	-0.190196821796102	-0.046445842577505	-0.389322661856013	-0.0508752870834191	-0.238433641165411	-0.286526612396738	-0.244745382063587	-0.279328873896684	-0.506170103212362	-0.347119364848853	-0.108620991836154	-0.179349673527594	0.0506762079983442	-0.0286338480317338	-0.42294904183071	-0.0983269528550326	-0.22845081380967	-0.179379414678426	-0.449117832235441	0.0183906784541546	-0.0461999441017446	0.0389910933485369	-0.346108602494272	-0.0201467166140485	-0.0722949084288284	-0.0541177336682591	-0.135776948642916	-0.122513912895205	-0.595555979408506	-0.527048881939497	-0.0296100862814818	-0.0559770952529704	-0.116070371578715	-0.19953709575747	0.0185946457543055	-0.376626612412024	-0.107817537384077	-0.0219040037539061	-0.435741093499987	-0.149896960222738	-0.345314303568719	-0.375257674634937	-0.107936854521292
hsa-miR-30b-3p	0.788785515798334	0.734787853381164	0.787853483798723	0.750484397115768	0.784216182722624	0.841767793621454	0.776840182444727	0.890969160659847	0.76278855588221	0.749884333092539	0.736153784779451	0.718213940058262	0.704312675551933	0.70701706074151	0.580048041639315	0.696591162173527	0.691825774542269	0.681427108820898	0.615386912929225	0.6797847201646	0.720163192114561	0.698679373108668	0.680802910276588	0.686457697014161	0.737039549661652	0.712763935962304	0.700069254685367	0.66147410053122	0.734660751569659	0.667108911426678	0.672948548630508	0.649608345207683	0.605213669384072	0.725687619559828	0.689278107870987	0.638692971504464	0.675801297304978	0.674313353777653	0.660654964687394	0.669084657250521	0.634898788671721	0.740163522729332	0.711134383957159	0.672923292105088	0.688993682945657	0.683803231441809	0.823466106861848	0.673727176564743	0.697186879862826
hsa-miR-122-3p	-0.330614405459056	-0.534968337077782	-0.233278720926894	-0.404285043253706	-0.329564276392103	-0.222803855178687	-0.447423119682402	-0.319839226779113	-0.389322661856013	-0.485009231583011	-0.51995225538732	-0.523540268954664	-0.244745382063587	-0.279328873896684	0.298193704159855	0.0327040954168784	-0.439784839950795	-0.503526177997441	-0.397464934537002	-0.164303685070594	-0.0995122242279588	-0.500137674102943	-0.468835952617987	-0.568009371395612	-0.193666791250904	-0.386743504780614	-0.215621076332964	-0.532462823485412	-0.346108602494272	-0.453742781974122	-0.420097648330269	-0.472752149311306	-0.715576736831846	-0.426030189662636	-0.326062505447967	-0.527048881939497	-0.53391312434267	-0.499220637189515	-0.489757390851926	-0.513158034376254	-0.454493171640335	-0.376626612412024	-0.432527653499641	-0.500836522792244	-0.435741093499987	-0.544524336223941	-0.345314303568719	-0.375257674634937	-0.439107781797341
hsa-miR-132-5p	-0.330614405459056	-0.534968337077782	-0.233278720926894	-0.404285043253706	-0.329564276392103	-0.222803855178687	-0.447423119682402	-0.319839226779113	-0.0367746847930181	-0.0974443542821807	-0.0790315148455093	-0.523540268954664	-0.244745382063587	-0.279328873896684	0.102077715436237	-0.347119364848853	-0.439784839950795	-0.503526177997441	-0.397464934537002	-0.541707066880308	-0.42294904183071	-0.500137674102943	-0.468835952617987	-0.568009371395612	-0.449117832235441	-0.386743504780614	-0.445160896029191	-0.253333633797897	-0.346108602494272	-0.453742781974122	-0.420097648330269	-0.472752149311306	-0.349251109626376	-0.426030189662636	-0.595555979408506	-0.316321602325568	-0.53391312434267	-0.499220637189515	-0.489757390851926	-0.513158034376254	-0.454493171640335	-0.376626612412024	-0.432527653499641	-0.500836522792244	-0.435741093499987	-0.544524336223941	-0.345314303568719	-0.375257674634937	-0.439107781797341
hsa-miR-135a-3p	0.86450993778716	0.881133329505862	0.916603370270609	0.887134059602972	0.964043644718767	0.983233340496457	0.938251470737592	0.968842888954792	0.911087830914247	0.913385293934284	0.830148318947117	0.854210086386187	0.910237875412986	0.863533543006183	0.801052883109372	0.888244806418896	0.872185128993309	0.818347029081982	0.779467524513545	0.794814569625472	0.865334611645715	0.790627999320642	0.855319831347166	0.832595570598422	0.804818081690499	0.84757821266253	0.834647325669918	0.85034341900875	0.851481008517966	0.780953544252971	0.758685957321387	0.780376496601867	0.764875169841741	0.838561123573721	0.778193906406928	0.802164246763864	0.807920239982146	0.794995260684279	0.647050189251095	0.823620972834876	0.828758631366028	0.870232915978628	0.822773477337064	0.86221057382226	0.849890861899428	0.914040146748587	0.915956481412	0.842609263199881	0.873285774027582
hsa-miR-138-2-3p	0.180748564376818	0.180830551677814	0.351946558213863	0.306736567215385	0.258121414521989	0.233233839122018	0.315119214897201	0.0308471802933125	0.237141780572395	0.204644441711755	0.29506926291859	0.195662987081727	0.457751801191499	0.382410845285364	0.333822886239027	0.215290195029234	0.462331141395743	0.284295814789983	0.545288624486274	0.345827866456578	0.46768765777308	0.260619467872406	0.315103979546834	0.278080108910658	0.261371679598433	0.371153582941307	0.36948882113039	0.26624194508921	0.397273834563759	0.416418165119226	0.41398652935237	0.433350266244101	0.387768840722241	0.343862030849048	0.311652481607799	0.272035824942597	0.30745576627912	0.449521724815871	0.46866481500612	0.431764040233354	0.434160233357888	0.298515031346149	0.422352854453505	0.367861200038198	0.38011884076989	0.350871071809342	0.270272131825064	0.505977659277971	0.407978269282098
hsa-miR-141-5p	-0.330614405459056	-0.534968337077782	-0.233278720926894	-0.030903712589454	-0.329564276392103	-0.222803855178687	-0.221028346884229	-0.319839226779113	-0.389322661856013	0.0559181665109134	-0.184967876722957	-0.236740267062189	-0.244745382063587	-0.279328873896684	-0.0565069519006496	-0.347119364848853	-0.0508596894366726	-0.503526177997441	0.0560181700057507	-0.175382911992977	-0.0382171444988403	-0.0873554043312289	-0.165992336159583	-0.211574292539226	-0.146277411007261	-0.073509722271727	-0.0693318651337278	-0.00987170987794746	-0.346108602494272	-0.0576243231294866	-0.0915786732321432	0.171814156171993	-0.147489048921823	-0.426030189662636	-0.358106273848928	-0.527048881939497	-0.147414102719126	-0.0672020260388708	-0.0159041969411373	-0.0811748590107569	0.0870348766743374	0.0329105388902857	-0.432527653499641	0.0239529997949188	-0.1212587387197	-0.233064075086262	-0.345314303568719	0.0687369406870204	-0.0996015189118561
hsa-miR-143-5p	0.265800772643298	0.238404873786839	0.340029709969416	0.261246048838645	0.308233235987661	0.425749121885272	0.33254784130277	0.320637253767052	0.335932763288666	0.437232196581694	0.302739429808983	0.255701936629409	0.492086107590324	0.455956938191188	0.329526661359081	0.436221540041827	0.220807382756212	0.170859176144842	0.315008793592458	0.243745136175096	0.220967375573128	0.241169831366373	0.11277610186432	0.160425230072046	0.215148984486131	0.305787938457289	0.189901050042871	0.346526303795592	0.368764115500144	0.370818777852267	0.27531438688674	0.300314354200801	0.275120138981225	0.281241092523295	0.17607103531003	0.181679527251149	0.260113556930859	0.344962570616655	0.333362838225524	0.323768899351278	0.294203039407337	0.25154652181494	0.265061347607098	0.19633863758331	0.299073889577043	0.268861197685115	0.260104518379478	0.26218090800654	0.311994787048101
hsa-miR-144-5p	-0.330614405459056	-0.534968337077782	-0.233278720926894	-0.404285043253706	-0.329564276392103	-0.222803855178687	-0.447423119682402	-0.319839226779113	-0.389322661856013	-0.485009231583011	-0.51995225538732	-0.523540268954664	-0.244745382063587	-0.279328873896684	-0.506170103212362	-0.347119364848853	-0.439784839950795	-0.503526177997441	-0.397464934537002	-0.541707066880308	-0.42294904183071	-0.500137674102943	-0.468835952617987	-0.568009371395612	-0.449117832235441	-0.386743504780614	-0.445160896029191	-0.532462823485412	-0.346108602494272	-0.453742781974122	-0.420097648330269	-0.472752149311306	-0.715576736831846	-0.426030189662636	-0.595555979408506	-0.527048881939497	-0.53391312434267	-0.499220637189515	-0.489757390851926	-0.513158034376254	-0.454493171640335	-0.376626612412024	-0.432527653499641	-0.500836522792244	-0.435741093499987	-0.544524336223941	-0.345314303568719	-0.375257674634937	-0.439107781797341
hsa-miR-145-3p	-0.330614405459056	0.00412310146756104	-0.233278720926894	-0.0287639261640777	-0.329564276392103	-0.222803855178687	-0.273523357342344	-0.319839226779113	-0.389322661856013	0.0853506692707073	-0.157876848665364	0.067242322271965	0.364213299343919	0.293928815264813	0.151206425570319	0.268617269168406	-0.439784839950795	-0.503526177997441	-0.397464934537002	-0.541707066880308	-0.42294904183071	-0.500137674102943	-0.468835952617987	-0.568009371395612	-0.449117832235441	-0.386743504780614	-0.445160896029191	-0.532462823485412	-0.346108602494272	-0.453742781974122	-0.420097648330269	-0.105915720990551	-0.490068197728277	-0.426030189662636	-0.595555979408506	-0.527048881939497	-0.0385510854228369	-0.185273644606324	-0.19109974682721	-0.113669330050879	-0.192973743328113	-0.376626612412024	-0.432527653499641	-0.500836522792244	-0.435741093499987	-0.321003613129053	-0.345314303568719	-0.375257674634937	-0.439107781797341
hsa-miR-125a-3p	1.32224204420044	1.30551376044344	1.31616978341696	1.27465844003919	1.32253449117772	1.31470641619039	1.35355137301884	1.29693808889516	1.33784629838573	1.20627096305558	1.38071868114283	1.2784359431472	1.33607313799451	1.33861928634194	1.28923101615492	1.19560541530261	1.48893026464375	1.3952514480688	1.45448557768361	1.46288231153883	1.42774260390295	1.37588534972412	1.4556679859114	1.37482582863894	1.53276193435606	1.39003243914126	1.37244587484934	1.35506447996785	1.39364679915318	1.40535244781848	1.39956932078424	1.40130940363186	1.40653258738274	1.45131545537463	1.42845953219678	1.36986171533821	1.41033252361077	1.43610672878739	1.42106185472167	1.42910233444471	1.39376551730227	1.4592958804503	1.3863685194211	1.35359136166293	1.4444763739266	1.37737264213481	1.46023064159114	1.45290959913375	1.34071376746852
hsa-miR-127-5p	-0.330614405459056	0.0189243083070785	-0.233278720926894	0.182145418593515	-0.329564276392103	0.214569858745755	0.048644589233551	0.146910912957339	0.0627064125256608	0.0748983992215011	0.00972935519386695	-0.0544743853586851	-0.244745382063587	-0.279328873896684	-0.0483537685692004	0.128389453537331	0.113744881592076	0.120491134071094	0.0465578361982563	0.169988069153276	0.145805123534841	0.115700452476564	0.0129083589434757	0.0956511070876294	0.0417364599190857	0.0813656454792162	0.0565235135164618	0.138307465155948	0.154381192615092	0.11842315856476	0.115681356507265	0.180158813292848	-0.243775411315984	0.135491243694396	0.0858365364715143	0.122125659085117	0.148185638775505	0.166139671991259	0.10297056977471	0.0812570053221739	0.0826084154432589	0.188936786508479	0.207230299163759	0.129773528688745	0.149340633413853	0.133630374879103	0.231616996528496	0.143336222650924	0.144250038469524
hsa-miR-136-3p	-0.330614405459056	-0.534968337077782	-0.233278720926894	-0.404285043253706	-0.329564276392103	-0.222803855178687	-0.447423119682402	-0.319839226779113	-0.389322661856013	-0.485009231583011	-0.51995225538732	-0.523540268954664	-0.244745382063587	-0.279328873896684	0.000119185287431081	0.0675341862610124	-0.439784839950795	-0.503526177997441	-0.397464934537002	-0.541707066880308	-0.42294904183071	-0.500137674102943	-0.468835952617987	-0.568009371395612	-0.449117832235441	-0.386743504780614	-0.445160896029191	-0.532462823485412	-0.346108602494272	-0.453742781974122	-0.420097648330269	-0.472752149311306	-0.715576736831846	-0.426030189662636	-0.595555979408506	-0.527048881939497	-0.37659219334234	-0.499220637189515	-0.489757390851926	-0.513158034376254	-0.454493171640335	-0.376626612412024	-0.432527653499641	-0.500836522792244	-0.435741093499987	-0.544524336223941	-0.345314303568719	-0.375257674634937	-0.439107781797341
hsa-miR-146a-3p	-0.330614405459056	-0.534968337077782	-0.233278720926894	-0.404285043253706	-0.329564276392103	-0.222803855178687	-0.447423119682402	-0.319839226779113	-0.389322661856013	-0.485009231583011	-0.51995225538732	-0.523540268954664	-0.244745382063587	-0.279328873896684	-0.506170103212362	-0.347119364848853	-0.439784839950795	-0.503526177997441	-0.397464934537002	-0.541707066880308	-0.42294904183071	-0.500137674102943	-0.468835952617987	-0.568009371395612	-0.449117832235441	-0.386743504780614	-0.445160896029191	-0.532462823485412	-0.346108602494272	-0.453742781974122	-0.420097648330269	-0.472752149311306	-0.715576736831846	-0.426030189662636	-0.595555979408506	-0.527048881939497	-0.53391312434267	-0.499220637189515	-0.489757390851926	-0.513158034376254	-0.454493171640335	-0.376626612412024	-0.432527653499641	-0.500836522792244	-0.435741093499987	-0.544524336223941	-0.345314303568719	-0.375257674634937	-0.439107781797341
hsa-miR-149-3p	1.46901054463485	1.44572798784496	1.48617658298123	1.41967562871541	1.49277282692047	1.46865883600667	1.46387116747725	1.46041889018877	1.48160786014847	1.5261556169136	1.49054180112241	1.50074891812239	1.45198557556834	1.50205428867688	1.46710059037442	1.50437882313105	1.44501243950516	1.46099533189311	1.28803134989783	1.35270596604411	1.43255481891392	1.40286708732776	1.42713722937176	1.44984982907294	1.44586241787741	1.432525801469	1.41714889738366	1.43227307190055	1.45557312768815	1.31745833222383	1.33717131856692	1.2813771329829	1.38871783252541	1.42582167163768	1.45811523039694	1.24961363093729	1.34424750694319	1.35100447531147	1.33030781321029	1.37658218196483	1.41445649960922	1.42071216454184	1.38827244622274	1.39365222895304	1.39124487122277	1.42877486698383	1.48802119959485	1.42055748938621	1.45945944532897
hsa-miR-150-3p	0.990183283576458	0.999785134404666	1.00756557581695	0.960383886707816	1.04436924551677	1.04709332147274	1.0343704569825	1.03683203747368	1.02871716547922	1.04577513047015	1.00293213321767	1.03854116496397	0.987694765828236	0.997588562552075	0.951968167921569	1.00909259910777	0.999259452147062	0.932074495365875	0.891818833670762	0.950914596529482	0.99328889700697	0.993417321737696	1.04443301224311	0.999687882850863	0.988729630832382	1.03264098510568	1.02759495449228	1.00938810399816	0.981631573261559	0.942362649818546	0.939177529709037	0.914667191659723	0.898587495881668	0.975320627591108	0.930509162530963	0.914951348083851	0.962704663574261	0.966675135944583	0.767390727377654	0.983364121767674	0.977784085960967	1.01349568922886	0.962486389105745	1.00292764895632	0.975103613104117	1.00153660012294	1.0619270411535	0.99028687953318	1.03018597322067
hsa-miR-185-3p	0.740501676891318	0.671590159384781	0.728376373891931	0.692115319747587	0.758687604345472	0.795402883458367	0.763852730345343	0.757891794841635	0.731727442943415	0.714442504791586	0.693799543943772	0.723158028649559	0.680580460723187	0.791642339053408	0.62589550080096	0.653963882878258	0.663753292203154	0.577803528912631	0.589782738178434	0.728520144361862	0.654512302241142	0.680240662180191	0.741142396011908	0.717121572333418	0.681602009865503	0.737108191402256	0.70711305464524	0.693862447657808	0.73179130523055	0.649550103378856	0.625987311598656	0.623733384874879	0.584191932893789	0.620212401029731	0.616229263968084	0.546735660316802	0.586372755619627	0.590727702992848	0.43181072609338	0.59319064827802	0.677608042107071	0.805598470220517	0.697766699192724	0.691620213917811	0.718719624689296	0.724936317352343	0.856441359485506	0.732035356550866	0.727521335778628
hsa-miR-193a-5p	0.544184546513727	0.464444660047404	0.537661484353747	0.429730262285946	0.559860982627332	0.560400570864456	0.544088142996287	0.4832243694886	0.53960470948404	0.46201221802821	0.492779472734619	0.483581759799699	0.575993654400948	0.590780784963686	0.556704101927874	0.565936504129835	0.512732240690538	0.338618759328804	0.491605451262205	0.42233897286037	0.503855909616996	0.479583302804243	0.538153623563574	0.407825886076232	0.447955132081231	0.539100004766709	0.457952043685851	0.487099522447048	0.541346264137909	0.420428080406151	0.390065427078706	0.446187114833815	0.456500363213106	0.461834253825172	0.442710068942991	0.429439915200609	0.500563258685106	0.462447117533851	0.52355542481801	0.473983605021936	0.478921008001575	0.546680631552981	0.513218961147699	0.426349918271277	0.455211072919404	0.38943227269567	0.541227736241747	0.484437574035761	0.490953096292637
hsa-miR-155-3p	-0.330614405459056	-0.534968337077782	-0.233278720926894	-0.404285043253706	-0.329564276392103	-0.222803855178687	-0.447423119682402	-0.319839226779113	-0.389322661856013	-0.485009231583011	-0.51995225538732	-0.523540268954664	-0.244745382063587	-0.279328873896684	-0.506170103212362	-0.347119364848853	-0.439784839950795	-0.503526177997441	-0.397464934537002	-0.541707066880308	-0.42294904183071	-0.500137674102943	-0.468835952617987	-0.568009371395612	-0.449117832235441	-0.386743504780614	-0.445160896029191	-0.122917588288378	-0.346108602494272	-0.453742781974122	-0.420097648330269	-0.472752149311306	-0.715576736831846	-0.426030189662636	-0.595555979408506	-0.527048881939497	-0.362516991788891	-0.499220637189515	-0.489757390851926	-0.513158034376254	-0.454493171640335	-0.376626612412024	-0.432527653499641	-0.500836522792244	-0.435741093499987	-0.544524336223941	-0.345314303568719	-0.375257674634937	-0.439107781797341
hsa-miR-194-3p	0.465807985122162	0.401082773750312	0.467091029103898	0.417179635325225	0.44295535159471	0.556578156132722	0.469310097554256	0.533218957781123	0.405028790900474	0.417263585457024	0.422804443856119	0.406915020899752	0.417762290807714	0.439928762631797	0.338568346719845	0.383979581110935	0.360381525699775	0.370255031479497	0.328200888854205	0.353494022154443	0.412151130749645	0.408109608338389	0.455641261861039	0.425859296396731	0.451589701652991	0.456921553084296	0.422403652329198	0.37396661974885	0.474054488224898	0.438121917625345	0.381889167832479	0.353889389177108	0.377546495603094	0.342700333751259	0.365148181687241	0.365447475350783	0.307230959443518	0.343242943556113	0.389114389323229	0.359010156299633	0.387901145306747	0.457933369625757	0.454657679652171	0.37336177281369	0.416074162158814	0.418478132927341	0.548065074001602	0.436120317827621	0.438596012834477
hsa-miR-29c-5p	0.158872480198123	-0.0836385511602011	0.230004869259985	-0.404285043253706	0.142948298388132	-0.222803855178687	0.122475926933171	0.155182634394198	0.115617834180923	0.0806576837776884	0.0258651473838716	0.0786148589625505	0.330819522517502	0.205016883909505	0.208303671035661	0.284688834283883	0.155981321963088	0.0102556092099209	0.320390877721588	0.309074213543955	0.202294696039203	0.262732400782446	-0.146166079904237	0.0829986650818186	-0.0781216494958324	0.228708130664046	-0.0400327335153657	0.112917861368288	0.294248216530376	0.461021129478337	-0.107201068756126	0.445258803748215	0.0417773747576875	0.242480817036736	0.194256224489816	0.44696505517046	0.18558271723572	0.263651973195921	0.40945735716233	-0.0975016600576818	0.330950271480916	0.199690635444954	0.420302388521166	0.446872420418646	0.260904893050932	0.325047364488508	0.0700061273102913	0.379726201938045	0.252025085171952
hsa-miR-30c-1-3p	1.04232516327982	1.00214345547603	1.05945691945871	1.02375919874709	1.00206471237549	1.03693448480679	0.985165121408576	1.14828403302852	1.07360690239377	1.01438088292685	0.97895234223517	0.972726509836034	1.00189475794953	1.00570617025412	0.86992664788132	0.978878500972855	1.00992107903557	1.02305930240704	0.864353383072495	0.944459969831201	0.953478166640342	0.97644695880889	0.976938801362226	1.00734477347662	1.00121228269192	0.972303929579225	0.930466167111433	1.00204925214145	1.03915064516135	0.919511836232388	0.930471730221764	0.820311903707011	0.814813822060985	1.0110873351272	1.01613768484009	0.840199500581147	0.924273706406769	0.954078937704024	0.844649054869083	0.938186014228175	0.959114534797278	1.02955056768973	0.951950471779179	0.895708161487957	0.967210137588909	1.03179265896992	1.13399301099048	0.919819509582846	0.979686348481183
hsa-miR-34b-3p	0.316724028386356	0.217542549719017	0.343682604694188	0.283699036909954	0.184826275884023	0.34989797146423	0.214534241500133	0.260878816073669	0.24172944613691	0.283098836938827	0.269622866217529	0.175380333239917	0.344062648582719	0.287573601423977	0.2455105453138	0.291530270715777	0.182393237902152	0.223704424042832	0.202806461438626	0.120182867142305	0.240743885610647	0.193819571330918	0.113540180336192	0.206552957206247	0.315004956232726	0.246888239733354	0.139050562332333	0.129913232968912	0.240289503522495	0.234452698095049	0.158801631401684	0.154664110700083	0.0272839686419082	0.222130946033133	0.117165718488995	0.0528624108874403	0.0999946648121343	0.158609609211259	0.125691390539324	0.146945593302972	0.19164939631529	0.26114276663597	0.228063300715944	0.208600797632502	0.134518690247391	0.114291608885832	0.298051860485116	0.360606898605411	0.173256403297038
hsa-miR-296-3p	0.643134868402825	0.582904267693486	0.633364151910635	0.565560595284063	0.598534474698569	0.670606483350427	0.629440063248104	0.684807973659659	0.591624518238548	0.580287412489994	0.584176601516618	0.577670002597835	0.532231978032925	0.589763858255552	0.485247669718785	0.516204650129848	0.477758375488668	0.504561090013164	0.473551579076212	0.549750693462383	0.525867942098313	0.57825610869739	0.549500063146652	0.581806969414719	0.635019320623287	0.590094457191571	0.585182993666649	0.559652390141111	0.617028395113619	0.540990312637666	0.511469495579697	0.581003140518355	0.438612871229355	0.55312516742892	0.496459105766535	0.62743804927838	0.494468365911687	0.524422721530587	0.481373705749515	0.596048730548243	0.575720119365728	0.674581371781125	0.530763199647381	0.575836358074708	0.555310555465487	0.642482678350191	0.698064398130899	0.545848542896078	0.633493597525736
hsa-miR-362-3p	-0.330614405459056	-0.534968337077782	-0.233278720926894	-0.404285043253706	-0.329564276392103	-0.222803855178687	-0.447423119682402	-0.319839226779113	-0.389322661856013	-0.485009231583011	-0.28521493893345	-0.523540268954664	0.205427084876938	-0.279328873896684	0.0677267383816939	-0.347119364848853	-0.439784839950795	-0.116913322237355	0.0828879467021592	-0.11673215194302	0.0163539444463122	-0.213233739457499	-0.324171298225884	0.111903416828928	-0.0241086217795453	0.10836215538132	-0.187079556773216	-0.0268260653964557	-0.346108602494272	-0.00321703912072864	0.0996724084854287	0.247729641845052	-0.368236925046884	-0.426030189662636	-0.193049917797171	-0.0783681835377877	-0.0251490267909344	0.0390583613838663	0.160528350407996	0.10535125040174	-0.454493171640335	-0.00596075378710738	-0.0668816142348388	-0.0268024587655558	-0.435741093499987	-0.544524336223941	-0.345314303568719	-0.375257674634937	-0.439107781797341
hsa-miR-302d-5p	-0.330614405459056	-0.0424026888156728	-0.233278720926894	0.152425453005156	0.111652676336508	-0.222803855178687	0.089770456370625	0.0502994716095745	0.0535190980375094	0.0796869866188037	0.0641502469006181	0.000529056157400827	-0.244745382063587	-0.279328873896684	0.0336126034146938	0.0671897876483484	0.0304041019945706	-0.0089082869417644	0.0727788673008503	0.0663519337528674	0.169339175414373	0.15493747664761	0.121741289492691	0.105747008189705	0.158529086129165	0.0746912222338402	0.101392015098544	0.115824386659197	0.111684918546926	0.00786001556805247	0.00404171099259604	0.147778120153207	-0.0644031730278567	0.0800651784586518	0.0556243724688744	0.214243065473011	0.0738334154607491	0.153881741601208	0.0787879976924701	-0.0464550742673493	0.0788059626675513	0.152146332391115	0.11192731770496	0.0590487797537647	0.170100611698758	0.0991064407052672	0.221038305126187	0.138120780165253	0.0524129596619831
hsa-miR-367-5p	-0.330614405459056	-0.534968337077782	-0.233278720926894	-0.404285043253706	-0.329564276392103	-0.222803855178687	-0.447423119682402	-0.319839226779113	-0.389322661856013	-0.485009231583011	-0.51995225538732	-0.523540268954664	-0.244745382063587	-0.279328873896684	-0.506170103212362	-0.347119364848853	-0.439784839950795	-0.503526177997441	-0.397464934537002	-0.541707066880308	-0.42294904183071	-0.500137674102943	-0.468835952617987	-0.568009371395612	-0.449117832235441	-0.386743504780614	-0.445160896029191	-0.532462823485412	-0.346108602494272	-0.453742781974122	-0.420097648330269	-0.472752149311306	-0.715576736831846	-0.426030189662636	-0.595555979408506	-0.527048881939497	-0.53391312434267	-0.499220637189515	-0.489757390851926	-0.513158034376254	-0.454493171640335	-0.376626612412024	-0.432527653499641	-0.500836522792244	-0.435741093499987	-0.544524336223941	-0.345314303568719	-0.375257674634937	-0.439107781797341
hsa-miR-374a-3p	-0.330614405459056	-0.534968337077782	-0.233278720926894	-0.404285043253706	-0.329564276392103	-0.222803855178687	-0.447423119682402	-0.319839226779113	-0.389322661856013	-0.485009231583011	-0.51995225538732	-0.523540268954664	-0.244745382063587	-0.279328873896684	-0.0865223461678648	-0.347119364848853	-0.439784839950795	-0.503526177997441	-0.397464934537002	-0.541707066880308	-0.42294904183071	-0.500137674102943	-0.468835952617987	-0.568009371395612	-0.449117832235441	-0.386743504780614	-0.445160896029191	-0.532462823485412	-0.346108602494272	-0.0716657830044884	-0.420097648330269	-0.472752149311306	-0.715576736831846	-0.426030189662636	-0.595555979408506	-0.527048881939497	-0.53391312434267	-0.499220637189515	-0.489757390851926	-0.513158034376254	-0.454493171640335	-0.376626612412024	-0.432527653499641	-0.500836522792244	-0.435741093499987	-0.544524336223941	-0.345314303568719	-0.375257674634937	-0.439107781797341
hsa-miR-377-5p	-0.330614405459056	-0.534968337077782	-0.233278720926894	0.024618843243916	-0.329564276392103	-0.222803855178687	-0.447423119682402	-0.319839226779113	-0.389322661856013	-0.0658596673291679	-0.223189505866759	-0.523540268954664	-0.244745382063587	-0.279328873896684	-0.0659004585685019	0.0458610203174433	-0.116950802923709	-0.144439062897036	-0.397464934537002	-0.0347944731302106	-0.11147799652655	-0.120947312836945	-0.187011465058893	-0.192128059511317	-0.140034022601106	-0.386743504780614	-0.211505624459513	-0.094815445627919	-0.346108602494272	-0.00634622661146504	-0.420097648330269	-0.0353351464257632	-0.217662308309795	-0.131232075063693	-0.220001339884842	-0.527048881939497	-0.120666864232047	0.0253514010607579	-0.00812148265904321	-0.0809674075761409	0.0167785994488668	0.0994977653157437	-0.0484893027283451	-0.212172623178651	-0.0647700720793973	-0.127752684276568	-0.345314303568719	-0.0556103803797408	-0.439107781797341
hsa-miR-379-3p	-0.330614405459056	-0.534968337077782	-0.233278720926894	-0.404285043253706	-0.329564276392103	-0.222803855178687	-0.447423119682402	-0.319839226779113	-0.389322661856013	-0.485009231583011	-0.51995225538732	-0.523540268954664	-0.244745382063587	-0.279328873896684	-0.506170103212362	-0.347119364848853	-0.439784839950795	-0.503526177997441	-0.397464934537002	-0.541707066880308	-0.42294904183071	-0.500137674102943	-0.468835952617987	-0.568009371395612	-0.449117832235441	-0.386743504780614	-0.445160896029191	-0.532462823485412	-0.346108602494272	-0.453742781974122	-0.420097648330269	-0.472752149311306	-0.715576736831846	-0.426030189662636	-0.595555979408506	-0.527048881939497	-0.53391312434267	-0.499220637189515	-0.489757390851926	-0.513158034376254	-0.454493171640335	-0.376626612412024	-0.432527653499641	-0.184208228582929	-0.435741093499987	-0.544524336223941	-0.345314303568719	-0.375257674634937	-0.439107781797341
hsa-miR-340-5p	-0.330614405459056	-0.333085984053731	-0.233278720926894	-0.404285043253706	-0.329564276392103	-0.222803855178687	-0.447423119682402	-0.319839226779113	-0.389322661856013	-0.148931222140318	-0.173467709501733	-0.523540268954664	-0.244745382063587	-0.279328873896684	-0.506170103212362	0.122980250145968	0.0995463899309939	0.118350388271065	0.235089357846358	0.146752852011765	-0.0457516018668632	-0.0601613808903153	0.122659886399896	-0.00877500862539224	-0.449117832235441	0.0554363480761952	-0.445160896029191	0.136443054728887	-0.0423826637967651	0.106862024472516	0.0960822826975144	0.337793451645087	-0.0723108829377925	-0.0103458688208252	0.0323820879861969	0.104649143312956	0.121129663920845	0.194687299483385	0.213785606142847	0.107096593328509	0.0727892334691537	-0.376626612412024	-0.0441299280320962	0.083545686325686	-0.0277242668339106	-0.13216281659236	-0.345314303568719	0.0487674260820292	-0.439107781797341
hsa-miR-337-5p	0.15480617850511	-0.202359223272582	-0.233278720926894	0.254611393526413	-0.329564276392103	-0.222803855178687	0.0658077008406954	-0.319839226779113	-0.389322661856013	-0.116401328715274	-0.0779351205317002	-0.161897341709004	0.309560957420642	-0.279328873896684	0.0169181002326532	0.258819230078148	-0.439784839950795	-0.503526177997441	0.0410299313975445	-0.121772289527291	-0.42294904183071	-0.500137674102943	-0.468835952617987	-0.135480310178081	-0.055119560632142	-0.386743504780614	-0.445160896029191	-0.0621877773278435	-0.346108602494272	0.0781447394475036	-0.420097648330269	0.00759033487758715	-0.414543135842213	0.0181519227068464	-0.273734093880327	-0.256234212151112	-0.158888073577218	0.0572843434212258	0.0432256473573506	-0.179807132391657	-0.454493171640335	-0.376626612412024	0.00113050151043878	-0.173484819042193	-0.435741093499987	-0.186463463559347	-0.345314303568719	0.00260086956063388	-0.212836988959545
hsa-miR-323a-5p	0.971087963732999	0.917874595804506	0.949956676535702	0.850341780788331	0.920003843071076	0.982178544059474	0.886457357986248	0.906302691073282	0.863606255171461	0.870066393746143	0.892708296461625	0.905881313752825	0.847991440912734	0.927485282343492	0.73804351310034	0.833602384985814	0.82130249519422	0.731284748080083	0.833005196760216	0.800626774586829	0.857662388643173	0.78601088934378	0.838023433091019	0.782188061786463	0.817531525042319	0.803516507359844	0.811920875724766	0.783642746960255	0.833055833862573	0.749416902245124	0.753355393823157	0.770942828874999	0.810544259449647	0.86360717085254	0.878213152992906	0.923636786434132	0.824417411688676	0.776519776882623	0.79540292454018	0.816771278030491	0.850352060797396	0.868050913493171	0.878511196234398	0.849318446126163	0.891500516022822	0.827295077432598	0.917488651429566	0.860639194627925	0.861465920198383
hsa-miR-148b-5p	-0.330614405459056	-0.534968337077782	-0.233278720926894	-0.404285043253706	-0.329564276392103	-0.222803855178687	-0.447423119682402	-0.319839226779113	-0.389322661856013	-0.485009231583011	-0.51995225538732	-0.523540268954664	-0.244745382063587	-0.279328873896684	-0.106560472604588	-0.347119364848853	-0.439784839950795	-0.503526177997441	-0.397464934537002	-0.541707066880308	-0.42294904183071	-0.500137674102943	-0.468835952617987	-0.568009371395612	-0.449117832235441	-0.386743504780614	-0.445160896029191	-0.532462823485412	0.0965744522184469	-0.453742781974122	-0.420097648330269	-0.472752149311306	-0.715576736831846	-0.426030189662636	-0.595555979408506	-0.527048881939497	-0.53391312434267	-0.499220637189515	-0.489757390851926	-0.513158034376254	-0.454493171640335	-0.376626612412024	-0.432527653499641	-0.500836522792244	-0.435741093499987	-0.544524336223941	-0.345314303568719	-0.375257674634937	-0.439107781797341
hsa-miR-331-5p	-0.330614405459056	-0.534968337077782	-0.233278720926894	0.145252763870223	-0.329564276392103	-0.222803855178687	-0.447423119682402	-0.319839226779113	-0.389322661856013	-0.485009231583011	-0.271886179753096	-0.192546382327845	-0.244745382063587	-0.279328873896684	-0.506170103212362	-0.347119364848853	-0.439784839950795	-0.503526177997441	0.0600047553840951	-0.541707066880308	-0.42294904183071	-0.0484262552894829	-0.293891111584182	-0.273971193746498	-0.150475036333349	0.0305659543260972	-0.0622854305745691	-0.250581510947791	0.132170266650262	-0.0234636577084168	-0.0798184958178394	0.0969551243880712	-0.0894098329964969	-0.141508876025968	-0.16737114107443	-0.262477285859433	0.0105931011076909	0.0302581500896257	-0.0210209718980818	-0.175459865934052	-0.00440893912044049	-0.376626612412024	-0.432527653499641	0.379557318657348	-0.435741093499987	0.00924707988854744	-0.0374010360876488	0.0499930768030446	-0.0673586006701518
hsa-miR-338-5p	-0.330614405459056	-0.0547545448937784	-0.233278720926894	-0.404285043253706	0.0891288947275513	-0.222803855178687	0.0948608835977191	-0.319839226779113	-0.00288224402013823	-0.018262642026953	-0.0169798637230282	-0.129817348744644	0.184493613043804	-0.279328873896684	0.135115739947374	-0.347119364848853	-0.0671080989038838	0.0466169606677675	0.146717145751979	0.173077368101867	0.104914839429058	-0.0013301387983189	-0.0485932440070581	-0.0885900194878716	0.048699274854243	0.0714406804224873	-0.0660446633234621	0.0532510045531411	0.142519953765962	0.157064011023903	0.074277673273881	0.148781708755414	0.058202450943015	0.192471998234821	0.140336082357556	-0.0376493333113952	0.195503907850427	0.194638160600198	0.0698588004001187	0.0673692450973553	-0.100191275333036	0.0573529307614474	0.0731891295338765	0.0377711824180139	0.112150123537271	0.063724126171152	0.00119732455541833	0.113432099979488	-0.0329349992800207
hsa-miR-339-3p	0.235763468748024	0.152569808643762	0.227635610301093	0.302426007787438	0.216587215106831	0.232049308359896	0.281627833684989	0.0695016890408088	0.157161037397939	0.181149219047351	0.160126610177497	0.16939616791898	0.342177755961901	0.29651087515898	0.177321340142101	0.2592659570848	0.255535096250778	0.22831841136872	0.33499315662632	0.26655024756997	0.234739181214519	0.200915815986549	0.245840265886028	0.229962631945204	0.194686915980022	0.219458835289034	0.170777439166476	0.210957846992274	0.327809948439267	0.256291350277567	0.2561782695101	0.357124702394664	0.179452126750898	0.253474421310382	0.176855266323433	0.312596114999137	0.253115504819464	0.237022771498157	0.293905886127876	0.278714063767973	0.259120016594332	0.312021940317537	0.223108856909308	0.294543918952052	0.271309186815068	0.242401549500616	0.34944901595642	0.319526584425448	0.23087155766667
hsa-miR-423-5p	0.979877052893117	0.970225062682591	1.03964145537796	1.01406688348196	1.02387921113023	1.03942737548875	0.983384185849347	1.02826580731163	1.02174680636147	0.977507586928145	0.95515725450641	0.978554318825592	1.0307281721806	1.04436648000226	0.990193833199822	1.01318911021489	1.00625418129718	0.961933761156269	0.91561340891055	0.979472139563099	0.958401369918077	0.921486067675821	0.974140321613892	0.934123702300318	0.970802595859178	0.944320967514448	0.93540839116194	0.946353481214786	0.954099024574876	0.940308860851401	0.934494542100859	0.923213139795638	0.902358387678728	0.973660713079203	0.928094274682067	0.93690976313775	0.947378357397151	0.948736238242754	0.935556628107058	0.953353196501215	0.946178719748004	0.999751041611579	0.963203809159317	0.935896512571549	0.951368987293142	0.942747155885098	1.02015982570192	0.947965915387795	0.988832688811854
hsa-miR-18b-3p	0.430774450629112	0.365179272683465	0.525583475760957	0.403431040968873	0.440931472565734	0.5228391736106	0.439846070844147	0.414293824628079	0.397967594243911	0.400007905280237	0.398264799000186	0.323409748040746	0.406332476022142	0.390588162750119	0.393186557981724	0.348662857975988	0.35088161915854	0.297396892164747	0.410748625391638	0.359285121051659	0.437900942669919	0.351660070083965	0.402321774073291	0.400857582039245	0.44775202545307	0.417313010909865	0.437489234772286	0.351361460730417	0.460689381719558	0.373353037433087	0.425747017082282	0.39915350310454	0.35771890602775	0.388634451605453	0.332843087201305	0.255111989472671	0.371015332386282	0.347302741975623	0.329013787635994	0.378832630869351	0.366359795666806	0.520496909263783	0.358059209198784	0.288441264580248	0.355989739680143	0.297573701066308	0.436979427850518	0.37426103034228	0.362307875364305
hsa-miR-431-3p	0.2453495322207	0.169016218830814	0.274453505013871	0.192041778117728	0.18525085580954	0.203077633197115	0.171720639385374	0.287716306022038	0.182152438668122	0.236748654784576	0.206422651424883	0.149532696734918	0.290502917627694	0.38533587906424	0.211933693443962	0.235276169837195	0.209091502812324	0.271254037640617	0.407395194277996	0.24130519174574	0.216115812393965	0.208100573551844	0.204567128777409	0.201509103317859	0.254870681842169	0.38961005533577	0.480785806006156	0.221652508016689	0.240505501407066	0.265256168459939	0.391525679233483	0.372187489191722	0.24532739728699	0.228577961930755	0.199610982266161	0.248859760902532	0.137319388784349	0.21407498429214	0.24312447271275	0.2879834904537	0.2666716435822	0.154934321218232	0.31145225999111	0.203718955400768	0.493454300405688	0.188995376757365	0.267597503504341	0.321236193310318	0.244805996005976
hsa-miR-486-3p	1.27745962878227	1.17951091619511	1.24633244136725	1.26217093162984	1.22382859438417	1.24129637270981	1.22454513520162	1.27403960388002	1.28357502466166	1.27048990730191	1.27147232537239	1.21685529353655	1.2864637784987	1.28457174234745	1.29780646334685	1.25602735081257	1.19406420656377	1.30323090289622	1.07503986915902	1.13847128397032	1.17382078393614	1.20618986245355	1.16183336936519	1.28637325482849	1.29438960886999	1.23443410357908	1.23329704874553	1.2344368945786	1.29303241957029	1.16438393291096	1.15962409844944	1.09582970705358	1.15550278873388	1.29789638905503	1.26658691133081	0.971669976289466	1.12939955402564	1.12890571276441	1.10823911170036	1.11525853109371	1.17303902697974	1.22886097390893	1.11181721488387	1.11958148655736	1.12688649420723	1.14834892094625	1.24502923038902	1.08979471054106	1.17784115447508
hsa-miR-488-3p	-0.330614405459056	-0.144504048682111	-0.233278720926894	-0.404285043253706	-0.329564276392103	-0.222803855178687	-0.447423119682402	-0.319839226779113	-0.389322661856013	-0.485009231583011	-0.51995225538732	-0.523540268954664	-0.244745382063587	-0.279328873896684	-0.506170103212362	-0.347119364848853	-0.439784839950795	-0.503526177997441	-0.397464934537002	-0.541707066880308	-0.42294904183071	-0.500137674102943	-0.468835952617987	-0.568009371395612	-0.449117832235441	-0.386743504780614	-0.445160896029191	-0.532462823485412	-0.346108602494272	-0.0560911285540474	-0.420097648330269	-0.472752149311306	-0.715576736831846	-0.426030189662636	-0.595555979408506	-0.527048881939497	-0.53391312434267	-0.499220637189515	-0.489757390851926	-0.513158034376254	-0.454493171640335	-0.376626612412024	-0.432527653499641	-0.500836522792244	-0.435741093499987	-0.544524336223941	-0.345314303568719	-0.375257674634937	-0.439107781797341
hsa-miR-491-3p	0.294981201041655	0.00562822553757935	0.178692750324996	0.31407321938912	0.072074360387076	0.315635752082301	0.100617590483627	0.0424938207915703	0.149823857485352	0.188555785113225	0.156093984429543	0.0420979784436645	0.434431575720604	0.297239431104527	0.150370307027825	0.196857022234888	0.528576981087694	0.283964223412834	0.537874192348257	0.29247457162058	0.438659992626967	0.400756133110974	0.447449396067165	0.335361307675943	0.207801315064623	0.432666170448424	0.368129372827647	0.42216885914885	0.362557959735625	-0.453742781974122	0.412980189656457	0.486049508562877	0.330219016479736	0.418310167763296	0.387807922695773	0.418449835435416	0.409839750772805	0.62279355284648	0.568102587751151	0.464097586772397	0.637900420119863	0.332725346341253	0.4453663151684	0.505729533094188	0.442429420418543	0.372286212242082	0.180781895069225	0.641853712889712	0.471582530726255
hsa-miR-146b-3p	0.351190331322201	0.254519999833192	0.414233818640967	0.356516970598324	0.375766925794505	0.434959647686773	0.34347221413916	0.405782888927055	0.312837672011728	0.361098853423129	0.253253649118287	0.276413231133489	0.424709361853867	0.219412136539754	0.290817042326232	0.263547600958774	0.322620276021676	0.229290290981803	0.353402969866885	0.317406442918487	0.327682304222478	0.282156645947896	0.288924190736455	0.246066976769674	0.302302702757618	0.272636779679228	0.256452945522086	0.257755618935105	0.325843334554496	0.294761580356143	0.348494805099371	0.258114001579721	0.18478840089164	0.304882200376819	0.2515025467231	0.329135201836159	0.284638060790674	0.310921351557018	0.278040907919064	0.260792233559603	0.267990798595566	0.37678980773087	0.331533738360935	0.262521468949908	0.324940503002764	0.266798537107601	0.39198525957677	0.301288783726013	0.317043668742248
hsa-miR-193b-5p	0.713122044899895	0.700867903886343	0.728431764973281	0.675906671416415	0.744920808747203	0.779792645845327	0.729856481245446	0.77548795967945	0.743760268940639	0.731220626112693	0.707023563343316	0.701859809293394	0.762530608148738	0.730373916512629	0.642843728459087	0.756653878431013	0.735632344534711	0.7175831261081	0.518271708153133	0.687711857800671	0.708997573232932	0.60846184202552	0.677890311752527	0.653316374357807	0.662012057671369	0.631485474347376	0.600820144700446	0.636862837245772	0.695705893814297	0.558125821524069	0.646827282490589	0.55365786324125	0.520946619818359	0.74015871047708	0.64406964632957	0.575961703630151	0.649171657154992	0.660981187498087	0.600459359235323	0.59858495755666	0.649165852319048	0.751593872848035	0.66573021659443	0.608319134757535	0.68855260107401	0.670871808953226	0.773068356230886	0.654618278240214	0.733773253767
hsa-miR-497-3p	-0.330614405459056	-0.534968337077782	-0.233278720926894	-0.404285043253706	-0.329564276392103	-0.222803855178687	-0.447423119682402	-0.319839226779113	-0.389322661856013	-0.485009231583011	-0.51995225538732	-0.523540268954664	-0.244745382063587	-0.279328873896684	-0.506170103212362	-0.347119364848853	-0.439784839950795	-0.503526177997441	-0.397464934537002	-0.541707066880308	-0.42294904183071	-0.500137674102943	-0.468835952617987	-0.568009371395612	-0.449117832235441	-0.386743504780614	-0.445160896029191	-0.532462823485412	-0.346108602494272	-0.453742781974122	-0.420097648330269	-0.472752149311306	-0.715576736831846	-0.426030189662636	-0.595555979408506	-0.527048881939497	-0.53391312434267	-0.499220637189515	-0.489757390851926	-0.513158034376254	-0.454493171640335	-0.376626612412024	-0.432527653499641	-0.500836522792244	-0.435741093499987	-0.544524336223941	-0.345314303568719	-0.375257674634937	-0.439107781797341
hsa-miR-500a-5p	-0.330614405459056	-0.323192823804134	-0.233278720926894	-0.404285043253706	-0.329564276392103	-0.222803855178687	-0.447423119682402	-0.319839226779113	-0.389322661856013	-0.149069725633368	-0.12005684798398	-0.256742187571061	-0.244745382063587	-0.279328873896684	-0.0896813931322758	-0.347119364848853	-0.07136248823363	0.0537653602701395	-0.397464934537002	-0.0478933235718025	-0.42294904183071	-0.225696636854557	-0.0781899067532726	0.0563916992155784	-0.449117832235441	-0.0765340354893351	-0.0832994999757545	-0.199185851363208	-0.346108602494272	-0.0722287144326154	0.218598727529688	0.187930095240499	-0.100620467159583	-0.0990855128805404	-0.328542395244955	-0.0777448392926929	-0.139086819537009	-0.047012481812015	-0.091293894289154	-0.0216814201128001	-0.0743259183208281	-0.0822209869009949	-0.0154158910371082	0.00364428466805531	-0.115533532256783	-0.117926582517709	-0.345314303568719	-0.375257674634937	-0.22614196723729
hsa-miR-505-5p	0.479396796122181	0.400200156761232	0.562249028779601	0.416196676849092	0.530419166585197	0.468401506306421	0.444808123486393	0.535896727697835	0.489709593287712	0.409440684277207	0.431328888015682	0.397757102919688	0.526226202459469	0.514578102874062	0.332869579960284	0.442625873603698	0.474817697039194	0.532411020632257	0.55408471461143	0.420912429712065	0.534140262515088	0.485542559023751	0.396513393868581	0.438837677412619	0.464328449473981	0.549079173718897	0.526287990817685	0.455780414912104	0.549558895390454	0.492914946722555	0.499356849698535	0.529133224267111	0.429748726806043	0.518432528616335	0.539468971103502	0.449427208996813	0.486882722209366	0.561061572047314	0.534101323359578	0.534785141605297	0.462467436198631	0.505378909588248	0.52543455127585	0.510321127386797	0.507921871084475	0.493125823515609	0.511495836821683	0.617185690338558	0.536306840917222
hsa-miR-513a-3p	-0.330614405459056	-0.534968337077782	-0.233278720926894	-0.404285043253706	-0.329564276392103	-0.222803855178687	-0.447423119682402	-0.319839226779113	-0.389322661856013	-0.485009231583011	-0.51995225538732	-0.523540268954664	-0.244745382063587	-0.279328873896684	-0.506170103212362	-0.347119364848853	-0.439784839950795	-0.503526177997441	-0.397464934537002	-0.541707066880308	-0.42294904183071	-0.500137674102943	-0.468835952617987	-0.568009371395612	-0.449117832235441	-0.386743504780614	-0.445160896029191	-0.532462823485412	-0.346108602494272	-0.453742781974122	-0.420097648330269	-0.472752149311306	-0.382233321734212	-0.426030189662636	-0.595555979408506	-0.292939532789589	-0.53391312434267	-0.499220637189515	-0.489757390851926	-0.513158034376254	-0.454493171640335	-0.376626612412024	-0.432527653499641	-0.500836522792244	-0.435741093499987	-0.544524336223941	-0.345314303568719	-0.375257674634937	-0.439107781797341
hsa-miR-508-5p	0.512724154044453	0.39367867123896	0.457374903640786	0.393721774928851	0.41392158296427	0.479067958315389	0.414792538442051	0.428353427139018	0.441339899165979	0.300717355058174	0.451006293588866	0.375378136591815	0.37574988650449	0.493394358457732	0.268111846123542	0.254980628582942	0.461543899131453	0.396878962881166	0.530539709944832	0.43377541248365	0.460713594310955	0.434309702184559	0.400340292449973	0.308201597056994	0.440756861375497	0.507593811735552	0.431707525991387	0.38251298623181	0.410877798844325	0.441917465328932	0.491514599071199	0.50969736985092	0.329170697092549	0.437211147362297	0.47587305415288	0.432255960982179	0.429920775412549	0.449821119138177	0.43966040532558	0.444443424788258	0.43447473208802	0.428012793686272	0.503349864615341	0.560264795275248	0.466184924285182	0.428754246897467	0.473234680080647	0.575857156875949	0.452051014572487
hsa-miR-509-5p	0.0681828699812047	-0.0780237106580046	-0.233278720926894	0.0856130206649267	0.0802644527906139	-0.222803855178687	-0.447423119682402	-0.0277885656286585	0.0105724880480071	-0.485009231583011	-0.171980513809228	-0.21184041292534	0.187416703442434	-0.279328873896684	-0.506170103212362	-0.347119364848853	-0.0941140493807484	-0.0322608658220141	0.0502725389875535	0.00310237454459875	-0.0248780825274386	-0.0360863101682537	-0.131025337363009	-0.0140783601179025	0.116890822418835	-0.0376727241326703	-0.2426893855013	-0.0534179542499454	0.0201981924565251	-0.0616853996413562	-0.105204394867744	0.0608340831963756	-0.0907557643262598	0.00690685215605166	-0.0452939911444644	0.00948296887348753	-0.0177849891634011	0.0358558017477516	-0.0670954534203215	-0.0506827516409491	0.0345244394715544	-0.0457827498332252	0.0106365747973279	-0.185236344847336	-0.0983214727635136	-0.0955835715304892	0.0487112557237936	-0.0653687888576128	-0.439107781797341
hsa-miR-545-5p	-0.330614405459056	-0.534968337077782	-0.233278720926894	-0.404285043253706	-0.329564276392103	-0.222803855178687	-0.447423119682402	-0.319839226779113	-0.389322661856013	-0.485009231583011	-0.51995225538732	-0.523540268954664	0.220183056920721	-0.279328873896684	-0.506170103212362	-0.347119364848853	-0.439784839950795	-0.503526177997441	-0.397464934537002	-0.541707066880308	-0.42294904183071	-0.500137674102943	-0.468835952617987	-0.568009371395612	-0.449117832235441	-0.386743504780614	-0.445160896029191	-0.532462823485412	-0.346108602494272	-0.453742781974122	-0.420097648330269	-0.472752149311306	-0.715576736831846	-0.426030189662636	-0.595555979408506	-0.527048881939497	-0.53391312434267	-0.499220637189515	-0.489757390851926	-0.513158034376254	-0.454493171640335	-0.376626612412024	-0.432527653499641	-0.500836522792244	-0.435741093499987	-0.544524336223941	-0.345314303568719	-0.375257674634937	-0.439107781797341
hsa-miR-92b-5p	1.3297500531137	1.36842767513449	1.39074870590226	1.3376814708882	1.4131165759121	1.42145464854278	1.38092254806517	1.40031630734448	1.40356131647335	1.39368386381449	1.3401993042463	1.39346246836589	1.3825261915802	1.35193921965646	1.2651804466999	1.38337562756652	1.39695062423546	1.38653799117098	1.22323659167494	1.37882621339295	1.35985272605932	1.32774017992297	1.41004624483739	1.37556397116358	1.39109378065593	1.34362639606288	1.33555580885735	1.37832285132771	1.35788013015864	1.32837413572708	1.31254751685675	1.24993357317968	1.27262205119326	1.37617303501752	1.30067809493822	1.21620284605655	1.34329286808711	1.35672228064294	1.27909555738706	1.32646757939443	1.32213667102834	1.40964337453924	1.31640588413456	1.29324178835897	1.36334187594008	1.38284067079744	1.46226919692428	1.31689545298672	1.34959830221999
hsa-miR-556-3p	-0.330614405459056	-0.534968337077782	-0.233278720926894	-0.404285043253706	-0.329564276392103	-0.222803855178687	-0.447423119682402	-0.319839226779113	-0.389322661856013	-0.485009231583011	-0.51995225538732	-0.523540268954664	-0.244745382063587	-0.279328873896684	-0.506170103212362	-0.347119364848853	-0.439784839950795	-0.503526177997441	-0.397464934537002	-0.541707066880308	-0.42294904183071	-0.500137674102943	-0.468835952617987	-0.568009371395612	-0.449117832235441	-0.386743504780614	-0.445160896029191	-0.532462823485412	-0.346108602494272	-0.453742781974122	-0.420097648330269	-0.472752149311306	-0.715576736831846	-0.426030189662636	-0.595555979408506	-0.527048881939497	-0.53391312434267	-0.499220637189515	-0.489757390851926	-0.513158034376254	-0.454493171640335	-0.376626612412024	-0.432527653499641	-0.500836522792244	-0.435741093499987	-0.544524336223941	-0.345314303568719	-0.375257674634937	-0.439107781797341
hsa-miR-551b-5p	0.279131431151109	0.161322794609115	-0.233278720926894	0.179748925380211	0.102919966220244	0.277527581660828	0.288796043046423	0.266867404324913	0.210956066876436	0.222792938583501	0.206444596041127	0.284021845195673	0.282773672286125	0.279894304085767	0.128383937486637	0.243122729973325	0.341319625710939	0.234835885902017	0.293052733698585	0.282570617274874	0.310580399243243	0.390217557880514	0.317174395317357	0.294098407499281	0.314648548408233	0.36339221318581	0.403040416577512	0.287724500425136	0.432392414928571	0.279720400530913	0.290227837792098	0.2804687042858	0.159882299344761	0.328474291078584	0.323985905052542	0.221150273882984	0.278307265037653	0.329976398136423	0.324217558791383	0.252016413960163	0.260712598440109	0.294835171870308	0.276505615408245	0.335026649505691	0.352574243497708	0.326636108137191	0.37838523299439	0.378295783656223	0.34499295911248
hsa-miR-576-3p	-0.330614405459056	-0.534968337077782	-0.233278720926894	-0.404285043253706	-0.329564276392103	-0.222803855178687	-0.447423119682402	-0.319839226779113	-0.389322661856013	-0.485009231583011	-0.51995225538732	-0.523540268954664	-0.244745382063587	-0.279328873896684	-0.506170103212362	-0.347119364848853	-0.439784839950795	-0.503526177997441	-0.397464934537002	-0.541707066880308	-0.42294904183071	-0.500137674102943	-0.468835952617987	-0.568009371395612	-0.449117832235441	-0.386743504780614	-0.445160896029191	-0.532462823485412	-0.346108602494272	-0.453742781974122	-0.420097648330269	-0.472752149311306	-0.715576736831846	-0.426030189662636	-0.595555979408506	-0.118455802135287	-0.53391312434267	-0.296720232631056	-0.489757390851926	-0.513158034376254	-0.454493171640335	-0.376626612412024	-0.432527653499641	-0.500836522792244	-0.435741093499987	-0.544524336223941	-0.345314303568719	-0.375257674634937	-0.439107781797341
hsa-miR-582-3p	0.0547350251351204	-0.534968337077782	-0.233278720926894	-0.404285043253706	-0.329564276392103	-0.222803855178687	-0.447423119682402	-0.319839226779113	-0.389322661856013	-0.485009231583011	-0.327693702065054	-0.523540268954664	-0.244745382063587	-0.279328873896684	-0.506170103212362	-0.347119364848853	-0.439784839950795	-0.503526177997441	-0.397464934537002	-0.541707066880308	-0.42294904183071	-0.500137674102943	-0.468835952617987	-0.568009371395612	-0.449117832235441	-0.386743504780614	-0.445160896029191	-0.218792700857114	-0.346108602494272	-0.453742781974122	-0.420097648330269	-0.472752149311306	-0.715576736831846	-0.426030189662636	-0.286995112529017	-0.144727284124608	-0.53391312434267	-0.499220637189515	-0.489757390851926	-0.513158034376254	-0.454493171640335	-0.376626612412024	-0.432527653499641	-0.500836522792244	-0.435741093499987	-0.544524336223941	-0.345314303568719	-0.375257674634937	-0.439107781797341
hsa-miR-548b-5p	-0.330614405459056	-0.534968337077782	-0.233278720926894	-0.404285043253706	-0.329564276392103	-0.222803855178687	-0.447423119682402	-0.319839226779113	-0.389322661856013	-0.485009231583011	-0.51995225538732	-0.523540268954664	-0.244745382063587	-0.279328873896684	-0.506170103212362	-0.347119364848853	-0.439784839950795	-0.503526177997441	-0.397464934537002	-0.541707066880308	-0.42294904183071	-0.500137674102943	-0.468835952617987	-0.568009371395612	-0.449117832235441	-0.386743504780614	-0.445160896029191	-0.532462823485412	-0.346108602494272	-0.453742781974122	-0.420097648330269	-0.472752149311306	-0.416073221822568	-0.426030189662636	-0.595555979408506	-0.274513535774093	-0.53391312434267	-0.499220637189515	-0.489757390851926	-0.513158034376254	-0.454493171640335	-0.376626612412024	-0.432527653499641	-0.500836522792244	-0.435741093499987	-0.544524336223941	-0.345314303568719	-0.375257674634937	-0.439107781797341
hsa-miR-589-5p	-0.330614405459056	0.00311821561018359	-0.233278720926894	-0.0562888930937355	-0.329564276392103	-0.222803855178687	-0.0171746942978805	-0.0128686493497059	-0.389322661856013	-0.0899703510633253	-0.112393543658238	-0.159566320441442	-0.244745382063587	-0.279328873896684	-0.506170103212362	-0.347119364848853	0.143450452585493	0.0896223412578822	0.141609493380865	-0.144018166686903	-0.0269343505444719	-0.0708787993793712	-0.0537595806128413	-0.046279178573601	-0.0287596716912813	-0.018008561262203	0.0671613523245594	-0.0220017539455837	0.135977134478309	-0.0172080962778669	0.0726635176770178	0.0968607496536719	-0.138107184512226	0.0964722950834522	-0.0658896979777131	0.146916684945419	0.0271149942023137	0.0929802002680014	0.107465022355552	0.0182917473730909	0.174267291527088	-0.376626612412024	-0.0779371085869338	0.079162760594379	0.0729257572820868	-0.0275354321423396	0.109599260882448	0.119275218096176	0.0159988157987764
hsa-miR-550a-5p	1.09682958185792	1.06778766208015	1.0512004989916	0.995639335958268	1.0506984066888	1.09566601961241	1.02021833250583	1.06580710383816	1.03428179522658	0.985782610111527	1.05459292815907	1.0556036934569	1.0149559630412	1.05879923899854	0.944517972699043	0.978502693267636	1.0205202228978	0.949455724332232	0.98159237587452	0.937915762581	1.03964873978598	0.958025810125085	1.01981105676883	0.971564469229408	0.979935461649491	1.01304017660572	0.995002032431402	0.974046364249167	1.02057891930105	0.917247435925063	0.931832546237874	0.929288114899411	0.970437705901464	1.0123312767521	1.05696051015976	1.04523155625817	1.03195186722696	0.980171035335643	0.997739283471168	0.994232167545078	0.971451799992272	1.00792831265012	1.02714184281185	1.04578827639387	1.01984755511801	0.963806840706422	1.0398901834434	0.98892241880494	1.05924940556026
hsa-miR-590-3p	-0.330614405459056	-0.534968337077782	-0.233278720926894	-0.404285043253706	-0.329564276392103	-0.222803855178687	-0.212939606383333	-0.319839226779113	-0.389322661856013	-0.485009231583011	-0.51995225538732	-0.523540268954664	-0.244745382063587	-0.279328873896684	0.0134030333323847	-0.347119364848853	-0.439784839950795	-0.503526177997441	-0.397464934537002	-0.541707066880308	-0.42294904183071	-0.500137674102943	-0.468835952617987	-0.568009371395612	-0.449117832235441	-0.386743504780614	-0.445160896029191	-0.532462823485412	-0.346108602494272	-0.453742781974122	-0.420097648330269	-0.472752149311306	-0.715576736831846	-0.426030189662636	-0.595555979408506	-0.220344430661895	-0.203075385144982	-0.499220637189515	-0.0170098171273208	-0.513158034376254	-0.454493171640335	-0.376626612412024	-0.432527653499641	-0.500836522792244	-0.435741093499987	-0.544524336223941	-0.345314303568719	-0.375257674634937	-0.439107781797341
hsa-miR-548a-5p	-0.330614405459056	-0.534968337077782	-0.233278720926894	-0.404285043253706	-0.329564276392103	-0.222803855178687	-0.447423119682402	-0.319839226779113	-0.389322661856013	-0.485009231583011	-0.51995225538732	-0.523540268954664	-0.244745382063587	-0.279328873896684	-0.506170103212362	-0.347119364848853	-0.439784839950795	-0.503526177997441	-0.397464934537002	-0.541707066880308	-0.42294904183071	-0.500137674102943	-0.468835952617987	-0.568009371395612	-0.449117832235441	-0.386743504780614	-0.445160896029191	-0.532462823485412	-0.346108602494272	-0.453742781974122	-0.0754416699848272	-0.472752149311306	-0.444138046594606	-0.426030189662636	-0.595555979408506	-0.527048881939497	-0.53391312434267	-0.499220637189515	-0.489757390851926	-0.513158034376254	-0.454493171640335	-0.376626612412024	-0.432527653499641	-0.500836522792244	-0.435741093499987	-0.544524336223941	-0.345314303568719	-0.375257674634937	-0.439107781797341
hsa-miR-615-5p	0.798066385232985	0.732663660917456	0.763820007021961	0.712463231481727	0.800359294838133	0.801219837910735	0.766082311527338	0.818195829407295	0.773303231232479	0.767859103186261	0.775784098435574	0.754132637621668	0.741826598197891	0.76930318939829	0.717560463799998	0.710311977071268	0.723376666567278	0.731642081302811	0.630841812498385	0.589607324577283	0.709070475525798	0.709377361466184	0.76861925271918	0.743093291763826	0.772543159003192	0.759048585762823	0.756674569903258	0.671432505159506	0.780041297599567	0.631269600938529	0.679252623187177	0.63364923020255	0.67276420362096	0.679522482352758	0.708382739943985	0.585528954299513	0.59148908936766	0.616275679519778	0.635457212687055	0.642855903337707	0.734513310523663	0.775533223167059	0.69494280626634	0.736831770222253	0.717523805942476	0.744007261409972	0.817946384885417	0.763022692204394	0.749056850195057
hsa-miR-616-3p	0.17348222540664	0.0857414707028669	-0.233278720926894	0.145985512177937	0.0924208579872735	0.216599738399522	0.177532333851483	0.1462685682423	0.0666155155486651	0.113916423593295	0.194330022160631	0.0594798041727588	-0.244745382063587	-0.279328873896684	0.12750031249752	-0.347119364848853	0.108047058795712	0.0599905388049428	0.123118799098772	-0.0403536516944179	0.268611523186647	0.150566177592449	0.138291129619769	0.142016969787449	0.121227417975943	0.110730237865274	0.269345252656691	0.0688590171242445	0.261144618226754	0.0249280596180746	0.0867314231350038	0.068309174378665	0.0744723843205039	0.042088277733681	0.137318368538245	-0.0328027284353872	0.0614386948112368	-0.0344138262702245	0.127136108570704	0.116062785999044	0.189155567876833	0.0575384635080255	0.234452267220255	0.0772230785886348	0.137106918814152	0.120379496077803	0.15955283757647	0.190528473295706	0.106843962303058
hsa-miR-624-3p	-0.330614405459056	-0.534968337077782	-0.233278720926894	-0.404285043253706	-0.329564276392103	-0.222803855178687	-0.447423119682402	-0.319839226779113	-0.389322661856013	-0.485009231583011	-0.301128279337053	-0.523540268954664	-0.244745382063587	-0.279328873896684	-0.506170103212362	-0.347119364848853	-0.439784839950795	-0.503526177997441	-0.397464934537002	-0.541707066880308	-0.42294904183071	-0.500137674102943	-0.468835952617987	-0.568009371395612	-0.449117832235441	-0.386743504780614	-0.445160896029191	-0.532462823485412	-0.346108602494272	-0.453742781974122	-0.420097648330269	-0.472752149311306	-0.434667011011895	-0.426030189662636	-0.595555979408506	-0.105802212044444	-0.53391312434267	-0.499220637189515	-0.489757390851926	-0.513158034376254	-0.454493171640335	-0.376626612412024	-0.432527653499641	-0.500836522792244	-0.435741093499987	-0.544524336223941	-0.345314303568719	-0.375257674634937	-0.439107781797341
hsa-miR-628-5p	-0.330614405459056	-0.534968337077782	-0.233278720926894	0.00286762066549945	-0.329564276392103	-0.222803855178687	-0.447423119682402	-0.319839226779113	-0.389322661856013	-0.485009231583011	-0.51995225538732	-0.523540268954664	0.179165500723237	-0.279328873896684	-0.0219252352682888	0.428450061776195	-0.439784839950795	-0.503526177997441	-0.397464934537002	-0.541707066880308	-0.42294904183071	-0.500137674102943	-0.468835952617987	-0.568009371395612	-0.449117832235441	-0.386743504780614	-0.445160896029191	-0.532462823485412	-0.346108602494272	-0.453742781974122	-0.420097648330269	-0.472752149311306	-0.209346801088314	-0.426030189662636	-0.388051090484047	-0.146097678533626	-0.53391312434267	-0.499220637189515	-0.489757390851926	-0.513158034376254	-0.454493171640335	-0.376626612412024	-0.432527653499641	-0.500836522792244	-0.435741093499987	-0.544524336223941	-0.345314303568719	-0.375257674634937	-0.439107781797341
hsa-miR-629-5p	-0.330614405459056	-0.0237742350989142	-0.233278720926894	-0.404285043253706	-0.329564276392103	-0.222803855178687	-0.447423119682402	-0.319839226779113	-0.0886028379428768	-0.485009231583011	-0.166955181741349	0.00271224878544293	-0.244745382063587	-0.279328873896684	-0.506170103212362	-0.347119364848853	0.175685810039497	-0.503526177997441	-0.397464934537002	0.00431393685934584	0.0418934727044686	-0.00125017404906536	-0.074744593441578	-0.140950985859999	-0.0445987492284875	0.214508105959313	0.00208076363804364	-0.145419897003629	-0.0536420842685442	-0.049350683866114	0.037668747596816	0.0330369001978197	-0.191883462445715	-0.105089584312429	-0.365487432886091	-0.114807234724351	-0.0574300348047061	0.154472567380465	-0.10989557836182	-0.0182633737985902	0.0738775324942375	0.0725533243130335	0.0788978722890133	-0.0615203283275759	0.0361095860667324	-0.0449348477523973	0.0478711810947659	0.168770498314427	0.0814474566007315
hsa-miR-548d-5p	0.196747295111028	-0.534968337077782	-0.233278720926894	-0.0365369347528856	0.0574599038152208	-0.222803855178687	-0.447423119682402	-0.319839226779113	-0.389322661856013	-0.485009231583011	-0.51995225538732	-0.523540268954664	-0.244745382063587	-0.279328873896684	0.195132385093538	-0.347119364848853	-0.439784839950795	-0.503526177997441	-0.397464934537002	-0.541707066880308	-0.42294904183071	-0.500137674102943	-0.468835952617987	-0.568009371395612	-0.449117832235441	-0.386743504780614	-0.445160896029191	-0.532462823485412	-0.346108602494272	-0.453742781974122	-0.420097648330269	-0.472752149311306	-0.353558894174126	-0.426030189662636	-0.595555979408506	-0.159129809061387	-0.53391312434267	-0.499220637189515	-0.197213614033575	-0.513158034376254	-0.454493171640335	-0.376626612412024	-0.432527653499641	-0.500836522792244	-0.075852537381771	-0.544524336223941	-0.345314303568719	-0.375257674634937	-0.185770173595788
hsa-miR-654-3p	0.232336188925667	0.0464952260294213	0.250045183244575	-0.0550120154550648	0.105063498807889	0.187033536176911	0.0895263424342701	0.0663121864968037	0.0506282359622394	0.133065528529467	0.073974023596065	-0.099601581500172	0.250499829663688	0.182821855096562	0.0231817011469173	0.163108793346068	0.0949344972867641	0.0643724801951699	0.0538913901633122	-0.0610375686808716	-0.0118454044156623	-0.0916350526170645	-0.0390345837789146	-0.0251444268128857	-0.0768146393298042	-0.386743504780614	-0.0860419356018506	0.0743672459048732	0.0773170039835498	0.0250365703777032	0.0732881530592336	-0.00832487462937358	-0.110678245550992	-0.0147682035022705	-0.155823169695404	-0.155022579424845	0.069998849189044	-0.00210135693996232	0.147306421898901	0.0168449446115032	-0.0712419702964674	-0.0499360096937236	0.0817183009676574	-0.111254406399635	0.124792358625599	0.0202075122725871	0.145797354442482	0.0552895757855358	-0.0436323687998779
hsa-miR-671-3p	0.38067487465198	0.294626633122933	0.462388483390634	0.33024756759546	0.451872663846895	0.495205732605462	0.39585404916651	0.375348111786047	0.396372789297514	0.360359494995227	0.255459188861281	0.341550917665639	0.447646747434306	0.485621179521558	0.368920145145861	0.391286354452928	0.330902536569244	0.384521012221796	0.387102513790011	0.263399058395777	0.379968593539598	0.244995439960747	0.290803324730454	0.223428551777647	0.300382813782247	0.349881702204448	0.36076888993597	0.264540450275328	0.359968011705393	0.262060256201683	0.339617231898935	0.339480137467768	0.357733909119866	0.373146432481374	0.300103582665543	0.36330920553199	0.297877825598281	0.320107355782171	0.353503321362047	0.329254618826934	0.36969634279082	0.365109423131326	0.379567659317616	0.415210961441864	0.359857289130548	0.320044836547789	0.388791052235408	0.436810301754362	0.343623072875714
hsa-miR-450b-5p	-0.330614405459056	-0.534968337077782	-0.233278720926894	0.0791554571650593	-0.329564276392103	-0.222803855178687	-0.447423119682402	-0.319839226779113	-0.389322661856013	-0.485009231583011	-0.51995225538732	-0.523540268954664	-0.244745382063587	-0.279328873896684	-0.506170103212362	-0.347119364848853	-0.439784839950795	-0.503526177997441	-0.397464934537002	-0.541707066880308	-0.42294904183071	-0.500137674102943	-0.468835952617987	-0.568009371395612	-0.449117832235441	-0.386743504780614	-0.445160896029191	-0.532462823485412	-0.346108602494272	-0.453742781974122	-0.420097648330269	-0.472752149311306	-0.715576736831846	-0.426030189662636	-0.595555979408506	-0.527048881939497	-0.53391312434267	-0.499220637189515	-0.489757390851926	-0.513158034376254	-0.454493171640335	-0.376626612412024	-0.432527653499641	-0.500836522792244	-0.435741093499987	-0.544524336223941	-0.345314303568719	-0.375257674634937	-0.439107781797341
hsa-miR-450b-3p	-0.330614405459056	-0.534968337077782	0.160489310692857	-0.404285043253706	-0.329564276392103	-0.222803855178687	-0.447423119682402	-0.319839226779113	-0.389322661856013	-0.485009231583011	-0.51995225538732	-0.523540268954664	-0.244745382063587	-0.279328873896684	-0.506170103212362	-0.347119364848853	-0.439784839950795	-0.503526177997441	-0.397464934537002	-0.541707066880308	-0.42294904183071	-0.500137674102943	-0.468835952617987	-0.568009371395612	-0.449117832235441	-0.386743504780614	-0.445160896029191	-0.532462823485412	-0.346108602494272	-0.453742781974122	-0.420097648330269	-0.472752149311306	-0.715576736831846	-0.426030189662636	-0.595555979408506	-0.527048881939497	-0.53391312434267	-0.499220637189515	-0.489757390851926	-0.513158034376254	-0.454493171640335	-0.376626612412024	-0.432527653499641	-0.500836522792244	-0.435741093499987	-0.544524336223941	-0.345314303568719	-0.375257674634937	-0.439107781797341
hsa-miR-874-3p	1.01190674879553	0.978960500713052	1.08809663956049	1.04886569687265	1.03017857265559	1.07319976673816	1.00512128625136	1.11507489419824	1.03838397380826	0.998127914851006	0.957324011960708	0.980785678157211	1.03922837074198	1.01529890437911	1.01343741366037	1.00055474254605	1.02546777076056	1.01115334581213	0.918349207684778	0.952628436180275	0.977076044109663	0.935127806568163	0.977358338103798	0.929080901670276	0.953793468777019	0.948544772935112	0.914327490225922	0.932760621325105	0.943270379831128	0.927687704329835	0.945276534474041	0.930625708319425	0.898016382962728	0.975493008235162	0.945524013288645	0.884787642244587	0.944032604314947	0.969341701052431	0.889216414439562	0.97991133079606	0.961047924063072	1.00358075110896	0.953673443847107	0.980871959016102	0.96926152217117	0.979180068273348	1.03782545910232	1.01155160894453	1.0125615439069
hsa-miR-890	-0.330614405459056	-0.255017449330876	0.250045183244575	-0.404285043253706	-0.329564276392103	-0.222803855178687	-0.0208850631420269	-0.00068722593554308	-0.16704120625876	-0.485009231583011	-0.0491592251981966	-0.523540268954664	-0.244745382063587	-0.279328873896684	-0.506170103212362	-0.347119364848853	-0.0205204068674041	0.0909686898426948	-0.0730442908853956	-0.541707066880308	-0.0703310016342192	-0.0830558841015641	-0.0831680564937827	-0.245146991534923	-0.0445987492284875	-0.0492433847710307	-0.180093537852555	-0.00104935829096898	0.0704300410368564	0.0837708712831888	-0.0402528025231123	-0.0795849000137854	-0.483506286114833	0.00690685215605166	-0.190036323063593	-0.200046295603057	-0.0850709302695611	-0.111226794543469	-0.489757390851926	-0.112755521164905	0.0803349601446294	-0.376626612412024	0.0459831439855354	-0.0659095860348537	-0.0459532024190284	-0.124136552922334	0.0665862009757728	0.120453470459088	-0.439107781797341
hsa-miR-891b	-0.330614405459056	-0.534968337077782	-0.233278720926894	-0.404285043253706	-0.329564276392103	-0.222803855178687	-0.447423119682402	-0.319839226779113	-0.389322661856013	-0.485009231583011	-0.51995225538732	-0.523540268954664	-0.244745382063587	-0.279328873896684	-0.506170103212362	-0.347119364848853	-0.439784839950795	-0.503526177997441	-0.397464934537002	-0.541707066880308	-0.42294904183071	-0.500137674102943	-0.468835952617987	-0.568009371395612	-0.449117832235441	-0.386743504780614	-0.445160896029191	-0.532462823485412	-0.346108602494272	-0.453742781974122	-0.420097648330269	-0.472752149311306	-0.715576736831846	-0.426030189662636	-0.595555979408506	-0.527048881939497	-0.53391312434267	-0.499220637189515	-0.489757390851926	-0.513158034376254	-0.454493171640335	-0.376626612412024	-0.432527653499641	-0.500836522792244	-0.435741093499987	-0.544524336223941	-0.345314303568719	-0.375257674634937	-0.439107781797341
hsa-miR-888-5p	-0.330614405459056	-0.534968337077782	-0.233278720926894	-0.404285043253706	-0.329564276392103	-0.222803855178687	-0.447423119682402	-0.319839226779113	-0.389322661856013	-0.485009231583011	-0.51995225538732	-0.523540268954664	-0.244745382063587	-0.279328873896684	-0.506170103212362	-0.347119364848853	-0.439784839950795	-0.503526177997441	-0.397464934537002	-0.541707066880308	-0.42294904183071	-0.500137674102943	-0.468835952617987	-0.568009371395612	-0.449117832235441	-0.386743504780614	-0.445160896029191	-0.532462823485412	-0.346108602494272	-0.453742781974122	-0.420097648330269	-0.472752149311306	-0.715576736831846	-0.426030189662636	-0.595555979408506	-0.527048881939497	-0.53391312434267	-0.499220637189515	-0.489757390851926	-0.513158034376254	-0.454493171640335	-0.376626612412024	-0.432527653499641	-0.500836522792244	-0.435741093499987	-0.544524336223941	-0.345314303568719	-0.375257674634937	-0.439107781797341
hsa-miR-888-3p	-0.330614405459056	-0.282944474280965	-0.233278720926894	-0.404285043253706	-0.329564276392103	-0.222803855178687	-0.170783062678029	-0.319839226779113	-0.389322661856013	-0.485009231583011	-0.152231940735364	-0.152230160524207	-0.244745382063587	-0.279328873896684	-0.506170103212362	-0.347119364848853	-0.0160132092248805	-0.0771715269899866	-0.397464934537002	-0.238869911167585	-0.42294904183071	-0.0946608389359676	-0.099112377216277	-0.0829823830221698	0.0885488870827725	-0.0216443236274076	0.0156041809147607	-0.16313775189534	-0.00219447322395315	0.00837099228581468	-0.0603277253713388	-0.472752149311306	0.0112885695038032	-0.426030189662636	-0.17096013624028	-0.305718018857755	-0.211817476841029	-0.119203694403774	-0.162937872359444	-0.200455530075381	-0.182612436648987	-0.376626612412024	-0.0692010712538453	-0.18194446160701	-0.435741093499987	-0.137401895524535	0.11069963949939	-0.375257674634937	-0.096206352922956
hsa-miR-892b	-0.330614405459056	0.00352891676284903	-0.233278720926894	0.0217833402635214	-0.329564276392103	-0.222803855178687	0.0586465416035351	0.0819762923021549	0.00851322082038465	0.0282413919169151	-0.006921383258729	-0.0502434392223719	-0.244745382063587	-0.279328873896684	-0.0697909488759731	-0.347119364848853	0.0835087789249422	-0.0228532865743491	-0.100144139916385	0.0549299354382081	-0.0209984762322868	-0.0221550130361411	-0.0608945756607328	-0.0133536788182163	0.0404014230507122	0.0172257813882509	-0.0389270855872376	0.0561170861125533	0.129902806309728	0.0664316044162538	0.0730691882803876	0.0318163921494286	0.0393164482451163	0.0967126234531362	-0.0757317501417793	-0.527048881939497	0.0862869853070739	0.0512326408154878	0.0229653077665665	0.0188254341509935	0.00162578965785193	0.0169338258330968	0.0100525698671593	-0.117304363639713	0.0959143599149164	0.012934841579046	0.141286236117881	-0.0335649686766065	0.0799537456097967
hsa-miR-889-3p	-0.330614405459056	-0.534968337077782	-0.233278720926894	-0.404285043253706	-0.329564276392103	-0.222803855178687	-0.447423119682402	-0.319839226779113	-0.389322661856013	-0.485009231583011	-0.51995225538732	-0.523540268954664	-0.244745382063587	-0.279328873896684	-0.506170103212362	-0.347119364848853	-0.439784839950795	-0.503526177997441	-0.397464934537002	-0.541707066880308	-0.42294904183071	-0.500137674102943	-0.468835952617987	-0.568009371395612	-0.449117832235441	-0.386743504780614	-0.445160896029191	-0.532462823485412	-0.346108602494272	-0.453742781974122	-0.420097648330269	-0.472752149311306	-0.715576736831846	-0.426030189662636	-0.595555979408506	-0.527048881939497	-0.53391312434267	-0.499220637189515	-0.489757390851926	-0.513158034376254	-0.454493171640335	-0.376626612412024	-0.432527653499641	-0.500836522792244	-0.435741093499987	-0.544524336223941	-0.345314303568719	-0.375257674634937	-0.439107781797341
hsa-miR-875-5p	-0.330614405459056	-0.534968337077782	-0.233278720926894	-0.404285043253706	-0.329564276392103	-0.222803855178687	-0.447423119682402	-0.319839226779113	-0.389322661856013	-0.485009231583011	-0.51995225538732	-0.523540268954664	-0.244745382063587	-0.279328873896684	-0.506170103212362	-0.347119364848853	-0.439784839950795	-0.503526177997441	-0.397464934537002	-0.541707066880308	-0.42294904183071	-0.500137674102943	-0.468835952617987	-0.568009371395612	-0.449117832235441	-0.386743504780614	-0.445160896029191	-0.532462823485412	-0.346108602494272	-0.453742781974122	-0.420097648330269	-0.472752149311306	-0.368502279359325	-0.426030189662636	-0.595555979408506	-0.527048881939497	-0.53391312434267	-0.499220637189515	-0.489757390851926	-0.513158034376254	-0.454493171640335	-0.376626612412024	-0.432527653499641	-0.500836522792244	-0.435741093499987	-0.544524336223941	-0.345314303568719	-0.375257674634937	-0.439107781797341
hsa-miR-875-3p	0.136832177066469	-0.128422460657948	0.30066686089744	0.0844823878999834	0.0335370728654367	-0.222803855178687	-0.0521509966828922	-0.0230093064974767	0.0925747319392501	0.0467393292692046	-0.0408129302162811	-0.164856370236646	0.255853599711737	0.141209829892193	0.12406856750742	0.11383361525986	-0.0453633990837531	-0.0614753979909066	-0.0462568230142096	-0.111025576732403	-0.0862325047936186	-0.171706632473129	-0.187251089214106	-0.118848709949505	-0.198530789036887	-0.386743504780614	-0.108482520004319	-0.0452329732270018	0.0934065508023926	-0.110254944890926	-0.0748062638205913	-0.0596559609686839	-0.0693560963787556	0.0820989970007594	-0.029648571192637	-0.275422369600486	-0.273049160926329	-0.0837541839554079	-0.0951303368325525	-0.124732717043095	-0.153984522525204	-0.376626612412024	-0.432527653499641	-0.500836522792244	0.0463699181365146	0.0106538956786861	-0.014477057322649	-0.0604425170924712	-0.051634963783285
hsa-miR-876-5p	-0.330614405459056	-0.534968337077782	-0.233278720926894	-0.404285043253706	-0.329564276392103	-0.222803855178687	-0.447423119682402	-0.319839226779113	-0.389322661856013	-0.485009231583011	-0.51995225538732	-0.523540268954664	-0.244745382063587	-0.279328873896684	-0.506170103212362	-0.347119364848853	-0.439784839950795	-0.503526177997441	-0.397464934537002	-0.541707066880308	-0.42294904183071	-0.500137674102943	-0.468835952617987	-0.568009371395612	-0.449117832235441	-0.386743504780614	-0.445160896029191	-0.532462823485412	-0.346108602494272	-0.453742781974122	-0.420097648330269	-0.472752149311306	-0.715576736831846	-0.426030189662636	-0.595555979408506	-0.527048881939497	-0.53391312434267	-0.499220637189515	-0.489757390851926	-0.513158034376254	-0.454493171640335	-0.376626612412024	-0.432527653499641	-0.500836522792244	-0.435741093499987	-0.544524336223941	-0.345314303568719	-0.375257674634937	-0.439107781797341
hsa-miR-876-3p	-0.330614405459056	-0.534968337077782	-0.233278720926894	-0.404285043253706	-0.329564276392103	-0.222803855178687	-0.447423119682402	-0.319839226779113	-0.389322661856013	-0.485009231583011	-0.51995225538732	-0.523540268954664	-0.244745382063587	-0.279328873896684	-0.506170103212362	-0.347119364848853	-0.439784839950795	-0.503526177997441	-0.397464934537002	-0.541707066880308	-0.42294904183071	-0.500137674102943	-0.468835952617987	-0.568009371395612	-0.449117832235441	-0.386743504780614	-0.445160896029191	-0.532462823485412	-0.346108602494272	-0.453742781974122	-0.420097648330269	-0.472752149311306	-0.715576736831846	-0.426030189662636	-0.595555979408506	-0.527048881939497	-0.53391312434267	-0.499220637189515	-0.489757390851926	-0.513158034376254	-0.454493171640335	-0.376626612412024	-0.432527653499641	-0.500836522792244	-0.435741093499987	-0.544524336223941	-0.345314303568719	-0.375257674634937	-0.439107781797341
hsa-miR-708-5p	0.549759395113983	0.459779168541391	0.385161224844852	0.462991100513253	0.515325488655039	0.506463296325861	0.517950739377091	0.521196221521332	0.496998730841668	0.419058968714107	0.570756342908192	0.480136203608858	0.565416679372523	0.444829882167082	0.418901607840772	0.387945077313275	0.565169454661749	0.524725816934877	0.543369935304115	0.579043006164314	0.570396133798251	0.545859719503271	0.542628229305736	0.536683401584378	0.590976658403018	0.567843741808792	0.701117102410001	0.550306639800362	0.516279187906199	0.611848178344476	0.495827744573549	0.594203722458724	0.515568521433276	0.548835924857279	0.510604375818539	0.502831747304396	0.588154142535144	0.589273386124269	0.546453084782501	0.58429441132209	0.539931330755272	0.565779159980705	0.51230818562147	0.535202790714532	0.546650266936195	0.473964757547622	0.591316427304785	0.562373969865534	0.588529243708797
hsa-miR-190b	-0.330614405459056	-0.534968337077782	-0.233278720926894	-0.404285043253706	-0.329564276392103	-0.222803855178687	-0.447423119682402	-0.319839226779113	-0.389322661856013	-0.485009231583011	-0.51995225538732	-0.523540268954664	-0.244745382063587	-0.279328873896684	-0.506170103212362	-0.347119364848853	-0.439784839950795	-0.503526177997441	-0.397464934537002	0.16035663154244	-0.0282552954323365	-0.0626094117779835	-0.468835952617987	-0.568009371395612	-0.449117832235441	-0.386743504780614	-0.445160896029191	-0.532462823485412	-0.00136065685730794	0.0110375617548023	-0.420097648330269	0.124498608279023	0.0327663488187332	-0.0596605912456858	-0.0574232215663009	-0.0353118258303911	-0.53391312434267	0.0625995719711418	-0.489757390851926	-0.513158034376254	0.152494594199604	-0.376626612412024	0.0774595382218972	0.0848372369830455	-0.435741093499987	0.138367361883051	-0.345314303568719	0.0712457932980747	-0.106294315022542
hsa-miR-744-5p	1.30628749218966	1.27571196167921	1.33061918592075	1.2895137919582	1.32866817180894	1.30455317353682	1.28379603952155	1.3209690077798	1.36446645226891	1.35596827840615	1.29685187866651	1.35409116324712	1.3435120759238	1.3155638133862	1.28713773526342	1.38065114076635	1.28665447443502	1.31628448241052	1.09557146894704	1.20581901947465	1.26918769081983	1.24163636076805	1.26786630078594	1.28548774347022	1.29982626054948	1.24025421267407	1.25005540281349	1.25351154992472	1.27251710818743	1.19370223774666	1.19053751434081	1.07254306764264	1.10196543325008	1.25846965881781	1.24500050453914	1.04741967374913	1.17366743498315	1.16690602461094	1.08834320226137	1.14269662229489	1.19522985432897	1.22660974717076	1.16805120497209	1.1354479326591	1.19970832224665	1.22220306056827	1.20970352889454	1.19586690519187	1.20981347564576
hsa-miR-885-5p	0.396563362418952	0.330933530951416	0.314099918805576	0.316624520015893	0.449506666559474	0.480454193005166	0.40065098629341	0.449919114829929	0.437520782060163	0.461854487161492	0.34072836238101	0.363442302080581	0.417159913155507	0.459970200716143	0.315687261076894	0.424826986891218	0.39546996267627	0.354603605567938	0.319580260056331	0.339819828938034	0.395898235164984	0.358937511244913	0.336821288390616	0.363049282644915	0.405915719720173	0.367279838362132	0.368043946122601	0.33166945934969	0.426534166764736	0.332609987209558	0.353324305724233	0.404538775476296	0.340390679286505	0.327657872039393	0.281089037738657	0.381881514205475	0.322151238978707	0.35601993896847	0.352068788949284	0.31014125971074	0.328177387824802	0.440308340468474	0.348388602620556	0.294789103797571	0.357966109955946	0.340922630228121	0.434157260765275	0.364747866650591	0.355932919514846
hsa-miR-885-3p	0.691014145551061	0.623357699105373	0.743380481086556	0.703501504653357	0.712287312187367	0.788214806980082	0.704739291731714	0.774957520796589	0.722928268471129	0.801463387659405	0.641561585093878	0.724735277398278	0.740172192283054	0.87013685119849	0.707558803738174	0.800540630751084	0.647704158328216	0.721832392553961	0.454682488595041	0.647183574079192	0.622803112360772	0.699872497712822	0.696062007054085	0.744762873082455	0.686182400615204	0.692445560641204	0.711409247307675	0.703206533024863	0.741115992930282	0.608676007945465	0.618899735003987	0.590568817657911	0.544612575394629	0.729469778123006	0.635200769908334	0.49658374118255	0.547351455196492	0.617624562155777	0.59923082636044	0.610585627193649	0.672901715383986	0.740146451018916	0.64376919502661	0.640070260078476	0.617383179223648	0.689714459450195	0.75610142906663	0.688217042041134	0.70442921215683
hsa-miR-877-3p	0.611911438441599	0.502081366680031	0.618659081656829	0.605990738591363	0.564175329608573	0.678884261067828	0.577535303315783	0.689409666188561	0.427609024185513	0.56347491012789	0.575531019080872	0.522708550194089	0.555644209256267	0.616293084076246	0.50033634899433	0.574321527947546	0.51041209542867	0.53432796161161	0.503369358670725	0.479769319508393	0.509282334803147	0.50403191996248	0.526908844233548	0.447216505011711	0.544341790538438	0.567826195638377	0.539787626059643	0.525101922787735	0.59714386307409	0.515026182617941	0.553327281478056	0.499131723336483	0.438646129957188	0.558049239737222	0.559938409590551	0.578379992622781	0.508873406859729	0.511393014503891	0.518915357528888	0.469040790784848	0.534726852146401	0.574621617674979	0.558053510498464	0.497725278342248	0.550264744283678	0.540718072354955	0.627827733155838	0.478191503731607	0.572716835493728
hsa-miR-665	1.181550444439	1.18828525700628	1.165525276781	1.1825583589537	1.19811447803159	1.21308632821641	1.16998987432829	1.21360779638006	1.23614392707142	1.17152679054119	1.21504770833119	1.1485086326329	1.17210337125788	1.13023556483212	1.04860140869807	1.1007924192567	1.29897055309826	1.27287354141247	1.27906700478748	1.35967137460332	1.27919635721604	1.41206976027963	1.50036919698373	1.22608551316811	1.27619574865235	1.35891628791438	1.32111019990723	1.26545453105302	1.27132580853071	1.24660898621398	1.25263872227443	1.34218870314532	1.18577748720956	1.25496511648555	1.26787025527717	1.17959505928614	1.28245636547291	1.29833889579586	1.29575337588822	1.24891829822279	1.25295194794165	1.27709775549155	1.23587349814743	1.22829441934334	1.25081316204612	1.22549482416624	1.28690879920685	1.30580105773401	1.21980986551838
hsa-miR-873-5p	-0.330614405459056	-0.534968337077782	-0.233278720926894	0.0524947658854352	-0.329564276392103	-0.222803855178687	-0.447423119682402	-0.319839226779113	-0.389322661856013	-0.485009231583011	-0.51995225538732	-0.523540268954664	-0.244745382063587	-0.279328873896684	-0.506170103212362	-0.347119364848853	-0.439784839950795	-0.503526177997441	-0.397464934537002	-0.541707066880308	-0.42294904183071	-0.500137674102943	-0.468835952617987	-0.568009371395612	-0.449117832235441	-0.386743504780614	-0.445160896029191	-0.532462823485412	-0.346108602494272	-0.453742781974122	-0.420097648330269	-0.472752149311306	-0.479167903319163	-0.426030189662636	-0.595555979408506	-0.527048881939497	-0.53391312434267	-0.499220637189515	-0.489757390851926	-0.513158034376254	-0.454493171640335	-0.376626612412024	-0.432527653499641	-0.500836522792244	-0.435741093499987	-0.544524336223941	-0.345314303568719	-0.375257674634937	-0.439107781797341
hsa-miR-374b-5p	0.102869212534305	0.0579820464254062	0.212530625978175	0.109579660367118	0.0427469930081076	-0.222803855178687	0.0586283543458648	-0.319839226779113	-0.0591541981547411	0.120196791127827	0.199417087258649	0.20770105422208	0.589443256709594	0.443566586018601	0.439081226796859	0.430979178832325	0.344931744298355	0.301588019448097	0.578206210841215	0.172188904607707	0.445199641434516	0.238142135148333	0.167944455852866	0.213383659249036	0.0627796288468157	0.254209798311815	0.417718575222957	0.388688863961158	-0.057872327798921	0.380977646520389	0.258595536488938	0.297291330190523	0.0998551956641803	0.241435690701763	0.0737424112388246	0.230921977846203	0.25216747664504	0.314904355348103	0.44264803433874	0.529470599990389	0.268392230509495	0.206852002268765	0.101186563420749	0.27372966744824	0.186908113206991	0.0733374086875674	-0.345314303568719	0.366252646468811	0.141732975085312
hsa-miR-374b-3p	-0.330614405459056	-0.534968337077782	-0.233278720926894	-0.404285043253706	-0.329564276392103	-0.222803855178687	-0.447423119682402	-0.319839226779113	-0.389322661856013	-0.485009231583011	-0.51995225538732	-0.523540268954664	-0.244745382063587	-0.279328873896684	-0.506170103212362	-0.347119364848853	-0.439784839950795	-0.503526177997441	-0.397464934537002	-0.541707066880308	-0.42294904183071	-0.500137674102943	-0.468835952617987	-0.568009371395612	-0.449117832235441	-0.386743504780614	-0.445160896029191	-0.532462823485412	-0.346108602494272	-0.453742781974122	-0.420097648330269	-0.472752149311306	-0.715576736831846	-0.426030189662636	-0.595555979408506	-0.527048881939497	-0.53391312434267	-0.499220637189515	-0.489757390851926	-0.513158034376254	-0.454493171640335	-0.376626612412024	-0.432527653499641	-0.500836522792244	-0.435741093499987	-0.324118718313996	-0.345314303568719	-0.375257674634937	-0.439107781797341
hsa-miR-760	1.13888519111584	1.06706313123426	1.15357665361738	1.13543975091528	1.14449521343815	1.17319261211063	1.16621078423316	1.22350629716235	1.1460121326826	1.12341728650498	1.14390868634666	1.11070725812073	1.11965774841152	1.10784963036825	1.08872906919537	1.10308280631863	1.14144175428647	1.15249617704175	1.04618533366429	1.07517500405709	1.14130140198812	1.09254046711777	1.12731370185386	1.07302984562344	1.13896187337455	1.09907220013352	1.0864166402078	1.0878221660101	1.12393609561446	1.0943756511289	1.07510609160331	1.04536492252987	1.08373804031458	1.11419250041188	1.10771201070612	1.03500823880528	1.07002798997183	1.10495252179498	1.06199071304831	1.10416932332535	1.08708159593084	1.11358825250089	1.0972225489716	1.12686023889361	1.10343839235902	1.12068559791572	1.20078262956724	1.15779963709731	1.12489681684137
hsa-miR-920	0.705188403582573	0.671153376846084	0.700318399572731	0.689584777940087	0.684782520422381	0.709379921462575	0.662834777879577	0.72897618605559	0.641893811654053	0.619854271607206	0.696512208704142	0.650379711923139	0.625832605734392	0.656807307717383	0.558914791235102	0.609841617186473	0.65837597234823	0.675565345056601	0.736031854095707	0.651049878164547	0.667971534503897	0.653519878955943	0.673599644488421	0.609053501524217	0.672121917329226	0.680195870525632	0.629782915965333	0.555481049897696	0.678502393463748	0.593702073953922	0.587700831468425	0.604466026261247	0.575568457615002	0.640386816838023	0.643121045758812	0.625986275067497	0.560602314463951	0.581149739574856	0.561747033268073	0.662565894492944	0.625268801802477	0.624375368587842	0.661606470367523	0.639082203761705	0.612579226533634	0.584301866868284	0.661783905607145	0.734503137549059	0.64656511073008
hsa-miR-921	0.925641543468834	0.858188803217261	0.933115249367447	0.889573582949747	0.953506057292398	1.01795319844343	0.942367216629742	1.00266668787953	0.921520808264478	0.845549836856836	0.844059090687213	0.866401177013832	0.843014589676114	0.868809642849192	0.793109801206706	0.865616781937961	0.949246577226229	0.823984040514206	0.80602552075952	0.805242954347142	0.905466171844759	0.788584414535185	0.876942143542748	0.825000375955833	0.865724941274553	0.820973295332396	0.821056924286803	0.82632633669604	0.92197092726218	0.867949864287066	0.820871521326182	0.859285313534046	0.818713023387923	0.928092419743221	0.836910753308004	0.969995199032782	0.897378831638225	0.86683202185042	0.921915750153609	0.849098983475311	0.848649181380994	0.925496005823444	0.941832160099126	0.861122021867701	0.895430157875165	0.910333364832586	0.980679033679716	0.872300427683038	0.882544502657726
hsa-miR-924	-0.330614405459056	-0.534968337077782	-0.233278720926894	-0.404285043253706	-0.329564276392103	-0.222803855178687	-0.447423119682402	-0.319839226779113	-0.389322661856013	-0.485009231583011	-0.51995225538732	-0.523540268954664	-0.244745382063587	-0.279328873896684	-0.506170103212362	-0.347119364848853	-0.439784839950795	-0.503526177997441	-0.397464934537002	-0.541707066880308	-0.42294904183071	-0.500137674102943	-0.468835952617987	-0.568009371395612	-0.449117832235441	-0.386743504780614	-0.445160896029191	-0.532462823485412	-0.346108602494272	-0.453742781974122	-0.420097648330269	-0.472752149311306	-0.715576736831846	-0.426030189662636	-0.595555979408506	-0.527048881939497	-0.53391312434267	-0.191377356168154	-0.489757390851926	-0.513158034376254	-0.454493171640335	-0.376626612412024	-0.432527653499641	-0.500836522792244	-0.435741093499987	-0.544524336223941	-0.345314303568719	-0.375257674634937	-0.439107781797341
hsa-miR-509-3-5p	0.536076265095377	0.440731713991181	0.545991129445294	0.377324456014395	0.482023769261872	0.524309194717969	0.47623273576326	0.566419749748245	0.368583009001287	0.339680800010508	0.499773548238455	0.394355706854968	0.45645716548471	0.382119215994454	0.36061854548607	0.257320912657352	0.49102435276262	0.365732530536713	0.529514661601756	0.553679755295014	0.512141097867351	0.507792504321642	0.562803642281198	0.46124992214009	0.499295350688929	0.447625808924399	0.436778698124397	0.392520812015201	0.437262984971153	0.551100611806356	0.496061387005969	0.573562668278857	0.465266081824916	0.534642970455872	0.456223573368065	0.595893078292848	0.525673858721751	0.536053402538663	0.547824574026958	0.539672449367627	0.519816592379515	0.473647294919701	0.517709427179025	0.593186802172389	0.453834201152918	0.444349989215964	0.629854959389508	0.587083474533146	0.46296116551047
hsa-miR-933	0.492176634316554	0.395486638333378	0.410904550846722	0.34457692318409	0.470111327480923	0.477356043860143	0.347224100732961	0.452555055412873	0.378682013845567	0.336199031028579	0.391792733200703	0.379179732423408	0.49256027726799	0.464408401389621	0.26903062135165	0.2461936366011	0.434620512403313	0.30450278104292	0.5260432502624	0.387344848336809	0.464613647959801	0.557501160101332	0.543202009411267	0.37265336785782	0.520977952599144	0.41185558800827	0.516064657078241	0.352056216937746	0.424517085287226	0.453763891938685	0.496157818022697	0.423138198710598	0.307671445587719	0.444861404556702	0.389662109359389	0.542548186887672	0.514948835597137	0.413750617331411	0.400779646217532	0.497985538926178	0.551672030396124	0.502762272185939	0.428007624995537	0.476818594844184	0.527156263539852	0.39020715131348	0.523906174583838	0.489561800946073	0.497500279177493
hsa-miR-935	0.377163207490915	0.254199690606209	0.406771036293541	0.394609739617392	0.393173815988967	0.464280217301879	0.336618890465174	0.440324585864126	0.286723929994773	0.382064976590675	0.271354386621658	0.267410933375029	0.410670957684275	0.435303554777743	0.325352339946523	0.427350809346142	0.273893941631081	0.238788081100616	0.237877052223579	0.199018562685586	0.226193471339408	0.208100573551844	0.25901146572811	0.207556756953697	0.222173718511911	0.262231324970845	0.183567015690989	0.309145750044694	0.356737211800409	0.15594874134582	0.225147251746615	0.158283996787992	0.216967161408344	0.254227384357506	0.295511174085746	0.195416609354499	0.122784848954179	0.173551635375419	0.323417983878069	0.174631315764229	0.196755625349502	0.346559377467446	0.318227925158248	0.324559428602834	0.208746837760152	0.276167760502119	0.357787205835167	0.21572865272089	0.258887722237171
hsa-miR-936	0.335430550937622	0.333438939526314	0.413809949450815	0.440005147532561	0.469844551576448	0.380818220161342	0.280740500998644	0.307914967642746	0.380233603304049	0.402930854399324	0.340721621484641	0.218428687226677	0.332784228173978	0.385863993140863	0.260866779625441	0.298594443419863	0.520006012794067	0.247333661413125	0.396887755255034	0.451265003353682	0.291555947750671	0.381778201955861	0.568644888437816	0.35536274269354	0.325124514579339	0.35486951785451	0.410521075544054	0.45538032625492	0.401701119243544	0.180275328022363	0.473633698834602	0.436510451981686	0.163164142756142	0.470541056863178	0.288639427916019	0.288593604897173	0.394068887814446	0.440203897563092	0.351467702687848	0.286727045257844	0.478152433963214	0.543289619688091	0.405949456078339	0.364778389221895	0.489567682121011	0.503078895306265	0.474786082268291	0.392018050678392	0.466410983678712
hsa-miR-937-3p	0.278780170843404	0.104709597858844	0.312269564577522	0.17237078325237	0.232537679176597	0.172326392229456	0.125563143158923	0.221969290230045	0.217504657211268	0.223031218233364	0.176202733019972	0.127359957210338	0.313775055754536	0.384553949026365	0.0934634525713092	0.227064484424486	0.156761027687641	0.128525243287255	0.144609785670129	0.076458391161989	0.138155169429503	0.114259974231166	0.0648275525596641	0.0689582741061515	0.134353655630655	0.162433166955601	0.147296575057243	0.109441008277438	0.260252870108624	0.090016659332945	0.140585861246033	0.0332563044808049	0.00981529277039044	0.17801835769149	0.146968515237004	0.106307543775772	0.108677053941034	0.0594392543047367	0.0926837924666497	0.056778061973632	0.0739398065693134	0.298294281256287	0.0892389897388561	-0.0303021386944286	0.115461839039508	0.0516959382499992	0.199910341934508	0.151377458649364	0.0359595265628365
hsa-miR-938	0.330632955246542	0.144115558469295	0.248980926001041	0.299657693083593	0.173853972221539	0.152082419567244	0.147044574085057	0.189903770892134	0.146316601305291	0.070370439890215	0.192010587147332	0.126808303019583	0.263339383787977	0.353111940050334	0.0983045086977343	0.192397103045707	0.198112038271356	0.0984280896959613	0.184341959310867	-0.0209633503386831	0.135501922453079	0.0167338866696811	-0.0501097854299613	0.110831895001827	0.0894951826395776	0.0291715645332846	0.0901317091889457	0.00855225286883025	0.142519953765962	0.0696383576939384	0.0743578464210891	-0.0143098521874563	-0.0210376899313936	0.217112231227196	0.0545190363458214	-0.123304534444029	0.203435813361721	0.0651023581911209	0.200303363761589	0.0745967851462422	-0.0347619685890677	0.0501979422678082	0.172480945989337	-0.0644501558633496	0.0473060167714467	0.00395661633321589	0.0952910253910169	0.0607566086913351	0.165194178482775
hsa-miR-941	-0.330614405459056	-0.534968337077782	0.155625169994938	-0.404285043253706	-0.329564276392103	-0.222803855178687	-0.447423119682402	-0.319839226779113	-0.389322661856013	-0.485009231583011	-0.270610871683512	-0.523540268954664	-0.244745382063587	-0.279328873896684	-0.112094813900958	-0.347119364848853	-0.439784839950795	-0.503526177997441	-0.397464934537002	-0.541707066880308	-0.42294904183071	-0.500137674102943	-0.468835952617987	-0.568009371395612	-0.449117832235441	-0.386743504780614	-0.445160896029191	-0.532462823485412	-0.346108602494272	-0.453742781974122	-0.420097648330269	-0.472752149311306	-0.504164579490156	-0.426030189662636	-0.264356161808178	-0.527048881939497	-0.53391312434267	-0.499220637189515	-0.489757390851926	-0.228695978340648	-0.454493171640335	-0.376626612412024	-0.432527653499641	-0.500836522792244	-0.435741093499987	-0.544524336223941	-0.345314303568719	-0.375257674634937	-0.439107781797341
hsa-miR-943	0.353183001758902	0.274982585384501	0.424969978242873	0.345653804786214	0.301887940270079	0.360122731186158	0.311802348502367	0.399064414155867	0.299367617793048	0.282003561825581	0.201886045529887	0.253021843801907	0.320546415111715	0.31066755920223	0.2176622923699	0.36582878710898	0.244304474673157	0.327603881709659	0.476778155737631	0.349639464140019	0.262631323196144	0.141221110888605	0.218886168202628	0.178049339046968	0.187907674845493	0.267144045003233	0.169472375013059	0.155896863118793	0.246466198672069	0.17248718222733	0.123011182041705	0.119803746253108	0.0461736874754681	0.298267530980191	0.152933027092677	0.127638960657039	0.0948786925530192	0.0621207878569181	0.171685328333844	0.161655460072717	0.190256027444901	0.23759793072328	0.207559420084204	0.253830271001267	0.20288434896924	0.218112190537358	0.30616431218244	0.251528415097838	0.357553948165463
hsa-miR-944	0.0802331590993955	-0.534968337077782	-0.233278720926894	-0.404285043253706	-0.329564276392103	-0.222803855178687	-0.447423119682402	-0.319839226779113	-0.389322661856013	-0.485009231583011	-0.51995225538732	-0.523540268954664	-0.244745382063587	-0.279328873896684	-0.506170103212362	-0.347119364848853	-0.439784839950795	-0.503526177997441	-0.119681571983937	-0.541707066880308	-0.42294904183071	-0.500137674102943	-0.468835952617987	-0.568009371395612	-0.449117832235441	-0.386743504780614	-0.445160896029191	-0.532462823485412	-0.346108602494272	-0.453742781974122	-0.420097648330269	-0.472752149311306	-0.715576736831846	-0.426030189662636	-0.595555979408506	-0.0689182466864121	-0.53391312434267	-0.499220637189515	-0.489757390851926	-0.513158034376254	-0.454493171640335	-0.376626612412024	-0.432527653499641	-0.500836522792244	-0.128004107702129	-0.544524336223941	-0.345314303568719	-0.375257674634937	-0.439107781797341
hsa-miR-1225-5p	0.866337814187557	0.854708273324351	0.933672431237247	0.878094289889108	0.915157852714841	0.934971763170142	0.920314634051187	0.981603842294233	0.90951721092678	1.01015613201708	0.901708300322551	0.979408472166489	0.875536005042423	0.999014834488362	0.906989598960206	0.990108368565906	0.775325487785137	0.853427972710315	0.684142186069708	0.741270830254408	0.842610179219242	0.885563540372339	0.832032840232036	0.881889626008563	0.878222168607	0.971347813966694	0.865395955755121	0.882039547781859	0.90785216298157	0.771891540023492	0.743294334120932	0.744481036760801	0.743368202653765	0.810350538425368	0.825401881681059	0.714426618604307	0.685190095304659	0.743646770825045	0.746721302407896	0.830864346232548	0.795802314945744	0.880366752703227	0.822509901085895	0.909342428104841	0.740633543190401	0.960874142887732	0.918478036399115	0.917037662251736	0.940897163719397
hsa-miR-1225-3p	0.971061612275251	0.852565899390277	1.02069056180468	1.01147990873822	0.93499763181913	1.03572619628151	0.899455250402485	1.03445845305047	0.876320372449446	0.857190322571991	0.800415848648967	0.803592656240679	0.89016575412675	0.939905574782654	0.88866773097469	0.889876636757372	0.80617735989751	0.764656102484922	0.891448197125817	0.770278710712138	0.802589375749643	0.764175513227663	0.819612375929315	0.770921833120702	0.857366512488736	0.839078284261045	0.811643366795568	0.76636213279626	0.877760173123387	0.818244353495805	0.840054141624252	0.853651974413509	0.90585269959612	0.811025576701833	0.806312353938161	0.967476726021307	0.838770597017032	0.824888454930861	0.878236951128043	0.789188743957402	0.839825392007917	0.909873963824898	0.876797525403035	0.880541565653001	0.870596839783545	0.815829967837945	0.938195088189139	0.833474531411138	0.85487153584048
hsa-miR-1226-5p	0.631074199617085	0.582847489573513	0.554967123430032	0.608126450893562	0.541195786704884	0.608471388611998	0.62229413017024	0.662499586358175	0.594679393068633	0.538564510127899	0.617727151152855	0.545830350865106	0.57807190534679	0.601016334553946	0.397188547269694	0.572999787379735	0.657765333997349	0.622564351000894	0.554524956161983	0.599992020965273	0.622334916098749	0.664396024571547	0.639672913303604	0.589447409940188	0.624048919658934	0.591638852815434	0.671516418891844	0.568499177673927	0.733990524387928	0.613611699343943	0.556893008475316	0.597129306774184	0.529536457307785	0.583673285424775	0.655379786452581	0.636639987867016	0.655700347003955	0.623321837008725	0.713591705096218	0.596419137860925	0.579549942601648	0.714094143795207	0.658260504917628	0.585866127162743	0.643894922642148	0.615781434449096	0.737301979897002	0.607272339101777	0.623555761826388
hsa-miR-1226-3p	0.328816425001021	0.217398236556074	0.243113858961065	0.137060898546469	0.339856100066935	0.230774880928216	0.264405539797544	0.397770964974422	0.301181735796428	0.239229849545648	0.171499333141887	0.214873719830217	0.274964960460193	0.334654609791258	0.211231039146274	0.300271086931971	0.276565621363522	0.215808321297484	0.137376168425937	0.0904296329681824	0.265795728415944	0.264862764589732	0.200953425268546	0.165170671352751	0.246670752650155	0.276604499646619	0.130729670044198	0.165198011695	0.262710344699396	0.210634809391338	0.208159968745029	0.109311805163662	0.155394022999078	0.211155917224011	0.0992458135342719	0.0862972181757315	0.159566774488407	0.155778544038367	0.0537250553705277	0.180496756817088	0.227042702634234	0.238809919347998	0.191893117012613	0.195145199910372	0.268745696055602	0.185275519810598	0.315548806451363	0.209549701298672	0.27762538468427
hsa-miR-1228-3p	1.20004110332472	1.07973527305107	1.20897216919581	1.18904917464695	1.14322364944013	1.24035530322195	1.12980755364746	1.2192134403377	1.10984451917859	1.06128396154313	1.06359228892507	1.00863821386007	1.09110044416072	1.1067655830825	1.0697746699395	1.06231502720291	1.03728698665185	1.0114316543285	1.15163918734197	1.04144022568221	1.06240766348672	1.04338722886512	1.09848548227394	1.05834077032462	1.11346823165421	1.06631119727727	1.08514899444753	1.02570590966975	1.13254972330387	1.114370039487	1.10807018422857	1.10738766288801	1.15351336053606	1.07270043289963	1.0830004627213	1.24777544065063	1.10023578816454	1.06933059402578	1.11972132847785	1.01906710686929	1.09602990824403	1.09757941038785	1.10257447763625	1.06729271210023	1.08923553234444	1.02473238566901	1.15017773010243	1.04574875103168	1.08459650795662
hsa-miR-1229-3p	0.959042290612206	0.767300583530383	1.01675296577785	0.980452704253699	0.918067434979926	1.02262805831925	0.815760530363361	0.958300782435675	0.863181326252632	0.824685005952407	0.722463488552007	0.765816686965443	0.918230075638955	0.921494747557063	0.881325121457299	0.921725154303488	0.787144121801594	0.761090045772336	0.895651248959157	0.71987908764321	0.771263495310387	0.702114604158583	0.737313016682227	0.672413987687661	0.754059992903113	0.757004806361246	0.69839461223114	0.698585885690173	0.857972347724875	0.831493272672718	0.847420384222499	0.778706511449467	0.875086464786927	0.820511855680148	0.819668915002841	1.00955158633072	0.793732670970298	0.774932515790924	0.881040179590401	0.735379393208393	0.815727363615666	0.834212400222841	0.860684323001395	0.8262837932944	0.828216252957784	0.747859946480978	0.8507394616707	0.824764677582021	0.837109007415362
hsa-miR-1231	0.821614495499369	0.762055853738953	0.836097058744301	0.775951027930057	0.860901365863205	0.84008566082665	0.803683892556946	0.839305445587234	0.842774723770666	0.846406996652554	0.789522404711358	0.803656593317151	0.85029552709448	0.869400549840035	0.847445653788022	0.869628325606936	0.763143320029347	0.759978007965271	0.661875410439647	0.684670210655642	0.781364226667264	0.765987329035663	0.803990721530097	0.759792409277828	0.782433396945425	0.786792239407892	0.757966277912568	0.747026911634381	0.813042762652522	0.694126867617805	0.741641160489331	0.645381084532913	0.691378583765247	0.729838530887876	0.755934961217479	0.640922949216374	0.680412704306191	0.688557382592546	0.685287257842636	0.680537559849002	0.729152158270841	0.758554411141865	0.713230832816574	0.734981769953006	0.73845202026	0.766592389969614	0.834787350570785	0.775027167961153	0.773246411582782
hsa-miR-1233-3p	0.613242367047488	0.520630225919653	0.676991315597521	0.603084438703121	0.585422249785041	0.67660557598331	0.554194542026846	0.65184060751407	0.599005574663464	0.563254906855105	0.552773145123844	0.492836450317291	0.583756953418389	0.584038967476783	0.589721445422971	0.546762697071403	0.490571161181785	0.539633670465376	0.510140984197932	0.459286767018215	0.556761174866676	0.471223801297308	0.531923472203173	0.526294725105732	0.566474013159532	0.542559394468749	0.508529594738186	0.490538233491304	0.597247330149392	0.496371672457439	0.51220983022748	0.48190204736769	0.470066135697857	0.546210157330168	0.520373322178915	0.414739549739546	0.478482408751757	0.451573230592288	0.445023934060108	0.411422011561256	0.525375225701552	0.585024008937143	0.52389775378289	0.495208133276761	0.520045681629415	0.479638793555871	0.596515878989624	0.499383892477971	0.528712374327413
hsa-miR-1234-3p	1.15992650773392	0.96513951957123	1.15897575601426	1.17827063169413	1.05354114685714	1.25545701621645	0.98880231475088	1.08079657439924	1.00599290080174	0.938703129117724	0.932544366073065	0.921148736017464	1.03518539040422	1.04907233690446	1.08444446165473	1.03301276432543	0.997244211424417	0.921635480079831	1.10089448764649	0.963288255358336	1.01429601033554	0.969956051420167	1.10840155280029	0.95658627424034	0.931286092020283	0.90936122821988	0.914155059449784	0.881233332890434	1.038782084876	1.03139650128945	0.953195798856309	1.05224531052376	1.00941551051384	1.06492411937252	0.97975265458429	1.30822977233171	1.05341642666205	1.01504190596514	1.15405321205627	0.948450027632009	1.02085425437469	1.08602070318315	0.972590253648013	0.991306122941873	1.10471908879971	0.876607953037424	0.991191080680851	0.950246070553913	0.977815596592043
hsa-miR-1236-3p	0.587775291009927	0.484002244600907	0.552316942953605	0.493418496045963	0.501920330245331	0.606015715880761	0.493228986475243	0.606331247154716	0.540872123848216	0.487367155229555	0.498185110229028	0.477794065269375	0.526506982478832	0.50063532841365	0.420329422434405	0.51498920273838	0.492881887236414	0.521916248509538	0.489305253082786	0.413596233245255	0.500215486485886	0.469989271482446	0.495391401306798	0.459338264052279	0.556466024432843	0.528820002028967	0.490452014245232	0.450842677739435	0.561725120150466	0.474965024874209	0.512079068978391	0.434545715457928	0.480125775051845	0.49416809256016	0.484794274851331	0.439202297513265	0.402583471075591	0.430016135587133	0.434758604921821	0.503500376826844	0.492097262783636	0.552895609971982	0.481176194631078	0.490857517438217	0.494039219892454	0.432830171718459	0.601258291251851	0.48302759874242	0.454608881569583
hsa-miR-1237-3p	0.808193655921485	0.719186397504706	0.807788161883065	0.760804643583634	0.780554381267379	0.804000816367006	0.750763643603984	0.847854856171636	0.746989913971951	0.728969647619395	0.745781856075904	0.696104775464372	0.706598961889969	0.721754623286057	0.690706050065422	0.715229904057335	0.695911000769446	0.734808467054487	0.737464107479426	0.663616860224958	0.755057306508745	0.731188365363674	0.772195785986854	0.702873985420632	0.813689642167599	0.792708773036734	0.751998191948147	0.68296921731751	0.781353363079893	0.724827413592345	0.738971855499865	0.702879836798079	0.708417730006188	0.72243204155989	0.713786577627404	0.756312460743832	0.693675603139514	0.660736288542254	0.669701830380142	0.709307790978002	0.741587645016275	0.735060565631591	0.733452714219914	0.720786285315867	0.73924071154104	0.669137764118587	0.801950584629294	0.754820954267613	0.725006811917375
hsa-miR-513c-5p	1.08873997882055	1.12663044272632	1.09173598226408	0.996944089991351	1.04225854162667	1.12978482684694	1.18375477356397	1.14334643226568	1.07126570160308	0.985242213798184	1.15022313069419	1.0942578110115	1.033591926557	0.984685405114363	0.855101808049815	0.942133994410472	1.17675732921348	1.0275637266046	1.03791908475098	1.19479119367914	1.1465892970605	1.11101025226771	1.22578552260654	1.11475798553129	1.15854105331094	1.06199774519769	1.08918484116392	1.08018476911763	1.09894227550796	1.13569176902373	1.07188745735324	1.04782959364148	1.02201981883448	1.12557432853914	1.06056267407458	1.21423628371214	1.14418683882848	1.14684968530904	1.09901368260305	1.13263615755242	1.09441073941955	1.16116934491639	1.14771891936826	1.05356275818638	1.16314599725005	1.16848115192484	1.28827759451748	1.07801857096031	1.0901394604478
hsa-miR-320b	0.730168128959875	0.730626745028964	0.833912082872374	0.810529379951662	0.760320215532885	0.707428938095918	0.6959905142487	0.718457507639805	0.728317469013447	0.64458299177471	0.704977566363462	0.744978199218794	0.848765536663016	0.843442090819656	0.791601487111649	0.824857942167965	0.671984621148108	0.570219800018605	0.704810591007565	0.690392773129931	0.682983349290594	0.585187941718397	0.621856144882509	0.581708282229603	0.635947428692634	0.691094280526683	0.722842918712013	0.634117944816134	0.736889590317379	0.834549801325505	0.626458663783542	0.687943593251639	0.67504759130706	0.673773783210896	0.705217991720003	0.664258034824968	0.68866262416942	0.658661816119528	0.741054674162225	0.7883502561192	0.643364134663674	0.711620314397612	0.652171866743983	0.737525141418873	0.602778778520693	0.691588012631144	0.654692323354268	0.680741715484309	0.758874252762059
hsa-miR-320c	0.534334079844691	0.533087952664384	0.701305060404975	0.59726945560796	0.551734558769144	0.503611190748588	0.503507836740315	0.471386478613985	0.504465402923725	0.505672115302397	0.547251398267695	0.575511882418781	0.703582994255403	0.720369133548674	0.66869105624313	0.717208119718034	0.507651416864612	0.332597475660765	0.541412514832463	0.517256483898632	0.476389374116629	0.358088532673132	0.386061759162752	0.345252455869761	0.391927390473324	0.516008434367099	0.508773498031606	0.440203121648484	0.505258349800976	0.640610262484565	0.45829049605138	0.482086307447694	0.470145732071982	0.48736035051293	0.520051626626346	0.396144337558931	0.496155970121257	0.508560926998045	0.571883501945393	0.653815037022711	0.446843195420477	0.495998620277776	0.473417179719043	0.534461494643154	0.381665042963728	0.476520660070962	0.440517074293977	0.496865785431039	0.561341470709019
hsa-miR-1296-5p	0.398744868149359	0.294437076833591	0.371121809173867	0.234935167340885	0.32981418773895	0.417126395669851	0.284766534346406	0.485512997056496	0.338780973559891	0.33356278240262	0.313826373039167	0.277543583483533	0.371134389364418	0.448860680326155	0.364690748682538	0.377557614941545	0.294798941448779	0.457966945625142	0.34091230045823	0.280229742424284	0.329416361899805	0.290932675661022	0.313430872123568	0.287972703997302	0.325045404580075	0.340252164467954	0.291016232726023	0.330208740333741	0.377632801970219	0.34664008807234	0.304944887166767	0.32668158547971	0.272590010072145	0.306761820920738	0.261093769942123	0.323065184012803	0.318029208707367	0.262412964154676	0.300283667984933	0.298726557897027	0.308568891635158	0.422705413248723	0.363477603561557	0.30028942477635	0.338338031485404	0.299376405481268	0.405850570754832	0.329814090536432	0.307408665989576
hsa-miR-1271-5p	0.357301309652707	0.280855450999702	0.420723085862583	0.396855046428137	0.300977720000046	0.436761430092471	0.315680679284595	0.377830010325031	0.293291723103362	0.239904586781383	0.290855802271173	0.282916193164364	0.373322503334562	0.393940975290149	0.245793227862882	0.316918695418434	0.289242144547512	0.258808069267705	0.265981385786271	0.308616045517038	0.317426216473632	0.247763652232299	0.240641891897182	0.229022164112205	0.276050521837863	0.148051245716399	0.210019733197746	0.224487907234585	0.342363759804385	0.351370360039645	0.290368926024594	0.25454386552086	0.232281913873105	0.322881401242277	0.247328457197923	0.362617982835703	0.274326148647911	0.27681215961724	0.301082782851274	0.284110559126367	0.210489152039658	0.27455706290921	0.334223548440149	0.24812107225459	0.329454601241912	0.275136358889909	0.345765551181964	0.350508529284892	0.284834676115499
hsa-miR-1301-3p	-0.330614405459056	-0.0314309070800379	-0.233278720926894	0.200691560884364	0.227932002165283	0.206393280360996	-0.13374104084592	0.137246412246249	-0.0790023521114007	0.15983476938857	0.0526172245898522	-0.00123816538287402	-0.244745382063587	-0.279328873896684	0.144915496932524	0.0672290517646618	0.148245030337578	0.106446635715537	0.248218533894243	0.116100171513119	0.0956372143977229	0.189061636944731	0.161898452420631	0.164936861139376	0.219185080470653	0.135524917517245	0.256807075430825	0.144174381658994	0.205546620516835	0.198290744194463	0.113883929780805	0.191096282966763	0.142706318866785	0.154079237755952	0.105909841759201	0.153076916065388	0.0282860584600616	0.138635707763138	0.0507705458333758	0.130180903729489	-8.06341120239106e-05	0.230290478885044	0.134307219193725	0.112384623670452	0.15255394107916	0.152341331043215	0.211667979666429	0.236429625209944	0.124479419615062
hsa-miR-1185-5p	-0.330614405459056	-0.534968337077782	-0.233278720926894	-0.404285043253706	-0.329564276392103	-0.222803855178687	-0.447423119682402	-0.319839226779113	-0.389322661856013	-0.485009231583011	-0.51995225538732	-0.523540268954664	-0.244745382063587	-0.279328873896684	-0.506170103212362	-0.347119364848853	-0.439784839950795	-0.503526177997441	-0.397464934537002	-0.541707066880308	-0.42294904183071	-0.500137674102943	-0.468835952617987	-0.568009371395612	-0.449117832235441	-0.386743504780614	-0.445160896029191	-0.532462823485412	-0.346108602494272	-0.453742781974122	-0.420097648330269	-0.472752149311306	-0.161241701634283	-0.426030189662636	-0.595555979408506	-0.527048881939497	-0.53391312434267	-0.499220637189515	-0.489757390851926	-0.513158034376254	-0.454493171640335	-0.376626612412024	-0.432527653499641	-0.500836522792244	-0.435741093499987	-0.544524336223941	-0.345314303568719	-0.375257674634937	-0.439107781797341
hsa-miR-1283	-0.330614405459056	-0.534968337077782	-0.233278720926894	-0.404285043253706	-0.329564276392103	-0.222803855178687	-0.447423119682402	-0.319839226779113	-0.389322661856013	-0.485009231583011	-0.51995225538732	-0.523540268954664	-0.244745382063587	-0.279328873896684	-0.506170103212362	-0.347119364848853	-0.439784839950795	-0.503526177997441	-0.397464934537002	-0.541707066880308	-0.42294904183071	-0.500137674102943	-0.468835952617987	-0.568009371395612	-0.449117832235441	-0.386743504780614	-0.445160896029191	-0.532462823485412	-0.346108602494272	-0.453742781974122	-0.420097648330269	-0.472752149311306	-0.715576736831846	-0.426030189662636	-0.595555979408506	-0.527048881939497	-0.53391312434267	-0.499220637189515	-0.489757390851926	-0.513158034376254	-0.454493171640335	-0.376626612412024	-0.432527653499641	-0.500836522792244	-0.435741093499987	-0.544524336223941	-0.345314303568719	-0.375257674634937	-0.439107781797341
hsa-miR-1298-5p	0.470072468753083	0.266742610405959	0.457889189730165	0.434621087383646	0.349247794592805	0.363783237821552	0.307393362698572	0.255196085806469	0.493165828712252	0.386054776037352	0.518778607984568	0.247648968740223	0.548084210195964	0.38507147405375	0.36872095949212	0.479364736219187	0.722790275542122	0.784571961393763	0.617634878472845	0.6401736467014	0.571940381247512	0.761735179338179	0.668780807771769	0.71531390794145	0.536759539617602	0.617873501038756	0.652281150009108	0.723608040602954	0.833875279676318	0.657113639110485	0.673009267407809	0.550411972213747	0.587836086280918	0.770239258114195	0.86769113521547	0.468548986424816	0.592732021547383	0.754311120445742	0.596442014394176	0.534793371426466	0.819287604962811	0.468023340881736	0.488943563534566	0.55326926412624	0.559496285920881	0.551272954195842	0.518478631261029	0.711141582645354	0.583949204005347
hsa-miR-1179	-0.330614405459056	-0.534968337077782	-0.233278720926894	-0.404285043253706	-0.329564276392103	-0.222803855178687	-0.447423119682402	-0.319839226779113	-0.389322661856013	-0.485009231583011	-0.51995225538732	-0.523540268954664	-0.244745382063587	-0.279328873896684	-0.506170103212362	-0.347119364848853	-0.439784839950795	-0.202261769245354	-0.397464934537002	-0.541707066880308	-0.42294904183071	-0.500137674102943	-0.468835952617987	-0.568009371395612	-0.449117832235441	-0.386743504780614	-0.445160896029191	-0.532462823485412	-0.346108602494272	-0.453742781974122	-0.420097648330269	-0.472752149311306	-0.715576736831846	-0.426030189662636	-0.595555979408506	-0.527048881939497	-0.53391312434267	-0.499220637189515	-0.489757390851926	-0.513158034376254	-0.454493171640335	-0.376626612412024	-0.432527653499641	-0.500836522792244	-0.435741093499987	-0.544524336223941	-0.345314303568719	-0.375257674634937	-0.439107781797341
hsa-miR-1180-3p	0.285270299079156	0.223804494642011	0.423185271886676	0.356381354005199	0.354436132739068	0.367786882154695	0.359553806202538	0.358547600334624	0.321628922298103	0.330085956140746	0.339531438510902	0.30645361695514	0.351447361555373	0.331737071696391	0.21263464236255	0.421478740520997	0.354573824769276	0.445233902491513	0.463711545060994	0.283634676295935	0.425674365156195	0.450213597506206	0.399861194881978	0.2618841103203	0.355175833870809	0.4267682222549	0.346299115680594	0.314700369681191	0.465759528345609	0.336193004543288	0.370051685861537	0.381796080525783	0.33662046163714	0.335476150268986	0.460702071337403	0.334939452706236	0.289275073125241	0.291809460704406	0.369901991399404	0.393084975146541	0.423474306268137	0.318221434459811	0.388872003638278	0.495979719695087	0.35425130366871	0.431184242080756	0.265634676131932	0.609126979245717	0.392489100337071
hsa-miR-1184	0.0881834772974108	-0.0839845049212304	-0.233278720926894	-0.404285043253706	-0.00232563007430138	-0.222803855178687	0.101629510066668	0.0488871832107872	0.0476293067150518	0.164578387637119	0.0286620058732427	0.0381459917617564	-0.244745382063587	0.146893344719123	0.0427861008140748	0.104018413476692	0.0921264881960188	-0.209844805298294	-0.0338212983173505	-0.183242848371205	0.00715406118588795	-0.0147475501057856	0.104387567206453	0.100738816713392	0.0781403146001663	-0.0267270253548033	0.114744100664654	0.021744297983663	0.130459095325393	0.103220865459621	0.0186562075334386	0.119599155774068	0.0251344527274188	-0.090706376758272	-0.128642062292876	-0.00831521051196435	0.133475314605064	0.066743981645403	0.0617344546742714	0.0618691910284525	0.0810135846390748	0.178361926759238	0.0487539895270961	0.0471691660169325	0.0709496262615266	0.0633499341907848	0.125680176508807	0.145442299541034	0.1011006678274
hsa-miR-1202	1.08910632525452	1.13480090285462	1.18870686394498	1.20278574401122	1.17403604472185	1.25314570882209	1.10426898950566	1.31927944323111	1.20042833537573	1.21091988075498	1.07197644153202	1.11523806116154	1.16041587452377	1.15869983145374	1.01364753095569	1.15561878923756	1.15548899260723	1.16320663643329	1.01375165456755	1.1722064042357	1.01492494569995	1.09611571469955	1.15698430915748	1.16004712403218	1.09890041845529	1.13343408105181	1.12442773546312	1.12191122643714	1.05999993860565	1.09891930056314	1.09815643886956	1.0671596760428	0.972034681338427	1.15861341312399	1.01729936533318	1.13347988943706	1.14794480059921	1.14127647073204	0.953085057901627	1.09714178818354	1.10933399703808	1.23486564529604	1.05559749477085	1.07522004638615	1.09247267180305	1.16060834648527	1.16703273696732	1.07219325146509	1.16065739826228
hsa-miR-663b	0.861222991048687	0.753097267576615	0.863550705560197	0.888033830239679	0.814901937658997	0.880525606403997	0.79190854902307	0.923596584038495	0.835575813443721	0.850338263055709	0.751334159623018	0.698313935085186	0.777045841717108	0.839388196766074	0.836092808540933	0.806009817990566	0.67100282221031	0.763020895865275	0.683042953499805	0.606830949329804	0.657928474842833	0.716729540493169	0.781381443282581	0.775542774459919	0.793521614468326	0.802091827494776	0.80500616480687	0.716533839303267	0.798155493551584	0.672262420375757	0.755694505983517	0.696052010514317	0.697468043766617	0.74305766571924	0.720403707220824	0.663241338560468	0.668110215581538	0.676878664209273	0.699021664761342	0.630072916260666	0.765915826990813	0.781086305356329	0.721011875331887	0.727338543829484	0.741824398444253	0.720276826604187	0.804832790240083	0.642211750307398	0.753652751303698
hsa-miR-1204	0.383682716471669	0.172448536890817	0.261125687667541	0.251427806444966	0.334011421492371	0.336403257624054	0.277162358345647	0.230933050975096	0.294638914579522	0.261029507078972	0.264145519566216	0.143819757272591	0.283216236150122	0.158030633535318	0.19894735661387	0.278109866956698	0.141207206571829	0.195711714171663	0.18101441780651	0.182437836939232	0.31424943118292	0.179243667950796	0.227964242392295	0.146106958473715	0.300229933961112	0.193050510566373	0.184552149444084	0.194066587872749	0.30014741046716	0.138016573528657	0.195319174861496	0.209346166041179	0.187472420630516	0.200693416722725	0.24368579263291	0.0614818046737718	0.129569738878373	0.112950613243804	0.231711292857958	0.19558743807173	0.159187262565153	0.262705794673361	0.233323508400398	0.216671700848732	0.240753979364325	0.207201607026595	0.294242392115897	0.253103437204296	0.167545880309844
hsa-miR-1206	-0.330614405459056	-0.534968337077782	-0.233278720926894	-0.404285043253706	-0.329564276392103	-0.222803855178687	-0.447423119682402	-0.319839226779113	-0.389322661856013	-0.485009231583011	-0.51995225538732	-0.523540268954664	-0.244745382063587	-0.279328873896684	-0.506170103212362	-0.347119364848853	-0.439784839950795	-0.503526177997441	-0.397464934537002	-0.541707066880308	-0.42294904183071	-0.500137674102943	-0.468835952617987	-0.568009371395612	-0.449117832235441	-0.386743504780614	-0.445160896029191	-0.532462823485412	-0.346108602494272	-0.453742781974122	-0.420097648330269	-0.472752149311306	-0.715576736831846	-0.426030189662636	-0.595555979408506	-0.527048881939497	-0.53391312434267	-0.499220637189515	-0.489757390851926	-0.513158034376254	-0.454493171640335	-0.376626612412024	-0.432527653499641	-0.500836522792244	-0.435741093499987	-0.544524336223941	-0.345314303568719	-0.375257674634937	-0.439107781797341
hsa-miR-1207-3p	0.650925820369202	0.539587577073615	0.716647416573018	0.573687869678169	0.611005286648872	0.769571973695979	0.66595456648547	0.741572922888843	0.596130967610674	0.499354092845321	0.572022012975827	0.500549288535686	0.642291142222841	0.58378173932095	0.605654511533365	0.469281314173899	0.526867099624453	0.400865195479433	0.563732415725367	0.369080885778289	0.606844387196091	0.507421708974527	0.582155255649389	0.564468524738738	0.561986567955161	0.531541996073208	0.576479388193926	0.465106865131577	0.61387791929028	0.60357764874423	0.515371403809755	0.568923738315271	0.584748839712886	0.601627822915779	0.527877088173275	0.693887125138382	0.537258163655451	0.379051375599452	0.589532492448183	0.538337211159844	0.552825567488828	0.522243838833394	0.603295580895937	0.518167896696253	0.571197185990681	0.552657996967073	0.660308545023283	0.57786393159541	0.573027930783322
hsa-miR-1208	0.402734338406619	0.406509091916609	0.431818485481053	0.466469494828004	0.38200374733637	0.517988308957586	0.312241815987712	0.423976930073969	0.417874040691773	0.341237087499557	0.334046596378204	0.351880263322812	0.33265131544436	0.394710650972367	0.450568526871204	0.312155702106227	0.335023502751958	0.376855589707909	0.427408368056178	0.340417393565779	0.390990351281623	0.355508491813656	0.33187053284585	0.347270940225935	0.320284128344087	0.445724587073079	0.437306784410216	0.286725306352073	0.307136097715635	0.329123906891488	0.328524482105843	0.382730486710667	0.129813831733406	0.399443041768516	0.249631409636464	0.316883859203111	0.312837790651282	0.275118146819269	0.382985331982816	0.304222812090589	0.284708918002592	0.407990750198321	0.334498020052188	0.298339702952891	0.35131736687961	0.281337286032484	0.297723307459563	0.302411408259887	0.332078627902204
[truncated: 1,117 more rows]
[truncated: 12 more columns]
