# Supplementary material for: Construction and analysis of a survival-associated competing endogenous RNA network in breast cancer
Source: Front Surg. 2023 Jan 6;9:1021195. doi: 10.3389/fsurg.2022.1021195 (PMC9852745; doi:10.3389/fsurg.2022.1021195)
Supplement: Supplementary file 6 [file Datasheet6.zip › Figure_3/GSE97811.Tumor.Normal.sig.txt]

GENE_SYMBOL	logFC	AveExpr	t	B	P.Value	adj.P.Val	FC	Sig
hsa-miR-21-5p	0.610181895180538	1.56882661104172	11.2681658517983	27.4838217736932	1.24210405895845e-16	3.18599691122841e-13	1.52645165205377	Up
hsa-miR-182-5p	0.554555292634026	0.561121128949824	10.9120082816211	26.1916266129888	4.70781057955419e-16	6.03776706827825e-13	1.46871583528006	Up
hsa-miR-7-5p	0.540512569796328	0.0423838347552386	7.87938205301169	14.6719762493959	6.48173636642306e-11	7.91697799041673e-09	1.45448918562677	Up
hsa-miR-425-5p	0.529973370190228	0.524323209984157	10.6415718681161	25.2000585860676	1.30744939809332e-15	1.11786923536979e-12	1.44390254317821	Up
hsa-miR-96-5p	0.504366090618995	0.419996418742869	9.86975930863831	22.3241941391793	2.51883207169147e-14	1.29216085277772e-11	1.41849994101285	Up
hsa-miR-429	0.464505756070066	0.291467888656788	7.73158989055816	14.0964694879842	1.16962336958868e-10	1.30438432304129e-08	1.37984456004137	Up
hsa-miR-183-5p	0.388726809502973	-0.00188401831681118	7.83616195808572	14.5036974357364	7.70278483761968e-11	8.98074686749749e-09	1.30923748079872	Up
hsa-miR-142-3p	0.370753338264311	0.377356569619838	5.98839081421365	7.37210511228121	1.17105400636578e-07	2.6911971177111e-06	1.29302784028533	Up
hsa-miR-22-5p	0.363912239468178	0.169865237469462	6.48825850147046	9.27567069806362	1.65030496402349e-08	5.72031382800035e-07	1.2869109608843	Up
hsa-miR-18a-5p	0.356015046260112	0.131701826770027	5.11912380041708	4.16580060788721	3.22106077352727e-06	3.63503535756968e-05	1.27988576205243	Up
hsa-miR-22-3p	0.345856278796109	0.841495309056764	6.84885244698075	10.6655375746952	3.95582150828664e-09	2.02933643375105e-07	1.27090507550254	Up
hsa-miR-301a-3p	0.322046281142339	-0.0486818013439922	4.33621835523654	1.45498287097548	5.43635870256702e-05	0.000363131772710532	1.25010240478124	Up
hsa-miR-18b-5p	0.318403898870108	0.0871636152938454	4.28296647396221	1.27866027065577	6.54096580156385e-05	0.000418393448404271	1.24695024330246	Up
hsa-miR-340-5p	0.303781739002309	-0.073612504829762	5.73978843742527	6.43922525644988	3.0650982168954e-07	5.73866928929686e-06	1.23437584775386	Up
hsa-miR-142-5p	0.301454935826237	0.326704782290004	4.78014128635554	2.96688123358708	1.12004411882952e-05	0.00010115891425344	1.23238662988011	Up
hsa-miR-155-5p	0.291091820866907	0.370436844833826	5.78726441750367	6.61653471109702	2.55253887332531e-07	4.84982385931808e-06	1.22356591296513	Up
hsa-miR-1289	0.286926620423275	0.197559590761027	6.80874760068444	10.5104478502606	4.63898872086488e-09	2.24509548472045e-07	1.22003845406518	Up
hsa-miR-200a-3p	0.282042609679283	0.866047099675401	4.90885402038791	3.41799910742116	7.00380589573636e-06	6.93620159172346e-05	1.2159151944394	Up
hsa-miR-21-3p	0.278135583016955	0.406771580238465	6.98958257816363	11.2105650154227	2.26022623275857e-09	1.44937007175643e-07	1.21262677514156	Up
hsa-miR-5694	0.27618727895815	-0.00899863888109336	9.10198433745576	19.4043027222639	5.05209746279611e-13	1.43984777689689e-10	1.21099027467414	Up
hsa-miR-1298-5p	0.265626410429126	0.591693621747191	8.27590216312952	16.2140178752203	1.33305917565956e-11	1.89960932531487e-09	1.20215790672374	Up
hsa-miR-4284	0.263502164356893	1.82343738396025	6.955783679962	11.0795599528731	2.58567091495958e-09	1.57910616592174e-07	1.20038913368189	Up
hsa-miR-141-3p	0.262606389508148	1.03607552562538	5.98750316008322	7.36875566937051	1.17510361475105e-07	2.6911971177111e-06	1.19964403883436	Up
hsa-miR-5195-5p	0.257836584920192	1.24610663648692	8.93372904188096	18.7579114283268	9.80730903660054e-13	2.09631230657337e-10	1.19568435309953	Up
hsa-miR-1244	0.253419417897843	-0.0924122762496962	5.25734495903183	4.66410626978975	1.92140245476233e-06	2.48908954366938e-05	1.19202906890972	Up
hsa-miR-629-5p	0.252284468674643	-0.0905636072950623	5.96019386200949	7.26576910926638	1.30670451545344e-07	2.90554146154927e-06	1.19109168407396	Up
hsa-miR-3907	0.249169979520703	1.19915905483242	7.62324035224345	13.6744877319944	1.80314064131271e-10	1.80133856523478e-08	1.18852312958415	Up
hsa-miR-589-5p	0.246968094200516	-0.0258161648191189	7.15506829052835	11.8528159764758	1.16897001500786e-09	8.56688025284334e-08	1.18671055277002	Up
hsa-miR-4633-5p	0.24658911100915	0.832469091073702	8.36697694038738	16.5675054823201	9.27681059276429e-12	1.48718869815253e-09	1.18639885537511	Up
hsa-miR-1287-5p	0.237488605035834	-0.0141155745545573	5.96378905845161	7.27932017709005	1.28857869760539e-07	2.89930206961213e-06	1.17893861748225	Up
hsa-miR-491-3p	0.237023154432873	0.358582325562622	5.27215246946252	4.71778574754444	1.81745979673181e-06	2.37846141766179e-05	1.17855832284904	Up
hsa-miR-107	0.234571690557942	1.06936573552087	6.76497000140553	10.3412846589691	5.51946385939777e-09	2.5334077903263e-07	1.17655738726258	Up
hsa-miR-4435	0.234036095116939	1.17317449442695	8.6918679354531	17.8253877008375	2.55301503947832e-12	5.03729505866299e-10	1.17612067555483	Up
hsa-miR-103a-3p	0.233962070064269	1.12858514345604	7.08506188648071	11.580965871457	1.54524127178432e-09	1.10098440614633e-07	1.17606033004942	Up
hsa-miR-106b-5p	0.233066521366255	0.823305978556752	6.92803439593383	10.9720517355366	2.88748471697851e-09	1.64586628867775e-07	1.17533052059991	Up
hsa-miR-193b-3p	0.23207243781873	0.691674140306109	4.52151140696525	2.07724621920783	2.83384418497094e-05	0.000216333640906264	1.17452094251169	Up
hsa-miR-191-5p	0.227946449025632	1.00255785186988	4.84794523032244	3.20386612783831	8.75144726893296e-06	8.28319640030002e-05	1.17116670821821	Up
hsa-miR-3916	0.225507513245703	0.358221083605668	6.35546205797867	8.76691742919561	2.78500182845888e-08	8.81917245678646e-07	1.16918847495588	Up
hsa-miR-15b-5p	0.222736868086285	0.635671300597104	5.13522310322646	4.2235769140228	3.03366274951936e-06	3.46413887484166e-05	1.16694524426328	Up
hsa-miR-342-3p	0.218392422724278	0.879937943674313	3.59205977483913	-0.893296595072295	0.000650055242223028	0.00214870063956452	1.16343646102994	Up
hsa-miR-421	0.217070456928558	0.000289138016589324	7.23951914657706	12.181013244277	8.34663318841238e-10	6.48761034190235e-08	1.16237087286315	Up
hsa-miR-8079	0.214884908381322	-0.142909037148282	5.04455431209208	3.89913275411338	4.24819866364254e-06	4.57841578665677e-05	1.16061132242203	Up
hsa-miR-422a	0.213889072272061	1.06513855269003	9.04650633509219	19.1913984666085	6.28584776216506e-13	1.61231995099534e-10	1.15981047412891	Up
hsa-miR-27a-3p	0.212161927644019	1.19478351838911	4.45462621291829	1.85110108460341	3.59005657992664e-05	0.000259394228943996	1.15842281991624	Up
hsa-miR-128-3p	0.206771924243169	0.106744253866004	3.72072976526121	-0.506427059727137	0.000430576679555647	0.00186705920246481	1.15410295088038	Up
hsa-miR-185-5p	0.206306893277162	0.501333102967925	9.50002420565309	20.9246318356374	1.06078540202492e-13	4.53485759365651e-11	1.15373100316679	Up
hsa-miR-590-5p	0.20586301060034	-0.204671414141038	3.99254834827819	0.338321712892905	0.00017598612561244	0.000923117407353597	1.15337608239984	Up
hsa-miR-15a-5p	0.205124627226084	0.824168339589668	4.20159835546356	1.0115085274495	8.65980179531249e-05	0.000519174079487049	1.15278592592191	Up
hsa-miR-29b-3p	0.202689448127351	1.05876862677156	3.47900816187045	-1.22587574413076	0.000927475536251825	0.00286991795133704	1.15084173659425	Up
hsa-miR-652-3p	0.200383274076805	0.119510053885516	3.67665727678226	-0.639916281931153	0.000496256073819448	0.00197785524319179	1.14900356488269	Up
hsa-miR-93-5p	0.200000951844179	0.889215539711674	6.15921450998174	8.01890727992999	6.01442698561216e-08	1.59041290908198e-06	1.14869911287183	Up
hsa-miR-4764-5p	0.194209927228581	-0.102451155300107	4.70281033049458	2.69844581841142	1.48157914620563e-05	0.000125836109603227	1.14409743924447	Up
hsa-miR-1973	0.193788397749121	1.64583658212363	7.9745348484254	15.0423597393026	4.43318298409821e-11	5.98479702853258e-09	1.14376320343178	Up
hsa-miR-331-5p	0.192879008426031	-0.169547666721784	3.54219292922538	-1.04085936042923	0.000760970294531892	0.00241570396717117	1.14304247017362	Up
hsa-miR-7977	0.192055661328385	2.38007401943683	5.0970196175939	4.08659099097145	3.49699070583947e-06	3.86628498296476e-05	1.1423903211223	Up
hsa-miR-3121-3p	0.190595747321973	0.111880337951832	5.99523563114016	7.39793728588131	1.14028780104743e-07	2.65894382698788e-06	1.14123488076982	Up
hsa-miR-200b-3p	0.190484327022348	1.00756399838347	4.21178202527469	1.04479140432146	8.36209634074805e-05	0.000507063288747488	1.1411467458427	Up
hsa-miR-6765-3p	0.190088743597453	1.70608159566325	5.42105575478631	5.26059369352973	1.03610146182526e-06	1.45224057354196e-05	1.14083388911142	Up
hsa-miR-532-5p	0.186413610123659	0.0336624027529633	3.97772548393064	0.291339136151585	0.000184936959421199	0.000956377622813258	1.13793141773254	Up
hsa-miR-32-5p	0.185639091586886	-0.190732266890364	3.08740584838223	-2.32098161941147	0.00302037071420125	0.00758916528035016	1.13732067712866	Up
hsa-miR-148b-3p	0.182953595255308	0.0996817596353384	3.30295876707413	-1.72946741161123	0.00159275674126059	0.00451927106342193	1.13520558731016	Up
hsa-miR-362-3p	0.181155112584063	-0.170058388867691	2.89401176927653	-2.82674262756993	0.00524639909520688	0.0120766197533331	1.13379130676196	Up
hsa-miR-4291	0.180102350052782	0.571053575335066	5.80804161474627	6.694262435958	2.35581724159691e-07	4.6127261257222e-06	1.1329642590652	Up
hsa-miR-338-5p	0.178963457036068	0.0159992847514641	5.17874531001385	4.38012029172405	2.57903017559782e-06	3.12038320773982e-05	1.13207022680215	Up
hsa-miR-338-3p	0.178728308928402	-0.167938327056593	2.39944497293153	-4.00328276899164	0.0194444653441405	0.0365652885687099	1.13188572316791	Up
hsa-miR-374a-5p	0.178378311405767	0.100519431699265	3.19251589370804	-2.03609471043301	0.00221771018509922	0.00587647378592923	1.13161116122803	Up
hsa-miR-215-5p	0.178150410908517	-0.107471040653571	4.23534801444793	1.12197975330753	7.7106675785263e-05	0.000472025354150834	1.13143241633014	Up
hsa-miR-605-5p	0.177442418122526	0.376633144701517	7.68511342974484	13.9154611824988	1.40824869669449e-10	1.50506579459223e-08	1.13087730978017	Up
hsa-miR-5100	0.174133960298542	2.30390110336894	6.04407681488028	7.58247454420255	9.42818985745717e-08	2.30317209375025e-06	1.12828689877369	Up
hsa-miR-194-5p	0.172203209038828	0.202377132340145	3.59055036633204	-0.897782872439517	0.000653173863000293	0.00215623031994305	1.12677792824206	Up
hsa-miR-365a-3p, hsa-miR-365b-3p	0.171122114201432	0.716646536985831	5.41868877268952	5.25192365249116	1.04543767036027e-06	1.4573628393881e-05	1.12593388465416	Up
hsa-miR-27b-3p	0.171120484689827	0.99666626859125	3.61298268762769	-0.830983475371224	0.000608260642841484	0.00203946215540968	1.12593261292227	Up
hsa-miR-331-3p	0.170742176693905	0.497439010494478	4.94684814653297	3.55215406472166	6.0919749178289e-06	6.17625125068424e-05	1.12563740606547	Up
hsa-miR-892c-5p	0.168767139530878	-0.0512937789735177	4.2712282517696	1.23995009317767	6.81222251996249e-05	0.000427221290066107	1.12409747240934	Up
hsa-miR-4778-5p	0.168417922354291	-0.107145593120254	3.41499908299139	-1.4110315739693	0.00113104908352693	0.00338430148477609	1.12382540753934	Up
hsa-miR-200c-3p	0.167961567057654	1.26655959430968	5.36053412739894	5.03932231519816	1.30272956438824e-06	1.76799012309833e-05	1.12346997374608	Up
hsa-miR-190b	0.167936829810451	-0.25848499513951	2.5330002468812	-3.70293765465453	0.0138582317513086	0.0274701425364039	1.12345071027361	Up
hsa-miR-135b-5p	0.165953647604543	-0.1511942470444	1.98133548384918	-4.85423886326122	0.0520009846224228	0.0852829447292292	1.12190743415132	Notsig
hsa-miR-103a-2-5p	0.163152591983232	-0.0569625436694417	5.40241334986104	5.19234363221286	1.11191691911108e-06	1.5416577824432e-05	1.11973131492007	Up
hsa-miR-6507-3p	0.162406552305028	0.0564241754029208	3.99756579239132	0.354248128543773	0.000173051956054116	0.000911454347595087	1.11915243441264	Up
hsa-miR-363-3p	0.161790853373572	0.0300180800469711	2.15380644786762	-4.52007834186817	0.0351582740900558	0.0608108433642485	1.11867491565495	Up
hsa-miR-16-5p	0.160030084778817	1.27494192294631	3.8362890411675	-0.151718217410617	0.000295508586631797	0.00139085424265533	1.11731043730452	Up
hsa-miR-4520-3p	0.159870137486684	-0.141123657484015	3.73344135627539	-0.467739426175647	0.000413233559419029	0.00182434437161757	1.11718657129843	Up
hsa-miR-1246	0.15968635538071	1.58779249908026	6.41773788335232	9.00526094819734	2.17942636191566e-08	7.26003716664112e-07	1.11704426414551	Up
hsa-miR-29c-3p	0.15932219042452	0.9973641159221	2.47965594488386	-3.82449575243074	0.0158875077265551	0.0310605619806508	1.11676233551363	Up
hsa-miR-374c-5p	0.159235924837805	0.395995413611477	2.91812130339738	-2.76502815016329	0.00490315845625748	0.0114540996724048	1.11669556098737	Up
hsa-miR-23a-3p	0.158696024070804	1.3508100489958	3.56075799616785	-0.986080448052157	0.000717723647422078	0.00231567440960708	1.1162777374182	Up
hsa-miR-500a-5p	0.157546306528097	-0.164219059135192	3.63317863141694	-0.770613857036011	0.000570356384265596	0.00197785524319179	1.11538850385928	Up
hsa-miR-449b-5p	0.156725907093328	0.0760788902084497	2.30368768012029	-4.21032705949014	0.024612190313171	0.0447732398250238	1.11475441006784	Up
hsa-miR-454-3p	0.155989477795986	-0.238967357641488	2.29540788212167	-4.22789792872572	0.0251117404249896	0.0455205753993628	1.11418552454883	Up
hsa-miR-6826-5p	0.155681228957752	1.34729763437203	10.3363172017884	24.0705094850344	4.1816340787929e-15	2.68147285302595e-12	1.11394749107973	Up
hsa-miR-5585-5p	0.155552680692382	-0.12999829287452	3.11292300566804	-2.25245445626408	0.00280371881041426	0.00713965242975157	1.11384823958566	Up
hsa-miR-4482-5p	0.155360985951627	-0.0741847853257888	3.57737254455923	-0.936897999268355	0.000681012692049776	0.00223090364636996	1.11370024942925	Up
hsa-miR-224-3p	0.15000946428452	-0.0219547223104266	3.29159873167185	-1.76134407172313	0.00164841090434708	0.0046262138633301	1.10957675102516	Up
hsa-miR-1301-3p	0.149692607449467	0.101896469619001	4.79760520344318	3.02777772114392	1.05121454955389e-05	9.59560611959336e-05	1.10933308319357	Up
hsa-miR-1261	0.148598803509423	0.292090167360781	4.62986583067852	2.44710617833381	1.9257211176364e-05	0.000155329392035766	1.10849234207936	Up
hsa-miR-890	0.146199712352391	-0.136893115149134	2.91413904170712	-2.77524843709138	0.00495837967336431	0.0115460937450311	1.10665053618292	Up
hsa-miR-6822-5p	0.14199581745057	1.22973170630505	5.10219963637831	4.10514123362396	3.43031609897047e-06	3.80898735664903e-05	1.10343054105718	Up
hsa-miR-193a-3p	0.141857388866003	0.674942764440851	3.16612043279484	-2.10828096628309	0.00239795573086865	0.00624442279155136	1.10332467044991	Up
hsa-miR-127-5p	0.139072648535769	0.0630045077667692	4.22505986373204	1.08825294982475	7.98878112658792e-05	0.000485574018713223	1.10119704872106	Up
hsa-miR-25-3p	0.137139786332886	0.718048657580384	4.59021187980057	2.31125796030657	2.2191574614871e-05	0.000175683299034395	1.09972269903692	Up
hsa-miR-591	0.136425608002392	-0.079295354078478	3.21307721683	-1.97956779291214	0.00208619978916915	0.00559738750964317	1.09917843726785	Up
hsa-miR-3182	0.135889323373991	-0.0780650064653949	1.85614769801957	-5.08140554031306	0.0681948735248137	0.108175541491124	1.09876992199882	Notsig
hsa-miR-4768-3p	0.135730983329616	0.134317908197124	4.66726955852556	2.57575474998815	1.68381804342852e-05	0.000138429271839556	1.09864933537014	Up
hsa-miR-4317	0.135101474422028	0.519511006244357	3.91908578479049	0.106485170519179	0.000224835628977481	0.00111981240451891	1.09817005273866	Up
hsa-miR-4289	0.132391052582806	0.510386738314616	5.20195586326731	4.46381312284076	2.36467554279517e-06	2.93014143346359e-05	1.09610883415175	Up
hsa-miR-98-3p	0.132294987266345	0.209452314234287	3.59592180728384	-0.881812254420362	0.000642140252892462	0.00213546288108655	1.09603584954076	Up
hsa-miR-212-3p	0.131805975683404	0.455620955991652	6.10065134384593	7.79668194940129	7.5611955136401e-08	1.93944664924869e-06	1.09566440347301	Up
hsa-miR-3939	0.13146636329441	-0.110283792370597	3.27318083626999	-1.81286236960189	0.0017425532418164	0.0048477755588493	1.09540651292655	Up
hsa-miR-7-1-3p	0.131456885169221	-0.098204066317907	3.42605464840572	-1.37921735894499	0.00109310166768222	0.00328699387761419	1.09539931641886	Up
hsa-miR-339-5p	0.131137224314198	0.357169458831777	4.51231174745837	2.04604164077142	2.92781815884538e-05	0.00022152960405423	1.09515663346605	Up
hsa-miR-4715-5p	0.130994443564602	0.193672790338316	3.6861044903147	-0.611386826599651	0.000481418125919642	0.00197785524319179	1.09504825328646	Up
hsa-miR-3934-3p	0.13063493990472	0.130286628154417	3.66960131032294	-0.661194087791031	0.000507622130792456	0.00197785524319179	1.0947754133597	Up
hsa-miR-203a-3p	0.130104612638771	0.26796916919969	1.74716772108128	-5.26835564651789	0.0855690478992377	0.131035586783012	1.09437305351399	Notsig
hsa-miR-1255b-5p	0.129816440849513	-0.0862899216815732	2.95862831099249	-2.66047265040293	0.00437294947884774	0.0103953803644527	1.09415447929179	Up
hsa-miR-4691-3p	0.12969764171307	-0.0626584169797909	3.78747409724235	-0.302373919662976	0.000346693013656263	0.0015851472014765	1.09406438453723	Up
hsa-miR-302d-5p	0.129316440369389	0.0547512434029081	4.47114985537698	1.90681182849874	3.38676344852911e-05	0.000248201378442205	1.09377533958522	Up
hsa-miR-892b	0.129139732790554	-0.0242155431603172	3.84961027828856	-0.110400750650105	0.000282851744738909	0.00134603845130854	1.09364137741701	Up
hsa-miR-196a-5p	0.12720788297535	0.243512457319164	1.23357657377881	-6.00828055854663	0.222025405991973	0.293705604110062	1.09217791014357	Notsig
hsa-miR-7975	0.127000848008755	2.47660867563418	3.08837122631238	-2.31839653820595	0.0030118971904532	0.00758146839402597	1.09202118762992	Up
hsa-miR-10a-5p	0.12653209131306	0.516222742928083	1.57328657289347	-5.54531690116337	0.120751445960863	0.17649955444956	1.09166642860137	Notsig
hsa-miR-378j	0.126349562452863	-0.137873298430477	3.12772681636212	-2.21251087482775	0.00268478106520626	0.00687958384840564	1.0915283203951	Up
hsa-miR-3189-3p	0.124466517016494	0.24879141815274	4.45906170092323	1.86604545075224	3.53434972422483e-05	0.000256425269177582	1.09010455683674	Up
hsa-miR-4732-5p	0.124433770124982	1.15916214822632	4.73489325313667	2.8095703891155	1.3195215461851e-05	0.000113958678988714	1.09007981347136	Up
hsa-miR-2681-5p	0.12397124842264	0.0259541907005105	3.91360082406616	0.0892778973143402	0.000228964716911419	0.0011272447195351	1.08973039467839	Up
hsa-miR-138-2-3p	0.123769830567474	0.35251674336046	4.99882478659908	3.73638575505751	5.03052679066476e-06	5.33194265208889e-05	1.0895782656203	Up
hsa-miR-23b-3p	0.123730171594875	1.32197721131836	2.64699254783721	-3.43620807809225	0.0102863955994613	0.0213640523988812	1.08954831406475	Up
hsa-miR-4448	0.123064292717273	1.15441300345943	3.96836176408301	0.261712662983629	0.000190815450187713	0.000976929400661642	1.08904554682428	Up
hsa-miR-5684	0.122212419099898	0.858882360203579	5.23301488395002	4.57602796283655	2.10502437198056e-06	2.68626244484087e-05	1.08840268378172	Up
hsa-miR-3976	0.121798181952616	0.050600333286764	2.94689484728147	-2.69087006726168	0.00452078297632304	0.0107170132479377	1.08809021850694	Up
hsa-miR-5000-3p	0.121660392970244	0.5224120080329	5.91142220192936	7.08214705840923	1.57903671911372e-07	3.40355393657704e-06	1.08798630210028	Up
hsa-miR-4692	0.121123911006137	0.0502403367066882	3.65701809182812	-0.699075071719257	0.000528511223573593	0.00197785524319179	1.08758179768296	Up
hsa-miR-4443	0.120591066447745	1.5868557632345	3.22538349812851	-1.94561233686495	0.00201103075875859	0.00542978304864818	1.08718018471484	Up
hsa-miR-1260b	0.120211322137836	2.00105625225691	2.89378839457727	-2.82731259941493	0.00524968071148789	0.0120766197533331	1.08689405622124	Up
hsa-miR-186-5p	0.118937428904897	0.217256127589638	2.31452693349973	-4.18724440843859	0.0239715577404153	0.0438254067028975	1.0859347572483	Up
hsa-miR-375	0.118904003652648	0.371752077464228	1.29031664554268	-5.93830110223056	0.201741100333082	0.271350772078844	1.08590959793072	Notsig
hsa-miR-383-3p	0.118776408094218	-0.180689172605265	2.78941469015099	-3.08995285214642	0.00700848243507305	0.0154104292231667	1.0858135616163	Up
hsa-miR-196b-5p	0.118598347574649	0.160307371017211	1.9641293460016	-4.88623760426117	0.054010454051626	0.0882962489754115	1.08567955644494	Notsig
hsa-miR-4306	0.118362686072311	0.461597236758951	6.52025614419273	9.39853463871884	1.45444647353338e-08	5.32950743516161e-07	1.08550222722936	Up
hsa-miR-551b-5p	0.118058873386144	0.285931706264027	5.08679090181157	4.04998281939385	3.6324077359494e-06	3.9987664560988e-05	1.08527365874057	Up
hsa-miR-33a-5p	0.117902954755602	-0.0965606186408648	1.9894238298846	-4.83911196221589	0.0510787146789498	0.0840930058738807	1.08515637460617	Notsig
hsa-miR-29c-5p	0.117748693432095	0.176135114963829	2.3085270855319	-4.20003257488283	0.0243243125991921	0.0443438961030049	1.08504034959425	Up
hsa-miR-324-5p	0.117697833026977	0.306499208988073	2.84788437301036	-2.94373246663577	0.00596581794259556	0.0133761564884245	1.08500209853117	Up
hsa-miR-141-5p	0.117417139442047	-0.157494179592719	2.43933309706205	-3.91497777446727	0.0175950285627809	0.0335917718104419	1.08479101892338	Up
hsa-miR-4711-5p	0.1173711918216	-0.148346818739584	2.87598804414002	-2.87262528696933	0.00551737681042097	0.0125473725966601	1.0847564705463	Up
hsa-miR-24-2-5p	0.117317580898904	0.167887682294786	3.1373927260519	-2.1863564454904	0.00260968882426747	0.00672073477333941	1.08471616146286	Up
hsa-miR-656-5p	0.117115789910731	-0.0281680837506818	2.74769234405723	-3.19285630377637	0.00785229598361362	0.0169699164891276	1.08456445189658	Up
hsa-miR-3183	0.116736738499697	-0.205531827500365	2.46538653906158	-3.85665432461278	0.0164739142499814	0.031939221505066	1.08427953258078	Up
hsa-miR-362-5p	0.116629662835422	-0.0988988012718874	2.09293065425496	-4.64078593126473	0.0404615863344556	0.0685042699325931	1.08419906121323	Up
hsa-miR-224-5p	0.115205947080011	-0.18609997501407	1.11082573529623	-6.14939241812684	0.270940643063828	0.34609698678223	1.0831296530224	Notsig
hsa-miR-3120-3p	0.114858001130838	0.08709252605754	4.16237227395116	0.883722468664444	9.90528443599443e-05	0.000578748395861633	1.08286845774428	Up
hsa-miR-4524b-3p	0.114537126272121	-0.08715215287557	2.72818719326621	-3.24054909400531	0.00827792111881775	0.0177384023974666	1.08262763995818	Up
hsa-miR-4758-3p	0.11448766845135	1.08849376459093	3.42914948016574	-1.37029900899717	0.00108269686853756	0.00326335777649687	1.08259052644182	Up
hsa-miR-660-5p	0.11386336100273	0.0622989385344613	2.07833627613247	-4.66927958637991	0.0418318028443131	0.0706059380396091	1.08212215087069	Up
hsa-miR-6817-5p	0.112969765866203	0.107354871921283	3.31594940296719	-1.69292165819087	0.00153128647353117	0.00436199694303874	1.08145209957395	Up
hsa-miR-218-2-3p	0.112161958623563	-0.192886857848874	2.4444534525126	-3.9035554601436	0.0173694286097228	0.0332481973014471	1.08084673234039	Up
hsa-miR-374b-5p	0.1119199299291	0.233371682329105	2.03599926942348	-4.75095602637288	0.0460365832384034	0.0769275804602637	1.08066542307233	Up
hsa-miR-888-3p	0.110795092065119	-0.221407839668956	2.44177626656978	-3.90953009024027	0.0174870577570383	0.0334483990654759	1.07982318018881	Up
hsa-miR-125a-3p	0.109717176744366	1.38525859705871	8.35138116911608	16.5069974395206	9.87075958371336e-12	1.48932343130734e-09	1.07901668734242	Up
hsa-miR-378a-3p	0.109569753418069	1.05354452622711	6.44785060949634	9.12066304954146	1.93550416384873e-08	6.53232655298946e-07	1.07890643250861	Up
hsa-miR-210-3p	0.109561784729232	0.673785554864728	3.54361440128931	-1.03667174911888	0.000757573312946578	0.00240806086231085	1.07890047321322	Up
hsa-miR-6739-5p	0.109355146466763	-0.0783610998143263	2.36700942173571	-4.07420041179435	0.0210746175723906	0.0391146122092488	1.07874595257821	Up
hsa-miR-3144-3p	0.109117581966887	-0.235526912183305	2.15445851248538	-4.51876927696278	0.0351049235533966	0.0607995468699948	1.07856833316674	Up
hsa-miR-3126-3p	0.10819727310269	-0.000145904479594815	2.44771554731322	-3.89626823181972	0.0172270608492908	0.0331239963106679	1.07788052359004	Up
hsa-miR-181a-3p	0.107920675354091	-0.247676287735135	2.04230107107547	-4.73889135771859	0.0453884794054384	0.0759435418623284	1.07767388896568	Up
hsa-miR-492	0.107903832210564	0.413482328462501	3.74546699648758	-0.431063431862879	0.000397442880451182	0.00176373873418215	1.07766130743631	Up
hsa-miR-377-5p	0.107444824264557	-0.179481105752246	2.47200119118186	-3.84176593063944	0.0161997029456403	0.0315267360057416	1.07731849318396	Up
hsa-let-7g-3p	0.106677532752823	-0.196093469819504	2.38616318557492	-4.03241906807573	0.0200978315624347	0.0375915790753637	1.07674567804683	Up
hsa-miR-151a-3p	0.106499818202208	0.438565451794912	3.0867839552581	-2.32264660775107	0.00302584111824293	0.00759420985155882	1.07661305016382	Up
hsa-miR-449a	0.105475313445595	0.0231338644282548	0.65906180589437	-6.54491175973225	0.512300999092706	0.587154630327432	1.07584878355449	Notsig
hsa-miR-29b-2-5p	0.104973210015297	0.0986629375710578	2.34782639520416	-4.11576473084681	0.0220951406601962	0.0408608765633765	1.07547441935473	Up
hsa-miR-6856-5p	0.102339576077543	0.611657524770234	6.64497369251834	9.87835740911487	8.88147964296066e-09	3.73458939085149e-07	1.07351293605476	Up
hsa-miR-3677-3p	0.101190126623114	0.0206594738200288	2.43859353049057	-3.91662594732357	0.0176278299842515	0.0336173858063979	1.07265796852005	Up
hsa-miR-4723-5p	0.101142139454341	1.59164244576469	5.44238522773237	5.33878008553433	9.55592840726547e-07	1.36171979803533e-05	1.07262229018093	Up
hsa-miR-665	0.100876797593026	1.24539716199714	5.95875936648926	7.26036277039786	1.31400705473573e-07	2.90554146154927e-06	1.07242503059697	Up
hsa-miR-3193	0.100852648865686	-0.0294407411074118	2.84575941913193	-2.94908727945678	0.00600105763063882	0.0134434173123044	1.07240707982971	Up
hsa-miR-6723-5p	0.100813452450303	0.757960919639194	5.66057962433865	6.14435938813888	4.15587323203175e-07	7.10180890482101e-06	1.07237794412108	Up
hsa-miR-3659	0.100310825386266	0.0828892697198678	3.20501177477598	-2.00177195952319	0.00213688837136415	0.0057154522132941	1.07200439858317	Up
hsa-miR-1322	0.0994398500026861	-0.0835316541530685	2.63323056679898	-3.46890728191218	0.0106678855349966	0.021996082312915	1.07135740969657	Up
hsa-miR-19a-3p	0.0987919057424765	0.449729295487135	1.75564457591162	-5.2541795860816	0.0840973551099889	0.129244886672931	1.07087634890228	Notsig
hsa-miR-2909	0.0987585822608131	-0.0889872351850586	2.56978782837122	-3.61788885981711	0.0125985790931275	0.0253056815770336	1.07085161400319	Up
hsa-miR-501-5p	0.0979812958109933	-0.0348745510162264	2.92800651226001	-2.73961274782283	0.00476853557548165	0.0112161125884643	1.07027482248488	Up
hsa-miR-494-5p	0.0948027847276682	0.0320261073221242	2.85904176348044	-2.91556609536962	0.00578390068358504	0.013036647850084	1.0679194143292	Up
hsa-miR-4664-5p	0.0945824388961163	0.979402995557065	2.64250666435246	-3.44688165302765	0.010409358561653	0.0215670474237803	1.06775632121818	Up
hsa-miR-2116-5p	0.0945587389201873	0.0758117602383387	3.08359762642653	-2.33117349703563	0.00305401475180237	0.00764248569597373	1.06773878071895	Up
hsa-miR-509-5p	0.0942074583273655	-0.0916725032654674	2.25612575780603	-4.31053323656244	0.0276062838489944	0.0492078652346564	1.06747882955707	Up
hsa-miR-3910	0.0941743408082224	-0.23175146989555	1.82012280852748	-5.14432817859475	0.0735768542255845	0.115569278070192	1.06745432552551	Notsig
hsa-miR-223-3p	0.0938809752473478	0.479868444007117	2.34010726743425	-4.13241036434413	0.0225180638007235	0.0414636278886258	1.06723728554759	Up
hsa-miR-4266	0.0937543005666948	0.192733437930019	2.67186847693331	-3.3767587937312	0.00962823395947108	0.0201933116157345	1.06714358174779	Up
hsa-miR-3929	0.0937065092574426	0.0509939146119091	2.70659094223919	-3.29304461185554	0.00877376751351182	0.0186143206552174	1.06710823169614	Up
hsa-miR-1273g-3p	0.0935472276402614	1.71099578832575	3.71684972229372	-0.518219428197284	0.000436007628134311	0.00187421842427746	1.06699042347089	Up
hsa-miR-2682-5p	0.0928528978988604	-0.168406731423289	1.99960721534052	-4.81998997338161	0.0499375404126128	0.082454513162597	1.06647703365627	Up
hsa-miR-8080	0.0920261570916135	0.490439030359235	4.68534352834414	2.63809396707648	1.57781669164972e-05	0.000131399344613037	1.06586606080579	Up
hsa-miR-200c-5p	0.0915630254692843	-0.25751709973562	1.89547448588811	-5.0114598426538	0.0627020478103753	0.100315690092453	1.06552395312589	Notsig
hsa-miR-6073	0.0900137933394611	0.602900043251901	2.86389165066354	-2.90329654350399	0.00570643386154669	0.0128960377575923	1.06438035874773	Up
hsa-miR-520d-5p	0.0893339358177653	0.381886141269211	3.55057805457932	-1.01614110249254	0.000741139167355739	0.00237627745533434	1.06387889690192	Up
hsa-miR-6863	0.089043956576107	-0.152869137907429	1.97456049172305	-4.8668678190256	0.052784445950183	0.0864021083996295	1.06366508054794	Notsig
hsa-miR-5591-5p	0.0880637003479733	-0.0931410364335244	1.88293623024659	-5.03390189249831	0.0644111163688931	0.102554012095724	1.06294260618903	Notsig
hsa-miR-4717-3p	0.0870973682499488	0.720154209622327	3.71611313568136	-0.5204572150439	0.000437046008232436	0.00187462041992675	1.06223087459872	Up
hsa-miR-3199	0.0870792428979257	0.0525630187570272	2.62849541466109	-3.48012690862411	0.0108020977301714	0.022219230695982	1.06221752930603	Up
hsa-miR-1260a	0.0861005154421217	1.59473559128176	1.79885662650472	-5.1809533144325	0.0769178301687907	0.119790063377625	1.06149716299886	Notsig
hsa-miR-3064-5p	0.0855763676810514	0.576222488828186	3.77623716806801	-0.336885679057067	0.00035962476681729	0.001628885130231	1.06111157887474	Up
hsa-miR-4537	0.0842474661292913	0.165498676369205	2.90174852278277	-2.80698064965062	0.00513390243173009	0.0118527990435533	1.06013461316921	Up
hsa-miR-922	0.0831499022166965	-0.259421688614843	1.82203440969936	-5.14101704975576	0.0732825823086685	0.115248205776661	1.0593283977402	Notsig
hsa-miR-1251-3p	0.0818058431817478	-0.191418862370242	1.75250335868843	-5.25943995891589	0.0846402455163097	0.130001335179242	1.05834195442289	Notsig
hsa-miR-151b	0.0816205562599051	0.61353659853145	2.29444990129621	-4.22992746300296	0.0251701153211615	0.0455619942122649	1.05820603912166	Up
hsa-miR-6506-5p	0.0809269094279192	0.00549736430542008	1.56273428375132	-5.56126742946291	0.123214746475032	0.179469519993446	1.05769737664232	Notsig
hsa-miR-887-5p	0.0808131047173809	0.734559389803972	4.43753308235609	1.79358021240384	3.81282943811076e-05	0.00027471650305489	1.05761394515274	Up
hsa-miR-4690-3p	0.0806763218207625	0.401641884613068	3.17915865203341	-2.07267761968021	0.00230727086112351	0.00605127787196504	1.05751367680966	Up
hsa-miR-4742-5p	0.0801185090956162	-0.219069991401538	1.76458755556766	-5.23915680936312	0.0825675488442287	0.127428256790281	1.05710487207711	Notsig
hsa-miR-450a-5p	0.0799960765379455	-0.0889641181365725	1.30680712033876	-5.91740376877877	0.1961135776287	0.266154141067522	1.05701516596598	Notsig
hsa-miR-1273e	0.0798591555217263	1.26887328596466	3.23377576058216	-1.92240374965539	0.00196123731811403	0.00534031180569266	1.05691485320478	Up
hsa-miR-6742-5p	0.0794185569260425	0.788917722618231	5.1893076071584	4.41818818870837	2.47921569330242e-06	3.02818488253367e-05	1.05659212103645	Up
hsa-miR-616-3p	0.0787813306068885	0.0890799027256732	2.37108217609897	-4.06533966475202	0.0208634413669102	0.0388069087063994	1.05612553619486	Up
hsa-miR-3163	0.0786062408140258	0.0326680514402504	2.30692794297917	-4.2034363105414	0.0244191070597187	0.0444535199490266	1.05599736941286	Up
hsa-miR-769-5p	0.0783917993435589	0.329700526837271	2.97809842320614	-2.60983297482561	0.00413750560910158	0.0098814728932454	1.05584041815605	Up
hsa-miR-3975	0.077714003090476	-0.299832370048341	1.89835867495346	-5.00627874152947	0.0623143887260975	0.0998977544265251	1.05534448757065	Notsig
hsa-miR-1912	0.0773596861033329	0.036448506441231	2.3187792525746	-4.17816410157024	0.0237243060250568	0.043435292615468	1.05508533331048	Up
hsa-miR-6134	0.0773310896143387	0.106650135597778	2.50790984586117	-3.76037428080283	0.0147815661039571	0.0290980176950498	1.05506442006392	Up
hsa-miR-4286	0.0769926563391119	1.98600817419815	1.3169309071172	-5.90445023182531	0.192717596189443	0.262378255958557	1.05481694778525	Notsig
hsa-miR-1184	0.0763208440447332	0.032551673572308	2.36500283662412	-4.0785613112448	0.0211793607053046	0.0392805930651528	1.0543258710121	Up
hsa-miR-5089-3p	0.0762509075581458	-0.292333258992414	2.0723781834669	-4.68086227428695	0.0424026491739597	0.0713666634719204	1.05427476245633	Up
hsa-miR-7158-5p	0.0743261872535012	0.0408880836022751	2.49872154530586	-3.78129180147725	0.0151333550645217	0.0297220947477015	1.05286917707317	Up
hsa-miR-5591-3p	0.0741203255017872	-0.0586287261113383	1.79200613748303	-5.19266898616972	0.0780206745662892	0.121213222448535	1.05271895126402	Notsig
hsa-miR-138-5p	0.0739627203725726	0.373768485315538	3.35414982543669	-1.58488016052314	0.0013632378705707	0.00396002846887186	1.05260395478905	Up
hsa-miR-3614-3p	0.073334439664055	0.0833231964408163	2.25111196980749	-4.32099370002656	0.0279399407360921	0.0495958117564541	1.05214565503832	Up
hsa-miR-4776-5p	0.0730839468112818	0.918734341085718	4.86301446873018	3.25673562619089	8.28298150700897e-06	7.95724627920525e-05	1.05196298851477	Up
hsa-miR-517a-3p, hsa-miR-517b-3p	0.0730323876994476	-0.207970207219887	1.51656243007751	-5.62989180757893	0.134468980702891	0.19322853529575	1.05192539407751	Notsig
hsa-miR-33a-3p	0.0729277057256081	-0.197017271819528	1.5039594990268	-5.64829193321699	0.137678367888607	0.197508396887179	1.05184906912422	Notsig
hsa-miR-3909	0.0727285522813134	-0.170486468310972	1.68552923293513	-5.36956257500394	0.0969229271415209	0.146498119103124	1.05170387911442	Notsig
hsa-miR-598-3p	0.0715260073646557	-0.206410792847799	1.42105973582368	-5.76575818837364	0.16031885348503	0.22470921267164	1.05082760646773	Notsig
hsa-miR-934	0.0711276633879681	-0.231061832283271	1.1336308703697	-6.12424613721357	0.26132191819453	0.33581699407263	1.05053750145436	Notsig
hsa-miR-3169	0.0710683942025485	-0.104696148385675	1.72383537157682	-5.30705402180963	0.0897302776179282	0.136673492927545	1.05049434387689	Notsig
hsa-miR-28-5p	0.0710487065224881	0.634123674332678	1.95124785501869	-4.91003268959822	0.05555798117704	0.0905951822753386	1.05048000844573	Notsig
hsa-miR-520g-5p	0.0709691308081892	0.550162406037879	3.52891912864491	-1.07991015069194	0.000793398356124323	0.00250623988110701	1.05042206800142	Up
hsa-miR-95-3p	0.0709202777815128	-0.235588069062383	1.07806521456248	-6.1846565600663	0.285188910632982	0.360527134437456	1.05038649885685	Notsig
hsa-miR-1290	0.0707239684909705	0.915883801431333	2.66493730986067	-3.39336734992241	0.00980764262348413	0.0204770185354269	1.05024358119637	Up
hsa-miR-6731-5p	0.0705542039929621	1.28569033198059	4.89752647660874	3.3780879733415	7.30063589563656e-06	7.14737827187319e-05	1.05012000443231	Up
hsa-miR-708-5p	0.070441348245436	0.533381812012224	4.99310734099249	3.71608090013598	5.13777124576281e-06	5.40097673991049e-05	1.05003786133241	Up
hsa-miR-1285-3p	0.070164686075523	1.06962741774672	3.67037325164675	-0.658867507241389	0.000506366649796957	0.00197785524319179	1.04983651739488	Up
hsa-miR-149-5p	0.0699975230126391	0.479261287716287	1.90516204345591	-4.99402958647514	0.0614079978724199	0.0988152537909392	1.0497148813484	Notsig
hsa-miR-6853-5p	0.0695474713916411	0.133933891764926	2.10177028358304	-4.62344373494523	0.0396507572407353	0.0673091941247425	1.04938747174962	Up
hsa-miR-767-3p	0.0695017946919402	0.0750665942722809	2.14189077681652	-4.54393991622497	0.0361457470648282	0.0622658436677531	1.04935424795923	Up
hsa-miR-3677-5p	0.0693822960551643	0.038699160635719	2.64289259887161	-3.44596393734634	0.0103987272432772	0.0215624376548148	1.04926733339627	Up
hsa-miR-200a-5p	0.0683449085808422	0.186761328013251	2.41633863415177	-3.96602990649689	0.0186409183927295	0.0352610292605835	1.04851311611307	Up
hsa-miR-3919	0.0678835564289008	0.238522433520959	3.50914357931496	-1.13790909696875	0.000844156242458126	0.00264701804633875	1.04817787101165	Up
hsa-miR-4502	0.0677036645650801	0.854363032112647	4.13051698952716	0.780438333185715	0.00011042546339887	0.000629425141373557	1.04804718024878	Up
hsa-miR-4512	0.0673570084996162	-0.00624291655311306	1.89055696270248	-5.02027743754933	0.063367714197271	0.101018139786203	1.04779538187409	Notsig
hsa-miR-495-3p	0.0671471177999902	-0.0076349348489639	1.29245807836576	-5.93560159083914	0.201003574770341	0.270784752776221	1.04764295429752	Notsig
hsa-miR-3660	0.0670451934626257	0.587864073659817	3.95582237157871	0.222102798911497	0.000198969873359584	0.00101060935676699	1.04756894243844	Up
hsa-miR-1180-3p	0.0666132780808791	0.383138667289311	3.24369904250417	-1.89490622192351	0.00190385590070794	0.00521822078815781	1.04725536721672	Up
hsa-miR-6770-5p	0.0662338816000189	0.0351332044341762	2.0776981650086	-4.67052147101516	0.0418926201745177	0.0706473180457843	1.04697999872205	Up
hsa-miR-4655-3p	0.0656837595436298	0.0835348820947555	2.01371198532505	-4.79336321614925	0.0483931388464969	0.0802381390699836	1.04658084507212	Up
hsa-miR-151a-5p	0.0654453820391248	0.691946191292912	1.67184755808382	-5.39157850361006	0.0996037297941454	0.150019710465052	1.04640793207722	Notsig
hsa-miR-16-2-3p	0.0651704557222953	-0.0571248838044685	1.40210148460433	-5.79174681015204	0.165881095508843	0.231163816845208	1.04620854297488	Notsig
hsa-miR-181c-5p	0.0651564965766179	0.156629435046023	1.1752753193039	-6.07706371724911	0.24438656655208	0.317553973255363	1.04619842017943	Notsig
hsa-miR-4494	0.0647475589357681	0.16757460434007	2.25676673002615	-4.30919453163387	0.0275638832879838	0.049166453848177	1.04590191310595	Up
hsa-miR-7854-3p	0.0645231038467986	0.800371814179745	4.09485374851175	0.665336606718524	0.000124654598650099	0.000696599227750553	1.04573920391282	Up
hsa-miR-2114-3p	0.0644313095353772	0.277348146913454	3.3864476564482	-1.49286974828286	0.00123490203339417	0.00364502153700349	1.04567266881453	Up
hsa-miR-4315	0.0640306010359536	-0.0682369271501313	1.9514124991168	-4.90972942530699	0.055537965241508	0.0905951822753386	1.04538227359619	Notsig
hsa-miR-4752	0.0637403944945336	-0.16055983574933	1.39969863797281	-5.79501735507869	0.166596570097118	0.231861205805268	1.04517200998918	Notsig
hsa-miR-4653-5p	0.0630922724276118	-0.190303108195079	1.54293098280577	-5.59093386754503	0.12794594959438	0.185413198141008	1.04470257820472	Notsig
hsa-miR-4451	0.0627729715226595	0.547090080765182	3.82290016405292	-0.193157451625924	0.000308776153705532	0.00142752175492079	1.04447138758015	Up
hsa-miR-345-5p	0.0627493087567105	0.383903435604147	2.29952527239442	-4.21916690600582	0.0248622104044566	0.0451960097005182	1.04445425653124	Up
hsa-miR-3186-3p	0.0627442026123486	0.74948237704387	4.03917502273153	0.486771441327689	0.000150469582816289	0.000806053505637254	1.04445055989084	Up
hsa-miR-8088	0.0620436962426983	0.00267819071447786	1.55596060099554	-5.57145410994716	0.124817049635139	0.181416284780437	1.04394354582924	Notsig
hsa-miR-16-1-3p	0.0616998086296947	-0.201322591491352	1.44619165426453	-5.7308032724258	0.15316926540706	0.215749130021476	1.04369473616335	Notsig
hsa-miR-363-5p	0.0611953192077102	0.733186088427196	3.88408391219667	-0.00307401846522204	0.000252466729698111	0.0012203026401319	1.0433298351347	Up
hsa-miR-3170	0.0611734335776626	-0.0238967189697155	1.81060964541983	-5.16075976334519	0.0750560686253798	0.117451964414003	1.04331400798	Notsig
hsa-miR-98-5p	0.0609000907195549	0.634307426359515	1.35850420158971	-5.85026793680386	0.179235254634656	0.246376435229311	1.04311635330582	Notsig
hsa-miR-7706	0.0603627891751982	0.114829777100599	2.34283003415088	-4.12654417576001	0.0223680703595755	0.0412466574207844	1.04272793880562	Up
hsa-miR-3125	0.0593026131835545	0.22735515246562	2.45447944374167	-3.88113288045853	0.0169351997164188	0.0326607423102364	1.04196196331456	Up
hsa-miR-2276-5p	0.0588571907042193	-0.0436440539958275	1.34594558505621	-5.86680286063675	0.183230131286943	0.251179459967541	1.0416403141584	Notsig
hsa-miR-542-3p	0.0584262348505916	0.279885119313767	2.31076444798669	-4.19526708235828	0.0241922338758191	0.0441973503500541	1.04132920617106	Up
hsa-miR-301b-5p	0.0583220666109642	-0.241487431341155	1.02322504958577	-6.24141047864576	0.310184672432592	0.386976500384046	1.04125402083306	Notsig
hsa-miR-4330	0.0580888612626133	0.726816856956532	2.04604491453321	-4.73170845323323	0.0450071887546668	0.0754039445824431	1.04108572027408	Up
hsa-miR-484	0.0575664446428794	0.644809133934058	2.85393944784953	-2.92845712118608	0.0058664469730137	0.0131763892169703	1.04070879929869	Up
hsa-miR-431-3p	0.0571754456224034	0.268836830562786	2.33101952480131	-4.151948604053	0.0230251978419391	0.0422760432817278	1.0404267847541	Up
hsa-miR-487b-3p	0.057154337970907	0.626017059794337	1.0708278519804	-6.19231002292993	0.288405383246407	0.363518333182818	1.04041156268381	Notsig
hsa-miR-7703	0.0571332718933837	0.0291909576567003	1.582344461513	-5.53154633767764	0.118668622581276	0.173636632584697	1.0403963708172	Notsig
hsa-miR-509-3-5p	0.0565183446529695	0.479694980669905	2.7730545655311	-3.13044667909344	0.00732889206374676	0.0160124430523939	1.03995301187807	Up
hsa-miR-1267	0.0562830181082396	0.316677437380196	3.03513742255375	-2.46006154250944	0.0035138445018675	0.00860020147642188	1.03978339280851	Up
hsa-miR-527, hsa-miR-518a-5p	0.0561934964040447	0.349653556754044	2.22002926018911	-4.38540226015613	0.0300889914509982	0.0529706678598562	1.03971887446558	Up
hsa-miR-6878-3p	0.0558494501537998	0.329509686987342	2.66479317017135	-3.39371237725609	0.00981140576219869	0.0204770185354269	1.03947095739318	Up
hsa-miR-4801	0.0558430536521029	-0.0720561052298565	1.14890537309313	-6.1071296405342	0.25501620929252	0.329529761629881	1.03946634868322	Notsig
hsa-miR-4260	0.0557829365821919	0.721676168647301	4.14153792674905	0.816121312032029	0.000106355072428475	0.000612294955773207	1.03942303504629	Up
hsa-miR-933	0.055739155285362	0.437896406560771	2.84900844644342	-2.94089860283353	0.00594725392891235	0.0133461997617324	1.03939149227624	Up
hsa-miR-199a-5p	0.0556341004200943	1.01061860870155	0.981518700578682	-6.28265508922126	0.330158693283651	0.407730885061418	1.03931580811947	Notsig
hsa-miR-744-3p	0.0555356473057125	-0.0432247772675894	1.74440656234099	-5.27295980140717	0.0860530011137934	0.131619527642743	1.03924488503185	Notsig
hsa-miR-936	0.0554266700450138	0.38979021699497	2.24500356412127	-4.33371128074957	0.028351250255906	0.0501523840733786	1.03916638626377	Up
hsa-miR-525-3p	0.0552563041675815	-0.0257375580479151	1.25062839824204	-5.98756400237686	0.215777973489008	0.286920944530485	1.03904367977663	Notsig
hsa-miR-323b-5p	0.0548678531554624	0.199181798568591	2.29320837570296	-4.23255664217998	0.0252459471047088	0.0456670340786869	1.03876395105731	Up
hsa-miR-6874-5p	0.0547891309155455	0.49228820781549	2.59649284401553	-3.55553226996875	0.0117502130707434	0.023920076608299	1.0387072713075	Up
hsa-miR-6878-5p	0.0542751554036659	0.294926084394699	2.89248670501437	-2.83063337919219	0.00526884175233656	0.0120881745033482	1.03833728666129	Up
hsa-miR-1271-3p	0.0542124304045871	0.00604793803670002	1.15464569983422	-6.10064035129024	0.252674697501714	0.326833383304032	1.03829214317103	Notsig
hsa-miR-6791-3p	0.0541276491008467	0.335991549097038	2.34167456417686	-4.12903432621942	0.0224316145859232	0.0413341173943197	1.03823112876909	Up
hsa-miR-1270	0.054045039942142	-0.145281947248645	1.08767640128172	-6.17441609747427	0.280955985907801	0.356731746897423	1.03817168103955	Notsig
hsa-miR-3161	0.0539112466669209	0.558200741150418	3.61154275475451	-0.835279422142167	0.000611052920223502	0.00204614979161003	1.03807540709044	Up
hsa-miR-6499-5p	0.0533768132346192	0.368631917392965	3.03546842275762	-2.45918628170964	0.00351049563371905	0.00860020147642188	1.03769093258771	Up
hsa-miR-7641	0.0533508341545432	2.19705271112508	2.45138633778	-3.88805847543706	0.0170681107444662	0.0328923396390351	1.03767224671693	Up
hsa-miR-4695-3p	0.0532222294297507	0.869134156537351	2.32666963783834	-4.16127816845101	0.0232715161295146	0.0426672186363152	1.03757975065772	Up
hsa-miR-20b-3p	0.0528073001328011	-0.0867380342351932	1.13522781993598	-6.12246688478618	0.260657532410458	0.335299182865007	1.03728137829241	Notsig
hsa-miR-105-5p	0.0527227766522701	-0.194778371939075	1.10561166551576	-6.15507284386653	0.273174308945435	0.348429687938857	1.03722060864834	Notsig
hsa-miR-5693	0.0526926761249298	-0.248307371338864	1.13178515162846	-6.12629956575948	0.262091293515829	0.33663703949329	1.0371989682041	Notsig
hsa-miR-300	0.0526210448592767	-0.0576529847973299	1.4767772910801	-5.68749177546992	0.144806187798758	0.206054878648208	1.03714747150638	Notsig
hsa-miR-7161-5p	0.0519182380500185	-0.0907545436854566	1.40653578101156	-5.78569742604106	0.16456695358625	0.22965954077733	1.03664234965555	Notsig
hsa-miR-487a-3p	0.051895600485834	0.04621526366757	1.30337357088143	-5.92177558312521	0.197275489920434	0.267306725644962	1.03662608365827	Notsig
hsa-miR-6766-3p	0.05188733662261	1.11307846782194	3.01327099871569	-2.51772658439228	0.00374178776716476	0.00903736875967761	1.03662014580488	Up
hsa-miR-8073	0.0518865520530796	1.29387782846411	4.14141202933296	0.81571338812028	0.000106400741138463	0.000612294955773207	1.03661958206803	Up
hsa-miR-4485-3p	0.0517500582197845	1.2582374719484	2.45723541669526	-3.87495610801647	0.0168175599144818	0.0325071900381657	1.0365215118014	Up
hsa-miR-632	0.0517161696665398	0.0965444412074871	1.81935346279867	-5.1456599003804	0.0736955663599501	0.115684900681317	1.03649716445085	Notsig
hsa-miR-2392	0.0514979265236339	1.36015946656806	2.38972076927557	-4.02462792234645	0.0199209272618538	0.0373244546578927	1.03634038059603	Up
hsa-miR-494-3p	0.0513555044565979	2.11659030841913	2.21869801247554	-4.38814383944816	0.0301841992713681	0.0531018320514809	1.03623807868895	Up
hsa-miR-1273c	0.050789516604533	0.850913929047838	3.25202397212488	-1.8717919478387	0.00185693886452199	0.00512707016953595	1.03583162887287	Up
hsa-miR-4522	0.0505931033287241	0.0315800373514508	1.64223750879491	-5.43866440476733	0.10561315387864	0.157682037077247	1.03569061692715	Notsig
hsa-miR-6717-5p	0.050514050800453	0.50404126277095	1.7994271243827	-5.17997583833958	0.076826577019334	0.119790063377625	1.03563386777618	Notsig
hsa-miR-4661-3p	0.0503513914100638	-0.172955815980234	1.12256796044038	-6.13650598978604	0.265957404499199	0.340409552165891	1.03551710985247	Notsig
hsa-miR-513c-5p	0.0502224424142996	1.09453040897366	2.41446625873295	-3.97016938875865	0.0187284877182269	0.0353744999979764	1.03542455881406	Up
hsa-miR-3649	0.0501790962296291	1.10430495568765	3.46214400500856	-1.27488192143522	0.000977448701607188	0.00299481069354678	1.03539344965472	Up
hsa-miR-7114-5p	0.0500333286947563	1.21181206507172	2.93648788485566	-2.71775511116724	0.00465577044499367	0.0110064987939251	1.0352888404878	Up
hsa-miR-519c-5p, hsa-miR-523-5p, hsa-miR-518e-5p, hsa-miR-522-5p, hsa-miR-519a-5p, hsa-miR-519b-5p	0.0497025665831585	-0.140672332824325	1.11838557891578	-6.14111083071458	0.267724887926625	0.34250091647471	1.0350515103093	Notsig
hsa-miR-6715b-3p	0.0496848665698897	-0.189443624867819	1.07190415790104	-6.19117497900771	0.287925465250242	0.363270446811054	1.03503881163594	Notsig
hsa-miR-510-5p	0.0496131659729342	0.104438580301063	1.61699199275264	-5.47820126102521	0.110966546185315	0.164240733390268	1.03498737245133	Notsig
hsa-miR-630	0.0495485905206863	0.217518889063972	2.27121869931609	-4.27892552750391	0.0266230338685959	0.0475875135003126	1.03494104715042	Up
hsa-miR-7161-3p	0.0495411271818234	-0.208752748292514	1.09027118386479	-6.17163643563414	0.279820729038147	0.355492902418448	1.03493569321522	Notsig
hsa-miR-505-5p	0.0492998992191168	0.497750291236573	3.23322769926389	-1.92392070029908	0.00196445340075548	0.00534339657787678	1.0347626597252	Up
hsa-miR-3915	0.0492531068266718	-0.249796488224603	0.981030024201491	-6.28312850625731	0.330397679839781	0.407829667367198	1.03472909876194	Notsig
hsa-miR-619-3p	0.0492225583662046	-0.258002035393167	1.08537353026245	-6.17687771210425	0.281966206569625	0.357687101805681	1.03470718904061	Notsig
hsa-miR-584-5p	0.048779910253926	0.529323306135802	2.53836249882133	-3.69060239380163	0.0136677950003255	0.0271136072512258	1.03438976857777	Up
hsa-miR-1284	0.0481940115923695	-0.112177124554477	1.08420507286303	-6.17812479500142	0.28247974806192	0.357740751077711	1.03396977369443	Notsig
hsa-miR-4698	0.0479276511246384	0.907191906764649	3.19550459460597	-2.02789425826643	0.00219812262316076	0.00583662994659145	1.03377889257101	Up
hsa-miR-5188	0.0477408250812841	-0.0428806764634518	1.62631488297945	-5.46366612739961	0.108964579807428	0.161744298151652	1.03364502899634	Notsig
hsa-miR-3685	0.0477107845613884	-0.0895961161249252	1.32277637833719	-5.89692785758257	0.190777021266577	0.260150483545332	1.03362350614508	Notsig
hsa-miR-4419b	0.0476004979314457	0.962875902419188	2.82261636653181	-3.00720856975248	0.0063974904971097	0.0142272610416864	1.03354449395411	Up
hsa-miR-1910-3p	0.0474460686887876	0.688175209881258	3.53928434387373	-1.04942451609935	0.000767966319541987	0.00243489939385068	1.03343386700471	Up
hsa-miR-2117	0.0469614145916684	-0.256832527329065	1.09307105440073	-6.1686299281342	0.278599329638021	0.354292156926884	1.03308675703018	Notsig
hsa-miR-6867-5p	0.0466919611870175	0.346527789744382	2.71412550351304	-3.27476697322079	0.00859776780105084	0.0182711469840061	1.03289382453778	Up
hsa-miR-4425	0.0465049078243273	0.763040972322256	2.21782850752187	-4.38993374786434	0.0302465273617364	0.0531750121198451	1.03275991284257	Up
hsa-miR-181b-5p	0.0464465521260816	0.408140563469827	1.29443239274598	-5.93310899597632	0.200325393106781	0.27032305541031	1.03271813949113	Notsig
hsa-miR-15a-3p	0.0463432012737095	-0.226649158185486	0.961272177647644	-6.30207794052802	0.340156260478975	0.417864371709085	1.03264416094817	Notsig
hsa-miR-3908	0.04614597026317	0.124411202544116	0.864115178257712	-6.38980334821971	0.390861582184178	0.47157100578665	1.03250299769161	Notsig
hsa-miR-508-5p	0.0460995478449645	0.437402451588526	2.63648690605115	-3.46118228134667	0.0105764717790066	0.0218251408794465	1.03246977479041	Up
hsa-miR-548v	0.0458493339166764	-0.210259535487702	0.987365764380027	-6.27697288950551	0.327308088417878	0.40538157739829	1.03229072384084	Notsig
hsa-miR-1180-5p	0.0451916996604216	0.77122992154893	2.57830144935588	-3.59806563249293	0.0123222703906258	0.0249263592681034	1.03182027442526	Up
hsa-miR-4299	0.0450025703476211	1.62605163830876	2.09567017906752	-4.63541810674377	0.0402087726534399	0.0681662272677286	1.03168501737988	Up
hsa-miR-5571-3p	0.0448603135949829	-0.0582142680089564	1.43716334210727	-5.74342628715759	0.155708530000024	0.219085232830533	1.03158329323128	Notsig
hsa-miR-186-3p	0.0448152028942079	0.0274652957148487	1.3306578672837	-5.88673559614194	0.188183906665468	0.257298358527146	1.03155103782289	Notsig
hsa-miR-502-3p	0.0447624455116305	0.219517779577531	1.82487398688628	-5.13609279890373	0.0728472787134419	0.114915910147588	1.03151331610336	Notsig
hsa-miR-5091	0.0447299739841428	0.175654081274434	1.60385121065589	-5.49855849902112	0.113838753243848	0.167717634733182	1.03149009952944	Notsig
hsa-miR-6500-5p	0.0441033961659781	0.215791375122038	1.36931705944214	-5.83591572836781	0.175849148562715	0.242501648421163	1.03104220966456	Notsig
hsa-miR-382-5p	0.0440998662042709	-0.12722048142221	0.894622241806073	-6.36323701861174	0.374455343025714	0.454646000468506	1.03103968693109	Notsig
hsa-miR-3617-5p	0.0431939378161458	-0.164824199636191	0.815131902231759	-6.43057610872466	0.418122830573453	0.498598354449515	1.03039245734153	Notsig
hsa-miR-3667-5p	0.0427959138420215	0.474180427651471	2.12879789375101	-4.57002756440961	0.0372586214996945	0.0638403464446413	1.03010822240595	Up
hsa-miR-645	0.0422527382129231	0.0615903516814266	1.33351160656496	-5.88303107991983	0.18725158596835	0.256160169604703	1.02972045898578	Notsig
hsa-miR-1181	0.0422441115940648	1.12546505770986	1.96220298659271	-4.88980481093096	0.0542395090414335	0.0886142297396669	1.02971430177367	Notsig
hsa-miR-96-3p	0.0422089858929193	-0.268418825931786	0.92212097915487	-6.33852132773831	0.360046547726959	0.438935073631012	1.02968923133571	Notsig
hsa-miR-4694-3p	0.0421601418959154	0.413086851863378	1.98579738632	-4.84590086667676	0.0514904689288971	0.0845538110132017	1.02965437068607	Notsig
hsa-miR-6769a-5p	0.0420609215440708	1.05020917681727	3.83627456037033	-0.151763083941725	0.000295522636353666	0.00139085424265533	1.02958355935516	Up
hsa-miR-29a-3p	0.0417088567585364	1.10646327317101	0.808805274425847	-6.43567263796338	0.421725714205465	0.50172841230845	1.0293323379398	Notsig
hsa-miR-3926	0.0414018473748482	0.612285635301177	3.20280120879939	-2.00785072328154	0.00215098166069424	0.00574117373535977	1.02911331655571	Up
hsa-miR-6838-5p	0.0413890378288816	0.43185792585057	2.57455878912103	-3.60678658300278	0.0124430536868517	0.0250718245929101	1.02910417920136	Up
hsa-miR-6808-5p	0.0413613994370639	1.35321266874795	3.97991412874649	0.298269832827669	0.000183588291582377	0.000951321147290497	1.0290844643543	Up
hsa-miR-659-5p	0.0412197159892551	0.420041500710414	1.60003509323015	-5.50444169244884	0.114683995149766	0.168575614647078	1.02898340552235	Notsig
hsa-miR-4310	0.0410408844212636	-0.0850759659549971	0.819272925051764	-6.42721919390173	0.415774689539292	0.496490725637004	1.02885586414584	Notsig
hsa-miR-4753-5p	0.0409883683076391	1.12945598027891	1.76138218734003	-5.24454924307596	0.0831131884187351	0.127990880305776	1.02881841303764	Notsig
hsa-miR-6747-5p	0.0409436355888595	0.555023376350858	2.85454428707123	-2.92692991062237	0.00585660524771215	0.0131658128487131	1.02878651362026	Up
hsa-miR-1226-5p	0.0408102083134605	0.608703024824042	2.71874228875092	-3.26354770649067	0.00849152771492472	0.0180883186797962	1.02869137096698	Up
hsa-miR-6855-5p	0.0403786668615755	0.921156438403853	1.6563714341451	-5.41628455731275	0.102708849351898	0.153816868630323	1.02838371302936	Notsig
hsa-miR-4499	0.0403039087296216	0.33314346916421	2.12820517692758	-4.57120529682465	0.0373097008708309	0.0638421499224025	1.02833042522337	Up
hsa-miR-6757-5p	0.040106373300868	1.35329669416563	3.10175857897682	-2.28248734526133	0.00289665746134495	0.00733457688879545	1.02818963470298	Up
hsa-miR-4273	0.0397135690331587	-0.248135132817121	0.850368881622771	-6.40148005935236	0.398398150252913	0.479086383215528	1.02790972641467	Notsig
hsa-miR-29a-5p	0.0394053387375591	-0.308489882604777	0.788818937453363	-6.45151753249767	0.433229389388276	0.513508957384902	1.02769013802853	Notsig
hsa-miR-5681a	0.0393541795755975	-0.244613612952733	0.7951005954934	-6.44657935985626	0.429593917217264	0.509906708774773	1.02765369593055	Notsig
hsa-miR-596	0.0393012142171344	-0.0231265378379112	1.02571660472977	-6.23889398458614	0.309017834283253	0.385708391696616	1.0276159685899	Notsig
hsa-let-7i-3p	0.0390311902575866	-0.306961791148282	0.729697079389958	-6.49611164576652	0.468328397801256	0.54627664409287	1.02742365146193	Notsig
hsa-miR-7851-3p	0.0389071723356169	0.943785469269226	2.45693650262618	-3.87562631827155	0.0168302835611591	0.0325072871493773	1.0273353351746	Up
hsa-miR-3190-5p	0.0388136916209403	0.189486455857412	1.69961248170633	-5.3467297828568	0.0942254655781107	0.142841796222136	1.0272687702199	Notsig
hsa-miR-502-5p	0.0387421767356314	-0.230040871076501	0.767653554605741	-6.46787354541949	0.445612159903291	0.524309720253184	1.02721784941863	Notsig
hsa-miR-6504-3p	0.0387326134281865	0.03573274969648	1.27357082923518	-5.95926477332393	0.207578304375236	0.277745618530245	1.02721104024048	Notsig
hsa-miR-500a-3p	0.0386240889556334	0.280475010281033	1.89955378342662	-5.00412982104964	0.062154352296819	0.0997659034050943	1.02713377280667	Notsig
hsa-miR-617	0.0384222787406466	0.273254974081275	1.28266305237975	-5.94791464070382	0.204393577499297	0.274343027883672	1.02699010308833	Notsig
hsa-miR-216a-3p	0.038393400234214	-0.106423401114123	0.924351688406083	-6.33648446115211	0.358893539094121	0.437945731577745	1.02696954597638	Notsig
hsa-miR-491-5p	0.0383413031910116	1.39527529179234	2.52997351301769	-3.7098909948579	0.0139667806065195	0.0276639322438012	1.02693246183227	Up
hsa-miR-6165	0.0383268895226998	1.51346791752983	2.02523659720341	-4.77148566327801	0.0471619278968684	0.0784502886222227	1.0269222020133	Up
hsa-miR-503-5p	0.0381529215896577	0.211543607924514	1.03152978703719	-6.23299962794233	0.306306990673495	0.382697238712866	1.02679837767284	Notsig
hsa-miR-1178-5p	0.0379565807578053	-0.0868418658609471	0.853258325154357	-6.39904081299526	0.396806578704442	0.477620307075032	1.02665864701308	Notsig
hsa-miR-1295b-3p	0.0377252517354623	0.025889854896688	1.12579974597851	-6.13293646813586	0.264597292360623	0.339007020432067	1.02649404056838	Notsig
hsa-miR-513b-5p	0.0376709169541682	1.33265525819775	1.85621697185523	-5.08128348149882	0.0681848524901937	0.108175541491124	1.02645538147735	Notsig
hsa-miR-892a	0.0376168316703119	-0.144869941423775	0.880627327093727	-6.37553570260947	0.381926754771548	0.461442357978813	1.02641690134919	Notsig
hsa-miR-23b-5p	0.0375275137851927	-0.0812197245315764	0.861316750644177	-6.39219527255515	0.392388620200855	0.472968426134959	1.026353357394	Notsig
hsa-miR-339-3p	0.0375026063171832	0.243995226154383	2.20541058633224	-4.41543131980676	0.0311491112383911	0.0545747748131647	1.0263356380271	Up
hsa-miR-3155b	0.0374426243036455	0.55654860365275	2.83219573117699	-2.98319517639639	0.00623055830819572	0.0138968539656713	1.02629296761052	Up
hsa-miR-4766-5p	0.0373112747712787	-0.1789283764731	0.88839043102432	-6.36873685086945	0.377770794208977	0.457498624714837	1.02619953347428	Notsig
hsa-miR-6882-5p	0.0372326520811671	0.228865636403907	1.4297579790769	-5.75372500557657	0.157815661505681	0.221563859749355	1.02614361010365	Notsig
hsa-miR-3529-5p	0.0370947715211559	0.0402120120187573	1.11679137279085	-6.14286172368952	0.268400775047813	0.34319441076652	1.02604554468384	Notsig
hsa-miR-3173-3p	0.0368761028171065	0.512367981356741	2.24866695439701	-4.32608768647401	0.0281039392116076	0.049817971028178	1.02589003916073	Up
hsa-miR-4478	0.0363622290222597	0.823597252210519	2.33705364150081	-4.13898260983262	0.0226873485928569	0.0417154474126723	1.02552469228151	Up
hsa-miR-942-5p	0.0360921448770035	-0.194429804243027	0.576785198960719	-6.59557800780594	0.566176767706736	0.635833366535804	1.02533272375908	Notsig
hsa-miR-93-3p	0.0359969448565303	-0.035702929014398	1.12605500210043	-6.13265411711252	0.264490076265622	0.339007020432067	1.02526506671929	Notsig
hsa-miR-3934-5p	0.0357112362199525	0.846898925154556	2.703933113718	-3.29948256017645	0.00883663425309913	0.0187322040158672	1.02506204524033	Up
hsa-miR-7158-3p	0.0355893148033385	-0.0721225481915628	0.882045126672245	-6.37429834885266	0.381165601902209	0.46095698674171	1.0249754214339	Notsig
hsa-miR-129-1-3p	0.0353063507408714	0.088788677617698	1.07492932184058	-6.18797884019197	0.286579519904727	0.361928344931377	1.02477440683271	Notsig
hsa-miR-571	0.0352167524958373	-0.196054456018816	0.772485662971707	-6.46417784893526	0.442767079531724	0.521997543636786	1.02471076542915	Notsig
hsa-miR-622	0.0350109868425605	0.528545674153165	2.12084558431851	-4.58580530742893	0.0379490418790913	0.0646343243159821	1.02456462557392	Up
hsa-miR-7515	0.0349707527839728	0.708120528599653	1.32996204315006	-5.88763772872356	0.188411764529433	0.257472656376129	1.02453605278673	Notsig
hsa-miR-5588-5p	0.0346280633399279	-0.210751507812803	0.685180190250504	-6.5274367151852	0.495788726088951	0.571292939091716	1.02429271931374	Notsig
hsa-miR-6833-5p	0.034570149652308	0.434672951016355	2.05962894707668	-4.70555005645639	0.0436468680054928	0.0732205470464938	1.02425160225416	Up
hsa-miR-3148	0.0344937867571475	-0.182779106156749	0.824006693513854	-6.42336138795779	0.413100229519532	0.493986987747133	1.02419738930856	Notsig
hsa-miR-4254	0.0341253501513323	0.3646510196944	1.11038806950519	-6.14987021647148	0.271127641248156	0.346163464311359	1.02393586236141	Notsig
hsa-miR-5581-5p	0.0340921352645237	0.161996309856118	1.46470239671266	-5.70469165486703	0.148064017113382	0.209247495259408	1.02391228875694	Notsig
hsa-miR-4259	0.0340381816712889	0.592123078799143	2.1285061266939	-4.57060734287879	0.0372837578846287	0.0638403464446413	1.02387399742538	Up
hsa-miR-6864-5p	0.0338139512133016	0.793300126856182	1.79300420422753	-5.1909646004554	0.0778591819629927	0.121035637415198	1.02371487447265	Notsig
hsa-miR-4485-5p	0.0331273748167764	1.23717219615641	1.76092084876877	-5.24532463018201	0.0831919664052048	0.128006834930624	1.02322780601289	Notsig
hsa-miR-625-5p	0.0330581625302887	0.118890713442101	1.02039712014598	-6.24425954815906	0.31151264666959	0.388407079360643	1.02317871855137	Notsig
hsa-miR-7150	0.0329841065518188	1.47463291204056	2.42008745327214	-3.95773399214938	0.0184666914901653	0.034983060319257	1.02312619840381	Up
hsa-miR-4755-5p	0.0327770896141384	-0.229291681878533	0.693346897107053	-6.521835359331	0.490686000745967	0.567452476065557	1.0229793972775	Notsig
hsa-miR-409-3p	0.0325424708652865	0.330680438763733	1.69847387215907	-5.34858220360752	0.0944412360891629	0.1430533786664	1.02281304844792	Notsig
hsa-miR-6888-5p	0.0324461445186285	0.214843595552811	1.15195109041398	-6.10369039304156	0.253771926051873	0.328087192703152	1.02274475920286	Notsig
hsa-miR-3622b-5p	0.032300185438878	0.954184917099059	2.02750109581492	-4.76717406110293	0.0469232026765168	0.0782053377941947	1.02264129219941	Up
hsa-miR-5006-5p	0.031806619585266	1.3925032583537	1.52812104165938	-5.6128912238043	0.131577892733091	0.189711801495435	1.02229149236058	Notsig
hsa-miR-6745	0.0314961530016007	0.335810718314248	1.73651944885058	-5.28607503191036	0.0874478784263534	0.13351417152595	1.02207151988555	Notsig
hsa-miR-4491	0.0313835561315511	1.01365904574869	1.41694980986758	-5.77141996753936	0.161512258114425	0.225888190874319	1.02199175419696	Notsig
hsa-miR-765	0.0307162327528042	0.663884968768465	1.01199239716268	-6.25268210919288	0.31548208017142	0.392821133805675	1.02151913783313	Notsig
hsa-miR-4699-5p	0.0306335278033261	-0.333002342283588	0.543096731335248	-6.61439819367814	0.589014055308321	0.656023035981694	1.02146057918787	Notsig
hsa-miR-526b-5p	0.0305715728066192	0.227118907820976	1.27668275746674	-5.95538866210721	0.206484166143715	0.276570175539754	1.02141671459681	Notsig
hsa-miR-3661	0.0305664963199479	0.390186893339969	1.93171424903592	-4.94585193269893	0.0579767940109991	0.0941205548343118	1.0214131204906	Notsig
hsa-miR-525-5p	0.0305031803793244	0.0891360869331978	1.09923224380687	-6.16198792185031	0.27592470729482	0.351239143529138	1.02136829444521	Notsig
hsa-miR-3152-3p	0.030490807874706	-0.0935624719051924	0.71310765940197	-6.50801171524477	0.478459592090339	0.55607107100667	1.0213595352623	Notsig
hsa-miR-4636	0.0304273038163032	-0.218318326383044	0.586547500090103	-6.58991492445294	0.559641185224929	0.630425841063655	1.02131457839598	Notsig
hsa-miR-548c-5p, hsa-miR-548o-5p, hsa-miR-548am-5p	0.0304219662726405	-0.247282748632758	0.443325075211022	-6.66354803960433	0.659076615696098	0.720908963437309	1.02131079984201	Notsig
hsa-miR-1286	0.0302530514849114	0.398533287957138	1.60892732512851	-5.49071284666866	0.112722226575454	0.166442406925148	1.02119122890482	Notsig
hsa-miR-3165	0.0296524656964474	0.187746581378508	1.26227967985387	-5.97325329523997	0.211584390784206	0.282222549329947	1.02076620124453	Notsig
hsa-miR-3160-3p	0.0295403362044976	0.38570404304346	1.73580678757069	-5.28725744227492	0.0875748317092931	0.13362846123399	1.02068686809064	Notsig
hsa-miR-2113	0.029457535921674	0.676683585675604	1.77964593935868	-5.21370550624136	0.0800438735971214	0.124055912855962	1.02062828971213	Notsig
hsa-miR-222-5p	0.0290978514061852	-0.0713043825727931	0.74594065161085	-6.48419913876662	0.458527397467254	0.537287699636138	1.02037386419384	Notsig
hsa-miR-130b-5p	0.02878004525888	-0.0685632910730141	0.786391742915692	-6.45341533307995	0.434638982868727	0.514653877692274	1.02014911442853	Notsig
hsa-miR-378h	0.0286572018283634	-0.0417634641493577	0.8889854432602	-6.36821334539682	0.377453437631995	0.457330216120013	1.02006225388067	Notsig
hsa-miR-181d-5p	0.0284911377638963	0.140692631469646	0.673381031883745	-6.53541404272879	0.503212035008324	0.578288024102308	1.01994484449742	Notsig
hsa-miR-7843-5p	0.0281337017378482	0.787596604212477	1.49364192223399	-5.66324931403821	0.140350560262443	0.200556650180037	1.01969217857437	Notsig
hsa-miR-4428	0.0280287925996161	1.20149993867116	1.4283827755028	-5.7556320388563	0.1582093887443	0.221995121514841	1.01961803183143	Notsig
hsa-miR-3691-5p	0.0280095268587185	0.347979403594748	2.0070050158179	-4.80604497189222	0.0491223187683551	0.0812376884056896	1.01960441594928	Up
hsa-miR-514b-5p	0.0279268131022531	0.713861188173465	2.12548072323817	-4.5766151695815	0.0375452759435284	0.0641169326199404	1.01954596084171	Up
hsa-miR-181c-3p	0.0278730106871189	-0.195590946541958	0.569076883275909	-6.59998315120089	0.571363640169186	0.640536598354004	1.01950793963095	Notsig
hsa-miR-187-5p	0.0277353658056696	1.45784955048079	0.896042576457014	-6.36197827346951	0.373702282543541	0.454287371907195	1.0194106748928	Notsig
hsa-let-7g-5p	0.0276417883594022	1.03066891973386	0.698171079841721	-6.51849586996716	0.487685390766496	0.564491438319522	1.01934455506064	Notsig
hsa-miR-3614-5p	0.0274915549838018	0.77656511763295	2.20296683869329	-4.42043467495672	0.031329494930171	0.0548533477787636	1.01923841232372	Up
hsa-miR-4307	0.0272933547463138	-0.172182263444866	0.592636331472687	-6.58633522352467	0.555583954479929	0.62861616375872	1.0190983969956	Notsig
hsa-miR-34c-5p	0.0272328013891416	-0.104733593981171	0.587005455857243	-6.58964695765402	0.559335519691261	0.630358351497401	1.01905562389911	Notsig
hsa-miR-2355-5p	0.0270832475039815	0.319775495060323	1.46577636704716	-5.7031671868717	0.147771953315823	0.209180496829517	1.01894999116011	Notsig
hsa-miR-4296	0.0269570837389415	0.39005174336408	1.89550431930667	-5.01140628631255	0.0626980275183619	0.100315690092453	1.01886088782036	Notsig
hsa-miR-4676-5p	0.0269009424717648	0.444931411988494	1.86767112175551	-5.06104563941496	0.0665448869183759	0.105819984467225	1.0188212404751	Notsig
hsa-miR-6828-5p	0.0264982770238786	0.588919694618391	1.67814211759251	-5.3814699039411	0.0983629330112869	0.148412307749383	1.01853692060574	Notsig
hsa-miR-4319	0.0264161319462967	0.417569454704151	1.14855166011745	-6.10752849083664	0.255160994724684	0.329550831555294	1.01847892816099	Notsig
hsa-miR-4761-5p	0.0264082812515905	-0.163935053779721	0.585039065503864	-6.59079610271904	0.560648586224556	0.631006416702934	1.01847338593263	Notsig
hsa-miR-5011-5p	0.0262782797751453	0.071102863841735	0.810096830690241	-6.43463535865355	0.420988688307086	0.50115047246777	1.01838161527086	Notsig
hsa-miR-6808-3p	0.0262051907909791	-0.178832604424019	0.588448648449273	-6.58880113982733	0.558372794755329	0.630358351497401	1.01833002391562	Notsig
hsa-miR-5699-5p	0.0261837126423544	0.836653816374256	2.18371785448629	-4.45967971286332	0.0327827226709135	0.0572414456439027	1.01831486362174	Up
hsa-miR-6809-5p	0.0258763164154427	0.420653481042277	1.29208758006291	-5.93606894786658	0.201131032811444	0.270814225281551	1.01809791354427	Notsig
hsa-miR-767-5p	0.0256277868552738	-0.169015656886196	0.507437017436902	-6.63309744897464	0.613651867525867	0.678455620777521	1.0179225434026	Notsig
hsa-miR-4530	0.0254640225755403	1.97971319945318	1.84310024653488	-5.10432223474715	0.0701045380806847	0.111067412092005	1.01780700277445	Notsig
hsa-miR-4321	0.0253743645794823	0.726849583420062	1.18524012927587	-6.06553247181305	0.240453890875847	0.313715274718488	1.01774375191536	Notsig
hsa-miR-6851-5p	0.0253154798481419	1.67594520738207	1.39835770475664	-5.79684022912808	0.166996879906032	0.232040626738337	1.01770221275242	Notsig
hsa-miR-3925-5p	0.02506137215418	0.837320593256317	1.41189371501816	-5.77836411062299	0.162989815766361	0.227706360261828	1.01752297654395	Notsig
hsa-miR-5584-5p	0.0250291879062244	0.274315166639597	1.38639346225829	-5.81303193015523	0.17060141524748	0.236408768292699	1.01750027746648	Notsig
hsa-miR-4733-3p	0.0248894511839164	0.220559023153755	0.954085103717747	-6.30887818273349	0.343752498063129	0.421496809786896	1.01740172908018	Notsig
hsa-miR-1321	0.0248828358027747	0.227008394077736	0.974780808550226	-6.28916244088182	0.333463959781319	0.410823754485631	1.01739706386363	Notsig
hsa-miR-5006-3p	0.0248592916389595	-0.0268049667851164	0.719039897569859	-6.50378725223376	0.474822735330403	0.552595424737969	1.01738046051573	Notsig
hsa-miR-4786-5p	0.0247910131792404	0.559209774799253	1.75113413832099	-5.26173022939272	0.0848777924115704	0.130288173270903	1.01733231206782	Notsig
hsa-miR-1248	0.0247877322872616	0.820673807796845	0.894483332076426	-6.36336002035269	0.374529044440527	0.454646000468506	1.01732999851331	Notsig
hsa-miR-192-5p	0.0247347348033938	0.337961696605553	0.976795874359543	-6.28722087504376	0.332473186394609	0.410194191006335	1.01729262752473	Notsig
hsa-miR-3678-3p	0.0245864812059773	1.02780837488476	1.47257740586185	-5.69348914964507	0.145932885138282	0.207034209280804	1.01718809431533	Notsig
hsa-miR-3922-5p	0.0245253641666052	0.442660859304629	0.722798156535571	-6.50109311762202	0.472526740669923	0.550172986753678	1.01714500398351	Notsig
hsa-miR-4681	0.0243281179919778	0.38326812645568	1.53758942770135	-5.59887590428419	0.129246580231591	0.186875692386714	1.01700594878402	Notsig
hsa-miR-4797-5p	0.0241623861352426	-0.330179100606771	0.602911052388111	-6.58021172939359	0.548771030621826	0.6225553708735	1.01688912534001	Notsig
hsa-miR-3689f	0.0241192515830526	-0.204317803286537	0.484800426818848	-6.64431440972457	0.629529530400118	0.693320414545428	1.01685872224019	Notsig
hsa-miR-4684-3p	0.0241189470953708	0.753059620259021	1.21746762582473	-6.02760298435498	0.228048346784975	0.299950636639617	1.01685850762732	Notsig
hsa-miR-138-1-3p	0.0237432910883321	0.429188199447108	1.49385408276035	-5.66294270860715	0.140295203315646	0.200556650180037	1.01659376749299	Notsig
hsa-miR-8053	0.0236907247677505	-0.0761796443083622	0.559287940124952	-6.60549279923351	0.577983749277738	0.64598183742806	1.01655672735711	Notsig
hsa-miR-5095	0.0234690033656459	0.972111839046861	1.46684607991106	-5.70164772705117	0.147481495820812	0.208884614456313	1.01640050926692	Notsig
hsa-miR-324-3p	0.0234505741911452	0.60652349510461	1.61579020383792	-5.48006936687374	0.111226765213273	0.16453094162171	1.01638752571726	Notsig
hsa-miR-3127-3p	0.0232762442861818	0.30546951986137	1.2171995198033	-6.02792252701032	0.228149587557073	0.299950636639617	1.01626471664751	Notsig
hsa-miR-5093	0.0232214387953557	0.571293129576876	1.64144567357715	-5.43991301611252	0.10577781858432	0.157836012023724	1.01622611124087	Notsig
hsa-let-7f-5p	0.0231586213478361	1.41805299853956	0.515334382937638	-6.62906469934214	0.608155398660874	0.673539981677522	1.01618186395448	Notsig
hsa-miR-8054	0.0231327129595273	-0.0976744821752141	0.572505568121227	-6.59803096852426	0.569053643239158	0.638505072138425	1.01616361519284	Notsig
hsa-miR-4756-3p	0.022828367539858	0.209691021005088	0.801831830787351	-6.44124518401391	0.425718477197232	0.505540691671713	1.01594927181825	Notsig
hsa-miR-4656	0.0226345617642951	1.29138730152579	1.90235479797352	-4.9990886196237	0.061780634143487	0.0992903048734613	1.01581280249771	Notsig
hsa-miR-524-5p	0.0226308985618054	0.126659424284514	0.943004843211338	-6.31926499450556	0.349345337476149	0.427514690184314	1.01581022321161	Notsig
hsa-miR-4267	0.0223181308503275	0.455476945117956	1.2134392394294	-6.0323971591042	0.229572981694402	0.301667365802327	1.01559002546143	Notsig
hsa-miR-1238-5p	0.0220657004766491	1.03284209394463	1.63131007504065	-5.45584669856508	0.107904027523872	0.16044859744854	1.01541234179625	Notsig
hsa-miR-593-3p	0.0220429271316153	0.173208463718824	0.885263681235204	-6.37148222344263	0.379441248470402	0.459304767497207	1.01539631335473	Notsig
hsa-let-7i-5p	0.0219096132593404	0.975682485847614	0.54857081367404	-6.61141635290613	0.585273695685309	0.652707404101225	1.01530248884127	Notsig
hsa-miR-4793-5p	0.0218611320680669	0.286833946204717	1.18041582843351	-6.07112675183292	0.242352092192625	0.315431107621181	1.01526837057947	Notsig
hsa-miR-6816-3p	0.0216824042305599	0.377514498443001	1.15846420913067	-6.09630647989612	0.25112562985097	0.325157617651559	1.01514260215591	Notsig
hsa-miR-6876-5p	0.021516608299481	0.757171545450555	1.40165558214231	-5.7923541311158	0.166013688757042	0.231175413497184	1.01502594767417	Notsig
hsa-miR-4743-5p	0.0214040493361991	0.814941142149709	1.88609857900783	-5.02825414328387	0.063976389073613	0.101925116753924	1.01494675851198	Notsig
hsa-miR-4738-3p	0.021403162522886	0.739473916753579	1.6423621844006	-5.43846775886946	0.105587246172651	0.157682037077247	1.01494613463236	Notsig
hsa-miR-658	0.0212466334203681	0.984102531731944	1.4606585275003	-5.7104224579709	0.149167792604678	0.210691292968612	1.01483602127859	Notsig
hsa-miR-6131	0.021225560185858	1.09733014201194	0.637475252875076	-6.55884927977041	0.526166849415074	0.600838859582388	1.01482119782618	Notsig
hsa-miR-6084	0.0207696157587655	0.389948623960257	0.965636006817688	-6.29792482942546	0.337984800965966	0.415794251548059	1.01450052786556	Notsig
hsa-miR-3202	0.020659641763784	0.440901596124952	1.23066196431248	-6.0117944982317	0.22310640919204	0.294679680523987	1.0144231972998	Notsig
hsa-miR-4441	0.0205645302297283	0.278013025494778	0.680953647731544	-6.53030993913855	0.498440907132508	0.57383345008747	1.01435632234465	Notsig
hsa-miR-3144-5p	0.0205203684699901	0.302944724896388	1.08446992809612	-6.17784223094016	0.282363286282501	0.357740751077711	1.01432527276499	Notsig
hsa-miR-4635	0.0204930792239498	0.669169995052765	1.30569664856627	-5.91881888237414	0.196488797713218	0.266381483157718	1.01430608651332	Notsig
hsa-miR-4642	0.020419704752551	0.436307326767612	1.39708882371637	-5.79856364591315	0.167376361404325	0.232190571661489	1.0142545009195	Notsig
hsa-miR-6795-3p	0.0204167847582771	0.780744136568008	1.36189191455699	-5.84578284750333	0.178169071935518	0.245173642443457	1.01425244808487	Notsig
hsa-miR-17-5p	0.0202119450828508	1.03918865261447	0.391479314528733	-6.68518779002729	0.69678769567997	0.753482478675853	1.01410845064409	Notsig
hsa-miR-6843-3p	0.0199508726173789	-0.0609795070080109	0.588242592384807	-6.58892202962418	0.558510200130845	0.630358351497401	1.01392495251587	Notsig
hsa-miR-4700-5p	0.0199343899616677	0.399095807794168	1.44182578325869	-5.73691667406451	0.154393134531625	0.217353671829648	1.01391336858443	Notsig
hsa-miR-3610	0.0199276176029902	0.756530274397439	1.63250535905973	-5.45397235301061	0.107651496342142	0.160165944383755	1.01390860904157	Notsig
hsa-miR-518c-5p	0.0198101392871512	0.407617486219914	1.18807876313314	-6.06223059701569	0.239342009834662	0.312582614677142	1.01382605006485	Notsig
hsa-miR-4647	0.0197595870575452	0.432434059879336	1.34567500833506	-5.86715751522827	0.183316939204381	0.251179459967541	1.01379052608515	Notsig
hsa-miR-6859-5p	0.0196743184177978	0.777563657932892	1.30902435809559	-5.9145748611228	0.195365998982646	0.265342944910188	1.01373060906724	Notsig
hsa-miR-4436b-3p	0.0195269462100472	0.691289385650443	1.32690998026537	-5.89158945263309	0.189413670578697	0.258428757996999	1.01362706113541	Notsig
hsa-miR-34b-5p	0.0194661152207301	0.171833755021954	0.37699031043372	-6.69075724169939	0.707470442541385	0.763384393599729	1.01358432262501	Notsig
hsa-miR-3074-5p	0.0194158848158277	-0.0713459386223887	0.412126671803906	-6.67689011323812	0.681670677780165	0.740883596824629	1.01354903320959	Notsig
hsa-let-7a-2-3p	0.0192677550456816	0.0869293428897428	0.769139490111975	-6.46673949290921	0.444736126696436	0.523759488051588	1.01344497166253	Notsig
hsa-miR-299-3p	0.0190963334483465	0.405109088812682	0.938755140654477	-6.32321746677319	0.351506021402153	0.429748782124177	1.01332456088255	Notsig
hsa-miR-7973	0.0187935881510125	-0.329417283972823	0.39774002100203	-6.68271657094199	0.692190512914914	0.749459124367562	1.01311194002321	Notsig
hsa-miR-554	0.0187895566049475	-0.248454395472152	0.431350173607578	-6.66878352270889	0.667712703627357	0.728491316377785	1.01310910893165	Notsig
hsa-miR-4300	0.0187421604078053	0.286845262001255	1.29687572849859	-5.9300192701206	0.199488472464654	0.269593220164298	1.01307582627041	Notsig
hsa-miR-4482-3p	0.0186810791162363	0.544774662950711	0.946422600500364	-6.31607370032722	0.347613921457312	0.425802153074501	1.01303293524477	Notsig
hsa-miR-3612	0.0186377644258254	0.442919322865637	1.20293904839138	-6.04482222486465	0.233581903643936	0.306151038756615	1.01300252095205	Notsig
hsa-miR-3680-5p	0.0186147729808709	-0.0848588280354141	0.405001604137783	-6.6798014330881	0.686872920368377	0.744959425262109	1.01298637741135	Notsig
hsa-miR-3675-3p	0.0185224871388638	0.784806665710125	1.12807433236681	-6.13041827491516	0.263642971419753	0.33829125647407	1.01292158110429	Notsig
hsa-miR-6832-5p	0.0183627055397313	-0.229316431226768	0.376236503960923	-6.69104127831919	0.708027864473199	0.763384393599729	1.01280940405831	Notsig
hsa-miR-6859-3p	0.0179747915500067	0.842427754319969	1.31507882936762	-5.90682705338499	0.193335537286499	0.263079922090116	1.01253711496679	Notsig
hsa-miR-4716-5p	0.0178903495706567	0.752802143368094	1.10430279299847	-6.15649475275615	0.273737039422779	0.348973909602101	1.01247785217488	Notsig
hsa-miR-6827-5p	0.0178624632429298	0.828450823169121	1.36324016178739	-5.84399494049521	0.177746098485973	0.244854319342923	1.01245828184607	Notsig
hsa-miR-4251	0.0175700118433861	0.390853298241454	1.08290762922713	-6.1795080291627	0.2830507401322	0.35817718225905	1.01225306534211	Notsig
hsa-miR-4303	0.0175490266961487	0.349609459201937	1.06529368671409	-6.1981288638974	0.290881753185852	0.365741027902799	1.01223834142297	Notsig
hsa-miR-1250-5p	0.0174755968796267	0.153220869408523	0.768358106433158	-6.46733610601285	0.445196665894179	0.524061242780435	1.01218682216073	Notsig
hsa-miR-4293	0.0173670757996267	0.363136508451186	1.0061258246925	-6.25852121056362	0.318272864977746	0.39571977637805	1.01211068723768	Notsig
hsa-miR-6883-5p	0.0171884972870526	0.217473226470959	0.674670181781109	-6.53454909985418	0.502398064018955	0.577870418927632	1.01198541472322	Notsig
hsa-miR-6760-5p	0.0167345459673961	0.685065487712304	1.26938817405591	-5.96446041354883	0.209055683478228	0.279430864055058	1.01166703846627	Notsig
hsa-miR-3150a-3p	0.0167199831451708	0.625753633193907	1.4043218207519	-5.7887200072442	0.165222072426531	0.230448404444836	1.01165682656947	Notsig
hsa-miR-148a-3p	0.0166788638445812	0.641485002589227	0.258245175723136	-6.7285148900785	0.797074606824965	0.838251892786403	1.01162799301341	Notsig
hsa-miR-1913	0.0166486858376318	1.06074042696644	1.29979464797701	-5.92632091576928	0.19849208268071	0.268529637170898	1.01160683220226	Notsig
hsa-miR-874-5p	0.016632493132294	0.935395645018555	1.14225216640595	-6.11461215819936	0.257749378588011	0.332321631242149	1.01159547806368	Notsig
hsa-miR-208a-5p	0.0163197131310829	0.827217025306816	0.785774468379722	-6.4538970601328	0.434997897402281	0.514653877692274	1.01137618533067	Notsig
hsa-miR-6872-3p	0.0162990484016199	0.99022146508196	0.459595550145158	-6.65620630638469	0.64741704105057	0.709365531949898	1.0113616987864	Notsig
hsa-miR-6754-5p	0.0162451794609519	0.795160044291281	1.10175927796568	-6.15925330140165	0.274832906163368	0.350196922160476	1.01132393615142	Notsig
hsa-miR-664a-5p	0.0157171642814126	0.457646928585648	0.419245125959625	-6.67393107860756	0.676488699643829	0.736812532733087	1.01095386717106	Notsig
hsa-miR-5685	0.0156765209895561	0.417646160789265	1.09071848105282	-6.17115662460929	0.279625352868598	0.3554207284975	1.0109253871991	Notsig
hsa-miR-6788-5p	0.0156658244391258	0.380887203298728	0.90923464295407	-6.35019415624046	0.366753795185021	0.446899517648256	1.01091789193919	Notsig
hsa-miR-133a-3p	0.0154424767831626	0.0924012154698393	0.48127108167784	-6.64601752320718	0.632021210259862	0.694573438010517	1.01076140102549	Notsig
hsa-miR-4794	0.0153515931830394	0.109352300956253	0.647258009070261	-6.55258968936529	0.519858760963454	0.594753667203952	1.01069772939774	Notsig
hsa-miR-4468	0.015330503909166	0.598284280572805	0.78693005241109	-6.45299492851973	0.434326125640379	0.514571137306038	1.0106829551559	Notsig
hsa-miR-4280	0.0150025332387354	0.411480228112157	0.737286096210758	-6.49057817321428	0.463734633712313	0.542645682240914	1.01045322074738	Notsig
hsa-miR-6750-5p	0.0150018394644189	1.26265131961988	0.822308518300584	-6.42474782406397	0.414058452973593	0.494902111778783	1.01045273483296	Notsig
hsa-miR-6746-5p	0.0149934780233654	1.12165751020035	1.36025097548503	-5.84795664616747	0.178684903765189	0.245751623677057	1.01044687855963	Notsig
hsa-miR-583	0.01481102614654	0.248758283852451	0.69436808905345	-6.52113035167334	0.490049979066891	0.566972573886593	1.01031909946066	Notsig
hsa-miR-30b-5p	0.0146289213451029	0.998703465817216	0.272375881340693	-6.72475959737204	0.786239752005697	0.831973995006028	1.01019157954651	Notsig
hsa-miR-8078	0.0146280406929331	1.42610691724363	0.650095390944546	-6.55075657138102	0.518036671566701	0.592933539745019	1.01019096290397	Notsig
hsa-miR-147b	0.0145360053154628	-0.315409974450822	0.286130335263807	-6.72091267936533	0.775733944124564	0.822553768780284	1.01012652077417	Notsig
hsa-miR-455-3p	0.0144882082556417	0.180880730147425	0.258335061607444	-6.72849163321161	0.79700555671889	0.838251892786403	1.01009305543563	Notsig
hsa-miR-597-3p	0.0144310554221597	0.0982797685490617	0.354576345925811	-6.69896108647541	0.724112427728008	0.778109919196623	1.01005304106316	Notsig
hsa-miR-649	0.0143499181905262	-0.327624013099884	0.304218152514031	-6.71556616176085	0.761982298728361	0.811663038304919	1.00999623723369	Notsig
hsa-miR-4419a	0.0140792390170901	0.668201263489037	0.997001226438506	-6.26753780602156	0.322646350667165	0.400768953734275	1.00980675900425	Notsig
hsa-miR-6783-5p	0.0138557103884584	0.0833567702476744	0.270871069217676	-6.72516900065525	0.787391607011525	0.832849266797757	1.00965031344359	Notsig
hsa-miR-106a-5p	0.0137846242568753	1.0253485174092	0.25834099277583	-6.72849009831073	0.797001000467763	0.838251892786403	1.00960056601616	Notsig
hsa-miR-20b-5p	0.0137486778737402	0.874570489079053	0.259964281187677	-6.72806869293997	0.795754277027543	0.838251892786403	1.00957541098644	Notsig
hsa-miR-3122	0.0137479151014426	0.936657976203563	1.04860282262434	-6.21550228893661	0.298438939774416	0.374325613946884	1.00957487721046	Notsig
hsa-miR-4520-5p	0.0134195947125216	0.019098425218648	0.409588857736809	-6.67793285972655	0.68352185709491	0.742580924798155	1.00934515000309	Notsig
hsa-miR-584-3p	0.0133838529389052	0.167041452207079	0.593953783456416	-6.58555586750442	0.554708023594868	0.628181262275413	1.00932014448358	Notsig
hsa-miR-519d-3p	0.0133705216281702	0.178459204004089	0.582423394460649	-6.59231877347319	0.562397579667122	0.6324198999764	1.00931081784287	Notsig
hsa-miR-425-3p	0.0133372582260236	0.359246177832639	0.731804442298332	-6.49458072011887	0.467050191741449	0.545529937075053	1.00928754700348	Notsig
hsa-miR-6868-5p	0.0133206471401989	0.515091346536343	0.930929482078821	-6.33045040323542	0.355507471789394	0.434020307063206	1.00927592620693	Notsig
hsa-miR-3157-5p	0.0133143558375665	-0.199602320283161	0.303090761875644	-6.71590894927074	0.762837226554627	0.812165145764672	1.0092715249674	Notsig
hsa-miR-4458	0.0132892183773725	0.156987688876462	0.515570421749518	-6.62894321705067	0.607991464951425	0.673539981677522	1.00925393961426	Notsig
hsa-miR-3154	0.0132857758865007	0.964060980085046	0.984283453047948	-6.27997236664173	0.328808754206477	0.406477153251774	1.00925153138298	Notsig
hsa-miR-5187-5p	0.0131881005533672	0.292781604122785	0.732884114362002	-6.49379469537473	0.466396092885737	0.545014113098822	1.00918320395427	Notsig
hsa-miR-296-5p	0.0130957513929619	1.22878237565468	0.894858761210035	-6.36302754267851	0.374329873930061	0.454646000468506	1.00911860663041	Notsig
hsa-miR-518b	0.013095669839294	0.1839357727282	0.437119243194197	-6.66627904227972	0.663546433614065	0.724870784591174	1.00911854958625	Notsig
hsa-miR-521	0.0130778698085954	-0.275671345546582	0.269535628737363	-6.72553042921535	0.788414216134545	0.833587165863605	1.00910609911693	Notsig
hsa-miR-3156-5p	0.0127946350282927	0.626851655672093	0.789898454626298	-6.45067162702705	0.432603330996513	0.513003950072147	1.00890800743293	Notsig
hsa-miR-5689	0.0127093948621514	-0.19072132330548	0.244827736207705	-6.73189590151194	0.807399804581566	0.847720220528742	1.00884839889253	Notsig
hsa-miR-6757-3p	0.0125469949174385	0.346887084226852	0.793022439099195	-6.44821729926928	0.430794623670251	0.511095379146251	1.00873484218194	Notsig
hsa-miR-5571-5p	0.0121587199927229	0.218197245781908	0.712682354489494	-6.50831326100689	0.47872093000115	0.556122819498618	1.00846339621893	Notsig
hsa-miR-423-3p	0.0120761252428231	0.506935217573552	0.617285009461837	-6.57147069077023	0.539311420067327	0.61399635706733	1.00840566302142	Notsig
hsa-miR-373-3p	0.0118691909177886	-0.188738047425689	0.252260856340739	-6.73004509142523	0.801675379686873	0.842744815121651	1.00826103177616	Notsig
hsa-miR-5195-3p	0.0118129223551433	0.792379067606996	0.504384129522611	-6.63463984035191	0.61578263960752	0.679932187082776	1.00822170794744	Notsig
hsa-miR-4454	0.0117364503041517	2.65855597739507	0.418329183054025	-6.67431464677527	0.677154600538926	0.736939500852767	1.00816826717424	Notsig
hsa-miR-199a-3p, hsa-miR-199b-3p	0.0116585133857736	1.12521136605655	0.184497178025864	-6.74487323514658	0.854226701958183	0.883390985626834	1.00811380562594	Notsig
hsa-miR-1276	0.0113330866900532	0.313874821591332	0.6123018667537	-6.57452405976934	0.542581368071575	0.616351288354114	1.00788643245466	Notsig
hsa-miR-302c-5p	0.0113208539246464	0.410287123056539	0.53221325161558	-6.62023864930265	0.596483955698622	0.663478467635285	1.00787788651414	Notsig
hsa-miR-4314	0.0112047383590299	0.687018791080604	0.58615640213099	-6.59014360657078	0.559902291779152	0.6304430985134	1.00779677054848	Notsig
hsa-miR-183-3p	0.0111921529035792	0.523279650888402	0.613369240964725	-6.57387209454633	0.541880103917679	0.616088468872438	1.00778797899817	Notsig
hsa-miR-3184-3p	0.0111394356445413	0.341779011615568	0.558158284177926	-6.60612252993781	0.578750091081079	0.646556613076206	1.00775115427238	Notsig
hsa-miR-659-3p	0.0110712530171295	0.636546036882073	0.710114759308023	-6.51012995512436	0.480300340397971	0.557705012730102	1.00770352847767	Notsig
hsa-miR-6801-5p	0.011063654785502	0.715189553868248	0.644650916189799	-6.55426705456552	0.521535945438133	0.596231674546994	1.0076982212267	Notsig
hsa-miR-301b-3p	0.0110566637341961	-0.349923296086405	0.212408810184906	-6.73932202623716	0.832486189805451	0.866258449026767	1.00769333810678	Notsig
hsa-miR-4496	0.0108800316811046	0.44540401741139	0.657939444969756	-6.54564769969938	0.513017093604877	0.587712749038191	1.00756997173849	Notsig
hsa-miR-3679-3p	0.0108391261771055	1.09382712851178	0.74134071354674	-6.4875987294427	0.461290877826187	0.540279041837521	1.00754140397326	Notsig
hsa-let-7e-5p	0.0108159977203126	1.21254991020403	0.224370473862338	-6.73670438338555	0.823208178616787	0.860382133881774	1.00752525177867	Notsig
hsa-miR-4730	0.0108004691686785	1.57347829006004	0.635841055311058	-6.55988576785621	0.527224500859575	0.601570660455876	1.00751440726666	Notsig
hsa-miR-181a-5p	0.0107627643142129	0.838425097380147	0.285256035281066	-6.7211628327663	0.776400517512314	0.822920383231027	1.00748807620804	Notsig
hsa-miR-891a-3p	0.0107286132905985	-0.0707135723073404	0.260090160317118	-6.7280359047026	0.795657621181078	0.838251892786403	1.00746422754919	Notsig
hsa-miR-6848-3p	0.0105896102782463	0.593031059063762	0.72552072565313	-6.49913280107137	0.470867388642573	0.548739142148206	1.00736716350427	Notsig
hsa-miR-3651	0.0104569819423206	0.700798292224247	0.360467881476921	-6.69685318901171	0.719724716343739	0.774693200764453	1.00727455953342	Notsig
hsa-miR-1183	0.0101331753872999	-0.263546882587572	0.223258433612245	-6.73695377314348	0.82406968277735	0.860493369082687	1.00704850655912	Notsig
hsa-miR-3687	0.010093182770923	1.16895626909399	0.349728213536299	-6.70066972464443	0.727730051287395	0.781045288806159	1.00702059078674	Notsig
hsa-miR-6855-3p	0.0100652520577689	0.399878504084016	0.632567371196856	-6.56195420039057	0.529346564359548	0.603723404883166	1.00700109496108	Notsig
hsa-miR-6744-5p	0.00986428162082531	0.678880058551934	0.736273531182079	-6.49131972890064	0.464346066897721	0.543105535899595	1.00686082737218	Notsig
hsa-miR-4709-3p	0.0097853788398915	0.640037133933247	0.595081452496222	-6.58488742125857	0.553958823037799	0.627885276664584	1.00680576241068	Notsig
hsa-miR-6839-5p	0.00968438789986892	0.452885057523479	0.549267749891818	-6.61103459293362	0.584798301698499	0.65246091511816	1.00673528687791	Notsig
hsa-miR-564	0.00957996923144155	1.26074248772952	0.616069147829667	-6.57221795183104	0.540108337279972	0.61463082747255	1.00666242452585	Notsig
hsa-miR-4418	0.00932384752191809	0.0727495574470982	0.3226954997603	-6.70976727387446	0.748013588262341	0.799106561388132	1.00648372756703	Notsig
hsa-miR-200b-5p	0.00896986294376681	0.228016659185368	0.507921971741743	-6.6328515890554	0.613313699076247	0.678374143221463	1.0062368035795	Notsig
hsa-miR-6872-5p	0.00895694546696058	0.439828477611453	0.531785718359027	-6.62046568775163	0.596778294255582	0.663518129503931	1.00622779406465	Notsig
hsa-miR-298	0.0087615717681474	0.726939302969668	0.673661734027235	-6.53522584710213	0.503034738538356	0.578288024102308	1.00609153717765	Notsig
hsa-miR-187-3p	0.00858632053497255	0.242772815605345	0.22541466442393	-6.73646908366561	0.822399436647997	0.859948860579745	1.00596932973335	Notsig
hsa-miR-500b-5p	0.00852070412806066	-0.343481067302482	0.19413228955076	-6.7430450834067	0.846708139848083	0.87749752675165	1.00592357745033	Notsig
hsa-miR-3181	0.00851998596555627	0.071048340807014	0.265647745511987	-6.72657251383026	0.791393471089061	0.835359775038453	1.00592307670943	Notsig
hsa-miR-146a-5p	0.0084354045994624	0.499224938029079	0.156956734471132	-6.74958615963778	0.875789893575806	0.900000431499176	1.00586410384851	Notsig
hsa-miR-34a-5p	0.00818956649699454	0.754595136113704	0.219349627225169	-6.73782055811668	0.827099574849148	0.862556587849614	1.00569271720869	Notsig
hsa-miR-7160-3p	0.00787834946025817	0.265926312221846	0.465100430239043	-6.65366284270164	0.643491986045168	0.705366215472588	1.00547579336683	Notsig
hsa-miR-371b-3p	0.00785049535450077	0.539869648131109	0.534153809371591	-6.61920585778436	0.595148815865167	0.662280569498548	1.00545638083824	Notsig
hsa-miR-623	0.00783294275356898	0.124652561435864	0.33866246329598	-6.7044818758576	0.736010395541936	0.788253304620069	1.00544414799155	Notsig
hsa-miR-4313	0.0077889048530031	0.531926395600331	0.497780897944844	-6.63794437351945	0.62040273152987	0.684444303816824	1.00541345753211	Notsig
hsa-miR-4473	0.00772825250751086	-0.295814677689763	0.136956767810897	-6.7525325519334	0.891509558784763	0.911771139666235	1.00537118983115	Notsig
hsa-miR-1911-5p	0.00758815674466529	-0.0746285819110728	0.181811580670814	-6.74536623381189	0.856324803395718	0.884604559287159	1.00527356600814	Notsig
hsa-miR-2116-3p	0.00755728015328949	0.694827198677094	0.570799826651425	-6.59900361298537	0.570202275798935	0.639514139669554	1.00525205135114	Notsig
hsa-miR-33b-5p	0.00751646442376602	-0.350096590825545	0.142450257545179	-6.75176316849372	0.8871871322581	0.908799917828285	1.00522361185819	Notsig
hsa-miR-548e-5p	0.00742188438239139	-0.376897659799554	0.218725598328035	-6.73795752273958	0.827583533215555	0.862556587849614	1.00515771368031	Notsig
hsa-miR-7154-3p	0.00733308699266666	0.544955818027606	0.413530356166522	-6.67631061104669	0.680647618002376	0.74008526501742	1.00509584846836	Notsig
hsa-miR-323b-3p	0.00723253117756073	-0.234049698473301	0.157750612193246	-6.74946093768268	0.875166909508388	0.899720690536679	1.00502579574946	Notsig
hsa-miR-485-5p	0.00718019198686354	0.337255597778836	0.495178219781656	-6.63923499462173	0.622227989234519	0.685795881397689	1.00498933531872	Notsig
hsa-miR-600	0.00717350884295792	-0.377080887656513	0.176688282441541	-6.74628669650776	0.860330213046276	0.888026960347565	1.00498467981454	Notsig
hsa-miR-595	0.00708299253628747	0.284874165034525	0.428705098628031	-6.66992075060942	0.6696264302745	0.729958263346405	1.00492162792536	Notsig
hsa-miR-34a-3p	0.00707392879562574	-0.324636078370242	0.147016007198425	-6.75110071240557	0.883597284782869	0.906843899937182	1.00491531451875	Notsig
hsa-miR-383-5p	0.00700259405187556	-0.249693788141483	0.144704700565517	-6.75143867572536	0.885414262043486	0.907346217395742	1.00486562723059	Notsig
hsa-miR-4506	0.00695878153535856	0.624503241348886	0.188391861746606	-6.74414545417132	0.851185890742321	0.881070141143686	1.00483511140975	Notsig
hsa-miR-6826-3p	0.00681471348865259	0.520940491003192	0.519182820268246	-6.62707714095282	0.605485103614462	0.671452352257283	1.00473477322339	Notsig
hsa-miR-5008-5p	0.00681214539417985	1.02998335731813	0.510695095679094	-6.63144121021871	0.611381564355632	0.676820765029001	1.00473298472932	Notsig
hsa-miR-3174	0.00680967789556733	0.154648125421669	0.296450447708796	-6.71790221471787	0.76787872127169	0.81557305178546	1.00473126629607	Notsig
hsa-miR-541-3p	0.00667319000651781	0.221485733945134	0.371118714506621	-6.6929547135572	0.71181657251909	0.767146852315742	1.00463621698969	Notsig
hsa-miR-3605-5p	0.00658641939143567	0.754245177023501	0.281321524612053	-6.72227911972241	0.779402301647814	0.825760802861067	1.00457579515516	Notsig
hsa-miR-134-3p	0.00651933452396447	0.913544659643989	0.350322226319464	-6.70046163479495	0.727286469226508	0.781045288806159	1.00452908378141	Notsig
hsa-miR-4999-5p	0.00625530086631221	-0.26776839349341	0.134502407284096	-6.75286652227468	0.893441791985483	0.913019201770026	1.00434525753138	Notsig
hsa-miR-4420	0.005839537128294	0.0355928665725527	0.193629973628568	-6.74314268823465	0.847099765154161	0.877548827795001	1.0040558615304	Notsig
hsa-miR-342-5p	0.00581714391264704	0.319352397771125	0.22301013699751	-6.73700928800284	0.824262069331837	0.860493369082687	1.00404027690282	Notsig
hsa-miR-4667-5p	0.00549773636723683	1.58772484193114	0.266259446798439	-6.72640955847099	0.79092452088056	0.835359775038453	1.00381801056574	Notsig
hsa-miR-6514-5p	0.00545576258474276	0.0921444421043966	0.185355395815008	-6.74471416851859	0.85355644802104	0.883167522861625	1.00378880590036	Notsig
hsa-miR-130b-3p	0.00544667566444501	0.268009860328543	0.163352114879899	-6.74855944698987	0.870773485643509	0.897001602680964	1.00378248348301	Notsig
hsa-miR-516a-5p	0.0054243876655725	-0.0630934139646397	0.105559829465219	-6.75634951956549	0.916273008077599	0.933746629208995	1.00376697630415	Notsig
hsa-miR-1323	0.00539125290938475	0.281561989195087	0.312692374099733	-6.71294893158334	0.755565680007645	0.805913896248422	1.00374392278892	Notsig
hsa-miR-33b-3p	0.00532394902179767	0.414153060667968	0.342623357431107	-6.70313137671095	0.733042843900779	0.785731255581069	1.00369709772162	Notsig
hsa-miR-942-3p	0.00516619556402031	0.559038920530421	0.332259275385921	-6.70663200556191	0.740816271434187	0.792407729870179	1.00358735309314	Notsig
hsa-miR-5739	0.00510699561698491	1.13610208874808	0.438534000969145	-6.66565981591616	0.662526351515991	0.724064802572867	1.00354617245724	Notsig
hsa-miR-6857-3p	0.00496057059039462	0.443247558929269	0.388146258894884	-6.68648749734909	0.699239803949582	0.755815464446135	1.00344432361595	Notsig
hsa-miR-4514	0.00492072172997043	0.495019080481212	0.322266305835439	-6.70990583608268	0.74833711610136	0.7991193600333	1.00341660773738	Notsig
hsa-miR-4731-3p	0.0047624936907581	0.793456577868731	0.360027769468464	-6.69701184951797	0.720052164473882	0.774720554477981	1.00330656373524	Notsig
hsa-miR-3150a-5p	0.00461749305201219	-0.0147930256089253	0.170132244540062	-6.74742623346676	0.86546110246052	0.892604635227677	1.00320572968656	Notsig
hsa-miR-6072	0.00434886225006481	0.0915041628280545	0.159732861143564	-6.7491455126336	0.873611715098889	0.898842378350842	1.00301894948436	Notsig
hsa-miR-4792	0.00425975597043093	1.37903930388042	0.216501977269114	-6.73844240534312	0.829308580800286	0.863652663318203	1.00295700116927	Notsig
hsa-miR-1468-5p	0.00415139233798895	0.235821028780299	0.205362214916787	-6.74079706499614	0.837963150901958	0.870192502859726	1.00288166994603	Notsig
hsa-miR-6784-3p	0.00414033140620707	0.633015458836798	0.312590834224734	-6.71298071605395	0.755642464123764	0.805913896248422	1.00287398102848	Notsig
hsa-miR-7153-3p	0.00410691762237134	0.241062167791498	0.240137219630678	-6.73303538790114	0.811017550831016	0.850474250973653	1.00285075406408	Notsig
hsa-miR-5703	0.00404882048271749	0.720490436746198	0.137457274186089	-6.75246370602949	0.891115608019515	0.911731764886341	1.00281037020917	Notsig
hsa-miR-24-3p	0.00394631622915953	1.885000583594	0.301049941966699	-6.71652624105302	0.764385583462315	0.81287272868194	1.00273912252764	Notsig
hsa-miR-6083	0.00381275957764529	0.228774361794849	0.135761544986333	-6.75269594250339	0.892450434711129	0.912369615398185	1.00264629883514	Notsig
hsa-miR-1273h-5p	0.00376931558565663	0.918734933721764	0.259492751712368	-6.72819137331877	0.796116367802327	0.838251892786403	1.00261610652097	Notsig
hsa-miR-4278	0.00369846039126326	0.155392218960761	0.14667737882812	-6.7511505618368	0.883863450231171	0.906843899937182	1.00256686616688	Notsig
hsa-miR-582-5p	0.00362207943668169	-0.379700794595569	0.0779005843297348	-6.758893521871	0.93815846107054	0.950746925051792	1.00251378843041	Notsig
hsa-miR-6798-3p	0.00355669664655944	0.959837227519709	0.228201404081842	-6.73583577531363	0.820242011476177	0.858042724076833	1.00246835563866	Notsig
hsa-miR-619-5p	0.00350969303965187	1.58240596203901	0.258840070991633	-6.72836081810039	0.796617640077648	0.838251892786403	1.00243569533305	Notsig
hsa-miR-6077	0.00350546007674296	0.500054490729888	0.286741761235613	-6.72073728541905	0.775267888522995	0.822399559165212	1.00243275412456	Notsig
hsa-miR-3944-5p	0.00329785442258723	0.965643502328335	0.178421648603481	-6.74597821791426	0.858974644735334	0.886984687498442	1.00228851315278	Notsig
hsa-miR-4531	0.00318696394436258	0.950086435812818	0.122562155997254	-6.75440515148574	0.902850971317361	0.921166563814253	1.00221147678817	Notsig
hsa-miR-4450	0.00317156194769375	1.09352602078099	0.169264162588125	-6.74757389224118	0.866140921901493	0.892946730175776	1.00220077738532	Notsig
hsa-miR-4288	0.00279061653111184	0.281120309906975	0.0715491476010984	-6.75936943023261	0.943191437782423	0.954353466631919	1.00193617996105	Notsig
hsa-miR-640	0.0026476716235712	-0.123237430465934	0.057848740533837	-6.76025827629749	0.9540554973313	0.963712984817078	1.00183691117905	Notsig
hsa-miR-219a-2-3p	0.0026347143557018	0.125611553762739	0.0901175706120493	-6.75786440227913	0.928484821710352	0.943193492153288	1.00182791342792	Notsig
hsa-miR-126-5p	0.00263009553652366	0.342027384869147	0.0489047899440783	-6.76073700253239	0.961152663928243	0.968500732309643	1.00182470605946	Notsig
hsa-miR-424-5p	0.00250219513495786	0.582616990830316	0.0390693181166661	-6.76117084506941	0.96896088711657	0.974660657040785	1.0017358944264	Notsig
hsa-miR-601	0.00238533226691169	-0.109142228239443	0.0513858119740088	-6.76061224437321	0.95918359284192	0.967481681336816	1.00165475393231	Notsig
hsa-miR-3155a	0.00221282469511752	0.253663015609008	0.133653439598876	-6.75298063829694	0.894110306344961	0.913338484976035	1.00153499009159	Notsig
hsa-miR-7705	0.00218278280753259	-0.273408771739818	0.0364145327756489	-6.76127132268194	0.971069033181399	0.97563339996486	1.00151413489526	Notsig
hsa-miR-670-5p	0.00198439445088877	0.444336579463267	0.104074996664546	-6.75650556780164	0.917446389411485	0.934436494275197	1.00137642382169	Notsig
hsa-miR-8074	0.00197494171726664	0.132654535728605	0.0486855795521008	-6.76074772876378	0.961326652811053	0.968500732309643	1.00136986268901	Notsig
hsa-miR-520b	0.00195044381348651	0.119637618867278	0.0603615943993589	-6.76010934230867	0.952062154393933	0.962569738281608	1.00135285891928	Notsig
hsa-miR-361-3p	0.00189435600423948	0.722218383950347	0.129087306395131	-6.75358201870092	0.897707189561255	0.91664766768496	1.00131392997392	Notsig
hsa-miR-4513	0.00178818089418931	1.16101031122252	0.167761234236218	-6.74782775269057	0.867318147059883	0.893801143916673	1.0012402410087	Notsig
hsa-miR-7154-5p	0.00160874947115461	-0.197847762486657	0.0342504470400451	-6.76134799980431	0.972787672101795	0.976977438896282	1.0011157221155	Notsig
hsa-miR-1249-3p	0.00155879508670975	1.06789739207382	0.102481382292386	-6.75667058986172	0.918705939721634	0.935111402930949	1.00108105834219	Notsig
hsa-miR-625-3p	0.00154234232818851	0.807683144749539	0.103781217409491	-6.75653618062178	0.917678568841802	0.934436494275197	1.00106964189552	Notsig
hsa-miR-7152-3p	0.00134068225545969	0.511365115308446	0.086432919536407	-6.75819054362591	0.931401325124223	0.945407360088497	1.00092972204925	Notsig
hsa-miR-769-3p	0.00132434335546816	0.309818362277829	0.0774504251762187	-6.75892858359434	0.938515093267499	0.950746925051792	1.00091838632163	Notsig
hsa-miR-6877-5p	0.0012167552737683	1.39407592944446	0.0954297271620781	-6.75737025063092	0.924281844505206	0.940040813305255	1.00084374624121	Notsig
hsa-miR-6736-5p	0.00111981683011875	0.543894676461326	0.0901669600726312	-6.75785993820943	0.928445735176571	0.943193492153288	1.00077649919807	Notsig
hsa-miR-6740-5p	0.00105987804918758	0.169265097510609	0.0544158902772433	-6.76045150488454	0.956779108692986	0.965436040046227	1.00073492140403	Notsig
hsa-miR-7849-3p	0.000887286431223988	0.0864640785723222	0.0222984839093838	-6.76168688585615	0.982281600370033	0.985354831814288	1.00061520925178	Notsig
hsa-miR-3177-5p	0.0007918531312468	0.459270800116252	0.0392752824279165	-6.76116275436895	0.968797341422392	0.974660657040785	1.00054902142246	Notsig
hsa-miR-7162-3p	0.000625378523246956	0.571917405825636	0.0379223925622589	-6.76121512068909	0.969871626126258	0.975096476709725	1.00043357332593	Notsig
hsa-miR-6515-3p	0.000506271403396097	1.14392855555347	0.0375662111762906	-6.76122860219702	0.970154467276108	0.975096476709725	1.0003509821757	Notsig
hsa-miR-6778-3p	0.000482414382988738	0.433613551991328	0.0401102697260333	-6.76112951856992	0.968134334686807	0.974593629698454	1.00033444008205	Notsig
hsa-miR-6778-5p	0.000471496658071668	1.168361551953	0.0305728163541863	-6.76146753271655	0.975708606430687	0.979513380290606	1.00032686998954	Notsig
hsa-miR-188-5p	0.000424219614676424	0.554888444175804	0.0301096582570639	-6.76148162502001	0.976076491236955	0.979513380290606	1.0002940898658	Notsig
hsa-miR-548au-5p	0.000195361914221093	-0.348516560737904	0.00390148517845026	-6.76192856653029	0.996899622553916	0.996988966366267	1.000135423729	Notsig
hsa-miR-106b-3p	0.000156928540894552	0.276140914193006	0.00808253298209541	-6.76190344284797	0.99357714071089	0.995128998798686	1.00010878049184	Notsig
hsa-miR-4287	8.93769444824111e-05	0.473462966888034	0.00584076441799269	-6.7619190933585	0.995358558215812	0.996524083459625	1.0000619532961	Notsig
hsa-miR-1273a	6.96241986694046e-05	0.806645937637351	0.0037890552288726	-6.76192900007586	0.996988966366267	0.996988966366267	1.00004826098153	Notsig
hsa-miR-6730-5p	-7.56016824143835e-05	0.307531481724259	-0.00464203023583901	-6.76192539415942	0.996311140561168	0.996988966366267	0.999947598280007	Notsig
hsa-miR-6772-5p	-0.000237239644979903	0.695515711046659	-0.0171122759267809	-6.76178937029251	0.986402096220458	0.989101398282047	0.999835571528808	Notsig
hsa-miR-6715a-3p	-0.000400631394496725	-0.167657046499013	-0.00908168109646585	-6.76189484382204	0.992783179418536	0.994722209065838	0.999722342032571	Notsig
hsa-miR-6811-3p	-0.000435878553674059	-0.0580879307284272	-0.0130416577691381	-6.76185091612968	0.989636510380763	0.991956877345313	0.99969791764552	Notsig
hsa-miR-3197	-0.000625333191498045	1.69715433566622	-0.057515241477582	-6.76027756651748	0.954320070735041	0.963712984817078	0.999566645986389	Notsig
hsa-miR-4660	-0.000699900260336617	0.251010957705116	-0.0422902109078149	-6.76103945307662	0.96640349890024	0.973233205606249	0.999514983766294	Notsig
hsa-miR-4800-5p	-0.000897887666288288	0.731340547741903	-0.062061835527235	-6.76000497982533	0.950713596964336	0.961585321850758	0.999377825326634	Notsig
hsa-miR-4475	-0.000954113520719835	0.485453541383222	-0.0503093806623329	-6.7606671307231	0.960037875398301	0.967962716350882	0.999338877541001	Notsig
hsa-miR-6743-5p	-0.0011112918923577	2.08593607291701	-0.0856045658500314	-6.75826199034312	0.932057121387653	0.945698780205432	0.999230007754323	Notsig
hsa-miR-371a-5p	-0.00119294378675283	1.2265568641905	-0.0779655696288498	-6.75888844355466	0.938106978438003	0.950746925051792	0.999173456153352	Notsig
hsa-miR-4261	-0.0014947569152004	0.766009647387478	-0.0996314592700823	-6.75695935875602	0.920958961900487	0.937032819228381	0.998964450010946	Notsig
hsa-miR-6773-5p	-0.00170499659839121	0.237891859776606	-0.0742079251865275	-6.75917513154728	0.941084286627014	0.952973231424513	0.998818884481614	Notsig
hsa-miR-4654	-0.00175164216554513	0.582782559299209	-0.125973241240157	-6.75398017293311	0.900161474456842	0.91878797532105	0.998786590948434	Notsig
hsa-miR-3164	-0.00200245929766432	0.146852647896903	-0.090648879457645	-6.75781625155899	0.928064356255905	0.943193492153288	0.998612963808754	Notsig
hsa-miR-6841-3p	-0.00206894072723374	0.272305546080394	-0.117383088133428	-6.7550281074772	0.906936621836624	0.924967170978505	0.998566947370139	Notsig
hsa-miR-500b-3p	-0.00208604151613478	0.504076947026055	-0.16184726488168	-6.74880472068451	0.871953388612944	0.897856459972783	0.998555111063171	Notsig
hsa-miR-3191-3p	-0.00213484670768527	0.94575599928317	-0.199355055646877	-6.74201528511469	0.842638581107804	0.873986235560662	0.998521331333034	Notsig
hsa-miR-6830-5p	-0.00225065684764991	1.08662092558894	-0.141394484519126	-6.75191338035284	0.888017580455471	0.909287462622069	0.99844117977597	Notsig
hsa-miR-6515-5p	-0.00232435108296958	0.287282068978809	-0.149818869192379	-6.75068369322354	0.881394725471573	0.905397465292184	0.998390179753131	Notsig
hsa-miR-125b-1-3p	-0.00261625014054778	1.07417070070178	-0.111853591888864	-6.75566354406595	0.911301500835012	0.929049423546028	0.998188196891882	Notsig
hsa-miR-548an	-0.00262869023046919	-0.366040291615918	-0.055421763838897	-6.76039611006073	0.955980997131075	0.965010333585678	0.998179589738576	Notsig
hsa-miR-6777-5p	-0.002735275083114	1.30070018149059	-0.242475766255039	-6.73247002511734	0.809213332197951	0.848929323962267	0.998105847962564	Notsig
hsa-miR-378b	-0.00284199998626677	0.517887995507819	-0.200727611007251	-6.74174012139235	0.841569800595016	0.873230800374683	0.998032014749743	Notsig
hsa-miR-3943	-0.00287724668051759	0.430408738357725	-0.219099610511231	-6.73787547966753	0.827293464343915	0.862556587849614	0.998007631980986	Notsig
hsa-miR-515-3p	-0.00289849079255083	-0.147613856707678	-0.0597018941846685	-6.76014905487466	0.952585438043561	0.962719325682322	0.997992936131037	Notsig
hsa-miR-6780a-5p	-0.0029115461150534	0.547128919236959	-0.173233133622827	-6.7468926170324	0.863033545043452	0.890458987544833	0.997983905074358	Notsig
hsa-miR-6760-3p	-0.00291315553984861	0.543904532531704	-0.205561602962173	-6.74075601091033	0.837808064717455	0.870192502859726	0.997982791755811	Notsig
hsa-miR-4728-5p	-0.00295647335683724	1.1392078707169	-0.183035355174313	-6.74514247942812	0.855368609401804	0.88397279738744	0.997952827150887	Notsig
hsa-miR-3678-5p	-0.00299010977604286	-0.34176274141995	-0.0777873203266959	-6.75890236283633	0.938248191675063	0.950746925051792	0.997929560162799	Notsig
hsa-miR-6891-3p	-0.00301480152366584	0.571347551317861	-0.184196922108178	-6.74492871204869	0.854461222354844	0.883390985626834	0.997912480729318	Notsig
hsa-miR-6771-3p	-0.00313687067794577	0.474850262508513	-0.228414755325418	-6.73578696944949	0.820076897383832	0.858042724076833	0.997828049040159	Notsig
hsa-miR-526a, hsa-miR-520c-5p, hsa-miR-518d-5p	-0.00353162907657772	0.216005368573873	-0.145664735182208	-6.75129894756462	0.884659478758289	0.906935077144289	0.997555055021473	Notsig
hsa-miR-1238-3p	-0.00357975801160593	0.678404752659974	-0.293010244323905	-6.71891756938836	0.770494587816543	0.818012672909534	0.997521776705377	Notsig
hsa-miR-7844-5p	-0.00360580211553574	-0.28157518748699	-0.072871577155279	-6.75927367533845	0.942143325729831	0.953669151735207	0.997503769208579	Notsig
hsa-miR-3911	-0.00366951267237536	0.672679819437211	-0.265797700971369	-6.7265326007509	0.791278503167098	0.835359775038453	0.997459719623904	Notsig
hsa-miR-1304-5p	-0.00367834604479214	0.174826090718575	-0.158643251195935	-6.74931938372933	0.874466518616174	0.899361114775656	0.997453612369113	Notsig
hsa-miR-7151-3p	-0.00369321747646079	0.674985699225689	-0.221539769132445	-6.73733677298167	0.825401569185773	0.861332394207286	0.997443330579569	Notsig
hsa-miR-6731-3p	-0.00392162944182473	0.594862812865752	-0.309295294576646	-6.71400671402622	0.758135878593811	0.808237127428564	0.997285424750025	Notsig
hsa-miR-3189-5p	-0.00394502972372968	0.339011574316965	-0.250411095540495	-6.73051083547373	0.803098919297004	0.843549847664543	0.997269249071757	Notsig
hsa-miR-4784	-0.00415255988947094	0.510397279950742	-0.326081649387596	-6.70866763484903	0.745462695402726	0.797045357944141	0.997125803255656	Notsig
hsa-miR-6854-3p	-0.00451682539384773	-0.22050756171345	-0.0874015864531405	-6.75810612219023	0.930634505340811	0.945002971575289	0.996874071134339	Notsig
hsa-miR-3691-3p	-0.00468410772535632	0.0440951032133447	-0.161352446637409	-6.74888487502184	0.872341423091666	0.897895565902939	0.996758489014415	Notsig
hsa-miR-6817-3p	-0.00473931339009281	-0.0355040045581615	-0.147482366850414	-6.75103187163387	0.883230743247549	0.906843899937182	0.996720348131827	Notsig
hsa-miR-370-3p	-0.00500278913655916	0.987424463388466	-0.470483247651889	-6.65114670086791	0.639663790226934	0.701769727088147	0.996538336236236	Notsig
hsa-miR-4436a	-0.00517450957945265	0.783730467164823	-0.3027615392504	-6.71600881132204	0.763086940075189	0.812165145764672	0.996419727787701	Notsig
hsa-miR-378i	-0.00553056811133046	0.578053879966198	-0.30826229087835	-6.71432608685653	0.758917984324704	0.808734785954659	0.996173840778685	Notsig
hsa-miR-4786-3p	-0.00558528224327604	0.634380482327376	-0.260631101038385	-6.72789482345766	0.795242298330365	0.838251892786403	0.996136061655664	Notsig
hsa-miR-6884-5p	-0.00559902246762389	0.391985595829953	-0.382857941084355	-6.688526955941	0.703136980144759	0.75938793855634	0.996126574503215	Notsig
hsa-miR-1304-3p	-0.00586380152209653	0.385821459592577	-0.517251367708578	-6.62807648844992	0.606824598215344	0.672646972524787	0.995943771316755	Notsig
hsa-miR-3132	-0.00592098632608429	0.612632220575623	-0.324760481253375	-6.70909803999779	0.746457634577986	0.797776596955222	0.995904295392174	Notsig
hsa-miR-6768-5p	-0.00595927813173636	1.87641665066472	-0.449400453255709	-6.66083739304646	0.654712807384969	0.716637594460598	0.995877862593444	Notsig
hsa-miR-487b-5p	-0.00604649257912193	0.358328963742203	-0.377560428181638	-6.69054204372904	0.707048960680135	0.763291491643328	0.995817661158114	Notsig
hsa-miR-6820-3p	-0.00617950224622799	0.516996194564177	-0.48178954633212	-6.6457681078033	0.631654910488028	0.694468429233515	0.995725855706334	Notsig
hsa-miR-6819-5p	-0.00626072594263727	1.25349272893925	-0.366525675485972	-6.69464974221205	0.715223027609409	0.770494357756461	0.995669797942435	Notsig
hsa-miR-3180	-0.00638827253748997	1.57325774908371	-0.452098334809332	-6.65962192982849	0.652778835601322	0.714934975797349	0.995581776097763	Notsig
hsa-miR-214-3p	-0.00668327286898052	0.93034411710272	-0.279010931200313	-6.72292746682358	0.781166714289205	0.82728844845244	0.99537822169415	Notsig
hsa-miR-1227-3p	-0.00679098194248795	0.360450086035017	-0.509188115275257	-6.63220858768583	0.61243118899608	0.677690250118613	0.995303911281341	Notsig
hsa-miR-6876-3p	-0.0067917023390599	0.0148498796497603	-0.192708920129603	-6.74332100166674	0.847817955220316	0.877938253992778	0.995303414285561	Notsig
hsa-miR-4716-3p	-0.00690237049119424	0.589901716809505	-0.344992186065574	-6.70231623014378	0.73127003559889	0.784158712922723	0.995227068168084	Notsig
hsa-miR-4748	-0.00693439470506102	0.44396000442206	-0.403346474753245	-6.68047049519597	0.688083572827516	0.745957043238622	0.995204976866843	Notsig
hsa-miR-7855-5p	-0.00707974711756854	0.538991271967542	-0.529492049223101	-6.62168063763121	0.598358543314354	0.664411109784121	0.995104714404292	Notsig
hsa-miR-6840-3p	-0.00715922922003775	1.12178708160444	-0.628633963890933	-6.56442553188246	0.531902145753033	0.606368446158457	0.995049892814178	Notsig
hsa-miR-361-5p	-0.007189492003567	0.595860757072281	-0.207302345716067	-6.74039590133531	0.836454370938277	0.869681986808545	0.995029020306252	Notsig
hsa-miR-23c	-0.00726268949852027	0.3943338655	-0.145690237134886	-6.75129522329597	0.884639430473734	0.906935077144289	0.994978537160478	Notsig
hsa-miR-130a-5p	-0.00744046517941988	-0.316692775878142	-0.139896918311918	-6.75212453364547	0.889195749400498	0.910130525623415	0.994855938770534	Notsig
hsa-miR-1909-5p	-0.00757757543498905	0.647616967883121	-0.544402599215892	-6.61368955136457	0.588120749193078	0.655597445319533	0.994761394555325	Notsig
hsa-miR-3192-5p	-0.00760878550732666	0.210337940120434	-0.298438975142999	-6.7173099235746	0.766367914206489	0.814643058408472	0.99473987494211	Notsig
hsa-miR-648	-0.00763249011297679	0.303084764534312	-0.449150354087899	-6.66094970296043	0.654892211078223	0.716637594460598	0.994723530723773	Notsig
hsa-miR-214-5p	-0.00771741461811842	0.235739044202987	-0.259101273199532	-6.72829305756211	0.796417021057466	0.838251892786403	0.994664977866173	Notsig
hsa-miR-4713-3p	-0.00788943954152721	0.341562760693557	-0.506286397563126	-6.63367985320303	0.614454554914338	0.679050380592536	0.99454638248676	Notsig
hsa-miR-6800-3p	-0.00789068161558548	0.870656988409874	-0.677208457821285	-6.53284130410543	0.50079748018589	0.576287813672861	0.994545526242235	Notsig
hsa-miR-6748-5p	-0.00790025329358213	0.578389628990113	-0.555146574664615	-6.60779525881601	0.580795576482383	0.648277046856968	0.994538927870659	Notsig
hsa-miR-4497	-0.00790987791368503	2.27530618516165	-0.691901190635364	-6.5228316955626	0.4915871964268	0.567982503979613	0.994532293046834	Notsig
hsa-miR-4669	-0.00803211888756217	0.5873269957845	-0.574676232056843	-6.59678906518832	0.567593574602761	0.637145522475309	0.994448028914587	Notsig
hsa-miR-4733-5p	-0.00804169422080925	0.296791551456742	-0.494890453442516	-6.63937728069576	0.622429946157435	0.685795881397689	0.994441428670319	Notsig
hsa-miR-1306-3p	-0.0081012956240803	0.211838782545604	-0.337223686738754	-6.70496856499681	0.737089347555085	0.789079372486976	0.994400346613019	Notsig
hsa-miR-634	-0.00813153778891529	0.418486898467909	-0.529719053210003	-6.62156062628758	0.598202059661129	0.664411109784121	0.994379501941659	Notsig
hsa-miR-6126	-0.00818485648600342	2.06500524064691	-0.740703479580542	-6.48806804939243	0.461674455881353	0.540481505858362	0.994342752636897	Notsig
hsa-miR-608	-0.0082773596447101	0.397007903881791	-0.568554115660745	-6.6002797788579	0.571716243876885	0.640651885340415	0.994278999110257	Notsig
hsa-miR-4311	-0.00850442167303911	0.412414792624755	-0.385786494774591	-6.68740098869733	0.700977814663056	0.757374934545383	0.994122524432886	Notsig
hsa-miR-1273g-5p	-0.00854868149303278	0.576069947183438	-0.557443409414838	-6.60652038827242	0.579235304023559	0.64681695899888	0.994092026643804	Notsig
hsa-miR-1293	-0.00855015889459021	0.259407470395227	-0.562787534589472	-6.60353393886418	0.575612785660329	0.643695371845311	0.994091008637701	Notsig
hsa-let-7f-1-3p	-0.0086276435149738	0.285206519501801	-0.436200847962157	-6.66667995099058	0.664208965957152	0.725285652481948	0.994037619186848	Notsig
hsa-miR-6851-3p	-0.00866985443108387	0.491584438420109	-0.644527290084069	-6.5543464279369	0.521615546855148	0.596231674546994	0.994008535684416	Notsig
hsa-miR-4255	-0.00874807991656756	-0.36325328021458	-0.232138450432281	-6.73492781145114	0.817196424359539	0.855554623870293	0.9939546402387	Notsig
hsa-miR-6505-5p	-0.00883428078972914	-0.28316199212767	-0.202744454275428	-6.7413323729141	0.839999869386252	0.871954538638501	0.993895253330298	Notsig
hsa-miR-184	-0.00884069508557153	0.213912460492738	-0.224013564790049	-6.73678455977852	0.823484654456045	0.860382133881774	0.993890834431059	Notsig
hsa-miR-3127-5p	-0.00895694841177674	0.528407172456716	-0.592882548954192	-6.58618970032784	0.555420199946324	0.62861616375872	0.993810749273096	Notsig
hsa-miR-6742-3p	-0.00899192029376861	0.452284399786804	-0.593951156308098	-6.58555742333082	0.554709769611622	0.628181262275413	0.99378665893521	Notsig
hsa-miR-575	-0.0090179147656464	1.58925914503094	-0.376391809620696	-6.69098280494768	0.707913006516914	0.763384393599729	0.993768753053579	Notsig
hsa-miR-5010-5p	-0.00903277047325568	0.823612889337433	-0.525432991222238	-6.62381795567753	0.601159833810987	0.667232788284371	0.993758520078766	Notsig
hsa-miR-7157-5p	-0.00906479725930187	-0.239629596902337	-0.212428652996937	-6.73931780245681	0.832470778614809	0.866258449026767	0.993736459603518	Notsig
hsa-miR-5587-5p	-0.0090675465752626	-0.325970258092682	-0.198648831783065	-6.74215613101861	0.843188618900031	0.874203236652619	0.993734565861023	Notsig
hsa-miR-548ab	-0.00910575894637145	-0.30578483466879	-0.232836239124245	-6.73476526963407	0.816656928258645	0.855338922410545	0.993708245363585	Notsig
hsa-miR-7109-5p	-0.00916695574570237	1.1149609053694	-0.690711034538616	-6.52365037791347	0.492329774768674	0.568584363926901	0.993666094754751	Notsig
hsa-miR-566	-0.00918849770859737	0.3561397659185	-0.587111641348092	-6.58958479507643	0.559264657355388	0.630358351497401	0.993651257690974	Notsig
hsa-miR-129-2-3p	-0.00924796308745562	0.130170148011734	-0.358648977240882	-6.69750765498764	0.721078341288824	0.775499348178547	0.993610301959454	Notsig
hsa-miR-4439	-0.00932576805939581	0.0983714025740524	-0.296645078141082	-6.71784441754588	0.76773080851658	0.81557305178546	0.993556717705753	Notsig
hsa-miR-4727-3p	-0.00951823290842657	0.652091202661562	-0.809998893447252	-6.43471407112512	0.421044548993389	0.50115047246777	0.993424179654734	Notsig
hsa-miR-6728-5p	-0.00960095440746078	0.34908051162391	-0.604910173144206	-6.57900821244499	0.547450386284554	0.621331964964549	0.993367220159429	Notsig
hsa-miR-6776-3p	-0.00974388842102769	0.582463863294382	-0.692408925363103	-6.52248201371649	0.491270591211918	0.567872495024141	0.993268807864141	Notsig
hsa-miR-424-3p	-0.00984297989637317	0.470390710218943	-0.613019527314192	-6.57408582746564	0.542109814520504	0.616088468872438	0.993200587562044	Notsig
hsa-miR-216a-5p	-0.00992201245920549	-0.389692337797453	-0.237392004689736	-6.73369208810862	0.813136831424332	0.852348170250679	0.993146180334165	Notsig
hsa-miR-4533	-0.00992377505715669	0.597750145397737	-0.78336016693273	-6.45577764385116	0.436403376173174	0.51584085708949	0.99314496696869	Notsig
hsa-miR-3945	-0.0101635393882303	0.65686483999197	-0.592013361087141	-6.58670315407985	0.555998387975817	0.628807700686936	0.99297992796451	Notsig
hsa-miR-6840-5p	-0.0103027338146247	0.461319131013635	-0.588390658441649	-6.58883516586997	0.558411462814306	0.630358351497401	0.992884127674056	Notsig
hsa-miR-8055	-0.0103568343067072	0.570374739976314	-0.77011002034927	-6.46599763179146	0.444164494339741	0.523326563151785	0.992846895610992	Notsig
hsa-miR-6764-3p	-0.0104646858728303	-0.0197840789641219	-0.242934330485557	-6.7323585221661	0.808859665496305	0.84890549999919	0.992772676120952	Notsig
hsa-miR-3619-5p	-0.0105012748404113	0.690601255773212	-0.883193664305973	-6.37329456496739	0.380549703561554	0.46042924039405	0.992747498196572	Notsig
hsa-miR-3654	-0.0105035186710227	0.55502501562372	-0.567097559090923	-6.60110483215416	0.572699241478537	0.640913418146791	0.992745954172762	Notsig
hsa-miR-6777-3p	-0.0106027272995818	0.827610055325191	-0.90715353293776	-6.35206429451174	0.367844437076389	0.448001404545514	0.992677689171807	Notsig
hsa-miR-27a-5p	-0.0107339062937649	0.0974312470875583	-0.319720165580013	-6.71072406008729	0.750257336977559	0.800836483290652	0.992587432716244	Notsig
hsa-miR-1253	-0.0110987140599573	-0.297245129596061	-0.211291928269939	-6.7395591327545	0.833353737542654	0.866809544524293	0.992336473354822	Notsig
hsa-miR-6836-5p	-0.0111194980770366	0.633152874334387	-0.846833952962404	-6.40445322887508	0.400350618179016	0.481208685861844	0.992322177478658	Notsig
hsa-miR-4653-3p	-0.0111514273863642	1.43224732598191	-0.392246122673181	-6.68488721268517	0.696224017460629	0.75319047017567	0.992300215934292	Notsig
hsa-miR-5698	-0.011197957633256	0.498894304210258	-0.338769846888993	-6.70444546885847	0.735929888934373	0.788253304620069	0.992268212476761	Notsig
hsa-miR-489-3p	-0.0111997444274414	0.516215795977471	-0.700921616218203	-6.51658163995514	0.485979126197919	0.563213036395951	0.992266983542077	Notsig
hsa-miR-4283	-0.0112589983361922	0.449214798183489	-0.782261079095991	-6.45663188299926	0.437044094007395	0.516360249253325	0.992226230307173	Notsig
hsa-miR-15b-3p	-0.0112656166628492	-0.338593797872755	-0.236552849020997	-6.73389132385336	0.813784932466059	0.852679065267746	0.992221678505121	Notsig
hsa-miR-6785-3p	-0.0113993956591625	0.66270699726601	-0.841038212422511	-6.40930174926306	0.403564534100126	0.484617523392708	0.992129675509076	Notsig
hsa-miR-6758-5p	-0.0114397219649061	0.389936514897773	-0.665781109477966	-6.54048000547962	0.50802510606756	0.583035524413106	0.992101943823351	Notsig
hsa-miR-371b-5p	-0.0116210640521689	0.981459874796467	-0.729797318881335	-6.49603892354747	0.468267553335352	0.54627664409287	0.991977247664007	Notsig
hsa-miR-6810-3p	-0.0116978300340542	0.537033520474093	-0.93311535888654	-6.32843600910426	0.354386827440783	0.433015885894758	0.991924465836023	Notsig
hsa-miR-1247-3p	-0.0120289511310365	1.59012069711691	-0.761156194575654	-6.47280700097916	0.449454489568331	0.527862072226542	0.991696829766757	Notsig
hsa-miR-532-3p	-0.012030816538265	0.789238909558997	-0.715594511126101	-6.50624496894182	0.476933091293179	0.554799718443086	0.991695547501839	Notsig
hsa-miR-513a-5p	-0.0122438588341773	1.52783934819541	-0.530732515779354	-6.6210242121853	0.597503668392847	0.664036789180092	0.991549114962908	Notsig
hsa-miR-628-3p	-0.0125036640667809	0.471413430551855	-0.761413592414072	-6.47261234105371	0.449301907515382	0.527862072226542	0.991370569638395	Notsig
hsa-miR-887-3p	-0.0126842790043169	0.824612095808036	-0.944204695320053	-6.3181459227318	0.348736861478734	0.426973770736493	0.991246465014321	Notsig
hsa-miR-380-5p	-0.012692551802374	-0.0275188771827856	-0.291043131332079	-6.71949283965127	0.771991548743696	0.819262855824403	0.991240780959073	Notsig
hsa-miR-365b-5p	-0.0130941948971118	0.58484263296305	-1.14129957287203	-6.11568008361544	0.258142405729281	0.332564174131394	0.990964860137143	Notsig
hsa-miR-204-3p	-0.0131051920643896	2.20939990220988	-1.16915204305087	-6.08410339407183	0.246825987367061	0.32023705492995	0.990957306382198	Notsig
hsa-miR-340-3p	-0.0131351454587349	0.0212785759714233	-0.408039159371761	-6.67856645549197	0.684653226860888	0.74318050228446	0.990936732230349	Notsig
hsa-miR-4697-3p	-0.0132264261798464	0.471752051645214	-0.939780176473478	-6.32226571048109	0.350984068568732	0.429315277004672	0.99087403668108	Notsig
hsa-miR-4790-3p	-0.0132356954506774	-0.139969867237813	-0.268384054289142	-6.72584066466774	0.789296330551502	0.834175973574208	0.99086767036662	Notsig
hsa-miR-4535	-0.0132431462358393	1.25312000818617	-1.10063070759181	-6.16047532534378	0.275320129269675	0.350643560862323	0.990862553052938	Notsig
hsa-miR-432-5p	-0.0132610937559727	0.0155008652259844	-0.440871402685714	-6.66463240068143	0.66084242086561	0.722532314373524	0.990850226528967	Notsig
hsa-miR-5092	-0.013488732753644	-0.392323524899908	-0.36598755588397	-6.69484695613307	0.715622509320998	0.770601064822989	0.990693895251738	Notsig
hsa-miR-3158-3p	-0.0134929383051421	0.297912161173533	-0.80558446520118	-6.43825228826692	0.423567040655419	0.503685423867014	0.990691007317695	Notsig
hsa-miR-3653-5p	-0.0134967114151627	0.135756731416263	-0.582551033278933	-6.59224462718835	0.562312170145538	0.6324198999764	0.99068841634651	Notsig
hsa-miR-4646-5p	-0.0137205307640887	0.687497579171159	-1.03241509793251	-6.23209913177613	0.30589556715805	0.382555889693027	0.990534733114111	Notsig
hsa-miR-4686	-0.0137365173678693	0.0584212730115202	-0.43448454976905	-6.66742692340863	0.665447827798335	0.726329224809672	0.990523756990866	Notsig
hsa-miR-4520-2-3p	-0.0137637525088666	-0.27209587233286	-0.272404480594984	-6.72475179467153	0.786217865402965	0.831973995006028	0.990505058098319	Notsig
hsa-miR-5096	-0.0138170092544856	1.18593540784586	-0.98929800186324	-6.27508794719367	0.326369678222494	0.404414601275699	0.99046849451365	Notsig
hsa-miR-6768-3p	-0.0140930585001967	-0.362559886310017	-0.408282834287932	-6.67846698702228	0.684475281915217	0.74318050228446	0.990278993672206	Notsig
hsa-miR-4773	-0.0141734967453679	0.438942829559956	-0.902775186870055	-6.35598516628503	0.370145732677467	0.450390799012193	0.990223781668544	Notsig
hsa-miR-6752-3p	-0.0141966873038031	0.655577039595847	-1.05577512055484	-6.20806909480076	0.295175204994986	0.370775906372252	0.990207864473809	Notsig
hsa-miR-7856-5p	-0.0142362435852686	0.174352318581368	-0.826048057383369	-6.42169106106895	0.411950138808023	0.493071444723555	0.99018071500499	Notsig
hsa-miR-1307-5p	-0.0142435598633384	0.453396193520282	-0.70276039866059	-6.51529781254289	0.484840305412053	0.562467382805028	0.99017569355633	Notsig
hsa-miR-6767-5p	-0.0142763643996207	0.529989510922866	-0.751608900720082	-6.47998161417721	0.455135227443834	0.53404476596223	0.990153178829204	Notsig
hsa-miR-30c-2-3p	-0.0144735918447693	0.383833873091297	-0.735934172581446	-6.49156803540559	0.464551089966359	0.543105535899595	0.990017826569483	Notsig
hsa-miR-574-5p	-0.0146446145385805	0.637274750165652	-1.02013864042813	-6.24451958004424	0.311634218060118	0.388407079360643	0.989900472953121	Notsig
hsa-miR-8087	-0.0147270132076717	0.309629498261451	-0.785918312972333	-6.45378483554068	0.434914243246578	0.514653877692274	0.989843936990962	Notsig
hsa-miR-6865-5p	-0.0148089993846746	0.770390325222847	-1.07290919158131	-6.19011410544968	0.287477825525808	0.362884164603197	0.989787687255536	Notsig
hsa-miR-604	-0.0150537554387207	0.337085514153709	-1.06918021604815	-6.19404544895689	0.289141123303528	0.364240561265276	0.989619782068837	Notsig
hsa-miR-6825-3p	-0.0151518199826584	1.08255574007246	-0.763867111233875	-6.4707535992875	0.447849005405445	0.52645861542849	0.989552516769074	Notsig
hsa-miR-764	-0.0152877861071042	0.507858939740519	-1.01202134556034	-6.25265321494868	0.315468350088381	0.392821133805675	0.989459261245951	Notsig
hsa-miR-6753-5p	-0.0155058095294779	0.95298955860116	-1.2451789253697	-5.99421405447588	0.217760290132379	0.289107217489416	0.989309743164381	Notsig
hsa-miR-3681-3p	-0.0155188143224919	-0.299337809690194	-0.349691328395832	-6.70068263435611	0.727757598536733	0.781045288806159	0.989300825333457	Notsig
hsa-miR-6715b-5p	-0.0156460338800136	0.987368437852864	-0.70137309075553	-6.51626672956645	0.485699375374939	0.563209266653127	0.98921359077547	Notsig
hsa-miR-18a-3p	-0.0156482902673526	0.242993028548728	-0.876480356308191	-6.37914374089739	0.384158553877976	0.463920287522132	0.989212043638193	Notsig
hsa-miR-3714	-0.0157219793743726	1.39906417384909	-0.6625229684107	-6.54263446461513	0.510096056961889	0.585150441013974	0.989161518552508	Notsig
hsa-miR-4664-3p	-0.015805621804326	0.719137386926938	-1.27744652883505	-5.95443596404238	0.206216284747436	0.276355679402913	0.989104172077778	Notsig
hsa-miR-30e-5p	-0.0158078290323059	0.778576487657221	-0.33649868654483	-6.70521302568558	0.737633233356533	0.789332183379018	0.98910265881498	Notsig
hsa-miR-4269	-0.0158165152116686	0.807508400642436	-1.15773038161223	-6.09714041087653	0.251422796030901	0.325378139162089	0.989096703642892	Notsig
hsa-miR-6735-5p	-0.015842684977791	0.955224875738791	-1.29437614856165	-5.93318005475218	0.200344689409356	0.27032305541031	0.989078762086355	Notsig
hsa-miR-544b	-0.0158430002796421	-0.173819328549822	-0.205656610987423	-6.74073643472087	0.837734168715045	0.870192502859726	0.989078545922632	Notsig
hsa-miR-1273f	-0.0159735003301076	0.96778299109819	-1.05029645786764	-6.21375145401694	0.297666037894581	0.373538839138748	0.988989082135139	Notsig
hsa-miR-6834-5p	-0.0161070357299798	0.433632099205886	-1.05456038301301	-6.20933145590229	0.295726238670434	0.37128624678887	0.988897545852663	Notsig
hsa-miR-6887-3p	-0.0162109935475527	0.605129351964431	-1.31443454482589	-5.90765314020294	0.193550850354829	0.263233261484696	0.988826290373209	Notsig
hsa-miR-1291	-0.0162582459887806	0.497611123724794	-0.772373491244415	-6.46426389803927	0.442833003880564	0.521997543636786	0.988793903978528	Notsig
hsa-miR-3137	-0.0162716710428931	0.617820965964012	-0.854571874627775	-6.39792925320407	0.396084346834371	0.47697481203294	0.98878470276169	Notsig
hsa-miR-5088-5p	-0.0163772422015546	0.871057487447317	-1.35358116751597	-5.8567669358406	0.180793287178971	0.248252024418662	0.988712349752539	Notsig
hsa-miR-4747-5p	-0.0164567929991144	0.748364990302781	-1.28114954106503	-5.94980931748191	0.204921173478255	0.27476362256755	0.988657833250218	Notsig
hsa-miR-126-3p	-0.0164708603845294	1.01738037561131	-0.355240518339485	-6.69872518617553	0.723617318565366	0.777903781274168	0.988648193123522	Notsig
hsa-miR-483-5p	-0.0166253033866098	0.594470958772863	-1.09680263467324	-6.16461142280443	0.276977270253641	0.352404116170927	0.988542362287442	Notsig
hsa-miR-99b-3p	-0.0166648283814473	0.371610042773906	-1.06890893221061	-6.1943309406691	0.289262387250436	0.364240561265276	0.988515279920455	Notsig
hsa-miR-3914	-0.016835405859279	-0.31263029699149	-0.398326955917567	-6.68248289684883	0.69176012342852	0.749309424237397	0.988398409431172	Notsig
hsa-miR-8082	-0.0168667541966659	0.327048112603653	-1.14206981978091	-6.11481664786364	0.25782457940424	0.332321631242149	0.988376932743929	Notsig
hsa-miR-1272	-0.0169227725861238	-0.145571492798808	-0.302016500548119	-6.71623440202697	0.763652140977555	0.812429590048705	0.988338555812237	Notsig
hsa-miR-4711-3p	-0.016926577846656	0.196493777715399	-0.656870303104765	-6.5463475934182	0.513699729465658	0.588232056285452	0.988335948968357	Notsig
hsa-let-7b-3p	-0.0169506397443455	0.376857804598603	-1.1137162511921	-6.14623231075917	0.269707907456906	0.344693962444925	0.988319465207411	Notsig
hsa-miR-3131	-0.0169941379395735	1.00475637882723	-1.29092810934443	-5.93753071725027	0.201530301728836	0.271209456418921	0.988289667180979	Notsig
hsa-miR-330-3p	-0.0172956542845899	0.469404122273213	-1.25242274173891	-5.98536830717834	0.215128179824773	0.286353804489124	0.988083140962186	Notsig
hsa-miR-664a-3p	-0.0174965216447649	0.631140211560632	-0.611885519685848	-6.57477806555614	0.542855033390469	0.616389181339775	0.987945579086414	Notsig
hsa-miR-101-3p	-0.0176847821245199	0.314521822302209	-0.250842601664712	-6.73040249414043	0.802766780607718	0.843546412232198	0.987816668284927	Notsig
hsa-miR-7156-3p	-0.0177579019864602	0.338733724147975	-0.990725180974583	-6.27369340950793	0.325677705684493	0.404071759169746	0.987766604213168	Notsig
hsa-miR-3130-5p	-0.0177821497416093	0.723502807829134	-1.48968609796643	-5.66895868963004	0.141385869287622	0.201586856432879	0.987750002699467	Notsig
hsa-miR-25-5p	-0.0178096966697899	0.907543802040772	-0.997411557803448	-6.26713403867816	0.322448817616007	0.400717643985009	0.987731142706298	Notsig
hsa-miR-3690	-0.0178217454318028	0.285340590496249	-1.18269346279426	-6.0684883130843	0.241454577847314	0.314860697599573	0.98772289363949	Notsig
hsa-miR-381-3p	-0.0179758613276614	0.334591377497567	-0.894027989870682	-6.3637630861576	0.374770700031576	0.454724146443232	0.987617385778206	Notsig
hsa-miR-526b-3p	-0.0179840851830362	0.335765090483804	-0.729845005562221	-6.49600432414345	0.468238609524801	0.54627664409287	0.987611756037223	Notsig
hsa-miR-6881-5p	-0.0179939860261724	0.504715980344731	-0.957351883370015	-6.30579337109025	0.342114808197771	0.419868173697264	0.987604978336291	Notsig
hsa-miR-572	-0.0180246854568924	0.942769914179168	-0.974882627823936	-6.28906442871634	0.333413850219232	0.410823754485631	0.987583963092478	Notsig
hsa-miR-7846-3p	-0.0180279411968092	1.0851078090312	-1.2472460664032	-5.99169474796699	0.217006767546881	0.288256011785474	0.987581734407406	Notsig
hsa-miR-6761-5p	-0.018048082173819	0.387581163198141	-1.22399401295874	-6.01980382458283	0.225593992000944	0.297200097320196	0.987567947209419	Notsig
hsa-miR-3064-3p	-0.0180563587524309	0.289695117667593	-0.497847991629571	-6.63791101423924	0.62035571032506	0.684444303816824	0.987562281659824	Notsig
hsa-miR-1203	-0.0180667428028631	0.611794077485876	-1.12655931112782	-6.13209609623699	0.264278339823272	0.338936970823346	0.987555173532783	Notsig
hsa-miR-6785-5p	-0.0181158861040575	0.987987788063754	-1.14820197619771	-6.10792268231881	0.255304188480864	0.329569825593063	0.987521534479905	Notsig
hsa-miR-6081	-0.0181585479962191	0.737030078052665	-0.890905691016465	-6.36652153751637	0.376430400227525	0.45652197474402	0.98749233294173	Notsig
hsa-miR-6729-3p	-0.0182746446410658	1.03504051123261	-1.16835245927355	-6.08502004706028	0.247145814897946	0.320489896467761	0.987412870594734	Notsig
hsa-miR-4682	-0.0182912196469868	0.462617708580216	-1.23265174356873	-6.0093964179102	0.22236800043927	0.294007175838519	0.987401526353784	Notsig
hsa-miR-133b	-0.0183036794996736	0.324856113085425	-1.04026295613323	-6.22408405435551	0.302264907202309	0.378569085436486	0.987392998685714	Notsig
hsa-miR-6780b-5p	-0.0184687867611559	1.53060469837845	-1.19478184182391	-6.05440370873697	0.236731195281664	0.309330369789846	0.987280004309824	Notsig
hsa-miR-1273d	-0.0185404053196022	0.544634347669461	-1.15860103196896	-6.09615093673891	0.251070250715361	0.325157617651559	0.987230994773035	Notsig
hsa-miR-4747-3p	-0.0185657688699519	0.854028332752016	-1.18077812469112	-6.07070738850034	0.242209166812005	0.315431107621181	0.987213638739898	Notsig
hsa-miR-3158-5p	-0.0186832465502453	1.02218707302632	-1.13562511647671	-6.12202386109831	0.260492429523854	0.335254933130299	0.98713325387465	Notsig
hsa-miR-4529-3p	-0.018827694908547	0.319292256173933	-1.32852901899965	-5.88949423460847	0.188881686085851	0.257977382753039	0.987034423119836	Notsig
hsa-miR-3679-5p	-0.01885855302183	0.901419950310849	-1.31714114079897	-5.90418023351913	0.192647546318617	0.262378255958557	0.9870133114549	Notsig
hsa-miR-6837-5p	-0.0189419195149835	0.633692953555333	-1.47425942980813	-5.69108915368257	0.145480828469272	0.206621442427289	0.986956278292111	Notsig
hsa-miR-26b-5p	-0.018990025326197	1.00623423913894	-0.399022796870648	-6.68220542033028	0.691250007100784	0.749073201611116	0.986923369368538	Notsig
hsa-miR-191-3p	-0.0190946141291418	0.209696104947248	-0.957659103199925	-6.30550273777325	0.341961057300188	0.419868173697264	0.986851824524038	Notsig
hsa-miR-631	-0.0192670420036575	0.404153192469511	-1.37523637070112	-5.8280135414284	0.174016297587643	0.240620918227657	0.9867338851193	Notsig
hsa-miR-378f	-0.0192901743249012	0.342893795135526	-0.932863309860716	-6.32866851901546	0.354515929972317	0.433015885894758	0.986718063853146	Notsig
hsa-miR-6733-3p	-0.0193230681458671	0.0192684201734691	-0.581380132693777	-6.59292420914797	0.563095918823086	0.632927708931295	0.986695566681945	Notsig
hsa-miR-3149	-0.0193453446127095	-0.303352473743314	-0.475149115283285	-6.64894243434523	0.636353409682886	0.698436669164143	0.986680331361412	Notsig
hsa-miR-5580-5p	-0.0193576496511108	-0.192672847466649	-0.396146072417528	-6.68334943387341	0.693359842067489	0.750408436667978	0.986671915800779	Notsig
hsa-miR-4726-5p	-0.0193710429967344	1.02580563466688	-1.74719698622998	-5.26830681241658	0.0855639306375684	0.131035586783012	0.986662756015606	Notsig
hsa-miR-206	-0.0194402431038416	0.0633403198052087	-0.832178724476252	-6.4166504085527	0.408507874955349	0.48986568455375	0.986615431023838	Notsig
hsa-miR-7106-5p	-0.019510122163187	0.634557796803712	-1.66957294195093	-5.39522284499436	0.100055241050995	0.150608695443278	0.986567644009512	Notsig
hsa-miR-6762-5p	-0.0195277807247913	1.02076091124216	-2.02527592343841	-4.77141082210836	0.0471577731826456	0.0784502886222227	0.986555568513023	Down
hsa-miR-1205	-0.0195604184370008	-0.359333081367607	-0.483340086012478	-6.64502060649733	0.630559993739	0.693859452569942	0.986533250177131	Notsig
hsa-miR-4685-5p	-0.0196389806605257	0.761922469821714	-1.67508382631277	-5.38638562229141	0.0989642015063311	0.149144052211363	0.986479529790422	Notsig
hsa-miR-4788	-0.0196657311249177	0.857899783574778	-1.25344039507039	-5.98412170026898	0.214760294947519	0.286012542336649	0.986461238647708	Notsig
hsa-miR-4644	-0.0199359303375556	0.340458690830403	-1.03783530483001	-6.22656969242933	0.303384862708736	0.379786321546075	0.986276503770247	Notsig
hsa-miR-4511	-0.0199448720342256	-0.307709833076521	-0.418294412245287	-6.67432919126638	0.677179884409346	0.736939500852767	0.986270390934374	Notsig
hsa-miR-4274	-0.0199581256654455	0.881848843005924	-1.2513363056322	-5.98669811022521	0.215521443073644	0.286728475873391	0.986261330388915	Notsig
hsa-miR-4640-3p	-0.0199895276301589	0.635914003650524	-1.6016569484835	-5.50194290123324	0.114324150080323	0.168313377556723	0.986239863477638	Notsig
hsa-miR-4489	-0.0200481094445545	0.794129935873303	-1.10869961015122	-6.1517118075361	0.271849905344172	0.346912938909354	0.986199817212838	Notsig
hsa-miR-4292	-0.0204538106372478	0.34647259854754	-1.2290724950167	-6.01370747657937	0.223697552634684	0.295308400673168	0.985922526323579	Notsig
hsa-miR-3663-5p	-0.0204968319076302	0.754665926838	-1.54111874255661	-5.59363123437555	0.128386043735437	0.185840971885663	0.985893126480946	Notsig
hsa-miR-6886-5p	-0.0205689521920018	0.518980704307114	-1.61702586204013	-5.47814859486186	0.110959219729482	0.164240733390268	0.985843842943233	Notsig
hsa-miR-1233-5p	-0.0206069660778188	1.90911078651425	-1.24385987319732	-5.99581955963659	0.218242122399852	0.289447282293495	0.985817867071346	Notsig
hsa-miR-3689b-3p, hsa-miR-3689c	-0.0208574207326253	0.224373060642888	-0.954049256026271	-6.30891197684927	0.343770497494809	0.421496809786896	0.985646742033517	Notsig
hsa-miR-6087	-0.0208628565596951	1.92397008416382	-1.51368405867976	-5.63410674726028	0.135196699725752	0.194165473010388	0.985643028292916	Notsig
hsa-miR-675-5p	-0.0209297209459212	1.15315645181821	-1.81035506590512	-5.16119842309026	0.0750959928417018	0.117451964414003	0.985597347891272	Notsig
hsa-miR-3135b	-0.0211069908237618	1.39270976445138	-0.964167135639617	-6.29932480990249	0.338714696867764	0.416377951620084	0.985476250928389	Notsig
hsa-miR-891a-5p	-0.0211887744892714	0.265032671180914	-1.47664746056116	-5.68767740975159	0.144840914698916	0.206054878648208	0.985420387718619	Notsig
hsa-miR-378g	-0.0212107673319279	0.322299752616728	-1.19870647170993	-6.04980158778774	0.235212176920762	0.307973064727797	0.985405365811885	Notsig
hsa-miR-4701-5p	-0.0212818045865268	0.606259696787738	-1.42026870774752	-5.76684909098365	0.160548013226909	0.224840057840689	0.985356846362859	Notsig
hsa-miR-411-3p	-0.0213742109762058	-0.23130627337652	-0.497327196105399	-6.63816983905832	0.62072074067594	0.684500730796985	0.985293735067566	Notsig
hsa-miR-140-3p	-0.0213813140427773	0.578048523543425	-0.827422564424842	-6.42056410676051	0.411176847825574	0.492605611710694	0.985288884014803	Notsig
hsa-miR-345-3p	-0.0213971521827375	0.647587809973535	-1.64988800138806	-5.42657228872337	0.104032915635268	0.155594419011349	0.985278067413133	Notsig
hsa-miR-27b-5p	-0.0214359039324409	-0.185334416522761	-0.416733592373986	-6.6749808379352	0.678315230414527	0.737861987282978	0.985251602543433	Notsig
hsa-miR-4688	-0.0215287536533189	1.82358606699671	-1.17467567895166	-6.07775465147906	0.244624685626639	0.317702439813838	0.985188195246678	Notsig
hsa-miR-455-5p	-0.0215352720187776	-0.239280509136323	-0.34821624360459	-6.701197798916	0.728859543908731	0.781900765422791	0.985183743992593	Notsig
hsa-miR-1182	-0.021722571081829	0.418854815034747	-1.18584399931881	-6.06483068691159	0.240217045858064	0.313565762150602	0.985055850009815	Notsig
hsa-miR-6885-3p	-0.0217952627842923	0.578849804673119	-1.73968960024233	-5.28080995569562	0.0868849904221084	0.132733770358968	0.985006218188257	Notsig
hsa-miR-8085	-0.0218093888147826	0.693356517201861	-1.69828757656812	-5.34888518316651	0.0944765783473223	0.1430533786664	0.984996573627655	Notsig
hsa-miR-1224-5p	-0.0219195750317707	0.588427801239683	-1.59369052547946	-5.5141943935394	0.116100459292007	0.17036480439588	0.984921347125447	Notsig
hsa-miR-3074-3p	-0.0219923351996253	0.274987437502691	-1.46492416957234	-5.70437694040991	0.148003669504188	0.209247495259408	0.984871675342131	Notsig
hsa-miR-34c-3p	-0.0221884480619247	0.362744666724567	-1.08740703806181	-6.17470428789747	0.281074019680192	0.356731746897423	0.98473780583353	Notsig
hsa-miR-4781-5p	-0.0222421124603884	0.44666243683531	-1.04530507832811	-6.21890358797094	0.299947823606603	0.376034294990683	0.984701176901111	Notsig
hsa-miR-1287-3p	-0.0223331652841298	0.0594565022867739	-0.803977771914461	-6.4395353737561	0.424487380976107	0.504451730396127	0.984639031408913	Notsig
hsa-miR-6813-3p	-0.0223529884204564	0.639686331747145	-1.43259276150725	-5.74978851891366	0.157006449541691	0.220548490183153	0.984625502215908	Notsig
hsa-miR-373-5p	-0.0223784618587659	0.683596753874961	-1.30611732963802	-5.91828292740094	0.196346589404216	0.266329456278062	0.984608116992526	Notsig
hsa-miR-6802-3p	-0.0224143406774001	0.536042112490922	-1.92571966897337	-4.956780420142	0.0587368413388786	0.0949936935903049	0.984583630780413	Notsig
hsa-miR-4426	-0.0224384759835986	-0.0735537756673237	-0.426941889700293	-6.67067496526839	0.670903344530735	0.731039540663269	0.984567159504112	Notsig
hsa-let-7d-5p	-0.0224693560915108	1.46078580255209	-0.482473930846203	-6.64543846600458	0.631171528729354	0.694234550253341	0.984546085601529	Notsig
hsa-miR-1288-5p	-0.0224754731956417	-0.158467033518529	-0.484237514461754	-6.64458687527682	0.62992665207604	0.693460026856241	0.984541911082321	Notsig
hsa-miR-766-5p	-0.0226840680380467	0.157399973970013	-1.20998866711645	-6.0364916387253	0.23088482518952	0.303080643096786	0.984399569483616	Notsig
hsa-miR-330-5p	-0.0227916656465328	0.232172234925583	-1.26600850285242	-5.96864675432217	0.210255124834305	0.28074148630921	0.984326154737745	Notsig
hsa-miR-140-5p	-0.0230197245702355	0.232770791023266	-0.479810966596375	-6.64671850184015	0.63305329126634	0.695112025726953	0.984170566332066	Notsig
hsa-miR-5190	-0.0230860993229324	0.577150895036231	-1.55174272951215	-5.57777655413048	0.125823159741254	0.182749946056804	0.984125288173186	Notsig
hsa-miR-6769a-3p	-0.0231075383678623	0.602230919203669	-1.76348248036431	-5.24101689210187	0.0827553253508153	0.127564548993294	0.984110663773084	Notsig
hsa-miR-9-5p	-0.0231229114746742	-0.197111117125881	-0.21728348852747	-6.73827255286426	0.828702201042779	0.863371708235064	0.984100177317309	Notsig
hsa-miR-6782-5p	-0.0231265804396761	1.54594708896474	-1.33507947162676	-5.88099260521865	0.186740851444844	0.255597803605137	0.984097674623104	Notsig
hsa-miR-877-5p	-0.0231669815030653	0.626488294542432	-1.64314343911249	-5.43723520565963	0.105425018283575	0.157584599007791	0.984070116452656	Notsig
hsa-miR-6796-3p	-0.0232648493591212	0.946110962838338	-1.62811285789008	-5.4608541258319	0.108581874706204	0.161362982978803	0.984003362521155	Notsig
hsa-miR-6797-5p	-0.0232924014689317	0.791473019897126	-1.46495620692742	-5.70433147302044	0.147994953267085	0.209247495259408	0.983984570531823	Notsig
hsa-miR-4532	-0.0233538130032813	1.63451712959172	-1.89235366277355	-5.01705814143319	0.0631238114754734	0.100754559075662	0.983942685923897	Notsig
hsa-miR-6086	-0.0234349023991424	0.795162411728378	-1.82253335312562	-5.14015230529052	0.0732059374446684	0.115198300334708	0.983887383123619	Notsig
hsa-miR-5708	-0.0234632322369607	0.37119091594726	-1.60121051810662	-5.50263094834645	0.114423109781331	0.168313377556723	0.983868062965488	Notsig
hsa-miR-4498	-0.0235925415621014	1.16110724680052	-1.94483822630396	-4.92182127325602	0.056342004895018	0.0917569794004579	0.983779882435108	Notsig
hsa-miR-3918	-0.0238114836351733	1.23591505389616	-1.22108314741807	-6.02328727135875	0.226686273753348	0.298485776271734	0.983630596232637	Notsig
hsa-miR-6737-3p	-0.0238159222571521	0.343986156318892	-1.82013999264864	-5.1442984274649	0.0735742044990168	0.115569278070192	0.983627569981389	Notsig
hsa-miR-3198	-0.0238289116295556	0.609484299448862	-1.51806591264416	-5.62768723232887	0.134090100724794	0.192900229029219	0.98361871388434	Notsig
hsa-miR-6734-5p	-0.0238612295224107	0.359430590376424	-1.60728447162352	-5.49325453736656	0.113082611875555	0.166795226831972	0.98359668003293	Notsig
hsa-miR-372-5p	-0.0239302389986616	0.314693591254467	-1.0315961712263	-6.23293213097353	0.306276127452848	0.382697238712866	0.983549632066162	Notsig
hsa-miR-610	-0.0240164761394566	0.11537163347604	-1.23174057836517	-6.01049501098538	0.222705911842959	0.294302248262333	0.983490842113516	Notsig
hsa-miR-1207-5p	-0.0240254750612127	0.953117257958208	-1.63514950197512	-5.44982155791141	0.107094563572597	0.159429805898845	0.983484707532553	Notsig
hsa-miR-4729	-0.02414526133217	-0.331020755563375	-0.543638554823733	-6.61410437230723	0.588643331808299	0.655894937484051	0.983403052663238	Notsig
hsa-miR-6873-5p	-0.0242230346475961	0.382913517875822	-1.37032763562479	-5.83456889382466	0.175535194763231	0.242198910472129	0.983350040451959	Notsig
hsa-miR-6510-5p	-0.0243409515511676	0.899257492839989	-1.52195895491469	-5.62196940475715	0.133112977651155	0.191709594427407	0.98326967083116	Notsig
hsa-miR-6796-5p	-0.0244549358836883	0.58133882679529	-1.78596005704975	-5.20297553598305	0.0790049454158029	0.122519761179888	0.98319198780976	Notsig
hsa-miR-6875-5p	-0.0245140088601979	0.911041439158219	-2.11352767813547	-4.60027935404265	0.038594204092603	0.0656459771203758	0.983151730592199	Down
hsa-miR-6810-5p	-0.0245916293123605	0.663941321030529	-1.9295738111469	-4.94975753272051	0.0582472117062036	0.0943207689560683	0.983098836094856	Notsig
hsa-miR-6739-3p	-0.0245932994802341	-0.22618808455608	-0.504756992707637	-6.63445195583598	0.615522220215889	0.679932187082776	0.983097697989369	Notsig
hsa-miR-6846-3p	-0.0246290714575217	0.401500433095572	-1.70892596975342	-5.3315351589408	0.0924756859506892	0.140604703297877	0.983073322143095	Notsig
hsa-miR-1255b-2-3p	-0.0247344461425303	-0.232007930648749	-0.406872751776972	-6.67904176685106	0.685505250604165	0.743790595515941	0.983001520926855	Notsig
hsa-miR-6513-5p	-0.024751302613015	-0.241244041846284	-0.468977047721255	-6.65185365470994	0.64073399759747	0.702643310747119	0.982990035589446	Notsig
hsa-miR-760	-0.0247559266451884	1.11584582189937	-2.1730992643323	-4.48120299094742	0.0336094262641747	0.0585653385649512	0.982986884978861	Down
hsa-miR-7704	-0.0247737972623545	2.42981557376529	-2.2590331714845	-4.30445836796502	0.0274144183592321	0.0489679547990462	0.98297470882728	Down
hsa-miR-1237-3p	-0.0249709287521404	0.733533966097531	-2.07092408028457	-4.68368470571321	0.042542987517445	0.0715559101522928	0.982840403222112	Down
hsa-miR-1224-3p	-0.0249938318845109	0.703166159125043	-1.82384397596575	-5.13787978628932	0.0730049269084352	0.115023118869863	0.982824800517078	Notsig
hsa-miR-7-2-3p	-0.0250219582593849	-0.112493948804953	-0.614531771342337	-6.57316073072101	0.5411168496332	0.615505418762376	0.982805639829247	Notsig
hsa-miR-378e	-0.0250871078911892	0.191839872702584	-0.984835867487677	-6.27943546599898	0.328539468080232	0.406477153251774	0.982761259015528	Notsig
hsa-miR-6862-5p	-0.025097470203329	0.491236277630148	-1.35642577965759	-5.85301441402385	0.179891777839071	0.247146443576442	0.982754200252544	Notsig
hsa-miR-598-5p	-0.0251749170484254	0.314297967934014	-1.39749526224617	-5.79801177362504	0.167254736542823	0.232147402182003	0.982701445396326	Notsig
hsa-miR-4431	-0.0253460425844014	-0.321553263209429	-0.637193847297274	-6.55902794808099	0.526348895704337	0.600838859582388	0.982584888997575	Notsig
hsa-miR-761	-0.0253990101449194	0.198090783092148	-0.818796061705579	-6.42760661041941	0.416044684839086	0.496581952820965	0.982548814728441	Notsig
hsa-miR-3065-3p	-0.0254302447092679	0.151175882536917	-1.34717051939889	-5.86519645474389	0.182837531421504	0.25079051769848	0.982527542629282	Notsig
hsa-miR-124-5p	-0.0254432479895343	-0.248379232249945	-0.429131559863495	-6.66973786729466	0.669317734132243	0.729931967707995	0.982518686964663	Notsig
hsa-miR-3190-3p	-0.0254812837651833	0.411319342075525	-1.37232890639563	-5.83189896476237	0.174914727947264	0.241602734079016	0.98249278379964	Notsig
hsa-miR-4430	-0.0255563022285112	1.12074217408685	-1.56538999429693	-5.55726246224449	0.122591049820368	0.17866252431207	0.982441696646412	Notsig
hsa-miR-4717-5p	-0.0256059747478502	0.192450138261517	-1.31381757478349	-5.9084438464457	0.193757204231888	0.263374260124426	0.982407871400815	Notsig
hsa-miR-6894-5p	-0.0256972732265843	0.904405955994677	-2.11847559143574	-4.59049763018956	0.0381569492375374	0.0649453051056957	0.982345703372466	Down
hsa-miR-202-3p	-0.0257054581482564	0.364805630901384	-1.54627645680687	-5.58594671026151	0.127136674174663	0.184344584091582	0.982340130191994	Notsig
hsa-miR-4518	-0.0258316635416654	0.43575733781217	-1.45499592302402	-5.71842243322154	0.15072420104911	0.212655432173249	0.982254199904187	Notsig
hsa-miR-6722-5p	-0.0258697375031438	1.02606610017923	-1.29343124420014	-5.93437340777985	0.200669075855823	0.270618390941213	0.982228277714101	Notsig
hsa-miR-4538	-0.0258701428550947	1.02208919743638	-1.4112808041638	-5.77920431472329	0.163169635917475	0.227833487277259	0.982228001738873	Notsig
hsa-miR-516b-5p	-0.0261322726986583	0.285999971600465	-1.41238575341556	-5.77768935630399	0.162845568846408	0.22762881966814	0.982049552464428	Notsig
hsa-miR-6511b-5p	-0.0261499720460752	0.960265305490381	-1.13379821766507	-6.12405979869895	0.261252239777809	0.33581699407263	0.9820375045062	Notsig
hsa-miR-4305	-0.0262896597815206	0.106536335330846	-0.890545186448986	-6.36683942630873	0.376622330058549	0.45653888308137	0.981942424152867	Notsig
hsa-miR-770-5p	-0.0262908478364158	0.244268029886072	-1.89525577842878	-5.01185243892316	0.062731527059764	0.100315690092453	0.981941615526656	Notsig
hsa-miR-19b-3p	-0.0262979839880121	0.966634040108295	-0.540110587797573	-6.61601232021495	0.591059195893119	0.658015120427887	0.981936758459363	Notsig
hsa-miR-517-5p	-0.0263740103881289	-0.137606519789307	-0.562677870969974	-6.60359550543465	0.575687010921304	0.643695371845311	0.98188501422528	Notsig
hsa-miR-5002-3p	-0.0264523165839879	0.357677697024767	-1.67689436999888	-5.38347644784809	0.0986078817567095	0.148694424871229	0.98183172119283	Notsig
hsa-miR-6874-3p	-0.0265138550155272	-0.345549258622949	-0.66732898099987	-6.53945281913806	0.507042828267775	0.582429401928725	0.981789841867095	Notsig
hsa-miR-4433a-5p	-0.0266986218705112	0.941584353467335	-1.5463887541822	-5.58577913331707	0.127109580202698	0.184344584091582	0.981664111480184	Notsig
hsa-miR-490-3p	-0.0267988176434292	0.070024502442291	-0.994238390129093	-6.27025225836582	0.323978481457147	0.402228850405412	0.9815959368652	Notsig
hsa-miR-1266-5p	-0.0268964989813996	0.338325575810532	-1.66565183940032	-5.40149451930897	0.100837503764373	0.15143337070001	0.981529477665027	Notsig
hsa-miR-642b-3p	-0.0269080506424644	1.35316588862714	-1.98311682887045	-4.85091202472936	0.0517966513846108	0.0850021822146684	0.98152161858869	Notsig
hsa-miR-4648	-0.0269758651842237	0.617159307580193	-1.28546345621192	-5.94440338944444	0.203420052931723	0.273179285743387	0.981475482799383	Notsig
hsa-miR-550b-3p	-0.0269886368812114	0.167735995689397	-1.56849668499336	-5.55256942712167	0.121864649481167	0.177704847026262	0.981466794163443	Notsig
hsa-miR-148a-5p	-0.0271192357988048	-0.402378814031584	-0.714151485271559	-6.50727088149304	0.477818529064298	0.555577754782377	0.98137795161815	Notsig
hsa-miR-4757-5p	-0.0271875670609918	-0.402429222339755	-0.689517984700692	-6.52446965812424	0.493074776673269	0.569188479823103	0.981331471104828	Notsig
hsa-miR-4779	-0.0272450016962266	0.273725476956249	-1.26855237972396	-5.96549668307934	0.20935183226618	0.2796809634181	0.98129240443336	Notsig
hsa-miR-6741-5p	-0.027384123755037	1.14928603353451	-2.61316874586961	-3.51633206104013	0.0112471221198789	0.0230054770633887	0.981197780945016	Down
hsa-miR-4750-3p	-0.0275569032813293	0.867437540575826	-1.40198663762303	-5.7919032495241	0.165915238523208	0.231163816845208	0.981080278124431	Notsig
hsa-miR-374c-3p	-0.0277201567124735	-0.348015517770439	-0.699960223541522	-6.51725156116851	0.486575139115206	0.563460601277879	0.980969266680279	Notsig
hsa-miR-501-3p	-0.0277907397354428	0.21249833559477	-1.49025365058801	-5.66814041527035	0.141236962408962	0.201586856432879	0.98092127449857	Notsig
hsa-miR-6889-3p	-0.0278396151915099	0.553763042536859	-2.16654946416925	-4.49443426747594	0.0341284156342083	0.0594293184669005	0.98088804352376	Down
hsa-miR-452-5p	-0.0278587576186158	0.303857651267987	-1.13948508473698	-6.11771189243404	0.258892216058882	0.333362717967386	0.980875028678091	Notsig
hsa-miR-3159	-0.027903454764945	0.103501738321665	-0.990518339359517	-6.2738956410168	0.325777932929058	0.404071759169746	0.980844639972026	Notsig
hsa-miR-181a-2-3p	-0.027925581724178	0.0778837966948867	-1.08426980957934	-6.17805573597213	0.282451279042013	0.357740751077711	0.980829596638324	Notsig
hsa-miR-1273h-3p	-0.0280263800602911	0.500174688229264	-1.76731209331577	-5.23456632382565	0.0821061011373696	0.126892375556713	0.980761070349093	Notsig
hsa-miR-490-5p	-0.0280737095624548	-0.0171028978653679	-0.815981556392276	-6.4298886947567	0.417640388226691	0.498254695721611	0.980728895724188	Notsig
hsa-miR-20a-5p	-0.0281889667736259	0.998503467992311	-0.524032918833056	-6.62455139041661	0.602127475299228	0.668017722379983	0.980650548215453	Notsig
hsa-miR-1263	-0.0285021058846343	-0.301248618478343	-0.587232078121586	-6.58951427612856	0.559184289903121	0.630358351497401	0.980437719649127	Notsig
hsa-miR-203a-5p	-0.0286069278923699	0.262497149646284	-0.597720044654656	-6.58331845109519	0.552207780887559	0.626177258168253	0.980366486495983	Notsig
hsa-miR-1538	-0.0287483011438908	0.626648850384689	-1.83219289218019	-5.12336904180392	0.0717352838578953	0.113440815718558	0.980270422668624	Notsig
hsa-miR-6775-3p	-0.0288177597290285	0.501531378170752	-2.33034873245048	-4.15338825877891	0.023063030480936	0.0423152168695285	0.980223228663201	Down
hsa-miR-99b-5p	-0.0289918408506323	0.735305456533775	-0.819638209509017	-6.42692227780037	0.415567940808095	0.496474973531795	0.98010495830134	Notsig
hsa-miR-3652	-0.0291071222425536	1.08687098133549	-2.27546192288612	-4.27000731043076	0.0263522417465655	0.0472681818740843	0.980026644211057	Down
hsa-miR-6842-3p	-0.0291548628792274	-0.073027895049791	-0.783789489211736	-6.45544364433787	0.436153251633681	0.515782890936095	0.979994214403986	Notsig
hsa-miR-7111-5p	-0.0291620313711607	1.04965091639189	-1.97710393725924	-4.86213115771183	0.0524891445711594	0.0860285340734977	0.979989345001258	Notsig
hsa-miR-6795-5p	-0.029178558723142	0.743669980927578	-2.12655901205271	-4.57447475529612	0.037451885069177	0.0640000567637835	0.979978118417947	Down
hsa-miR-671-5p	-0.0292132923740254	1.24286497076734	-2.08419868713468	-4.65785474998476	0.041276639164912	0.0698381130989441	0.979954525207231	Down
hsa-miR-657	-0.0292739076853732	0.249276947458109	-1.7733069484625	-5.22444328550601	0.0810983085750862	0.12546270295241	0.979913352957292	Notsig
hsa-miR-1236-3p	-0.0292954933975845	0.496619110757399	-2.15070529334219	-4.52629946694794	0.0354129753241271	0.0612090847078073	0.979898691529346	Down
hsa-miR-6070	-0.0295459528578675	-0.387085027858603	-0.747919325963679	-6.4827304451642	0.457341610654238	0.536143158742285	0.979728590719292	Notsig
hsa-miR-6827-3p	-0.0295521355939514	0.400346168406549	-2.14909939791808	-4.52951797554376	0.0355455019823275	0.0613554593436541	0.979724392056262	Down
hsa-miR-574-3p	-0.0296820726415736	0.723739324148581	-1.39376594857354	-5.80306987932446	0.168373270735445	0.233447264560225	0.979636156664325	Notsig
hsa-miR-211-3p	-0.0297037704652893	0.75055930958059	-2.38018317018508	-4.04549367425704	0.0203983595885477	0.0380799070921578	0.979621423257619	Down
hsa-miR-4769-5p	-0.0297081775635988	0.4401300447896	-1.53577263738365	-5.60157137186895	0.129691345634081	0.187326112420453	0.979618430746241	Notsig
hsa-miR-6847-5p	-0.0297660984790627	0.505575904201024	-1.71704164324154	-5.31823322035863	0.0909728215641083	0.138401712521909	0.979579102089996	Notsig
hsa-miR-4487	-0.0298254125824021	0.847258436296661	-2.28054417446466	-4.25930718812139	0.0260311155744885	0.0468560080340793	0.979538829087	Down
hsa-miR-4726-3p	-0.0298385415344604	0.494814252355662	-1.61981206349294	-5.47381263225589	0.11035785935574	0.163528543759372	0.979529915034171	Notsig
hsa-miR-520d-3p	-0.0298885240060441	-0.286198393576943	-0.620256859261275	-6.56963808580232	0.537366111397751	0.612053319598237	0.979495979603146	Notsig
hsa-miR-3978	-0.0299134665961146	-0.0695484623432629	-0.704037899175347	-6.5144039205721	0.484049978410706	0.561804612951792	0.979479045355221	Notsig
hsa-miR-5003-5p	-0.0300651348219147	-0.365812605842924	-0.723570833267795	-6.50053750769394	0.472055474506972	0.549873883792181	0.979376079699721	Notsig
hsa-miR-5707	-0.0300799852780726	-0.177977264905008	-0.578014454729904	-6.59487009322943	0.565351754767887	0.635184954436983	0.979365998493184	Notsig
hsa-miR-6759-3p	-0.0300817805928288	0.54807787979624	-2.47488011538637	-3.83527580085968	0.0160816452858712	0.0313445441932064	0.97936477975389	Down
hsa-miR-1200	-0.030138144663967	0.0792138250831722	-0.982774013987653	-6.28143792697824	0.329545309482432	0.407169421398092	0.979326518093419	Notsig
hsa-miR-758-5p	-0.0302514725363475	0.226120682147248	-2.22381103741214	-4.37760641871901	0.0298199680687376	0.0526053769575735	0.979249592181474	Down
hsa-miR-6870-3p	-0.0304335515294061	0.4551164836899	-2.16276457254994	-4.50206453651696	0.0344315084702966	0.0597947320421874	0.979126011297319	Down
hsa-miR-6782-3p	-0.0304516889737629	0.488068901912452	-1.98742086372768	-4.8428629715224	0.0513057852775915	0.0844126614733947	0.97911370188236	Notsig
hsa-miR-152-3p	-0.0305306908575864	0.288333664920587	-0.479969572680292	-6.64664245985585	0.632941145219402	0.695112025726953	0.979060087149598	Notsig
hsa-miR-6849-5p	-0.030605303688265	0.550950346767042	-1.59116928425115	-5.51806008018767	0.1166672379368	0.171098607951911	0.979009453749281	Notsig
hsa-miR-6814-5p	-0.0306255150398801	0.342680074556059	-0.591190568567439	-6.58718851465474	0.556545990651448	0.629149610410297	0.978995738469793	Notsig
hsa-miR-3184-5p	-0.030643146090608	0.812013857027022	-2.66482192295994	-3.39364355285304	0.00981065499121422	0.0204770185354269	0.978983774321053	Down
hsa-miR-7974	-0.030653437658256	0.260008091358314	-1.5212334063545	-5.62303606886624	0.133294655362603	0.191863519082535	0.978976790695603	Notsig
hsa-miR-449c-3p	-0.0307256539626831	-0.226995391417296	-0.56791884985917	-6.60063987692517	0.572144869562551	0.640783156122912	0.978927787743129	Notsig
hsa-miR-26b-3p	-0.0308745850262882	0.248033980284573	-1.89366714073117	-5.01470295405917	0.0629460096532721	0.100595959352426	0.978826737120807	Notsig
hsa-miR-6075	-0.0309051930202586	1.87288121300208	-2.70189843753882	-3.3044077141608	0.00888503956579749	0.0188192621686792	0.97880597070503	Down
hsa-miR-652-5p	-0.0310085717991497	1.42241243379326	-1.57201969378238	-5.54723710792373	0.121045081680895	0.176713735817352	0.978735835203174	Notsig
hsa-miR-9500	-0.0311087396018848	1.270079630768	-1.67815190757394	-5.38145415496979	0.098361013083109	0.148412307749383	0.978667882925016	Notsig
hsa-miR-4462	-0.0311137829115797	1.18417951840858	-1.22512071713131	-6.01845337241456	0.225172239138959	0.2969495081704	0.978664461746974	Notsig
hsa-miR-92b-5p	-0.031259922136105	1.34921105315952	-2.25360657449085	-4.31579156942678	0.0277734875773271	0.0493686733443132	0.978565331980834	Down
hsa-miR-6889-5p	-0.0313222025611262	1.09346654174146	-2.09399976026541	-4.63869184839623	0.0403627614158311	0.0683820891886438	0.978523088715566	Down
hsa-miR-4797-3p	-0.031407496718801	-0.391777780558069	-0.922758684775197	-6.33793952556393	0.359716687597797	0.438741466328268	0.978465238765926	Notsig
hsa-miR-4322	-0.0314291643272983	0.855296716918528	-2.80542755158051	-3.05014028489095	0.00670739871106302	0.0148570619118106	0.978450543461711	Down
hsa-miR-4470	-0.0314807393663253	0.768607667701813	-1.62734732130032	-5.46205176000823	0.108744688409967	0.161511364083129	0.978415565367567	Notsig
hsa-miR-6127	-0.0315047981866907	0.517608509782445	-1.92133313619768	-4.96475828312285	0.0592983610594398	0.0957810428951279	0.978399249148693	Notsig
hsa-miR-5001-3p	-0.0315637760653223	0.103946393394138	-1.39790567477632	-5.79745435255514	0.167131991513084	0.232102630336254	0.978359252662207	Notsig
hsa-miR-6130	-0.0316245802489866	0.0344976666017248	-0.688671793847393	-6.52504990124462	0.493603556728376	0.569286476172789	0.978318019358969	Notsig
hsa-miR-1296-5p	-0.0316254299150924	0.329320776198565	-2.14025322980518	-4.54721026979746	0.0362833291114682	0.0624608987724267	0.978317443184938	Down
hsa-miR-4714-5p	-0.0317971589528316	0.255178529115957	-1.65653234751032	-5.41602875540217	0.102676162565071	0.153816868630323	0.978200997567801	Notsig
hsa-miR-5010-3p	-0.0318214230165128	0.312190998441529	-2.10122957264946	-4.62450635484272	0.0396999461423119	0.0673481229199934	0.97818454576681	Down
hsa-miR-4516	-0.0318743814460078	2.07646850809743	-2.43919154074399	-3.91529327384725	0.0176013026562315	0.0335917718104419	0.978148639241141	Down
hsa-miR-4657	-0.0318876996208067	0.537479125592442	-1.58271726508634	-5.53097800973749	0.118583520019839	0.173611146604388	0.978139609547368	Notsig
hsa-miR-6737-5p	-0.0319108372654708	1.03728384622003	-2.52183553073125	-3.72855304350227	0.0142624584467458	0.0281965654876714	0.978123922472418	Down
hsa-miR-320e	-0.0319448333395632	0.424654753623077	-1.49638606196558	-5.65928047567187	0.139635886057973	0.200002890734442	0.978100873955153	Notsig
hsa-miR-4691-5p	-0.0320739432675483	0.520342917998096	-2.50659502666427	-3.76337134547675	0.0148314493224542	0.0291738247792139	0.978013345489789	Down
hsa-miR-3196	-0.0321361078221378	2.10851084836539	-2.92784747848495	-2.74002214470823	0.00477067400936241	0.0112161125884643	0.977971204598999	Down
hsa-miR-541-5p	-0.0324007056922022	-0.00607898108005657	-0.985187081301411	-6.27909396379377	0.328368337659589	0.406477153251774	0.977791855975742	Notsig
hsa-miR-644a	-0.03245415144446	0.0140814382957426	-0.728519904205054	-6.49696493379562	0.46904326795738	0.546861810141218	0.977755633592049	Notsig
hsa-miR-5191	-0.0325640844027074	-0.341302103637737	-0.685763821367156	-6.52703858422837	0.495423101242039	0.571128204353182	0.97768113172503	Notsig
hsa-miR-3940-5p	-0.0325971230817435	1.7691683317014	-2.41586735096831	-3.96707207745714	0.0186629252623267	0.0352766420765424	0.977658742431147	Down
hsa-miR-3153	-0.032736277786818	0.488763020876695	-1.93670268448259	-4.93673480386044	0.0573507123159876	0.0932812790681726	0.977564447206451	Notsig
hsa-miR-487a-5p	-0.0327665038628819	0.143046655381578	-1.28174669801799	-5.94906202460757	0.204712889085847	0.274627908214015	0.977543966351543	Notsig
hsa-miR-5196-5p	-0.0328562114215716	0.719765555078577	-2.27637910901603	-4.26807776428892	0.026294030594915	0.0471967729012995	0.97748318402825	Down
hsa-miR-1199-3p	-0.0329341234386457	0.278595295501815	-2.02644675518925	-4.76918204796542	0.0470342222304691	0.0783394675462034	0.97743039696794	Down
hsa-miR-7160-5p	-0.0329424678500239	0.662800442484765	-2.13222940423655	-4.56320357696076	0.0369640963046543	0.0635049611664021	0.977424743619514	Down
hsa-miR-4308	-0.0330508557805955	-0.330745418354332	-0.623916917646861	-6.56736915068829	0.534975288946202	0.609600895667263	0.97735131364108	Notsig
hsa-miR-921	-0.0331698932247306	0.873723785871289	-2.12219662795966	-4.58312836579933	0.0378309639376511	0.0644760282392526	0.977270675252827	Down
hsa-miR-6850-3p	-0.0332862065655434	0.434462330987769	-1.74825945111474	-5.26653339986538	0.0853783210723732	0.130899816826442	0.977191888654227	Notsig
hsa-miR-6080	-0.0333456480679168	0.472710132936866	-1.91467686822182	-4.97683336161747	0.0601591417443977	0.0969881826363169	0.977151627507052	Notsig
hsa-miR-3591-3p	-0.0335181355816562	-0.00752842160335282	-1.2351945222341	-6.00632649851632	0.221426984204672	0.293216424617957	0.977034806990757	Notsig
hsa-miR-10a-3p	-0.0336065447702316	-0.393542886876536	-0.682434736563111	-6.5293050805866	0.497510636142246	0.573019659499264	0.976974935565799	Notsig
hsa-miR-18b-3p	-0.0336067568368829	0.387789310388926	-2.12853498121308	-4.57055000830873	0.0372812713445567	0.0638403464446413	0.976974791956941	Down
hsa-miR-6744-3p	-0.033608232330088	0.505064082321787	-2.29838518965568	-4.22158579488565	0.0249310827610055	0.0452570610629717	0.976973792772159	Down
hsa-miR-3927-5p	-0.0337800989754775	-0.10497069647878	-0.753979350532682	-6.47820856004829	0.453720932662397	0.53262892095151	0.976857413909948	Notsig
hsa-miR-3663-3p	-0.033781409152732	1.33372847371984	-2.72185134838969	-3.2559839518902	0.008420661891736	0.0179692161000856	0.97685652678152	Down
hsa-miR-6730-3p	-0.0337867002563226	0.648047613722785	-2.93173048026621	-2.73002143991233	0.00471871486113098	0.0111143283919201	0.976852944153555	Down
hsa-miR-486-5p	-0.0338117907650547	0.588471982491647	-2.90580429557022	-2.79660504041488	0.00507582531652776	0.0117398484552693	0.976835955445961	Down
hsa-miR-504-5p	-0.0339025142183266	-0.282691763524636	-0.666759718758686	-6.53983086178126	0.507403962666961	0.582583332247428	0.976774529335644	Notsig
hsa-miR-4540	-0.0339716001458269	-0.0648187952068658	-0.777325242192638	-6.46045364589925	0.439928293584604	0.519050631575211	0.976727755931217	Notsig
hsa-miR-6732-5p	-0.0339790864735006	1.2336768855636	-1.8245561738663	-5.13664427581361	0.0728958910760278	0.114921918014758	0.976722687580076	Notsig
hsa-miR-6500-3p	-0.0340280975919928	0.111075715222754	-1.43352064008945	-5.74849844784259	0.156742280028244	0.220418831289718	0.976689507000047	Notsig
hsa-miR-6769b-5p	-0.0340348492607088	1.03509728039	-2.15868254075092	-4.51028101018407	0.0347610340472938	0.0603261517803171	0.976684936201387	Down
hsa-miR-4529-5p	-0.0340894315043729	0.14029975109553	-1.66073706873743	-5.40933651583893	0.101825046037538	0.152737569056307	0.976647985463201	Notsig
hsa-miR-17-3p	-0.0340918620799256	0.345153902530817	-0.948414252425956	-6.31420884645696	0.346607544877278	0.424772265938948	0.976646340060223	Notsig
hsa-miR-5004-5p	-0.0340954941533207	0.566809242935975	-1.84214770856976	-5.10598962171349	0.0702456981764867	0.111222355446104	0.976643881296158	Notsig
hsa-miR-519e-5p	-0.0341496793198847	0.208646850402387	-1.80316921786793	-5.1735573252266	0.0762302545793044	0.119008279364526	0.976607200905563	Notsig
hsa-miR-5701	-0.0342106858413747	-0.339457449373484	-0.700659186322409	-6.51676459711521	0.486141778783873	0.563213036395951	0.976565904479904	Notsig
hsa-miR-2110	-0.03421072198054	0.79826005576088	-2.74880180739231	-3.19013554673106	0.00782870051711072	0.0169456682079232	0.976565880017162	Down
hsa-miR-920	-0.0342198353939654	0.638021777230817	-2.57537179654309	-3.60489302121327	0.0124167253364106	0.0250667091530614	0.976559711131681	Down
hsa-miR-6852-3p	-0.0344838336975538	0.105312224054817	-1.24251952839093	-5.99744932450938	0.218732536049522	0.289947780344715	0.976381027131993	Notsig
hsa-miR-6728-3p	-0.0345050158173223	0.505465703356256	-2.6267165570749	-3.48433763844938	0.0108529133094798	0.0222880085178668	0.97636669169211	Down
hsa-miR-147a	-0.0345870560064069	-0.0292125711030009	-0.90684292932271	-6.35234305306019	0.368007391570135	0.448001404545514	0.976311171274934	Notsig
hsa-miR-4725-3p	-0.034592415624398	1.14008051557834	-1.3772505115192	-5.82531738973105	0.173395984685597	0.239892503084442	0.976307544281667	Notsig
hsa-miR-3176	-0.0346119385147174	0.766873817121426	-2.78698808999425	-3.09597070775693	0.00705517871774852	0.0154803536450171	0.976294332746588	Down
hsa-miR-6835-5p	-0.03467088637854	0.586221402890017	-2.00934770054418	-4.8016195582108	0.0488665564112919	0.0809184746255415	0.976254442618724	Down
hsa-miR-4488	-0.0347196539426022	2.12699997042594	-2.30737361602389	-4.20248790538007	0.0243926554109475	0.0444369042109946	0.976221442750383	Down
hsa-miR-8081	-0.0349261933519416	-0.15608175423446	-0.76466975107667	-6.47014426022951	0.447374299869214	0.526141714426655	0.97608169473547	Notsig
hsa-miR-503-3p	-0.0349438661456111	0.345756844873422	-2.16401514054246	-4.49954468058905	0.0343311038323321	0.0597012076813097	0.976069737957182	Down
hsa-miR-3682-3p	-0.0349777119801276	1.18166939604729	-1.9296743086565	-4.9495742433141	0.0582344911226426	0.0943207689560683	0.976046839488427	Notsig
hsa-miR-125b-2-3p	-0.0350483516921428	0.559938838812644	-1.04038698132492	-6.22395691620204	0.302207766046799	0.378569085436486	0.975999049776976	Notsig
hsa-miR-6780a-3p	-0.0350822916688995	-0.114082197244923	-0.810061422729785	-6.43466381721821	0.421008883511111	0.50115047246777	0.975976089279793	Notsig
hsa-miR-3713	-0.0352946012694627	0.27684284718321	-2.07582699767669	-4.67416120751941	0.0420714002342733	0.0709021955327931	0.975832473448367	Down
hsa-miR-6516-5p	-0.0353861256545648	0.530366994624223	-1.69740726426892	-5.3503164593319	0.0946437298851391	0.143221927525299	0.975770568727246	Notsig
hsa-miR-642a-3p	-0.0353926080204554	1.47725491616304	-2.42571322369011	-3.94526460274877	0.0182079714407143	0.0345439694862663	0.975766184371951	Down
hsa-miR-550b-2-5p	-0.0354388931176287	0.38015616814532	-2.40777748497252	-3.98493541442708	0.0190443337731436	0.0358917826069899	0.9757348799681	Down
hsa-miR-662	-0.0354798858967974	-0.168907166831201	-0.780165532937466	-6.45825733745787	0.438267237697738	0.517328791852139	0.975707155802507	Notsig
hsa-miR-548g-5p, hsa-miR-548x-5p, hsa-miR-548aj-5p	-0.0355183465339742	-0.349603430134452	-0.688920629969263	-6.52487934417575	0.493448028119279	0.569286476172789	0.97568114488707	Notsig
hsa-miR-4689	-0.0355522964141735	1.37257097993911	-1.89838916167133	-5.00622393839934	0.0623103019278499	0.0998977544265251	0.97565818517119	Notsig
hsa-miR-128-1-5p	-0.0355621474831075	0.865095724620206	-3.07899036139033	-2.34349156818191	0.00309518590583234	0.00771540510054416	0.975651523165048	Down
hsa-miR-128-2-5p	-0.0356634967928362	1.168242486332	-2.33799526738628	-4.13695673558075	0.022635026989025	0.0416490991584284	0.975582986064363	Down
hsa-miR-520f-3p	-0.0356793451466652	-0.408693648796399	-0.852226358161945	-6.39991291925289	0.397374558032749	0.4780796160197	0.975572269108256	Notsig
hsa-miR-4437	-0.035689611923534	0.223293057079324	-1.70773756934456	-5.33347819268266	0.0926974592401675	0.140858402222174	0.975565326582716	Notsig
hsa-miR-6799-3p	-0.0357072220291002	0.416306715024418	-2.87828347342756	-2.86679395890993	0.00548216124732401	0.0124882269976786	0.975553418519647	Down
hsa-miR-3200-5p	-0.0357180017874039	0.215724080315065	-1.76722167000147	-5.23471877770837	0.0821213814519079	0.126892375556713	0.975546129251661	Notsig
hsa-miR-150-3p	-0.0357814395662338	0.985034645525962	-2.54049583521683	-3.68568902601035	0.0135926916366708	0.0269935562227877	0.975503233755922	Down
hsa-miR-548ao-3p	-0.0362165016558833	-0.376944676470763	-1.00722983156274	-6.25742488160416	0.317746416699961	0.395256818057905	0.975209103341941	Notsig
hsa-miR-4444	-0.03623448013877	0.378237970465605	-2.77419210070626	-3.12763707602814	0.00730618546893462	0.0159764413706882	0.975196950620517	Down
hsa-miR-551a	-0.0362528228255151	0.281352469905393	-2.410089265301	-3.97983579221252	0.0189346353456619	0.035711279162958	0.97518455186821	Down
hsa-miR-196a-3p	-0.0363262940474555	-0.374352746082008	-0.838977785798156	-6.4110175935132	0.404710906986186	0.485539511889414	0.975134890523118	Notsig
hsa-miR-6880-5p	-0.0363899687066778	1.15836283987303	-2.06057720375923	-4.70371839991221	0.0435532507162721	0.0731591932463903	0.975091853006609	Down
hsa-miR-1915-5p	-0.0364785119015496	0.537691478693473	-2.07824438754222	-4.66945843930693	0.0418405558753239	0.0706059380396091	0.975032010076438	Down
hsa-miR-6504-5p	-0.0364984499877198	0.0849706186365578	-0.587106172636051	-6.58958799681395	0.559268306762938	0.630358351497401	0.975018535199661	Notsig
hsa-miR-4484	-0.0365428321928312	1.67911525941984	-2.9333467313517	-2.72585583141332	0.00469724255598838	0.0110739220184836	0.974988540775491	Down
hsa-miR-6887-5p	-0.0365869728083121	0.836963525313563	-2.64127376822957	-3.44981264981691	0.0104433874896301	0.0216200879022609	0.974958710537852	Down
hsa-miR-506-3p	-0.0366322876568008	0.186205705707967	-2.229437799099	-4.36598641789572	0.0294236189793521	0.0519419013641005	0.974928087702699	Down
hsa-miR-194-3p	-0.0366718385864772	0.409539179868206	-2.37808092634035	-4.05008351782924	0.0205049586923002	0.0382232696553416	0.974901360790494	Down
hsa-miR-1972	-0.0366819692296989	1.10807320035333	-1.97099443482737	-4.87349985579511	0.0532008696703033	0.087028208357352	0.97489451503106	Notsig
hsa-miR-3150b-5p	-0.0366856509449391	0.568595852775861	-2.54935124451871	-3.66525814801121	0.0132849163406635	0.0264975197618988	0.974892027132154	Down
hsa-miR-4477a	-0.0367228848402542	-0.382311376807539	-0.865080772115892	-6.38897626081893	0.39033553884732	0.471157956302765	0.974866866888136	Notsig
hsa-miR-6792-5p	-0.036764474679761	0.901430940428707	-2.75457683623485	-3.17595952357591	0.00770692769539569	0.0167135624568531	0.974838763948163	Down
hsa-miR-6501-3p	-0.0367647697354951	1.0323665580057	-2.12894747945211	-4.56973029193348	0.0372457400876664	0.0638403464446413	0.974838564577035	Down
hsa-miR-7155-3p	-0.0367783569687091	0.650815063396445	-2.24164573886759	-4.34068973633112	0.0285796178931108	0.0505215161239346	0.974829383637075	Down
hsa-miR-6085	-0.0368611716966738	1.63367437318274	-2.38710359996882	-4.03036048616798	0.0200509325135387	0.0375406145235233	0.974773427311653	Down
hsa-miR-4703-3p	-0.03706802333176	-0.409718083523108	-1.06606443926534	-6.19732020504969	0.290535989495276	0.365485440439129	0.974633675654311	Notsig
hsa-miR-8070	-0.0372672154461327	0.273619636114026	-2.44603927533957	-3.90001387038767	0.0173000869912178	0.0332191507455464	0.974499117805736	Down
hsa-miR-6854-5p	-0.0373160238409857	-0.140082201766406	-0.749124287636426	-6.48183417714159	0.456620362063102	0.535542399950551	0.974466149692716	Notsig
hsa-miR-3656	-0.0375287737954892	1.92205541900147	-2.27994649914432	-4.26056657193112	0.0260686995281905	0.0468907533589121	0.974322458657791	Down
hsa-miR-6847-3p	-0.0376917948031991	0.0688100067521032	-1.49055012892936	-5.66771284958283	0.141159225489705	0.201586856432879	0.974212368825293	Notsig
hsa-miR-3680-3p	-0.037755829445966	0.150061293111862	-1.62246478556558	-5.46967802952935	0.109787761852344	0.162777808757956	0.97416912894797	Notsig
hsa-miR-6818-5p	-0.0377642124376021	-0.0706943772772585	-0.827998389659782	-6.42009144479797	0.410853153881564	0.492447822292622	0.974163468411473	Notsig
hsa-miR-6812-5p	-0.0378803203026946	0.982442202642166	-1.73516530907722	-5.28832137388318	0.0876892347196574	0.133723476252034	0.9740850710468	Notsig
hsa-miR-4736	-0.0379007172687226	0.795415071496828	-2.308674736021	-4.19971820462561	0.0243155766248541	0.0443438961030049	0.974071299432502	Down
hsa-miR-3619-3p	-0.0380032057436264	0.896284039073184	-2.45647192232248	-3.87666784445486	0.0168500761760796	0.0325210273827269	0.97400210425736	Down
hsa-miR-3150b-3p	-0.0381577617774384	0.253532796119341	-1.89067956928626	-5.0200578396428	0.0633510449841792	0.101018139786203	0.973897764923952	Notsig
hsa-miR-150-5p	-0.0383409141146203	0.61643523705415	-0.56764005710557	-6.60079778379594	0.572333025605299	0.640783156122912	0.973774134964072	Notsig
hsa-miR-4526	-0.0385342675680336	0.868642576844978	-3.11551751293621	-2.24546388792956	0.00278252382780573	0.0071016652918624	0.973643636161466	Down
hsa-miR-5088-3p	-0.0386387571616309	0.389331782871471	-2.87197527361028	-2.88281085995509	0.00557944185229657	0.0126313048112451	0.973573120951481	Down
hsa-miR-4783-3p	-0.0386563529510742	0.959305049756625	-2.51790976951771	-3.73753817952625	0.0144071060004243	0.0284044787786997	0.973561246866736	Down
hsa-miR-885-5p	-0.0386684181322395	0.368970529546475	-3.0296992925803	-2.47443146324898	0.00356929237682083	0.00868618116370534	0.973553105060346	Down
hsa-miR-602	-0.0387459714561004	0.719951291749236	-2.80318907948889	-3.05571634364071	0.00674875951769178	0.0149229035886892	0.973500772274966	Down
hsa-miR-5580-3p	-0.0387677705237369	0.245777226736896	-2.4612366582332	-3.86597829059567	0.0166480729396058	0.032252497802182	0.973486062826156	Down
hsa-miR-1266-3p	-0.0388389674657692	0.271017797994091	-2.98533967026042	-2.59093606860545	0.00405298664428668	0.00969767793152549	0.973438022513654	Down
hsa-miR-4262	-0.038973168741293	-0.366869110933384	-1.07763523257378	-6.18511264998116	0.285379308832149	0.36059011189875	0.973347476317292	Notsig
hsa-miR-550a-5p	-0.0389926671523587	1.00691515745534	-3.18851253392563	-2.04707062908384	0.00224420447435085	0.00592830533131817	0.973334321353551	Down
hsa-miR-6879-5p	-0.0390245342321511	1.33686769988043	-2.21063161661795	-4.40472589179968	0.0307667803552609	0.0539417577657172	0.973312822021369	Down
hsa-miR-6861-3p	-0.0391402593816116	0.595200433933452	-3.59491417076016	-0.884809387187463	0.000644196442485508	0.0021375988033316	0.973234751291815	Down
hsa-miR-3650	-0.0392480932210481	0.255619844328239	-2.48049607829466	-3.8225976395541	0.0158535754461935	0.031017865003422	0.973162009849662	Down
hsa-miR-6771-5p	-0.03932486704936	1.31775366487575	-3.11453981897758	-2.2480986550887	0.00279049312079643	0.00711492530302469	0.973110223863695	Down
hsa-miR-3145-5p	-0.0393254776408297	-0.290708111733983	-0.989873523534941	-6.27452582268717	0.326090516951006	0.404263980656998	0.973109812014579	Notsig
hsa-miR-4762-3p	-0.0393919912601526	-0.387443010642151	-1.17323709471661	-6.07941088266293	0.245196632039268	0.318284089666358	0.973064949058964	Notsig
hsa-miR-1265	-0.0396564080701261	-0.356792294758771	-0.839953900402442	-6.41020523537287	0.404167571299073	0.485114562649566	0.972886622284825	Notsig
hsa-miR-589-3p	-0.0400108781285639	-0.076155360690682	-1.03697574564814	-6.22744843912785	0.303782082075268	0.380098068547836	0.972647613481429	Notsig
hsa-miR-4728-3p	-0.040016076695953	0.708231034874996	-3.22025188311561	-1.95978265566746	0.00204206082082584	0.00549620777063828	0.972644108676248	Down
hsa-miR-489-5p	-0.0400256060876134	-0.214766164641011	-0.781131580991944	-6.45750853294851	0.437703117390526	0.51690078089627	0.972637684119579	Notsig
hsa-miR-759	-0.0400591224775403	-0.39487172172738	-1.22039798311289	-6.02410606241071	0.226943937735635	0.298671729241613	0.972615088266479	Notsig
hsa-miR-6071	-0.0402089878350781	0.240752052586419	-1.50978078726292	-5.63981063067147	0.136188512483771	0.195480433419627	0.972514059474302	Notsig
hsa-miR-512-5p	-0.0402142279866152	0.23044554664115	-2.24628577147174	-4.33104417723331	0.0282644723710967	0.050035649780852	0.972510527118784	Down
hsa-miR-4323	-0.0402864916928783	0.701016873709657	-3.32886785777507	-1.65648035240743	0.00147238203855401	0.00422445182202576	0.972461815885269	Down
hsa-miR-6801-3p	-0.0403570025766093	0.785980347049201	-2.54893426740896	-3.66622147036766	0.013299265883221	0.0265055299071187	0.972414288539241	Down
hsa-miR-1249-5p	-0.0404153507417424	1.61330637917051	-2.48174422949943	-3.81977672298589	0.0158032842004672	0.0309430717360293	0.972374961141191	Down
hsa-miR-3913-3p	-0.0405376932395129	-0.302299163741062	-0.897690272909342	-6.36051559626878	0.372829878821577	0.453441744512729	0.972292505920799	Notsig
hsa-miR-650	-0.0406999445310462	0.584182089717838	-2.65197967069356	-3.4243250074614	0.0101512485950675	0.0211175609459434	0.972183164140468	Down
hsa-miR-6511a-5p	-0.0408953436975263	1.04818244476176	-2.02436282458767	-4.77314819925138	0.0472543210747632	0.078553035357594	0.972051500198504	Down
hsa-miR-671-3p	-0.0409260399378519	0.359398342408505	-2.50517096953577	-3.76661597104307	0.0148856482999109	0.0292579983825834	0.972030818066674	Down
hsa-miR-3180-3p	-0.04093090115036	1.26576353116287	-3.37432731327252	-1.52746908726477	0.00128166175250417	0.00375478666840969	0.972027542779606	Down
hsa-miR-6825-5p	-0.0409552381118844	0.883475900347476	-2.34692174617434	-4.1177178946281	0.0221443366817185	0.0409223512886224	0.972011145691718	Down
hsa-miR-3646	-0.0409599301491869	0.786814689365076	-2.02180898867618	-4.77800381326348	0.0475252594276535	0.0789522606424425	0.972007984451811	Down
hsa-miR-1178-3p	-0.0409888194151969	-0.113183313536967	-0.862608851888113	-6.39109180458596	0.391683090074401	0.47233997463133	0.971988520659892	Notsig
hsa-miR-5572	-0.0411103398755266	1.03970345366697	-2.70141804523978	-3.30557013058501	0.00889650352903726	0.018827996330017	0.971906651994173	Down
hsa-miR-4667-3p	-0.0411490116350214	0.499307688123501	-3.18377898076401	-2.06003582035739	0.00227591439496988	0.00599355279578824	0.971880600170679	Down
hsa-miR-7107-5p	-0.0411758313161088	1.17657643873002	-2.69377444864466	-3.32404364942848	0.0090807382981135	0.0191546823475832	0.971862533091542	Down
hsa-miR-4793-3p	-0.0411971542921996	0.341151219684448	-2.71823603052515	-3.26477869593201	0.00850311860463564	0.0180883186797962	0.97184816910759	Down
hsa-miR-432-3p	-0.0412084829471595	0.156423624567955	-1.8084079572761	-5.16455160628005	0.0754019343219565	0.117786821885395	0.971840537772455	Notsig
hsa-miR-296-3p	-0.0412152804741155	0.561192757972886	-2.24626682348635	-4.33108360009249	0.0282657530340954	0.050035649780852	0.97183595877516	Down
hsa-miR-6132	-0.0412815328978686	1.51643048607745	-2.11018768445242	-4.6068711523749	0.0388918246899609	0.0660645896223507	0.971791330487437	Down
hsa-miR-488-5p	-0.0412827354337809	-0.00974900896445003	-1.21280055305426	-6.03315586801571	0.229815387846729	0.301831269752617	0.971790520466293	Notsig
hsa-miR-30c-5p	-0.0413151228088837	1.01108078017865	-0.810011550623926	-6.43470389903633	0.421037329440238	0.50115047246777	0.971768704774177	Notsig
hsa-miR-4649-3p	-0.0413516306852514	0.445863041704709	-3.11984464432004	-2.23379559797542	0.00274750786086818	0.00703329108096495	0.971744114156029	Down
hsa-miR-4252	-0.0414191302998834	0.311861673826707	-2.76668467390388	-3.14616317714356	0.0074572455543235	0.0162651656860882	0.9716986500649	Down
hsa-miR-4776-3p	-0.0414247391278217	0.16520961016865	-1.69180097888939	-5.35941572229844	0.0957139417968085	0.144756049946235	0.971694872357355	Notsig
hsa-miR-4650-3p	-0.0414621688200896	0.0317228789400054	-1.3221451832153	-5.89774164032158	0.190985852607466	0.260296871380526	0.971669662755031	Notsig
hsa-let-7a-5p	-0.0414973494657134	1.57149889271308	-0.88103381278563	-6.3751811494831	0.381708433276867	0.461395914870483	0.971645968524228	Notsig
hsa-miR-4700-3p	-0.0415059844868031	0.45805151751428	-3.31987346166955	-1.68186277156393	0.00151316284303262	0.00433176639774405	0.971640152909643	Down
hsa-miR-146b-3p	-0.0415516724045176	0.303005398433915	-2.81906677234942	-3.01609075963181	0.00646038623538896	0.0143346805309452	0.971609383057951	Down
hsa-miR-4634	-0.0415784254351224	1.3593937648529	-3.49098496853393	-1.1909753637573	0.000893467729984973	0.00277787239686237	0.971591365906843	Down
hsa-miR-7113-5p	-0.0416172201854157	0.461418415879498	-1.65542226441763	-5.41779297813883	0.102901829429114	0.153992527704596	0.971565239707905	Notsig
hsa-miR-6756-5p	-0.0416575237545191	1.30421107633827	-2.7777698736384	-3.11879449527577	0.0072351895330079	0.0158482161845989	0.971538098143878	Down
hsa-miR-6824-3p	-0.0417900723992918	0.310812940952849	-2.88537409138284	-2.8487585637648	0.00537468793867907	0.0122870539774615	0.971448841482499	Down
hsa-miR-2115-3p	-0.0418059452503147	-0.413213271823682	-1.36625839330342	-5.83998643830027	0.176801992624519	0.243684637873128	0.971438153445543	Notsig
hsa-miR-668-5p	-0.0418878409006612	0.394293223219421	-2.99427046593286	-2.56758305184255	0.00395095823244638	0.0094889586762406	0.971383010605863	Down
hsa-miR-4672	-0.0419804790951098	0.99838822829128	-3.30840349744436	-1.71416221946919	0.00156671488173214	0.00445523688652211	0.97132063825647	Down
hsa-miR-4746-5p	-0.0420939805049833	0.868539935773696	-1.79724194852023	-5.18371835039409	0.077176594250982	0.120047279717264	0.97124422437678	Notsig
hsa-miR-4760-5p	-0.0421121316259396	-0.358274420280758	-0.660606838438815	-6.54389664816535	0.511316103571839	0.58628779868653	0.971232004843202	Notsig
hsa-miR-7114-3p	-0.0421123429588052	0.789991176314475	-2.03539553041129	-4.75211016454103	0.0460990913503408	0.0769818810635574	0.971231862572506	Down
hsa-miR-4433b-5p	-0.0424222698128137	0.892359064772079	-1.76500586405614	-5.23845243038735	0.0824965614279896	0.127395352235276	0.971023240169885	Notsig
hsa-miR-32-3p	-0.042497380366639	-0.413723346909495	-1.22453909706352	-6.01915064196522	0.225389881632797	0.297083785399859	0.970972687424682	Notsig
hsa-miR-550a-3p	-0.0425246648014636	0.125042274069753	-2.16319213532854	-4.5012031512133	0.0343971517662807	0.0597755381304268	0.970954324437534	Down
hsa-miR-5189-5p	-0.0425831379899824	0.655106077485514	-3.45629921005234	-1.29182928983046	0.00099535665064912	0.00303217316973277	0.970914971945769	Down
hsa-miR-3177-3p	-0.0425931479795858	0.600246913054079	-3.39264555887854	-1.47514418612322	0.00121161888500599	0.00358868642036995	0.970908235376513	Down
hsa-miR-3186-5p	-0.0426558999287019	0.0785536809830256	-1.66882044657802	-5.39642748024735	0.100204978870262	0.150659889098606	0.970866005343528	Notsig
hsa-miR-4696	-0.0427089727016726	-0.323403692942511	-0.96402791270119	-6.29945739596995	0.33878393178601	0.416377951620084	0.970830290516847	Notsig
hsa-miR-4697-5p	-0.0427328609949185	0.945450270275087	-2.46997043660007	-3.84634026592532	0.0162834478875531	0.031665689030761	0.970814215541879	Down
hsa-miR-8083	-0.0429535111282893	0.547327133919416	-2.57483263080672	-3.60614883664313	0.0124341799747409	0.0250718245929101	0.970665747639849	Down
hsa-miR-3591-5p	-0.042956826097933	-0.309464525501845	-0.642427744092805	-6.55569213506811	0.522968397297272	0.597511776867484	0.970663517283676	Notsig
hsa-miR-4722-5p	-0.0429917651157887	1.10252152538528	-3.23613909380975	-1.9158603215327	0.00194742564177905	0.00530833875787808	0.970640010154074	Down
hsa-miR-6858-5p	-0.0430043786283194	1.32872145883407	-3.10313330010913	-2.27879350478501	0.0028850600121482	0.00731765811938463	0.970631523865522	Down
hsa-miR-6509-5p	-0.0430110600070086	0.272897196968633	-2.16555872915345	-4.49643267527387	0.0342075268216139	0.0595266664161735	0.970627028707794	Down
hsa-miR-181b-3p	-0.0430256595015696	-0.394862892359478	-1.1308609697288	-6.12732654591134	0.262477134200976	0.336963888501253	0.970617206401676	Notsig
hsa-miR-4298	-0.0430301316158941	0.892804224773638	-3.26949227436925	-1.82315565224718	0.00176200590199165	0.00489128261754175	0.970614197654671	Down
hsa-miR-6089	-0.0432901637031187	1.99764547718905	-2.64047360472723	-3.45171431834385	0.0104655268631188	0.021631004354472	0.970439269423552	Down
hsa-miR-6786-3p	-0.0433794978941462	0.566125653004873	-3.47537152937227	-1.23645703596825	0.000938042419411119	0.00289540169168414	0.970379179993305	Down
hsa-miR-1471	-0.0434353479924415	0.860392803404306	-2.66443933196904	-3.39455929754335	0.00982064921106989	0.0204796465255238	0.970341615073456	Down
hsa-miR-940	-0.0435227364198665	1.19232124149396	-1.70343343082005	-5.34050517303083	0.0935043393463332	0.142000373252424	0.970282840310072	Notsig
hsa-miR-4756-5p	-0.0436351004710906	1.48381582554889	-2.2792928642935	-4.26194355162618	0.0261098574159306	0.0469318740517603	0.970207272943375	Down
hsa-miR-5681b	-0.0437709995945108	-0.22057111541694	-0.827046368441966	-6.42087273085106	0.411388406072637	0.49262897365841	0.970115885571572	Notsig
hsa-miR-3622a-5p	-0.0438703913309555	0.983037678281267	-3.46182387741515	-1.27581064963675	0.000978421583310799	0.00299481069354678	0.970049053581183	Down
hsa-miR-4665-3p	-0.0438819682462751	0.846905280248268	-3.07012538287446	-2.36715527829594	0.00317586659513442	0.00787062590968094	0.970041269447757	Down
hsa-miR-3935	-0.0439403569558791	0.380498662244653	-2.3159062813237	-4.18430051081327	0.0238911056774725	0.0437094765069308	0.970002010761589	Down
hsa-miR-7845-5p	-0.0439499531664594	0.752939019544416	-2.68227859063069	-3.35174993114354	0.0093644007383568	0.0196882687654797	0.969995558730954	Down
hsa-miR-2278	-0.043966167800954	0.593262595238048	-2.52797029959695	-3.71448929065746	0.0140390447385193	0.0277856093783195	0.969984656887795	Down
hsa-miR-6866-5p	-0.0440057254552966	-0.356341570811177	-0.967249617652098	-6.29638451506521	0.337184176333669	0.41500835522834	0.969958060974835	Notsig
hsa-miR-611	-0.0440183842263762	-0.367962740928044	-1.24435773244807	-5.99521377242886	0.218060168888734	0.289355578478843	0.969949550220424	Notsig
hsa-miR-939-5p	-0.0440465365545786	1.13563905086399	-1.71746690772474	-5.31753461573372	0.0908946288213094	0.138364820727987	0.969930623093844	Notsig
hsa-miR-6076	-0.0440790917498137	1.24703079675737	-3.23143256294028	-1.92888809328584	0.00197502220621204	0.00536645334632826	0.969908736330779	Down
hsa-miR-877-3p	-0.0441615873752027	0.541457146018511	-3.15123821357452	-2.14879140275578	0.00250554664758601	0.00649809425169562	0.969853276973183	Down
hsa-miR-4641	-0.0441680031349317	0.0440503551978804	-1.22693165968477	-6.01628032304193	0.224495568402728	0.296209430531378	0.969848963981466	Notsig
hsa-miR-8077	-0.0444194533472702	0.430571416288291	-2.8759534663254	-2.87271310168901	0.00551790888461309	0.0125473725966601	0.969679941790311	Down
hsa-miR-4421	-0.0445013675644623	0.29538793055945	-2.01714612709786	-4.7868554940023	0.0480233980119053	0.0796765950197523	0.96962488627534	Down
hsa-miR-4645-5p	-0.0445370573630711	-0.397028038503414	-1.32790204340474	-5.89030589757826	0.189087563969005	0.258121129100851	0.969600899716922	Notsig
hsa-miR-4417	-0.0447142718747242	1.45139455276431	-2.89809515276945	-2.81631742731111	0.00518674327756306	0.0119640256357457	0.969481805388436	Down
hsa-miR-4745-3p	-0.0447704823582149	0.349739865096938	-2.80621334089044	-3.04818206121139	0.0066929349163365	0.0148378375630105	0.969444033040252	Down
hsa-miR-6716-5p	-0.0449293275575352	0.865279082444717	-2.91742591549686	-2.76681358949107	0.0049127600150258	0.0114660868412567	0.969337300120867	Down
hsa-miR-4459	-0.0449524228310749	1.55460523876242	-3.72583045538434	-0.490913094450915	0.000423535519103187	0.00184756565731237	0.969321782682826	Down
hsa-miR-6074	-0.0449659141189898	0.269622488522426	-2.27422346983718	-4.27261168670561	0.0264310237550602	0.0473210028865296	0.969312718162789	Down
hsa-miR-676-5p	-0.0449854122216823	-0.351713449945045	-1.1803352114384	-6.0712200504867	0.242383903751013	0.315431107621181	0.969299617936705	Notsig
hsa-miR-6088	-0.0449979429731997	1.55707741029003	-1.29826079253041	-5.92826533534907	0.199015207262282	0.269095417305088	0.969291198971112	Notsig
hsa-miR-1915-3p	-0.0450555450810179	1.62438212459387	-3.55279897719714	-1.00958768564155	0.000735969529244263	0.00236331267171141	0.969252499107341	Down
hsa-miR-1185-1-3p	-0.0450710836295893	0.849747086523501	-2.17488273003782	-4.47759428083607	0.0334693121383788	0.0583608331984648	0.96924205982842	Down
hsa-miR-3689a-3p	-0.0451238304676287	0.281281920792958	-3.00085740411911	-2.55032574511832	0.00387724313502521	0.00932064539956856	0.969206623705106	Down
hsa-miR-30d-5p	-0.0451606567240641	1.13644539505755	-0.976043761631263	-6.28794600886112	0.332842759316239	0.410452729637574	0.969181884037252	Notsig
hsa-miR-638	-0.0452858292345226	2.03820636903092	-3.13673871311701	-2.18812793889423	0.00261470701988367	0.00672690421865759	0.969097798583703	Down
hsa-miR-4695-5p	-0.0453984293460383	1.35488703828882	-3.64980382412253	-0.72075567261323	0.000540854850562535	0.00197785524319179	0.969022164954374	Down
hsa-miR-1298-3p	-0.0454378802433459	0.262367450793835	-2.1422205355136	-4.54328109321529	0.0361180968450623	0.062260025811549	0.96899566713595	Down
hsa-miR-4754	-0.045450672672667	0.616839456156739	-2.45038975455704	-3.89028834132441	0.0171111332634955	0.0329504931087583	0.968987075054272	Down
hsa-miR-552-5p	-0.0455430068955514	-0.400727181450101	-1.20332086468968	-6.04437221863765	0.233435242874358	0.306115234137386	0.968925060697135	Notsig
hsa-miR-4297	-0.045654773538268	0.363951028933314	-3.63982006056787	-0.750714035779206	0.000558391561282786	0.00197785524319179	0.96885000026972	Down
hsa-miR-6774-5p	-0.0456642880939266	1.12551453095167	-3.84378962882553	-0.128464934284706	0.000288316758954143	0.00136445108250438	0.968843610737217	Down
hsa-miR-7110-5p	-0.0456889862392005	1.21481438239726	-1.57010895251541	-5.55013051731263	0.121489033113006	0.177257889610274	0.968827024809668	Notsig
hsa-miR-4474-3p	-0.0457445231130703	0.252332725179997	-3.18860456985852	-2.04681840663231	0.00224359205750156	0.00592830533131817	0.968789730310736	Down
hsa-miR-4469	-0.0457496811270187	-0.398290311469766	-1.48603766302689	-5.67421193430711	0.142346049453048	0.202730492419249	0.968786266639019	Notsig
hsa-miR-4423-3p	-0.045812030411543	-0.39863362959431	-1.29444423641871	-5.93309403233433	0.200321329946624	0.27032305541031	0.968744399284061	Notsig
hsa-miR-5001-5p	-0.0458216253183108	1.59028535908221	-3.54359321930786	-1.03673415866661	0.000757623826855693	0.00240806086231085	0.968737956493991	Down
hsa-miR-23a-5p	-0.0460112359817357	0.417632846792219	-2.45776159318015	-3.87377617892332	0.016795183572678	0.0324884207118546	0.968610645474418	Down
hsa-miR-3621	-0.046035960273163	1.94003832166298	-3.89620550273789	0.0348010561863461	0.000242547597823118	0.0011782852053339	0.968594045981113	Down
hsa-miR-4721	-0.0460705150707981	0.858180441769659	-3.47851487900975	-1.2273114530317	0.000928902206805817	0.00287064356681557	0.968570846919995	Down
hsa-miR-328-5p	-0.0462131758846136	1.66836247380295	-2.44598512987937	-3.90013482357658	0.0173024504468031	0.0332191507455464	0.968475074584365	Down
hsa-miR-216b-5p	-0.0462667073753437	-0.41650399798149	-1.3620494173417	-5.84557406936306	0.178119620456297	0.245173642443457	0.968439139787904	Notsig
hsa-miR-6749-5p	-0.0463362473277664	1.38452062759369	-3.34183209968904	-1.619811432327	0.00141542330270211	0.00408387038406176	0.968392460769293	Down
hsa-miR-615-3p	-0.0466920384487287	0.584070677543276	-3.38953267290602	-1.48404958260355	0.00122326040601912	0.00361481905695742	0.968153669515609	Down
hsa-miR-4706	-0.0467009351391869	1.12689887585352	-3.58590988900329	-0.911567663988823	0.000662851141138269	0.00218175403649798	0.968147699205382	Down
hsa-miR-6895-5p	-0.0468767322023118	1.42486575209047	-2.87407888781068	-2.87747262791845	0.0055468254858583	0.0125861257112293	0.968029734460076	Down
hsa-miR-6807-5p	-0.0470076411483161	1.00068926596742	-2.92730433139771	-2.7414202291464	0.00477798409363093	0.0112230120880617	0.967941900233564	Down
hsa-miR-6738-5p	-0.047031636681826	0.829240460270873	-3.73082390110075	-0.475712397783901	0.000416749153185481	0.00183041366082322	0.967925801135355	Down
hsa-miR-4275	-0.0472261405922348	-0.417211776584115	-1.385756883354	-5.81388977920724	0.170794861225202	0.236421381026791	0.967795314332816	Notsig
hsa-miR-8089	-0.0472831362563424	1.08174850092187	-2.78721028615875	-3.095419840104	0.00705089101435926	0.0154803536450171	0.967757080994846	Down
hsa-miR-4675	-0.0473234163676868	0.803088696445277	-2.89286508159661	-2.82966820798745	0.00526326533932921	0.012086191222363	0.967730061550198	Down
hsa-miR-4662b	-0.0473655055132111	-0.41731458677172	-1.47450281235715	-5.69074167197846	0.14541550862691	0.206621442427289	0.967701829431768	Notsig
hsa-miR-1228-3p	-0.0473753313625755	1.08903300848279	-3.03835828197602	-2.45154166655739	0.0034813838097018	0.00854521480563169	0.96769523866951	Down
hsa-miR-4523	-0.0474498242658555	0.425477660757241	-3.07682882175148	-2.34926606597453	0.00311467983757637	0.00774893674430977	0.967645273455287	Down
hsa-miR-221-3p	-0.0475322765663053	0.770608212813339	-1.20649305695928	-6.0406282277453	0.23221934670587	0.304676534169083	0.96758997257971	Notsig
hsa-miR-5695	-0.0475668485198639	-0.417463118497939	-1.18147182804628	-6.06990407342891	0.241935671293208	0.315327742310507	0.967566786061531	Notsig
hsa-miR-6822-3p	-0.0475674624269172	0.0886281197357861	-1.0840081079606	-6.17833488637111	0.282566378823954	0.357740751077711	0.967566374334914	Notsig
hsa-miR-193a-5p	-0.0475824959545955	0.489334922762421	-3.10468447248604	-2.27462411633813	0.00287202611457596	0.00729380889493797	0.96755629191301	Down
hsa-miR-518f-5p	-0.0476045181510854	-0.02128488767412	-1.24805039903164	-5.99071340275714	0.216714088850133	0.288016392694607	0.967541522643313	Notsig
hsa-miR-1269a	-0.0476358147974935	0.239671298668289	-2.46743418774305	-3.85204892328846	0.0163885856725474	0.0317978231846324	0.967520533816416	Down
hsa-miR-4800-3p	-0.0476809678350945	1.09920890891535	-2.17963460050391	-4.46796685711484	0.0330984875876782	0.0577534834438059	0.967490253122181	Down
hsa-miR-1825	-0.0476958442271445	0.487985174428772	-3.45728058811457	-1.28898506170065	0.00099232821704338	0.00302841296779179	0.967480276869615	Down
hsa-miR-6763-5p	-0.0477419904103276	1.01667591325022	-3.12828782209859	-2.21099447538105	0.00268036803141497	0.0068751440005794	0.967449331446773	Down
hsa-miR-4701-3p	-0.0477868563030897	0.310755580374063	-2.74449759264253	-3.20068606813374	0.00792060516904836	0.0171013066149908	0.967419245529924	Down
hsa-miR-8052	-0.0478041134351772	0.806837544494049	-4.33493118370022	1.45070732806058	5.46078621474542e-05	0.000363708161907846	0.967407673588952	Down
hsa-miR-4745-5p	-0.047848767716177	1.83894347777018	-4.78070080049072	2.96883070309825	1.11777213823336e-05	0.00010115891425344	0.9673777308607	Down
hsa-miR-3928-3p	-0.0479012055204117	0.799596808109049	-3.75165399298299	-0.412165530559752	0.000389545418781879	0.00175295438451846	0.967342570108946	Down
hsa-miR-335-3p	-0.0479706153429049	-0.349424499805157	-1.14678994451703	-6.10951326717114	0.255882990196213	0.330150839966442	0.967296031194597	Notsig
hsa-miR-185-3p	-0.0480975310794699	0.684744980195602	-2.39911739481575	-4.00400298840598	0.019460348405348	0.036568347003456	0.967210940662604	Down
hsa-miR-6793-5p	-0.0481124673696472	0.495144655359578	-1.53455740094274	-5.60337270210257	0.129989524448207	0.187632600005431	0.967200927133702	Notsig
hsa-miR-4749-3p	-0.0481636429829981	0.943195780207939	-2.56624372848762	-3.62612544335834	0.0127152496621679	0.0255200433360412	0.967166618966417	Down
hsa-miR-1247-5p	-0.0481975964199506	0.54690425952944	-3.16946344200857	-2.09916223089526	0.00237439068041877	0.00619072871923174	0.967143857229897	Down
hsa-miR-6775-5p	-0.0482004705485579	1.2479602089115	-2.66349943750893	-3.39680852553176	0.00984524103819153	0.0205142512290506	0.967141930493491	Down
hsa-miR-4668-5p	-0.0483978250586237	-0.418076133977352	-1.53142275570608	-5.60801305428791	0.130761179326805	0.188640284011955	0.967009638663302	Notsig
hsa-miR-6852-5p	-0.0484222973476153	0.444742743191679	-2.74217870920614	-3.20636478744937	0.00797052778824089	0.0171946205019663	0.966993235516446	Down
hsa-miR-4652-3p	-0.0484434970167458	0.256218915266018	-3.27783413532013	-1.79986530453553	0.00171830122124031	0.00479069851356672	0.96697902614756	Down
hsa-miR-3147	-0.0488511439381631	0.631214428813047	-4.31039195710155	1.36932461072683	5.9473713963464e-05	0.00038931164989483	0.966705835815097	Down
hsa-miR-6806-5p	-0.0489838599817388	0.978808005222882	-3.56748372763854	-0.966188932530473	0.000702641378467243	0.00227847678352526	0.966616910942393	Down
hsa-miR-6885-5p	-0.048986928437613	1.33296335522189	-3.11599655059444	-2.24417272052052	0.00277862691412337	0.0071016652918624	0.966614855055251	Down
hsa-miR-1204	-0.0490878493999668	0.221858441311084	-2.92621207025082	-2.74423116580678	0.00479271601380635	0.0112473161714669	0.966547239733446	Down
hsa-miR-6790-3p	-0.049101989704305	1.03257202098027	-2.68420592621792	-3.34711135615357	0.00931628535006971	0.0196031763108522	0.966537766348731	Down
hsa-miR-134-5p	-0.0492631966690253	0.338438516210676	-2.82708482476692	-2.99601488598274	0.00631911570005354	0.0140699060509005	0.966429771304563	Down
hsa-miR-4517	-0.0493174841113226	-0.418754570983442	-1.41731621902646	-5.77091583050062	0.161405585182437	0.225862152751201	0.966393406021629	Notsig
hsa-miR-5192	-0.0494354532077191	0.186581547274609	-1.80870848528673	-5.16403426809618	0.075354645637343	0.117784683765865	0.966314387315184	Notsig
hsa-miR-4515	-0.0494672060945276	0.91354256159057	-3.34293593612453	-1.61668472503834	0.0014106709096114	0.00407474198553294	0.966293119526196	Down
hsa-miR-5189-3p	-0.049531951057022	0.689816390898401	-3.37621135412621	-1.52209637763723	0.00127428493804877	0.00373974927470835	0.966249755401281	Down
hsa-miR-2114-5p	-0.0495709254320917	-0.405028982496907	-1.61155082197262	-5.48664903810502	0.112148645431938	0.165703499730945	0.966223652537795	Notsig
hsa-miR-3613-3p	-0.0498924231533653	-0.233836176451158	-0.97347237339353	-6.29042106938768	0.334108338922367	0.411420014083472	0.966008358186514	Notsig
hsa-miR-4802-5p	-0.0499763012095497	0.221453792083289	-1.90028365185034	-5.0028168562561	0.0620567873738849	0.09967167164309	0.965952196249551	Notsig
hsa-miR-6891-5p	-0.0500495976589905	0.768280349526984	-2.73724920340253	-3.2184242206671	0.00807761401984498	0.0173817784906899	0.965903122075307	Down
hsa-miR-3920	-0.0500935712760863	-0.41932709430171	-1.81891933211669	-5.1464111488369	0.0737626246782175	0.115719346972249	0.965873681614549	Notsig
hsa-miR-6792-3p	-0.0501924992124628	0.639202047921525	-4.27128908844242	1.24015057276812	6.8107889471516e-05	0.000427221290066107	0.965807452362063	Down
hsa-miR-3622b-3p	-0.0502602270195033	0.205572695973559	-2.87940314811449	-2.86394824419794	0.005465059148983	0.0124603348596812	0.965762113268528	Down
hsa-miR-4638-5p	-0.0502682502662422	1.23187385172259	-2.62309709699645	-3.49289824312092	0.0109569807864829	0.0224657519722852	0.965756742399453	Down
hsa-miR-3140-5p	-0.0502923600384639	-0.419473741749365	-1.28982853005182	-5.93891583225981	0.201909493490778	0.271434932287131	0.965740603174001	Notsig
hsa-miR-6763-3p	-0.0502964232167672	0.946775518741233	-3.13744678648825	-2.18621000266309	0.00260927442609067	0.00672073477333941	0.965737883284746	Down
hsa-miR-543	-0.0503264114318782	-0.419498861629753	-1.67826355583614	-5.38127454244456	0.0983391197405865	0.148412307749383	0.965717809427435	Notsig
hsa-miR-4507	-0.0503357774398663	1.27028926353539	-2.84304954916974	-2.95591162380836	0.00604627609729988	0.0135093189804653	0.965711539986492	Down
hsa-miR-6798-5p	-0.050378332422454	1.92352031182713	-2.42204692187019	-3.95339358412571	0.0183762070400373	0.0348373769827759	0.965683054942522	Down
hsa-miR-7151-5p	-0.0503837877453859	-0.115636770200763	-1.19680547775748	-6.05203253999421	0.2359470671109	0.308620207618285	0.965679403371812	Notsig
hsa-miR-4316	-0.0503865468875581	0.506027603079446	-2.4449268548822	-3.90249841660529	0.0173487025455477	0.0332333248912098	0.965677556519814	Down
hsa-miR-6758-3p	-0.0504144044931745	-0.303605484614166	-1.15875440264785	-6.0959765607423	0.251008184208523	0.325157617651559	0.965658910025555	Notsig
hsa-miR-6890-3p	-0.050419120212103	0.589127637528842	-4.33427148497931	1.44851629378615	5.47334699791145e-05	0.000363708161907846	0.965655753593718	Down
hsa-miR-1-3p	-0.0504201388485915	-0.419568004806017	-1.39858958799935	-5.79652512259756	0.166927602721771	0.232040626738337	0.965655071778219	Notsig
hsa-miR-4741	-0.0504216357675928	1.71680383761801	-3.51784205609575	-1.11242422531325	0.000821461039184052	0.00258533443620502	0.965654069829342	Down
hsa-miR-5585-3p	-0.0504488537799606	1.11051282642995	-3.00499379790278	-2.53947430456363	0.0038316085542957	0.00924560295556771	0.96563585188602	Down
hsa-miR-3665	-0.0504573143540457	2.15765125891063	-3.41697647537168	-1.4053464153774	0.00112417148431353	0.00337251445294059	0.965630189005454	Down
hsa-miR-4320	-0.0505286693260405	-0.419648068272988	-1.572010620753	-5.54725085475641	0.121047186678787	0.176713735817352	0.965582430602447	Notsig
hsa-miR-6824-5p	-0.0505482041693894	0.871849752018322	-3.9876159266684	0.322676557986961	0.000178917241380199	0.000936576988041248	0.965569356201216	Down
hsa-miR-188-3p	-0.0505634997692569	-0.355681574797728	-1.24056034833334	-5.99982854395314	0.219450831130272	0.290749680707204	0.965559119190754	Notsig
hsa-miR-1185-2-3p	-0.0505749449097455	0.808144687092951	-2.55723926951609	-3.64701087333209	0.0130160916524691	0.026022038260782	0.965551459279532	Down
hsa-miR-646	-0.0507163529525091	-0.377561643135243	-1.0079609565377	-6.25669820116547	0.317398099992942	0.395015102611303	0.965456823859737	Notsig
hsa-miR-6856-3p	-0.0507979855494625	-0.270886707118616	-1.23462595512834	-6.00701345705152	0.22163714195423	0.293343276115892	0.965402196571336	Notsig
hsa-miR-3187-5p	-0.0508820094375574	0.825401788043658	-3.59266274970177	-0.89150408549045	0.000648813391762518	0.00214736303209143	0.965345972295437	Down
hsa-miR-6818-3p	-0.0509110180107479	-0.285483085472515	-1.06462857329697	-6.19882623522296	0.291180354401999	0.365937094091684	0.965326562075698	Notsig
hsa-miR-1288-3p	-0.0510568485315286	0.387076352822499	-3.1959764486662	-2.02659907674486	0.00219504503627753	0.00583449794616774	0.96522898985381	Down
hsa-miR-3620-3p	-0.0511476283469647	0.596075039747676	-3.75969985233204	-0.387560743970153	0.000379499617534601	0.00171074959398287	0.965168255914667	Down
hsa-miR-450a-1-3p	-0.0511553668527587	-0.39088769518688	-1.02590508599782	-6.23870337616213	0.308929686338445	0.385708391696616	0.965163078839888	Notsig
hsa-miR-3162-5p	-0.0513760931608165	1.31834925241353	-2.54649472799278	-3.67185487258447	0.0133834999779475	0.0266320228420756	0.965015424220593	Down
hsa-let-7f-2-3p	-0.0515327470121234	-0.406824807107303	-1.43315903614412	-5.74900129483663	0.156845188555811	0.220442689668853	0.96491064450536	Notsig
hsa-miR-6766-5p	-0.0515723454069822	0.740778867874921	-3.29446102314067	-1.75331959203381	0.00163421798249315	0.00459688938318833	0.964884160468709	Down
hsa-miR-4476	-0.0516951672521984	1.17753889591672	-4.23669130842185	1.12638665367945	7.67505439714383e-05	0.000470969247097462	0.964802019887886	Down
hsa-miR-6867-3p	-0.0517568175640841	0.383387939713367	-3.35467096880694	-1.58340032423833	0.00136107056953224	0.00395821543180294	0.964760792135043	Down
hsa-miR-6804-5p	-0.0519719020311769	0.759124620988967	-3.73153745651382	-0.473539200067296	0.000415787926466106	0.0018293242390833	0.964616971308209	Down
hsa-miR-4739	-0.0520027250256447	1.84144506052253	-4.02635302082926	0.445849354295303	0.000157106824118483	0.000834325059759647	0.964596362610518	Down
hsa-miR-6870-5p	-0.0520984282112585	0.970562794789639	-3.0873487693127	-2.32113444683447	0.00302087241763646	0.00758916528035016	0.964532376889166	Down
hsa-miR-3648	-0.0522464694565499	1.77445189190894	-5.68574259157359	6.23789938507653	3.7732119040234e-07	6.70760511836329e-06	0.964433407083199	Down
hsa-miR-6721-5p	-0.0522808047785599	1.21511305689131	-4.82545322928994	3.12508878230976	9.49926010653634e-06	8.79624627193708e-05	0.964410454389383	Down
hsa-miR-6765-5p	-0.0523734582589723	1.51790896035644	-4.35369059130375	1.5130855403957	5.11508254845966e-05	0.000347307488000802	0.96434851952904	Down
hsa-miR-3944-3p	-0.0524290306480693	0.763700619252346	-3.29490251086118	-1.75208144138318	0.00163203910679489	0.00459688938318833	0.964311373689147	Down
hsa-miR-4683	-0.0525304047396978	-0.399282086355843	-1.55628694443922	-5.57096427159203	0.124739473874748	0.181416284780437	0.96424361664255	Notsig
hsa-miR-1281	-0.0527370255442393	0.811555778312924	-3.73234389385124	-0.471082808487543	0.0004147041315506	0.00182769088905033	0.964105528883214	Down
hsa-miR-6845-5p	-0.0527505649006756	1.2295960188491	-5.00048187181902	3.74227250355784	4.99985658591697e-06	5.32142412567512e-05	0.964096481020168	Down
hsa-miR-4723-3p	-0.0527556097186922	0.514383605709047	-4.07828643642675	0.612058484041674	0.000131852074225499	0.000729702493393638	0.964093109772153	Down
hsa-miR-642a-5p	-0.0527760003677115	0.170466559436656	-2.62797141143155	-3.48136751135217	0.0108170440682244	0.0222321458613746	0.964079483645534	Down
hsa-miR-4463	-0.0528076472009071	1.56525285969671	-4.31637250331721	1.38913618229974	5.82504643277954e-05	0.000384093678665283	0.964058335913608	Down
hsa-miR-512-3p	-0.0529399395560378	-0.0145266369131151	-1.06642872279385	-6.19693780963482	0.290372668586584	0.365459222239739	0.963969937675011	Notsig
hsa-miR-5787	-0.0529675335847521	2.09206820414444	-3.92004275871749	0.109488835348851	0.00022412259000046	0.00111843276916572	0.963951500265161	Down
hsa-miR-30c-1-3p	-0.0531074437201087	0.973085240272944	-3.00305415032313	-2.54456416846093	0.00385294503657143	0.00928834964173469	0.963858022404836	Down
hsa-miR-3126-5p	-0.0531315819653584	1.06677528112483	-3.99350762408435	0.341365752551234	0.000175421467828439	0.000922041116762187	0.963841895887424	Down
hsa-miR-1269b	-0.0532917639522898	0.288216719276618	-2.52166617368438	-3.72894089593467	0.0142686713461979	0.0281965654876714	0.963734886758696	Down
hsa-miR-499a-3p	-0.0533047467282797	-0.421695994225459	-1.60460498649428	-5.49739490195913	0.11367239319012	0.167568786513022	0.963726214171977	Notsig
hsa-miR-6780b-3p	-0.0533558976412047	0.380505412552499	-3.72605344118055	-0.490234569241427	0.000423230228001529	0.00184756565731237	0.963692045757732	Down
hsa-miR-3973	-0.0534446222936056	-0.421799181117912	-1.47370901696105	-5.69187479114485	0.145628635030053	0.206716905839561	0.963632781249142	Notsig
hsa-miR-493-3p	-0.0534841272996102	0.492419463580971	-3.247194077197	-1.88520729520083	0.0018840246344929	0.00517623806695167	0.963606394662562	Down
hsa-miR-8485	-0.0535029069547084	0.655398351484136	-3.36732764466356	-1.54741201665938	0.00130942355190693	0.00381818746689277	0.963593851417142	Down
hsa-miR-449c-5p	-0.0535522907812623	0.0822555114968292	-1.38601852434551	-5.81353723850772	0.170715332420433	0.236421381026791	0.963560867913458	Notsig
hsa-miR-585-3p	-0.0535697308001508	-0.387714116868864	-1.63808795615769	-5.44520153238118	0.106478385943193	0.15869672280319	0.963549219978385	Notsig
hsa-miR-7108-5p	-0.0536005701808449	1.54903403119826	-3.07476553340549	-2.35477532371981	0.00313339458154699	0.0077879429279729	0.963528623148998	Down
hsa-miR-3180-5p	-0.0538136643626287	0.522751451377256	-2.96011107024556	-2.65662488778363	0.00435459052304849	0.0103709607164525	0.963386315055555	Down
hsa-miR-6794-3p	-0.0539979785143649	0.337147496192431	-3.72339034208424	-0.498336468072901	0.000426890082535835	0.00185903745620444	0.963263243731203	Down
hsa-miR-6762-3p	-0.0540431553717141	0.359190584883678	-3.24705026668906	-1.8856065229805	0.00188483678539293	0.00517623806695167	0.963233080374726	Down
hsa-miR-615-5p	-0.0540678758187944	0.722798353180956	-3.40891409858675	-1.42851237867364	0.00115246413723505	0.00343088637780735	0.963216575605727	Down
hsa-miR-3117-3p	-0.0541978110788113	-0.360840942320526	-1.45405770071578	-5.71974512909837	0.150983298500703	0.212903881613141	0.96312982812494	Notsig
hsa-miR-6727-5p	-0.0542078933694388	1.98140505920692	-3.83219873958743	-0.164387284451513	0.000299502699237383	0.00140700443872507	0.963123097304751	Down
hsa-miR-519d-5p	-0.0542113922692705	-0.3762223820627	-1.77410038526961	-5.22310115422024	0.0809656982303352	0.12533314179892	0.963120761490832	Notsig
hsa-miR-6871-5p	-0.0542185122027159	0.783618604064407	-3.74858733825331	-0.42153492150639	0.000393440926975388	0.0017566775935262	0.963116008345777	Down
hsa-miR-1306-5p	-0.0542252663111776	0.524843106009744	-4.7523659420769	2.87023580540203	1.23868557512985e-05	0.000108809195212605	0.963111499440866	Down
hsa-miR-6736-3p	-0.0542827515715003	0.412904408086484	-3.74351714349466	-0.437015133944804	0.00039996338160634	0.00177185850400736	0.963073124309125	Down
hsa-miR-423-5p	-0.0543043534481146	0.965577573667909	-6.34754978555023	8.73666712049666	2.8730432142627e-08	8.98701932266319e-07	0.963058704053659	Down
hsa-miR-579-5p	-0.0543951273106961	0.251744811554359	-2.95801405475747	-2.66206622362135	0.00438057599396685	0.0104038679856713	0.962998110646318	Down
hsa-miR-1193	-0.0546595307556217	0.773804720327234	-4.12432252104688	0.76040562373213	0.00011277892823123	0.000639995466621914	0.962821637670427	Down
hsa-miR-766-3p	-0.0546596524418304	0.73338897267593	-4.33666712145042	1.4564736755895	5.42786711696896e-05	0.000363131772710532	0.962821556459841	Down
hsa-miR-7111-3p	-0.0546741885443147	0.551705426285139	-4.51600994161799	2.05858186161372	2.88968227393774e-05	0.000219759599102888	0.962811855447559	Down
hsa-miR-1343-5p	-0.0546806511016042	1.64816636667385	-4.83447496164341	3.15666761025467	9.19208303232848e-06	8.6365175743306e-05	0.962807542538273	Down
hsa-miR-6499-3p	-0.0546967354538147	-0.176753612961179	-1.25829188017727	-5.97816550026558	0.21301285288784	0.28383271047133	0.962796808426863	Notsig
hsa-miR-4505	-0.0547366984356266	1.60307588253839	-3.57465243942492	-0.94496029633428	0.000686898027482163	0.00223590538133471	0.962770139104964	Down
hsa-miR-4446-3p	-0.0548925088110293	1.06614976950736	-4.59447111614991	2.32582249660417	2.18566066109333e-05	0.000173567170145647	0.962666166004371	Down
hsa-miR-4302	-0.055030176410016	0.00295890868961005	-1.74524790012527	-5.27155759220189	0.0859052989654443	0.131472011841506	0.962574309019369	Notsig
hsa-miR-4687-3p	-0.055049470261469	1.38966303217552	-3.28056945551886	-1.79221929139274	0.00170419404013153	0.0047669113554388	0.962561436138393	Down
hsa-miR-6720-3p	-0.05513036718234	-0.19264403049298	-1.07953925919988	-6.18309168407558	0.284536864194199	0.359880205452722	0.962507463489291	Notsig
hsa-miR-3972	-0.0551578312198658	0.292393364098484	-2.01191905112682	-4.7967569822509	0.0485871484613042	0.0805077750666959	0.962489140774692	Down
hsa-miR-4445-3p	-0.0551783451792081	-0.0252082668274987	-1.49390220846583	-5.66287315373844	0.140282648745628	0.200556650180037	0.962475455053062	Notsig
hsa-miR-135b-3p	-0.0551904225427314	-0.387545920080083	-1.52465190125273	-5.61800625227074	0.13244037886012	0.190848074031577	0.962467397828931	Notsig
hsa-miR-6789-3p	-0.0553695715043614	0.638209035873525	-3.85697289828602	-0.0875273464891446	0.000276081251452637	0.00131626098508553	0.962347889322349	Down
hsa-miR-28-3p	-0.0553703061952772	0.309860734262517	-1.27280780974581	-5.96021379500803	0.20784723467697	0.277960457219202	0.962347399247834	Notsig
hsa-miR-663a	-0.0553880631408625	1.65381806240332	-4.36475654059089	1.54994777162032	4.92121782241162e-05	0.000338416185374954	0.962335554578825	Down
hsa-miR-654-5p	-0.0554600763567442	0.49823619297137	-4.00012020245166	0.362360837918967	0.000171576310311799	0.000905541637756717	0.962287520069449	Down
hsa-miR-6729-5p	-0.0555282591312896	2.0433716791199	-3.5439035974171	-1.03581965135225	0.000756883970334635	0.00240806086231085	0.962242042764286	Down
hsa-miR-3609	-0.0556045788149382	0.183661112066884	-1.93229137359139	-4.94479821319073	0.0579040646864123	0.0940620176824873	0.962191140762279	Notsig
hsa-miR-6890-5p	-0.055696404769552	0.521287630052573	-4.26301136526359	1.21288648377174	7.00855788494678e-05	0.000437395400848868	0.962129900302059	Down
hsa-miR-520f-5p	-0.0557202843792307	-0.408097430422182	-1.93587401338564	-4.93825076722655	0.0574543154164645	0.0933905697358881	0.962113975178811	Notsig
hsa-miR-4312	-0.0559169691739605	0.420499044841669	-3.82479746097589	-0.187290607436652	0.000306861901123258	0.00142752175492079	0.961982817667546	Down
hsa-miR-4460	-0.0560195285535663	-0.423698702129359	-1.28588675413049	-5.94387201151307	0.203273200184947	0.273125069918486	0.961914433947191	Notsig
hsa-miR-3692-5p	-0.0560673289626613	0.40398355566813	-3.64339693341342	-0.739986930561248	0.000552047249855147	0.00197785524319179	0.961882563634725	Down
hsa-miR-6764-5p	-0.0560915984132589	0.283213528149551	-3.41616125305915	-1.40769051386079	0.00112700211057056	0.00337705655795968	0.961866382692568	Down
hsa-miR-6125	-0.0562263438836772	2.04807799036229	-3.93411724687335	0.153714960692591	0.000213883542834618	0.00107782178265382	0.961776550065312	Down
hsa-miR-4715-3p	-0.0563043160241392	-0.423908791246994	-1.98584032360702	-4.84582054933266	0.0514855771382359	0.0845538110132017	0.96172457113168	Notsig
hsa-miR-7112-3p	-0.0563172857703121	0.0318255041562673	-1.92994105713675	-4.94908770103189	0.0582007386034642	0.0943207689560683	0.961715925321474	Notsig
hsa-miR-517c-3p	-0.0563290154792016	-0.423927012156467	-2.03078506671502	-4.76091390712218	0.0465788543919389	0.0777324408037236	0.961708106204016	Down
hsa-miR-6090	-0.0565966613536879	2.01360531170733	-3.5474205370128	-1.02545355906355	0.000748548409192833	0.00239106683633825	0.961529708604134	Down
hsa-miR-8064	-0.05659923670265	0.61470365346037	-4.37967813915058	1.5997308428341	4.67106469644083e-05	0.000323818403955965	0.961527992182952	Down
hsa-miR-6759-5p	-0.0566352373202904	0.556382128065829	-3.82329423712074	-0.191939040679356	0.000308377619135358	0.00142752175492079	0.961503998775666	Down
hsa-miR-708-3p	-0.0567026343096191	-0.424202632605136	-1.90733173494489	-4.99011497456701	0.0611212987235853	0.098477469363063	0.961459082172174	Notsig
hsa-miR-1226-3p	-0.0567085142561979	0.221109802606097	-3.0316742314083	-2.46921500758058	0.00354906204431032	0.00865336895784788	0.961455163591767	Down
hsa-miR-449b-3p	-0.0568304976558262	0.607414723162615	-4.70183225913281	2.69506359506874	1.48681317214094e-05	0.000125863887344604	0.961373873639255	Down
hsa-miR-6884-3p	-0.0568986528914275	0.53612938097929	-4.95785272367392	3.59109245953714	5.85033776310529e-06	5.97853241528488e-05	0.961328457862997	Down
hsa-miR-5683	-0.0570516640323968	-0.33785066819038	-0.984246963482874	-6.28000782117268	0.328826546977556	0.406477153251774	0.961226505503037	Notsig
hsa-miR-498	-0.0570564285293265	0.50141796359937	-3.88332587751864	-0.00544021360179769	0.000253099806842172	0.0012203026401319	0.961223331060038	Down
hsa-miR-6761-3p	-0.0570569249480218	0.398978441448874	-4.11157132842662	0.719221898974039	0.000117776959203379	0.000663951429355315	0.961223000311587	Down
hsa-miR-5196-3p	-0.0570991808463094	0.444320247418107	-4.58634503387769	2.29804086319433	2.25000126452592e-05	0.000177577022877199	0.961194846928262	Down
hsa-miR-2052	-0.0571901262296661	-0.424562257792056	-1.70222196185074	-5.34248012211021	0.0937324867981678	0.142262620495444	0.96113425652203	Notsig
hsa-miR-297	-0.0572530365415443	0.294251268483869	-1.92368835802621	-4.96047680347315	0.0589963045798818	0.0953531954930037	0.961092346114208	Notsig
hsa-miR-550a-3-5p	-0.0572878714675787	0.430942957336875	-3.18380487639114	-2.05996492970911	0.00227573978301478	0.00599355279578824	0.961069140117342	Down
hsa-miR-6848-5p	-0.0573625378394116	1.03656780927629	-3.55448004840772	-1.00462545548982	0.000732079330158333	0.00235606459454972	0.961019401477628	Down
hsa-miR-208b-3p	-0.0574087141389303	-0.424723511167742	-1.60113447572613	-5.50274812875481	0.11443997288847	0.168313377556723	0.960988642648978	Notsig
hsa-miR-4632-5p	-0.0574457296522144	1.57633504557433	-3.11267433591185	-2.25312424339627	0.0028057581478322	0.00713965242975157	0.960963986688757	Down
hsa-let-7d-3p	-0.0575011487122738	0.236065785669213	-3.68698694770929	-0.608719538347622	0.000480053973186862	0.00197785524319179	0.960927073344962	Down
hsa-miR-8063	-0.0577911534596445	1.35703888061829	-3.4726909015125	-1.24425196308498	0.000945904485418479	0.00291615986189711	0.960733931067334	Down
hsa-miR-4486	-0.0578010500593904	1.36706776673259	-4.849946868935	3.21088460804591	8.68775932040318e-06	8.25337135438302e-05	0.960727340647115	Down
hsa-miR-6503-5p	-0.0578087065815003	0.238534034109927	-2.41332375909926	-3.9726939470377	0.0187821023107951	0.0354496633018318	0.960722241987733	Down
hsa-miR-6819-3p	-0.0578232921504537	0.633151921117368	-3.68177543656373	-0.624465821505	0.000488164032593372	0.00197785524319179	0.960712529186846	Down
hsa-let-7b-5p	-0.0579126475928369	1.52766759725118	-1.19524330078911	-6.05386333730382	0.236552221057048	0.309254050464489	0.960653027883934	Notsig
hsa-miR-6815-3p	-0.0579529546338599	0.235184383356876	-3.24255482533296	-1.89807989215939	0.00191039088180632	0.00522404329619744	0.960626188850733	Down
hsa-miR-6868-3p	-0.0579604365674652	0.137114858782061	-2.73070890065597	-3.23439811087327	0.00822172886020388	0.0176474765911489	0.960621206978249	Down
hsa-miR-6866-3p	-0.0580135113631443	-0.231672080104925	-1.26256165744121	-5.97290539439381	0.211483653276443	0.282222549329947	0.960585867675748	Notsig
hsa-miR-6776-5p	-0.0580557448777165	0.602516233145986	-3.71669780315525	-0.518680988956055	0.000436221598165164	0.00187421842427746	0.960557747856737	Down
hsa-miR-1202	-0.0580909809849393	1.11671317059288	-3.18076283514688	-2.0682898602009	0.00229633821738846	0.00603062760126702	0.960534287664865	Down
hsa-miR-3120-5p	-0.0581928494639956	0.25784663602301	-3.68121080562437	-0.626170972829678	0.000489050516585733	0.00197785524319179	0.960466466878245	Down
hsa-miR-6793-3p	-0.0583274295269677	0.495475132173549	-3.56804145192114	-0.964538347523455	0.000701404332880534	0.00227734444789692	0.960376875103681	Down
hsa-miR-6069	-0.0583868218693852	0.553493514092438	-3.71994088725779	-0.508825273151439	0.000431675617433826	0.00186719723223906	0.960337339473119	Down
hsa-miR-4769-3p	-0.0584886902514119	0.61842499584565	-4.35364125755953	1.51292131224704	5.11596320552574e-05	0.000347307488000802	0.960269532657074	Down
hsa-miR-6829-5p	-0.0584929015465934	0.953596160712359	-4.7695292827137	2.92992621311389	1.16400026201263e-05	0.00010331005785683	0.9602667295889	Down
hsa-miR-451b	-0.0585947708422873	-0.365542143447222	-1.26101041928984	-5.97481838173704	0.212038278635384	0.28268096917867	0.960198927150329	Notsig
hsa-miR-6769b-3p	-0.058604364180849	0.361611724940648	-4.14785834014968	0.836609166421177	0.00010408655882015	0.000606742387239828	0.960192542237019	Down
hsa-miR-4724-5p	-0.0586179761711049	0.375008602016591	-2.30970414366195	-4.19752597098718	0.0242547474671534	0.0442800193973298	0.960183482754939	Down
hsa-miR-1264	-0.0586951699579006	-0.425672535952229	-1.93023928745432	-4.94854366623849	0.0581630223026873	0.0943207689560683	0.960132107922403	Notsig
hsa-miR-6858-3p	-0.0587047005269924	0.717975207876304	-4.74900657279995	2.8585641029026	1.2538421409033e-05	0.000109764678887951	0.960125765227026	Down
hsa-miR-548au-3p	-0.0587227095389047	-0.337427765977971	-1.58788663944436	-5.52308474485908	0.117408514955807	0.172087337635226	0.960113780151917	Notsig
hsa-miR-3913-5p	-0.0588827303712077	-0.425810900191553	-1.90373411162607	-4.99660373892652	0.0615973039236617	0.0990577332690861	0.960007292168285	Notsig
hsa-miR-6779-5p	-0.058885368244384	1.17796616612837	-3.74992931404984	-0.417435440605303	0.000391731677438177	0.00175356326811331	0.960005536859576	Down
hsa-miR-6869-5p	-0.0589577308632263	2.14113668054897	-4.34908587660867	1.49776100532218	5.19791859470914e-05	0.000350859505142867	0.95995738616202	Down
hsa-miR-3175	-0.0590435180405529	1.03804531373174	-2.73961694890401	-3.21263393443965	0.00802601465802615	0.0172852456740866	0.95990030577859	Down
hsa-miR-639	-0.0590525891732961	0.0462981137268637	-2.12509251794167	-4.57738553195431	0.0375789481656051	0.0641317378874099	0.959894270299523	Down
hsa-miR-4301	-0.0590875653845589	-0.193302319561194	-1.19746084041127	-6.05126380667002	0.235693527949734	0.308445866934218	0.959870999229152	Notsig
hsa-miR-4673	-0.0591763626970538	0.979664541488622	-5.21070785566487	4.49540812419407	2.28848090420861e-06	2.87742819573289e-05	0.959811921364702	Down
hsa-miR-6512-3p	-0.0592377762334492	0.0694073189683364	-2.06926469085522	-4.68690349781074	0.0427036298447232	0.071779037058791	0.959771064365753	Down
hsa-miR-1911-3p	-0.0592497199898579	0.0764388661007507	-2.29671041343141	-4.22513730289029	0.0250325628150873	0.0454091397600416	0.959763118664114	Down
hsa-miR-6805-3p	-0.0592779332821882	1.32490721783239	-2.37828681800166	-4.04963414184428	0.0204944965445881	0.0382232696553416	0.959744349754608	Down
hsa-miR-4446-5p	-0.0593069617572535	-0.0574072525463662	-1.30888653279992	-5.91475084047506	0.195412406602473	0.265342944910188	0.959725038927404	Notsig
hsa-miR-4433a-3p	-0.0593152725991828	0.949044778948561	-3.34140597888491	-1.62101826399166	0.00141726193961514	0.00408458075855375	0.959719510316093	Down
hsa-miR-4749-5p	-0.0594283810052127	1.72204986717133	-4.6725963059496	2.59411557875787	1.65187537549357e-05	0.000136679365746484	0.959644270514342	Down
hsa-miR-4685-3p	-0.0595738595226248	0.625777272942153	-4.9717048367086	3.64015825979629	5.55949448923299e-06	5.72694914252314e-05	0.959547506761006	Down
hsa-miR-4440	-0.0595892902644752	0.742778893130374	-4.13534867694162	0.796075551275825	0.000108622768053889	0.000621913839415683	0.959537243711458	Down
hsa-miR-4659b-3p	-0.0595976542635503	-0.369158348062373	-1.66928652687281	-5.39568141214933	0.100112212760541	0.150608695443278	0.959531680827323	Notsig
hsa-miR-6781-3p	-0.059632359153233	0.0661580476713156	-2.24914558932295	-4.32509085933374	0.0280717682199733	0.0497953564897867	0.959508598998067	Down
hsa-miR-873-3p	-0.0596962869543257	0.443244356664676	-3.08935388303854	-2.3157645830268	0.00300329481735491	0.00756724087084022	0.95946608279462	Down
hsa-miR-3151-3p	-0.0597046237252116	0.633129950413024	-4.70416932417945	2.70314583354798	1.47433651667984e-05	0.000125636982235342	0.959460538431073	Down
hsa-miR-124-3p	-0.0597111762948435	-0.243146426944395	-0.803772954349263	-6.43969875831556	0.424604789834401	0.504451730396127	0.959456180671788	Notsig
hsa-miR-6797-3p	-0.0597432433614893	0.590627679856873	-3.81261198607852	-0.224939633968208	0.000319357287571042	0.00146277043324951	0.959434854887414	Down
hsa-miR-4270	-0.0597871770929064	1.15984735038052	-5.05358686559168	3.9313502688858	4.1084414254482e-06	4.46531875265874e-05	0.959405638102003	Down
hsa-miR-4704-5p	-0.059810943745231	-0.381116149794298	-1.30145129793238	-5.92421839353976	0.197928236439665	0.268049591588036	0.959389833187051	Notsig
hsa-miR-3938	-0.0599046193895692	-0.426564752746082	-1.90538354006635	-4.99363013798013	0.0613786775239012	0.0988152537909392	0.959327541059755	Notsig
hsa-miR-6516-3p	-0.0599476472227957	0.468424878219876	-1.49460423836993	-5.66185829085255	0.140099610577909	0.200533203756884	0.959298929905814	Notsig
hsa-miR-6875-3p	-0.0599556067100424	0.54083297048669	-5.03646335747501	3.87029365545	4.37734036704468e-06	4.69785692111699e-05	0.959293637375986	Down
hsa-miR-4304	-0.0600612637749469	0.542384060821844	-4.53432032093371	2.12074543794286	2.70787689673417e-05	0.000208579706910605	0.959223385218829	Down
hsa-miR-6718-5p	-0.0600785884986657	0.347989312761639	-4.20149007480361	1.01115487545597	8.66302167721079e-05	0.000519174079487049	0.959211866373971	Down
hsa-miR-7112-5p	-0.0600901308642913	0.982459701621661	-4.76064999346985	2.89903374937959	1.2020711528932e-05	0.000105955756260174	0.959204192174316	Down
hsa-miR-6823-3p	-0.060119607190639	0.410868249727514	-4.1799486660758	0.940898919596826	9.32715812629487e-05	0.000553130554098902	0.959184594458814	Down
hsa-miR-1301-5p	-0.0601297923704303	0.634565066124269	-3.50821693970048	-1.14062150974903	0.000846608741253702	0.00265146693689346	0.959177822803832	Down
hsa-miR-3119	-0.0601748615846275	-0.376460538208671	-1.79726461856003	-5.18367954481305	0.0771729561864117	0.120047279717264	0.959147858941549	Notsig
hsa-miR-6812-3p	-0.0602035531266323	0.423770334962328	-3.82836625029172	-0.176250333345461	0.000303292010023296	0.00142220110733045	0.959128784115158	Down
hsa-miR-6861-5p	-0.0602149479653835	1.38572884248129	-3.91490980429045	0.0933830895944796	0.000227972743000902	0.00112521940639244	0.95912120865786	Down
hsa-miR-4318	-0.0602841972799804	0.247193486012289	-2.7231841867119	-3.25273933508555	0.00839044830821871	0.0179345832588175	0.959075171976222	Down
hsa-miR-4758-5p	-0.0603964368893493	1.19723751698187	-4.3981815895873	1.66158630971184	4.37797129599576e-05	0.000308366072090893	0.959000560202871	Down
hsa-miR-4740-3p	-0.0605625708374716	0.65410597263594	-3.77743292137995	-0.333216202543729	0.000358227002499681	0.00162628718833926	0.958890132585295	Down
hsa-miR-3178	-0.0605780744571425	1.94590851208135	-4.08311811819517	0.627583809604488	0.000129712585361598	0.00072171969946312	0.958879828128967	Down
hsa-miR-4731-5p	-0.0605832038791745	1.19018964227146	-4.7420768288085	2.83449949232804	1.28568190164982e-05	0.000112054920425528	0.958876418891094	Down
hsa-miR-5583-5p	-0.0605933445070252	-0.427072828652402	-1.66375629272249	-5.40452155616713	0.101217452680898	0.151915018213284	0.958869679022674	Notsig
hsa-miR-6774-3p	-0.06063690039812	0.142439557125676	-2.91075040576186	-2.78393691147483	0.00500582227624806	0.011630375125522	0.958840730567395	Down
hsa-miR-6892-5p	-0.0606660309824442	0.612407141064022	-4.92317925587265	3.46852884056033	6.6453044345744e-06	6.65828354479818e-05	0.958821370059477	Down
hsa-miR-6508-5p	-0.0607071519850164	0.183772132524369	-3.35055764652561	-1.59507619328058	0.00137826573828435	0.0039946345974004	0.958794041252619	Down
hsa-miR-4326	-0.0607188856034058	0.197164470069444	-2.85531208004948	-2.92499088804054	0.00584413395552165	0.0131493013999237	0.958786243293018	Down
hsa-miR-1237-5p	-0.0607917778699314	1.96249384585186	-4.65135405579537	2.5209541859846	1.78289086867033e-05	0.00014517825644887	0.958737801775659	Down
hsa-miR-5581-3p	-0.060829928640778	0.10780520103011	-2.88791717951992	-2.8422818619261	0.00533661919212472	0.0122109083209633	0.958712449153291	Down
hsa-miR-4519	-0.0608375615912045	0.293065701694868	-3.19014210998824	-2.04260404358816	0.00223338426965846	0.00591189953733123	0.958707376851085	Down
hsa-miR-6786-5p	-0.0609876700118335	1.91128477851935	-3.62374026735062	-0.798853960908461	0.000587781348260938	0.00197855532583898	0.958607631194764	Down
hsa-miR-4639-5p	-0.0611030940684305	0.579370603231747	-0.842496310830608	-6.40808501606277	0.402754487278692	0.483871316098288	0.958530940035316	Notsig
hsa-miR-5586-3p	-0.0611158688686934	-0.315415694500048	-1.49632737099158	-5.65936543104005	0.139651141249663	0.200002890734442	0.958522452457038	Notsig
hsa-miR-548ap-3p	-0.0611424618404408	-0.42747791520984	-1.73419523937852	-5.28992961748375	0.0878624741231379	0.133908048797296	0.958504784325624	Notsig
hsa-miR-6124	-0.0612251543553265	0.849712714186782	-2.88998681279007	-2.83700775242906	0.00530582207278747	0.0121621390676496	0.958449846242804	Down
hsa-miR-6129	-0.0612331809373841	0.422215348146748	-3.3397581354669	-1.62568418022498	0.0014243933408949	0.0041005262843944	0.958444513823464	Down
hsa-miR-4327	-0.0612419464549701	1.24650851844427	-3.92009600818714	0.109655982889102	0.000224082977860188	0.00111843276916572	0.958438690529919	Down
hsa-miR-210-5p	-0.0612558687845906	0.77025079445801	-4.55311233932933	2.18467286375998	2.53288338896358e-05	0.000198074569899134	0.95842944142695	Down
hsa-miR-6879-3p	-0.06129036965111	0.789973093094059	-3.63236722969639	-0.773043472181408	0.000571834810034387	0.00197785524319179	0.958406521648402	Down
hsa-miR-4639-3p	-0.0613675724851645	0.128410572291733	-2.47612372817555	-3.83247034117432	0.0160308877774587	0.0312693742579327	0.958355235882644	Down
hsa-miR-5004-3p	-0.0615283411132507	0.131964563859798	-2.91006693962926	-2.78568839547755	0.00501544194791355	0.0116421797252473	0.95824844625091	Down
hsa-miR-593-5p	-0.0615806883474779	1.11352906465925	-2.46847430687812	-3.84970837546336	0.016345394852519	0.0317380301262008	0.958213677471361	Down
hsa-miR-4467	-0.0615899323403901	1.86593109398973	-3.92512588300739	0.125450613184978	0.000220371458582572	0.00110400935793808	0.95820753778708	Down
hsa-miR-4764-3p	-0.0616365779234617	-0.311926325405338	-1.47180497765692	-5.69459043389072	0.146140849743716	0.207214637696314	0.958176557278045	Notsig
hsa-miR-1976	-0.0617267106238907	0.746271081902182	-4.46803700864261	1.89630867255774	3.42418533085705e-05	0.000249518050387737	0.958116696849869	Down
hsa-miR-3974	-0.0617386620257802	-0.427917735018697	-1.84816019976032	-5.09545202744794	0.0693586768514068	0.109953650261964	0.958108759766877	Notsig
hsa-miR-6510-3p	-0.0617483825413615	-0.279202042262342	-1.27492575521316	-5.95757822631925	0.207101390846783	0.277252122923798	0.958102304293275	Notsig
hsa-miR-6755-5p	-0.0618563157087406	-0.428004528719241	-2.41930412476571	-3.95946832832058	0.0185029756859331	0.0350259281434822	0.958030627920051	Down
hsa-miR-4447	-0.0618809869687114	0.834865619096301	-2.74176137664594	-3.20738639659015	0.00797954301491174	0.0171996032212173	0.958014244956281	Down
hsa-miR-1271-5p	-0.0619161814760293	0.287069655911296	-3.95758280008983	0.22765924538584	0.000197805153335869	0.00100668694108433	0.957990874509207	Down
hsa-miR-548ay-5p	-0.0619308608139157	-0.345760264672673	-1.29267835308782	-5.93532366995151	0.200927824946308	0.270784752776221	0.957981127057529	Notsig
hsa-miR-181d-3p	-0.0619604827565574	0.211981378593915	-3.2847600956725	-1.78049659029563	0.00168279261812986	0.00471218675273263	0.957961457640314	Down
hsa-miR-4796-5p	-0.0621162320072665	-0.398054010910354	-1.99010626029848	-4.83783319837377	0.051001546601793	0.0840738862683799	0.957858044429901	Notsig
hsa-miR-6772-3p	-0.0622412149981844	0.314015197173676	-3.88179457769816	-0.0102192976796172	0.000254383334928682	0.00122330197772519	0.95777506724177	Down
hsa-miR-3187-3p	-0.062259945784183	0.899435761857846	-3.35337665045202	-1.58707537334603	0.0013664593134624	0.00396489608487675	0.957762632345376	Down
hsa-miR-642b-5p	-0.0624558846283277	0.247628634799148	-3.9090620319991	0.0750497950145013	0.000232436545660735	0.0011399612612233	0.957632563166001	Down
hsa-miR-3138	-0.0626026665340369	0.542832597701257	-3.90736018830001	0.0697174366551216	0.000233751322454794	0.00114422164522242	0.95753513718317	Down
hsa-miR-5588-3p	-0.0627306651040325	0.215025071101364	-3.38293775476686	-1.50289800824499	0.00124827442303491	0.00368011182878359	0.957450186664902	Down
hsa-miR-3655	-0.0627671522430353	0.296221196339594	-3.56608968852073	-0.970313853758065	0.000705742477581823	0.00228359012990637	0.957425972139103	Down
hsa-miR-1307-3p	-0.0628932163767351	0.81617958134346	-4.83744307617305	3.16706262144366	9.09316383674041e-06	8.57498722104381e-05	0.957342314956416	Down
hsa-miR-3620-5p	-0.0628964419544735	1.47710278433088	-4.50235792603037	2.01231454799467	3.0329121289146e-05	0.000226805236462564	0.95734017453275	Down
hsa-miR-326	-0.0630084087638005	0.429796280447369	-3.91147362537406	0.0826083756692819	0.000230585609696377	0.00113304997868047	0.95726587874441	Down
hsa-miR-4737	-0.0630201420602491	0.13003942531707	-2.72738711285805	-3.24249973229857	0.0082958230588848	0.0177619249966941	0.957258093427109	Down
hsa-miR-661	-0.063037376171047	0.275509398980435	-3.72815961907315	-0.483824407168925	0.000420357010567556	0.00184310381556544	0.957246658305313	Down
hsa-miR-6814-3p	-0.0630519290063346	0.146974211675489	-2.39176419186041	-4.02014845663175	0.0198199468262116	0.0371895856687877	0.9572370023612	Down
hsa-miR-7850-5p	-0.0631380527462808	0.194689500786956	-3.08477927890178	-2.32801204299892	0.00304353807311968	0.00763115851178102	0.957179860437467	Down
hsa-miR-4456	-0.0631544765962452	0.225956919653298	-3.98468285580168	0.313378505649138	0.000180682461905314	0.000941972591030755	0.957168963824885	Down
hsa-miR-5587-3p	-0.0631962491160935	0.247865858492506	-3.51280618045134	-1.1271834694827	0.000834528481855269	0.00262324210289064	0.957141249873175	Down
hsa-miR-643	-0.0632398544584666	-0.405396386461631	-1.55904905357713	-5.56681457289402	0.124084428831533	0.180633688963044	0.957112320792543	Notsig
hsa-miR-4640-5p	-0.0632455704026088	1.01216922041652	-6.27264034171893	8.45064306550588	3.85627485041156e-08	1.15015639433787e-06	0.957108528730069	Down
hsa-miR-1234-3p	-0.0634065273340083	1.00578803998383	-2.54820072227185	-3.66791583603453	0.0133245436275853	0.0265352906869226	0.957001753109347	Down
hsa-miR-129-5p	-0.0635107176228434	0.348444266648677	-3.56597471579199	-0.970654007680738	0.000705998819889182	0.00228359012990637	0.95693264169922	Down
hsa-miR-4751	-0.0635374422999159	0.703636707279194	-4.51540789414243	2.05654002933916	2.89585748525443e-05	0.000219759599102888	0.956914915514378	Down
hsa-miR-6850-5p	-0.0635427249487286	1.58439605207597	-4.77538430753017	2.95031103986904	1.13954367867343e-05	0.000102558931080609	0.956911411630297	Down
hsa-miR-4787-5p	-0.0635517757914723	2.29742411969045	-5.25842417132562	4.66801669074118	1.91363322596231e-06	2.48908954366938e-05	0.956905408402107	Down
hsa-miR-1257	-0.0636103625936953	-0.380265012619256	-1.59892222238456	-5.50615494515551	0.114931438290329	0.168842576869813	0.956866549954538	Notsig
hsa-miR-4735-3p	-0.0636855532634043	-0.429353966259567	-1.59398393532135	-5.51374415783091	0.116034644560064	0.17036480439588	0.95681668109118	Notsig
hsa-miR-4429	-0.0637591279471299	0.816644227238919	-5.66727027486138	6.16921874314716	4.05053676584004e-07	7.02001811106737e-06	0.956767886517371	Down
hsa-miR-2467-3p	-0.0637784510303135	0.830243999291781	-3.81852604398962	-0.206676369906727	0.000313233090065508	0.00143728600361007	0.956755071902276	Down
hsa-miR-2861	-0.0638701472652856	1.89815971724299	-4.18533695554521	0.95845383055072	9.1565578161363e-05	0.000544932037085606	0.956694263451831	Down
hsa-miR-6133	-0.0639065044076149	0.290323228413019	-2.43586085416099	-3.92271233200682	0.0177495069657673	0.0337787457772413	0.95667015424632	Down
hsa-miR-4268	-0.0640466920728838	0.337381050153745	-3.95405321078296	0.216520259635079	0.000200147017237443	0.00101457924745858	0.956577198468541	Down
hsa-miR-6842-5p	-0.064127394453366	1.08218361889112	-4.09511082821034	0.666164303937497	0.000124545958342895	0.000696599227750553	0.956523690349565	Down
hsa-miR-6811-5p	-0.0641468025424213	-0.40628121135707	-1.86146982544356	-5.07201623508595	0.0674285881889146	0.107158815802085	0.956510822646016	Notsig
hsa-miR-379-3p	-0.0642013904545423	-0.429734501892374	-2.13680966292872	-4.55408041398004	0.0365741401456648	0.0628771243120846	0.956474631393228	Down
hsa-miR-2355-3p	-0.0642715088634238	-0.429786228587451	-2.21662857336627	-4.39240287695532	0.0303327273804299	0.0532781123193277	0.956428145581869	Down
hsa-miR-6832-3p	-0.0643309956553765	0.19404602232793	-3.18065875305899	-2.06857459338222	0.0022970460687867	0.00603062760126702	0.956388709895503	Down
hsa-miR-3065-5p	-0.0643553917604327	-0.248737175204487	-1.07121559645367	-6.19190124435607	0.288232426817891	0.363478945323447	0.956372537411709	Notsig
hsa-miR-6893-5p	-0.0643841311659163	1.7544074483718	-4.54244010048071	2.14835169248245	2.63086578093735e-05	0.000204245720301879	0.956353486050469	Down
hsa-miR-4774-3p	-0.0644608227681377	-0.42992588638601	-2.62328145243609	-3.49246244022413	0.0109516582845465	0.0224657519722852	0.956302649020014	Down
hsa-miR-6794-5p	-0.064525247821583	1.18245925828579	-4.30881351536504	1.36409818448547	5.9800697878582e-05	0.00038931164989483	0.956259945280193	Down
hsa-miR-6799-5p	-0.0645896761242726	1.36449756774401	-3.71876232245521	-0.512407550812608	0.00043332240159687	0.00187116491598648	0.956217241293712	Down
hsa-miR-4783-5p	-0.0647216871601518	0.56727870368962	-3.15115195501521	-2.1490258047389	0.00250618323586687	0.00649809425169562	0.956129748476537	Down
hsa-miR-8057	-0.0647367261728647	0.257814140855391	-2.95878836034393	-2.66005739154478	0.00437096435504673	0.0103953803644527	0.956119781593663	Down
hsa-miR-6749-3p	-0.06477796645009	0.692217629906721	-5.04562652679163	3.9029559296261	4.23136777966489e-06	4.57841578665677e-05	0.956092450743991	Down
hsa-miR-1229-5p	-0.0647882896848753	1.2901816523003	-3.82454679612582	-0.188065818336628	0.000307114152110859	0.00142752175492079	0.956085609428776	Down
hsa-miR-7153-5p	-0.0648219456585256	-0.38568747674794	-1.94608953579371	-4.91952255625233	0.0561882081508359	0.091564646700695	0.95606330560445	Notsig
hsa-miR-4281	-0.064856239164361	1.57063535736396	-3.13953118343744	-2.18056224933629	0.00259334347038599	0.00669207847237431	0.956040579822531	Down
hsa-miR-567	-0.0648616716345441	-0.419223174186692	-2.13075263252076	-4.56614148257008	0.0370905972017129	0.0636796397740252	0.956036979857176	Down
hsa-miR-1245a	-0.0649211632402456	-0.430265481816253	-2.489655233796	-3.80187032654774	0.0154878581029828	0.0303718318303907	0.955997557109637	Down
hsa-miR-4677-3p	-0.0651315637128382	-0.430420695279641	-2.47308157356801	-3.83933108437748	0.0161553079494849	0.031464210243302	0.955858146031288	Down
hsa-miR-6513-3p	-0.0651625961250523	-0.319798937852152	-1.70135580334582	-5.34389135924278	0.0938958845879403	0.142426341790696	0.955837585715944	Notsig
hsa-miR-4740-5p	-0.065220363821081	0.561750338628298	-3.3825761632378	-1.50393072025387	0.00124965980618733	0.00368011182878359	0.955799313296564	Down
hsa-miR-6501-5p	-0.0652687460410548	0.40785378911542	-3.98105209775066	0.301874277528528	0.000182890808692454	0.000949625352826202	0.955767260148871	Down
hsa-miR-520e	-0.0652728420092982	-0.382679852709202	-1.82606986373938	-5.13401691265573	0.0726646020369179	0.114698279522889	0.955764546625446	Notsig
hsa-miR-26a-2-3p	-0.0652746404490648	-0.41708225257559	-1.60867042757075	-5.49111045523141	0.112778519780081	0.166442406925148	0.95576335518592	Notsig
hsa-miR-1254	-0.0652898938550994	0.740443171575219	-4.20384620690409	1.01885129207338	8.59321962820644e-05	0.000519126862049603	0.955753250091601	Down
hsa-miR-4461	-0.0653885013663097	0.229287968695645	-3.14125935960527	-2.1758776391978	0.00258020420833894	0.00666487793996918	0.955687927049694	Down
hsa-miR-154-5p	-0.0654882100146976	0.0395785467415562	-2.18918504441462	-4.44856305186442	0.0323640744650014	0.056548944824747	0.955621879093631	Down
hsa-miR-874-3p	-0.0655196755711821	0.976324882846337	-5.82963534356477	6.77512741226358	2.167254015413e-07	4.37717051144436e-06	0.95560103695759	Down
hsa-miR-153-3p	-0.0655269891809749	-0.40319554980196	-1.42574625878081	-5.75928337016531	0.158966366130552	0.22293533577084	0.95559619263832	Notsig
hsa-miR-937-5p	-0.0655402829738736	1.35599359819559	-4.78089495856304	2.96950721629761	1.11698478732006e-05	0.00010115891425344	0.95558738728515	Down
hsa-miR-4746-3p	-0.0655733101162688	1.17502477690121	-5.78830717378637	6.6204337981694	2.54228962630175e-07	4.84982385931808e-06	0.95556551158823	Down
hsa-miR-4493	-0.0656988427598229	-0.430839179822499	-2.08130963057189	-4.66348851532877	0.0415494256248579	0.0702533135977327	0.955482368967837	Down
hsa-miR-143-5p	-0.0658035598041823	0.297584292287898	-2.88903742729206	-2.83942745633891	0.00531992890893076	0.0121835871887566	0.955413018442851	Down
hsa-miR-6752-5p	-0.0658218606996581	1.64589254355727	-4.24905697880018	1.16698987344154	7.35461294341214e-05	0.000453475533650292	0.955400898901027	Down
hsa-miR-762	-0.0658719975118303	2.00486298354486	-5.18071723903564	4.38722512377157	2.56010016567847e-06	3.11215968007833e-05	0.955367697204382	Down
hsa-miR-605-3p	-0.0659202352014384	-0.395290651871207	-1.93736008110332	-4.93553176044609	0.0572686357353829	0.0932068849373459	0.955335754237433	Notsig
hsa-miR-433-5p	-0.0659796801652174	0.586044376319654	-2.51592128563858	-3.74208501344391	0.0144808776266034	0.0285279962459584	0.955296391289807	Down
hsa-miR-6880-3p	-0.0660050724613325	0.87921724632698	-3.84796859430292	-0.115497341800533	0.000284382976644212	0.00135081913906001	0.955279577649579	Down
hsa-miR-4524b-5p	-0.0660685832496434	-0.395110095683702	-2.13884144234766	-4.55002803060043	0.0364023102526339	0.0626236926881327	0.955237524948278	Down
hsa-miR-3142	-0.0661116953587684	-0.431143743215164	-2.34442754572659	-4.12309969377876	0.0222804804163574	0.0411146994733502	0.95520897997659	Down
hsa-miR-5688	-0.0661308381398561	-0.431157864938917	-1.45200948512753	-5.72262991569454	0.151550137196138	0.213585770279173	0.955196305617445	Notsig
hsa-miR-4732-3p	-0.0661491472926772	0.332381149573904	-5.05738301494468	3.94489742881744	4.05106070040052e-06	4.42168965809674e-05	0.955184183357602	Down
hsa-miR-203b-3p	-0.0661631208670279	-0.431181680065519	-2.27418403190827	-4.27269460213946	0.0264335359502286	0.0473210028865296	0.955174931733256	Down
hsa-miR-4652-5p	-0.0661803355502768	-0.135413014707859	-1.48988487871116	-5.66867212858816	0.141333701794277	0.201586856432879	0.955163534358669	Notsig
hsa-miR-5194	-0.066203641217849	0.0938531075161964	-1.34749966146082	-5.86476457588907	0.182732148079993	0.250780074812831	0.955148104525352	Notsig
hsa-miR-1587	-0.0662426927638093	1.21906307469579	-3.75021571954486	-0.416560407756098	0.000391367809342974	0.00175356326811331	0.955122250478431	Down
hsa-miR-7108-3p	-0.0662838993341461	0.838865325393116	-3.74830838344024	-0.422386960488098	0.000393797121355775	0.0017566775935262	0.95509497045804	Down
hsa-miR-323a-5p	-0.0662932404828723	0.842569421308833	-4.2756633569255	1.25456943936873	6.70847502895567e-05	0.000423823607124909	0.955088786437834	Down
hsa-miR-4527	-0.0662975351463452	-0.39907964908464	-2.0282236766781	-4.76579738218466	0.0468472471209866	0.0781295116159497	0.95508594330141	Down
hsa-miR-1908-5p	-0.0663959087894768	1.8232581724097	-4.14357734511923	0.822730256247937	0.000105617916148967	0.000611534886957336	0.955020820681679	Down
hsa-miR-8071	-0.0664628046058142	1.05244180357366	-2.92527024620527	-2.74665431774568	0.00480545269765053	0.0112629324073586	0.954976538685515	Down
hsa-miR-3188	-0.0664674464685854	0.956090926376497	-4.35547805326988	1.51903651686952	5.08327360061584e-05	0.000347307488000802	0.954973466059086	Down
hsa-miR-1236-5p	-0.0664971970181598	0.736695775936678	-3.44070479683547	-1.33695212137115	0.00104467115635419	0.00316361454078925	0.954953773267677	Down
hsa-miR-3923	-0.0665767675179335	-0.43148682923422	-2.56985896586458	-3.61772344074776	0.0125962472409852	0.0253056815770336	0.95490110513518	Down
hsa-miR-6823-5p	-0.0665942427037351	0.243576674922238	-1.57323731142848	-5.5453915933437	0.120762853044436	0.17649955444956	0.954889538606775	Notsig
hsa-miR-346	-0.0666129157830986	0.607888656973821	-5.11828396553574	4.16278861197018	3.23114254006194e-06	3.63503535756968e-05	0.954877179367823	Down
hsa-miR-1282	-0.0666524914980448	-0.431542691186761	-2.25479531155884	-4.31331091824079	0.0276944773534266	0.0493105030385778	0.954850985731836	Down
hsa-miR-7847-3p	-0.0666736667299368	1.01535147326858	-3.44156377396885	-1.33447022353824	0.00104189559780149	0.00315893878056835	0.954836970959422	Down
hsa-miR-4257	-0.066758354187773	1.54823828191972	-4.92715266238426	3.48255547523553	6.54909264417557e-06	6.58761671855307e-05	0.954780922841062	Down
hsa-miR-3936	-0.0668287082992722	0.774454816651075	-3.10579242473725	-2.27164513043992	0.00286275015173629	0.00727745702596985	0.954734363364693	Down
hsa-miR-1275	-0.0669658900081247	1.31986278066526	-3.97298422676586	0.276332847406552	0.00018789136361101	0.000965814323972428	0.954643584744768	Down
hsa-miR-3682-5p	-0.0670324224274146	-0.405703907099691	-1.77674579488222	-5.21862242236972	0.0805248624004541	0.124726009696356	0.954599560691916	Notsig
hsa-miR-198	-0.0670595494473413	0.700018775075309	-2.93566118100631	-2.71988772969134	0.0046666522263589	0.011022065341262	0.954581611508536	Down
hsa-miR-6784-5p	-0.0671359688895448	1.68415829111422	-4.9588882133704	3.59475829482566	5.82809014994474e-06	5.97853241528488e-05	0.954531048735244	Down
hsa-miR-6805-5p	-0.0671393931534097	1.47155441441361	-3.82241859921532	-0.194646268829828	0.000309263841129071	0.00142752175492079	0.954528783140502	Down
hsa-miR-4999-3p	-0.0672135081099772	-0.431956555900482	-2.44776413985608	-3.89615962010688	0.0172249480705511	0.0331239963106679	0.954479747800282	Down
hsa-miR-6746-3p	-0.0672525755993025	0.533816473605457	-5.34748937718889	4.99174423059777	1.36850159324482e-06	1.8378044956403e-05	0.954453901296745	Down
hsa-miR-514b-3p	-0.0672582299145129	-0.230618394992015	-1.39860662962819	-5.79650196276629	0.166922512256249	0.232040626738337	0.954450160539008	Notsig
hsa-miR-675-3p	-0.0672812316376808	0.49242562130238	-4.80851827076056	3.0658819915625	1.01032183813856e-05	9.26800607026213e-05	0.954434943308245	Down
hsa-miR-588	-0.0672917279668821	-0.396633080847125	-2.21286420411045	-4.40014151720695	0.0306045539644987	0.0536940361962649	0.954427999341128	Down
hsa-miR-1207-3p	-0.0672993455685262	0.558979098208194	-3.07256320536055	-2.36065285530282	0.00315348627619133	0.00783029264126889	0.954422959860922	Down
hsa-miR-676-3p	-0.0673273948448146	-0.371757774565725	-1.53572035803177	-5.60164889208663	0.129704162050185	0.187326112420453	0.954404403885961	Notsig
hsa-miR-8086	-0.067353990082215	-0.349161999394062	-1.4686806396646	-5.69903944558005	0.146984401581864	0.208295574617393	0.954386810162393	Notsig
hsa-miR-6514-3p	-0.0677403095183549	0.306538433084383	-4.85227104074503	3.21903560460437	8.61437796803216e-06	8.21408159405298e-05	0.954131282276031	Down
hsa-miR-504-3p	-0.0677686959610193	0.768447323341404	-5.43262287394008	5.3029816837088	9.91645533484844e-07	1.39756636999375e-05	0.95411250899012	Down
hsa-miR-181b-2-3p	-0.067883853945184	-0.432451073319896	-2.39015884925459	-4.02366785740752	0.0198992398705723	0.037311074757323	0.954036353402787	Down
hsa-miR-6068	-0.0679015553866447	0.962469657866854	-3.87120486752734	-0.0432379778485776	0.000263432207192901	0.00126299740457905	0.954024647730709	Down
hsa-miR-6849-3p	-0.0680113946826418	0.341135007429617	-5.44957496854506	5.36515873282575	9.29870051419883e-07	1.33995319207416e-05	0.953952016021482	Down
hsa-miR-4329	-0.0680187879978931	0.296331165747761	-4.25447291697614	1.18479349767047	7.21838153194508e-05	0.000446148159745521	0.953947127358447	Down
hsa-miR-3689a-5p, hsa-miR-3689b-5p, hsa-miR-3689e	-0.0680895559883657	-0.417654693630547	-2.36233456932765	-4.08435547446127	0.0213193628774875	0.0395063161735213	0.953900334887697	Down
hsa-miR-8072	-0.0681081515264026	2.07862198078159	-4.50241086994574	2.01249384281885	3.03234354475573e-05	0.000226805236462564	0.953888039721262	Down
hsa-miR-466	-0.0681316110736054	0.121070134394926	-2.69846151421128	-3.31272054023998	0.00896735588076013	0.0189622982969083	0.953872528751224	Down
hsa-miR-519a-3p	-0.0682330555955677	-0.43270868109477	-2.40291641536498	-3.9956453923337	0.0192768593664653	0.0363033364720877	0.953805458623469	Down
hsa-miR-621	-0.0682529391228004	-0.432723349270597	-2.27884312325349	-4.2628908052035	0.0261382099804078	0.0469499359942199	0.953792313166124	Down
hsa-miR-5009-5p	-0.0682903935410807	-0.414727369740731	-2.28091977286944	-4.25851560846482	0.0260075211669176	0.0468464127760841	0.953767551680486	Down
hsa-miR-203b-5p	-0.0683413219212185	-0.43278854969566	-2.43746803730962	-3.91913339457222	0.0176778534614435	0.0336877370940584	0.953733883456975	Down
hsa-miR-3607-5p	-0.0684593812214128	0.401330974246903	-2.03661083745481	-4.7497866173121	0.0459733391104221	0.0768719783691216	0.953655840249827	Down
hsa-miR-6831-3p	-0.0684727061990161	0.0647315983117605	-2.58588074417403	-3.58037360413586	0.0120809239523596	0.0245154825457298	0.953647032162416	Down
hsa-miR-4720-5p	-0.0684902873294306	-0.432898442209914	-2.28969537422624	-4.23998964005319	0.0254616180404566	0.0459276021615832	0.953635410793929	Down
hsa-miR-149-3p	-0.0684968007330939	1.42639994440638	-4.63782417838151	2.4744374875759	1.8715670445887e-05	0.000151916755359811	0.953631105380671	Down
hsa-miR-3917	-0.0685559278921843	0.964698065619433	-4.6898574959494	2.65368074635651	1.55237663615311e-05	0.000129862695304363	0.953592022732535	Down
hsa-miR-1199-5p	-0.0686310983512826	0.707053614800809	-3.88387673405178	-0.00372074987650084	0.000252639604559103	0.0012203026401319	0.953542337885304	Down
hsa-miR-6720-5p	-0.0686666393511278	0.275712083522112	-4.74141992863929	2.83221913828801	1.28874080021563e-05	0.000112054920425528	0.953518847522	Down
hsa-miR-6754-3p	-0.0687222876935702	0.552306953807082	-4.77433126849778	2.94664395007545	1.14390489198999e-05	0.000102591470208193	0.953482068633532	Down
hsa-miR-6756-3p	-0.0687520444598179	0.813670638079783	-4.39854302878377	1.66279591125153	4.37242786366424e-05	0.000308366072090893	0.953462402488136	Down
hsa-miR-3130-3p	-0.0688070249034134	0.314500721642394	-3.56320157689256	-0.978856337899908	0.000712208699528988	0.00230077495502752	0.953426067167446	Down
hsa-miR-6509-3p	-0.0690078033998046	0.271743430620437	-4.62308918217568	2.42385080569475	1.97303629465719e-05	0.000158646962250649	0.953293389001242	Down
hsa-miR-4778-3p	-0.0690305148633316	-0.43329697071853	-2.67445733874457	-3.37054658363086	0.00956199530870412	0.020070800300185	0.953278382005997	Down
hsa-miR-4768-5p	-0.0690612944809961	-0.433319676993856	-2.58266717854646	-3.58787998475304	0.0121827242086744	0.0246716318580691	0.953258044214365	Down
hsa-miR-626	-0.0691152578674583	-0.433359486049443	-2.43428603711558	-3.92621731188207	0.0178199702404946	0.0338830420065742	0.953222388674749	Down
hsa-miR-133a-5p	-0.0691719613156621	-0.405037487349423	-2.40190734308154	-3.99786635189273	0.0193254449315873	0.036368133712048	0.953184924115282	Down
hsa-miR-505-3p	-0.0692422638875362	-0.38166891895291	-1.61497190556947	-5.48134063083385	0.111404230567115	0.164698473432076	0.953138476517535	Notsig
hsa-miR-4775	-0.0692673888299943	-0.433471713808691	-2.55618815723506	-3.64944502421296	0.0130516267908832	0.026052469041724	0.953121877485742	Down
hsa-miR-486-3p	-0.0692986164506977	1.20490591420821	-3.69772940236238	-0.576217308934827	0.000463740976698042	0.00197785524319179	0.953101247064544	Down
hsa-miR-3162-3p	-0.0693706261347727	0.75054690165336	-3.00094479435957	-2.55009659971046	0.00387627379922516	0.00932064539956856	0.953053675814254	Down
hsa-miR-197-5p	-0.0693989965463355	1.10611688007574	-1.20004302292888	-6.0482310270925	0.23469648480122	0.307454792397921	0.953034934321142	Notsig
hsa-let-7c-5p	-0.0695179873214402	1.48280287142913	-1.48757367326353	-5.67200175087675	0.141941185285191	0.202266189031398	0.952956333032689	Notsig
hsa-miR-30d-3p	-0.0695639589622354	-0.433690495053787	-2.58392812825975	-3.58493549866331	0.0121426870234396	0.0246213377194645	0.952925967455063	Down
hsa-miR-4524a-3p	-0.0696299611458758	-0.156577604809846	-1.42013242793657	-5.76703697633339	0.160587518894403	0.224840057840689	0.952882372825404	Notsig
hsa-miR-647	-0.0696867356154736	-0.400601661978132	-1.81455109262838	-5.15396128628034	0.074440216454701	0.116639679417415	0.952844874722688	Notsig
hsa-miR-653-5p	-0.0696947303858827	-0.43378696577615	-2.42925932044667	-3.93739250590595	0.0180465671810973	0.0342630975718095	0.952839594497355	Down
hsa-miR-5690	-0.0698083396942526	-0.419568668398235	-2.61156777940953	-3.52010417068309	0.0112945569249201	0.0230840944322071	0.952764563266173	Down
hsa-miR-6892-3p	-0.0698569833202515	0.96529501958989	-2.93471523721181	-2.72232739337198	0.0046791324766646	0.0110413751634266	0.952732439261827	Down
hsa-miR-1208	-0.0698576827001165	0.340894793676902	-3.72193105722119	-0.502774481275593	0.000428908369620525	0.00186466096284177	0.952731977402804	Down
hsa-miR-1292-5p	-0.0698620093190672	0.798543095559103	-3.98222196584259	0.305580389511639	0.000182176434000897	0.00094783479353408	0.952729120179392	Down
hsa-miR-548e-3p	-0.0699346249869566	-0.433963937203171	-2.23868649712002	-4.34683248843219	0.0287822213375232	0.0508446265363272	0.952681167342277	Down
hsa-miR-4781-3p	-0.0699398914299262	-0.433967822284051	-2.71067267815928	-3.28314792323291	0.00867801715170867	0.0184264188693152	0.952677689662147	Down
hsa-miR-581	-0.069960077063209	-0.433982713324997	-2.63232049316285	-3.47106488807862	0.0106935619785084	0.0220313144376498	0.952664360256137	Down
hsa-miR-144-3p	-0.0699676676243042	-0.347513499627304	-1.17937138362162	-6.0723350241653	0.242764464321018	0.315766151614306	0.9526593479439	Notsig
hsa-miR-8069	-0.0700129981631696	1.91595594646319	-4.67992707315894	2.61940014468565	1.60888051308583e-05	0.00013355270278528	0.952629415157043	Down
hsa-miR-518c-3p	-0.0700236715583263	-0.375702431742663	-1.62347486774068	-5.46810205730673	0.109571312441973	0.162550848128201	0.952622367408014	Notsig
hsa-miR-522-3p	-0.0700959628564665	-0.434082956942974	-2.22315110973886	-4.37896762101497	0.0298667600685253	0.0526517110486375	0.952574634117013	Down
hsa-miR-885-3p	-0.0701150150784345	0.682685168466546	-3.70035215180183	-0.568272867854163	0.000459839392537356	0.0019658134030972	0.95256205450523	Down
hsa-miR-139-3p	-0.070129848126167	0.702230732824023	-4.93995482219531	3.5277814914335	6.24829105623243e-06	6.30978998395125e-05	0.952552260802897	Down
hsa-miR-5682	-0.0701532892040562	-0.384059744819943	-1.87449736317445	-5.04893185033075	0.0655834467243065	0.104355794570624	0.952536783748006	Notsig
hsa-miR-4658	-0.0701590928618347	0.259452662558539	-4.17962673696208	0.939850477924844	9.33744756042202e-05	0.000553130554098902	0.952532951901193	Down
hsa-miR-3123	-0.0702023236613598	-0.405435599978107	-1.91758616221473	-4.97156020520986	0.0597816183678567	0.0965008502917259	0.952504409386693	Notsig
hsa-miR-548a-3p	-0.0703682439426954	-0.434283820039372	-2.66479683734823	-3.39370359931375	0.00981131000474283	0.0204770185354269	0.952394870844178	Down
hsa-miR-2276-3p	-0.0704710793422402	0.738481807803538	-4.60053542687446	2.34657075586684	2.13881681213647e-05	0.000170374693264909	0.952326986493159	Down
hsa-miR-6835-3p	-0.0705167451587072	-0.434393370116758	-2.25288658103091	-4.31729351029683	0.0278214391869329	0.0494196617136307	0.952296842838487	Down
hsa-miR-7155-5p	-0.0706007599757773	0.634007422173197	-5.45178889051405	5.37328383329692	9.22087623221214e-07	1.33624562348159e-05	0.952241387795505	Down
hsa-miR-3151-5p	-0.0707035058499732	0.757167291494627	-4.2016539525689	1.01169011331654	8.65814898499206e-05	0.000519174079487049	0.952173573470786	Down
hsa-miR-137	-0.0707213086755924	-0.434544277629214	-2.58254128524419	-3.58817389910787	0.0121867280951944	0.0246716318580691	0.952161823741968	Down
hsa-miR-519e-3p	-0.070922448024492	-0.39022341334944	-1.96045618373821	-4.893036850333	0.0544479310398993	0.0888981178340813	0.952029083381821	Notsig
hsa-miR-3139	-0.0709450870963411	-0.43470936007075	-2.69777010628773	-3.31439183125549	0.00898399955239472	0.0189818441943101	0.952014144059855	Down
hsa-miR-6813-5p	-0.0710487611955617	1.0200231850949	-3.91527860000318	0.094539845708792	0.00022769400823447	0.00112521940639244	0.951945733439602	Down
hsa-miR-4508	-0.0711109430152455	2.17625444594698	-6.5006556374732	9.3232607660793	1.57148954152806e-08	5.59599765998939e-07	0.951904704365108	Down
hsa-miR-1296-3p	-0.0711436291193975	0.409056585463974	-3.91649720560385	0.0983625580194643	0.000226775317141648	0.00112510384616698	0.951883137989009	Down
hsa-miR-3605-3p	-0.071147848302314	0.35905588745449	-4.02795882445133	0.450970245898386	0.000156260385896092	0.000831551638637918	0.951880354196809	Down
hsa-miR-6732-3p	-0.0712417333782168	0.533782539520999	-5.69356532662754	6.26700479754835	3.66150305094299e-07	6.56766106690124e-06	0.951818411479193	Down
hsa-miR-514a-3p	-0.0712700738125505	-0.434949104369593	-2.2209158949386	-4.3835755435438	0.0300257281048281	0.0528955993055523	0.951799714054251	Down
hsa-miR-668-3p	-0.0713304116637857	0.763234493586688	-4.30255780313099	1.34339470363797	6.11138364701072e-05	0.000395850986226831	0.951759907756313	Down
hsa-miR-30b-3p	-0.0713665992430057	0.698022141471497	-4.83036226622212	3.14226867799498	9.33088990388304e-06	8.73493890637226e-05	0.951736034758813	Down
hsa-miR-6735-3p	-0.071525871203505	0.379271373001227	-3.32379691806303	-1.6707965222729	0.00149524445743984	0.00428525366852869	0.95163096993725	Down
hsa-miR-7848-3p	-0.0715543393331375	0.0934948469185029	-1.54222194949963	-5.59198955303433	0.12811799173508	0.185557678599933	0.951612191965635	Notsig
hsa-miR-548o-3p	-0.0716645775705491	-0.435240131732051	-2.80079566612587	-3.06167456453655	0.0067932428475445	0.0150083272213192	0.951539480796648	Down
hsa-miR-6882-3p	-0.0716724207998739	0.44277046385634	-5.36311383355846	5.04873613316981	1.29009626183581e-06	1.76015793170684e-05	0.951534307754625	Down
hsa-miR-4770	-0.0717064085709838	-0.407633020282989	-1.65629449183379	-5.41640686349115	0.10272448185721	0.153816868630323	0.951511891271312	Notsig
hsa-miR-3688-3p	-0.0718149785941632	-0.435351083306849	-2.60779046346203	-3.52899675807437	0.0114071963456134	0.0232772144999988	0.951440287933027	Down
hsa-miR-2115-5p	-0.0719090140610057	-0.435420453733208	-2.97234672711123	-2.62481833285875	0.00420580283680338	0.0100352411873495	0.951378274677725	Down
hsa-miR-6753-3p	-0.0719111738843851	0.443132069511615	-5.73258416631043	6.4123562763525	3.15129835620068e-07	5.857304553373e-06	0.951376850393698	Down
hsa-miR-4712-5p	-0.0720322099611817	-0.300383510426696	-1.49680993119165	-5.65866683171575	0.139525751284403	0.200002890734442	0.951297037205146	Notsig
hsa-miR-6846-5p	-0.0721043159701509	0.584486122031659	-4.61767753802369	2.40529139254175	2.01163326504623e-05	0.000161244978901362	0.951249492494304	Down
hsa-miR-4423-5p	-0.0721535312036193	-0.270176984177114	-1.47518467740187	-5.68976787637816	0.145232629858323	0.206497613961528	0.951217042693052	Notsig
hsa-miR-4713-5p	-0.0722198767271774	0.508880761599138	-6.11137361820828	7.83733249250348	7.25113961330478e-08	1.87870435435624e-06	0.951173299878497	Down
hsa-miR-4433b-3p	-0.0722438124773851	0.882655989039041	-3.17687187082339	-2.07892968431322	0.00232293990294925	0.00607374194807832	0.951157519095308	Down
hsa-miR-6845-3p	-0.0723929876094416	0.727222662849669	-5.69855538924225	6.2855771649689	3.59195860715593e-07	6.48829142771476e-06	0.951059174185911	Down
hsa-miR-499b-5p	-0.0725439634740276	-0.435888859037896	-2.36734348943665	-4.07347408579173	0.0210572242992724	0.0391146122092488	0.950959652482289	Down
hsa-miR-548ao-5p	-0.0726473820172518	-0.435965151405848	-2.27412909282763	-4.27281010561796	0.0264370359206226	0.0473210028865296	0.950891486075488	Down
hsa-miR-1914-5p	-0.0726993566710392	0.411229919008816	-4.25819049890717	1.19702125939131	7.12628835488845e-05	0.000442382075346837	0.950857229795302	Down
hsa-miR-155-3p	-0.0728756344581031	-0.436133534354017	-2.69407550743177	-3.3233168109122	0.00907341632421797	0.0191546823475832	0.950741055022528	Down
hsa-miR-6871-3p	-0.0729046127032788	0.336865383491391	-3.64518484781986	-0.734622411063232	0.000548901854431555	0.00197785524319179	0.950721958449852	Down
hsa-miR-193b-5p	-0.0729191397838329	0.672747984458676	-4.46942435089131	1.90098929354433	3.40745762746346e-05	0.000249006518930022	0.950712385293677	Down
hsa-miR-4646-3p	-0.0730521563864473	0.432335383219282	-5.20801830599385	4.48569661094048	2.31163546787703e-06	2.89236340249004e-05	0.950624733573587	Down
hsa-miR-4294	-0.0731082511726968	1.26894992096711	-4.82843921744414	3.13553776452924	9.39649594205028e-06	8.76436803322145e-05	0.950587772155516	Down
hsa-miR-6750-3p	-0.0731761300613092	0.476651778791642	-4.85453308917972	3.22697037666474	8.54354063047256e-06	8.17693347655303e-05	0.950543047995698	Down
hsa-miR-6512-5p	-0.0732658998952423	-0.403635482502292	-2.29844643571248	-4.22145587607645	0.0249273785921521	0.0452570610629717	0.950483903523426	Down
hsa-miR-548at-5p	-0.0734308467914597	-0.436543117222887	-2.55651354728414	-3.64869157677863	0.0130406168910882	0.0260507650511226	0.950375238557372	Down
hsa-miR-6748-3p	-0.0734825233822104	0.405845742405162	-5.57129608081799	5.81349422806331	5.84938266499576e-07	9.14857715592325e-06	0.950341197217175	Down
hsa-miR-4666a-3p	-0.0734853742452997	-0.436583342393752	-2.63951387027438	-3.45399461929749	0.0104921377437471	0.0216685453403472	0.950339319280475	Down
hsa-miR-3927-3p	-0.0735173187003309	-0.278592155023764	-0.825423295587549	-6.42220269576239	0.412301918664048	0.493262323401718	0.950318276901667	Notsig
hsa-miR-152-5p	-0.07352758220442	-0.283529350513303	-1.55132104014416	-5.57840778002961	0.125924102305832	0.182793051734273	0.950311516248479	Notsig
hsa-miR-4671-5p	-0.0735315451429637	-0.436617402892029	-2.57392845085011	-3.60825436247432	0.012463501338173	0.0250933131337627	0.950308905841666	Down
hsa-miR-548q	-0.0735637597627261	0.744602669410427	-5.13865115746751	4.23588850891257	2.99516499033783e-06	3.44511130054553e-05	0.950287686181656	Down
hsa-miR-1303	-0.0737673759007816	0.672262727779977	-3.58154145051452	-0.92453375059157	0.000672085749598661	0.00220447563647131	0.950153575888499	Down
hsa-miR-6802-5p	-0.0738048918316352	1.33767195460703	-5.58783122739195	5.87464543671794	5.49118826659457e-07	8.74838379118949e-06	0.950128868357539	Down
hsa-miR-6511b-3p	-0.0739004792807791	0.635577335200373	-4.70513482016855	2.70648533832345	1.46921201283875e-05	0.000125617627097713	0.950065918542317	Down
hsa-miR-3667-3p	-0.0739079848275044	0.208727605803099	-4.23390238361813	1.11723796757286	7.74917264220775e-05	0.000473253043506259	0.950060975886113	Down
hsa-miR-6734-3p	-0.0739427799365934	0.276360862147659	-4.11978509204998	0.745742441142511	0.000114533501663806	0.000648517509420886	0.95003806246663	Down
hsa-miR-6779-3p	-0.0739610919791811	0.431542003180272	-5.48562323078596	5.49759408110457	8.10841498906941e-07	1.18846196839789e-05	0.95002600376638	Down
hsa-miR-4780	-0.0741873939199327	0.280513482664009	-5.58400150543352	5.86047702824399	5.57217302253695e-07	8.80725999418267e-06	0.949876993850032	Down
hsa-miR-3666	-0.0742192314829535	0.146825600308483	-3.29532241389397	-1.75090371762396	0.00162996929891214	0.00459688938318833	0.949856032084648	Down
hsa-miR-6883-3p	-0.0742672876572337	0.18372140859983	-4.29793614449299	1.3281094489801	6.21018834184262e-05	0.000400229474794631	0.949824392905548	Down
hsa-miR-578	-0.0743448489010263	-0.437217381074207	-2.64056095942738	-3.45150673342976	0.0104631078061842	0.021631004354472	0.949773330429447	Down
hsa-miR-135a-3p	-0.0744229185673558	0.843576139471226	-4.8712129383805	3.28552958387274	8.0385136094373e-06	7.75142383767168e-05	0.949721936005329	Down
hsa-miR-4680-3p	-0.0745052570398695	-0.437335714947124	-2.67583494047753	-3.36723896569458	0.00952691787707909	0.0200135498400556	0.949667734375847	Down
hsa-miR-6726-3p	-0.0746441749679584	0.570336297432676	-5.37084558549648	5.07696027847931	1.25295076352307e-06	1.71861963018004e-05	0.949576294730677	Down
hsa-miR-5589-3p	-0.0747115675278704	-0.379657575845689	-2.12704282868606	-4.57351407025269	0.0374100474425978	0.0639711811268422	0.949531938244476	Down
hsa-miR-4422	-0.0747404994140962	0.163983731291807	-2.65127041551237	-3.42601606788558	0.0101703695566537	0.0211401927980686	0.949512896469348	Down
hsa-miR-92a-1-5p	-0.0747406980700723	-0.294069077840783	-1.55588844301489	-5.57156240556912	0.124834207655934	0.181416284780437	0.949512765723492	Notsig
hsa-miR-381-5p	-0.0748410142398698	-0.194464185266684	-1.78784340097752	-5.19976842598245	0.0786972431511529	0.122116411786272	0.949446744721404	Notsig
hsa-miR-6834-3p	-0.0748551606343065	0.334466232716104	-4.37599563221207	1.58743665411083	4.73162739700106e-05	0.000327132729738752	0.949437434935263	Down
hsa-miR-1233-3p	-0.074978143748775	0.531823346044453	-5.49085403671704	5.51683545259661	7.9486742573588e-07	1.171744222421e-05	0.949356503211826	Down
hsa-miR-548ad-3p	-0.0749902448531016	-0.437693492842131	-2.59104512869595	-3.5682947389288	0.0119189419217196	0.0242059271806895	0.949348540188747	Down
hsa-miR-624-5p	-0.075015791944792	-0.393955658204813	-2.14523172425773	-4.53726102258621	0.0358664623227579	0.0618678385056315	0.949331729373723	Down
hsa-miR-4638-3p	-0.0750590678811012	1.11831609340655	-4.54192517702111	2.14660029477878	2.63568551344724e-05	0.000204245720301879	0.949303253083086	Down
hsa-miR-320a	-0.0751080846374421	0.848682067984069	-5.13994315102159	4.24052943812587	2.98078049729065e-06	3.44400989889663e-05	0.949271000268415	Down
hsa-miR-3194-5p	-0.0751321723940772	1.0415397117173	-3.84677248193847	-0.119209828596397	0.000285503620253637	0.00135363546386429	0.949255151029802	Down
hsa-miR-6787-3p	-0.0751760009068189	0.459194785831109	-5.52444376204233	5.6405385499942	6.99436516396365e-07	1.06157080742999e-05	0.949226313466529	Down
hsa-miR-412-3p	-0.075208871002609	0.120667846071	-4.26832725607817	1.23039200783661	6.88092283688696e-05	0.000430477245771099	0.94920468671692	Down
hsa-miR-4436b-5p	-0.0752322292803785	0.768140428099597	-6.49727184050178	9.31026951617109	1.59262311570848e-08	5.59599765998939e-07	0.949189318529869	Down
hsa-miR-637	-0.0753111389224298	0.466266518759313	-4.27179759053403	1.24182633730648	6.79881788553634e-05	0.000427221290066107	0.949137403094584	Down
hsa-miR-4659a-3p	-0.0753154206749084	-0.437933376645103	-3.26119247772098	-1.84628725866244	0.00180652741007625	0.0050094516830763	0.949134586168427	Down
hsa-miR-6816-5p	-0.0753349977589515	1.45123096391306	-4.54009643895653	2.14038103724189	2.65287227119509e-05	0.000204958354687211	0.949121706688729	Down
hsa-miR-548a-5p	-0.0753516671431235	-0.437960115842967	-2.80337364750574	-3.0552567125199	0.00674534034744688	0.0149229035886892	0.949110740280372	Down
hsa-miR-1305	-0.075389927414505	-0.43798834063333	-2.75651438610458	-3.1711982112641	0.00766646344794584	0.0166626792376311	0.949085570198022	Down
hsa-miR-4277	-0.075399880548586	-0.437995683109291	-2.79219374588907	-3.08305594830821	0.00695535299627058	0.0153268732263179	0.949079022491763	Down
hsa-miR-4539	-0.0754465920064256	1.02888515589805	-6.29836499523478	8.54878965909793	3.4857887116194e-08	1.07723470425347e-06	0.949048293789027	Down
hsa-miR-576-3p	-0.075462804570235	-0.438042102469524	-2.66927316494571	-3.38298170969883	0.00969505796074096	0.0203168494030233	0.949037628735685	Down
hsa-miR-4325	-0.075533674483576	-0.438094383553137	-2.89396086754214	-2.82687251341173	0.00524714672979405	0.0120766197533331	0.948991010038972	Down
hsa-miR-483-3p	-0.0756193735862808	0.461074551388536	-6.27432005356467	8.45704911575695	3.83093360744221e-08	1.15015639433787e-06	0.948934639662516	Down
hsa-miR-7109-3p	-0.0757044211191129	0.620315020857304	-5.81149466758738	6.70718793018662	2.32460925891465e-07	4.58663288393544e-06	0.948878701180094	Down
hsa-miR-4637	-0.0757425981452434	-0.438248507565842	-2.74765295705903	-3.19295287749284	0.00785313484311674	0.0169699164891276	0.948853592001339	Down
hsa-miR-506-5p	-0.0757868921181181	-0.438281183447471	-2.55897110324513	-3.64299855810003	0.0129577343879542	0.0259458147580816	0.948824460515546	Down
hsa-miR-146b-5p	-0.0757886639919151	0.603938119360074	-1.81049244673865	-5.1609617124111	0.0750744460032559	0.117451964414003	0.948823295199163	Notsig
hsa-miR-4763-3p	-0.0758124102546853	1.41009366322241	-5.14388194227091	4.25468065579338	2.93734522020662e-06	3.42086333965249e-05	0.948807678023511	Down
hsa-miR-3173-5p	-0.0758265254237179	0.422911105337395	-6.04514610024804	7.58651873438179	9.38898531658061e-08	2.30317209375025e-06	0.948798395039332	Down
hsa-miR-3124-5p	-0.075832559624217	0.446531412959519	-3.81963774645764	-0.203241373491375	0.00031209452867519	0.00143462807536176	0.948794426613842	Down
hsa-miR-454-5p	-0.0758991698979514	-0.342001889588769	-1.80180802154848	-5.17589346330356	0.0764467194167259	0.119273622447629	0.948750621100047	Notsig
hsa-miR-3912-3p	-0.0759383636957502	-0.438392924775232	-3.09629447879324	-2.29715747539623	0.00294318604839959	0.00743038603754425	0.948724846675204	Down
hsa-miR-548bb-5p	-0.0762810467738909	-0.438645723767303	-2.55845624121764	-3.64419161996719	0.0129750587821109	0.0259602385149099	0.948499523004767	Down
hsa-miR-5705	-0.0762857838514437	0.309309377044797	-4.16707809901373	0.899017551594445	9.74718995548348e-05	0.000572117671300117	0.948496408619332	Down
hsa-miR-320b	-0.0763666025216069	0.701098781462786	-4.50862151843581	2.03353351212519	2.96636002193971e-05	0.000223785689890452	0.948443276065912	Down
hsa-miR-513a-3p	-0.0764325983505712	-0.438757524110756	-3.22290933607865	-1.95244642346517	0.00202593588355533	0.00546427501716026	0.948399890688672	Down
hsa-miR-3940-3p	-0.0765534056686474	0.653673679830801	-4.95211151331425	3.5707733098012	5.97520656715357e-06	6.08190668442417e-05	0.948320477613071	Down
hsa-miR-6821-5p	-0.0765990006406565	1.48435783611599	-4.20356515852799	1.01793311000466	8.60151720744956e-05	0.000519126862049603	0.948290507341353	Down
hsa-miR-1343-3p	-0.0766049483662339	0.979125892933781	-6.90194175387741	10.8710034890248	3.20322952166792e-09	1.74814547299536e-07	0.948286597880296	Down
hsa-miR-1185-5p	-0.0767241034405707	-0.43897256884928	-3.02260730623735	-2.49314302005819	0.00364282830779648	0.00881495717877167	0.948208280224227	Down
hsa-miR-548b-5p	-0.076775129529968	-0.439010211046376	-3.22790078886428	-1.93865531193218	0.00199597163568211	0.00539480215545271	0.948174744027396	Down
hsa-miR-6888-3p	-0.0768005645021337	-0.439028974550433	-3.03219204415518	-2.46784688088864	0.00354377552409801	0.00865022779645938	0.94815802768406	Down
hsa-miR-627-5p	-0.0768176789354717	-0.421932325836021	-2.60307067159032	-3.54009367135366	0.0115493754217717	0.0235486072788906	0.948146779921609	Down
hsa-miR-7157-3p	-0.0768226256075996	-0.403648915508436	-2.43050920251136	-3.93461559462184	0.0179899841696455	0.0341809699223264	0.948143528948205	Down
hsa-miR-4704-3p	-0.0768467001748687	-0.439063009063106	-2.61801027005412	-3.50491350046238	0.0111047737819671	0.0227505948488384	0.948127707202049	Down
hsa-miR-6886-3p	-0.0769237181270092	0.583170227813808	-5.1192787512687	4.1663563471308	3.21920405043155e-06	3.63503535756968e-05	0.948077092967448	Down
hsa-miR-548aq-5p	-0.0769651763503973	-0.439150409520464	-3.05419190375637	-2.40956164017257	0.00332583383784869	0.008186913430021	0.948049848798691	Down
hsa-miR-6857-5p	-0.0769940433690237	0.441641328832742	-4.91383567542493	3.4355638621046	6.87703802270695e-06	6.83705524350517e-05	0.948030879371285	Down
hsa-miR-1914-3p	-0.0770287323773891	1.09431732716058	-5.56471000706272	5.78915331474031	5.99839129130212e-07	9.32477191647876e-06	0.948008084633098	Down
hsa-miR-451a	-0.0770708864152774	0.76162136563149	-1.12404377749458	-6.13487716464895	0.265335689466689	0.339783346720947	0.947980385234568	Notsig
hsa-miR-6838-3p	-0.0770957923350212	-0.439246765574695	-3.06900899943007	-2.37013175601411	0.00318616492258771	0.00788852608729487	0.947964019946737	Down
hsa-miR-4536-5p	-0.0771862121291849	-0.439313468701537	-3.08021750828212	-2.34021195873107	0.00308416959760738	0.00770291627834755	0.947904608897879	Down
hsa-miR-5706	-0.077253237921251	-0.439362913957979	-2.82813804789371	-2.99337453562192	0.0063007719838341	0.0140412512063722	0.94786057146822	Down
hsa-miR-585-5p	-0.0774132361895017	0.339940808776645	-4.24014367165933	1.13771618667395	7.58425506526244e-05	0.000466513530992762	0.947755457333573	Down
hsa-miR-4651	-0.0774962932179744	1.59190307583246	-5.80312454325911	6.67586053316383	2.40097316117036e-07	4.66552739272877e-06	0.947700895916297	Down
hsa-miR-612	-0.0775808161411133	1.32286665501567	-4.11182460452682	0.720039229527392	0.000117675632979074	0.000663951429355315	0.947645374755354	Down
hsa-miR-1909-3p	-0.0776479451583947	1.33047676892089	-5.28721106788065	4.7724324489813	1.71743159928623e-06	2.27072786194287e-05	0.947601281567981	Down
hsa-miR-3684	-0.0777660957406714	-0.439741251693617	-3.15118673014459	-2.14893130615857	0.002505926577137	0.00649809425169562	0.947523680234625	Down
hsa-miR-510-3p	-0.0777880138665383	-0.439757420802863	-3.02716790477737	-2.481114013656	0.00359537983232403	0.00873309589953706	0.94750928510264	Down
hsa-miR-5002-5p	-0.0777898392977061	-0.421492766742163	-3.05949012900068	-2.39547856154936	0.00327524839601303	0.00808567096802062	0.947508086227037	Down
hsa-miR-4481	-0.0777923889838181	0.736855008769927	-3.82235722734562	-0.194835999305151	0.000309326046313023	0.00142752175492079	0.947506411690142	Down
hsa-miR-6894-3p	-0.0777954596617995	0.627479523878761	-5.70602124338185	6.31337315506004	3.49034044305122e-07	6.3494491038485e-06	0.947504394989525	Down
hsa-miR-4472	-0.0777997441245193	0.523897486174408	-2.56347569130072	-3.63255207261844	0.01280705280924	0.025684198948945	0.947501581129968	Down
hsa-miR-6803-5p	-0.0778092454529029	1.7606371038653	-5.14609487989961	4.26263311216686	2.9132153332113e-06	3.41205357519954e-05	0.947495341076618	Down
hsa-miR-1268a	-0.0778525390630187	1.56182421391226	-4.35216587410504	1.50801032688332	5.14236839841334e-05	0.000348025724061484	0.947466908263558	Down
hsa-miR-4495	-0.0778589746473441	-0.421583638725196	-2.47664082457752	-3.83130348708316	0.0160098252106784	0.0312520560619407	0.947462681805845	Down
hsa-miR-6787-5p	-0.0779962828330332	1.08728824111031	-4.47653039514778	1.92497515627469	3.32301585769847e-05	0.000244227383237724	0.947372511542897	Down
hsa-miR-4524a-5p	-0.0780826353650925	-0.27437134378699	-1.45808692553477	-5.71405914035495	0.149873051878524	0.211570929041505	0.947315808244836	Notsig
hsa-miR-6724-5p	-0.0781402940798763	1.78023785228368	-5.84778927977822	6.84317514921283	2.02034061122384e-07	4.19304309121442e-06	0.947277948600924	Down
hsa-miR-3141	-0.0781648200485604	0.983349050970513	-5.44590358223594	5.35168720035732	9.42918745483607e-07	1.35116568836059e-05	0.947261844912228	Down
hsa-miR-376a-5p	-0.078176913919162	-0.440044314284306	-3.20031150625391	-2.01469350314673	0.00216695905398724	0.00577180682604078	0.947253904208311	Down
hsa-miR-3664-3p	-0.0782351547245851	-0.428378176145376	-3.22214990841278	-1.95454335623804	0.00203053169745087	0.00547091786130408	0.947215664860975	Down
hsa-miR-1227-5p	-0.0782412891587798	1.48324599504317	-4.05117791246421	0.525147148083155	0.00014450191141794	0.000778671014258437	0.947211637246236	Down
hsa-miR-6503-3p	-0.0783038653093395	0.459011926088049	-3.23079259317168	-1.93065850755544	0.00197880291557779	0.00536755790965999	0.947170553322816	Down
hsa-miR-7978	-0.0783158860849004	-0.424132515489341	-2.87991575070306	-2.86264515578953	0.00545724604312752	0.0124535908368524	0.947162661372763	Down
hsa-miR-6511a-3p	-0.0783674613113233	0.600447663200164	-5.54822887887211	5.72828257712795	6.38788868535128e-07	9.87044245658194e-06	0.947128801649003	Down
hsa-miR-8065	-0.0783921989056389	-0.44020313107761	-2.71950380128006	-3.26169571657166	0.00847411997641166	0.018068260797586	0.947112561566017	Down
hsa-miR-302a-5p	-0.078479670194865	-0.440267659077858	-2.71816774308328	-3.26494472614233	0.00850468316874629	0.0180883186797962	0.94705513941994	Down
hsa-miR-1258	-0.0784861294908976	-0.440272424132308	-2.57555980742312	-3.60445505986357	0.0124106440101154	0.0250667091530614	0.947050899233596	Down
hsa-miR-3960	-0.0786488721219123	2.44564946189637	-6.1822157195781	8.10631913725742	5.49673424731932e-08	1.48411824677622e-06	0.94694407356499	Down
hsa-miR-202-5p	-0.0786942394321663	-0.440425947859474	-2.91198067496013	-2.78078337985576	0.00498854949211163	0.0116007519920819	0.946914296218497	Down
hsa-miR-2681-3p	-0.0787291210244687	-0.316520411773368	-1.66796233042457	-5.39780059404845	0.10037595728591	0.150828547415558	0.946891401928163	Notsig
hsa-miR-4742-3p	-0.0787365500069215	-0.440457160578556	-2.94574647526476	-2.69384024282616	0.00453549811684267	0.0107419692241011	0.946886526038735	Down
hsa-miR-6820-5p	-0.0787524450083741	1.13089702328943	-4.97820353893047	3.66319718614295	5.42797679158512e-06	5.61401631871606e-05	0.946876093702469	Down
hsa-miR-4265	-0.0788511729008954	0.582334267861746	-5.1592677393296	4.3099988685504	2.77355647086802e-06	3.27842043676335e-05	0.946811298385391	Down
hsa-miR-542-5p	-0.0788537853034936	0.609899284929862	-5.68446153556868	6.23313420777303	3.79182355618978e-07	6.70760511836329e-06	0.946809583920458	Down
hsa-miR-4464	-0.0789694177024901	-0.440628948222827	-3.2915842063879	-1.76138478118432	0.00164848322459404	0.0046262138633301	0.946733699916496	Down
hsa-miR-4490	-0.078971380899327	-0.422735515565902	-2.28505170283073	-4.24980025039761	0.0257492083137988	0.0464137170238186	0.946732411616968	Down
hsa-miR-6860	-0.0789975514174077	1.46677400922874	-4.20062964037936	1.00834481592631	8.68864914591193e-05	0.000519496155227601	0.946715238027074	Down
hsa-miR-6788-3p	-0.079043708321326	0.328927064852734	-4.98017134208591	3.67017583955286	5.38875836464669e-06	5.59601830174849e-05	0.946684949751291	Down
hsa-miR-382-3p	-0.0790500252225461	-0.386448063598955	-2.60854439045118	-3.52722267852722	0.0113846330161988	0.0232496685402467	0.946680804660296	Down
hsa-miR-6783-3p	-0.0792620297034456	0.27935749392571	-5.47991469079588	5.47660235004029	8.28635868347633e-07	1.20764261494982e-05	0.946541699845281	Down
hsa-miR-4655-5p	-0.0792798838295057	1.11749705824483	-6.18958547296482	8.13434175766729	5.34040596759251e-08	1.45724907519944e-06	0.946529985955803	Down
hsa-miR-7110-3p	-0.0793856836243622	0.398656724750871	-5.1692477894901	4.34591543167735	2.67214800882648e-06	3.20283160871024e-05	0.946460574885814	Down
hsa-miR-548aj-3p	-0.0794361364721114	-0.440973248954515	-2.84473037050282	-2.95167934854082	0.00601819205574075	0.0134700371928229	0.94642747655597	Down
hsa-miR-4504	-0.0795587244189219	-0.427083163198904	-2.68844892438853	-3.33689035404236	0.00921115531584879	0.0194138154356221	0.946347060619971	Down
hsa-miR-6877-3p	-0.0795655651213791	0.710079240617754	-4.48586589189836	1.95651542152706	3.21516945608829e-05	0.000237663102445719	0.946342573418496	Down
hsa-miR-24-1-5p	-0.0796075901600043	-0.199506540359667	-1.30031463030285	-5.92566125774951	0.198314975588072	0.26843161603346	0.946315007298951	Notsig
hsa-miR-4290	-0.0796892191296919	0.413673194610986	-5.07727393056975	4.01594834398287	3.76301773792893e-06	4.12484636657595e-05	0.946261465468174	Down
hsa-miR-1250-3p	-0.0797099736427123	0.160100851585087	-3.90251556738909	0.0545454705347179	0.000237533331288709	0.00115611573957408	0.946247852712819	Down
hsa-miR-302d-3p	-0.0798104530927848	-0.441249384166487	-2.87370023410779	-2.87843373721455	0.00555268344408698	0.0125861257112293	0.946181951638588	Down
hsa-miR-1251-5p	-0.0799345115807791	-0.441340902723204	-3.14186421331726	-2.17423760819128	0.00257562027443729	0.00665974395557625	0.9461005922021	Down
hsa-miR-2277-3p	-0.0799995496700175	0.353075109987799	-4.80814019461208	3.06456124694282	1.01171216361536e-05	9.26800607026213e-05	0.946057942032766	Down
hsa-miR-586	-0.0800501662840082	-0.44142622176657	-2.64409698457848	-3.44309933804522	0.0103656136894511	0.0215111643312639	0.946024750396087	Down
hsa-miR-4699-3p	-0.0800666446950896	-0.441438377971467	-2.90349126773831	-2.80252364661137	0.00510887202477219	0.0118056367058925	0.946013944996983	Down
hsa-miR-3664-5p	-0.0800736831035666	-0.441443570240015	-3.4087655110555	-1.42893897292173	0.0011529918353489	0.00343088637780735	0.946009329734479	Down
hsa-miR-6895-3p	-0.0800930472416023	0.161847941560392	-4.52862660511288	2.10140201482285	2.76318296835496e-05	0.000211569083994939	0.945996632295458	Down
hsa-miR-197-3p	-0.0801023278830373	0.533950070143646	-5.71592820827932	6.35027426190566	3.35987063804767e-07	6.15576299042306e-06	0.945990546860175	Down
hsa-miR-1268b	-0.0801581927872892	1.38733966779426	-4.25762586759229	1.19516371958657	7.14020191787877e-05	0.000442382075346837	0.945953916355017	Down
hsa-miR-1297	-0.0802260189301098	-0.429466682346335	-3.03065318937729	-2.47191222468301	0.00355950773485943	0.00867059576440118	0.945909444796278	Down
hsa-miR-660-3p	-0.0803029805355743	-0.303948291974075	-1.63911056778902	-5.44359193519892	0.106264626342439	0.158470213121137	0.945858985921937	Notsig
hsa-miR-195-3p	-0.0803648263422331	-0.103611460444555	-1.79132444307858	-5.19383261601892	0.0781311369026633	0.121311359658191	0.945818439474844	Notsig
hsa-miR-711	-0.0803924291685374	1.1314553048709	-5.52655016240687	5.64830417673038	6.93843919288225e-07	1.05935098391327e-05	0.945800343472841	Down
hsa-miR-3611	-0.0805179987427073	-0.441771344072168	-2.96706334241614	-2.6385645035406	0.00426946074266494	0.0101776643168546	0.945718026299307	Down
hsa-miR-433-3p	-0.0805962901980649	-0.227561910210732	-1.51713119639805	-5.62905805663216	0.134325551110321	0.193130627016801	0.945666705937382	Notsig
hsa-miR-3167	-0.0806504725725107	-0.441869070667925	-2.92305153056743	-2.75236036966147	0.00483558142452266	0.01131093889159	0.945631190804969	Down
hsa-miR-587	-0.0807368748635295	-0.441932810062938	-3.47210790706956	-1.24594670481427	0.000947622618273467	0.00291794959888528	0.945574559117432	Down
hsa-miR-6722-3p	-0.0807509416232333	1.37763375496666	-5.25557970906917	4.65771069976291	1.93417738960222e-06	2.49304774086919e-05	0.945565339493823	Down
hsa-miR-4719	-0.0807818810245811	-0.428650217831702	-2.25871974687758	-4.30511356824963	0.0274350449953657	0.048970696181707	0.945545061534161	Down
hsa-miR-3925-3p	-0.0808604068950489	-0.442023940250125	-3.48323851805998	-1.21355763495352	0.000915325608765593	0.00283894823033101	0.945493596930589	Down
hsa-miR-323a-3p	-0.0808654458276089	-0.429016998859897	-3.14718624792708	-2.15979736850292	0.00253561432783231	0.0065629170039252	0.945490294590167	Down
hsa-miR-613	-0.0809298377166006	-0.442075159708646	-3.48939731336506	-1.19560638200417	0.000897906790561965	0.00278829408933588	0.945448095410358	Down
hsa-miR-4479	-0.0809832114189864	0.303538260058688	-5.16133084332596	4.31742144089935	2.7522876445871e-06	3.26834157794718e-05	0.9454131184191	Down
hsa-miR-6508-3p	-0.0810088921286889	-0.442133478537236	-3.02303419395424	-2.49201763194141	0.00363836234877271	0.00881246404589425	0.945396289731769	Down
hsa-miR-7152-5p	-0.0810184094663209	0.260171451770104	-5.02720494212372	3.83731648268022	4.52984507287111e-06	4.841271921631e-05	0.945390053052671	Down
hsa-miR-3145-3p	-0.0810339628725088	-0.442151973348251	-3.02586999590114	-2.48453873339742	0.00360882433617893	0.00875745924531595	0.945379861046859	Down
hsa-miR-103b	-0.0810833969060996	-0.418707882221621	-2.72834161450546	-3.24017255534762	0.00827446999495766	0.0177384023974666	0.945347468103222	Down
hsa-miR-548al	-0.0810855955077961	-0.442190062997233	-3.50295421006656	-1.15601729326418	0.000860666259067458	0.00269220604208296	0.945346027437728	Down
hsa-miR-4466	-0.0811491214857059	1.99333765251588	-4.69774210681039	2.68092316919699	1.50889739824409e-05	0.000127313217976845	0.945304402072007	Down
hsa-miR-376a-2-5p	-0.0811860133718419	-0.442264141749398	-3.51150066551823	-1.13100741330237	0.000837948219688766	0.00263076766646473	0.94528022952307	Down
hsa-miR-3622a-3p	-0.0813276230467178	0.427523844017401	-5.72332188300937	6.37782626920817	3.26565174724533e-07	6.02618469905343e-06	0.945187448822544	Down
hsa-miR-875-5p	-0.0813298940566828	-0.442370283238215	-3.523475784579	-1.09589621232364	0.000807072710314393	0.00254317137832484	0.945185960962418	Down
hsa-miR-122-5p	-0.0813380087828653	-0.357122704812246	-1.91558591936929	-4.975186449698	0.0600409621829709	0.0968585333329058	0.945180644590297	Notsig
hsa-miR-1245b-5p	-0.0814205063441358	-0.442437128368304	-3.0582357030741	-2.39881453727833	0.00328715990064403	0.0080994862105206	0.945126597916157	Down
hsa-miR-1252-3p	-0.0814205063441358	-0.442437128368304	-3.0582357030741	-2.39881453727833	0.00328715990064403	0.0080994862105206	0.945126597916157	Down
hsa-miR-514a-5p	-0.0814670475712451	-0.429576292231659	-2.91398380151445	-2.77564664035225	0.0049605439793467	0.0115460937450311	0.945096108699179	Down
hsa-miR-4662a-5p	-0.0814946084104278	-0.442491793827043	-3.06651666886009	-2.37677389549119	0.00320926856082343	0.00793806543733086	0.945078054022117	Down
hsa-miR-7106-3p	-0.0815259570662781	0.402347743585727	-5.91598296197332	7.09930133388687	1.5513529129306e-07	3.4010429245017e-06	0.945057518424541	Down
hsa-miR-889-5p	-0.0815551407265518	-0.209297497596051	-1.63583929173827	-5.44873770876595	0.106949659153298	0.159306548041933	0.945038401453995	Notsig
hsa-miR-718	-0.0816144537498437	0.935842054196312	-3.53580134052531	-1.05967511580519	0.000776424465968001	0.00245564581406649	0.944999549215026	Down
hsa-miR-6727-3p	-0.0816313507228736	0.611215626894638	-6.60736683169962	9.73352339758502	1.03070801010818e-08	4.26413878375401e-07	0.944988481360811	Down
hsa-miR-4662a-3p	-0.081654253592302	-0.442609564862852	-3.08427010124962	-2.3293744315206	0.00304804838275366	0.00763500400562807	0.944973479731641	Down
hsa-miR-3115	-0.0818229097367397	-0.442733983330061	-3.10288840553202	-2.27945161731365	0.00288712281357397	0.00731765811938463	0.944863015452116	Down
hsa-miR-92a-2-5p	-0.0818293493719295	1.13384001469115	-4.82703480006086	3.13062287643849	9.44469343294045e-06	8.77740530996096e-05	0.944858797956823	Down
hsa-miR-6507-5p	-0.0818311783206432	0.714813004413895	-3.96457070841536	0.249729565524497	0.00019324624732228	0.000987403634226389	0.944857600131129	Down
hsa-miR-1469	-0.0819028842731582	1.51342932777694	-5.66752647615943	6.17017084551977	4.04655604490144e-07	7.02001811106737e-06	0.944810639249871	Down
hsa-miR-618	-0.0819316418690201	-0.442814195558792	-3.56996252215206	-0.958851649979092	0.000697159200840376	0.00226643010159134	0.944791806294213	Down
hsa-miR-1255a	-0.0819796022336643	-0.416107768772493	-2.7958058920547	-3.07408359520861	0.00688685048608069	0.0151889694727403	0.944760398543378	Down
hsa-miR-190a-5p	-0.081999392596026	-0.442864175603305	-3.57481964112357	-0.944464831680449	0.000686534870555	0.00223590538133471	0.944747438755022	Down
hsa-miR-4765	-0.082009378474225	-0.442871542234763	-3.57552891226263	-0.942362898017995	0.000684996386645064	0.00223590538133471	0.944740899535065	Down
hsa-miR-4798-5p	-0.082154186603063	-0.442978367903578	-3.58562134104077	-0.912424428633468	0.000663457367823948	0.00218175403649798	0.944646077488545	Down
hsa-miR-6833-3p	-0.0821906224114969	0.213643480248338	-3.88144677266021	-0.0113046157608139	0.000254675733374367	0.00122330197772519	0.944622220396149	Down
hsa-miR-924	-0.0822016979778197	-0.443013417278398	-3.09153956765574	-2.30990824129358	0.00298424314763639	0.00752663094757851	0.944614968561495	Down
hsa-miR-1539	-0.0822204905486624	0.490156354140347	-5.84693263068806	6.83996280162265	2.02704617275083e-07	4.19304309121442e-06	0.944602664070528	Down
hsa-miR-545-3p	-0.08222185965342	-0.443028290645645	-3.22873234137743	-1.93635631036124	0.00199102039637822	0.00539278491732854	0.94460176765143	Down
hsa-miR-369-5p	-0.0822580171311983	-0.279810188337262	-1.85779218345733	-5.07850689906082	0.06795731959981	0.107932213482051	0.944578093909951	Notsig
hsa-miR-499a-5p	-0.082278209210657	-0.443069859991147	-3.59397534383999	-0.88760136077986	0.000646117861373394	0.00214120454059787	0.944564873609116	Down
hsa-miR-3672	-0.0823118609812294	-0.443094685067799	-3.59619549522263	-0.880998097812153	0.000641582844082369	0.00213546288108655	0.944542841295424	Down
hsa-miR-1243	-0.0823159038844008	-0.443097667537352	-3.02548317084381	-2.48555921734102	0.00361284034756524	0.00875891823393652	0.944540194381288	Down
hsa-miR-1179	-0.082347895139359	-0.443121267643468	-3.11563473390479	-2.24514795133653	0.00278156977716505	0.0071016652918624	0.944519249767009	Down
hsa-miR-548x-3p	-0.0823798604417344	-0.425823888886905	-3.04234306482077	-2.44099183842992	0.00344161090412314	0.00845568196271633	0.944498322607707	Down
hsa-miR-548b-3p	-0.0823938687964296	-0.443155182636389	-3.60152197845931	-0.865145075105602	0.000630825958132277	0.00210412039351013	0.944489151713718	Down
hsa-miR-3683	-0.0824007180405745	-0.44316023535748	-3.60196143775141	-0.863836448913355	0.000629946180510256	0.00210392181381355	0.944484667729749	Down
hsa-miR-3681-5p	-0.0824097577269359	-0.4113061288735	-2.81952118402677	-3.01495415976945	0.0064523027732405	0.0143291399249887	0.944478749764982	Down
hsa-miR-1231	-0.0824539751555794	0.767849895486871	-6.18970006782887	8.13477754902434	5.33801032506391e-08	1.45724907519944e-06	0.944449802703716	Down
hsa-miR-7159-3p	-0.0824597188044989	-0.443203760511195	-3.18208723951405	-2.06466615905086	0.00228734893233911	0.00601748719123059	0.944446042673261	Down
hsa-miR-3924	-0.0824663158716044	-0.443208627200043	-3.24765443309041	-1.88392923209682	0.00188142704832736	0.00517623806695167	0.944441723978388	Down
hsa-miR-1225-5p	-0.0825913382129991	0.867653202573265	-3.74579292655813	-0.43006837898111	0.000397023048311747	0.00176373873418215	0.944359883259274	Down
hsa-miR-548av-3p	-0.0826424782400682	-0.443338583045631	-3.20121648266648	-2.0122066743791	0.00216113861979615	0.00576228748417582	0.944326408593685	Down
hsa-miR-5697	-0.0826973193720947	-0.363358818385607	-1.99410084023034	-4.83034028158651	0.0505518493695984	0.0833861695389195	0.944290512618799	Notsig
hsa-miR-4432	-0.0827023859786558	-0.443382777279015	-3.20743350849323	-1.99510909022068	0.002121548358033	0.0056838112102737	0.944287196366944	Down
hsa-miR-556-5p	-0.0827246354133302	-0.443399190796398	-2.9078753834729	-2.79130248874518	0.00504640331128545	0.0116928857212712	0.944272633556588	Down
hsa-miR-5583-3p	-0.0827612491843631	-0.443426200955356	-3.2767726851838	-1.80283116384521	0.00172380512579251	0.00480082535033419	0.944248669418425	Down
hsa-miR-301a-5p	-0.0828346288063228	-0.430691700374643	-3.23065545712812	-1.93103784886332	0.00197961395030735	0.00536755790965999	0.944200643434863	Down
hsa-miR-6128	-0.0828403655147497	-0.44348456546138	-3.62839986708674	-0.784918091204561	0.000579116371685695	0.00197785524319179	0.944196888938684	Down
hsa-miR-369-3p	-0.0828807363212724	-0.443514347203896	-3.63065059955851	-0.778182501692792	0.000574974673597275	0.00197785524319179	0.94417046793111	Down
hsa-miR-4757-3p	-0.0829203935384803	-0.415839252629142	-2.57031884164993	-3.61665398296291	0.0125811821789418	0.0253056815770336	0.944144514657794	Down
hsa-miR-4659b-5p	-0.0829665703135534	-0.419578385207174	-1.98621527166645	-4.84511911666155	0.0514428767099116	0.0845538110132017	0.944114295623319	Notsig
hsa-miR-548j-3p	-0.0829697996261515	-0.443580049641922	-3.29686877830169	-1.74656564773706	0.00162236819294752	0.00458806440453186	0.944112182330703	Down
hsa-miR-8062	-0.0829993004899924	-0.443601812574263	-3.39859014906928	-1.45812233187643	0.00118967800215763	0.00352777349772752	0.944092876906211	Down
hsa-miR-4707-5p	-0.0830078238441665	1.2897034557451	-5.60580586916387	5.94118517652934	5.12634869908965e-07	8.37521300201589e-06	0.944087299279641	Down
hsa-miR-888-5p	-0.0830375150512024	-0.443630003644009	-3.40180034266761	-1.44892176860717	0.00117798637119021	0.00349714703947093	0.944067869807559	Down
hsa-miR-520a-5p	-0.0830488650678457	-0.443638376607106	-3.18659804018978	-2.05231607900631	0.00225697934577503	0.00595591771801743	0.944060442635785	Down
hsa-miR-7853-5p	-0.0830689017313597	-0.348729516043155	-1.92623837583839	-4.955835973911	0.0586707416939709	0.0949466576940287	0.944047331278544	Notsig
hsa-miR-367-5p	-0.0831846829204692	-0.443738570104943	-3.17045952642795	-2.09644387540318	0.00236741132691844	0.00618371695880428	0.943971571305962	Down
hsa-miR-6873-3p	-0.083197652747411	0.123106672746382	-3.68435606491371	-0.616670366701101	0.000484131884950618	0.00197785524319179	0.943963085040647	Down
hsa-miR-544a	-0.0831997426387838	-0.443749679733208	-3.3185235186398	-1.68566824002694	0.00151937472383819	0.00433986210094094	0.943961717614529	Down
hsa-miR-4782-5p	-0.0832095824815814	-0.443756938633633	-3.3194380087242	-1.68309042386493	0.00151516399511784	0.00433265958470151	0.943955279384017	Down
hsa-miR-607	-0.0832345848948717	-0.443775383036879	-3.13009391722985	-2.20611126232104	0.00266620683366079	0.00685252557949893	0.943938920448242	Down
hsa-miR-4282	-0.083281460268869	-0.443809963230812	-3.65134495908842	-0.71612649351544	0.000538195078795688	0.00197785524319179	0.943908250923606	Down
hsa-miR-3670	-0.083350628813203	-0.44386098920614	-3.29441413342029	-1.75345108728516	0.00163444955846696	0.00459688938318833	0.943862997288725	Down
hsa-miR-4789-3p	-0.0833676161393365	-0.443873520840173	-3.655399664453	-0.703941214884479	0.000531256741150712	0.00197785524319179	0.943851883634272	Down
hsa-miR-3675-5p	-0.0834210990875311	-0.443912975474087	-3.43296548620345	-1.35929496857478	0.00106999662481924	0.00323267531526661	0.943816894226053	Down
hsa-miR-302e	-0.0835068180708117	-0.443976210789622	-3.66165282866518	-0.685132147369659	0.000520723522536953	0.00197785524319179	0.943760818188589	Down
hsa-miR-378a-5p	-0.0835142991817558	-0.00687897814483192	-1.99945083340654	-4.82028426917304	0.049954898033012	0.082454513162597	0.943755924319213	Down
hsa-miR-3668	-0.0836192938746426	-0.444059184743268	-3.28020236575407	-1.79324567284912	0.00170608091563868	0.00476699079369631	0.943687243305547	Down
hsa-miR-511-3p	-0.0837092353103181	-0.444125534982701	-3.45506348513559	-1.29540989445064	0.000999182438441168	0.00303661487512037	0.94362841317345	Down
hsa-miR-655-5p	-0.0837363300245436	-0.444145522886638	-3.45708157648353	-1.28956188066316	0.000992941639732122	0.00302841296779179	0.94361069140871	Down
hsa-miR-2053	-0.0838352495770714	-0.444218496327027	-3.67493774717505	-0.645104051138438	0.000499003358322744	0.00197785524319179	0.943545994196366	Down
hsa-miR-620	-0.0839229663150853	-0.444283205396053	-3.34755266026634	-1.6035997637262	0.0013909571514255	0.00402573856914205	0.943488627768668	Down
hsa-miR-302f	-0.0839380148088563	-0.444294306743917	-3.43787558846552	-1.34512378224608	0.00105386262763902	0.00318768589610152	0.943478786458975	Down
hsa-miR-548g-3p	-0.0839468283743597	-0.444300808554534	-3.2788573445601	-1.7970056602211	0.00171301127805175	0.00478114682067762	0.943473022672139	Down
hsa-miR-190a-3p	-0.0839925175263456	-0.444334513666655	-3.68056455591599	-0.628122404091622	0.00049006703087681	0.00197785524319179	0.943443144008571	Down
hsa-miR-4670-3p	-0.0840044274270823	-0.444343299659002	-3.35483234087096	-1.58294206082715	0.0013604001249769	0.00395821543180294	0.943435355621214	Down
hsa-miR-6781-5p	-0.0840337256427246	1.34386458771779	-6.28518370273524	8.49848917813742	3.67098320567406e-08	1.12096094316119e-06	0.943416196553603	Down
hsa-miR-6082	-0.084037037626061	-0.354695016141103	-1.75701448390302	-5.25188283246176	0.0838615023213462	0.128959684325092	0.943414030763158	Notsig
hsa-miR-4649-5p	-0.0840941748499178	1.10419149809444	-4.16466845136839	0.891184409198763	9.82783599835959e-05	0.000575534231410784	0.943376668056744	Down
hsa-miR-513c-3p	-0.0841232542381544	-0.444430958781924	-3.2951279811667	-1.75144906615499	0.00163092739905621	0.00459688938318833	0.943357653269047	Down
hsa-miR-548f-5p	-0.0841308169726442	-0.444436537848351	-3.45239753520836	-1.30313175297428	0.00100748372239699	0.00305821982005713	0.94335270811809	Down
hsa-miR-374b-3p	-0.084144757158073	-0.4444468215917	-3.36719790181244	-1.54778140237146	0.00130994345842715	0.00381818746689277	0.943343592922038	Down
hsa-miR-1468-3p	-0.0841615074877794	-0.444459178392303	-3.27268119858246	-1.81425713212318	0.00174517632738592	0.0048498128707962	0.943332640347841	Down
hsa-miR-10b-3p	-0.084190080220312	-0.369532416858636	-2.27123545569317	-4.27889033732547	0.0266219596938252	0.0475875135003126	0.943313957727086	Down
hsa-miR-3135a	-0.084198266531961	-0.252645474010429	-1.82269546645501	-5.13987129265852	0.0731810489760381	0.115198300334708	0.943308605078111	Notsig
hsa-miR-3185	-0.0843329641909678	1.15285291150818	-6.67046446218666	9.97659877571406	8.02855251064447e-09	3.55055813617294e-07	0.943220536896103	Down
hsa-miR-3657	-0.0843332147421362	-0.419269391224579	-3.1509009686208	-2.14970781756963	0.00250803637784743	0.00649809425169562	0.943220373088104	Down
hsa-miR-4256	-0.0843902608561356	-0.401730058030587	-2.15735008759616	-4.51296014117798	0.0348691931086229	0.060472941395279	0.943183077615661	Down
hsa-miR-6862-3p	-0.0845642371688454	0.62764698751214	-5.88279308299353	6.97454517517844	1.76433342880131e-07	3.77126270406281e-06	0.94306934490306	Down
[truncated: 566 more rows]
