# Supplementary material for: Construction and analysis of a survival-associated competing endogenous RNA network in breast cancer
Source: Front Surg. 2023 Jan 6;9:1021195. doi: 10.3389/fsurg.2022.1021195 (PMC9852745; doi:10.3389/fsurg.2022.1021195)
Supplement: Supplementary file 6 [file Datasheet6.zip › Figure_3/Vol.R]

library(ggplot2)
setwd("E:/Yuhuangding/ceRNA/miGSE97811/Rep_pvalue")
data=read.table(file="GSE97811.Tumor.Normal.sig.txt",header=T,row.names=1,sep="\t")
FC=1.0
P.Value=0.05
Sig=data$Sig
r03xy = ggplot(data,aes(log2(FC),-1*log10(P.Value))) + geom_point(aes(color =Sig)) + labs(title="Volcanoplot",x="log[2](FC)", y="-log[10](P.Value)")+theme_bw()+theme(panel.grid.major=element_line(colour=NA),panel.grid.minor=element_line(colour=NA))+ theme(axis.text = element_text(size = rel(1.2),color = "black"),title = element_text(size = rel(1.5),color = "black"),legend.text= element_text(size = rel(1.5),color = "black"),legend.position="right")
volcano = r03xy + scale_color_manual(values =c("#00ba38","#619cff","#f8766d"))
volcano+geom_hline(yintercept=-log10(P.Value),linetype=2)+geom_vline(xintercept=c(-log2(FC),log2(FC)),linetype=2)
ggsave("GSE97811.Tumor.Normal.vol.png",width=7,height=7)


library(ggplot2)
setwd("E:\\Yuhuangding\\ceRNA\\miGSE97811_1\\Rep_pvalue_FC_1")
data=read.table(file="GSE97811.Tumor.Normal.sig.txt",header=T,row.names=1,sep="\t")
FC=1.0
P.Value=0.05
Sig=data$Sig
r03xy = ggplot(data,aes(log2(FC),-1*log10(P.Value))) + geom_point(aes(color =Sig)) + labs(x="log[2](FC)", y="-log[10](P.Value)")+theme_bw()+theme(panel.grid.major=element_line(colour=NA),panel.grid.minor=element_line(colour=NA))+ theme(axis.text = element_text(size = rel(1.2),color = "black"),title = element_text(size = rel(1.5),color = "black"),legend.text= element_text(size = rel(1.5),color = "black"),legend.position="right")
volcano = r03xy + scale_color_manual(values =c("#00ba38","#619cff","#f8766d"))
volcano+geom_hline(yintercept=-log10(P.Value),linetype=2)+geom_vline(xintercept=c(-log2(FC),log2(FC)),linetype=2)
ggsave("GSE97811.Tumor.Normal22.vol.pdf",width=7,height=7)
