# Supplementary material for: Construction and analysis of a survival-associated competing endogenous RNA network in breast cancer
Source: Front Surg. 2023 Jan 6;9:1021195. doi: 10.3389/fsurg.2022.1021195 (PMC9852745; doi:10.3389/fsurg.2022.1021195)
Supplement: Supplementary file 6 [file Datasheet6.zip › Figure_3/sample.class.txt]

Sample	Group
GSM2578783	Normal
GSM2578784	Tumor
GSM2578785	Tumor
GSM2578786	Normal
GSM2578787	Normal
GSM2578788	Normal
GSM2578789	Normal
GSM2578790	Normal
GSM2578791	Normal
GSM2578792	Normal
GSM2578793	Normal
GSM2578794	Normal
GSM2578795	Normal
GSM2578796	Normal
GSM2578797	Normal
GSM2578798	Normal
GSM2578799	Normal
GSM2578800	Normal
GSM2578801	Tumor
GSM2578802	Tumor
GSM2578803	Tumor
GSM2578804	Tumor
GSM2578805	Tumor
GSM2578806	Tumor
GSM2578807	Tumor
GSM2578808	Tumor
GSM2578809	Tumor
GSM2578810	Tumor
GSM2578811	Tumor
GSM2578812	Tumor
GSM2578813	Tumor
GSM2578814	Tumor
GSM2578815	Tumor
GSM2578816	Tumor
GSM2578817	Tumor
GSM2578818	Tumor
GSM2578819	Tumor
GSM2578820	Tumor
GSM2578821	Tumor
GSM2578822	Tumor
GSM2578823	Tumor
GSM2578824	Tumor
GSM2578825	Tumor
GSM2578826	Tumor
GSM2578827	Tumor
GSM2578828	Tumor
GSM2578829	Tumor
GSM2578830	Tumor
GSM2578831	Tumor
GSM2578832	Tumor
GSM2578833	Tumor
GSM2578834	Tumor
GSM2578835	Tumor
GSM2578836	Tumor
GSM2578837	Tumor
GSM2578838	Tumor
GSM2578839	Tumor
GSM2578840	Tumor
GSM2578841	Tumor
GSM2578842	Tumor
GSM2578843	Tumor
