# Supplementary material for: Construction and analysis of a survival-associated competing endogenous RNA network in breast cancer
Source: Front Surg. 2023 Jan 6;9:1021195. doi: 10.3389/fsurg.2022.1021195 (PMC9852745; doi:10.3389/fsurg.2022.1021195)
Supplement: Supplementary file 6 [file Datasheet6.zip › Figure_3/sigheatmap.R]

library(pheatmap)
setwd("E:/Yuhuangding/ceRNA/miGSE97811/Rep_pvalue")
dat=read.table(file="GSE97811.Tumor.Normal", fill=T,header=T,row.names=1,sep="\t")
sample_class=read.table("Tumor.Normal.sample.class", fill=T, sep="\t",header=T, row.names=1)
png("GSE97811.Sig.Tumor.Normal.heatmap.png", width = 960, height = 960, units = "px", pointsize = 12, res=144)
pheatmap(dat, annotation_col=sample_class, show_rownames=F, fontsize=15, color = colorRampPalette(c("blue", "white", "red"))(50), annotation_legend=F, border_color=NA, scale="row")
dev.off()

library(pheatmap)
setwd("E:\\Yuhuangding\\ceRNA\\miGSE97811_1\\Rep_pvalue_FC_1")
dat=read.table(file="GSE97811.Tumor.Normal", fill=T,header=T,row.names=1,sep="\t")
sample_class=read.table("Tumor.Normal.sample.class", fill=T, sep="\t",header=T, row.names=1)
pdf("GSE97811.Sig.Tumor.Normal.heatmap22.pdf", width = 12, height = 9.60, pointsize = 12,)
pheatmap(dat, annotation_col=sample_class, show_rownames=F, fontsize=15, color = colorRampPalette(c("blue", "white", "red"))(50), annotation_legend=T, border_color=NA, scale="row")
dev.off()
