# Supplementary material for: Construction and analysis of a survival-associated competing endogenous RNA network in breast cancer
Source: Front Surg. 2023 Jan 6;9:1021195. doi: 10.3389/fsurg.2022.1021195 (PMC9852745; doi:10.3389/fsurg.2022.1021195)
Supplement: Supplementary file 7 [file Datasheet7.zip]

Archive with 3 entries (2 files):
- Figure_4/cir-mi-mRNA.cys
- Figure_4/net_all-mRNA.txt
- Figure_4/
