# Supplementary material for: Construction and analysis of a survival-associated competing endogenous RNA network in breast cancer
Source: Front Surg. 2023 Jan 6;9:1021195. doi: 10.3389/fsurg.2022.1021195 (PMC9852745; doi:10.3389/fsurg.2022.1021195)
Supplement: Supplementary file 7 [file Datasheet7.zip › Figure_4/net_all-mRNA.txt]

A	B
hsa_circ_0001525	hsa-miR-630
hsa_circ_0018569	hsa-miR-605
hsa_circ_0018569	hsa-miR-665
hsa_circ_0029376	hsa-miR-338
hsa_circ_0029376	hsa-miR-665
hsa_circ_0029376	hsa-miR-767
hsa_circ_0087304	hsa-miR-1261
hsa_circ_0087304	hsa-miR-1298
hsa_circ_0087304	hsa-miR-338
hsa_circ_0087304	hsa-miR-492
hsa_circ_0087304	hsa-miR-532
hsa_circ_0087304	hsa-miR-605
hsa_circ_0087304	hsa-miR-892b
hsa_circ_0097337	hsa-miR-1180
hsa_circ_0097337	hsa-miR-1244
hsa_circ_0097337	hsa-miR-1246
hsa_circ_0097337	hsa-miR-1261
hsa_circ_0097337	hsa-miR-1289
hsa_circ_0097337	hsa-miR-1290
hsa_circ_0097337	hsa-miR-1298
hsa_circ_0097337	hsa-miR-1322
hsa_circ_0097337	hsa-miR-186
hsa_circ_0097337	hsa-miR-21
hsa_circ_0097337	hsa-miR-224
hsa_circ_0097337	hsa-miR-338
hsa_circ_0097337	hsa-miR-421
hsa_circ_0097337	hsa-miR-492
hsa_circ_0097337	hsa-miR-494
hsa_circ_0097337	hsa-miR-520g
hsa_circ_0097337	hsa-miR-532
hsa_circ_0097337	hsa-miR-584
hsa_circ_0097337	hsa-miR-605
hsa_circ_0097337	hsa-miR-622
hsa_circ_0097337	hsa-miR-630
hsa_circ_0097337	hsa-miR-656
hsa_circ_0097337	hsa-miR-660
hsa_circ_0097337	hsa-miR-665
hsa_circ_0097337	hsa-miR-767
hsa_circ_0097337	hsa-miR-769
hsa_circ_0097337	hsa-miR-887
hsa_circ_0097337	hsa-miR-888
hsa_circ_0097337	hsa-miR-890
hsa_circ_0097337	hsa-miR-892b
hsa_circ_0097337	hsa-miR-936
hsa-miR-1244	ITM2A
hsa-miR-1246	AXIN2
hsa-miR-1246	ZNF502
hsa-miR-1290	ZNF502
hsa-miR-1322	MBNL3
hsa-miR-1322	MYH11
hsa-miR-1322	PARVA
hsa-miR-186	ZFP36L2
hsa-miR-21	BTG2
hsa-miR-21	NFIA
hsa-miR-21	SPRY2
hsa-miR-21	LIFR
hsa-miR-21	NFAT5
hsa-miR-21	PIK3R1
hsa-miR-21	SESN1
hsa-miR-338	SPRY1
hsa-miR-421	FAM172A
hsa-miR-532	CXCL2
hsa-miR-584	GNG12
hsa-miR-630	IL6R
hsa-miR-665	LIX1L
hsa-miR-767	ENPP2
hsa-miR-767	FBN1
hsa-miR-887	WASF2
hsa-miR-887	TMTC1
hsa-miR-887	RFTN2
hsa-miR-887	IRAK3
hsa-miR-888	FAM129A
hsa-miR-936	SKI
hsa_circ_0105136	hsa-miR-1258
hsa_circ_0105136	hsa-miR-1299
hsa_circ_0105136	hsa-miR-145
hsa_circ_0105136	hsa-miR-31
hsa_circ_0105136	hsa-miR-433
hsa_circ_0105136	hsa-miR-545
hsa_circ_0105136	hsa-miR-548c
hsa_circ_0105136	hsa-miR-556
hsa_circ_0105136	hsa-miR-758
hsa_circ_0105152	hsa-miR-1299
hsa_circ_0118577	hsa-miR-100
hsa_circ_0118577	hsa-miR-1258
hsa_circ_0118577	hsa-miR-1299
hsa_circ_0118577	hsa-miR-145
hsa_circ_0118577	hsa-miR-31
hsa_circ_0118577	hsa-miR-433
hsa_circ_0118577	hsa-miR-545
hsa_circ_0118577	hsa-miR-548c
hsa_circ_0118577	hsa-miR-556
hsa_circ_0118577	hsa-miR-758
hsa_circ_0118577	hsa-miR-935
hsa_circ_0118577	hsa-miR-99a
hsa-miR-1299	TMPO
hsa-miR-145	KIF21A
hsa-miR-145	PSAT1
hsa-miR-145	SOX11
hsa-miR-145	SERPINE1
hsa-miR-31	E2F2
hsa-miR-545	MARVELD2
hsa-miR-545	HOXC13
hsa-miR-548c	CCNB1
hsa-miR-548c	SIX4
hsa-miR-548c	CBX3
hsa-miR-548c	AQP3
hsa-miR-548c	PEG10
hsa-miR-548c	ERH
hsa-miR-548c	MKI67
hsa-miR-758	E2F5
hsa-miR-758	PPIL1
hsa-miR-935	H3F3A
BTG2	SESN1
CBX3	MKI67
CBX3	H3F3A
CCNB1	E2F5
CCNB1	E2F2
CCNB1	MKI67
CXCL2	GNG12
FBN1	SERPINE1
FBN1	MYH11
GNG12	PIK3R1
IL6R	LIFR
LIFR	PIK3R1
SPRY1	SPRY2
