# Supplementary material for: Construction and analysis of a survival-associated competing endogenous RNA network in breast cancer
Source: Front Surg. 2023 Jan 6;9:1021195. doi: 10.3389/fsurg.2022.1021195 (PMC9852745; doi:10.3389/fsurg.2022.1021195)
Supplement: Supplementary file 8 [file Datasheet8.zip › Figure_5/Bubble_figure.Code.R]

library("ggplot2")
setwd("E:/Yuhuangding/ceRNA/circ_GSE101123")
data2 = read.table("KEGG.(Sample).enrichment.xls",header=T,sep="\t",fill=T,quote="")
data=data2[1:20,]
ratio=data$Ratio
term=data$Term
png(file="KEGG.(Sample).enrichment.png",width=12000,height=8000,res=1000)
ggplot(data, aes(x = ratio, y = reorder(term,data$Enrichment,sum), size = data$fg_termnum,colour=data$Enrichment)) +
             geom_point(shape = 16) +
            ggtitle("KEGG Pathway enrichment") +
             labs(x = "Ratio", y = "KEGG Pathway")+  scale_colour_continuous(name="-log10(Pvalue)",low="green",high="red")+
           scale_radius(range=c(2,8),name="Gene number")+theme(panel.background=element_rect(fill='transparent', color='black'),axis.text=element_text(size=12,face="bold"),axis.title=element_text(size=14,face="bold"))
dev.off()

library("ggplot2")
setwd("E:/Yuhuangding/ceRNA/circ_GSE101123")
data2 = read.table("KEGG.(Sample).enrichment.xls",header=T,sep="\t",fill=T,quote="")
data=data2[1:20,]
ratio=data$Ratio
term=data$Term
pdf(file="KEGG.(Sample).enrichment.pdf",width=12.000,height=8.000)
ggplot(data, aes(x = ratio, y = reorder(term,data$Enrichment,sum), size = data$fg_termnum,colour=data$Enrichment)) +
             geom_point(shape = 16) +
            ggtitle("KEGG Pathway enrichment") +
             labs(x = "Ratio", y = "KEGG Pathway")+  scale_colour_continuous(name="-log10(Pvalue)",low="green",high="red")+
           scale_radius(range=c(2,8),name="Gene number")+theme(panel.background=element_rect(fill='transparent', color='black'),axis.text=element_text(size=12,face="bold"),axis.title=element_text(size=14,face="bold"))
dev.off()
