# Supplementary material for: Construction and analysis of a survival-associated competing endogenous RNA network in breast cancer
Source: Front Surg. 2023 Jan 6;9:1021195. doi: 10.3389/fsurg.2022.1021195 (PMC9852745; doi:10.3389/fsurg.2022.1021195)
Supplement: Supplementary file 8 [file Datasheet8.zip › Figure_5/GO.BP.(Sample).enrichment.xls]

TermID	Term	bg_pro_num	bg_term_num	fg_pronum	fg_termnum	Ratio	pvalue	Enrichment	FDR	IDs
GO:0051726	regulation of cell cycle	17815	118	17	3	0.0254237288135593	0.000180007903493647	3.74470842618378	0.0205601953266957	CCNB1;E2F2;E2F5
GO:0009653	anatomical structure morphogenesis	17815	131	17	3	0.0229007633587786	0.000245041093339156	3.6107610784358	0.0205601953266957	HOXC13;SIX4;SOX11
GO:0045944	positive regulation of transcription by RNA polymerase II	17815	1117	17	6	0.0053715308863026	0.000407145225954756	3.39025065322939	0.0205601953266957	SERPINE1;HOXC13;SOX11;E2F2;E2F5;SIX4
GO:0072395	signal transduction involved in cell cycle checkpoint	17815	1	17	1	1	0.000954252034802594	3.02033690530855	0.0205601953266957	SOX11
GO:0002684	positive regulation of immune system process	17815	1	17	1	1	0.000954252034802594	3.02033690530855	0.0205601953266957	AQP3
GO:0046680	response to DDT	17815	1	17	1	1	0.000954252034802594	3.02033690530855	0.0205601953266957	CCNB1
GO:2000775	histone H3-S10 phosphorylation involved in chromosome condensation	17815	1	17	1	1	0.000954252034802594	3.02033690530855	0.0205601953266957	CCNB1
GO:0035491	positive regulation of leukotriene production involved in inflammatory response	17815	1	17	1	1	0.000954252034802594	3.02033690530855	0.0205601953266957	SERPINE1
GO:1901331	positive regulation of odontoblast differentiation	17815	1	17	1	1	0.000954252034802594	3.02033690530855	0.0205601953266957	SERPINE1
GO:0007049	cell cycle	17815	245	17	3	0.0122448979591837	0.00151487830957931	2.81962225270679	0.0205601953266957	MKI67;ERH;E2F2
GO:0061386	closure of optic fissure	17815	2	17	1	0.5	0.00190764698907486	2.71950198858427	0.0205601953266957	SOX11
GO:0061197	fungiform papilla morphogenesis	17815	2	17	1	0.5	0.00190764698907486	2.71950198858427	0.0205601953266957	SIX4
GO:2000098	negative regulation of smooth muscle cell-matrix adhesion	17815	2	17	1	0.5	0.00190764698907486	2.71950198858427	0.0205601953266957	SERPINE1
GO:0071283	cellular response to iron(III) ion	17815	2	17	1	0.5	0.00190764698907486	2.71950198858427	0.0205601953266957	CCNB1
GO:0072095	regulation of branch elongation involved in ureteric bud branching	17815	2	17	1	0.5	0.00190764698907486	2.71950198858427	0.0205601953266957	SIX4
GO:0008615	pyridoxine biosynthetic process	17815	2	17	1	0.5	0.00190764698907486	2.71950198858427	0.0205601953266957	PSAT1
GO:0098528	skeletal muscle fiber differentiation	17815	2	17	1	0.5	0.00190764698907486	2.71950198858427	0.0205601953266957	SIX4
GO:2001111	positive regulation of lens epithelial cell proliferation	17815	2	17	1	0.5	0.00190764698907486	2.71950198858427	0.0205601953266957	SOX11
GO:0051987	positive regulation of attachment of spindle microtubules to kinetochore	17815	3	17	1	0.333333333333333	0.00286018558454904	2.54360578654554	0.0211286427778202	CCNB1
GO:0070295	renal water absorption	17815	3	17	1	0.333333333333333	0.00286018558454904	2.54360578654554	0.0211286427778202	AQP3
GO:0030910	olfactory placode formation	17815	3	17	1	0.333333333333333	0.00286018558454904	2.54360578654554	0.0211286427778202	SIX4
GO:0006213	pyrimidine nucleoside metabolic process	17815	3	17	1	0.333333333333333	0.00286018558454904	2.54360578654554	0.0211286427778202	ERH
GO:0061055	myotome development	17815	3	17	1	0.333333333333333	0.00286018558454904	2.54360578654554	0.0211286427778202	SIX4
GO:0060623	regulation of chromosome condensation	17815	3	17	1	0.333333333333333	0.00286018558454904	2.54360578654554	0.0211286427778202	CCNB1
GO:0008582	regulation of synaptic growth at neuromuscular junction	17815	3	17	1	0.333333333333333	0.00286018558454904	2.54360578654554	0.0211286427778202	SIX4
GO:0046661	male sex differentiation	17815	3	17	1	0.333333333333333	0.00286018558454904	2.54360578654554	0.0211286427778202	SIX4
GO:1990086	lens fiber cell apoptotic process	17815	4	17	1	0.25	0.00381186854239024	2.41886208502714	0.0211286427778202	E2F2
GO:0061551	trigeminal ganglion development	17815	4	17	1	0.25	0.00381186854239024	2.41886208502714	0.0211286427778202	SIX4
GO:1902725	negative regulation of satellite cell differentiation	17815	4	17	1	0.25	0.00381186854239024	2.41886208502714	0.0211286427778202	SIX4
GO:1905448	positive regulation of mitochondrial ATP synthesis coupled electron transport	17815	4	17	1	0.25	0.00381186854239024	2.41886208502714	0.0211286427778202	CCNB1
GO:0072107	positive regulation of ureteric bud formation	17815	4	17	1	0.25	0.00381186854239024	2.41886208502714	0.0211286427778202	SIX4
GO:0021782	glial cell development	17815	4	17	1	0.25	0.00381186854239024	2.41886208502714	0.0211286427778202	SOX11
GO:0050672	negative regulation of lymphocyte proliferation	17815	4	17	1	0.25	0.00381186854239024	2.41886208502714	0.0211286427778202	SOX11
GO:0061044	negative regulation of vascular wound healing	17815	4	17	1	0.25	0.00381186854239024	2.41886208502714	0.0211286427778202	SERPINE1
GO:0003211	cardiac ventricle formation	17815	4	17	1	0.25	0.00381186854239024	2.41886208502714	0.0211286427778202	SOX11
GO:0043587	tongue morphogenesis	17815	5	17	1	0.2	0.00476269658319528	2.32214708517775	0.0230990784284971	HOXC13
GO:0060023	soft palate development	17815	5	17	1	0.2	0.00476269658319528	2.32214708517775	0.0230990784284971	SOX11
GO:0003357	noradrenergic neuron differentiation	17815	5	17	1	0.2	0.00476269658319528	2.32214708517775	0.0230990784284971	SOX11
GO:0035332	positive regulation of hippo signaling	17815	5	17	1	0.2	0.00476269658319528	2.32214708517775	0.0230990784284971	SOX11
GO:0097187	dentinogenesis	17815	5	17	1	0.2	0.00476269658319528	2.32214708517775	0.0230990784284971	SERPINE1
GO:0071456	cellular response to hypoxia	17815	112	17	2	0.0178571428571429	0.00500896915116994	2.30025164299963	0.0234979529798497	CCNB1;AQP3
GO:0090650	cellular response to oxygen-glucose deprivation	17815	6	17	1	0.166666666666667	0.00571267042699541	2.24316083035323	0.0234979529798497	AQP3
GO:0010757	negative regulation of plasminogen activation	17815	6	17	1	0.166666666666667	0.00571267042699541	2.24316083035323	0.0234979529798497	SERPINE1
GO:0090266	regulation of mitotic cell cycle spindle assembly checkpoint	17815	6	17	1	0.166666666666667	0.00571267042699541	2.24316083035323	0.0234979529798497	CCNB1
GO:0035878	nail development	17815	7	17	1	0.142857142857143	0.00666179079325635	2.17640901000584	0.0234979529798497	HOXC13
GO:0060563	neuroepithelial cell differentiation	17815	7	17	1	0.142857142857143	0.00666179079325635	2.17640901000584	0.0234979529798497	SOX11
GO:0001841	neural tube formation	17815	7	17	1	0.142857142857143	0.00666179079325635	2.17640901000584	0.0234979529798497	SOX11
GO:0055015	ventricular cardiac muscle cell development	17815	7	17	1	0.142857142857143	0.00666179079325635	2.17640901000584	0.0234979529798497	CCNB1
GO:0046887	positive regulation of hormone secretion	17815	7	17	1	0.142857142857143	0.00666179079325635	2.17640901000584	0.0234979529798497	SOX11
GO:0014009	glial cell proliferation	17815	7	17	1	0.142857142857143	0.00666179079325635	2.17640901000584	0.0234979529798497	SOX11
GO:0060022	hard palate development	17815	7	17	1	0.142857142857143	0.00666179079325635	2.17640901000584	0.0234979529798497	SOX11
GO:0048699	generation of neurons	17815	7	17	1	0.142857142857143	0.00666179079325635	2.17640901000584	0.0234979529798497	SIX4
GO:0031442	positive regulation of mRNA 3'-end processing	17815	7	17	1	0.142857142857143	0.00666179079325635	2.17640901000584	0.0234979529798497	CCNB1
GO:0015793	glycerol transport	17815	7	17	1	0.142857142857143	0.00666179079325635	2.17640901000584	0.0234979529798497	AQP3
GO:0060253	negative regulation of glial cell proliferation	17815	7	17	1	0.142857142857143	0.00666179079325635	2.17640901000584	0.0234979529798497	SOX11
GO:0006564	L-serine biosynthetic process	17815	8	17	1	0.125	0.00761005840087781	2.11861201036719	0.0242024808159065	PSAT1
GO:0072075	metanephric mesenchyme development	17815	8	17	1	0.125	0.00761005840087781	2.11861201036719	0.0242024808159065	SIX4
GO:0033129	positive regulation of histone phosphorylation	17815	8	17	1	0.125	0.00761005840087781	2.11861201036719	0.0242024808159065	CCNB1
GO:0030238	male sex determination	17815	8	17	1	0.125	0.00761005840087781	2.11861201036719	0.0242024808159065	SIX4
GO:1902275	regulation of chromatin organization	17815	8	17	1	0.125	0.00761005840087781	2.11861201036719	0.0242024808159065	MKI67
GO:0071918	urea transmembrane transport	17815	8	17	1	0.125	0.00761005840087781	2.11861201036719	0.0242024808159065	AQP3
GO:0051451	myoblast migration	17815	9	17	1	0.111111111111111	0.00855747396819273	2.06765441331044	0.0267766120940224	SIX4
GO:0033629	negative regulation of cell adhesion mediated by integrin	17815	10	17	1	0.1	0.00950403821297185	2.02209182618765	0.0275191554226349	SERPINE1
GO:0051983	regulation of chromosome segregation	17815	10	17	1	0.1	0.00950403821297185	2.02209182618765	0.0275191554226349	MKI67
GO:0043586	tongue development	17815	10	17	1	0.1	0.00950403821297185	2.02209182618765	0.0275191554226349	SIX4
GO:0061303	cornea development in camera-type eye	17815	10	17	1	0.1	0.00950403821297185	2.02209182618765	0.0275191554226349	SOX11
GO:0051918	negative regulation of fibrinolysis	17815	10	17	1	0.1	0.00950403821297185	2.02209182618765	0.0275191554226349	SERPINE1
GO:0006367	transcription initiation from RNA polymerase II promoter	17815	160	17	2	0.0125	0.00997847777958732	2.00093570544087	0.0277705734160224	CCNB1;E2F2
GO:0060174	limb bud formation	17815	11	17	1	0.0909090909090909	0.0104497518524208	1.98089402251024	0.0277705734160224	SOX11
GO:0061029	eyelid development in camera-type eye	17815	11	17	1	0.0909090909090909	0.0104497518524208	1.98089402251024	0.0277705734160224	SOX11
GO:2000648	positive regulation of stem cell proliferation	17815	11	17	1	0.0909090909090909	0.0104497518524208	1.98089402251024	0.0277705734160224	SOX11
GO:0002089	lens morphogenesis in camera-type eye	17815	11	17	1	0.0909090909090909	0.0104497518524208	1.98089402251024	0.0277705734160224	SOX11
GO:1903671	negative regulation of sprouting angiogenesis	17815	11	17	1	0.0909090909090909	0.0104497518524208	1.98089402251024	0.0277705734160224	E2F2
GO:0007077	mitotic nuclear envelope disassembly	17815	12	17	1	0.0833333333333333	0.0113946156031793	1.94330032114038	0.0287085120391791	CCNB1
GO:0060425	lung morphogenesis	17815	12	17	1	0.0833333333333333	0.0113946156031793	1.94330032114038	0.0287085120391791	SOX11
GO:2000678	negative regulation of transcription regulatory region DNA binding	17815	12	17	1	0.0833333333333333	0.0113946156031793	1.94330032114038	0.0287085120391791	SOX11
GO:0014912	negative regulation of smooth muscle cell migration	17815	12	17	1	0.0833333333333333	0.0113946156031793	1.94330032114038	0.0287085120391791	SERPINE1
GO:0050678	regulation of epithelial cell proliferation	17815	13	17	1	0.0769230769230769	0.0123386301813262	1.90873305243509	0.029921178189716	SIX4
GO:0045778	positive regulation of ossification	17815	13	17	1	0.0769230769230769	0.0123386301813262	1.90873305243509	0.029921178189716	SOX11
GO:0030195	negative regulation of blood coagulation	17815	13	17	1	0.0769230769230769	0.0123386301813262	1.90873305243509	0.029921178189716	SERPINE1
GO:0010469	regulation of signaling receptor activity	17815	15	17	1	0.0666666666666667	0.0142241146812789	1.8469747548802	0.0320869563740478	SERPINE1
GO:0061053	somite development	17815	15	17	1	0.0666666666666667	0.0142241146812789	1.8469747548802	0.0320869563740478	SOX11
GO:0048485	sympathetic nervous system development	17815	15	17	1	0.0666666666666667	0.0142241146812789	1.8469747548802	0.0320869563740478	SOX11
GO:0033280	response to vitamin D	17815	15	17	1	0.0666666666666667	0.0142241146812789	1.8469747548802	0.0320869563740478	AQP3
GO:0030194	positive regulation of blood coagulation	17815	15	17	1	0.0666666666666667	0.0142241146812789	1.8469747548802	0.0320869563740478	SERPINE1
GO:0061045	negative regulation of wound healing	17815	15	17	1	0.0666666666666667	0.0142241146812789	1.8469747548802	0.0320869563740478	SERPINE1
GO:0048557	embryonic digestive tract morphogenesis	17815	16	17	1	0.0625	0.0151655860324262	1.81914080291142	0.033057569553828	SOX11
GO:0090399	replicative senescence	17815	16	17	1	0.0625	0.0151655860324262	1.81914080291142	0.033057569553828	SERPINE1
GO:0060037	pharyngeal system development	17815	16	17	1	0.0625	0.0151655860324262	1.81914080291142	0.033057569553828	SIX4
GO:0010629	negative regulation of gene expression	17815	203	17	2	0.00985221674876847	0.015702319895174	1.80403617923137	0.033597902661408	CCNB1;SOX11
GO:0090190	positive regulation of branching involved in ureteric bud morphogenesis	17815	17	17	1	0.0588235294117647	0.016106211069644	1.79300661383784	0.033597902661408	SIX4
GO:0045616	regulation of keratinocyte differentiation	17815	17	17	1	0.0588235294117647	0.016106211069644	1.79300661383784	0.033597902661408	AQP3
GO:0006833	water transport	17815	17	17	1	0.0588235294117647	0.016106211069644	1.79300661383784	0.033597902661408	AQP3
GO:0001556	oocyte maturation	17815	18	17	1	0.0555555555555556	0.0170459905061998	1.76837775777458	0.0348097069284502	CCNB1
GO:0061028	establishment of endothelial barrier	17815	18	17	1	0.0555555555555556	0.0170459905061998	1.76837775777458	0.0348097069284502	MARVELD2
GO:0042730	fibrinolysis	17815	19	17	1	0.0526315789473684	0.0179849250547979	1.74509136759557	0.0363445360482374	SERPINE1
GO:0090026	positive regulation of monocyte chemotaxis	17815	20	17	1	0.05	0.018923015427582	1.72300965655942	0.037846030855164	SERPINE1
GO:0048260	positive regulation of receptor-mediated endocytosis	17815	21	17	1	0.0476190476190476	0.0198602623361368	1.7020150191647	0.0393152131960259	SERPINE1
GO:0014032	neural crest cell development	17815	22	17	1	0.0454545454545455	0.0207966664914855	1.68200627274759	0.0395544441112567	SOX11
GO:0007088	regulation of mitotic nuclear division	17815	22	17	1	0.0454545454545455	0.0207966664914855	1.68200627274759	0.0395544441112567	MKI67
GO:0042246	tissue regeneration	17815	22	17	1	0.0454545454545455	0.0207966664914855	1.68200627274759	0.0395544441112567	CCNB1
GO:0060045	positive regulation of cardiac muscle cell proliferation	17815	22	17	1	0.0454545454545455	0.0207966664914855	1.68200627274759	0.0395544441112567	CCNB1
GO:0045216	cell-cell junction organization	17815	23	17	1	0.0434782608695652	0.0217322286040942	1.66289573521505	0.0405389648960988	MARVELD2
GO:0044772	mitotic cell cycle phase transition	17815	23	17	1	0.0434782608695652	0.0217322286040942	1.66289573521505	0.0405389648960988	CCNB1
GO:0072332	intrinsic apoptotic signaling pathway by p53 class mediator	17815	24	17	1	0.0416666666666667	0.0226669493838677	1.64460692517131	0.0414847941553805	E2F2
GO:0071398	cellular response to fatty acid	17815	24	17	1	0.0416666666666667	0.0226669493838677	1.64460692517131	0.0414847941553805	CCNB1
GO:0017015	regulation of transforming growth factor beta receptor signaling pathway	17815	25	17	1	0.04	0.0236008295401533	1.62707273184432	0.0423940826924976	SOX11
GO:0014003	oligodendrocyte development	17815	25	17	1	0.04	0.0236008295401533	1.62707273184432	0.0423940826924976	SOX11
GO:0048565	digestive tract development	17815	27	17	1	0.037037037037037	0.0254660708168575	1.59403805755673	0.0449128885315486	CCNB1
GO:0010971	positive regulation of G2/M transition of mitotic cell cycle	17815	27	17	1	0.037037037037037	0.0254660708168575	1.59403805755673	0.0449128885315486	CCNB1
GO:0045931	positive regulation of mitotic cell cycle	17815	28	17	1	0.0357142857142857	0.0263974333531803	1.57843829793092	0.0461360546893422	CCNB1
GO:0071549	cellular response to dexamethasone stimulus	17815	29	17	1	0.0344827586206897	0.0273279580978248	1.56339281689776	0.0464574853976795	CBX3
GO:0050769	positive regulation of neurogenesis	17815	29	17	1	0.0344827586206897	0.0273279580978248	1.56339281689776	0.0464574853976795	SOX11
GO:0021510	spinal cord development	17815	30	17	1	0.0333333333333333	0.0282576457573515	1.54886402356253	0.0464574853976795	SOX11
GO:0048701	embryonic cranial skeleton morphogenesis	17815	30	17	1	0.0333333333333333	0.0282576457573515	1.54886402356253	0.0464574853976795	SIX4
GO:0060412	ventricular septum morphogenesis	17815	30	17	1	0.0333333333333333	0.0282576457573515	1.54886402356253	0.0464574853976795	SOX11
GO:0006139	nucleobase-containing compound metabolic process	17815	30	17	1	0.0333333333333333	0.0282576457573515	1.54886402356253	0.0464574853976795	ERH
GO:0045737	positive regulation of cyclin-dependent protein serine/threonine kinase activity	17815	30	17	1	0.0333333333333333	0.0282576457573515	1.54886402356253	0.0464574853976795	CCNB1
GO:0042476	odontogenesis	17815	31	17	1	0.032258064516129	0.0291864970377633	1.53481802589106	0.0471848368777174	AQP3
GO:2000352	negative regulation of endothelial cell apoptotic process	17815	31	17	1	0.032258064516129	0.0291864970377633	1.53481802589106	0.0471848368777174	SERPINE1
GO:0030513	positive regulation of BMP signaling pathway	17815	32	17	1	0.03125	0.0301145126445085	1.521224160802	0.04788701191012	SOX11
GO:0034504	protein localization to nucleus	17815	32	17	1	0.03125	0.0301145126445085	1.521224160802	0.04788701191012	SIX4
GO:0045214	sarcomere organization	17815	33	17	1	0.0303030303030303	0.0310416932824795	1.50805459658976	0.0489600690796831	SIX4
GO:0003091	renal water homeostasis	17815	35	17	1	0.0285714285714286	0.0328935524688964	1.48288922063943	0.0514624933787572	AQP3
GO:0001942	hair follicle development	17815	37	17	1	0.027027027027027	0.0347420802250612	1.45914418119066	0.053919708509295	HOXC13
GO:1902042	negative regulation of extrinsic apoptotic signaling pathway via death domain receptors	17815	38	17	1	0.0263157894736842	0.0356650965731417	1.44775659566893	0.0545994826231672	SERPINE1
GO:0048704	embryonic skeletal system morphogenesis	17815	39	17	1	0.0256410256410256	0.0365872821701636	1.43666985021111	0.0545994826231672	SOX11
GO:0071407	cellular response to organic cyclic compound	17815	39	17	1	0.0256410256410256	0.0365872821701636	1.43666985021111	0.0545994826231672	CCNB1
GO:0070317	negative regulation of G0 to G1 transition	17815	39	17	1	0.0256410256410256	0.0365872821701636	1.43666985021111	0.0545994826231672	CBX3
GO:0030030	cell projection organization	17815	39	17	1	0.0256410256410256	0.0365872821701636	1.43666985021111	0.0545994826231672	E2F5
GO:0003151	outflow tract morphogenesis	17815	41	17	1	0.024390243902439	0.0384291639145447	1.41533906417603	0.0569103648810814	SOX11
GO:0032526	response to retinoic acid	17815	42	17	1	0.0238095238095238	0.0393488614622802	1.40506782919571	0.0573960836367095	AQP3
GO:0035914	skeletal muscle cell differentiation	17815	42	17	1	0.0238095238095238	0.0393488614622802	1.40506782919571	0.0573960836367095	SOX11
GO:0048538	thymus development	17815	43	17	1	0.0232558139534884	0.0402677310597107	1.39504284061875	0.0574407340116462	SIX4
GO:0048146	positive regulation of fibroblast proliferation	17815	43	17	1	0.0232558139534884	0.0402677310597107	1.39504284061875	0.0574407340116462	CCNB1
GO:0007080	mitotic metaphase plate congression	17815	43	17	1	0.0232558139534884	0.0402677310597107	1.39504284061875	0.0574407340116462	CCNB1
GO:0007519	skeletal muscle tissue development	17815	45	17	1	0.0222222222222222	0.0421029891983495	1.37568706933622	0.0596202912735753	SIX4
GO:0000413	protein peptidyl-prolyl isomerization	17815	46	17	1	0.0217391304347826	0.0430193791355259	1.36633586173007	0.0604765184948697	PPIL1
GO:0042472	inner ear morphogenesis	17815	48	17	1	0.0208333333333333	0.0448496842313936	1.34824061030208	0.0625959621646788	SIX4
GO:0007052	mitotic spindle organization	17815	50	17	1	0.02	0.0466766942639394	1.3308999091341	0.0646805620514589	CCNB1
GO:0009612	response to mechanical stimulus	17815	52	17	1	0.0192307692307692	0.0485004147950763	1.31425454712057	0.0667310671648567	CCNB1
GO:0000079	regulation of cyclin-dependent protein serine/threonine kinase activity	17815	55	17	1	0.0181818181818182	0.0512298399217628	1.29047700116453	0.0699900629917041	CCNB1
GO:0051592	response to calcium ion	17815	56	17	1	0.0178571428571429	0.0521380095569725	1.28284555266373	0.0702414850975879	AQP3
GO:0006977	DNA damage response, signal transduction by p53 class mediator resulting in cell cycle arrest	17815	56	17	1	0.0178571428571429	0.0521380095569725	1.28284555266373	0.0702414850975879	CCNB1
GO:0032757	positive regulation of interleukin-8 production	17815	57	17	1	0.0175438596491228	0.0530453609752695	1.27535259085663	0.0709710346841536	SERPINE1
GO:0070830	bicellular tight junction assembly	17815	58	17	1	0.0172413793103448	0.0539518948677923	1.26799329766921	0.0716895041393952	MARVELD2
GO:0045669	positive regulation of osteoblast differentiation	17815	59	17	1	0.0169491525423729	0.0548576119251357	1.26076310213269	0.071907950766732	SOX11
GO:0060548	negative regulation of cell death	17815	59	17	1	0.0169491525423729	0.0548576119251357	1.26076310213269	0.071907950766732	SOX11
GO:0032880	regulation of protein localization	17815	60	17	1	0.0166666666666667	0.0557625128373496	1.25365766376935	0.0726035402043343	SIX4
GO:0048511	rhythmic process	17815	66	17	1	0.0151515151515152	0.0611748178372082	1.21342731519094	0.079119431069456	CBX3
GO:0006357	regulation of transcription by RNA polymerase II	17815	1626	17	4	0.002460024600246	0.0628792728968298	1.20149248889486	0.0807852910065231	E2F5;SIX4;HOXC13;E2F2
GO:0007623	circadian rhythm	17815	71	17	1	0.0140845070422535	0.0656627541036039	1.18268090554038	0.0838064098427576	SERPINE1
GO:0001933	negative regulation of protein phosphorylation	17815	73	17	1	0.0136986301369863	0.06745226847356	1.17100344007684	0.0855277129664748	CCNB1
GO:0030512	negative regulation of transforming growth factor beta receptor signaling pathway	17815	76	17	1	0.0131578947368421	0.0701304926716213	1.15409311014136	0.0883462050538606	PEG10
GO:0050829	defense response to Gram-negative bacterium	17815	78	17	1	0.0128205128205128	0.0719119518486547	1.14319892337857	0.0900059268299292	SERPINE1
GO:1901990	regulation of mitotic cell cycle phase transition	17815	79	17	1	0.0126582278481013	0.0728014763916198	1.13785981323872	0.0905351693588093	CCNB1
GO:0007018	microtubule-based movement	17815	81	17	1	0.0123456790123457	0.0745781187826636	1.12738857582337	0.0915706015432705	KIF21A
GO:0050729	positive regulation of inflammatory response	17815	81	17	1	0.0123456790123457	0.0745781187826636	1.12738857582337	0.0915706015432705	SERPINE1
GO:0031145	anaphase-promoting complex-dependent catabolic process	17815	83	17	1	0.0120481927710843	0.0763515567692249	1.11718210347473	0.0931585032278593	CCNB1
GO:0045666	positive regulation of neuron differentiation	17815	85	17	1	0.0117647058823529	0.078121795770252	1.10722778222817	0.0947226773714306	SOX11
GO:0006355	regulation of transcription, DNA-templated	17815	492	17	2	0.0040650406504065	0.0787860432402287	1.10355070992921	0.0949347353329464	TMPO;SOX11
GO:0009952	anterior/posterior pattern specification	17815	89	17	1	0.0112359550561798	0.0816526984487315	1.08802945817742	0.0977816265373698	HOXC13
GO:0006338	chromatin remodeling	17815	93	17	1	0.010752688172043	0.085170869998821	1.06970891652391	0.101369010918842	CBX3
GO:0008584	male gonad development	17815	95	17	1	0.0105263157894737	0.0869251950574246	1.06085432610035	0.102826145372807	SIX4
GO:0045892	negative regulation of transcription, DNA-templated	17815	548	17	2	0.00364963503649635	0.0947865185568733	1.0232534277749	0.11144596727293	CBX3;SIX4
GO:0001822	kidney development	17815	105	17	1	0.00952380952380952	0.0956494276444064	1.01931762439904	0.111783066042258	SOX11
GO:0030336	negative regulation of cell migration	17815	116	17	1	0.00862068965517241	0.105155442820678	0.978168243416928	0.122156622198872	SERPINE1
GO:0030154	cell differentiation	17815	605	17	2	0.00330578512396694	0.111979236674363	0.950862497273631	0.128796666965633	PEG10;SOX11
GO:0002576	platelet degranulation	17815	125	17	1	0.008	0.112863058681224	0.947448184170731	0.128796666965633	SERPINE1
GO:0043524	negative regulation of neuron apoptotic process	17815	125	17	1	0.008	0.112863058681224	0.947448184170731	0.128796666965633	SIX4
GO:0065003	protein-containing complex assembly	17815	126	17	1	0.00793650793650794	0.113715592768416	0.944179980439983	0.129010672497501	CCNB1
GO:0001501	skeletal system development	17815	127	17	1	0.0078740157480315	0.114567355724091	0.940939110540506	0.129221319828335	SOX11
GO:0045766	positive regulation of angiogenesis	17815	128	17	1	0.0078125	0.115418348202194	0.93772514534364	0.12942866792616	SERPINE1
GO:0008283	cell population proliferation	17815	130	17	1	0.00769230769230769	0.117118024338876	0.931376262327019	0.130579866216908	MKI67
GO:0000086	G2/M transition of mitotic cell cycle	17815	134	17	1	0.00746268656716418	0.120508159597532	0.918983546050032	0.13359190263955	CCNB1
GO:0045893	positive regulation of transcription, DNA-templated	17815	641	17	2	0.0031201248049922	0.123250494507678	0.909211329563714	0.135855658718691	SOX11;SIX4
GO:0007605	sensory perception of sound	17815	139	17	1	0.00719424460431655	0.124728600452373	0.90403395073591	0.136708183546669	MARVELD2
GO:0030182	neuron differentiation	17815	145	17	1	0.00689655172413793	0.129767968431809	0.886832494362026	0.141432504920062	SOX11
GO:0010951	negative regulation of endopeptidase activity	17815	149	17	1	0.00671140939597315	0.133112362575078	0.875781608320871	0.144267029829973	SERPINE1
GO:0071222	cellular response to lipopolysaccharide	17815	150	17	1	0.00666666666666667	0.133946568950954	0.87306840639136	0.144364635424917	SERPINE1
GO:0006457	protein folding	17815	169	17	1	0.00591715976331361	0.149653659089178	0.824912660027856	0.160402264438125	PPIL1
GO:0001701	in utero embryonic development	17815	176	17	1	0.00568181818181818	0.155372594376319	0.808625582451203	0.165616941258274	CCNB1
GO:0001525	angiogenesis	17815	227	17	1	0.00440528634361234	0.195959551089269	0.707833564110974	0.207738540499007	SERPINE1
GO:0006974	cellular response to DNA damage stimulus	17815	243	17	1	0.00411522633744856	0.208309601960509	0.681290710933896	0.219630775980102	CBX3
GO:0030198	extracellular matrix organization	17815	251	17	1	0.00398406374501992	0.214417462649064	0.668739847601968	0.224848582453613	SERPINE1
GO:0000398	mRNA splicing, via spliceosome	17815	255	17	1	0.00392156862745098	0.217454735235546	0.66263113081641	0.226380700402596	PPIL1
GO:0042493	response to drug	17815	256	17	1	0.00390625	0.218212324614873	0.661120724136891	0.226380700402596	CCNB1
GO:0051301	cell division	17815	349	17	1	0.00286532951289398	0.285728360690262	0.544046650481831	0.294847350925057	CCNB1
GO:0010628	positive regulation of gene expression	17815	382	17	1	0.00261780104712042	0.308337126191624	0.5109741796867	0.31649419302209	SOX11
GO:0007283	spermatogenesis	17815	402	17	1	0.00248756218905473	0.321709774693842	0.492535743477556	0.328482612055818	CCNB1
GO:0043066	negative regulation of apoptotic process	17815	481	17	1	0.00207900207900208	0.372189814373151	0.429235516272592	0.378035727687913	SIX4
GO:0008284	positive regulation of cell population proliferation	17815	490	17	1	0.00204081632653061	0.377710813707961	0.422840581318971	0.381645301350752	SOX11
GO:0006915	apoptotic process	17815	557	17	1	0.00179533213644524	0.417398264881909	0.379449360622215	0.419560950192178	PEG10
GO:0000122	negative regulation of transcription by RNA polymerase II	17815	855	17	1	0.00116959064327485	0.566775393273548	0.246589013042596	0.566775393273548	SOX11
