# Supplementary material for: Construction and analysis of a survival-associated competing endogenous RNA network in breast cancer
Source: Front Surg. 2023 Jan 6;9:1021195. doi: 10.3389/fsurg.2022.1021195 (PMC9852745; doi:10.3389/fsurg.2022.1021195)
Supplement: Supplementary file 8 [file Datasheet8.zip › Figure_5/GO.CC.(Sample).enrichment.xls]

TermID	Term	bg_pro_num	bg_term_num	fg_pronum	fg_termnum	Ratio	pvalue	Enrichment	FDR	IDs
GO:0000785	chromatin	18718	949	17	7	0.00737618545837724	1.046531424125e-05	4.98024772659984	0.000554661654786251	HOXC13;SOX11;TMPO;CBX3;E2F2;E2F5;SIX4
GO:0090575	RNA polymerase II transcription regulator complex	18718	67	17	3	0.0447761194029851	2.87561781543355e-05	4.54126883444967	0.000762038721089891	CBX3;E2F2;E2F5
GO:0097125	cyclin B1-CDK1 complex	18718	2	17	1	0.5	0.00181565700163366	2.74096619125946	0.0274707402750455	CCNB1
GO:0005654	nucleoplasm	18718	3757	17	9	0.00239552834708544	0.0026371945427267	2.57885783163383	0.0274707402750455	CCNB1;SOX11;MKI67;CBX3;E2F2;E2F5;PEG10;AQP3;PPIL1
GO:0000942	condensed nuclear chromosome outer kinetochore	18718	4	17	1	0.25	0.00362821097972299	2.44030746674276	0.0274707402750455	CCNB1
GO:0061689	tricellular tight junction	18718	4	17	1	0.25	0.00362821097972299	2.44030746674276	0.0274707402750455	MARVELD2
GO:0035985	senescence-associated heterochromatin focus	18718	4	17	1	0.25	0.00362821097972299	2.44030746674276	0.0274707402750455	CBX3
GO:0033010	paranodal junction	18718	8	17	1	0.125	0.00724402974687655	2.14001977496789	0.047971199875843	MARVELD2
GO:0043220	Schmidt-Lanterman incisure	18718	9	17	1	0.111111111111111	0.00814605280910541	2.08905277880333	0.047971199875843	MARVELD2
GO:0034709	methylosome	18718	12	17	1	0.0833333333333333	0.0108474959903742	1.96467050172963	0.0536497949484783	ERH
GO:0005635	nuclear envelope	18718	178	17	2	0.0112359550561798	0.0111348631025144	1.95331511802717	0.0536497949484783	TMPO;CBX3
GO:0000779	condensed chromosome, centromeric region	18718	16	17	1	0.0625	0.0144386492804636	1.84047343263056	0.0637707009887141	CBX3
GO:0016323	basolateral plasma membrane	18718	213	17	2	0.00938967136150235	0.0156649077617977	1.80507215799008	0.0638646239519443	MARVELD2;AQP3
GO:0005721	pericentric heterochromatin	18718	20	17	1	0.05	0.0180175290690587	1.74430476858743	0.0682092171900081	CBX3
GO:0090734	site of DNA damage	18718	25	17	1	0.04	0.0224739291048673	1.64832099347359	0.0773896789507197	CBX3
GO:0000793	condensed chromosome	18718	26	17	1	0.0384615384615385	0.0233629219473871	1.63147284194197	0.0773896789507197	MKI67
GO:0071007	U2-type catalytic step 2 spliceosome	18718	30	17	1	0.0333333333333333	0.0269112898107632	1.57006548676715	0.079238797776136	PPIL1
GO:0000307	cyclin-dependent protein kinase holoenzyme complex	18718	30	17	1	0.0333333333333333	0.0269112898107632	1.57006548676715	0.079238797776136	CCNB1
GO:0005634	nucleus	18718	5331	17	9	0.00168823860438942	0.0290368798987929	1.53705005173008	0.0809976123492645	CCNB1;HOXC13;SOX11;TMPO;MKI67;ERH;CBX3;SIX4;PPIL1
GO:0000791	euchromatin	18718	36	17	1	0.0277777777777778	0.0322110981234488	1.49199446919382	0.0853594100271393	CBX3
GO:0000792	heterochromatin	18718	43	17	1	0.0232558139534884	0.0383598701434372	1.41612287168083	0.0968130056001035	CBX3
GO:0005871	kinesin complex	18718	48	17	1	0.0208333333333333	0.0427293188093639	1.36927403064858	0.0984632129085343	KIF21A
GO:0005637	nuclear inner membrane	18718	48	17	1	0.0208333333333333	0.0427293188093639	1.36927403064858	0.0984632129085343	CBX3
GO:0000775	chromosome, centromeric region	18718	56	17	1	0.0178571428571429	0.0496815910109428	1.30380450469522	0.109713513482499	CBX3
GO:0031093	platelet alpha granule lumen	18718	67	17	1	0.0149253731343284	0.0591634007511196	1.2279468704257	0.125426409592374	SERPINE1
GO:0071013	catalytic step 2 spliceosome	18718	86	17	1	0.0116279069767442	0.0753316755408033	1.12302237280328	0.153560723217791	PPIL1
GO:0005923	bicellular tight junction	18718	117	17	1	0.00854700854700855	0.101151315164659	0.995028466179967	0.196125834436353	MARVELD2
GO:0000922	spindle pole	18718	120	17	1	0.00833333333333333	0.103613648381469	0.984583033911722	0.196125834436353	CCNB1
GO:0005819	spindle	18718	125	17	1	0.008	0.107703434379913	0.967770447969762	0.196837311108116	CBX3
GO:0001650	fibrillar center	18718	139	17	1	0.00719424460431655	0.119061605283187	0.924228266241429	0.21034216933363	E2F5
GO:0000781	chromosome, telomeric region	18718	145	17	1	0.00689655172413793	0.123887616236338	0.906972103381937	0.211807860016965	CBX3
GO:0030496	midbody	18718	168	17	1	0.00595238095238095	0.142157788707087	0.847229340687978	0.235448837546112	ERH
GO:0005911	cell-cell junction	18718	175	17	1	0.00571428571428571	0.147646705905578	0.830776237984302	0.237129557969565	AQP3
GO:0005694	chromosome	18718	189	17	1	0.00529100529100529	0.158525524810151	0.799900800375503	0.24018974997299	MKI67
GO:0005667	transcription regulator complex	18718	192	17	1	0.00520833333333333	0.160839635041656	0.793606921017863	0.24018974997299	SIX4
GO:0030054	cell junction	18718	195	17	1	0.00512820512820513	0.163147754698635	0.787418898760588	0.24018974997299	MARVELD2
GO:0005730	nucleolus	18718	854	17	2	0.00234192037470726	0.180448831931366	0.743645924839742	0.258480759253037	MKI67;E2F5
GO:0031410	cytoplasmic vesicle	18718	284	17	1	0.00352112676056338	0.228965624870166	0.640229714384141	0.31369820789455	MARVELD2
GO:0005737	cytoplasm	18718	4680	17	6	0.00128205128205128	0.234694358206151	0.629497350236884	0.31369820789455	CCNB1;PEG10;MARVELD2;AQP3;SIX4;PSAT1
GO:0005874	microtubule	18718	295	17	1	0.00338983050847458	0.236753364448717	0.625703840619809	0.31369820789455	KIF21A
GO:0016604	nuclear body	18718	318	17	1	0.00314465408805031	0.252798226358323	0.597225977405061	0.326787951146125	MKI67
GO:0016324	apical plasma membrane	18718	345	17	1	0.00289855072463768	0.271228368941341	0.566664887701974	0.34226437033074	MARVELD2
GO:0005759	mitochondrial matrix	18718	373	17	1	0.00268096514745308	0.289888662010809	0.537768770234631	0.350768676526935	CCNB1
GO:0062023	collagen-containing extracellular matrix	18718	375	17	1	0.00266666666666667	0.291204184286512	0.535802388976146	0.350768676526935	SERPINE1
GO:0005813	centrosome	18718	520	17	1	0.00192307692307692	0.380699426904405	0.419417776961419	0.448379325020744	CCNB1
GO:0043231	intracellular membrane-bounded organelle	18718	869	17	1	0.00115074798619102	0.554475212255717	0.256117864160782	0.638851874990282	E2F5
GO:0016020	membrane	18718	2097	17	2	0.000953743443013829	0.582897001666316	0.234408178619692	0.644220231357587	CCNB1;MKI67
GO:0070062	extracellular exosome	18718	2099	17	2	0.000952834683182468	0.583444737833286	0.234000272764512	0.644220231357587	SERPINE1;PSAT1
GO:0005886	plasma membrane	18718	4696	17	4	0.000851788756388416	0.650185035584921	0.186963030283882	0.703261365020425	SERPINE1;SOX11;KIF21A;AQP3
GO:0005829	cytosol	18718	5215	17	4	0.000767018216682646	0.740020008379383	0.130756537821342	0.784421208882146	CCNB1;KIF21A;PEG10;PSAT1
GO:0005615	extracellular space	18718	1617	17	1	0.000618429189857761	0.784892012557378	0.105190090485951	0.815672091481197	SERPINE1
GO:0005576	extracellular region	18718	1865	17	1	0.000536193029490617	0.832215123048624	0.0797643964535609	0.848219260030328	SERPINE1
GO:0016021	integral component of membrane	18718	3690	17	2	0.000542005420054201	0.87630518891664	0.0573446166861191	0.87630518891664	MARVELD2;AQP3
