# Supplementary material for: Construction and analysis of a survival-associated competing endogenous RNA network in breast cancer
Source: Front Surg. 2023 Jan 6;9:1021195. doi: 10.3389/fsurg.2022.1021195 (PMC9852745; doi:10.3389/fsurg.2022.1021195)
Supplement: Supplementary file 8 [file Datasheet8.zip › Figure_5/GO.MF.(Sample).enrichment.xls]

TermID	Term	bg_pro_num	bg_term_num	fg_pronum	fg_termnum	Ratio	pvalue	Enrichment	FDR	IDs
GO:0001228	DNA-binding transcription activator activity, RNA polymerase II-specific	18035	444	17	4	0.00900900900900901	0.000668551112650884	3.1748653840734	0.021208760743	HOXC13;SOX11;E2F2;SIX4
GO:0004648	O-phospho-L-serine:2-oxoglutarate aminotransferase activity	18035	1	17	1	1	0.00094261158857778	3.0256672252761	0.021208760743	PSAT1
GO:0008134	transcription factor binding	18035	295	17	3	0.0101694915254237	0.00248516646821176	2.60464451485646	0.0317004598509793	CBX3;E2F2;E2F5
GO:0000978	RNA polymerase II cis-regulatory region sequence-specific DNA binding	18035	1189	17	5	0.00420521446593776	0.00391690090527932	2.40705741564508	0.0317004598509793	SOX11;SIX4;E2F5;E2F2;HOXC13
GO:0015254	glycerol channel activity	18035	5	17	1	0.2	0.0047047019236296	2.32746788701327	0.0317004598509793	AQP3
GO:0000981	DNA-binding transcription factor activity, RNA polymerase II-specific	18035	1265	17	5	0.00395256916996047	0.00511338667809097	2.291291364361	0.0317004598509793	HOXC13;SOX11;E2F2;E2F5;SIX4
GO:0015204	urea transmembrane transporter activity	18035	7	17	1	0.142857142857143	0.00658074320532309	2.18172505596905	0.0317004598509793	AQP3
GO:0005113	patched binding	18035	8	17	1	0.125	0.00751751530236666	2.12392567919331	0.0317004598509793	CCNB1
GO:0003700	DNA-binding transcription factor activity	18035	445	17	3	0.00674157303370787	0.00784277525110741	2.10553023030451	0.0317004598509793	SOX11;E2F2;E2F5
GO:0046983	protein dimerization activity	18035	144	17	2	0.0138888888888889	0.00795958545686245	2.09910955016249	0.0317004598509793	E2F2;E2F5
GO:0003677	DNA binding	18035	888	17	4	0.0045045045045045	0.00830690859271786	2.08056056838352	0.0317004598509793	TMPO;MKI67;E2F2;PEG10
GO:0061575	cyclin-dependent protein serine/threonine kinase activator activity	18035	9	17	1	0.111111111111111	0.00845345596026115	2.07296570553223	0.0317004598509793	CCNB1
GO:1990226	histone methyltransferase binding	18035	10	17	1	0.1	0.00938856587087222	2.02740074233814	0.0324988818607115	CBX3
GO:0001216	DNA-binding transcription activator activity	18035	12	17	1	0.0833333333333333	0.0112562962150248	1.94860448674797	0.0342813319582905	E2F5
GO:0005521	lamin binding	18035	13	17	1	0.0769230769230769	0.0121889180296144	1.91403484357135	0.0342813319582905	TMPO
GO:0015250	water channel activity	18035	13	17	1	0.0769230769230769	0.0121889180296144	1.91403484357135	0.0342813319582905	AQP3
GO:1990837	sequence-specific double-stranded DNA binding	18035	552	17	3	0.00543478260869565	0.0140821523681563	1.85133096094863	0.0372762856804137	HOXC13;E2F2;SIX4
GO:0044389	ubiquitin-like protein ligase binding	18035	24	17	1	0.0416666666666667	0.0223932623234384	1.64988263237632	0.0503848402277364	CCNB1
GO:0016018	cyclosporin A binding	18035	24	17	1	0.0416666666666667	0.0223932623234384	1.64988263237632	0.0503848402277364	PPIL1
GO:0008327	methyl-CpG binding	18035	24	17	1	0.0416666666666667	0.0223932623234384	1.64988263237632	0.0503848402277364	ERH
GO:0016538	cyclin-dependent protein serine/threonine kinase regulator activity	18035	33	17	1	0.0303030303030303	0.0306683908496667	1.51330901056606	0.0646031638515075	CCNB1
GO:0097718	disordered domain specific binding	18035	34	17	1	0.0294117647058824	0.0315837689940703	1.50053604545953	0.0646031638515075	PPIL1
GO:0003755	peptidyl-prolyl cis-trans isomerase activity	18035	46	17	1	0.0217391304347826	0.0425050375718042	1.37155959559707	0.0831620300317909	PPIL1
GO:0000987	cis-regulatory region sequence-specific DNA binding	18035	51	17	1	0.0196078431372549	0.047021264591079	1.32770569512724	0.0881648711082732	E2F2
GO:0030170	pyridoxal phosphate binding	18035	55	17	1	0.0181818181818182	0.0506198031257824	1.29567954826415	0.0911156456264083	PSAT1
GO:0003777	microtubule motor activity	18035	59	17	1	0.0169491525423729	0.0542055497128074	1.26595624692541	0.093817297579859	KIF21A
GO:0005515	protein binding	18035	12320	17	15	0.00121753246753247	0.0585182009137427	1.23270903431099	0.0975303348562378	SERPINE1;CCNB1;HOXC13;TMPO;MKI67;ERH;CBX3;E2F2;E2F5;KIF21A;PEG10;MARVELD2;AQP3;PPIL1;PSAT1
GO:0004867	serine-type endopeptidase inhibitor activity	18035	99	17	1	0.0101010101010101	0.0893687738362289	1.04881420066228	0.140014991284552	SERPINE1
GO:0002020	protease binding	18035	100	17	1	0.01	0.0902318832722672	1.04463997817242	0.140014991284552	SERPINE1
GO:0003723	RNA binding	18035	1380	17	3	0.00217391304347826	0.136284947820622	0.865552107770825	0.204427421730933	MKI67;ERH;PEG10
GO:0042802	identical protein binding	18035	1457	17	3	0.00205902539464653	0.153400168203483	0.814174164182314	0.222677663521186	CBX3;AQP3;PSAT1
GO:0008022	protein C-terminus binding	18035	185	17	1	0.00540540540540541	0.16084672969073	0.793587764676269	0.226190713627589	MKI67
GO:0000976	transcription regulatory region sequence-specific DNA binding	18035	204	17	1	0.00490196078431373	0.175909484404206	0.754710744321008	0.239876569642099	SOX11
GO:0019904	protein domain specific binding	18035	229	17	1	0.00436681222707424	0.195341439676676	0.70920561583229	0.253127853864081	CBX3
GO:0016887	ATPase activity	18035	231	17	1	0.00432900432900433	0.196877219672063	0.705804532430036	0.253127853864081	KIF21A
GO:0043565	sequence-specific DNA binding	18035	247	17	1	0.00404858299595142	0.209064521791976	0.67971966061736	0.260685662428228	E2F2
GO:0008017	microtubule binding	18035	254	17	1	0.00393700787401575	0.214341544663209	0.66889364384702	0.260685662428228	KIF21A
GO:0045296	cadherin binding	18035	307	17	1	0.00325732899022801	0.253234251163452	0.596477554242058	0.299882665851457	TMPO
GO:0000977	RNA polymerase II transcription regulatory region sequence-specific DNA binding	18035	343	17	1	0.00291545189504373	0.278610533102823	0.555002468737749	0.315628943581871	E2F2
GO:0005102	signaling receptor binding	18035	356	17	1	0.00280898876404494	0.287573037485705	0.541251835327062	0.315628943581871	SERPINE1
GO:0019899	enzyme binding	18035	356	17	1	0.00280898876404494	0.287573037485705	0.541251835327062	0.315628943581871	CBX3
GO:0003682	chromatin binding	18035	412	17	1	0.00242718446601942	0.324996233119962	0.48812167269711	0.348210249771388	HOXC13
GO:0019901	protein kinase binding	18035	456	17	1	0.00219298245614035	0.353093781464903	0.452109930976296	0.369516748044665	CCNB1
GO:0005524	ATP binding	18035	1478	17	2	0.0013531799729364	0.411628709837001	0.385494342148295	0.420983907787841	MKI67;KIF21A
GO:0008270	zinc ion binding	18035	826	17	1	0.00121065375302663	0.549480073876323	0.260048052034787	0.549480073876323	PEG10
