# Supplementary material for: Construction and analysis of a survival-associated competing endogenous RNA network in breast cancer
Source: Front Surg. 2023 Jan 6;9:1021195. doi: 10.3389/fsurg.2022.1021195 (PMC9852745; doi:10.3389/fsurg.2022.1021195)
Supplement: Supplementary file 8 [file Datasheet8.zip › Figure_5/KEGG.(Sample).enrichment.xls]

TermID	Term	bg_pro_num	bg_term_num	fg_pronum	fg_termnum	Ratio	pvalue	Enrichment	FDR	IDs
path:hsa04218	Cellular senescence	8067	156	10	4	0.0256410256410256	2.58118264755432e-05	4.58818126317468	0.00110990853844836	E2F2;E2F5;CCNB1;SERPINE1
path:hsa04110	Cell cycle	8067	124	10	3	0.0241935483870968	0.00039314808091664	3.40544383992484	0.00845268373970775	E2F2;E2F5;CCNB1
path:hsa04115	p53 signaling pathway	8067	73	10	2	0.0273972602739726	0.00346811174966821	2.45990691711211	0.0497096017452443	CCNB1;SERPINE1
path:hsa00750	Vitamin B6 metabolism	8067	6	10	1	0.166666666666667	0.00741698921683986	2.12977235238504	0.0797326340810285	PSAT1
path:hsa00260	Glycine, serine and threonine metabolism	8067	40	10	1	0.025	0.0485193107800675	1.31408537694272	0.24144026140046	PSAT1
path:hsa05219	Bladder cancer	8067	41	10	1	0.024390243902439	0.0497046610843156	1.30360288313225	0.24144026140046	E2F2
path:hsa04962	Vasopressin-regulated water reabsorption	8067	44	10	1	0.0227272727272727	0.0532527421009681	1.27365802453414	0.24144026140046	AQP3
path:hsa00270	Cysteine and methionine metabolism	8067	50	10	1	0.02	0.0603131586232512	1.21958792676487	0.24144026140046	PSAT1
path:hsa05223	Non-small cell lung cancer	8067	72	10	1	0.0138888888888889	0.0857977686102807	1.06652400693968	0.24144026140046	E2F2
path:hsa05218	Melanoma	8067	72	10	1	0.0138888888888889	0.0857977686102807	1.06652400693968	0.24144026140046	E2F2
path:hsa05214	Glioma	8067	75	10	1	0.0133333333333333	0.089224310168727	1.04951680107556	0.24144026140046	E2F2
path:hsa05212	Pancreatic cancer	8067	76	10	1	0.0131578947368421	0.090363919390238	1.04400494051575	0.24144026140046	E2F2
path:hsa05220	Chronic myeloid leukemia	8067	76	10	1	0.0131578947368421	0.090363919390238	1.04400494051575	0.24144026140046	E2F2
path:hsa04610	Complement and coagulation cascades	8067	85	10	1	0.0117647058823529	0.100562798666621	0.99756264872149	0.24144026140046	SERPINE1
path:hsa05222	Small cell lung cancer	8067	92	10	1	0.0108695652173913	0.108423981547935	0.964874648590678	0.24144026140046	E2F2
path:hsa04350	TGF-beta signaling pathway	8067	94	10	1	0.0106382978723404	0.110658647056937	0.956014643893226	0.24144026140046	E2F5
path:hsa01522	Endocrine resistance	8067	97	10	1	0.0103092783505155	0.114001194400718	0.943090598497531	0.24144026140046	E2F2
path:hsa05215	Prostate cancer	8067	97	10	1	0.0103092783505155	0.114001194400718	0.943090598497531	0.24144026140046	E2F2
path:hsa04933	AGE-RAGE signaling pathway in diabetic complications	8067	100	10	1	0.01	0.117332430966835	0.930581931249751	0.24144026140046	SERPINE1
path:hsa04914	Progesterone-mediated oocyte maturation	8067	100	10	1	0.01	0.117332430966835	0.930581931249751	0.24144026140046	CCNB1
path:hsa05142	Chagas disease	8067	102	10	1	0.00980392156862745	0.119546988389684	0.922461360093721	0.24144026140046	SERPINE1
path:hsa04066	HIF-1 signaling pathway	8067	109	10	1	0.00917431192660551	0.127258615895282	0.89531280459744	0.24144026140046	SERPINE1
path:hsa04114	Oocyte meiosis	8067	129	10	1	0.00775193798449612	0.148958035895409	0.826936062768543	0.24144026140046	CCNB1
path:hsa04068	FoxO signaling pathway	8067	131	10	1	0.00763358778625954	0.151101042832236	0.820732538343154	0.24144026140046	CCNB1
path:hsa04371	Apelin signaling pathway	8067	137	10	1	0.0072992700729927	0.15750095542258	0.802716807375993	0.24144026140046	SERPINE1
path:hsa05224	Breast cancer	8067	147	10	1	0.00680272108843537	0.168071034400038	0.774507127037383	0.24144026140046	E2F2
path:hsa05226	Gastric cancer	8067	149	10	1	0.00671140939597315	0.170170671316699	0.76911528786414	0.24144026140046	E2F2
path:hsa03040	Spliceosome	8067	151	10	1	0.00662251655629139	0.172265537838756	0.763801595584059	0.24144026140046	PPIL1
path:hsa04934	Cushing syndrome	8067	155	10	1	0.00645161290322581	0.176440998228225	0.753400493832967	0.24144026140046	E2F2
path:hsa04390	Hippo signaling pathway	8067	157	10	1	0.00636942675159236	0.178521611317648	0.748309201916625	0.24144026140046	SERPINE1
path:hsa05160	Hepatitis C	8067	157	10	1	0.00636942675159236	0.178521611317648	0.748309201916625	0.24144026140046	E2F2
path:hsa05161	Hepatitis B	8067	162	10	1	0.00617283950617284	0.183702462684234	0.735885021576585	0.24144026140046	E2F2
path:hsa05225	Hepatocellular carcinoma	8067	168	10	1	0.00595238095238095	0.189880655853679	0.721519276884466	0.24144026140046	E2F2
path:hsa04530	Tight junction	8067	169	10	1	0.00591715976331361	0.190906253200364	0.719179845907358	0.24144026140046	MARVELD2
path:hsa05202	Transcriptional misregulation in cancer	8067	192	10	1	0.00520833333333333	0.214174816727769	0.669231596058504	0.25701182413844	SIX4
path:hsa05167	Kaposi sarcoma-associated herpesvirus infection	8067	193	10	1	0.00518134715025907	0.215172689976369	0.667212850780804	0.25701182413844	E2F2
path:hsa05169	Epstein-Barr virus infection	8067	202	10	1	0.00495049504950495	0.224102362360753	0.649553565353239	0.260443285986821	E2F2
path:hsa05170	Human immunodeficiency virus 1 infection	8067	212	10	1	0.00471698113207547	0.233916889377769	0.630938419923381	0.264695427453791	CCNB1
path:hsa05166	Human T-cell leukemia virus 1 infection	8067	219	10	1	0.0045662100456621	0.240720425840913	0.618487056988668	0.264996845603808	E2F2
path:hsa05163	Human cytomegalovirus infection	8067	225	10	1	0.00444444444444444	0.246508693584938	0.60816775991864	0.264996845603808	E2F2
path:hsa05131	Shigellosis	8067	246	10	1	0.0040650406504065	0.266456238112924	0.574374107863274	0.279454103386725	CBX3
path:hsa05206	MicroRNAs in cancer	8067	310	10	1	0.0032258064516129	0.324352070567256	0.488983325317959	0.332074738914095	E2F2
path:hsa05200	Pathways in cancer	8067	531	10	1	0.00188323917137476	0.494038481127801	0.306239222148049	0.494038481127801	E2F2
