# Supplementary material for: Construction and analysis of a survival-associated competing endogenous RNA network in breast cancer
Source: Front Surg. 2023 Jan 6;9:1021195. doi: 10.3389/fsurg.2022.1021195 (PMC9852745; doi:10.3389/fsurg.2022.1021195)
Supplement: Supplementary file 9 [file Datasheet9.zip]

Archive with 13 entries (12 files):
- Figure_6/
- Figure_6/Bubble_figure.Code.R
- Figure_6/GO.BP.(Sample).enrichment.pdf
- Figure_6/GO.BP.(Sample).enrichment.png
- Figure_6/GO.BP.(Sample).enrichment.xls
- Figure_6/GO.CC.(Sample).enrichment.pdf
- Figure_6/GO.CC.(Sample).enrichment.png
- Figure_6/GO.CC.(Sample).enrichment.xls
- Figure_6/GO.MF.(Sample).enrichment.pdf
- Figure_6/GO.MF.(Sample).enrichment.png
- Figure_6/GO.MF.(Sample).enrichment.xls
- Figure_6/KEGG.(Sample).enrichment.png
- Figure_6/KEGG.(Sample).enrichment.xls
