# Supplementary material for: Construction and analysis of a survival-associated competing endogenous RNA network in breast cancer
Source: Front Surg. 2023 Jan 6;9:1021195. doi: 10.3389/fsurg.2022.1021195 (PMC9852745; doi:10.3389/fsurg.2022.1021195)
Supplement: Supplementary file 9 [file Datasheet9.zip › Figure_6/GO.BP.(Sample).enrichment.xls]

TermID	Term	bg_pro_num	bg_term_num	fg_pronum	fg_termnum	Ratio	pvalue	Enrichment	FDR	IDs
GO:0051387	negative regulation of neurotrophin TRK receptor signaling pathway	17815	4	27	2	0.5	1.32473205709634e-05	4.87787195409846	0.00266103762418361	SPRY2;SPRY1
GO:0070120	ciliary neurotrophic factor-mediated signaling pathway	17815	5	27	2	0.4	2.2058212707242e-05	4.65642967969402	0.00266103762418361	IL6R;LIFR
GO:0043407	negative regulation of MAP kinase activity	17815	39	27	3	0.0769230769230769	2.73583667582161e-05	4.56290983272188	0.00266103762418361	IRAK3;SPRY1;SPRY2
GO:1902747	negative regulation of lens fiber cell differentiation	17815	6	27	2	0.333333333333333	3.30563680022809e-05	4.4807448653205	0.00266103762418361	SPRY2;SPRY1
GO:0060449	bud elongation involved in lung branching	17815	7	27	2	0.285714285714286	4.62356275070462e-05	4.33502324377764	0.00297757441145378	SPRY2;SPRY1
GO:0019221	cytokine-mediated signaling pathway	17815	284	27	5	0.0176056338028169	6.01818425080888e-05	4.2205345201711	0.00322975888126743	IL6R;CXCL2;PIK3R1;LIFR;IRAK3
GO:0030512	negative regulation of transforming growth factor beta receptor signaling pathway	17815	76	27	3	0.0394736842105263	0.000202731168960493	3.69307947544656	0.00843603221297245	SPRY2;SPRY1;SKI
GO:0048513	animal organ development	17815	15	27	2	0.133333333333333	0.000229454484053809	3.63930345080089	0.00843603221297245	SPRY1;SPRY2
GO:0008285	negative regulation of cell population proliferation	17815	384	27	5	0.0130208333333333	0.000247496259500211	3.60643136032918	0.00843603221297245	SPRY2;SPRY1;SKI;BTG2;AXIN2
GO:0040037	negative regulation of fibroblast growth factor receptor signaling pathway	17815	16	27	2	0.125	0.000261988578042623	3.58171764227259	0.00843603221297245	SPRY1;SPRY2
GO:0045671	negative regulation of osteoclast differentiation	17815	23	27	2	0.0869565217391304	0.000548756306992042	3.26062047526718	0.0160485876697281	PIK3R1;FBN1
GO:0001656	metanephros development	17815	24	27	2	0.0833333333333333	0.000598084012536452	3.22323780661648	0.0160485876697281	SPRY1;FBN1
GO:0046580	negative regulation of Ras protein signal transduction	17815	25	27	2	0.08	0.000649484071679319	3.18743149534785	0.0160872208523647	SPRY2;SPRY1
GO:0051497	negative regulation of stress fiber assembly	17815	27	27	2	0.0740740740740741	0.000758477559643019	3.12005726374657	0.0174449838717894	PIK3R1;WASF2
GO:0000132	establishment of mitotic spindle orientation	17815	28	27	2	0.0714285714285714	0.000816059173035545	3.0882783491002	0.0175180702478297	SPRY2;SPRY1
GO:0010592	positive regulation of lamellipodium assembly	17815	29	27	2	0.0689655172413793	0.000875689509128249	3.05764985316431	0.017623251371206	PIK3R1;WASF2
GO:0043330	response to exogenous dsRNA	17815	32	27	2	0.0625	0.00106681413669863	2.9719112379676	0.0190841195564978	RFTN2;IRAK3
GO:0010719	negative regulation of epithelial to mesenchymal transition	17815	32	27	2	0.0625	0.00106681413669863	2.9719112379676	0.0190841195564978	SPRY2;SPRY1
GO:0042059	negative regulation of epidermal growth factor receptor signaling pathway	17815	36	27	2	0.0555555555555556	0.00134997387900628	2.86967463469995	0.0203339882121807	SPRY2;SPRY1
GO:0048870	cell motility	17815	36	27	2	0.0555555555555556	0.00134997387900628	2.86967463469995	0.0203339882121807	SKI;ENPP2
GO:0010933	positive regulation of macrophage tolerance induction	17815	1	27	1	1	0.00151557676115632	2.81942206252805	0.0203339882121807	IRAK3
GO:0032423	regulation of mismatch repair	17815	1	27	1	1	0.00151557676115632	2.81942206252805	0.0203339882121807	AXIN2
GO:0043244	regulation of protein-containing complex disassembly	17815	1	27	1	1	0.00151557676115632	2.81942206252805	0.0203339882121807	IRAK3
GO:0061181	regulation of chondrocyte development	17815	1	27	1	1	0.00151557676115632	2.81942206252805	0.0203339882121807	AXIN2
GO:0043010	camera-type eye development	17815	39	27	2	0.0512820512820513	0.00158338544190121	2.80041335240568	0.0203940044916875	SKI;FBN1
GO:0034097	response to cytokine	17815	42	27	2	0.0476190476190476	0.00183465958773958	2.73644450518892	0.0227215533558517	IL6R;LIFR
GO:0034260	negative regulation of GTPase activity	17815	44	27	2	0.0454545454545455	0.00201202283198715	2.69636709531106	0.0239952352555505	SPRY2;SPRY1
GO:0045668	negative regulation of osteoblast differentiation	17815	45	27	2	0.0444444444444444	0.00210364146258466	2.67702827786891	0.0241918768197235	SKI;AXIN2
GO:0071560	cellular response to transforming growth factor beta stimulus	17815	54	27	2	0.037037037037037	0.00301529912042584	2.52066959897765	0.0286858577191796	FBN1;ZFP36L2
GO:0070884	regulation of calcineurin-NFAT signaling cascade	17815	2	27	1	0.5	0.00302894149829847	2.51870911465378	0.0286858577191796	NFAT5
GO:0031345	negative regulation of cell projection organization	17815	2	27	1	0.5	0.00302894149829847	2.51870911465378	0.0286858577191796	SPRY2
GO:0060940	epithelial to mesenchymal transition involved in cardiac fibroblast development	17815	2	27	1	0.5	0.00302894149829847	2.51870911465378	0.0286858577191796	SPRY1
GO:0002384	hepatic immune response	17815	2	27	1	0.5	0.00302894149829847	2.51870911465378	0.0286858577191796	IL6R
GO:0071670	smooth muscle cell chemotaxis	17815	2	27	1	0.5	0.00302894149829847	2.51870911465378	0.0286858577191796	PARVA
GO:0034446	substrate adhesion-dependent cell spreading	17815	56	27	2	0.0357142857142857	0.00323893075777618	2.48959833628657	0.0297981629715408	PIK3R1;PARVA
GO:0000381	regulation of alternative mRNA splicing, via spliceosome	17815	57	27	2	0.0350877192982456	0.00335358226905671	2.47449103521296	0.0299959302954516	FAM172A;MBNL3
GO:0035019	somatic stem cell population maintenance	17815	61	27	2	0.0327868852459016	0.00383096356348439	2.41669197859717	0.0311044965049093	SKI;ZFP36L2
GO:0048010	vascular endothelial growth factor receptor signaling pathway	17815	64	27	2	0.03125	0.00420855910109166	2.37586656961728	0.0311044965049093	PIK3R1;WASF2
GO:0070252	actin-mediated cell contraction	17815	3	27	1	0.333333333333333	0.00454009731593397	2.34293483804154	0.0311044965049093	PARVA
GO:0043585	nose morphogenesis	17815	3	27	1	0.333333333333333	0.00454009731593397	2.34293483804154	0.0311044965049093	SKI
GO:0030241	skeletal muscle myosin thick filament assembly	17815	3	27	1	0.333333333333333	0.00454009731593397	2.34293483804154	0.0311044965049093	MYH11
GO:0070602	regulation of centromeric sister chromatid cohesion	17815	3	27	1	0.333333333333333	0.00454009731593397	2.34293483804154	0.0311044965049093	AXIN2
GO:0048050	post-embryonic eye morphogenesis	17815	3	27	1	0.333333333333333	0.00454009731593397	2.34293483804154	0.0311044965049093	FBN1
GO:0033227	dsRNA transport	17815	3	27	1	0.333333333333333	0.00454009731593397	2.34293483804154	0.0311044965049093	RFTN2
GO:0038154	interleukin-11-mediated signaling pathway	17815	3	27	1	0.333333333333333	0.00454009731593397	2.34293483804154	0.0311044965049093	IL6R
GO:0060437	lung growth	17815	3	27	1	0.333333333333333	0.00454009731593397	2.34293483804154	0.0311044965049093	SPRY2
GO:0002317	plasma cell differentiation	17815	3	27	1	0.333333333333333	0.00454009731593397	2.34293483804154	0.0311044965049093	ITM2A
GO:0070373	negative regulation of ERK1 and ERK2 cascade	17815	70	27	2	0.0285714285714286	0.00501340548054933	2.29986716854801	0.0336315950986851	SPRY2;SPRY1
GO:0035582	sequestering of BMP in extracellular matrix	17815	4	27	1	0.25	0.00604904731438838	2.21831301851837	0.0347820220577332	FBN1
GO:0035583	sequestering of TGFbeta in extracellular matrix	17815	4	27	1	0.25	0.00604904731438838	2.21831301851837	0.0347820220577332	FBN1
GO:0044791	positive regulation by host of viral release from host cell	17815	4	27	1	0.25	0.00604904731438838	2.21831301851837	0.0347820220577332	ZNF502
GO:0043242	negative regulation of protein-containing complex disassembly	17815	4	27	1	0.25	0.00604904731438838	2.21831301851837	0.0347820220577332	IRAK3
GO:1901991	negative regulation of mitotic cell cycle phase transition	17815	4	27	1	0.25	0.00604904731438838	2.21831301851837	0.0347820220577332	ZFP36L2
GO:1901031	regulation of response to reactive oxygen species	17815	4	27	1	0.25	0.00604904731438838	2.21831301851837	0.0347820220577332	SESN1
GO:0003413	chondrocyte differentiation involved in endochondral bone morphogenesis	17815	4	27	1	0.25	0.00604904731438838	2.21831301851837	0.0347820220577332	AXIN2
GO:0031048	heterochromatin assembly by small RNA	17815	4	27	1	0.25	0.00604904731438838	2.21831301851837	0.0347820220577332	FAM172A
GO:0050731	positive regulation of peptidyl-tyrosine phosphorylation	17815	85	27	2	0.0235294117647059	0.00730837608239085	2.13617911234514	0.0380150915299745	IL6R;ENPP2
GO:0043570	maintenance of DNA repeat elements	17815	5	27	1	0.2	0.0075557945898086	2.12171985722522	0.0380150915299745	AXIN2
GO:0010936	negative regulation of macrophage cytokine production	17815	5	27	1	0.2	0.0075557945898086	2.12171985722522	0.0380150915299745	IRAK3
GO:1900103	positive regulation of endoplasmic reticulum unfolded protein response	17815	5	27	1	0.2	0.0075557945898086	2.12171985722522	0.0380150915299745	PIK3R1
GO:0072673	lamellipodium morphogenesis	17815	5	27	1	0.2	0.0075557945898086	2.12171985722522	0.0380150915299745	WASF2
GO:0010626	negative regulation of Schwann cell proliferation	17815	5	27	1	0.2	0.0075557945898086	2.12171985722522	0.0380150915299745	SKI
GO:2001205	negative regulation of osteoclast development	17815	5	27	1	0.2	0.0075557945898086	2.12171985722522	0.0380150915299745	FBN1
GO:0072126	positive regulation of glomerular mesangial cell proliferation	17815	5	27	1	0.2	0.0075557945898086	2.12171985722522	0.0380150915299745	IL6R
GO:0001667	ameboidal-type cell migration	17815	6	27	1	0.166666666666667	0.00906034223417029	2.04285539751032	0.0416775742771833	WASF2
GO:0120183	positive regulation of focal adhesion disassembly	17815	6	27	1	0.166666666666667	0.00906034223417029	2.04285539751032	0.0416775742771833	PIK3R1
GO:0072189	ureter development	17815	6	27	1	0.166666666666667	0.00906034223417029	2.04285539751032	0.0416775742771833	NFIA
GO:0030149	sphingolipid catabolic process	17815	6	27	1	0.166666666666667	0.00906034223417029	2.04285539751032	0.0416775742771833	ENPP2
GO:0031064	negative regulation of histone deacetylation	17815	6	27	1	0.166666666666667	0.00906034223417029	2.04285539751032	0.0416775742771833	SKI
GO:0001957	intramembranous ossification	17815	6	27	1	0.166666666666667	0.00906034223417029	2.04285539751032	0.0416775742771833	AXIN2
GO:0010573	vascular endothelial growth factor production	17815	7	27	1	0.142857142857143	0.0105626933352808	1.97622532881838	0.044171263038447	IL6R
GO:2000394	positive regulation of lamellipodium morphogenesis	17815	7	27	1	0.142857142857143	0.0105626933352808	1.97622532881838	0.044171263038447	ENPP2
GO:0072540	T-helper 17 cell lineage commitment	17815	7	27	1	0.142857142857143	0.0105626933352808	1.97622532881838	0.044171263038447	IL6R
GO:0010536	positive regulation of activation of Janus kinase activity	17815	7	27	1	0.142857142857143	0.0105626933352808	1.97622532881838	0.044171263038447	IL6R
GO:0042985	negative regulation of amyloid precursor protein biosynthetic process	17815	7	27	1	0.142857142857143	0.0105626933352808	1.97622532881838	0.044171263038447	ITM2A
GO:0038165	oncostatin-M-mediated signaling pathway	17815	7	27	1	0.142857142857143	0.0105626933352808	1.97622532881838	0.044171263038447	LIFR
GO:0032494	response to peptidoglycan	17815	7	27	1	0.142857142857143	0.0105626933352808	1.97622532881838	0.044171263038447	IRAK3
GO:1990314	cellular response to insulin-like growth factor stimulus	17815	8	27	1	0.125	0.0120628509767874	1.91855003737337	0.0446395006921287	FBN1
GO:0001960	negative regulation of cytokine-mediated signaling pathway	17815	8	27	1	0.125	0.0120628509767874	1.91855003737337	0.0446395006921287	IRAK3
GO:0002237	response to molecule of bacterial origin	17815	8	27	1	0.125	0.0120628509767874	1.91855003737337	0.0446395006921287	CXCL2
GO:0044794	positive regulation by host of viral process	17815	8	27	1	0.125	0.0120628509767874	1.91855003737337	0.0446395006921287	ZNF502
GO:0001759	organ induction	17815	8	27	1	0.125	0.0120628509767874	1.91855003737337	0.0446395006921287	SPRY1
GO:0048103	somatic stem cell division	17815	8	27	1	0.125	0.0120628509767874	1.91855003737337	0.0446395006921287	ZFP36L2
GO:0001959	regulation of cytokine-mediated signaling pathway	17815	8	27	1	0.125	0.0120628509767874	1.91855003737337	0.0446395006921287	LIFR
GO:0014902	myotube differentiation	17815	8	27	1	0.125	0.0120628509767874	1.91855003737337	0.0446395006921287	SKI
GO:0048739	cardiac muscle fiber development	17815	8	27	1	0.125	0.0120628509767874	1.91855003737337	0.0446395006921287	MYH11
GO:0032926	negative regulation of activin receptor signaling pathway	17815	8	27	1	0.125	0.0120628509767874	1.91855003737337	0.0446395006921287	SKI
GO:0006935	chemotaxis	17815	111	27	2	0.018018018018018	0.0121996150959855	1.91365387131923	0.0446395006921287	CXCL2;ENPP2
GO:0097011	cellular response to granulocyte macrophage colony-stimulating factor stimulus	17815	9	27	1	0.111111111111111	0.0135608182381802	1.86771410504082	0.0469525104590756	ZFP36L2
GO:0048861	leukemia inhibitory factor signaling pathway	17815	9	27	1	0.111111111111111	0.0135608182381802	1.86771410504082	0.0469525104590756	LIFR
GO:0045577	regulation of B cell differentiation	17815	9	27	1	0.111111111111111	0.0135608182381802	1.86771410504082	0.0469525104590756	ZFP36L2
GO:0048048	embryonic eye morphogenesis	17815	9	27	1	0.111111111111111	0.0135608182381802	1.86771410504082	0.0469525104590756	FBN1
GO:0000288	nuclear-transcribed mRNA catabolic process, deadenylation-dependent decay	17815	9	27	1	0.111111111111111	0.0135608182381802	1.86771410504082	0.0469525104590756	ZFP36L2
GO:0071233	cellular response to leucine	17815	10	27	1	0.1	0.0150565981947995	1.82227313916524	0.0489719658457116	SESN1
GO:0048251	elastic fiber assembly	17815	10	27	1	0.1	0.0150565981947995	1.82227313916524	0.0489719658457116	MYH11
GO:2000601	positive regulation of Arp2/3 complex-mediated actin nucleation	17815	10	27	1	0.1	0.0150565981947995	1.82227313916524	0.0489719658457116	WASF2
GO:2000178	negative regulation of neural precursor cell proliferation	17815	10	27	1	0.1	0.0150565981947995	1.82227313916524	0.0489719658457116	BTG2
GO:0060074	synapse maturation	17815	10	27	1	0.1	0.0150565981947995	1.82227313916524	0.0489719658457116	NFIA
GO:1990253	cellular response to leucine starvation	17815	10	27	1	0.1	0.0150565981947995	1.82227313916524	0.0489719658457116	SESN1
GO:0002089	lens morphogenesis in camera-type eye	17815	11	27	1	0.0909090909090909	0.0165501939178408	1.78119691325051	0.0517394411800461	SKI
GO:0003139	secondary heart field specification	17815	11	27	1	0.0909090909090909	0.0165501939178408	1.78119691325051	0.0517394411800461	AXIN2
GO:1900747	negative regulation of vascular endothelial growth factor signaling pathway	17815	11	27	1	0.0909090909090909	0.0165501939178408	1.78119691325051	0.0517394411800461	SPRY2
GO:0098974	postsynaptic actin cytoskeleton organization	17815	11	27	1	0.0909090909090909	0.0165501939178408	1.78119691325051	0.0517394411800461	WASF2
GO:0038096	Fc-gamma receptor signaling pathway involved in phagocytosis	17815	135	27	2	0.0148148148148148	0.017676786163331	1.75259669172142	0.0528127084431184	PIK3R1;WASF2
GO:0033173	calcineurin-NFAT signaling cascade	17815	12	27	1	0.0833333333333333	0.0180416084743572	1.7437247461512	0.0528127084431184	NFAT5
GO:0009395	phospholipid catabolic process	17815	12	27	1	0.0833333333333333	0.0180416084743572	1.7437247461512	0.0528127084431184	ENPP2
GO:0060396	growth hormone receptor signaling pathway	17815	12	27	1	0.0833333333333333	0.0180416084743572	1.7437247461512	0.0528127084431184	PIK3R1
GO:0048009	insulin-like growth factor receptor signaling pathway	17815	12	27	1	0.0833333333333333	0.0180416084743572	1.7437247461512	0.0528127084431184	PIK3R1
GO:0034638	phosphatidylcholine catabolic process	17815	12	27	1	0.0833333333333333	0.0180416084743572	1.7437247461512	0.0528127084431184	ENPP2
GO:1904996	positive regulation of leukocyte adhesion to vascular endothelial cell	17815	12	27	1	0.0833333333333333	0.0180416084743572	1.7437247461512	0.0528127084431184	NFAT5
GO:0032496	response to lipopolysaccharide	17815	138	27	2	0.0144927536231884	0.0184228790514873	1.73464249908658	0.0534429464376477	GNG12;IRAK3
GO:0060213	positive regulation of nuclear-transcribed mRNA poly(A) tail shortening	17815	13	27	1	0.0769230769230769	0.0195308449272688	1.70927896821685	0.0542149316084529	BTG2
GO:0046626	regulation of insulin receptor signaling pathway	17815	13	27	1	0.0769230769230769	0.0195308449272688	1.70927896821685	0.0542149316084529	PIK3R1
GO:2000737	negative regulation of stem cell differentiation	17815	13	27	1	0.0769230769230769	0.0195308449272688	1.70927896821685	0.0542149316084529	ZFP36L2
GO:0006939	smooth muscle contraction	17815	13	27	1	0.0769230769230769	0.0195308449272688	1.70927896821685	0.0542149316084529	MYH11
GO:0002690	positive regulation of leukocyte chemotaxis	17815	13	27	1	0.0769230769230769	0.0195308449272688	1.70927896821685	0.0542149316084529	IL6R
GO:0019079	viral genome replication	17815	14	27	1	0.0714285714285714	0.021017906335367	1.67741054769327	0.0559319490908115	NFIA
GO:0022011	myelination in peripheral nervous system	17815	14	27	1	0.0714285714285714	0.021017906335367	1.67741054769327	0.0559319490908115	SKI
GO:0021772	olfactory bulb development	17815	14	27	1	0.0714285714285714	0.021017906335367	1.67741054769327	0.0559319490908115	SKI
GO:0033120	positive regulation of RNA splicing	17815	14	27	1	0.0714285714285714	0.021017906335367	1.67741054769327	0.0559319490908115	PIK3R1
GO:0021542	dentate gyrus development	17815	14	27	1	0.0714285714285714	0.021017906335367	1.67741054769327	0.0559319490908115	BTG2
GO:1900153	positive regulation of nuclear-transcribed mRNA catabolic process, deadenylation-dependent decay	17815	15	27	1	0.0666666666666667	0.0225027957533179	1.64776352167483	0.0575071447029236	ZFP36L2
GO:0048593	camera-type eye morphogenesis	17815	15	27	1	0.0666666666666667	0.0225027957533179	1.64776352167483	0.0575071447029236	SKI
GO:0060216	definitive hemopoiesis	17815	15	27	1	0.0666666666666667	0.0225027957533179	1.64776352167483	0.0575071447029236	ZFP36L2
GO:0045824	negative regulation of innate immune response	17815	15	27	1	0.0666666666666667	0.0225027957533179	1.64776352167483	0.0575071447029236	IRAK3
GO:0034122	negative regulation of toll-like receptor signaling pathway	17815	15	27	1	0.0666666666666667	0.0225027957533179	1.64776352167483	0.0575071447029236	IRAK3
GO:0021954	central nervous system neuron development	17815	16	27	1	0.0625	0.0239855162316696	1.62005092993301	0.0599291685186496	BTG2
GO:0035855	megakaryocyte development	17815	16	27	1	0.0625	0.0239855162316696	1.62005092993301	0.0599291685186496	WASF2
GO:0006397	mRNA processing	17815	159	27	2	0.0125786163522013	0.0240088904934963	1.61962790923434	0.0599291685186496	FAM172A;MBNL3
GO:0008380	RNA splicing	17815	162	27	2	0.0123456790123457	0.024857316968795	1.60454574973019	0.061194588082298	FAM172A;MBNL3
GO:0051897	positive regulation of protein kinase B signaling	17815	164	27	2	0.0121951219512195	0.0254297426402225	1.59465803504634	0.061194588082298	SPRY2;PIK3R1
GO:0061158	3'-UTR-mediated mRNA destabilization	17815	17	27	1	0.0588235294117647	0.0254660708168569	1.59403805755674	0.061194588082298	ZFP36L2
GO:1904262	negative regulation of TORC1 signaling	17815	17	27	1	0.0588235294117647	0.0254660708168569	1.59403805755674	0.061194588082298	SESN1
GO:0032695	negative regulation of interleukin-12 production	17815	17	27	1	0.0588235294117647	0.0254660708168569	1.59403805755674	0.061194588082298	IRAK3
GO:0001953	negative regulation of cell-matrix adhesion	17815	18	27	1	0.0555555555555556	0.026944462551206	1.56953047465372	0.0624181074927217	PIK3R1
GO:0030048	actin filament-based movement	17815	18	27	1	0.0555555555555556	0.026944462551206	1.56953047465372	0.0624181074927217	WASF2
GO:0070102	interleukin-6-mediated signaling pathway	17815	18	27	1	0.0555555555555556	0.026944462551206	1.56953047465372	0.0624181074927217	IL6R
GO:0009948	anterior/posterior axis specification	17815	18	27	1	0.0555555555555556	0.026944462551206	1.56953047465372	0.0624181074927217	SKI
GO:0035269	protein O-linked mannosylation	17815	18	27	1	0.0555555555555556	0.026944462551206	1.56953047465372	0.0624181074927217	TMTC1
GO:0010801	negative regulation of peptidyl-threonine phosphorylation	17815	19	27	1	0.0526315789473684	0.0284206944729409	1.54636531409042	0.0644469269034294	SPRY2
GO:0043551	regulation of phosphatidylinositol 3-kinase activity	17815	19	27	1	0.0526315789473684	0.0284206944729409	1.54636531409042	0.0644469269034294	PIK3R1
GO:0006970	response to osmotic stress	17815	19	27	1	0.0526315789473684	0.0284206944729409	1.54636531409042	0.0644469269034294	NFAT5
GO:0001678	cellular glucose homeostasis	17815	20	27	1	0.05	0.0298947696161883	1.52440478911801	0.0673154952196688	PIK3R1
GO:0016601	Rac protein signal transduction	17815	21	27	1	0.0476190476190476	0.0313666910109828	1.50353129422764	0.0698306618430239	WASF2
GO:0006897	endocytosis	17815	184	27	2	0.0108695652173913	0.0314454843703058	1.5024417112318	0.0698306618430239	ENPP2;WASF2
GO:0030031	cell projection assembly	17815	22	27	1	0.0454545454545455	0.0328364616832715	1.48364364674809	0.0713747211835642	PARVA
GO:0014032	neural crest cell development	17815	22	27	1	0.0454545454545455	0.0328364616832715	1.48364364674809	0.0713747211835642	FAM172A
GO:0033627	cell adhesion mediated by integrin	17815	22	27	1	0.0454545454545455	0.0328364616832715	1.48364364674809	0.0713747211835642	FBN1
GO:0016032	viral process	17815	468	27	3	0.00641025641025641	0.033027433094258	1.4811251785435	0.0713747211835642	PIK3R1;ZNF502;WASF2
GO:0050821	protein stabilization	17815	190	27	2	0.0105263157894737	0.0333504004794283	1.47689894660616	0.0715921930291728	PIK3R1;PARVA
GO:0001816	cytokine production	17815	23	27	1	0.0434782608695652	0.03430408465492	1.46465416457896	0.0717267224602872	NFAT5
GO:0031018	endocrine pancreas development	17815	23	27	1	0.0434782608695652	0.03430408465492	1.46465416457896	0.0717267224602872	IL6R
GO:0045662	negative regulation of myoblast differentiation	17815	23	27	1	0.0434782608695652	0.03430408465492	1.46465416457896	0.0717267224602872	MBNL3
GO:0048741	skeletal muscle fiber development	17815	23	27	1	0.0434782608695652	0.03430408465492	1.46465416457896	0.0717267224602872	SKI
GO:0071385	cellular response to glucocorticoid stimulus	17815	24	27	1	0.0416666666666667	0.0357695629437194	1.44648636631708	0.0738320465889592	ZFP36L2
GO:0008306	associative learning	17815	24	27	1	0.0416666666666667	0.0357695629437194	1.44648636631708	0.0738320465889592	BTG2
GO:0060349	bone morphogenesis	17815	25	27	1	0.04	0.0372328995633878	1.42907314118304	0.0758797067051322	SKI
GO:0051602	response to electrical stimulus	17815	25	27	1	0.04	0.0372328995633878	1.42907314118304	0.0758797067051322	BTG2
GO:0003148	outflow tract septum morphogenesis	17815	26	27	1	0.0384615384615385	0.0386940975235786	1.41235527809333	0.0783616314628446	PARVA
GO:0034113	heterotypic cell-cell adhesion	17815	27	27	1	0.037037037037037	0.0401531598298833	1.39628027248531	0.0802302324179448	PARVA
GO:0048255	mRNA stabilization	17815	27	27	1	0.037037037037037	0.0401531598298833	1.39628027248531	0.0802302324179448	AXIN2
GO:0035924	cellular response to vascular endothelial growth factor stimulus	17815	28	27	1	0.0357142857142857	0.0416100894838409	1.38080135024174	0.0802302324179448	SPRY2
GO:0045930	negative regulation of mitotic cell cycle	17815	28	27	1	0.0357142857142857	0.0416100894838409	1.38080135024174	0.0802302324179448	BTG2
GO:0006479	protein methylation	17815	28	27	1	0.0357142857142857	0.0416100894838409	1.38080135024174	0.0802302324179448	BTG2
GO:0044344	cellular response to fibroblast growth factor stimulus	17815	28	27	1	0.0357142857142857	0.0416100894838409	1.38080135024174	0.0802302324179448	ZFP36L2
GO:0006402	mRNA catabolic process	17815	28	27	1	0.0357142857142857	0.0416100894838409	1.38080135024174	0.0802302324179448	ZFP36L2
GO:0070371	ERK1 and ERK2 cascade	17815	28	27	1	0.0357142857142857	0.0416100894838409	1.38080135024174	0.0802302324179448	ZFP36L2
GO:0048147	negative regulation of fibroblast proliferation	17815	29	27	1	0.0344827586206897	0.0430648894829376	1.36587666297265	0.0815699671382701	SKI
GO:0060325	face morphogenesis	17815	29	27	1	0.0344827586206897	0.0430648894829376	1.36587666297265	0.0815699671382701	SKI
GO:1904837	beta-catenin-TCF complex assembly	17815	29	27	1	0.0344827586206897	0.0430648894829376	1.36587666297265	0.0815699671382701	AXIN2
GO:0033077	T cell differentiation in thymus	17815	30	27	1	0.0333333333333333	0.0445175628206168	1.35146861977602	0.0817775260805673	ZFP36L2
GO:0051491	positive regulation of filopodium assembly	17815	30	27	1	0.0333333333333333	0.0445175628206168	1.35146861977602	0.0817775260805673	PIK3R1
GO:0072593	reactive oxygen species metabolic process	17815	30	27	1	0.0333333333333333	0.0445175628206168	1.35146861977602	0.0817775260805673	SESN1
GO:0008625	extrinsic apoptotic signaling pathway via death domain receptors	17815	30	27	1	0.0333333333333333	0.0445175628206168	1.35146861977602	0.0817775260805673	PIK3R1
GO:0038128	ERBB2 signaling pathway	17815	31	27	1	0.032258064516129	0.0459681124862816	1.3375433286104	0.0817775260805673	PIK3R1
GO:0045765	regulation of angiogenesis	17815	31	27	1	0.032258064516129	0.0459681124862816	1.3375433286104	0.0817775260805673	ENPP2
GO:0002755	MyD88-dependent toll-like receptor signaling pathway	17815	31	27	1	0.032258064516129	0.0459681124862816	1.3375433286104	0.0817775260805673	IRAK3
GO:0043388	positive regulation of DNA binding	17815	31	27	1	0.032258064516129	0.0459681124862816	1.3375433286104	0.0817775260805673	SKI
GO:0042476	odontogenesis	17815	31	27	1	0.032258064516129	0.0459681124862816	1.3375433286104	0.0817775260805673	AXIN2
GO:0007588	excretion	17815	31	27	1	0.032258064516129	0.0459681124862816	1.3375433286104	0.0817775260805673	NFAT5
GO:0016239	positive regulation of macroautophagy	17815	31	27	1	0.032258064516129	0.0459681124862816	1.3375433286104	0.0817775260805673	SESN1
GO:0030335	positive regulation of cell migration	17815	228	27	2	0.0087719298245614	0.046414219914952	1.33334894434842	0.0821174660033766	SPRY2;PIK3R1
GO:0001657	ureteric bud development	17815	32	27	1	0.03125	0.0474165414653003	1.3240701263872	0.0825304127125767	SPRY1
GO:0070555	response to interleukin-1	17815	32	27	1	0.03125	0.0474165414653003	1.3240701263872	0.0825304127125767	IRAK3
GO:0002040	sprouting angiogenesis	17815	32	27	1	0.03125	0.0474165414653003	1.3240701263872	0.0825304127125767	PARVA
GO:0042177	negative regulation of protein catabolic process	17815	33	27	1	0.0303030303030303	0.0488628527390131	1.31102118139359	0.0841381742350922	IRAK3
GO:0097352	autophagosome maturation	17815	33	27	1	0.0303030303030303	0.0488628527390131	1.31102118139359	0.0841381742350922	LIX1L
GO:0010634	positive regulation of epithelial cell migration	17815	34	27	1	0.0294117647058824	0.0503070492847359	1.29837115508407	0.0852572098404472	ENPP2
GO:0030326	embryonic limb morphogenesis	17815	34	27	1	0.0294117647058824	0.0503070492847359	1.29837115508407	0.0852572098404472	SKI
GO:0030032	lamellipodium assembly	17815	34	27	1	0.0294117647058824	0.0503070492847359	1.29837115508407	0.0852572098404472	WASF2
GO:0030177	positive regulation of Wnt signaling pathway	17815	35	27	1	0.0285714285714286	0.0517491340757662	1.28609691290994	0.0872419956669985	SKI
GO:0006953	acute-phase response	17815	36	27	1	0.0277777777777778	0.0531891100813882	1.27417727589442	0.0892025700323281	IL6R
GO:0014065	phosphatidylinositol 3-kinase signaling	17815	37	27	1	0.027027027027027	0.0546269802668771	1.26259280625239	0.0902045520304329	PIK3R1
GO:0046326	positive regulation of glucose import	17815	37	27	1	0.027027027027027	0.0546269802668771	1.26259280625239	0.0902045520304329	PIK3R1
GO:0032722	positive regulation of chemokine production	17815	37	27	1	0.027027027027027	0.0546269802668771	1.26259280625239	0.0902045520304329	IL6R
GO:0010942	positive regulation of cell death	17815	38	27	1	0.0263157894736842	0.0560627475935049	1.25132562160505	0.0916355569802466	AXIN2
GO:0042307	positive regulation of protein import into nucleus	17815	38	27	1	0.0263157894736842	0.0560627475935049	1.25132562160505	0.0916355569802466	PIK3R1
GO:0030282	bone mineralization	17815	41	27	1	0.024390243902439	0.0603574619730141	1.2192690305646	0.0975231414796497	AXIN2
GO:0002548	monocyte chemotaxis	17815	42	27	1	0.0238095238095238	0.0617848473970452	1.20911802165446	0.0975231414796497	IL6R
GO:0097191	extrinsic apoptotic signaling pathway	17815	42	27	1	0.0238095238095238	0.0617848473970452	1.20911802165446	0.0975231414796497	IL6R
GO:0008630	intrinsic apoptotic signaling pathway in response to DNA damage	17815	42	27	1	0.0238095238095238	0.0617848473970452	1.20911802165446	0.0975231414796497	PIK3R1
GO:0001756	somitogenesis	17815	42	27	1	0.0238095238095238	0.0617848473970452	1.20911802165446	0.0975231414796497	AXIN2
GO:0071364	cellular response to epidermal growth factor stimulus	17815	42	27	1	0.0238095238095238	0.0617848473970452	1.20911802165446	0.0975231414796497	ZFP36L2
GO:0035914	skeletal muscle cell differentiation	17815	42	27	1	0.0238095238095238	0.0617848473970452	1.20911802165446	0.0975231414796497	BTG2
GO:0010718	positive regulation of epithelial to mesenchymal transition	17815	43	27	1	0.0232558139534884	0.0632101447087136	1.19921321542886	0.0988042067776979	AXIN2
GO:0043484	regulation of RNA splicing	17815	43	27	1	0.0232558139534884	0.0632101447087136	1.19921321542886	0.0988042067776979	MBNL3
GO:0014070	response to organic cyclic compound	17815	44	27	1	0.0227272727272727	0.0646333568453813	1.18954328765513	0.100057408193331	BTG2
GO:0032715	negative regulation of interleukin-6 production	17815	44	27	1	0.0227272727272727	0.0646333568453813	1.18954328765513	0.100057408193331	IRAK3
GO:0034198	cellular response to amino acid starvation	17815	45	27	1	0.0222222222222222	0.066054486740445	1.18009767766433	0.101768156604896	SESN1
GO:0045599	negative regulation of fat cell differentiation	17815	46	27	1	0.0217391304347826	0.0674735373233379	1.17086652121069	0.102969094872582	ZFP36L2
GO:0043434	response to peptide hormone	17815	46	27	1	0.0217391304347826	0.0674735373233379	1.17086652121069	0.102969094872582	BTG2
GO:0030514	negative regulation of BMP signaling pathway	17815	47	27	1	0.0212765957446809	0.0688905115195375	1.16184059055214	0.104635588251373	SKI
GO:0042149	cellular response to glucose starvation	17815	48	27	1	0.0208333333333333	0.0703054122505694	1.15301124083962	0.105786648339642	SESN1
GO:0042472	inner ear morphogenesis	17815	48	27	1	0.0208333333333333	0.0703054122505694	1.15301124083962	0.105786648339642	SPRY2
GO:0007163	establishment or maintenance of cell polarity	17815	49	27	1	0.0204081632653061	0.0717182424340129	1.1443703620346	0.106913305850704	PARVA
GO:0007173	epidermal growth factor receptor signaling pathway	17815	49	27	1	0.0204081632653061	0.0717182424340129	1.1443703620346	0.106913305850704	PIK3R1
GO:0071902	positive regulation of protein serine/threonine kinase activity	17815	50	27	1	0.02	0.0731290049835047	1.13591033568437	0.108514007394878	SPRY2
GO:0034644	cellular response to UV	17815	52	27	1	0.0192307692307692	0.0759443388155125	1.11950459458354	0.110153500444122	PIK3R1
GO:0007188	adenylate cyclase-modulating G protein-coupled receptor signaling pathway	17815	52	27	1	0.0192307692307692	0.0759443388155125	1.11950459458354	0.110153500444122	WASF2
GO:0060041	retina development in camera-type eye	17815	52	27	1	0.0192307692307692	0.0759443388155125	1.11950459458354	0.110153500444122	SKI
GO:0031295	T cell costimulation	17815	52	27	1	0.0192307692307692	0.0759443388155125	1.11950459458354	0.110153500444122	PIK3R1
GO:0009612	response to mechanical stimulus	17815	52	27	1	0.0192307692307692	0.0759443388155125	1.11950459458354	0.110153500444122	BTG2
GO:0030097	hemopoiesis	17815	53	27	1	0.0188679245283019	0.0773489159056426	1.11154576883593	0.110694892984964	ZFP36L2
GO:0071345	cellular response to cytokine stimulus	17815	53	27	1	0.0188679245283019	0.0773489159056426	1.11154576883593	0.110694892984964	NFAT5
GO:0031397	negative regulation of protein ubiquitination	17815	53	27	1	0.0188679245283019	0.0773489159056426	1.11154576883593	0.110694892984964	SPRY2
GO:0048661	positive regulation of smooth muscle cell proliferation	17815	54	27	1	0.0185185185185185	0.0787514369770617	1.1037415128969	0.111709086813277	IL6R
GO:1903078	positive regulation of protein localization to plasma membrane	17815	54	27	1	0.0185185185185185	0.0787514369770617	1.1037415128969	0.111709086813277	PIK3R1
GO:0045165	cell fate commitment	17815	55	27	1	0.0181818181818182	0.080151904923778	1.09608615156244	0.112702678539111	SPRY2
GO:0048015	phosphatidylinositol-mediated signaling	17815	55	27	1	0.0181818181818182	0.080151904923778	1.09608615156244	0.112702678539111	PIK3R1
GO:0032720	negative regulation of tumor necrosis factor production	17815	56	27	1	0.0178571428571429	0.0815503226358867	1.08857431642986	0.113186223658429	IRAK3
GO:0006977	DNA damage response, signal transduction by p53 class mediator resulting in cell cycle arrest	17815	56	27	1	0.0178571428571429	0.0815503226358867	1.08857431642986	0.113186223658429	BTG2
GO:0031532	actin cytoskeleton reorganization	17815	56	27	1	0.0178571428571429	0.0815503226358867	1.08857431642986	0.113186223658429	PARVA
GO:0046854	phosphatidylinositol phosphorylation	17815	57	27	1	0.0175438596491228	0.0829466929995802	1.08120092417445	0.114630193759077	PIK3R1
GO:0006396	RNA processing	17815	58	27	1	0.0172413793103448	0.0843410188971483	1.07396115671532	0.116059008909751	TMTC1
GO:0045944	positive regulation of transcription by RNA polymerase II	17815	1117	27	4	0.0035810205908684	0.0855690306192641	1.06768338794864	0.116481534314976	NFAT5;SKI;PIK3R1;NFIA
GO:0045669	positive regulation of osteoblast differentiation	17815	59	27	1	0.0169491525423729	0.0857333032069852	1.06685044307684	0.116481534314976	IL6R
GO:0060395	SMAD protein signal transduction	17815	59	27	1	0.0169491525423729	0.0857333032069852	1.06685044307684	0.116481534314976	SKI
GO:0034613	cellular protein localization	17815	60	27	1	0.0166666666666667	0.0871235488035957	1.05986444277444	0.117379843994803	AXIN2
GO:0060021	roof of mouth development	17815	60	27	1	0.0166666666666667	0.0871235488035957	1.05986444277444	0.117379843994803	SKI
GO:0009611	response to wounding	17815	62	27	1	0.0161290322580645	0.0898979353357287	1.0462502824892	0.120613063242103	ZFP36L2
GO:0021987	cerebral cortex development	17815	64	27	1	0.015625	0.0926642014119595	1.03308801269465	0.123296995267153	GNG12
GO:0061844	antimicrobial humoral immune response mediated by antimicrobial peptide	17815	64	27	1	0.015625	0.0926642014119595	1.03308801269465	0.123296995267153	CXCL2
GO:0090305	nucleic acid phosphodiester bond hydrolysis	17815	66	27	1	0.0151515151515152	0.0954223698887714	1.02034980160192	0.126444457218866	ENPP2
GO:0042531	positive regulation of tyrosine phosphorylation of STAT protein	17815	67	27	1	0.0149253731343284	0.0967984246531527	1.01413171056361	0.127220786687001	IL6R
GO:1901224	positive regulation of NIK/NF-kappaB signaling	17815	67	27	1	0.0149253731343284	0.0967984246531527	1.01413171056361	0.127220786687001	NFAT5
GO:0070098	chemokine-mediated signaling pathway	17815	69	27	1	0.0144927536231884	0.0995444894516715	1.00198277649012	0.130298071558692	CXCL2
GO:0001843	neural tube closure	17815	70	27	1	0.0142857142857143	0.100914505161398	0.996046405033697	0.131556561384494	SKI
GO:0030183	B cell differentiation	17815	73	27	1	0.0136986301369863	0.105012519505433	0.978758921615717	0.136346900325602	PIK3R1
GO:0034976	response to endoplasmic reticulum stress	17815	74	27	1	0.0135135135135135	0.10637452277301	0.973162375274108	0.137010385331637	PIK3R1
GO:0006606	protein import into nucleus	17815	74	27	1	0.0135135135135135	0.10637452277301	0.973162375274108	0.137010385331637	PIK3R1
GO:0006469	negative regulation of protein kinase activity	17815	77	27	1	0.012987012987013	0.110448567468921	0.956839912607189	0.140570904051354	PARVA
GO:0017148	negative regulation of translation	17815	77	27	1	0.012987012987013	0.110448567468921	0.956839912607189	0.140570904051354	BTG2
GO:0030593	neutrophil chemotaxis	17815	77	27	1	0.012987012987013	0.110448567468921	0.956839912607189	0.140570904051354	CXCL2
GO:0006661	phosphatidylinositol biosynthetic process	17815	78	27	1	0.0128205128205128	0.111802603362389	0.951548083634242	0.140626712041755	PIK3R1
GO:0050829	defense response to Gram-negative bacterium	17815	78	27	1	0.0128205128205128	0.111802603362389	0.951548083634242	0.140626712041755	IL6R
GO:0098869	cellular oxidant detoxification	17815	78	27	1	0.0128205128205128	0.111802603362389	0.951548083634242	0.140626712041755	SESN1
GO:1990830	cellular response to leukemia inhibitory factor	17815	79	27	1	0.0126582278481013	0.113154654425659	0.946327577371592	0.141773535895184	SPRY2
GO:0032088	negative regulation of NF-kappaB transcription factor activity	17815	80	27	1	0.0125	0.114504723456472	0.941176597788983	0.142908995941799	IRAK3
GO:0008286	insulin receptor signaling pathway	17815	83	27	1	0.0120481927710843	0.118543066274835	0.926123843344528	0.145690333360675	PIK3R1
GO:0030509	BMP signaling pathway	17815	83	27	1	0.0120481927710843	0.118543066274835	0.926123843344528	0.145690333360675	SKI
GO:0032760	positive regulation of tumor necrosis factor production	17815	83	27	1	0.0120481927710843	0.118543066274835	0.926123843344528	0.145690333360675	PIK3R1
GO:0032755	positive regulation of interleukin-6 production	17815	83	27	1	0.0120481927710843	0.118543066274835	0.926123843344528	0.145690333360675	IL6R
GO:0006351	transcription, DNA-templated	17815	87	27	1	0.0114942528735632	0.123899943979894	0.906928889985746	0.151120386217902	SKI
GO:0016525	negative regulation of angiogenesis	17815	87	27	1	0.0114942528735632	0.123899943979894	0.906928889985746	0.151120386217902	SPRY2
GO:0033138	positive regulation of peptidyl-serine phosphorylation	17815	88	27	1	0.0113636363636364	0.125234257016478	0.902276856443501	0.151599363756789	SPRY2
GO:0014068	positive regulation of phosphatidylinositol 3-kinase signaling	17815	88	27	1	0.0113636363636364	0.125234257016478	0.902276856443501	0.151599363756789	PIK3R1
GO:0009952	anterior/posterior pattern specification	17815	89	27	1	0.0112359550561798	0.126566613030499	0.897680841624348	0.152638387250264	BTG2
GO:0030334	regulation of cell migration	17815	95	27	1	0.0105263157894737	0.134519805945195	0.871213767858975	0.161023708231795	ENPP2
GO:0070498	interleukin-1-mediated signaling pathway	17815	95	27	1	0.0105263157894737	0.134519805945195	0.871213767858975	0.161023708231795	IRAK3
GO:0032869	cellular response to insulin stimulus	17815	97	27	1	0.0103092783505155	0.137155338759063	0.862787282857299	0.163570441038586	PIK3R1
GO:0007179	transforming growth factor beta receptor signaling pathway	17815	100	27	1	0.01	0.141094152418879	0.850490985004252	0.167646926490328	SKI
GO:0030168	platelet activation	17815	102	27	1	0.00980392156862745	0.14371040291918	0.842511792987073	0.17012775639697	PIK3R1
GO:0006936	muscle contraction	17815	104	27	1	0.00961538461538462	0.146318978537943	0.834699339358342	0.172581359301164	MYH11
GO:0009615	response to virus	17815	109	27	1	0.00917431192660551	0.15280698191911	0.815856801914327	0.179576088240706	IRAK3
GO:0043488	regulation of mRNA stability	17815	113	27	1	0.00884955752212389	0.157963171309123	0.801444155840615	0.184449967053634	ZFP36L2
GO:0006468	protein phosphorylation	17815	469	27	2	0.00426439232409382	0.158099971760258	0.801068207641259	0.184449967053634	PIK3R1;IRAK3
GO:0031175	neuron projection development	17815	114	27	1	0.0087719298245614	0.159247489147483	0.797927406452514	0.185118019875414	BTG2
GO:0043066	negative regulation of apoptotic process	17815	481	27	2	0.00415800415800416	0.164519222926078	0.783783350461874	0.190558236626608	SPRY2;PIK3R1
GO:0008284	positive regulation of cell population proliferation	17815	490	27	2	0.00408163265306122	0.169366242037705	0.771173148655536	0.195469282925236	IL6R;LIFR
GO:0006355	regulation of transcription, DNA-templated	17815	492	27	2	0.0040650406504065	0.170446969232847	0.768410716682978	0.196014014617774	NFIA;ZNF502
GO:0071356	cellular response to tumor necrosis factor	17815	124	27	1	0.00806451612903226	0.171987350572705	0.764503493665073	0.197081590335982	ZFP36L2
GO:0043524	negative regulation of neuron apoptotic process	17815	125	27	1	0.008	0.173251063281683	0.761324091342703	0.197825682186887	BTG2
GO:0001501	skeletal system development	17815	127	27	1	0.0078740157480315	0.175772919273133	0.755048034360011	0.199996042423847	FBN1
GO:0006260	DNA replication	17815	129	27	1	0.00775193798449612	0.178287366844821	0.74887942914075	0.202142718746592	NFIA
GO:0008283	cell population proliferation	17815	130	27	1	0.00769230769230769	0.179541819015758	0.745834379105207	0.202850756923067	AXIN2
GO:0009653	anatomical structure morphogenesis	17815	131	27	1	0.00763358778625954	0.180794426925657	0.742814960988634	0.203551767377837	FBN1
GO:0007605	sensory perception of sound	17815	139	27	1	0.00719424460431655	0.190749208934991	0.719537254452403	0.2140113075856	SPRY2
GO:0090263	positive regulation of canonical Wnt signaling pathway	17815	143	27	1	0.00699300699300699	0.195682814987847	0.708447312735758	0.218784258423912	AXIN2
GO:0008360	regulation of cell shape	17815	146	27	1	0.00684931506849315	0.199363998782916	0.700353263985922	0.222128746048785	PARVA
GO:0030036	actin cytoskeleton organization	17815	148	27	1	0.00675675675675676	0.201809102213518	0.695059249635504	0.224077692802596	WASF2
GO:0071222	cellular response to lipopolysaccharide	17815	150	27	1	0.00666666666666667	0.204247014167473	0.689844283584132	0.226005287154386	CXCL2
GO:0007165	signal transduction	17815	1044	27	3	0.0028735632183908	0.208580572020685	0.680726145847874	0.230010082844728	NFAT5;FBN1;GNG12
GO:0051092	positive regulation of NF-kappaB transcription factor activity	17815	160	27	1	0.00625	0.216329411763537	0.664884430638368	0.237740855248665	IRAK3
GO:0046777	protein autophosphorylation	17815	170	27	1	0.00588235294117647	0.22823505010267	0.641617660104956	0.249971721541019	IRAK3
GO:0038095	Fc-epsilon receptor signaling pathway	17815	171	27	1	0.00584795321637427	0.22941598825213	0.639376318920733	0.250413383787071	PIK3R1
GO:0090090	negative regulation of canonical Wnt signaling pathway	17815	173	27	1	0.00578034682080925	0.231772646365392	0.634937820458486	0.252131054492082	AXIN2
GO:0050852	T cell receptor signaling pathway	17815	176	27	1	0.00568181818181818	0.235294625008968	0.628387993587291	0.255100569875043	PIK3R1
GO:0001934	positive regulation of protein phosphorylation	17815	179	27	1	0.00558659217877095	0.238801052340773	0.621963763703541	0.25803335185815	AXIN2
GO:0006366	transcription by RNA polymerase II	17815	180	27	1	0.00555555555555556	0.239966417025893	0.619849532958649	0.258425372181731	NFAT5
GO:0016055	Wnt signaling pathway	17815	188	27	1	0.00531914893617021	0.249227685491043	0.60340371567202	0.267504382427053	AXIN2
GO:0007186	G protein-coupled receptor signaling pathway	17815	1151	27	3	0.00260642919200695	0.252060312838936	0.598495529063291	0.269645916060258	CXCL2;PIK3R1;GNG12
GO:0007507	heart development	17815	192	27	1	0.00520833333333333	0.253817472246162	0.595478485318878	0.270626576368424	FBN1
GO:0050900	leukocyte migration	17815	194	27	1	0.00515463917525773	0.256102221218968	0.591586654803896	0.272161436410916	PIK3R1
GO:0060271	cilium assembly	17815	197	27	1	0.0050761421319797	0.259516718071617	0.58583465965605	0.274882839536384	PARVA
GO:0044267	cellular protein metabolic process	17815	198	27	1	0.00505050505050505	0.260651526143593	0.583939727887162	0.275179643994219	FBN1
GO:0070374	positive regulation of ERK1 and ERK2 cascade	17815	202	27	1	0.00495049504950495	0.265174034150443	0.576469004314308	0.27903934312563	SPRY2
GO:0007411	axon guidance	17815	217	27	1	0.00460829493087558	0.281897360834368	0.549908990039841	0.295670847520087	PIK3R1
GO:0006281	DNA repair	17815	220	27	1	0.00454545454545455	0.285197759306681	0.544853890897895	0.298161293820621	BTG2
GO:0001525	angiogenesis	17815	227	27	1	0.00440528634361234	0.29284198253844	0.533366661637655	0.305162195396044	WASF2
GO:0006974	cellular response to DNA damage stimulus	17815	243	27	1	0.00411522633744856	0.310020025400689	0.508610252487898	0.32202080057749	BTG2
GO:0030198	extracellular matrix organization	17815	251	27	1	0.00398406374501992	0.318457654201747	0.496948308286773	0.329721429752291	FBN1
GO:0007166	cell surface receptor signaling pathway	17815	286	27	1	0.0034965034965035	0.354218293678565	0.45072901333653	0.365571444116981	LIFR
GO:0000122	negative regulation of transcription by RNA polymerase II	17815	855	27	2	0.00233918128654971	0.374315429845183	0.426762270244641	0.385078493323159	SKI;BTG2
GO:0043687	post-translational protein modification	17815	343	27	1	0.00291545189504373	0.408621816578818	0.388678449825801	0.419032563498023	FBN1
GO:0035556	intracellular signal transduction	17815	374	27	1	0.00267379679144385	0.43632817855429	0.36018673889156	0.446024360299941	IRAK3
GO:0010628	positive regulation of gene expression	17815	382	27	1	0.00261780104712042	0.443272713697682	0.353329001511971	0.451689284210929	SPRY2
GO:0006954	inflammatory response	17815	388	27	1	0.00257731958762887	0.448426970870978	0.348308274426352	0.455499951484085	CXCL2
GO:0006357	regulation of transcription by RNA polymerase II	17815	1626	27	3	0.0018450184501845	0.452780345946492	0.344112433039393	0.45847569620997	ZNF502;NFAT5;NFIA
GO:0006955	immune response	17815	422	27	1	0.0023696682464455	0.476777657349697	0.321684104604001	0.481261459769913	ENPP2
GO:0007275	multicellular organism development	17815	484	27	1	0.00206611570247934	0.524904104125067	0.27992003155287	0.528184754775849	MBNL3
GO:0055114	oxidation-reduction process	17815	537	27	1	0.00186219739292365	0.562638902498891	0.249770242742276	0.564391671665554	SESN1
GO:0008150	biological_process	17815	588	27	1	0.00170068027210884	0.596214263102413	0.224597638647939	0.596214263102413	LIX1L
