# Supplementary material for: Construction and analysis of a survival-associated competing endogenous RNA network in breast cancer
Source: Front Surg. 2023 Jan 6;9:1021195. doi: 10.3389/fsurg.2022.1021195 (PMC9852745; doi:10.3389/fsurg.2022.1021195)
Supplement: Supplementary file 9 [file Datasheet9.zip › Figure_6/GO.CC.(Sample).enrichment.xls]

TermID	Term	bg_pro_num	bg_term_num	fg_pronum	fg_termnum	Ratio	pvalue	Enrichment	FDR	IDs
GO:0005896	interleukin-6 receptor complex	18718	3	27	1	0.333333333333333	0.0043213768600876	2.36437785793786	0.0702455926950654	IL6R
GO:0005943	phosphatidylinositol 3-kinase complex, class IA	18718	3	27	1	0.333333333333333	0.0043213768600876	2.36437785793786	0.0702455926950654	PIK3R1
GO:0070110	ciliary neurotrophic factor receptor complex	18718	3	27	1	0.333333333333333	0.0043213768600876	2.36437785793786	0.0702455926950654	IL6R
GO:0015629	actin cytoskeleton	18718	244	27	3	0.0122950819672131	0.00507921286912483	2.29420358556695	0.0702455926950654	SPRY2;WASF2;PARVA
GO:1990578	perinuclear endoplasmic reticulum membrane	18718	4	27	1	0.25	0.00575783546680864	2.23974074947496	0.0702455926950654	PIK3R1
GO:1990752	microtubule end	18718	5	27	1	0.2	0.00719229835247681	2.14313230540347	0.0731216999168476	SPRY2
GO:0031209	SCAR complex	18718	11	27	1	0.0909090909090909	0.0157573145937163	1.80251779423881	0.0873208996331482	WASF2
GO:0031932	TORC2 complex	18718	12	27	1	0.0833333333333333	0.0171778818950455	1.76503038753645	0.0873208996331482	SESN1
GO:0030877	beta-catenin destruction complex	18718	12	27	1	0.0833333333333333	0.0171778818950455	1.76503038753645	0.0873208996331482	AXIN2
GO:0061700	GATOR2 complex	18718	12	27	1	0.0833333333333333	0.0171778818950455	1.76503038753645	0.0873208996331482	SESN1
GO:0001527	microfibril	18718	12	27	1	0.0833333333333333	0.0171778818950455	1.76503038753645	0.0873208996331482	FBN1
GO:0031680	G-protein beta/gamma-subunit complex	18718	12	27	1	0.0833333333333333	0.0171778818950455	1.76503038753645	0.0873208996331482	GNG12
GO:0005859	muscle myosin complex	18718	15	27	1	0.0666666666666667	0.0214277474308574	1.66902348130382	0.0960529531671173	MYH11
GO:0032982	myosin filament	18718	16	27	1	0.0625	0.0228404326053943	1.64129567466628	0.0960529531671173	MYH11
GO:0005634	nucleus	18718	5331	27	13	0.00243856687300694	0.0236195786476518	1.62672785408203	0.0960529531671173	SPRY2;NFAT5;SKI;PIK3R1;ZFP36L2;NFIA;ZNF502;FAM172A;PARVA;AXIN2;IRAK3;SESN1;BTG2
GO:0005911	cell-cell junction	18718	175	27	2	0.0114285714285714	0.0261749671959992	1.58211385393204	0.0989454935659178	PIK3R1;WASF2
GO:0030027	lamellipodium	18718	180	27	2	0.0111111111111111	0.0275749736167312	1.55948489441319	0.0989454935659178	PARVA;WASF2
GO:0005667	transcription regulator complex	18718	192	27	2	0.0104166666666667	0.031055961566023	1.50785501942591	0.100410470502725	SKI;NFAT5
GO:0005942	phosphatidylinositol 3-kinase complex	18718	22	27	1	0.0454545454545455	0.0312753924516684	1.50479723196149	0.100410470502725	PIK3R1
GO:0043235	receptor complex	18718	209	27	2	0.00956937799043062	0.0362693962632167	1.44045967358239	0.110621658602811	LIFR;IL6R
GO:0005834	heterotrimeric G-protein complex	18718	34	27	1	0.0294117647058824	0.0479354611602013	1.31934309016883	0.139241101465347	GNG12
GO:0005886	plasma membrane	18718	4696	27	11	0.00234241908006814	0.0538661653335438	1.26868394024685	0.149356185697553	SPRY2;SPRY1;IL6R;PIK3R1;LIFR;ENPP2;RFTN2;PARVA;GNG12;IRAK3;ITM2A
GO:0017053	transcription repressor complex	18718	53	27	1	0.0188679245283019	0.0737510281452559	1.13223192091321	0.195600552906983	SKI
GO:0005801	cis-Golgi network	18718	66	27	1	0.0151515151515152	0.0910244964601645	1.04084171486781	0.231353928502918	PIK3R1
GO:0009897	external side of plasma membrane	18718	381	27	2	0.005249343832021	0.103989782977362	0.983009328148564	0.249294552846043	LIFR;IL6R
GO:0005884	actin filament	18718	83	27	1	0.0120481927710843	0.113145334796957	0.946363348149441	0.249294552846043	GNG12
GO:0005737	cytoplasm	18718	4680	27	10	0.00213675213675214	0.113157590602148	0.946316308292917	0.249294552846043	SKI;PIK3R1;ZFP36L2;AXIN2;IRAK3;SESN1;MBNL3;BTG2;LIX1L;PARVA
GO:0005604	basement membrane	18718	84	27	1	0.0119047619047619	0.114430286552282	0.941459014513954	0.249294552846043	FBN1
GO:0001726	ruffle	18718	94	27	1	0.0106382978723404	0.127181590949177	0.895575746610412	0.263744780584223	WASF2
GO:0032587	ruffle membrane	18718	96	27	1	0.0104166666666667	0.129710547828306	0.887024706434265	0.263744780584223	SPRY2
GO:0042470	melanosome	18718	100	27	1	0.01	0.13474730976524	0.870479896759214	0.264027916151419	MYH11
GO:0016605	PML body	18718	103	27	1	0.00970873786407767	0.138506447817138	0.858530008648464	0.264027916151419	SKI
GO:0030018	Z disc	18718	121	27	1	0.00826446280991736	0.160733164831463	0.793894503963197	0.297112819839977	PARVA
GO:0005813	centrosome	18718	520	27	2	0.00384615384615385	0.172027503967625	0.764402112008481	0.308637580647798	SKI;AXIN2
GO:0070062	extracellular exosome	18718	2099	27	5	0.00238208670795617	0.178979517344814	0.747196667417366	0.309078760758272	MYH11;LIFR;BTG2;GNG12;WASF2
GO:0001650	fibrillar center	18718	139	27	1	0.00719424460431655	0.182407137496685	0.738958171957285	0.309078760758272	SESN1
GO:0005829	cytosol	18718	5215	27	10	0.00191754554170662	0.195296983068381	0.709304465605512	0.321976107220845	SPRY2;SPRY1;NFAT5;PIK3R1;MYH11;BTG2;PARVA;AXIN2;SESN1;WASF2
GO:0015630	microtubule cytoskeleton	18718	166	27	1	0.00602409638554217	0.213910557854118	0.669767779689213	0.343382737607927	SPRY2
GO:0032991	protein-containing complex	18718	618	27	2	0.00323624595469256	0.223638978928255	0.650452499273483	0.349794300374963	SKI;WASF2
GO:0030054	cell junction	18718	195	27	1	0.00512820512820513	0.246444842882644	0.608280265482656	0.375828385396032	NFIA
GO:0016323	basolateral plasma membrane	18718	213	27	1	0.00469483568075117	0.265982140880109	0.575147522683231	0.395729526675284	WASF2
GO:0031012	extracellular matrix	18718	244	27	1	0.00409836065573771	0.298491824785107	0.525067559004751	0.433523840759322	FBN1
GO:0005769	early endosome	18718	270	27	1	0.0037037037037037	0.324684739226959	0.488538123524523	0.460599281228942	WASF2
GO:0005788	endoplasmic reticulum lumen	18718	298	27	1	0.00335570469798658	0.351838753662577	0.453656326405363	0.487776453941301	FBN1
GO:0016604	nuclear body	18718	318	27	1	0.00314465408805031	0.370587476252664	0.431109261450643	0.502351912253611	SKI
GO:0016324	apical plasma membrane	18718	345	27	1	0.00289855072463768	0.395071566212329	0.403324225903084	0.513924477055318	IL6R
GO:0000785	chromatin	18718	949	27	2	0.00210748155953635	0.400785044075136	0.397088493220725	0.513924477055318	NFAT5;NFIA
GO:0005615	extracellular space	18718	1617	27	3	0.00185528756957328	0.416494034548413	0.380391214620363	0.513924477055318	FBN1;ENPP2;CXCL2
GO:0062023	collagen-containing extracellular matrix	18718	375	27	1	0.00266666666666667	0.421200331734883	0.375511295438658	0.513924477055318	FBN1
GO:0005794	Golgi apparatus	18718	991	27	2	0.00201816347124117	0.422378894612107	0.374297790716901	0.513924477055318	SPRY1;ITM2A
GO:0045202	synapse	18718	397	27	1	0.00251889168765743	0.439667105751284	0.356876025453969	0.513924477055318	WASF2
GO:0005856	cytoskeleton	18718	406	27	1	0.00246305418719212	0.447057007179279	0.349637093591104	0.513924477055318	SPRY2
GO:0005783	endoplasmic reticulum	18718	1041	27	2	0.00192122958693564	0.447612464108247	0.349097828716371	0.513924477055318	TMTC1;FAM172A
GO:0005925	focal adhesion	18718	419	27	1	0.00238663484486874	0.457565840584453	0.33954640510538	0.513924477055318	PARVA
GO:0005654	nucleoplasm	18718	3757	27	6	0.00159701889805696	0.465124824642684	0.332430480704307	0.513924477055318	SPRY1;NFAT5;SKI;NFIA;SESN1;MBNL3
GO:0005575	cellular_component	18718	437	27	1	0.0022883295194508	0.471799519919636	0.32624250536725	0.513924477055318	LIX1L
GO:0005576	extracellular region	18718	1865	27	3	0.00160857908847185	0.512983728294038	0.289896410373927	0.548982586419935	IL6R;CXCL2;FBN1
GO:0048471	perinuclear region of cytoplasm	18718	698	27	1	0.00143266475644699	0.64185530330726	0.192562866102415	0.675054715547291	PIK3R1
GO:0016020	membrane	18718	2097	27	2	0.000953743443013829	0.822038341958653	0.0851079253885097	0.849904048465726	SPRY2;PIK3R1
GO:0005887	integral component of plasma membrane	18718	1405	27	1	0.000711743772241993	0.878553116624751	0.0562319762749259	0.893195668568497	LIFR
GO:0016021	integral component of membrane	18718	3690	27	2	0.000542005420054201	0.979747343561643	0.00888590537278299	0.979747343561643	ITM2A;TMTC1
