# Supplementary material for: Construction and analysis of a survival-associated competing endogenous RNA network in breast cancer
Source: Front Surg. 2023 Jan 6;9:1021195. doi: 10.3389/fsurg.2022.1021195 (PMC9852745; doi:10.3389/fsurg.2022.1021195)
Supplement: Supplementary file 9 [file Datasheet9.zip › Figure_6/GO.MF.(Sample).enrichment.xls]

TermID	Term	bg_pro_num	bg_term_num	fg_pronum	fg_termnum	Ratio	pvalue	Enrichment	FDR	IDs
GO:0004897	ciliary neurotrophic factor receptor activity	18035	4	27	2	0.5	1.29263833618962e-05	4.88852296821164	0.00125385918610393	IL6R;LIFR
GO:0008134	transcription factor binding	18035	295	27	4	0.0135593220338983	0.000914754961627153	3.03869522622348	0.0322473223805239	PIK3R1;NFIA;ENPP2;NFAT5
GO:0070119	ciliary neurotrophic factor binding	18035	1	27	1	1	0.00149708899362389	2.82475238249529	0.0322473223805239	IL6R
GO:0019955	cytokine binding	18035	41	27	2	0.0487804878048781	0.00170727529309567	2.76769644453692	0.0322473223805239	IL6R;LIFR
GO:0004896	cytokine receptor activity	18035	46	27	2	0.0434782608695652	0.00214500519715096	2.66857165122227	0.0322473223805239	LIFR;IL6R
GO:0004915	interleukin-6 receptor activity	18035	2	27	1	0.5	0.00299201960231665	2.52403556550341	0.0322473223805239	IL6R
GO:0019981	interleukin-6 binding	18035	2	27	1	0.5	0.00299201960231665	2.52403556550341	0.0322473223805239	IL6R
GO:0047391	alkylglycerophosphoethanolamine phosphodiesterase activity	18035	2	27	1	0.5	0.00299201960231665	2.52403556550341	0.0322473223805239	ENPP2
GO:0046811	histone deacetylase inhibitor activity	18035	2	27	1	0.5	0.00299201960231665	2.52403556550341	0.0322473223805239	SKI
GO:0019970	interleukin-11 binding	18035	3	27	1	0.333333333333333	0.00448479481835062	2.34825742135935	0.0395477361254555	IL6R
GO:0004921	interleukin-11 receptor activity	18035	3	27	1	0.333333333333333	0.00448479481835062	2.34825742135935	0.0395477361254555	IL6R
GO:0004551	nucleotide diphosphatase activity	18035	4	27	1	0.25	0.0059754176300133	2.22363173589081	0.0434085571714612	ENPP2
GO:0035014	phosphatidylinositol 3-kinase regulator activity	18035	5	27	1	0.2	0.00746389102161638	2.12703471023907	0.0434085571714612	PIK3R1
GO:0016684	oxidoreductase activity, acting on peroxide as acceptor	18035	5	27	1	0.2	0.00746389102161638	2.12703471023907	0.0434085571714612	SESN1
GO:0043125	ErbB-3 class receptor binding	18035	5	27	1	0.2	0.00746389102161638	2.12703471023907	0.0434085571714612	PIK3R1
GO:0043559	insulin binding	18035	5	27	1	0.2	0.00746389102161638	2.12703471023907	0.0434085571714612	PIK3R1
GO:0004923	leukemia inhibitory factor receptor activity	18035	6	27	1	0.166666666666667	0.00895021797349715	2.04816638775288	0.0434085571714612	LIFR
GO:0004528	phosphodiesterase I activity	18035	6	27	1	0.166666666666667	0.00895021797349715	2.04816638775288	0.0434085571714612	ENPP2
GO:0004924	oncostatin-M receptor activity	18035	6	27	1	0.166666666666667	0.00895021797349715	2.04816638775288	0.0434085571714612	LIFR
GO:0005168	neurotrophin TRKA receptor binding	18035	6	27	1	0.166666666666667	0.00895021797349715	2.04816638775288	0.0434085571714612	PIK3R1
GO:0070728	leucine binding	18035	7	27	1	0.142857142857143	0.0104344014620278	1.98153245787728	0.0460062246280316	SESN1
GO:0005138	interleukin-6 receptor binding	18035	7	27	1	0.142857142857143	0.0104344014620278	1.98153245787728	0.0460062246280316	IL6R
GO:0004169	dolichyl-phosphate-mannose-protein mannosyltransferase activity	18035	8	27	1	0.125	0.0119164444596161	1.92385330683674	0.0499786901410503	TMTC1
GO:0005127	ciliary neurotrophic factor receptor binding	18035	9	27	1	0.111111111111111	0.0133963499347145	1.87301351649716	0.0499786901410503	LIFR
GO:0030023	extracellular matrix constituent conferring elasticity	18035	9	27	1	0.111111111111111	0.0133963499347145	1.87301351649716	0.0499786901410503	FBN1
GO:0030291	protein serine/threonine kinase inhibitor activity	18035	9	27	1	0.111111111111111	0.0133963499347145	1.87301351649716	0.0499786901410503	SPRY2
GO:0043560	insulin receptor substrate binding	18035	10	27	1	0.1	0.0148741208518213	1.82756869420352	0.0515282043795237	PIK3R1
GO:0036312	phosphatidylinositol 3-kinase regulatory subunit binding	18035	10	27	1	0.1	0.0148741208518213	1.82756869420352	0.0515282043795237	PIK3R1
GO:0035197	siRNA binding	18035	11	27	1	0.0909090909090909	0.0163497601714881	1.78648861346016	0.0546871288494604	FAM172A
GO:0042301	phosphate ion binding	18035	12	27	1	0.0833333333333333	0.0178232708503254	1.74901259312202	0.0576285757493855	GNG12
GO:0030247	polysaccharide binding	18035	13	27	1	0.0769230769230769	0.0192946558410064	1.71456296353906	0.0584869255180507	ENPP2
GO:0005068	transmembrane receptor protein tyrosine kinase adaptor activity	18035	13	27	1	0.0769230769230769	0.0192946558410064	1.71456296353906	0.0584869255180507	PIK3R1
GO:0071933	Arp2/3 complex binding	18035	14	27	1	0.0714285714285714	0.0207639180922711	1.68269069295755	0.0592382369103028	WASF2
GO:0070411	I-SMAD binding	18035	14	27	1	0.0714285714285714	0.0207639180922711	1.68269069295755	0.0592382369103028	AXIN2
GO:0045236	CXCR chemokine receptor binding	18035	15	27	1	0.0666666666666667	0.0222310605489333	1.65303981847227	0.0616117963784723	CXCL2
GO:0005159	insulin-like growth factor receptor binding	18035	16	27	1	0.0625	0.0236960861518846	1.62532337985511	0.0621221718035893	PIK3R1
GO:0046935	1-phosphatidylinositol-3-kinase regulator activity	18035	16	27	1	0.0625	0.0236960861518846	1.62532337985511	0.0621221718035893	PIK3R1
GO:0000030	mannosyltransferase activity	18035	19	27	1	0.0526315789473684	0.0280784911886611	1.55162623293981	0.0716740432973718	TMTC1
GO:0031681	G-protein beta-subunit binding	18035	20	27	1	0.05	0.0295350787074167	1.52966186746233	0.0734590419133184	GNG12
GO:0005158	insulin receptor binding	18035	22	27	1	0.0454545454545455	0.0324419500386642	1.48889304886353	0.0767529061890349	PIK3R1
GO:0043548	phosphatidylinositol 3-kinase binding	18035	22	27	1	0.0454545454545455	0.0324419500386642	1.48889304886353	0.0767529061890349	PIK3R1
GO:0051018	protein kinase A binding	18035	25	27	1	0.04	0.0367865414735589	1.43431104091456	0.081097602793982	WASF2
GO:0034237	protein kinase A regulatory subunit binding	18035	25	27	1	0.04	0.0367865414735589	1.43431104091456	0.081097602793982	WASF2
GO:0035925	mRNA 3'-UTR AU-rich region binding	18035	25	27	1	0.04	0.0367865414735589	1.43431104091456	0.081097602793982	ZFP36L2
GO:0004622	lysophospholipase activity	18035	26	27	1	0.0384615384615385	0.0382305594291513	1.4175893468877	0.082408094769504	ENPP2
GO:0005515	protein binding	18035	12320	27	23	0.00186688311688312	0.0404637198365426	1.39293419496549	0.0853256700901008	SPRY2;SPRY1;ITM2A;NFAT5;IL6R;SKI;CXCL2;PIK3R1;FBN1;MYH11;LIFR;ZFP36L2;BTG2;RFTN2;ZNF502;FAM172A;MBNL3;PARVA;GNG12;AXIN2;IRAK3;SESN1;WASF2
GO:0043539	protein serine/threonine kinase activator activity	18035	31	27	1	0.032258064516129	0.0454194356135961	1.34275826666899	0.0917851094691421	SPRY2
GO:0019838	growth factor binding	18035	31	27	1	0.032258064516129	0.0454194356135961	1.34275826666899	0.0917851094691421	LIFR
GO:0004860	protein kinase inhibitor activity	18035	34	27	1	0.0294117647058824	0.0497078942945874	1.3035746338759	0.0984013417668364	PARVA
GO:0070491	repressing transcription factor binding	18035	39	27	1	0.0256410256410256	0.0568141292135381	1.24554364533839	0.110219410674264	SKI
GO:0003779	actin binding	18035	267	27	2	0.00749063670411985	0.0601403329491905	1.22083417188572	0.113887845674563	WASF2;PARVA
GO:0008307	structural constituent of muscle	18035	42	27	1	0.0238095238095238	0.0610532780935801	1.21429101280456	0.113887845674563	MYH11
GO:0003774	motor activity	18035	44	27	1	0.0227272727272727	0.0638691780423641	1.19470867291298	0.114727967964987	MYH11
GO:0001784	phosphotyrosine residue binding	18035	44	27	1	0.0227272727272727	0.0638691780423641	1.19470867291298	0.114727967964987	PIK3R1
GO:0005044	scavenger receptor activity	18035	46	27	1	0.0217391304347826	0.0666769449808082	1.17602430698998	0.117593884784335	ENPP2
GO:0046332	SMAD binding	18035	48	27	1	0.0208333333333333	0.0694766014980861	1.15816143355721	0.117645392224164	SKI
GO:0008009	chemokine activity	18035	48	27	1	0.0208333333333333	0.0694766014980861	1.15816143355721	0.117645392224164	CXCL2
GO:0031625	ubiquitin protein ligase binding	18035	292	27	2	0.00684931506849315	0.0703446675154798	1.15276881871789	0.117645392224164	SKI;AXIN2
GO:0046982	protein heterodimerization activity	18035	299	27	2	0.00668896321070234	0.0732989446385881	1.13490227830481	0.120508434405814	PIK3R1;IRAK3
GO:0045296	cadherin binding	18035	307	27	2	0.00651465798045603	0.0767246514346909	1.11506507592102	0.124038186486084	PARVA;WASF2
GO:0000978	RNA polymerase II cis-regulatory region sequence-specific DNA binding	18035	1189	27	4	0.00336417157275021	0.0986327305208953	1.00597894382313	0.154518179229793	NFAT5;NFIA;SKI;ZNF502
GO:0019899	enzyme binding	18035	356	27	2	0.00561797752808989	0.0987641970334761	1.00540046278882	0.154518179229793	IL6R;AXIN2
GO:0016787	hydrolase activity	18035	76	27	1	0.0131578947368421	0.107832706036936	0.967249496133704	0.16602813469179	ENPP2
GO:0000981	DNA-binding transcription factor activity, RNA polymerase II-specific	18035	1265	27	4	0.00316205533596838	0.117055151211755	0.931609469676755	0.174715130338142	NFAT5;NFIA;ZNF502;SKI
GO:0030165	PDZ domain binding	18035	84	27	1	0.0119047619047619	0.11850893103719	0.926248919240269	0.174715130338142	GNG12
GO:0008013	beta-catenin binding	18035	85	27	1	0.0117647058823529	0.119834776887671	0.921417128368713	0.174715130338142	AXIN2
GO:0019903	protein phosphatase binding	18035	86	27	1	0.0116279069767442	0.121158702292909	0.916645386957263	0.174715130338142	PIK3R1
GO:0001540	amyloid-beta binding	18035	87	27	1	0.0114942528735632	0.122480709927769	0.911932305026817	0.174715130338142	ITM2A
GO:0005179	hormone activity	18035	99	27	1	0.0101010101010101	0.138196184238323	0.859503948185542	0.194275795233585	FBN1
GO:0001228	DNA-binding transcription activator activity, RNA polymerase II-specific	18035	444	27	2	0.0045045045045045	0.142077253224848	0.847475447686129	0.194808274843512	NFAT5;NFIA
GO:0003700	DNA-binding transcription factor activity	18035	445	27	2	0.00449438202247191	0.142591623854529	0.845905985147541	0.194808274843512	NFAT5;NFIA
GO:0019901	protein kinase binding	18035	456	27	2	0.0043859649122807	0.148277301599683	0.828925326007937	0.199762475766239	SPRY2;SKI
GO:0003676	nucleic acid binding	18035	118	27	1	0.00847457627118644	0.162526161946894	0.789076720379574	0.21595942066916	ENPP2
GO:0017124	SH3 domain binding	18035	128	27	1	0.0078125	0.175064352537242	0.756802278088295	0.229476245893412	WASF2
GO:0005201	extracellular matrix structural constituent	18035	137	27	1	0.0072992700729927	0.186194014572647	0.730034284041314	0.240810925513956	FBN1
GO:0005178	integrin binding	18035	140	27	1	0.00714285714285714	0.189871663814632	0.721539843936925	0.242336202500254	FBN1
GO:0008201	heparin binding	18035	163	27	1	0.00613496932515337	0.217540114582311	0.662460647052473	0.274044040447847	FBN1
GO:0003714	transcription corepressor activity	18035	182	27	1	0.00549450549450549	0.23970816923601	0.620317164991526	0.298098620716576	BTG2
GO:0005516	calmodulin binding	18035	198	27	1	0.00505050505050505	0.257905769184375	0.588538942868207	0.316669108998536	MYH11
GO:0042803	protein homodimerization activity	18035	667	27	2	0.00299850074962519	0.263646225227811	0.578978442327843	0.319671048088721	IL6R;IRAK3
GO:0051015	actin filament binding	18035	211	27	1	0.004739336492891	0.27238177621352	0.564821952393109	0.326185583860635	MYH11
GO:0000287	magnesium ion binding	18035	215	27	1	0.00465116279069767	0.276780955711971	0.557863795406534	0.32741161834221	IRAK3
GO:0005509	calcium ion binding	18035	707	27	2	0.00282885431400283	0.286121380247098	0.543449688589678	0.334382817879138	FBN1;ENPP2
GO:0019904	protein domain specific binding	18035	229	27	1	0.00436681222707424	0.291977281201685	0.534650939759105	0.337164241387659	SKI
GO:0106311	protein threonine kinase activity	18035	249	27	1	0.00401606425702811	0.313154007678651	0.504242025918331	0.354384619317402	IRAK3
GO:0106310	protein serine kinase activity	18035	250	27	1	0.004	0.314196672796872	0.502798418257247	0.354384619317402	IRAK3
GO:0008270	zinc ion binding	18035	826	27	2	0.00242130750605327	0.3525693969502	0.452755387193983	0.393094614990453	SKI;ENPP2
GO:0001227	DNA-binding transcription repressor activity, RNA polymerase II-specific	18035	307	27	1	0.00325732899022801	0.371173859401212	0.430422617360411	0.409134822294518	SKI
GO:0004674	protein serine/threonine kinase activity	18035	312	27	1	0.00320512820512821	0.375948389013476	0.424871771841297	0.409741502632665	IRAK3
GO:0044877	protein-containing complex binding	18035	341	27	1	0.00293255131964809	0.40295975772102	0.394738323269205	0.434301072210432	FBN1
GO:0003682	chromatin binding	18035	412	27	1	0.00242718446601942	0.464422955020418	0.333086322541731	0.495044248758028	NFIA
GO:1990837	sequence-specific double-stranded DNA binding	18035	552	27	1	0.00181159420289855	0.568254559652584	0.245457070826904	0.599137959633702	NFAT5
GO:0003723	RNA binding	18035	1380	27	2	0.00144927536231884	0.622860366405954	0.205609303094096	0.649650059584705	ZFP36L2;MBNL3
GO:0042802	identical protein binding	18035	1457	27	2	0.00137268359643102	0.653279530047843	0.184900949841023	0.674128876751498	SKI;FBN1
GO:0005524	ATP binding	18035	1478	27	2	0.0013531799729364	0.661250967577406	0.179633679473626	0.675172040579036	MYH11;IRAK3
GO:0003674	molecular_function	18035	733	27	1	0.00136425648021828	0.674083830998095	0.171286089998908	0.681105537570992	LIX1L
GO:0046872	metal ion binding	18035	2328	27	3	0.00128865979381443	0.695685244646776	0.157587207848964	0.695685244646776	ZFP36L2;ZNF502;MBNL3
