# Supplementary material for: Construction and analysis of a survival-associated competing endogenous RNA network in breast cancer
Source: Front Surg. 2023 Jan 6;9:1021195. doi: 10.3389/fsurg.2022.1021195 (PMC9852745; doi:10.3389/fsurg.2022.1021195)
Supplement: Supplementary file 9 [file Datasheet9.zip › Figure_6/KEGG.(Sample).enrichment.xls]

TermID	Term	bg_pro_num	bg_term_num	fg_pronum	fg_termnum	Ratio	pvalue	Enrichment	FDR	IDs
path:hsa04810	Regulation of actin cytoskeleton	8067	218	16	4	0.018348623853211	0.000731164918924441	3.13598465409456	0.0957826043791018	GNG12;PIK3R1;MYH11;WASF2
path:hsa04550	Signaling pathways regulating pluripotency of stem cells	8067	143	16	3	0.020979020979021	0.00257878103111414	2.58858553301373	0.130992881780306	LIFR;PIK3R1;AXIN2
path:hsa04630	JAK-STAT signaling pathway	8067	162	16	3	0.0185185185185185	0.00367304475088319	2.43497378035516	0.130992881780306	IL6R;LIFR;PIK3R1
path:hsa05213	Endometrial cancer	8067	58	16	2	0.0344827586206897	0.00571470228867656	2.2430063895474	0.130992881780306	PIK3R1;AXIN2
path:hsa04062	Chemokine signaling pathway	8067	192	16	3	0.015625	0.00591358424420224	2.22814921190253	0.130992881780306	CXCL2;PIK3R1;GNG12
path:hsa05167	Kaposi sarcoma-associated herpesvirus infection	8067	193	16	3	0.0155440414507772	0.00599967397467051	2.22187234875778	0.130992881780306	GNG12;PIK3R1;CXCL2
path:hsa05163	Human cytomegalovirus infection	8067	225	16	3	0.0133333333333333	0.00916451406178803	2.03789055807536	0.134492142660883	PIK3R1;GNG12;IL6R
path:hsa05100	Bacterial invasion of epithelial cells	8067	77	16	2	0.025974025974026	0.00989632891519228	2.00452587889236	0.134492142660883	PIK3R1;WASF2
path:hsa01521	EGFR tyrosine kinase inhibitor resistance	8067	79	16	2	0.0253164556962025	0.0103965655951448	1.9831101019905	0.134492142660883	IL6R;PIK3R1
path:hsa05210	Colorectal cancer	8067	86	16	2	0.0232558139534884	0.0122343500963988	1.91241909595211	0.134492142660883	AXIN2;PIK3R1
path:hsa04211	Longevity regulating pathway	8067	89	16	2	0.0224719101123595	0.0130627508318585	1.88396535711167	0.134492142660883	PIK3R1;SESN1
path:hsa04666	Fc gamma R-mediated phagocytosis	8067	97	16	2	0.0206185567010309	0.0153887048144383	1.8127979308906	0.134492142660883	PIK3R1;WASF2
path:hsa05231	Choline metabolism in cancer	8067	98	16	2	0.0204081632653061	0.0156912191600313	1.80434331174102	0.134492142660883	PIK3R1;WASF2
path:hsa04061	Viral protein interaction with cytokine and cytokine receptor	8067	100	16	2	0.02	0.0163039830766156	1.78770628413109	0.134492142660883	CXCL2;IL6R
path:hsa05146	Amoebiasis	8067	102	16	2	0.0196078431372549	0.0169269936013005	1.77142016996595	0.134492142660883	CXCL2;PIK3R1
path:hsa05200	Pathways in cancer	8067	531	16	4	0.00753295668549906	0.0178954647573792	1.74725701820473	0.134492142660883	AXIN2;GNG12;PIK3R1;IL6R
path:hsa04060	Cytokine-cytokine receptor interaction	8067	295	16	3	0.0101694915254237	0.0190331701694016	1.72048886949477	0.134492142660883	CXCL2;IL6R;LIFR
path:hsa04066	HIF-1 signaling pathway	8067	109	16	2	0.018348623853211	0.0191870700412303	1.7169913390778	0.134492142660883	IL6R;PIK3R1
path:hsa04668	TNF signaling pathway	8067	112	16	2	0.0178571428571429	0.0201929568561441	1.69480008262725	0.134492142660883	CXCL2;PIK3R1
path:hsa04725	Cholinergic synapse	8067	113	16	2	0.0176991150442478	0.0205331515512799	1.6875443873909	0.134492142660883	GNG12;PIK3R1
path:hsa04722	Neurotrophin signaling pathway	8067	119	16	2	0.0168067226890756	0.0226250809897527	1.64540985750001	0.141137409983696	PIK3R1;IRAK3
path:hsa04926	Relaxin signaling pathway	8067	129	16	2	0.0155038759689922	0.0263006635322431	1.58003329467539	0.156608496487447	GNG12;PIK3R1
path:hsa05135	Yersinia infection	8067	137	16	2	0.0145985401459854	0.0294058292874501	1.53156656834883	0.167395199505172	WASF2;PIK3R1
path:hsa04151	PI3K-Akt signaling pathway	8067	354	16	3	0.00847457627118644	0.0306678228101078	1.51331705463762	0.167395199505172	IL6R;PIK3R1;GNG12
path:hsa05224	Breast cancer	8067	147	16	2	0.0136054421768707	0.0334854127986946	1.47514434283531	0.168606611857848	PIK3R1;AXIN2
path:hsa05226	Gastric cancer	8067	149	16	2	0.0134228187919463	0.0343270225654397	1.46436386448795	0.168606611857848	AXIN2;PIK3R1
path:hsa04932	Non-alcoholic fatty liver disease	8067	150	16	2	0.0133333333333333	0.0347509810699381	1.45903293014592	0.168606611857848	IL6R;PIK3R1
path:hsa04218	Cellular senescence	8067	156	16	2	0.0128205128205128	0.037338327417177	1.42784514031731	0.17469003184465	PIK3R1;ZFP36L2
path:hsa05225	Hepatocellular carcinoma	8067	168	16	2	0.0119047619047619	0.0427312764958219	1.36925413346852	0.193027490377678	PIK3R1;AXIN2
path:hsa05130	Pathogenic Escherichia coli infection	8067	197	16	2	0.0101522842639594	0.0568871532681548	1.24498579853782	0.248407235937609	WASF2;MYH11
path:hsa04510	Focal adhesion	8067	201	16	2	0.00995024875621891	0.0589562822508146	1.22946991064533	0.249137837898604	PARVA;PIK3R1
path:hsa05170	Human immunodeficiency virus 1 infection	8067	212	16	2	0.00943396226415094	0.0647826271000938	1.18854144422427	0.265203879691009	PIK3R1;GNG12
path:hsa04960	Aldosterone-regulated sodium reabsorption	8067	37	16	1	0.027027027027027	0.0709779802799873	1.14887636291652	0.281761073232677	PIK3R1
path:hsa04014	Ras signaling pathway	8067	232	16	2	0.00862068965517241	0.0758607011801075	1.1199831474328	0.283935767274117	GNG12;PIK3R1
path:hsa05171	Coronavirus disease - COVID-19	8067	232	16	2	0.00862068965517241	0.0758607011801075	1.1199831474328	0.283935767274117	IL6R;PIK3R1
path:hsa05131	Shigellosis	8067	246	16	2	0.00813008130081301	0.0839615014870793	1.07591980351362	0.289181952666993	WASF2;PIK3R1
path:hsa04930	Type II diabetes mellitus	8067	46	16	1	0.0217391304347826	0.0875139091873941	1.05792291608324	0.289181952666993	PIK3R1
path:hsa04973	Carbohydrate digestion and absorption	8067	47	16	1	0.0212765957446809	0.0893341033593178	1.04898271722153	0.289181952666993	PIK3R1
path:hsa00565	Ether lipid metabolism	8067	49	16	1	0.0204081632653061	0.0929642845871003	1.03168386849877	0.289181952666993	ENPP2
path:hsa04923	Regulation of lipolysis in adipocytes	8067	56	16	1	0.0178571428571429	0.105563366213346	0.976486769412845	0.289181952666993	PIK3R1
path:hsa05134	Legionellosis	8067	57	16	1	0.0175438596491228	0.107349783157621	0.969198828484776	0.289181952666993	CXCL2
path:hsa04370	VEGF signaling pathway	8067	59	16	1	0.0169491525423729	0.110912586843706	0.955019165423616	0.289181952666993	PIK3R1
path:hsa04213	Longevity regulating pathway - multiple species	8067	62	16	1	0.0161290322580645	0.116231804441118	0.934675019937488	0.289181952666993	PIK3R1
path:hsa05217	Basal cell carcinoma	8067	63	16	1	0.0158730158730159	0.117998236812004	0.928124482088267	0.289181952666993	AXIN2
path:hsa04929	GnRH secretion	8067	64	16	1	0.015625	0.119761358777397	0.921683285258707	0.289181952666993	PIK3R1
path:hsa05206	MicroRNAs in cancer	8067	310	16	2	0.00645161290322581	0.124072469798515	0.90632457257833	0.289181952666993	SPRY2;PIK3R1
path:hsa05221	Acute myeloid leukemia	8067	67	16	1	0.0149253731343284	0.125030920103974	0.902982572832136	0.289181952666993	PIK3R1
path:hsa04664	Fc epsilon RI signaling pathway	8067	68	16	1	0.0147058823529412	0.126780858263767	0.896946312526527	0.289181952666993	PIK3R1
path:hsa05211	Renal cell carcinoma	8067	69	16	1	0.0144927536231884	0.128527514879316	0.891003889600402	0.289181952666993	PIK3R1
path:hsa05120	Epithelial cell signaling in Helicobacter pylori infection	8067	70	16	1	0.0142857142857143	0.130270895694761	0.8851526007956	0.289181952666993	CXCL2
path:hsa04917	Prolactin signaling pathway	8067	70	16	1	0.0142857142857143	0.130270895694761	0.8851526007956	0.289181952666993	PIK3R1
path:hsa05230	Central carbon metabolism in cancer	8067	70	16	1	0.0142857142857143	0.130270895694761	0.8851526007956	0.289181952666993	PIK3R1
path:hsa04520	Adherens junction	8067	71	16	1	0.0140845070422535	0.132011006444903	0.879389857892538	0.289181952666993	WASF2
path:hsa05223	Non-small cell lung cancer	8067	72	16	1	0.0138888888888889	0.133747852855219	0.873713181273951	0.289181952666993	PIK3R1
path:hsa05218	Melanoma	8067	72	16	1	0.0138888888888889	0.133747852855219	0.873713181273951	0.289181952666993	PIK3R1
path:hsa01524	Platinum drug resistance	8067	73	16	1	0.0136986301369863	0.135481440641875	0.868120193932559	0.289181952666993	PIK3R1
path:hsa04115	p53 signaling pathway	8067	73	16	1	0.0136986301369863	0.135481440641875	0.868120193932559	0.289181952666993	SESN1
path:hsa05165	Human papillomavirus infection	8067	331	16	2	0.00604229607250755	0.138151283599208	0.859645075586678	0.289181952666993	AXIN2;PIK3R1
path:hsa05214	Glioma	8067	75	16	1	0.0133333333333333	0.138938863162414	0.857176258969006	0.289181952666993	PIK3R1
path:hsa05212	Pancreatic cancer	8067	76	16	1	0.0131578947368421	0.140662709282209	0.851821021964687	0.289181952666993	PIK3R1
path:hsa05220	Chronic myeloid leukemia	8067	76	16	1	0.0131578947368421	0.140662709282209	0.851821021964687	0.289181952666993	PIK3R1
path:hsa03018	RNA degradation	8067	79	16	1	0.0126582278481013	0.145814855200832	0.83619822908316	0.289181952666993	BTG2
path:hsa04662	B cell receptor signaling pathway	8067	82	16	1	0.0121951219512195	0.150938031234367	0.821201319043354	0.289181952666993	PIK3R1
path:hsa04012	ErbB signaling pathway	8067	85	16	1	0.0117647058823529	0.156032389474358	0.806785240684622	0.289181952666993	PIK3R1
path:hsa05235	PD-L1 expression and PD-1 checkpoint pathway in cancer	8067	89	16	1	0.0112359550561798	0.162780300934706	0.788398152966435	0.289181952666993	PIK3R1
path:hsa04727	GABAergic synapse	8067	89	16	1	0.0112359550561798	0.162780300934706	0.788398152966435	0.289181952666993	GNG12
path:hsa05010	Alzheimer disease	8067	369	16	2	0.00542005420054201	0.164519610621461	0.783782327032732	0.289181952666993	AXIN2;PIK3R1
path:hsa05032	Morphine addiction	8067	91	16	1	0.010989010989011	0.166135257234621	0.77953819176553	0.289181952666993	GNG12
path:hsa05222	Small cell lung cancer	8067	92	16	1	0.0108695652173913	0.167808004963337	0.775187325816713	0.289181952666993	PIK3R1
path:hsa05323	Rheumatoid arthritis	8067	93	16	1	0.010752688172043	0.169477606458082	0.770887678193516	0.289181952666993	CXCL2
path:hsa04350	TGF-beta signaling pathway	8067	94	16	1	0.0106382978723404	0.171144067242716	0.766638151205679	0.289181952666993	FBN1
path:hsa04657	IL-17 signaling pathway	8067	94	16	1	0.0106382978723404	0.171144067242716	0.766638151205679	0.289181952666993	CXCL2
path:hsa01522	Endocrine resistance	8067	97	16	1	0.0103092783505155	0.176124660439555	0.754179831182059	0.289181952666993	PIK3R1
path:hsa04070	Phosphatidylinositol signaling system	8067	97	16	1	0.0103092783505155	0.176124660439555	0.754179831182059	0.289181952666993	PIK3R1
path:hsa04713	Circadian entrainment	8067	97	16	1	0.0103092783505155	0.176124660439555	0.754179831182059	0.289181952666993	GNG12
path:hsa05215	Prostate cancer	8067	97	16	1	0.0103092783505155	0.176124660439555	0.754179831182059	0.289181952666993	PIK3R1
path:hsa04750	Inflammatory mediator regulation of TRP channels	8067	98	16	1	0.0102040816326531	0.177778613442437	0.750120485337603	0.289181952666993	PIK3R1
path:hsa04640	Hematopoietic cell lineage	8067	99	16	1	0.0101010101010101	0.179429453219689	0.746106266303741	0.289181952666993	IL6R
path:hsa04933	AGE-RAGE signaling pathway in diabetic complications	8067	100	16	1	0.01	0.181077185241336	0.742136265025342	0.289181952666993	PIK3R1
path:hsa04914	Progesterone-mediated oocyte maturation	8067	100	16	1	0.01	0.181077185241336	0.742136265025342	0.289181952666993	PIK3R1
path:hsa05142	Chagas disease	8067	102	16	1	0.00980392156862745	0.184363347853302	0.73432541412414	0.289181952666993	PIK3R1
path:hsa04620	Toll-like receptor signaling pathway	8067	104	16	1	0.00961538461538462	0.187637144860263	0.726681184021974	0.289181952666993	PIK3R1
path:hsa04064	NF-kappa B signaling pathway	8067	104	16	1	0.00961538461538462	0.187637144860263	0.726681184021974	0.289181952666993	CXCL2
path:hsa04625	C-type lectin receptor signaling pathway	8067	104	16	1	0.00961538461538462	0.187637144860263	0.726681184021974	0.289181952666993	PIK3R1
path:hsa04660	T cell receptor signaling pathway	8067	104	16	1	0.00961538461538462	0.187637144860263	0.726681184021974	0.289181952666993	PIK3R1
path:hsa04659	Th17 cell differentiation	8067	107	16	1	0.00934579439252336	0.192524749847036	0.715513432227844	0.292337515558852	IL6R
path:hsa04931	Insulin resistance	8067	108	16	1	0.00925925925925926	0.194147815676489	0.711867491262584	0.292337515558852	PIK3R1
path:hsa04670	Leukocyte transendothelial migration	8067	114	16	1	0.0087719298245614	0.203822161259893	0.690748597613029	0.296674479167178	PIK3R1
path:hsa04724	Glutamatergic synapse	8067	114	16	1	0.0087719298245614	0.203822161259893	0.690748597613029	0.296674479167178	GNG12
path:hsa04726	Serotonergic synapse	8067	114	16	1	0.0087719298245614	0.203822161259893	0.690748597613029	0.296674479167178	GNG12
path:hsa04071	Sphingolipid signaling pathway	8067	119	16	1	0.00840336134453781	0.21180083028278	0.67407234174259	0.297470401677924	PIK3R1
path:hsa04935	Growth hormone synthesis, secretion and action	8067	119	16	1	0.00840336134453781	0.21180083028278	0.67407234174259	0.297470401677924	PIK3R1
path:hsa04152	AMPK signaling pathway	8067	120	16	1	0.00833333333333333	0.213387542250001	0.670830938660416	0.297470401677924	PIK3R1
path:hsa04919	Thyroid hormone signaling pathway	8067	121	16	1	0.00826446280991736	0.214971259290897	0.667619599459845	0.297470401677924	PIK3R1
path:hsa04611	Platelet activation	8067	124	16	1	0.00806451612903226	0.219704493579866	0.658161060435055	0.297470401677924	PIK3R1
path:hsa04380	Osteoclast differentiation	8067	128	16	1	0.0078125	0.225973862799887	0.645941790490763	0.297470401677924	PIK3R1
path:hsa04068	FoxO signaling pathway	8067	131	16	1	0.00763358778625954	0.230644865371003	0.637056209236341	0.297470401677924	PIK3R1
path:hsa04728	Dopaminergic synapse	8067	132	16	1	0.00757575757575758	0.232195984594045	0.634145294863281	0.297470401677924	GNG12
path:hsa04650	Natural killer cell mediated cytotoxicity	8067	132	16	1	0.00757575757575758	0.232195984594045	0.634145294863281	0.297470401677924	PIK3R1
path:hsa04270	Vascular smooth muscle contraction	8067	133	16	1	0.0075187969924812	0.233744171644643	0.631259209350108	0.297470401677924	MYH11
path:hsa04210	Apoptosis	8067	136	16	1	0.00735294117647059	0.238371191459262	0.622746232766871	0.297470401677924	PIK3R1
path:hsa04371	Apelin signaling pathway	8067	137	16	1	0.0072992700729927	0.239907701475232	0.619955810162601	0.297470401677924	GNG12
path:hsa04140	Autophagy - animal	8067	137	16	1	0.0072992700729927	0.239907701475232	0.619955810162601	0.297470401677924	PIK3R1
path:hsa04910	Insulin signaling pathway	8067	137	16	1	0.0072992700729927	0.239907701475232	0.619955810162601	0.297470401677924	PIK3R1
path:hsa04915	Estrogen signaling pathway	8067	138	16	1	0.0072463768115942	0.241441305104033	0.617188429995805	0.297470401677924	PIK3R1
path:hsa05418	Fluid shear stress and atherosclerosis	8067	139	16	1	0.00719424460431655	0.242972007477388	0.614443758082242	0.297470401677924	PIK3R1
path:hsa05162	Measles	8067	139	16	1	0.00719424460431655	0.242972007477388	0.614443758082242	0.297470401677924	PIK3R1
path:hsa05017	Spinocerebellar ataxia	8067	143	16	1	0.00699300699300699	0.249065906756531	0.6036857165456	0.302107720232459	PIK3R1
path:hsa04072	Phospholipase D signaling pathway	8067	148	16	1	0.00675675675675676	0.256618614921329	0.590711843423325	0.30560944140631	PIK3R1
path:hsa04723	Retrograde endocannabinoid signaling	8067	148	16	1	0.00675675675675676	0.256618614921329	0.590711843423325	0.30560944140631	GNG12
path:hsa04150	mTOR signaling pathway	8067	155	16	1	0.00645161290322581	0.267072829727165	0.573370292060119	0.31030261368694	PIK3R1
path:hsa04934	Cushing syndrome	8067	155	16	1	0.00645161290322581	0.267072829727165	0.573370292060119	0.31030261368694	AXIN2
path:hsa04390	Hippo signaling pathway	8067	157	16	1	0.00636942675159236	0.270034335574894	0.568581010646068	0.31030261368694	AXIN2
path:hsa05160	Hepatitis C	8067	157	16	1	0.00636942675159236	0.270034335574894	0.568581010646068	0.31030261368694	PIK3R1
path:hsa04310	Wnt signaling pathway	8067	160	16	1	0.00625	0.274455566712315	0.561527956108735	0.312640689037507	AXIN2
path:hsa05161	Hepatitis B	8067	162	16	1	0.00617283950617284	0.277389093553968	0.556910618614015	0.313258372892843	PIK3R1
path:hsa04530	Tight junction	8067	169	16	1	0.00591715976331361	0.287569106905597	0.54125777135268	0.321979085509686	MYH11
path:hsa05164	Influenza A	8067	171	16	1	0.00584795321637427	0.290452892279956	0.536924294536449	0.322451939734528	PIK3R1
path:hsa04621	NOD-like receptor signaling pathway	8067	181	16	1	0.00552486187845304	0.304708399671051	0.516115573737593	0.334180001277436	CXCL2
path:hsa04360	Axon guidance	8067	182	16	1	0.00549450549450549	0.306119085139636	0.514109593263014	0.334180001277436	PIK3R1
path:hsa05034	Alcoholism	8067	187	16	1	0.0053475935828877	0.31313235349047	0.504272057849485	0.339011060390509	GNG12
path:hsa05169	Epstein-Barr virus infection	8067	202	16	1	0.00495049504950495	0.333775527170285	0.476545509491812	0.356904995464617	PIK3R1
path:hsa05203	Viral carcinogenesis	8067	204	16	1	0.00490196078431373	0.336483581937714	0.473036121478059	0.356904995464617	PIK3R1
path:hsa05205	Proteoglycans in cancer	8067	205	16	1	0.0048780487804878	0.337833736164981	0.471296983839257	0.356904995464617	PIK3R1
path:hsa04015	Rap1 signaling pathway	8067	210	16	1	0.00476190476190476	0.344545959319791	0.462752838929986	0.361084165367141	PIK3R1
path:hsa04024	cAMP signaling pathway	8067	216	16	1	0.00462962962962963	0.352516423871904	0.45282064425903	0.366505170850948	PIK3R1
path:hsa05166	Human T-cell leukemia virus 1 infection	8067	219	16	1	0.0045662100456621	0.356467495064669	0.447980065693334	0.367694817743872	PIK3R1
path:hsa05020	Prion disease	8067	273	16	1	0.00366300366300366	0.423834921750078	0.372803262588585	0.433768552728595	PIK3R1
path:hsa04010	MAPK signaling pathway	8067	294	16	1	0.00340136054421769	0.448200753733173	0.348527417453161	0.455149602628261	GNG12
path:hsa05022	Pathways of neurodegeneration - multiple diseases	8067	475	16	1	0.00210526315789474	0.621643194604007	0.206458816397592	0.62642506533173	AXIN2
path:hsa05168	Herpes simplex virus 1 infection	8067	498	16	1	0.00200803212851406	0.639589400183657	0.194098742361533	0.639589400183657	PIK3R1
