# Supplementary material for: Construction and analysis of a survival-associated competing endogenous RNA network in breast cancer
Source: Front Surg. 2023 Jan 6;9:1021195. doi: 10.3389/fsurg.2022.1021195 (PMC9852745; doi:10.3389/fsurg.2022.1021195)
Supplement: Supplementary file 10 [file Datasheet10.zip]

Archive with 30 entries (26 files):
- Figure_7/
- Figure_7/GSEA-CCNB1_VANTVEER_BREAST_CANCER_POOR_PROGNOSIS.Gsea.1629329727900/
- Figure_7/GSEA-CCNB1_VANTVEER_BREAST_CANCER_POOR_PROGNOSIS.Gsea.1629329727900/CCNB1_VANTVEER_BREAST_CANCER_POOR_PROGNOSIS.Gsea.1629329727900.rpt
- Figure_7/GSEA-CCNB1_VANTVEER_BREAST_CANCER_POOR_PROGNOSIS.Gsea.1629329727900/edb/
- Figure_7/GSEA-CCNB1_VANTVEER_BREAST_CANCER_POOR_PROGNOSIS.Gsea.1629329727900/edb/CCNB1_LOW_vs_CCNB1_HIGH.cls
- Figure_7/GSEA-CCNB1_VANTVEER_BREAST_CANCER_POOR_PROGNOSIS.Gsea.1629329727900/edb/gene_sets.gmt
- Figure_7/GSEA-CCNB1_VANTVEER_BREAST_CANCER_POOR_PROGNOSIS.Gsea.1629329727900/edb/results.edb
- Figure_7/GSEA-CCNB1_VANTVEER_BREAST_CANCER_POOR_PROGNOSIS.Gsea.1629329727900/edb/tumor_normal_normal.CCNB1_LOW_vs_CCNB1_HIGH.cls_CCNB1_HIGH_versus_CCNB1_LOW.rnk
- Figure_7/GSEA-CCNB1_VANTVEER_BREAST_CANCER_POOR_PROGNOSIS.Gsea.1629329727900/enplot_from_text_entry__3.png
- Figure_7/GSEA-CCNB1_VANTVEER_BREAST_CANCER_POOR_PROGNOSIS.Gsea.1629329727900/from_text_entry_.html
- Figure_7/GSEA-CCNB1_VANTVEER_BREAST_CANCER_POOR_PROGNOSIS.Gsea.1629329727900/from_text_entry_.tsv
- Figure_7/GSEA-CCNB1_VANTVEER_BREAST_CANCER_POOR_PROGNOSIS.Gsea.1629329727900/from_text_entry__4.png
- Figure_7/GSEA-CCNB1_VANTVEER_BREAST_CANCER_POOR_PROGNOSIS.Gsea.1629329727900/gene_set_sizes.tsv
- Figure_7/GSEA-CCNB1_VANTVEER_BREAST_CANCER_POOR_PROGNOSIS.Gsea.1629329727900/global_es_histogram.png
- Figure_7/GSEA-CCNB1_VANTVEER_BREAST_CANCER_POOR_PROGNOSIS.Gsea.1629329727900/gsea_report_for_CCNB1_HIGH_1629329727900.html
- Figure_7/GSEA-CCNB1_VANTVEER_BREAST_CANCER_POOR_PROGNOSIS.Gsea.1629329727900/gsea_report_for_CCNB1_HIGH_1629329727900.tsv
- Figure_7/GSEA-CCNB1_VANTVEER_BREAST_CANCER_POOR_PROGNOSIS.Gsea.1629329727900/gsea_report_for_CCNB1_LOW_1629329727900.html
- Figure_7/GSEA-CCNB1_VANTVEER_BREAST_CANCER_POOR_PROGNOSIS.Gsea.1629329727900/gsea_report_for_CCNB1_LOW_1629329727900.tsv
- Figure_7/GSEA-CCNB1_VANTVEER_BREAST_CANCER_POOR_PROGNOSIS.Gsea.1629329727900/gset_rnd_es_dist_5.png
- Figure_7/GSEA-CCNB1_VANTVEER_BREAST_CANCER_POOR_PROGNOSIS.Gsea.1629329727900/heat_map_1.png
- Figure_7/GSEA-CCNB1_VANTVEER_BREAST_CANCER_POOR_PROGNOSIS.Gsea.1629329727900/heat_map_corr_plot.html
- Figure_7/GSEA-CCNB1_VANTVEER_BREAST_CANCER_POOR_PROGNOSIS.Gsea.1629329727900/index.html
- Figure_7/GSEA-CCNB1_VANTVEER_BREAST_CANCER_POOR_PROGNOSIS.Gsea.1629329727900/neg_snapshot.html
- Figure_7/GSEA-CCNB1_VANTVEER_BREAST_CANCER_POOR_PROGNOSIS.Gsea.1629329727900/pos_snapshot.html
- Figure_7/GSEA-CCNB1_VANTVEER_BREAST_CANCER_POOR_PROGNOSIS.Gsea.1629329727900/pvalues_vs_nes_plot.png
- Figure_7/GSEA-CCNB1_VANTVEER_BREAST_CANCER_POOR_PROGNOSIS.Gsea.1629329727900/ranked_gene_list_CCNB1_HIGH_versus_CCNB1_LOW_1629329727900.tsv
- Figure_7/GSEA-CCNB1_VANTVEER_BREAST_CANCER_POOR_PROGNOSIS.Gsea.1629329727900/ranked_list_corr_2.png
- Figure_7/GSEA-CCNB1_VANTVEER_BREAST_CANCER_POOR_PROGNOSIS.Gsea.1629329727900/xtools.css
- Figure_7/Q-PCR/
- Figure_7/Q-PCR/CT-value.xlsx
