# Supplementary material for: Construction and analysis of a survival-associated competing endogenous RNA network in breast cancer
Source: Front Surg. 2023 Jan 6;9:1021195. doi: 10.3389/fsurg.2022.1021195 (PMC9852745; doi:10.3389/fsurg.2022.1021195)
Supplement: Supplementary file 10 [file Datasheet10.zip › Figure_7/GSEA-CCNB1_VANTVEER_BREAST_CANCER_POOR_PROGNOSIS.Gsea.1629329727900/CCNB1_VANTVEER_BREAST_CANCER_POOR_PROGNOSIS.Gsea.1629329727900.rpt]

producer_class	xtools.gsea.Gsea
producer_timestamp	1629329727900
param	zip_report	false
param	num	100
param	scoring_scheme	weighted
param	norm	meandiv
param	out	E:\Yuhuangding\ceRNA\circ_GSE101123\new\GSEA
param	mode	Max_probe
param	include_only_symbols	true
param	set_max	500
param	gmx	C:\Users\ADMINI~1\AppData\Local\Temp\from_text_entry_8438469374197525161.grp
param	plot_top_x	20
param	nperm	1000
param	order	descending
param	rpt_label	CCNB1_VANTVEER_BREAST_CANCER_POOR_PROGNOSIS
param	rnd_seed	timestamp
param	set_min	15
param	res	E:\Yuhuangding\ceRNA\circ_GSE101123\new\GSEA\tumor_normal.txt
param	create_svgs	false
param	cls	C:\Users\Administrator\gsea_home\output\aug19\CCNB1_LOW_vs_CCNB1_HIGH.cls#CCNB1_HIGH_versus_CCNB1_LOW
param	sort	real
param	create_gcts	false
param	help	false
param	save_rnd_lists	false
param	median	false
param	metric	Signal2Noise
param	make_sets	true
param	rnd_type	no_balance
param	gui	false
param	permute	gene_set
param	collapse	No_Collapse
file	E:\Yuhuangding\ceRNA\circ_GSE101123\new\GSEA\CCNB1_VANTVEER_BREAST_CANCER_POOR_PROGNOSIS.Gsea.1629329727900\index.html
