# Supplementary material for: Construction and analysis of a survival-associated competing endogenous RNA network in breast cancer
Source: Front Surg. 2023 Jan 6;9:1021195. doi: 10.3389/fsurg.2022.1021195 (PMC9852745; doi:10.3389/fsurg.2022.1021195)
Supplement: Supplementary file 10 [file Datasheet10.zip › Figure_7/GSEA-CCNB1_VANTVEER_BREAST_CANCER_POOR_PROGNOSIS.Gsea.1629329727900/edb/gene_sets.gmt]

from_text_entry_	na	ALDH4A1	AP2B1	BBC3	CCNE2	CDC42BPA	CENPA	COL4A2	DCK	DIAPH3	DTL	EBF4	ESM1	EXT1	FGF18	FLT1	GMPS	GNAZ	GSTM3	IGFBP5	LPCAT1	MCM6	MELK	MMP9	MS4A7	MTDH	NDC80	NMU	NUSAP1	OXCT1	PITRM1	PRC1	RAB6B	RFC4	SCUBE2	SERF1A	SLC2A3	STK32B	TGFB3	TMEM65	TSPYL5	UCHL5
