# Supplementary material for: Construction and analysis of a survival-associated competing endogenous RNA network in breast cancer
Source: Front Surg. 2023 Jan 6;9:1021195. doi: 10.3389/fsurg.2022.1021195 (PMC9852745; doi:10.3389/fsurg.2022.1021195)
Supplement: Supplementary file 10 [file Datasheet10.zip › Figure_7/GSEA-CCNB1_VANTVEER_BREAST_CANCER_POOR_PROGNOSIS.Gsea.1629329727900/edb/results.edb]

<?xml version="1.0" encoding="UTF-8"?>

<EDB LC_PROC="none" SORT_MODE="real" ORDER="descending" METRIC="Signal2Noise" NUM_PERMS="1000" USE_MEDIAN="false" FIX_LOW="true" USE_BIASED="false">
  <DTG RANKED_LIST="tumor_normal_normal.CCNB1_LOW_vs_CCNB1_HIGH.cls#CCNB1_HIGH_versus_CCNB1_LOW.rnk" TEMPLATE="CCNB1_LOW_vs_CCNB1_HIGH.cls" GENESET="gene_sets.gmt#from_text_entry_" ES="0.6901" NES="2.2214" NP="0.0000" FDR="0.0000" FWER="0.0000" RND_ES="-0.1994 -0.3419 0.3050 0.2690 -0.4526 -0.2670 -0.3438 -0.2277 0.3130 -0.4225 -0.3478 -0.3149 -0.2394 0.3121 0.2465 0.2451 -0.3547 -0.2489 -0.3697 0.4683 0.2788 -0.3323 0.4423 0.2499 0.2971 0.2413 0.2700 0.3529 -0.3032 0.3113 0.3427 0.4923 -0.2090 0.1852 0.2601 0.3900 0.2680 -0.2864 0.2910 0.2646 0.2614 0.3016 0.2235 -0.3172 -0.1963 -0.2122 0.2809 -0.2853 0.4366 0.3163 0.3145 -0.2473 0.3067 0.3855 -0.2583 0.4681 0.2265 -0.3332 -0.3143 0.2589 0.3149 0.2263 -0.2840 0.2589 0.2640 -0.3228 0.4002 -0.1993 0.5044 -0.2891 0.2901 -0.2521 -0.2877 0.3110 -0.2858 0.4079 0.3599 0.3489 0.2831 0.2270 -0.2873 0.4490 0.3994 -0.2951 0.4038 0.2349 -0.2685 -0.3568 0.2293 -0.2282 0.2249 -0.3703 0.2635 -0.2896 -0.2038 0.4322 -0.3050 -0.2576 -0.2813 0.4075 -0.3599 -0.2313 0.2029 0.2129 -0.3595 0.2533 0.2934 -0.2804 -0.2326 0.2118 -0.3290 0.2607 0.3309 -0.2966 0.2666 0.2296 -0.3640 -0.2437 -0.4076 -0.3024 -0.4027 -0.4496 0.2899 -0.2811 -0.1938 -0.3052 -0.2237 -0.3530 0.2587 -0.2424 0.3665 -0.3730 0.3511 0.2795 0.4862 -0.3072 0.2529 -0.2484 -0.3479 -0.2094 -0.2117 -0.4304 -0.2730 0.3516 0.3034 0.2820 -0.3111 -0.2873 -0.3115 0.2574 -0.2618 0.2563 0.5202 -0.2317 0.2681 0.3086 0.3035 -0.2777 0.3931 0.3132 0.3486 0.2763 0.3313 0.2301 0.2794 0.2590 0.2981 0.2309 0.2107 0.2801 0.2542 0.4360 0.2972 -0.2247 -0.3565 -0.1841 0.3758 0.4518 0.2988 0.2762 0.2992 -0.3151 -0.3159 0.3349 -0.2685 -0.4365 -0.2529 -0.2793 -0.3166 0.3459 0.5193 0.2714 0.2134 0.2724 0.2492 -0.2338 0.2902 0.3768 0.3415 -0.3691 -0.2973 0.3295 -0.3084 0.4255 -0.2957 -0.2731 0.4843 0.3548 0.2319 -0.2840 -0.2028 0.2877 -0.2221 0.3065 -0.2452 -0.2803 -0.3211 -0.1702 -0.2594 -0.3201 0.3644 0.3979 -0.3254 -0.2681 -0.3587 0.2111 -0.3094 0.2352 -0.3219 -0.3777 0.3073 -0.3581 -0.2273 0.4175 -0.1859 0.3656 -0.2398 -0.3373 -0.3435 0.2806 -0.2801 0.3334 0.2565 0.4129 -0.2361 0.3293 0.3237 0.3326 0.3086 0.2509 0.2384 -0.2841 -0.2019 -0.4577 0.4271 0.4877 0.3352 0.2505 0.3145 -0.2132 0.2285 0.1733 -0.2835 0.3170 -0.2410 -0.3242 -0.2463 -0.2977 0.3789 -0.2556 0.3129 0.2359 -0.3058 0.2955 0.1856 0.2484 -0.2793 0.3391 -0.3231 -0.1773 0.3242 0.1890 -0.3137 -0.2841 -0.2292 0.3096 -0.2567 0.3809 0.3156 0.3432 0.2908 0.2621 0.3505 0.2132 -0.2834 -0.1932 -0.3132 0.2045 -0.2824 0.2969 0.4614 0.4123 0.4110 -0.2090 0.2552 -0.2195 0.2833 -0.2706 0.2875 -0.2505 0.3142 -0.2487 0.2672 -0.2151 0.3428 -0.2017 -0.3040 -0.2223 0.3915 0.3038 -0.3057 0.2607 0.2703 0.3570 -0.2667 0.2199 -0.2645 -0.2378 0.3152 0.3501 -0.2063 0.2416 0.2421 0.3100 0.3949 0.3225 0.2295 -0.2347 0.3037 0.2877 -0.2551 0.3098 0.2914 0.4042 0.2019 -0.4154 -0.3116 -0.3544 0.2659 -0.3294 0.4050 0.3590 0.3855 0.3360 0.2307 -0.2966 0.3213 0.2864 0.3521 -0.3294 0.2302 -0.2339 0.2982 0.3503 0.2207 0.2890 -0.2944 0.2527 0.3267 -0.2053 -0.1916 -0.2714 -0.2791 -0.2251 0.2545 0.3811 0.3904 0.3563 -0.3204 0.3470 -0.2658 0.3188 0.1962 -0.3780 -0.3324 0.4528 0.3006 0.2570 -0.2575 -0.2602 -0.3250 -0.2639 0.3098 0.2119 0.3086 0.3462 0.3321 -0.2717 0.2852 0.2882 -0.3131 0.2121 0.2979 0.3097 -0.2817 0.3773 -0.3017 0.3714 -0.3353 0.3920 0.4122 0.2491 0.2718 0.4307 0.3581 0.2607 0.2294 0.3303 -0.2776 -0.3403 0.2923 -0.2744 0.2189 -0.3647 -0.3542 -0.2152 0.4094 0.2504 0.2598 0.2973 0.3564 0.2507 0.2803 0.2713 -0.2887 0.2950 -0.3420 0.2880 0.4740 0.3039 -0.2892 0.4240 -0.2257 -0.3170 -0.2548 0.2225 -0.2841 -0.3354 0.3051 -0.2478 0.2886 0.4159 -0.2504 0.2905 0.3462 0.1727 0.2809 0.3130 0.2966 -0.2945 0.3283 0.2612 0.4681 -0.2950 -0.2996 -0.3257 0.3661 0.4916 -0.2518 -0.3828 0.3133 -0.3684 -0.2692 0.3540 0.2834 -0.3776 0.2974 -0.2608 0.2791 0.3150 -0.3925 -0.3295 -0.3685 -0.2626 0.2603 0.1998 -0.2649 0.2242 -0.3032 0.4600 -0.2664 0.3221 0.2193 0.3522 0.3170 0.2214 -0.1944 -0.3536 0.1795 0.3195 0.3675 0.3065 0.4252 -0.2839 -0.2648 -0.2657 0.3455 0.2643 0.3380 0.2812 0.2128 0.1681 -0.1855 -0.2246 -0.3299 -0.4345 0.3026 -0.3244 -0.2930 -0.2358 -0.2462 0.2718 0.2644 0.2087 -0.2936 -0.2471 0.4356 0.4177 0.3001 -0.3440 0.2197 0.2823 0.3263 0.3014 -0.2563 0.2993 0.3872 0.3290 -0.3067 0.2868 0.3044 -0.2575 0.3032 -0.2756 -0.2901 -0.3675 0.4190 0.3455 -0.3101 0.2537 -0.3066 -0.2614 -0.2996 0.2479 -0.4430 -0.2127 0.2268 -0.2130 -0.3197 -0.2771 0.3005 0.3043 0.2712 -0.3634 -0.3339 0.2402 -0.3290 0.2260 0.3346 0.3037 0.2807 -0.2682 -0.2586 0.2442 -0.2524 -0.2755 0.2751 0.2770 -0.2851 -0.3299 0.2117 -0.2109 0.2066 0.4403 0.2748 -0.2797 0.2175 -0.4184 0.2162 0.2552 -0.2447 0.3178 0.2443 -0.2951 -0.2973 -0.3021 0.3503 -0.2396 -0.2633 -0.3054 -0.3531 -0.2579 -0.2853 0.3699 0.2659 0.2793 0.4074 -0.3697 0.3561 -0.4011 0.3320 0.2644 -0.2677 0.2475 -0.2190 -0.3448 -0.2431 -0.2698 0.2763 -0.2827 -0.1808 0.3052 -0.4003 -0.2209 -0.3492 0.4420 0.4406 0.3523 -0.3014 0.4214 0.3314 -0.2466 0.3679 0.3581 -0.2845 -0.2476 0.3320 0.2766 -0.3211 -0.2478 0.3588 -0.2834 0.2738 0.3416 -0.2646 -0.4043 0.2949 0.3448 0.3866 -0.2374 -0.3250 0.3778 0.2962 -0.3234 0.3242 -0.3066 0.3017 -0.2193 0.2460 0.2613 0.2722 0.2656 0.3838 0.3393 0.3202 0.4838 -0.2885 0.3146 -0.4242 0.2438 0.2140 0.3808 -0.2438 -0.4474 0.2684 0.3490 -0.3701 -0.2650 0.2264 0.2307 0.2943 -0.2549 0.3029 0.2599 0.3725 -0.4357 0.2335 0.3045 0.2302 0.2946 0.4425 -0.4963 0.3230 -0.3858 -0.2587 0.2702 -0.3381 -0.3147 0.3362 0.3562 -0.3220 -0.2091 -0.2418 0.2786 0.3104 -0.3826 -0.2939 -0.2621 0.1637 -0.2404 0.3335 -0.2944 0.3615 0.3326 -0.2494 -0.2434 0.2339 0.2647 -0.2888 -0.3422 -0.2218 -0.2261 0.3253 -0.1906 0.3040 0.2437 -0.2999 0.2557 -0.2778 -0.5098 -0.2006 -0.3225 0.3372 0.3350 -0.3140 -0.2896 -0.3240 0.2223 0.3151 0.3631 0.2753 -0.2942 -0.3779 -0.1930 0.2780 0.3446 0.3957 0.2832 -0.3530 0.2648 0.3279 -0.2634 0.1754 0.2251 -0.4754 0.2982 0.2431 -0.3473 0.4628 0.3424 0.2306 -0.2519 0.3389 0.2951 -0.2207 -0.3605 0.3551 0.3619 0.3838 -0.2745 0.2327 -0.3724 0.2984 0.3425 0.4124 -0.2014 -0.2817 0.3951 0.2329 -0.2226 -0.3978 0.3251 0.4028 -0.2257 -0.3306 -0.3729 -0.2399 0.4367 0.2328 0.3890 0.2091 0.2237 -0.3408 0.2618 -0.2714 -0.2191 -0.2480 0.4563 0.2846 -0.3447 -0.2296 0.3864 0.3839 0.3441 0.2548 0.4015 -0.2855 0.2788 0.1709 0.3729 0.3825 0.3453 -0.2179 0.2613 0.2424 -0.4273 0.2489 0.3686 0.2706 0.2382 -0.3308 0.2889 -0.3429 -0.2944 -0.2456 0.3075 -0.3457 -0.3274 0.3197 -0.3156 0.2925 0.3482 0.3247 -0.2380 -0.2870 -0.2848 0.2841 -0.3304 -0.3543 -0.3064 0.2661 0.3270 -0.2678 0.3475 -0.3052 0.3319 -0.3130 -0.3234 0.2415 0.4143 -0.3224 0.4323 0.2551 0.2773 0.2878 -0.3505 0.4527 0.3465 0.2572 0.2325 -0.2878 0.2685 -0.3565 0.3868 -0.2326 0.3621 0.3720 -0.2392 -0.3258 -0.1984 0.3780 -0.3341 -0.3233 -0.2587 0.2938 -0.3549 -0.3223 0.4784 -0.2453 0.2525 0.2869 -0.2677 0.2796 -0.2784 0.2970 -0.2463 0.3743 0.3111 0.2672 -0.3089 0.3467 -0.2851 -0.2372 0.3270 0.4000 0.4269 -0.2761 0.4653 0.1767 0.2594 -0.3514 0.3979 0.2541 -0.2475 -0.2507 -0.3338 -0.2091 0.3165 -0.2416 -0.2646 -0.2660 -0.2846 -0.2250 0.3540 -0.2551 -0.3250 -0.2133 -0.3279 0.4750 -0.2549 -0.4110 0.2383 0.3744 -0.3560 -0.2843 0.2378 0.2948 0.2222 -0.2642 -0.3023 -0.2984 0.4239 -0.1928 0.3137 0.2498 0.2078 0.2607 0.3479 -0.2973 -0.2249 0.3765 0.3324 -0.2706 0.3758 -0.4113 -0.2448 0.2887 -0.2462 -0.2807 0.2505 -0.1752 -0.4056 0.3806 0.2297 -0.2502 0.3090 -0.1727 0.3352 0.2603 0.2382 0.2989 -0.3232 0.3707 -0.2876 -0.2558 0.3183 -0.2933 -0.2072 0.3677 -0.3012 0.2000 0.1825 -0.3337 0.2596 0.2702 0.2842 0.2381 0.2545 0.4959 0.3211 0.2146 0.2459 0.2504 -0.3482 0.3947 0.2997 -0.2126 -0.2423 -0.2481 -0.2421 -0.2767 0.2687 0.4971 0.3877 0.3417 -0.3844 -0.2178 0.3437 0.3141 -0.2152" HIT_INDICES="5 44 70 76 84 156 160 181 186 241 244 603 672 802 1249 1686 1695 2167 3858 4303 4320 4816 6181 6819 7604 7778 7948 11158 12684 12689 13249 14643 14919 16028 16221 16892 18180 18296 18628 19023 19332" ES_PROFILE="0.0764 0.1402 0.2012 0.2628 0.3231 0.3716 0.4233 0.4715 0.5196 0.5611 0.6051 0.6194 0.6466 0.6687 0.6709 0.6701 0.6901 0.6847 0.6134 0.6016 0.6107 0.5952 0.5346 0.5084 0.4741 0.4694 0.4647 0.3082 0.2364 0.2390 0.2152 0.1530 0.1459 0.1009 0.1011 0.0801 0.0337 0.0451 0.0475 0.0492 0.0571" RANK_AT_ES="1695.0000" RANK_SCORE_AT_ES="0.2371"/>
</EDB>
