# Supplementary material for: Construction and analysis of a survival-associated competing endogenous RNA network in breast cancer
Source: Front Surg. 2023 Jan 6;9:1021195. doi: 10.3389/fsurg.2022.1021195 (PMC9852745; doi:10.3389/fsurg.2022.1021195)
Supplement: Supplementary file 10 [file Datasheet10.zip › Figure_7/GSEA-CCNB1_VANTVEER_BREAST_CANCER_POOR_PROGNOSIS.Gsea.1629329727900/edb/tumor_normal_normal.CCNB1_LOW_vs_CCNB1_HIGH.cls_CCNB1_HIGH_versus_CCNB1_LOW.rnk]

CCNB1	1.2285771
CDC25C	0.96717507
KIF20A	0.95598125
LMNB1	0.9225121
KIF4A	0.9037202
NUSAP1	0.88897365
RACGAP1	0.8863179
SPC25	0.8766395
NCAPG	0.87471324
CCNB2	0.8721557
TPX2	0.86187875
NEK2	0.8603764
HJURP	0.8549212
PLK1	0.8531284
NCAPH	0.8514731
TROAP	0.8501915
BUB1B	0.842769
ESPL1	0.8359476
DLGAP5	0.8326599
KIFC1	0.82538486
OIP5	0.819776
KIF23	0.8188933
KIF11	0.8159293
UBE2T	0.8087539
NEIL3	0.8066819
RAD51	0.8064776
ERCC6L	0.8032969
H2AFZ	0.7988151
DEPDC1B	0.79566693
GINS1	0.79167336
CENPH	0.78819156
HMMR	0.7870453
UBE2C	0.78129894
CCNA2	0.7802408
CDKN3	0.779846
CDC45	0.7777705
EXO1	0.7771963
KIF18A	0.7767177
PTTG1	0.7689871
BUB1	0.76806396
C12orf48	0.76369405
KIF2C	0.7636815
POLQ	0.7636256
MAD2L1	0.7627839
MELK	0.76169103
TACC3	0.7616154
SGOL1	0.7573803
PBK	0.7565585
UHRF1	0.7545987
CENPE	0.75348574
TUBA1C	0.75265247
SKA1	0.7508802
FAM83D	0.74998164
KIF18B	0.74613136
FAM54A	0.7459424
ASF1B	0.743884
CENPK	0.7393243
AURKA	0.738907
ZWINT	0.7385458
TTK	0.7361309
SKA3	0.73237056
MND1	0.7318037
KIF15	0.7316446
TUBA1B	0.73139095
CDCA5	0.73125154
CDCA3	0.73055154
PCNA	0.72729313
CEP55	0.7265561
CDCA8	0.7252929
MKI67	0.7243425
NDC80	0.72201407
CKAP2L	0.72038984
C15orf23	0.71840334
AURKB	0.7181258
GTSE1	0.717399
CENPI	0.71694314
CENPA	0.71668094
KPNA2	0.71340984
KIF4B	0.7127962
E2F1	0.7108465
PLK4	0.7069813
CKS2	0.7058207
CDC25A	0.7053126
CENPF	0.7046082
PRC1	0.70360565
RAD54L	0.7021318
C1orf135	0.7019943
ASPM	0.7019739
KIAA0101	0.69854456
ORC6L	0.6981863
FOXM1	0.6976121
TRIP13	0.6968106
TIMELESS	0.6963904
CDC20	0.69613516
ARHGAP11A	0.6957938
IQGAP3	0.6940456
POC1A	0.6932126
GSG2	0.6930036
KIF14	0.68994564
MLF1IP	0.6897926
CCDC99	0.6889791
SPAG5	0.68678063
CENPO	0.68438476
HMGB2	0.683607
ORC1L	0.6822221
RRM2	0.6821815
SGOL2	0.6808587
RAD54B	0.6773911
DBF4	0.6759289
BIRC5	0.6756815
FAM72B	0.67507607
DSCC1	0.6736414
STIL	0.66947603
MYBL2	0.6690301
FAM64A	0.6667719
C21orf45	0.66609746
SHCBP1	0.6622675
PPIL5	0.65950114
FANCI	0.657078
RAN	0.65602803
ANLN	0.65516603
CIT	0.6532683
TRAIP	0.6527907
PKMYT1	0.6521775
RACGAP1P	0.6504542
CDK1	0.6499673
FEN1	0.6480618
DEPDC1	0.6474874
EPR1	0.64406526
ECT2	0.6437249
C9orf100	0.6421228
CENPN	0.6418486
EZH2	0.6351208
DONSON	0.63183767
MCM2	0.63104224
MCM10	0.6302418
CHAF1B	0.62857115
CKS1B	0.6241625
CCT5	0.623997
VRK1	0.6206273
HELLS	0.62018114
C17orf53	0.61910725
TUBB	0.618379
ZNF367	0.61581117
MCM3	0.61509573
RAD51AP1	0.6141544
ESCO2	0.61314327
CENPL	0.6124146
KIAA1524	0.6124065
CCNF	0.6123828
CDT1	0.6083344
FAM72A	0.60828084
GEN1	0.607878
STMN1	0.6074897
DSN1	0.60605013
DNAJC9	0.6031811
CCNE2	0.60315216
CDK2	0.6031438
SMC4	0.60292345
CHEK1	0.60108185
MCM6	0.60088587
UBE2S	0.5996072
FBXO5	0.59779257
RNASEH2A	0.5969692
SPC24	0.59546024
DNA2	0.59483016
RFC2	0.5926272
CENPM	0.59194773
C16orf75	0.5904873
NCAPG2	0.5893497
PSMD14	0.5877848
WDHD1	0.58531564
POLE2	0.58408135
E2F8	0.58078885
RCC1	0.5799186
NUF2	0.5793541
CLSPN	0.57784617
HNRNPAB	0.57525635
POLA2	0.57476604
FAM72D	0.57224226
SNRPD1	0.5716222
RFC4	0.57127994
WDR76	0.5669666
ATAD2	0.5638895
NFKBIL2	0.5621288
INCENP	0.56175005
GMPS	0.56042606
CACYBP	0.5597169
CDCA2	0.559189
RFC5	0.557653
CASC5	0.5573149
FAM111B	0.55723006
ZNF695	0.5567474
PSRC1	0.55666816
HNRNPA2B1	0.5565895
KNTC1	0.55511564
TYMS	0.5525611
FANCD2	0.55116516
CHEK2	0.5501954
CDC7	0.5489201
LOC100128191	0.5488268
CKAP2	0.54804176
WDR67	0.5476608
MCM4	0.5474996
FANCA	0.5470418
BLM	0.54702
CDCA4	0.5461246
C15orf42	0.5420856
MASTL	0.5409399
TMPO	0.54090124
C16orf59	0.5403205
MCM7	0.53939176
SAE1	0.5367859
SFPQ	0.5366678
KIF20B	0.53561866
RECQL4	0.5351881
MTBP	0.535033
XRCC2	0.5349152
C20orf24	0.53429955
ZWILCH	0.5341104
HAUS8	0.53296894
C5orf34	0.5329299
GINS3	0.5314053
GPSM2	0.53043556
PPIL1	0.5297119
SNRPG	0.52929807
RANBP1	0.52908087
TCF19	0.5282871
SUV39H2	0.52815294
PPM1G	0.52800584
C9orf140	0.5277866
C4orf46	0.52677906
FANCG	0.52560776
LMNB2	0.5246774
C12orf32	0.5220116
HN1	0.5216672
PDSS1	0.52160746
E2F7	0.5193104
DCAF13	0.5187877
LIN9	0.5181547
H2AFY	0.51218194
DIAPH3	0.5119684
ELAVL1	0.51150376
HNRNPL	0.5110427
DTL	0.51098186
STIP1	0.51065147
C1orf112	0.5101561
MTERFD1	0.5101372
NUP37	0.50997365
MSH6	0.5098422
RRM1	0.50981545
NCAPD2	0.5091008
ENY2	0.50863314
C8orf76	0.50861585
GINS2	0.5081738
DHFR	0.5073523
SLC25A19	0.5060615
FANCB	0.5057614
CCT3	0.50494415
BRIX1	0.5039484
FAM136A	0.5029955
SNRPA1	0.5022088
SLBP	0.5020564
HPRT1	0.50072193
TOP2A	0.49955034
CCT8	0.49924022
MTHFD2	0.49847716
DDX39	0.49778098
C13orf34	0.49628893
WHSC1	0.49597505
CKAP5	0.49470308
TIMM17A	0.494624
H2AFX	0.49434042
NUP85	0.4931907
ACTL6A	0.49246764
PRIM2	0.4912717
WDR62	0.49121186
SFRS1	0.48991176
ESRP1	0.4892739
ARHGAP11B	0.4874785
CCDC150	0.48744547
EIF2S2	0.4870656
ILF2	0.48556116
RCC2	0.4854703
POP1	0.48438564
THOC4	0.48356298
FBXO45	0.48314562
ARL6IP1	0.48284775
DKC1	0.48195016
SUV39H1	0.48147964
PSMD2	0.4810855
RTKN2	0.4809526
CBX2	0.48028392
PSMB2	0.4800896
USP39	0.47872362
NOP58	0.47863367
CHAF1A	0.47755343
PIF1	0.47641543
TK1	0.47629362
HDGF	0.4762793
UNG	0.47501686
LIG1	0.47451332
PRIM1	0.47432944
PSMA7	0.47369832
C16orf61	0.4735173
MSH2	0.4724555
HSPA14	0.47208783
RDM1	0.46974552
TCEB1	0.46936083
TCP1	0.4692397
INTS8	0.46901762
PSMC3IP	0.46878955
PAICS	0.46861842
TPI1	0.4684442
PGAM5	0.46830913
ATAD5	0.46777347
TIMM8A	0.4675193
SNRPC	0.46730605
RNFT2	0.46631658
THOC3	0.4634636
EME1	0.4625661
NASP	0.4614497
NUDCD1	0.46135104
TBC1D7	0.45947647
PSMG1	0.45946166
CPSF3	0.4594322
TAF11	0.4594009
LOC647946	0.45847315
YWHAZ	0.45789844
SHMT2	0.45785114
POLR2D	0.4571554
CTPS	0.4564189
TMEM206	0.45576262
UCK2	0.4553197
SMC2	0.45472372
MAGOHB	0.45456582
GTPBP4	0.45422128
SRPK1	0.4538039
LRP8	0.4538025
NRM	0.45372543
GPR19	0.45249394
POLR2K	0.45229253
FAM49B	0.4511566
CDCA7	0.45111454
PDCL3	0.45095876
TCOF1	0.45072442
ACAT2	0.44988507
PSMA5	0.44963348
RUVBL1	0.44917905
PTBP1	0.44819006
CCDC58	0.44811854
HNRNPA3P1	0.44808522
EPCAM	0.4480364
UBE2V2	0.4476229
CCT7	0.44758496
MCM5	0.4475179
SFRS2	0.4473073
DNMT3B	0.44729507
DNAJB11	0.4472777
BRCA1	0.44656774
RFC3	0.44648787
TUBG1	0.44554952
TMEM97	0.44503763
TIPIN	0.44503623
PTGES3	0.4447258
NUDT5	0.44439447
MRPL3	0.44355062
CNIH2	0.44351333
SLC25A5	0.44345596
MRPL47	0.4426403
PSMA1	0.4424664
ALG3	0.4422868
CSE1L	0.44189453
PSMA3	0.4414751
ATP5C1	0.44144604
COQ2	0.44092304
CENPQ	0.4400436
NUP93	0.439947
KIF22	0.4398219
TXN	0.43862534
LSM2	0.43807545
C11orf82	0.43698254
NUP205	0.43687218
CABLES2	0.43604234
TMEM194A	0.43586287
TARS	0.4348068
POLE	0.4345911
GAPDH	0.43401885
VDAC1	0.4337314
FANCC	0.43360287
EXOSC2	0.43304378
MTCH2	0.43263984
NOP56	0.43231916
SASS6	0.43224433
GAS2L3	0.43183866
PTMA	0.43142855
PTDSS1	0.43111488
ECE2	0.43069276
PTTG3P	0.43022287
C20orf20	0.43019307
TMEM183A	0.43002093
EXOSC9	0.4298565
KCTD5	0.42870757
PA2G4	0.4276424
PSMC2	0.42758307
CEP78	0.42746568
PPP5C	0.42741546
RFWD3	0.42732486
CDC25B	0.42719585
PSMA2	0.42669767
MRPL15	0.42609733
ANAPC7	0.42606887
FLAD1	0.4253919
NOP2	0.42526
MEMO1	0.42513317
TMEM106C	0.42438182
DTYMK	0.42395487
XPOT	0.42375317
GPRIN1	0.4228647
NCL	0.42273656
C13orf27	0.42222506
PPIAL4C	0.42212835
HSPE1	0.42212555
CCDC18	0.42100203
ANP32E	0.42090923
DNMT1	0.42071608
RPN1	0.41945884
ANP32B	0.4194146
SEPHS1	0.41787258
GMNN	0.41780698
BEND3	0.4176397
PDCD5	0.41707197
MAPRE1	0.4168586
ACOT7	0.4166957
FIGNL1	0.4162963
E2F2	0.41563615
PRDX1	0.41557738
TOPBP1	0.41536656
MARS	0.41497788
TOMM5	0.41462728
NONO	0.41437906
GLRX3	0.41434836
REEP4	0.41425252
GEMIN6	0.41413504
EIF4A3	0.414094
HSPD1	0.4132348
TDG	0.4131082
PNO1	0.41277283
RIBC2	0.4125392
VBP1	0.41228515
SKP2	0.4122147
PSMA4	0.41216764
CCDC138	0.41212335
GPR172A	0.4101614
RAD21	0.40981293
FBXO43	0.4090741
BRCA2	0.4090381
C6orf129	0.40781343
HMGN2	0.4074258
XPO1	0.40722227
C2orf48	0.4068107
RHEB	0.40657532
CDC123	0.40648568
HMGA1	0.40646943
SET	0.40607953
C11orf84	0.40605727
AHSA1	0.40588522
TMEM189	0.4052101
LOC148709	0.40516818
NUTF2	0.40490654
SKA2	0.40482843
UMPS	0.40476742
PARP2	0.40451375
MYO19	0.40438282
C4orf21	0.40416968
DHTKD1	0.40408412
MRPL37	0.40200067
RCCD1	0.40164167
GLO1	0.4010166
C6orf153	0.4006623
TOMM40	0.4001719
DENR	0.39980358
YARS	0.39970076
ZDHHC13	0.3992514
CCDC77	0.3990278
WDR12	0.39878735
CSTF3	0.39871404
GRPEL2	0.39868075
CISD2	0.39855576
IPO9	0.39847404
MCM8	0.39838156
GART	0.39808074
C18orf56	0.39773896
CASP3	0.3976843
DNAJA1	0.39758718
MRPL13	0.3975302
CHCHD3	0.39631754
KIF24	0.39620906
CCT4	0.39614573
PSMA6	0.39570567
CHAC2	0.39553216
HMGB3	0.3955237
CDKN2D	0.39548308
PNP	0.39536273
PNPT1	0.39525694
FARSB	0.39523825
WDR53	0.39519873
RIPK2	0.39494485
CFL1	0.3943385
PSMD12	0.39395258
SQLE	0.39295495
BOLA3	0.39256972
DPY30	0.39251712
DNAJC2	0.39172518
RPL26L1	0.3916877
HDAC2	0.39093027
SMS	0.39044526
AURKAPS1	0.39023304
LYAR	0.38988662
MRPL18	0.38961717
GINS4	0.3896094
NSMCE2	0.38959634
PPAT	0.38919917
EEF1E1	0.38907877
DNMT3A	0.388905
NOL10	0.38865778
EBP	0.3874961
PSMD10	0.38736373
SF3B3	0.38727388
C1orf131	0.38686776
LSM4	0.38660365
FOXK2	0.38651645
CNIH4	0.38588828
XPO5	0.38576907
RABIF	0.3856235
USP5	0.3855326
MRPL36	0.38542786
STAMBP	0.3850312
SNRPE	0.3846077
PPIA	0.38434884
NDUFA9	0.3843331
NOLC1	0.38429764
FTSJ2	0.3837723
PHF5A	0.38368267
ACP1	0.38323435
SNRPB	0.3830477
SSBP1	0.382333
MEX3A	0.3820352
C8orf30A	0.38167307
C3orf37	0.38159972
RBM14	0.3814884
SNRPD3	0.3813879
MAGOH	0.38135907
SLC19A1	0.38131973
WDR77	0.3810876
GARS	0.38106686
DYNLL1	0.38085306
POLD1	0.37923226
LOC339674	0.37876636
UQCRHL	0.37860993
EBNA1BP2	0.3784994
YWHAQ	0.37843767
CSNK2B	0.37776747
PSMD7	0.3773816
PSMD1	0.37707874
TBCE	0.37697622
ABCF1	0.37689522
SLC4A5	0.3766967
BAK1	0.37621832
R3HDM1	0.3762119
TBCA	0.37614742
SUMO2	0.37590417
C3orf26	0.37588972
NOP16	0.37546414
UBE2A	0.37487772
HNRNPD	0.3742573
DDX11	0.37409118
MLF2	0.37399724
PDXP	0.37398905
PIGW	0.37372196
AIMP2	0.37339
WDR4	0.37334293
UFD1L	0.37328273
DDX12	0.3730595
CENPW	0.37295204
RRP1B	0.3725514
SF3B14	0.37251088
MRPL51	0.3723985
UBE2N	0.371829
PSMB4	0.37157485
UQCRH	0.37156484
E2F3	0.37151217
POLE3	0.37142724
MXD3	0.3704036
NUP62	0.370345
SIGMAR1	0.37034094
APOBEC3B	0.37009633
KCMF1	0.36991042
RBM28	0.36937413
ZYG11A	0.369365
DPM1	0.36901596
BRIP1	0.36888075
PSMC4	0.3687945
UCHL5	0.3686552
RMI1	0.36853707
LOC728554	0.36835232
SIP1	0.36831558
MTFR1	0.36805582
TFG	0.3680079
GPN1	0.36778584
FDPS	0.36765546
SNRPF	0.36741054
RANBP17	0.3673955
CYC1	0.36738533
HSP90AA1	0.36726275
CDK16	0.3672578
KDM1A	0.36643773
C21orf58	0.36616203
OBFC2B	0.36598256
SCML2	0.36588243
DAZAP1	0.36578476
UBE2D2	0.3654416
MRPL17	0.36524248
TRA2B	0.365132
SPATS2	0.36439988
SRPRB	0.36416227
SSB	0.36369458
ENOPH1	0.36328796
TAF5	0.36271378
HYLS1	0.36249933
PIGU	0.36238742
CHRNA5	0.36218974
TUBB2C	0.3621514
TSSC1	0.3616599
DARS2	0.36108047
TDP1	0.36087045
BTF3L4	0.36061108
EFTUD2	0.36037445
RBM17	0.3603151
SHFM1	0.36024013
C6orf115	0.35963824
C12orf73	0.35962418
TMEM70	0.35959396
LSG1	0.35943314
CIAPIN1	0.3594077
SMC6	0.35932982
RPP40	0.35882363
LCLAT1	0.35844433
SMC1A	0.35824803
PGK1	0.3581952
RBL1	0.3578077
ERH	0.3572439
TH1L	0.3570213
MED30	0.35698304
PDCD10	0.3568372
EIF5AL1	0.3567677
WDYHV1	0.3567424
PSMB5	0.356657
SSRP1	0.35653597
CASP2	0.35653383
SEC61A2	0.35631195
CSTF2	0.3561744
APOO	0.3560453
PPIAL4G	0.355913
ADRM1	0.35581997
SLC7A5	0.35575753
BOP1	0.3554808
YARS2	0.3549551
SFRS9	0.35486892
ZNF706	0.35476312
DERL1	0.3544862
EIF3B	0.35387772
MTDH	0.35377556
ARPC5L	0.35348877
PWP2	0.35304305
PSMC3	0.35282028
PDCD2L	0.35248342
PLP2	0.35227725
PUF60	0.351785
SNRPA	0.35176307
CBX3	0.35165069
COX4NB	0.35130346
PFDN2	0.35093686
PARP1	0.35083956
DMBX1	0.35079613
NPM1	0.3502786
UBAP2L	0.35014686
LSM3	0.3498882
KPNB1	0.34965235
UBE2O	0.34959346
MRPL42	0.34921408
C1orf96	0.34872764
HSP90AB1	0.34864953
POLR2H	0.3480378
TRIM59	0.34779236
RBM8A	0.34777796
SCLT1	0.34766462
NDUFB9	0.34689838
GLRX2	0.3468669
GLT25D1	0.34681284
C8orf51	0.3467234
EIF1AD	0.34666637
GNL2	0.34640783
DBNDD1	0.34620255
UBE2I	0.3458127
WDR34	0.3447307
ALG6	0.3445488
C6orf167	0.3445302
TET3	0.34450734
KHDRBS1	0.3443438
NUP155	0.34415725
TGIF2	0.3437192
3-Sep	0.34357187
CCDC90A	0.3435479
MRPS23	0.34265888
C1orf59	0.34243336
TRMT6	0.34221545
CDKN2A	0.34210673
USP1	0.34204656
NOL11	0.34197125
TALDO1	0.3419678
RNASEH1	0.34173498
FBXL6	0.34163868
VCP	0.34159163
POP7	0.34146112
CARHSP1	0.34139067
LOC100130932	0.34123883
GGH	0.3412104
COX5A	0.3407261
NAA15	0.3407181
NOL7	0.34016532
WRNIP1	0.34012452
NKRF	0.3401104
UBE2Q1	0.33981994
TBRG4	0.33970094
NLN	0.33963704
DBF4B	0.33963132
MRS2	0.33956397
CHCHD4	0.33953282
TTF2	0.33949336
RTKN	0.3394394
SFRS7	0.33918163
HNRNPU	0.33898464
PPID	0.33862975
NSUN2	0.33858663
PYCR1	0.33851632
SAP30	0.33844483
NAE1	0.338371
RHEBL1	0.33801502
C8orf59	0.3378843
LOC341056	0.33787197
PUS7	0.33778742
HNRNPC	0.33753458
ASNS	0.33718142
HEATR2	0.3371256
TTC13	0.33673844
PSMB7	0.33642823
MRPS7	0.33635098
TMEM180	0.33587298
CARS	0.33574092
CEP72	0.33572134
FH	0.33571678
TOMM34	0.33543584
PRKDC	0.33537433
CCNE1	0.33490786
C19orf48	0.33484027
SYCE2	0.33484018
GRHL2	0.33465493
SLC25A32	0.33414364
EMG1	0.33408257
EIF2C2	0.3340299
PHF19	0.3339115
ICT1	0.33382204
SMARCA4	0.33362573
RPIA	0.33353376
ARF1	0.3334665
WDR5	0.33329865
STOML2	0.3332886
C19orf40	0.33319673
C9orf30	0.33292076
PFN1	0.33290046
HMGN1	0.33276096
KIAA1841	0.3327173
SLC25A13	0.33231694
MRTO4	0.33229423
RPP38	0.33218053
ZC3H15	0.3319025
UBQLN4	0.3318569
MANF	0.33177456
MARCKSL1	0.33170104
COPS5	0.33159608
ARPC5	0.3314676
RNPS1	0.3314397
DSCR6	0.33111483
TMSB15A	0.33100945
U2AF1	0.3308359
DPH2	0.33077258
RAD1	0.33055145
HTATIP2	0.33054268
EIF2AK2	0.33052278
MORC2	0.33049053
DIABLO	0.3304817
TMEM65	0.3304757
RG9MTD1	0.3304474
HRASLS	0.33021697
PDIA6	0.329947
C16orf87	0.32992968
PRELID1	0.32992226
SF3B4	0.32991672
PSMB1	0.32991067
GPI	0.32984453
PPP1CA	0.32981047
ISG20L2	0.32972252
URB2	0.32967487
PRDX4	0.32955012
CLN6	0.32868266
NDUFAB1	0.32824743
ZMYND19	0.32824564
C13orf37	0.3282205
C18orf10	0.32817534
PGAM1	0.32813781
E2F5	0.32804304
NIP7	0.3277353
INTS7	0.32773018
TXNL4A	0.32763267
SLMO2	0.32749358
PA2G4P4	0.32749045
LOC643387	0.3273504
SMG5	0.327206
PSME4	0.32715237
C2orf29	0.32710144
MRPS5	0.32696477
TRIAP1	0.3267091
NUP210	0.326325
MTIF2	0.3262012
MRPL12	0.32592207
TMSB15B	0.32578626
LARP4B	0.32558188
C12orf11	0.32556385
MRPL14	0.3253664
PDF	0.32529023
RALY	0.32525292
HSP90B1	0.325227
DHX9	0.32478303
PPIH	0.3247336
APEX2	0.3247053
RRS1	0.32452583
ATG3	0.324352
SFRS3	0.3242264
CCDC137	0.3242134
PFN2	0.32405362
TIPRL	0.32398525
NRD1	0.32394296
MGC72080	0.32393143
DAP3	0.32386962
SOD1	0.32380238
DVL3	0.32366723
PATL1	0.32366237
NSDHL	0.32330647
RAET1K	0.32303017
CDK2AP1	0.32250166
NACC1	0.32184032
PPP1R14B	0.32181913
TRIM65	0.32178324
AARS	0.3217776
IRAK1	0.3217338
NR2C2AP	0.32153744
FBXO22OS	0.32151198
PLCH1	0.32147434
BANF1	0.32133424
C1orf106	0.32112688
CCDC86	0.32110053
UBL4A	0.32092202
NCBP1	0.32084954
MRPL11	0.32082638
ACTR3	0.32081527
RPS6KB2	0.32072
PL-5283	0.32053018
SEH1L	0.32028732
TMEM81	0.3202199
C1orf31	0.32009217
EIF2AK1	0.31990454
NARF	0.3198862
C9orf40	0.3197913
SARNP	0.3197746
CCDC59	0.3196491
NOC2L	0.31952325
ARMC1	0.3193904
EIF5A	0.3190789
SLC25A10	0.31849143
UPF3B	0.3184159
SLC25A39	0.3183444
CEP152	0.31805
UTP11L	0.3179607
HNRNPF	0.3179074
TCERG1	0.3177972
GTF3C2	0.31739512
MAPKAPK5	0.31719866
DCLRE1C	0.31686062
BRI3BP	0.31675357
SNRPB2	0.31650224
FAM127B	0.3163304
SLC3A2	0.31632566
MRPL39	0.31623706
C8orf33	0.31611836
PFKP	0.3160819
YRDC	0.31594822
HAX1	0.31586137
VARS	0.31567916
MAZ	0.3156675
RPUSD3	0.31562158
FOXRED2	0.31534305
BCL2L12	0.31529567
CHORDC1	0.31513518
PAIP1	0.31499863
CDKN2BAS	0.31498072
SMN2	0.31492004
TMEM48	0.31480953
CHRAC1	0.3146028
POLD2	0.31459346
TFDP1	0.31434545
FANCL	0.31418905
VPS72	0.31391832
YBX2	0.31383565
DPP3	0.31382424
NUDT19	0.31361407
NME1	0.31348303
FKBP4	0.3134566
HSPA9	0.31345356
GGCT	0.31344414
GTF2IRD1	0.31333634
KDM2B	0.31333423
NAA50	0.3131718
SCNM1	0.31303167
DNM1L	0.3129516
TSEN15	0.3126605
PPPDE1	0.31264654
PRCC	0.31257054
POLR2G	0.31244805
LTV1	0.31241393
DYNLT1	0.31237513
RPL39L	0.312211
PDCD6	0.31210926
IMMT	0.31204718
ATP5J2	0.31200558
PCMT1	0.31182498
HNRNPA3	0.31147322
NUP188	0.31134215
FAF1	0.31130502
SAAL1	0.31130108
HSF1	0.3112659
SMG7	0.31105098
DEK	0.31100145
KIF21A	0.3107275
STRBP	0.31062195
EIF5B	0.31046775
LOC401010	0.31046468
LSR	0.31042048
EIF4G1	0.31021684
HAUS6	0.31021473
FAM189B	0.31001672
CENPJ	0.30991212
NCBP2	0.30987987
AZIN1	0.3098585
UTP14A	0.30983615
SBK1	0.30980006
MRPL9	0.3095671
SUMO1	0.30945674
SMARCB1	0.3093244
GNPNAT1	0.30922404
RTCD1	0.30841672
CBS	0.30836856
TAGLN2	0.30825222
MAD2L2	0.3082167
ATP5H	0.30812553
RPA3	0.30808994
POMP	0.30808765
NKAP	0.3080467
PDE7A	0.30795038
TTC35	0.3078545
ATAD3A	0.3077893
C1orf163	0.3077117
HAUS5	0.30744243
KLRG2	0.30744234
MRPS16	0.30743295
SAMD1	0.30720213
AUP1	0.3068258
TSEN34	0.30674937
YBX1	0.30650938
ERI3	0.3064723
LSM14B	0.30639094
PRR19	0.30633768
TAF4	0.3062749
RFWD2	0.3060885
TSEN54	0.30579114
NIT2	0.30578253
RHBDF2	0.30568463
RAE1	0.30565852
FMR1	0.30557728
ME2	0.30550623
SSX2IP	0.30537176
STRAP	0.3053064
KHSRP	0.3052208
F11R	0.30517295
CMAS	0.304888
NRBP1	0.30485073
ENO1	0.30479726
ARMC6	0.30476704
MTHFD1L	0.30471665
AHCY	0.30467167
OCIAD2	0.304651
ARPC3	0.30460706
CALR	0.3045812
STARD7	0.30449915
PSME2	0.3043375
HES6	0.3040703
C6orf64	0.30397755
NDUFA12	0.30395466
MPHOSPH10	0.30372095
NIF3L1	0.3037001
LDHA	0.30350363
MFSD2B	0.30344534
RBM38	0.3033137
CYCS	0.30328152
TARDBP	0.30321676
ZNF93	0.3030991
TEAD4	0.30292037
NUDT1	0.30289173
EPT1	0.30282062
RUVBL2	0.30278742
SMC1B	0.30253083
ANKRD32	0.30225655
PABPC1	0.30222642
LOC727896	0.30201373
NANP	0.3019201
MTA2	0.30184063
CBFB	0.3017603
C6orf136	0.30168018
DCUN1D5	0.3016191
ZNF124	0.30118355
GTF2H4	0.3010846
S100A11	0.3008494
PAK1IP1	0.30066168
AK2	0.30062804
COX7A2	0.30043185
RQCD1	0.30042428
PPPDE2	0.3003609
TPRKB	0.3002825
HM13	0.3002257
RANGAP1	0.30006546
PAQR4	0.3000306
RPP25	0.30002603
COX7B	0.29998428
BARD1	0.29997686
POLA1	0.29971892
TXNRD1	0.29964846
SMNDC1	0.2995286
HSPA4	0.29938248
GATAD2A	0.29923353
NPLOC4	0.29914474
KIN	0.29913798
GSK3A	0.29908636
MED8	0.2990366
ZNF492	0.29903513
FAM71D	0.29903305
HTATSF1	0.29886684
AIFM1	0.29872277
PLEKHA8	0.2986614
LOC221710	0.29846102
PWP1	0.29837194
NCAPD3	0.29830128
LOC441089	0.29820344
TMEM201	0.29797587
YTHDF1	0.2978649
PFDN6	0.297826
DDX56	0.29782355
ITGA2B	0.2977432
FAM83H	0.2977009
SRXN1	0.29765436
SLC35A2	0.29752713
MTPAP	0.29751602
C8orf38	0.29739174
STX6	0.29687798
MYBL1	0.29671255
FANCE	0.2966075
FAM91A1	0.29654887
LOC81691	0.29602697
ILF3	0.29576015
LAD1	0.29563805
OTUD6B	0.29535714
TGS1	0.29515147
LOC388955	0.2951433
RRP1	0.29509574
COQ3	0.2949421
FAM105B	0.29486746
TAF2	0.29479474
ACYP1	0.29477975
C7orf28A	0.2947391
TOP1	0.29466593
EPRS	0.29465845
TATDN1	0.29457197
B3GNT4	0.29447895
C1orf43	0.29430887
ATP5G3	0.29383498
MRPL48	0.29380834
FGD1	0.29378268
RUSC1	0.29378068
C3orf21	0.29371116
COX6A1	0.29366398
DDX49	0.29354772
FIP1L1	0.29330236
NT5DC2	0.29317662
C3orf1	0.29315922
LOC642846	0.29253504
AHCTF1	0.29250875
MKI67IP	0.29225686
SRP19	0.29221722
SOX11	0.29218304
TOMM70A	0.29214215
LSM12	0.291624
CNOT10	0.2915986
GRK6	0.29138997
SENP5	0.29131934
BID	0.291278
SLC5A6	0.29118073
TMSB10	0.29113892
BMS1	0.2909688
CTSL2	0.2909533
MRPS33	0.29087198
SLC4A1AP	0.29078293
FASTKD3	0.29075065
KPNA4	0.29038495
LRPPRC	0.29036593
TPM3	0.29026753
ABCF2	0.29005748
ORMDL2	0.29004762
C11orf48	0.28999698
HMBS	0.28997654
NKIRAS2	0.28985566
SFRS15	0.28981367
HIST1H4A	0.2895444
CEBPG	0.2894761
PSMD4	0.2894111
PDAP1	0.28914535
FAM171A2	0.28895375
LBR	0.28888828
TOMM22	0.2887234
CDC6	0.28864995
TFRC	0.2886444
FAM123B	0.28861606
C6orf62	0.28838316
CCDC21	0.28834903
UBAP2	0.28822872
SFRS13A	0.288191
PSAT1	0.28805304
DRG1	0.28798026
SAC3D1	0.28796205
TEX10	0.2878755
PDIA4	0.28778112
RIOK1	0.2877484
METTL2A	0.28766143
TOP1P1	0.28765136
MTX2	0.28739634
PVR	0.2871719
ITPR3	0.2870457
ITGB3BP	0.2869573
HSPH1	0.28682396
ZNF473	0.28672716
ARL9	0.28658682
ZBED4	0.28652272
TXNDC9	0.28643626
COMMD7	0.2864313
IARS	0.28636652
TRAP1	0.2862183
PRMT1	0.28602147
TMEM14A	0.28597462
ACTG1	0.2859435
PSMD11	0.28589016
MRPS12	0.285821
XRCC3	0.2856977
SUMO3	0.28566712
MRPL38	0.28558135
EIF6	0.28548807
RBM34	0.28524235
NUDT3	0.28522503
MEA1	0.28490454
MRPS22	0.28467947
VDAC3	0.28460267
ZBTB8OS	0.284583
TLCD1	0.28450495
DLEU2	0.2843352
SEC13	0.2841862
AP1S1	0.2841528
XPO6	0.28414533
GDI2	0.28405163
POLR1C	0.28384674
DUS2L	0.2838439
UQCRB	0.2836502
KTI12	0.28340358
RNF8	0.283403
SYNCRIP	0.28336793
MGC2889	0.28320286
LAS1L	0.2830366
RBM15	0.2829735
ZNF165	0.28296196
CCAR1	0.282939
MRPS15	0.28288597
PFDN4	0.2827189
DNAJA3	0.28244588
YDJC	0.28215325
NCS1	0.28203484
LRFN1	0.28190252
KARS	0.28185454
NAA10	0.28166494
UBE2F	0.28151605
CCHCR1	0.28127602
FKBPL	0.2812199
LAGE3	0.28106207
GPR137C	0.28104877
PPP2R5D	0.2810477
FAM119A	0.28081575
CA5BP	0.28080893
MRPS17	0.28080717
SUPT16H	0.2807574
STK3	0.28037453
DCLRE1B	0.280337
CISD1	0.28032714
JMJD6	0.28021133
C6orf150	0.27994448
ZC3H3	0.2797125
GLMN	0.27966714
TUBB3	0.27962372
SETD8	0.27926975
GRPEL1	0.2790698
XRCC6	0.279
ACOT13	0.27887
ANKRD13B	0.27859744
GRINA	0.27858886
CKLF	0.2785732
STRA13	0.27856964
RNF114	0.2785217
CLPTM1L	0.27840897
FRAT2	0.2783465
RANBP9	0.2782563
PEX13	0.27825588
ZDHHC12	0.27825332
MED27	0.2782421
SNHG1	0.2779695
RDBP	0.27787158
DCK	0.27758947
BAZ1B	0.27749676
ACRV1	0.27742425
BOLA2	0.27733454
LTBR	0.27666605
HN1L	0.2763536
JMJD4	0.2762809
MRPL22	0.27624902
TMEM132A	0.27618885
UBE2L3	0.27617803
LPAR2	0.2760196
PSMG3	0.2758698
TRIM24	0.27561188
NCAPH2	0.2754889
ATP6V1F	0.27547354
C16orf88	0.27536207
FAM58A	0.27534705
C20orf11	0.275294
SNRNP40	0.27515352
MOCS3	0.27513218
CHCHD2	0.27486798
HAUS7	0.27477413
ARPC1A	0.27432805
C8orf55	0.27429432
ZNF7	0.27422184
TMEM165	0.2741935
ATP6V0B	0.2739685
NSUN5	0.2737912
ANKRD27	0.2736659
CHTF18	0.2734194
DCTPP1	0.27333573
SLC25A22	0.27332127
RPP21	0.27331072
POLR3G	0.27325344
TBL2	0.27324456
CHAC1	0.27312884
TIMM50	0.2730285
DDX55	0.27301198
RAD18	0.2729775
RARS	0.27294052
MPHOSPH9	0.27291286
PIR	0.27286738
PPARD	0.2728375
CBX1	0.2727396
ABCE1	0.27267775
RBX1	0.272671
APBA2	0.27262443
GPS1	0.2725798
AP2M1	0.2724405
DHCR7	0.27243507
ATIC	0.27231112
HSPB11	0.27216053
HSPA8	0.27210987
GNG5	0.27202073
CAPZA1	0.27175248
UTP6	0.27153063
BAIAP2L1	0.27151674
PUS1	0.27137837
POLR2F	0.2712745
TIMM44	0.27104107
ANKRD39	0.2710065
NIPA2	0.2709336
CIRH1A	0.27092874
NOP10	0.27080035
TCF3	0.2707694
PRPF3	0.2706539
C5orf22	0.2704658
PYCRL	0.27045965
PPP1R10	0.27029428
TTC9C	0.27020428
CCDC34	0.2701662
RAP2B	0.26998803
NAT10	0.26988578
NDUFS5	0.26987982
BTG3	0.2697813
PABPC3	0.26954255
KIAA0020	0.26933247
PRR7	0.2692974
C16orf55	0.26923507
SERBP1	0.26919067
TACO1	0.269182
CCNK	0.2690933
HSD17B10	0.26890326
VTA1	0.2688254
SNRNP25	0.26880303
MSI1	0.2687992
MRPS35	0.26876685
RAD51C	0.26852676
PGP	0.26830193
ERAL1	0.268299
MRPL19	0.2682955
NDUFB3	0.26828384
TMEM41A	0.26821688
SH3BP1	0.2681753
PSMC1	0.26807123
CAD	0.26791358
DDX27	0.26783794
LAPTM4B	0.26774275
FLVCR1	0.26735255
CCT6A	0.26706702
CDK5RAP1	0.26704097
PAPD7	0.267017
ZC3H8	0.2669816
C7orf13	0.26695684
MSL3L2	0.2665706
SFT2D2	0.26639336
ABT1	0.2663513
TIMM17B	0.26635116
RPE	0.26610312
LRRCC1	0.26603743
LOC388796	0.26602733
KCNG3	0.26582506
HINT1	0.26568246
HIST1H3C	0.26558512
ACBD6	0.26556274
CDC23	0.26529688
C17orf95	0.26522452
TRIM26	0.2650047
MKRN3	0.26493895
CARM1	0.2649328
CSTF1	0.26488304
CCT2	0.2646198
TOR3A	0.2645469
CLIC1	0.26449776
CEP70	0.2642491
SLC2A1	0.26420987
C11orf10	0.2641899
APITD1	0.2640452
C2orf47	0.26404104
MGAT4B	0.2640328
KIF1A	0.26396284
GTF3C5	0.26391563
PREB	0.2636495
VPS29	0.26364177
GAR1	0.26349932
ZNF200	0.26346648
HNRNPM	0.26345542
U2AF2	0.26342747
TCAM1P	0.26342234
IDH2	0.26337844
GNAS	0.26313788
DDX23	0.2629386
CMC1	0.26284522
EHMT2	0.26279303
FUCA2	0.26265088
CSNK2A1	0.2623954
SLC39A4	0.26234543
HRSP12	0.26232117
CHMP1A	0.2621509
SMPD4	0.2621326
RNASEN	0.26208654
ZNF207	0.261983
DUT	0.26174495
FAM96A	0.2616276
EIF4EBP1	0.26135263
CCDC112	0.261318
YEATS2	0.26113605
RNF34	0.26110655
LOC442454	0.26105738
FAM96B	0.26101214
DGUOK	0.26085767
NDUFB4	0.26079822
MED6	0.26075205
COPG	0.2607123
PDE6D	0.26070154
AFG3L2	0.26059946
TCTEX1D2	0.26058856
C12orf41	0.2605737
CCDC43	0.2605
IMMP1L	0.26048303
TRIB3	0.26039535
CLPB	0.2603491
MAD2L1BP	0.26020956
UBE2V1	0.2601879
NPM3	0.26018527
DNTTIP1	0.2600808
GTF3C6	0.26005358
LOC152217	0.25964928
TRMT12	0.25949243
EIF4A1	0.25941905
CHD7	0.25935873
NFE2L3	0.25935268
GCH1	0.2593484
MDH2	0.2593055
DBN1	0.2591655
BAZ1A	0.25908765
TTLL4	0.25905642
TRAPPC9	0.2585957
ULBP1	0.25852796
PSMC6	0.2584704
LRWD1	0.2583777
TTYH3	0.25835901
TBC1D10B	0.25835884
ULBP2	0.25835225
EIF2S1	0.25825983
HGS	0.25825763
EXOSC4	0.25811082
LOC388152	0.2581055
CPSF6	0.2580846
QSOX2	0.25805318
USP18	0.25774854
PTK2	0.25763267
GPR89A	0.25748736
FAM98A	0.25740367
ZFP64	0.25736475
CLTA	0.25735888
GNAI3	0.25735834
GPC2	0.2571983
MBD4	0.25711355
COMMD5	0.25693792
TXNL1	0.25688857
PRPS2	0.25687137
CEP76	0.25681707
HBXIP	0.2568056
NIPSNAP1	0.2564918
WDR43	0.25629345
ROD1	0.2561888
ZNF354A	0.25604612
PRMT3	0.2560073
C18orf54	0.25592723
ZUFSP	0.2557995
ADM2	0.25578558
CEP250	0.25576487
NUP107	0.25569612
SCRIB	0.255642
TERF1	0.2556375
ATP1B3	0.2555754
MRPS9	0.25533408
NDUFAF4	0.25530064
B3GALNT2	0.25489408
PPP1CC	0.25488627
MST4	0.25487137
USP10	0.25477508
C12orf4	0.25476465
PTCD1	0.2546524
TMEM177	0.25454938
DEDD	0.25449663
FAM158A	0.2542655
LARP1	0.25424245
TMEM63B	0.25420794
HIST1H2BK	0.25414765
HIST1H2AL	0.25386408
MLF1	0.2538432
RPF2	0.25375032
NDE1	0.25371772
PANX2	0.25370586
ELOVL1	0.25363663
RAD23B	0.25357828
EMD	0.25348407
WBSCR22	0.25334603
DDOST	0.25330517
C12orf24	0.25330114
PSMD8	0.25324106
HNRNPR	0.2532334
QTRTD1	0.25319913
NDUFA8	0.2531942
COPS6	0.2530997
PSMD13	0.2530807
LRRC59	0.25293854
TMEM147	0.25292695
TAF6	0.25278097
CLCN2	0.25267932
TXNDC17	0.2526236
ZNF74	0.25260162
PPP1R14C	0.2524411
DPF1	0.25243136
STAM	0.25233072
FARSA	0.25228664
CSTB	0.2518787
TIGD5	0.25186735
SRRT	0.25179827
BUD31	0.25174907
RABGGTB	0.25138822
SF3A3	0.25108805
HIST1H3B	0.25105378
C12orf52	0.25105348
VASH2	0.25094938
DNAJC11	0.25085986
RAB8A	0.25083068
YIF1B	0.25078407
VANGL1	0.25072384
HIST1H2BJ	0.25056836
MED10	0.25042498
CDH24	0.2504183
TCEA1	0.25017002
AMZ2	0.25008407
PHF20L1	0.24994461
NHP2	0.24994428
ZDHHC18	0.24992917
SNRPD2	0.2497669
ARHGAP39	0.24958923
PUSL1	0.24953148
RNF187	0.24929734
HDAC1	0.24881448
FAM104A	0.24878441
KIAA0406	0.24827477
RAVER1	0.24826501
C20orf72	0.2482164
ATP5E	0.2481645
TXNDC12	0.24810582
PSIP1	0.24807361
TLK2	0.24806605
LRRC45	0.24778035
SHARPIN	0.2476203
ADSL	0.24748304
TMEM68	0.24747518
ANKRD22	0.24747209
OAS3	0.24739935
CKAP4	0.24738628
PIPSL	0.24734685
TTL	0.24725533
SLC35B1	0.2471999
SOX4	0.24717197
C20orf7	0.24711278
C1orf124	0.24708126
C8ORFK29	0.24707386
MYO10	0.24676286
NDUFS3	0.24668743
DDX41	0.2466399
TMED2	0.24646634
DGCR5	0.24641894
PPP4C	0.24640588
ANKRD54	0.2463711
YKT6	0.2463172
SEC61A1	0.24630578
STK35	0.24629195
POLR3K	0.24627204
PTS	0.2462718
LACTB2	0.24619268
ACTR2	0.24613713
TAF5L	0.24608554
CCNJ	0.24607252
TMEM208	0.24605285
PHF6	0.2459972
CDK7	0.2459833
POGK	0.24590914
FAIM	0.24575242
NXT1	0.24565421
IFI30	0.24562807
TOP1MT	0.24557304
CHML	0.24549681
FADD	0.24533951
SMYD5	0.24527752
POR	0.24520412
PES1	0.24511255
BLOC1S3	0.24500574
FKBP3	0.24499372
PDHA1	0.2448607
PTRH2	0.24464872
DDX28	0.24441747
ACBD7	0.24431618
C3orf67	0.24425131
PTPN2	0.24423842
RPAP3	0.24422002
ADPRHL2	0.24417633
SNX8	0.24413176
MOSPD1	0.24408835
C6orf125	0.24402817
SMYD2	0.2439144
PDIA3	0.24375999
TMEM104	0.24369319
TULP3	0.24365258
LRP11	0.24362549
ANAPC11	0.24362314
E2F6	0.2436193
HARBI1	0.24361502
ORC5L	0.24339604
EIF3C	0.24335352
ACTR5	0.2433516
SLC29A2	0.24323536
RELT	0.24323316
EML4	0.24313125
NDUFA6	0.24285552
DEM1	0.2427906
FIBP	0.24276431
IMPDH1	0.24257511
PDZD11	0.242515
RTN4R	0.24251229
XRCC4	0.2424646
COPS7B	0.24236998
SAP30BP	0.24234599
ELF4	0.24226291
C18orf19	0.24213867
TM9SF4	0.24207716
TKT	0.24191009
BAT3	0.2418923
ATF5	0.24175975
LRFN4	0.24173392
ATXN2L	0.24170624
DOLPP1	0.24154292
CUL2	0.24125804
SMARCC1	0.2411242
RPN2	0.24112079
PDIA3P	0.24096878
PMM2	0.24096578
CHMP4C	0.24095073
C16orf57	0.24093379
TCFL5	0.2408385
EXOSC3	0.24082151
TFAP4	0.24080724
RAG1AP1	0.24076253
RRP12	0.2405409
ZNRF1	0.2405351
GPR156	0.2404335
ZNRD1	0.24042307
TAP1	0.2403247
ST14	0.24023814
SRC	0.24019195
SLMO1	0.24008709
CKMT1B	0.23998621
HLTF	0.23981819
C10orf119	0.23961242
COX17	0.23959868
PGD	0.23958178
STAT1	0.23956864
MRPS18A	0.23948841
KIAA1609	0.23947409
HSBP1	0.23940437
GABPB1	0.23932816
OR2B6	0.23925559
PPAP2C	0.2392218
NAA25	0.2391251
FAM60A	0.23892193
TRIM47	0.2388169
XK	0.23871559
HPSE	0.23871002
ZNF765	0.23861018
C7orf28B	0.23848002
RAC3	0.23847231
NDUFB6	0.23842384
MRPL1	0.23837836
IER3IP1	0.23819244
UTP23	0.2380658
SLC2A6	0.2380125
CDK5	0.23794694
TRIT1	0.23789544
CECR5	0.23784934
PITRM1	0.23781243
CCDC123	0.23765248
NEDD8	0.23762299
SLC6A11	0.23761193
C16orf80	0.23747222
PSME3	0.23736745
LEMD2	0.2372098
UBA2	0.2371939
DIRAS1	0.23716424
LPCAT1	0.23705764
MRPS10	0.23688371
CLCN5	0.23673078
CALM2	0.23670962
ZNF131	0.23666239
C9orf53	0.23665681
PSIMCT-1	0.23656529
CPNE1	0.2365221
HIST1H3J	0.23627967
MGC12982	0.23606902
HNRNPUL1	0.23590112
ACTR6	0.23582649
SRP68	0.23574463
CNOT6	0.2357095
LOC100144603	0.23553985
VDAC2	0.23532173
ABCB6	0.23528999
SUMO1P3	0.23511487
TERT	0.23492742
MPV17L2	0.23490967
DDX47	0.23488232
C7orf44	0.23486978
HNRNPK	0.23486346
PKP3	0.23480856
ZBTB9	0.23477928
HIST1H2BL	0.23477282
C1orf174	0.23476559
CDK8	0.23464346
FAM131C	0.23462518
ZNF639	0.23459548
C14orf2	0.23451786
CHFR	0.23439007
TRAF7	0.23429541
ERGIC2	0.234257
SLC7A1	0.2341371
AP2S1	0.2341311
C7orf11	0.23402086
HIST1H2BO	0.2339637
FTSJ1	0.23379876
NGDN	0.23360047
RBBP7	0.23348564
ZNF250	0.23345304
OSTC	0.2334297
C18orf21	0.23334405
H2AFV	0.23325475
ZDHHC9	0.23321985
HPDL	0.23316832
YY1	0.23307599
RSRC1	0.23289408
VMA21	0.23277712
ZNF146	0.23273979
C14orf80	0.2327048
TMEM223	0.23264883
DCAF12	0.23262544
C1QBP	0.23262195
C10orf2	0.23253821
ATP5B	0.23236018
PHB	0.23236002
C14orf145	0.23233624
ZNF259	0.23226945
TRAF4	0.23226255
PARL	0.2322595
SIRT7	0.23182143
CDK4	0.23173538
PARS2	0.23163332
METTL11A	0.2316132
NCLN	0.23154558
LRRC42	0.23148268
RASD2	0.23146178
HMGB1	0.23142067
ELL3	0.23138936
ZNF672	0.2313828
CTNNBL1	0.2313639
TMEM54	0.23128033
VAV2	0.23126134
PCGF6	0.23121452
FOXP4	0.23117864
POLR2B	0.23117727
HIST1H2BE	0.23110259
CCL7	0.23105466
ORC3L	0.23105392
C19orf52	0.23102942
B4GALT2	0.23094423
LLGL2	0.23089574
IL4I1	0.23088735
GNPDA1	0.23084809
IL27	0.23083352
SEC61B	0.2307833
ODF2	0.23074791
DUSP12	0.230745
EWSR1	0.23066294
WSB2	0.23065634
ACTB	0.23063906
C12orf45	0.2306228
MTX1	0.23050304
GOLT1B	0.23047623
NFS1	0.23025522
MRPS6	0.23004055
GPAA1	0.22998467
STK38	0.22974803
NUP50	0.22961918
PPHLN1	0.2295961
NAA20	0.22950718
PDCD2	0.22942647
TBPL1	0.229422
DHX57	0.22938764
ZNF623	0.22926737
HIST1H2BH	0.22914118
SENP1	0.22908115
ZDHHC23	0.22901385
PARP12	0.22881342
PSPC1	0.22873603
CA9	0.22870852
RINT1	0.22861814
TBCB	0.22861522
SEC14L4	0.22852066
GPR56	0.22838463
DDA1	0.22830743
NCOA6	0.2281188
WDR41	0.22802252
MRPS11	0.22792137
GMEB2	0.22784401
WDR75	0.22779602
IPO4	0.22777434
LIN54	0.22775492
CXorf26	0.2277303
ABCB9	0.22769779
PRPF38A	0.22768828
DLL3	0.22768185
RRP9	0.22768168
PLAA	0.22766021
H2BFXP	0.2275427
PRPF40A	0.22753826
HSF2BP	0.22748856
STAU1	0.22734526
KIAA1804	0.22726
CWC27	0.22724314
DUS1L	0.22720654
CEACAM19	0.22719766
PDCD11	0.22715735
PSPH	0.22713071
C13orf23	0.22710894
ELK1	0.227059
LOC643677	0.22704488
RBBP4	0.22704281
TIGD3	0.22692417
ABCD1	0.226897
ATP2C1	0.22685426
SF3B2	0.22671679
COX6B1	0.22671215
AMD1	0.22669479
FAM50A	0.22665583
HIATL1	0.2266013
MAGEF1	0.22658889
ARHGEF19	0.22649404
MDC1	0.22629963
EXOSC6	0.22621027
L2HGDH	0.22605188
YWHAH	0.22586855
GMDS	0.22584292
PKM2	0.225818
TIMM10	0.22575963
GBP1	0.22573528
TFB2M	0.22571479
BZW2	0.22569971
CFDP1	0.22569196
C19orf28	0.22561772
WBP11	0.22558722
TMEFF1	0.22556809
MEN1	0.22544508
ZC3H18	0.22529969
GALK1	0.22516169
OTUB2	0.22512862
B4GALT4	0.22494955
ONECUT2	0.22492467
IMPA2	0.22482988
TPRXL	0.22479567
SEC61G	0.22466546
HAUS1	0.22463678
MORN2	0.2245027
XRCC5	0.22435942
PFKL	0.22429717
PVT1	0.22423479
NDUFS6	0.22419912
POLDIP2	0.22419046
KIAA0226	0.22383349
SMAP1	0.22378644
ZCCHC17	0.2237816
HYAL3	0.22372176
SLC35F2	0.22364648
TREM1	0.22360124
THUMPD3	0.22350699
TSPAN33	0.22349666
MUTYH	0.22346418
MAP7D2	0.22332437
SLC25A43	0.22328374
TBCD	0.22327527
TPI1P2	0.22327404
AP4M1	0.22325054
COIL	0.22312026
NMI	0.22302927
NBN	0.22288212
SAP130	0.22280891
GANAB	0.22243059
P4HB	0.22236136
UBE2L6	0.22229084
PRKX	0.22221887
GTPBP2	0.22218601
SECTM1	0.22216842
RBMX2	0.22211722
UQCR10	0.22211683
C18orf55	0.2219275
NOC4L	0.22186546
TRIM28	0.22186315
SS18L1	0.2217737
PPFIA3	0.22161153
TSTA3	0.22146073
PRKCI	0.22145495
C20orf27	0.2213967
BCAP31	0.22134146
RSPO4	0.22128893
ABHD11	0.22127254
MRPL21	0.22120626
RPL30	0.22117853
C1orf182	0.22117133
PANK1	0.22112052
YIF1A	0.22105873
IMP4	0.22105081
NUP160	0.22093281
TBC1D22B	0.22088084
NARS	0.22076938
BAIAP2L2	0.22067863
TPD52L2	0.22057688
COX7A2L	0.22052106
NKX2-5	0.22050248
METTL4	0.22047864
BRMS1	0.22042453
GTPBP3	0.22040333
TMEM199	0.22039838
DSCR9	0.22030677
SDHC	0.22021101
ABCF3	0.22018023
MDK	0.22010654
SRM	0.2200233
RPUSD1	0.21968415
G2E3	0.21961805
DERA	0.2196111
G3BP1	0.21960665
APTX	0.21955936
CHCHD1	0.21954024
EIF4E	0.21941167
ODC1	0.21936204
CKMT1A	0.2193232
MTCH1	0.21913396
SDCCAG3	0.21902116
C7orf40	0.21890812
ZNF643	0.21884786
PRDM13	0.21866396
ASAP2	0.21861014
TPD52	0.21857272
PI4K2B	0.21855842
DBR1	0.21854049
KATNA1	0.21834573
SLC36A4	0.21833023
RNF181	0.2181463
EFNA4	0.21812452
LOC92659	0.21812132
DAXX	0.2180266
PHB2	0.21782666
ADAR	0.21776395
GTF2A2	0.21764155
FUS	0.21752834
HIST1H3F	0.21751975
PSMB3	0.21743745
TADA1	0.21736757
TAF9	0.21733233
PAFAH1B3	0.21719114
ZCRB1	0.2171591
TMED9	0.21715225
SFRS13B	0.21713465
KRTCAP2	0.2170968
GDI1	0.21707767
RPL36A	0.2170735
ISY1	0.21702608
IQCG	0.21673916
SPG21	0.2167242
MAF1	0.2166914
TMEM14B	0.21667579
ZIC1	0.21654633
PAPL	0.2162375
GTPBP8	0.21615346
RALA	0.21611352
NUCKS1	0.21607964
CRCP	0.21606223
SMAGP	0.21592727
OSGIN2	0.21592338
ZNF480	0.21577685
TOP1P2	0.21563946
GPR63	0.21561202
MAPK13	0.2155902
UBE2R2	0.21554875
PLAGL2	0.21549411
THOP1	0.21542872
ACOT8	0.2154125
TSPAN17	0.21535532
[truncated: 18,501 more rows]
