# Supplementary material for: Construction and analysis of a survival-associated competing endogenous RNA network in breast cancer
Source: Front Surg. 2023 Jan 6;9:1021195. doi: 10.3389/fsurg.2022.1021195 (PMC9852745; doi:10.3389/fsurg.2022.1021195)
Supplement: Supplementary file 10 [file Datasheet10.zip › Figure_7/GSEA-CCNB1_VANTVEER_BREAST_CANCER_POOR_PROGNOSIS.Gsea.1629329727900/from_text_entry_.tsv]

NAME	SYMBOL	TITLE	RANK IN GENE LIST	RANK METRIC SCORE	RUNNING ES	CORE ENRICHMENT
row_0	NUSAP1	na	5	0.8889736533164978	0.076392844	Yes
row_1	MELK	na	44	0.7616910338401794	0.14019991	Yes
row_2	NDC80	na	70	0.7220140695571899	0.20122188	Yes
row_3	CENPA	na	76	0.7166809439659119	0.2627616	Yes
row_4	PRC1	na	84	0.7036056518554688	0.32307637	Yes
row_5	CCNE2	na	156	0.6031521558761597	0.3716031	Yes
row_6	MCM6	na	160	0.6008858680725098	0.42325804	Yes
row_7	RFC4	na	181	0.5712799429893494	0.4715298	Yes
row_8	GMPS	na	186	0.5604260563850403	0.5196479	Yes
row_9	DIAPH3	na	241	0.5119683742523193	0.56114465	Yes
row_10	DTL	na	244	0.5109818577766418	0.605098	Yes
row_11	UCHL5	na	603	0.3686552047729492	0.61938167	Yes
row_12	MTDH	na	672	0.3537755608558655	0.6465567	Yes
row_13	TMEM65	na	802	0.33047568798065186	0.6687415	Yes
row_14	DCK	na	1249	0.27758947014808655	0.6708735	Yes
row_15	PITRM1	na	1686	0.23781242966651917	0.6700651	Yes
row_16	LPCAT1	na	1695	0.2370576411485672	0.69011056	Yes
row_17	TSPYL5	na	2167	0.20466262102127075	0.6847337	No
row_18	EXT1	na	3858	0.13023778796195984	0.6133611	No
row_19	ESM1	na	4303	0.11535792797803879	0.6016051	No
row_20	NMU	na	4320	0.11470901221036911	0.610712	No
row_21	SERF1A	na	4816	0.1007387638092041	0.595203	No
row_22	GNAZ	na	6181	0.06977276504039764	0.5345513	No
row_23	RAB6B	na	6819	0.05814574286341667	0.50843006	No
row_24	MMP9	na	7604	0.046178605407476425	0.47409242	No
row_25	AP2B1	na	7778	0.04343476891517639	0.46938133	No
row_26	OXCT1	na	7948	0.040991973131895065	0.4646552	No
row_27	IGFBP5	na	11158	-0.00431361049413681	0.30818444	No
row_28	COL4A2	na	12684	-0.03208186849951744	0.23641449	No
row_29	EBF4	na	12689	-0.03217243030667305	0.23899253	No
row_30	BBC3	na	13249	-0.04096774756908417	0.2152027	No
row_31	CDC42BPA	na	14643	-0.06769813597202301	0.1529548	No
row_32	ALDH4A1	na	14919	-0.07459134608507156	0.14594436	No
row_33	MS4A7	na	16028	-0.1056308001279831	0.100896195	No
row_34	GSTM3	na	16221	-0.11153477430343628	0.10112729	No
row_35	SLC2A3	na	16892	-0.13566257059574127	0.080075756	No
row_36	STK32B	na	18180	-0.19222687184810638	0.03374415	No
row_37	FGF18	na	18296	-0.19744500517845154	0.045144893	No
row_38	SCUBE2	na	18628	-0.21475303173065186	0.047480553	No
row_39	TGFB3	na	19023	-0.24286895990371704	0.04916087	No
row_40	FLT1	na	19332	-0.26656338572502136	0.05708718	No
