# Supplementary material for: Construction and analysis of a survival-associated competing endogenous RNA network in breast cancer
Source: Front Surg. 2023 Jan 6;9:1021195. doi: 10.3389/fsurg.2022.1021195 (PMC9852745; doi:10.3389/fsurg.2022.1021195)
Supplement: Supplementary file 10 [file Datasheet10.zip › Figure_7/GSEA-CCNB1_VANTVEER_BREAST_CANCER_POOR_PROGNOSIS.Gsea.1629329727900/gene_set_sizes.tsv]

NAME	ORIGINAL SIZE	AFTER RESTRICTING TO DATASET	STATUS
from_text_entry_	49	41
