# Supplementary material for: Construction and analysis of a survival-associated competing endogenous RNA network in breast cancer
Source: Front Surg. 2023 Jan 6;9:1021195. doi: 10.3389/fsurg.2022.1021195 (PMC9852745; doi:10.3389/fsurg.2022.1021195)
Supplement: Supplementary file 10 [file Datasheet10.zip › Figure_7/GSEA-CCNB1_VANTVEER_BREAST_CANCER_POOR_PROGNOSIS.Gsea.1629329727900/gsea_report_for_CCNB1_HIGH_1629329727900.tsv]

NAME	GS<br> follow link to MSigDB	GS DETAILS	SIZE	ES	NES	NOM p-val	FDR q-val	FWER p-val	RANK AT MAX	LEADING EDGE
from_text_entry_	from_text_entry_	Details ...	41	0.69011056	2.221425	0.0	0.0	0.0	1695	tags=41%, list=8%, signal=45%
