# Supplementary material for: Construction and analysis of a survival-associated competing endogenous RNA network in breast cancer
Source: Front Surg. 2023 Jan 6;9:1021195. doi: 10.3389/fsurg.2022.1021195 (PMC9852745; doi:10.3389/fsurg.2022.1021195)
Supplement: Supplementary file 10 [file Datasheet10.zip › Figure_7/GSEA-CCNB1_VANTVEER_BREAST_CANCER_POOR_PROGNOSIS.Gsea.1629329727900/ranked_gene_list_CCNB1_HIGH_versus_CCNB1_LOW_1629329727900.tsv]

NAME	TITLE	SCORE
CCNB1	na	1.2285771
CDC25C	na	0.96717507
KIF20A	na	0.95598125
LMNB1	na	0.9225121
KIF4A	na	0.9037202
NUSAP1	na	0.88897365
RACGAP1	na	0.8863179
SPC25	na	0.8766395
NCAPG	na	0.87471324
CCNB2	na	0.8721557
TPX2	na	0.86187875
NEK2	na	0.8603764
HJURP	na	0.8549212
PLK1	na	0.8531284
NCAPH	na	0.8514731
TROAP	na	0.8501915
BUB1B	na	0.842769
ESPL1	na	0.8359476
DLGAP5	na	0.8326599
KIFC1	na	0.82538486
OIP5	na	0.819776
KIF23	na	0.8188933
KIF11	na	0.8159293
UBE2T	na	0.8087539
NEIL3	na	0.8066819
RAD51	na	0.8064776
ERCC6L	na	0.8032969
H2AFZ	na	0.7988151
DEPDC1B	na	0.79566693
GINS1	na	0.79167336
CENPH	na	0.78819156
HMMR	na	0.7870453
UBE2C	na	0.78129894
CCNA2	na	0.7802408
CDKN3	na	0.779846
CDC45	na	0.7777705
EXO1	na	0.7771963
KIF18A	na	0.7767177
PTTG1	na	0.7689871
BUB1	na	0.76806396
C12orf48	na	0.76369405
KIF2C	na	0.7636815
POLQ	na	0.7636256
MAD2L1	na	0.7627839
MELK	na	0.76169103
TACC3	na	0.7616154
SGOL1	na	0.7573803
PBK	na	0.7565585
UHRF1	na	0.7545987
CENPE	na	0.75348574
TUBA1C	na	0.75265247
SKA1	na	0.7508802
FAM83D	na	0.74998164
KIF18B	na	0.74613136
FAM54A	na	0.7459424
ASF1B	na	0.743884
CENPK	na	0.7393243
AURKA	na	0.738907
ZWINT	na	0.7385458
TTK	na	0.7361309
SKA3	na	0.73237056
MND1	na	0.7318037
KIF15	na	0.7316446
TUBA1B	na	0.73139095
CDCA5	na	0.73125154
CDCA3	na	0.73055154
PCNA	na	0.72729313
CEP55	na	0.7265561
CDCA8	na	0.7252929
MKI67	na	0.7243425
NDC80	na	0.72201407
CKAP2L	na	0.72038984
C15orf23	na	0.71840334
AURKB	na	0.7181258
GTSE1	na	0.717399
CENPI	na	0.71694314
CENPA	na	0.71668094
KPNA2	na	0.71340984
KIF4B	na	0.7127962
E2F1	na	0.7108465
PLK4	na	0.7069813
CKS2	na	0.7058207
CDC25A	na	0.7053126
CENPF	na	0.7046082
PRC1	na	0.70360565
RAD54L	na	0.7021318
C1orf135	na	0.7019943
ASPM	na	0.7019739
KIAA0101	na	0.69854456
ORC6L	na	0.6981863
FOXM1	na	0.6976121
TRIP13	na	0.6968106
TIMELESS	na	0.6963904
CDC20	na	0.69613516
ARHGAP11A	na	0.6957938
IQGAP3	na	0.6940456
POC1A	na	0.6932126
GSG2	na	0.6930036
KIF14	na	0.68994564
MLF1IP	na	0.6897926
CCDC99	na	0.6889791
SPAG5	na	0.68678063
CENPO	na	0.68438476
HMGB2	na	0.683607
ORC1L	na	0.6822221
RRM2	na	0.6821815
SGOL2	na	0.6808587
RAD54B	na	0.6773911
DBF4	na	0.6759289
BIRC5	na	0.6756815
FAM72B	na	0.67507607
DSCC1	na	0.6736414
STIL	na	0.66947603
MYBL2	na	0.6690301
FAM64A	na	0.6667719
C21orf45	na	0.66609746
SHCBP1	na	0.6622675
PPIL5	na	0.65950114
FANCI	na	0.657078
RAN	na	0.65602803
ANLN	na	0.65516603
CIT	na	0.6532683
TRAIP	na	0.6527907
PKMYT1	na	0.6521775
RACGAP1P	na	0.6504542
CDK1	na	0.6499673
FEN1	na	0.6480618
DEPDC1	na	0.6474874
EPR1	na	0.64406526
ECT2	na	0.6437249
C9orf100	na	0.6421228
CENPN	na	0.6418486
EZH2	na	0.6351208
DONSON	na	0.63183767
MCM2	na	0.63104224
MCM10	na	0.6302418
CHAF1B	na	0.62857115
CKS1B	na	0.6241625
CCT5	na	0.623997
VRK1	na	0.6206273
HELLS	na	0.62018114
C17orf53	na	0.61910725
TUBB	na	0.618379
ZNF367	na	0.61581117
MCM3	na	0.61509573
RAD51AP1	na	0.6141544
ESCO2	na	0.61314327
CENPL	na	0.6124146
KIAA1524	na	0.6124065
CCNF	na	0.6123828
CDT1	na	0.6083344
FAM72A	na	0.60828084
GEN1	na	0.607878
STMN1	na	0.6074897
DSN1	na	0.60605013
DNAJC9	na	0.6031811
CCNE2	na	0.60315216
CDK2	na	0.6031438
SMC4	na	0.60292345
CHEK1	na	0.60108185
MCM6	na	0.60088587
UBE2S	na	0.5996072
FBXO5	na	0.59779257
RNASEH2A	na	0.5969692
SPC24	na	0.59546024
DNA2	na	0.59483016
RFC2	na	0.5926272
CENPM	na	0.59194773
C16orf75	na	0.5904873
NCAPG2	na	0.5893497
PSMD14	na	0.5877848
WDHD1	na	0.58531564
POLE2	na	0.58408135
E2F8	na	0.58078885
RCC1	na	0.5799186
NUF2	na	0.5793541
CLSPN	na	0.57784617
HNRNPAB	na	0.57525635
POLA2	na	0.57476604
FAM72D	na	0.57224226
SNRPD1	na	0.5716222
RFC4	na	0.57127994
WDR76	na	0.5669666
ATAD2	na	0.5638895
NFKBIL2	na	0.5621288
INCENP	na	0.56175005
GMPS	na	0.56042606
CACYBP	na	0.5597169
CDCA2	na	0.559189
RFC5	na	0.557653
CASC5	na	0.5573149
FAM111B	na	0.55723006
ZNF695	na	0.5567474
PSRC1	na	0.55666816
HNRNPA2B1	na	0.5565895
KNTC1	na	0.55511564
TYMS	na	0.5525611
FANCD2	na	0.55116516
CHEK2	na	0.5501954
CDC7	na	0.5489201
LOC100128191	na	0.5488268
CKAP2	na	0.54804176
WDR67	na	0.5476608
MCM4	na	0.5474996
FANCA	na	0.5470418
BLM	na	0.54702
CDCA4	na	0.5461246
C15orf42	na	0.5420856
MASTL	na	0.5409399
TMPO	na	0.54090124
C16orf59	na	0.5403205
MCM7	na	0.53939176
SAE1	na	0.5367859
SFPQ	na	0.5366678
KIF20B	na	0.53561866
RECQL4	na	0.5351881
MTBP	na	0.535033
XRCC2	na	0.5349152
C20orf24	na	0.53429955
ZWILCH	na	0.5341104
HAUS8	na	0.53296894
C5orf34	na	0.5329299
GINS3	na	0.5314053
GPSM2	na	0.53043556
PPIL1	na	0.5297119
SNRPG	na	0.52929807
RANBP1	na	0.52908087
TCF19	na	0.5282871
SUV39H2	na	0.52815294
PPM1G	na	0.52800584
C9orf140	na	0.5277866
C4orf46	na	0.52677906
FANCG	na	0.52560776
LMNB2	na	0.5246774
C12orf32	na	0.5220116
HN1	na	0.5216672
PDSS1	na	0.52160746
E2F7	na	0.5193104
DCAF13	na	0.5187877
LIN9	na	0.5181547
H2AFY	na	0.51218194
DIAPH3	na	0.5119684
ELAVL1	na	0.51150376
HNRNPL	na	0.5110427
DTL	na	0.51098186
STIP1	na	0.51065147
C1orf112	na	0.5101561
MTERFD1	na	0.5101372
NUP37	na	0.50997365
MSH6	na	0.5098422
RRM1	na	0.50981545
NCAPD2	na	0.5091008
ENY2	na	0.50863314
C8orf76	na	0.50861585
GINS2	na	0.5081738
DHFR	na	0.5073523
SLC25A19	na	0.5060615
FANCB	na	0.5057614
CCT3	na	0.50494415
BRIX1	na	0.5039484
FAM136A	na	0.5029955
SNRPA1	na	0.5022088
SLBP	na	0.5020564
HPRT1	na	0.50072193
TOP2A	na	0.49955034
CCT8	na	0.49924022
MTHFD2	na	0.49847716
DDX39	na	0.49778098
C13orf34	na	0.49628893
WHSC1	na	0.49597505
CKAP5	na	0.49470308
TIMM17A	na	0.494624
H2AFX	na	0.49434042
NUP85	na	0.4931907
ACTL6A	na	0.49246764
PRIM2	na	0.4912717
WDR62	na	0.49121186
SFRS1	na	0.48991176
ESRP1	na	0.4892739
ARHGAP11B	na	0.4874785
CCDC150	na	0.48744547
EIF2S2	na	0.4870656
ILF2	na	0.48556116
RCC2	na	0.4854703
POP1	na	0.48438564
THOC4	na	0.48356298
FBXO45	na	0.48314562
ARL6IP1	na	0.48284775
DKC1	na	0.48195016
SUV39H1	na	0.48147964
PSMD2	na	0.4810855
RTKN2	na	0.4809526
CBX2	na	0.48028392
PSMB2	na	0.4800896
USP39	na	0.47872362
NOP58	na	0.47863367
CHAF1A	na	0.47755343
PIF1	na	0.47641543
TK1	na	0.47629362
HDGF	na	0.4762793
UNG	na	0.47501686
LIG1	na	0.47451332
PRIM1	na	0.47432944
PSMA7	na	0.47369832
C16orf61	na	0.4735173
MSH2	na	0.4724555
HSPA14	na	0.47208783
RDM1	na	0.46974552
TCEB1	na	0.46936083
TCP1	na	0.4692397
INTS8	na	0.46901762
PSMC3IP	na	0.46878955
PAICS	na	0.46861842
TPI1	na	0.4684442
PGAM5	na	0.46830913
ATAD5	na	0.46777347
TIMM8A	na	0.4675193
SNRPC	na	0.46730605
RNFT2	na	0.46631658
THOC3	na	0.4634636
EME1	na	0.4625661
NASP	na	0.4614497
NUDCD1	na	0.46135104
TBC1D7	na	0.45947647
PSMG1	na	0.45946166
CPSF3	na	0.4594322
TAF11	na	0.4594009
LOC647946	na	0.45847315
YWHAZ	na	0.45789844
SHMT2	na	0.45785114
POLR2D	na	0.4571554
CTPS	na	0.4564189
TMEM206	na	0.45576262
UCK2	na	0.4553197
SMC2	na	0.45472372
MAGOHB	na	0.45456582
GTPBP4	na	0.45422128
SRPK1	na	0.4538039
LRP8	na	0.4538025
NRM	na	0.45372543
GPR19	na	0.45249394
POLR2K	na	0.45229253
FAM49B	na	0.4511566
CDCA7	na	0.45111454
PDCL3	na	0.45095876
TCOF1	na	0.45072442
ACAT2	na	0.44988507
PSMA5	na	0.44963348
RUVBL1	na	0.44917905
PTBP1	na	0.44819006
CCDC58	na	0.44811854
HNRNPA3P1	na	0.44808522
EPCAM	na	0.4480364
UBE2V2	na	0.4476229
CCT7	na	0.44758496
MCM5	na	0.4475179
SFRS2	na	0.4473073
DNMT3B	na	0.44729507
DNAJB11	na	0.4472777
BRCA1	na	0.44656774
RFC3	na	0.44648787
TUBG1	na	0.44554952
TMEM97	na	0.44503763
TIPIN	na	0.44503623
PTGES3	na	0.4447258
NUDT5	na	0.44439447
MRPL3	na	0.44355062
CNIH2	na	0.44351333
SLC25A5	na	0.44345596
MRPL47	na	0.4426403
PSMA1	na	0.4424664
ALG3	na	0.4422868
CSE1L	na	0.44189453
PSMA3	na	0.4414751
ATP5C1	na	0.44144604
COQ2	na	0.44092304
CENPQ	na	0.4400436
NUP93	na	0.439947
KIF22	na	0.4398219
TXN	na	0.43862534
LSM2	na	0.43807545
C11orf82	na	0.43698254
NUP205	na	0.43687218
CABLES2	na	0.43604234
TMEM194A	na	0.43586287
TARS	na	0.4348068
POLE	na	0.4345911
GAPDH	na	0.43401885
VDAC1	na	0.4337314
FANCC	na	0.43360287
EXOSC2	na	0.43304378
MTCH2	na	0.43263984
NOP56	na	0.43231916
SASS6	na	0.43224433
GAS2L3	na	0.43183866
PTMA	na	0.43142855
PTDSS1	na	0.43111488
ECE2	na	0.43069276
PTTG3P	na	0.43022287
C20orf20	na	0.43019307
TMEM183A	na	0.43002093
EXOSC9	na	0.4298565
KCTD5	na	0.42870757
PA2G4	na	0.4276424
PSMC2	na	0.42758307
CEP78	na	0.42746568
PPP5C	na	0.42741546
RFWD3	na	0.42732486
CDC25B	na	0.42719585
PSMA2	na	0.42669767
MRPL15	na	0.42609733
ANAPC7	na	0.42606887
FLAD1	na	0.4253919
NOP2	na	0.42526
MEMO1	na	0.42513317
TMEM106C	na	0.42438182
DTYMK	na	0.42395487
XPOT	na	0.42375317
GPRIN1	na	0.4228647
NCL	na	0.42273656
C13orf27	na	0.42222506
PPIAL4C	na	0.42212835
HSPE1	na	0.42212555
CCDC18	na	0.42100203
ANP32E	na	0.42090923
DNMT1	na	0.42071608
RPN1	na	0.41945884
ANP32B	na	0.4194146
SEPHS1	na	0.41787258
GMNN	na	0.41780698
BEND3	na	0.4176397
PDCD5	na	0.41707197
MAPRE1	na	0.4168586
ACOT7	na	0.4166957
FIGNL1	na	0.4162963
E2F2	na	0.41563615
PRDX1	na	0.41557738
TOPBP1	na	0.41536656
MARS	na	0.41497788
TOMM5	na	0.41462728
NONO	na	0.41437906
GLRX3	na	0.41434836
REEP4	na	0.41425252
GEMIN6	na	0.41413504
EIF4A3	na	0.414094
HSPD1	na	0.4132348
TDG	na	0.4131082
PNO1	na	0.41277283
RIBC2	na	0.4125392
VBP1	na	0.41228515
SKP2	na	0.4122147
PSMA4	na	0.41216764
CCDC138	na	0.41212335
GPR172A	na	0.4101614
RAD21	na	0.40981293
FBXO43	na	0.4090741
BRCA2	na	0.4090381
C6orf129	na	0.40781343
HMGN2	na	0.4074258
XPO1	na	0.40722227
C2orf48	na	0.4068107
RHEB	na	0.40657532
CDC123	na	0.40648568
HMGA1	na	0.40646943
SET	na	0.40607953
C11orf84	na	0.40605727
AHSA1	na	0.40588522
TMEM189	na	0.4052101
LOC148709	na	0.40516818
NUTF2	na	0.40490654
SKA2	na	0.40482843
UMPS	na	0.40476742
PARP2	na	0.40451375
MYO19	na	0.40438282
C4orf21	na	0.40416968
DHTKD1	na	0.40408412
MRPL37	na	0.40200067
RCCD1	na	0.40164167
GLO1	na	0.4010166
C6orf153	na	0.4006623
TOMM40	na	0.4001719
DENR	na	0.39980358
YARS	na	0.39970076
ZDHHC13	na	0.3992514
CCDC77	na	0.3990278
WDR12	na	0.39878735
CSTF3	na	0.39871404
GRPEL2	na	0.39868075
CISD2	na	0.39855576
IPO9	na	0.39847404
MCM8	na	0.39838156
GART	na	0.39808074
C18orf56	na	0.39773896
CASP3	na	0.3976843
DNAJA1	na	0.39758718
MRPL13	na	0.3975302
CHCHD3	na	0.39631754
KIF24	na	0.39620906
CCT4	na	0.39614573
PSMA6	na	0.39570567
CHAC2	na	0.39553216
HMGB3	na	0.3955237
CDKN2D	na	0.39548308
PNP	na	0.39536273
PNPT1	na	0.39525694
FARSB	na	0.39523825
WDR53	na	0.39519873
RIPK2	na	0.39494485
CFL1	na	0.3943385
PSMD12	na	0.39395258
SQLE	na	0.39295495
BOLA3	na	0.39256972
DPY30	na	0.39251712
DNAJC2	na	0.39172518
RPL26L1	na	0.3916877
HDAC2	na	0.39093027
SMS	na	0.39044526
AURKAPS1	na	0.39023304
LYAR	na	0.38988662
MRPL18	na	0.38961717
GINS4	na	0.3896094
NSMCE2	na	0.38959634
PPAT	na	0.38919917
EEF1E1	na	0.38907877
DNMT3A	na	0.388905
NOL10	na	0.38865778
EBP	na	0.3874961
PSMD10	na	0.38736373
SF3B3	na	0.38727388
C1orf131	na	0.38686776
LSM4	na	0.38660365
FOXK2	na	0.38651645
CNIH4	na	0.38588828
XPO5	na	0.38576907
RABIF	na	0.3856235
USP5	na	0.3855326
MRPL36	na	0.38542786
STAMBP	na	0.3850312
SNRPE	na	0.3846077
PPIA	na	0.38434884
NDUFA9	na	0.3843331
NOLC1	na	0.38429764
FTSJ2	na	0.3837723
PHF5A	na	0.38368267
ACP1	na	0.38323435
SNRPB	na	0.3830477
SSBP1	na	0.382333
MEX3A	na	0.3820352
C8orf30A	na	0.38167307
C3orf37	na	0.38159972
RBM14	na	0.3814884
SNRPD3	na	0.3813879
MAGOH	na	0.38135907
SLC19A1	na	0.38131973
WDR77	na	0.3810876
GARS	na	0.38106686
DYNLL1	na	0.38085306
POLD1	na	0.37923226
LOC339674	na	0.37876636
UQCRHL	na	0.37860993
EBNA1BP2	na	0.3784994
YWHAQ	na	0.37843767
CSNK2B	na	0.37776747
PSMD7	na	0.3773816
PSMD1	na	0.37707874
TBCE	na	0.37697622
ABCF1	na	0.37689522
SLC4A5	na	0.3766967
BAK1	na	0.37621832
R3HDM1	na	0.3762119
TBCA	na	0.37614742
SUMO2	na	0.37590417
C3orf26	na	0.37588972
NOP16	na	0.37546414
UBE2A	na	0.37487772
HNRNPD	na	0.3742573
DDX11	na	0.37409118
MLF2	na	0.37399724
PDXP	na	0.37398905
PIGW	na	0.37372196
AIMP2	na	0.37339
WDR4	na	0.37334293
UFD1L	na	0.37328273
DDX12	na	0.3730595
CENPW	na	0.37295204
RRP1B	na	0.3725514
SF3B14	na	0.37251088
MRPL51	na	0.3723985
UBE2N	na	0.371829
PSMB4	na	0.37157485
UQCRH	na	0.37156484
E2F3	na	0.37151217
POLE3	na	0.37142724
MXD3	na	0.3704036
NUP62	na	0.370345
SIGMAR1	na	0.37034094
APOBEC3B	na	0.37009633
KCMF1	na	0.36991042
RBM28	na	0.36937413
ZYG11A	na	0.369365
DPM1	na	0.36901596
BRIP1	na	0.36888075
PSMC4	na	0.3687945
UCHL5	na	0.3686552
RMI1	na	0.36853707
LOC728554	na	0.36835232
SIP1	na	0.36831558
MTFR1	na	0.36805582
TFG	na	0.3680079
GPN1	na	0.36778584
FDPS	na	0.36765546
SNRPF	na	0.36741054
RANBP17	na	0.3673955
CYC1	na	0.36738533
HSP90AA1	na	0.36726275
CDK16	na	0.3672578
KDM1A	na	0.36643773
C21orf58	na	0.36616203
OBFC2B	na	0.36598256
SCML2	na	0.36588243
DAZAP1	na	0.36578476
UBE2D2	na	0.3654416
MRPL17	na	0.36524248
TRA2B	na	0.365132
SPATS2	na	0.36439988
SRPRB	na	0.36416227
SSB	na	0.36369458
ENOPH1	na	0.36328796
TAF5	na	0.36271378
HYLS1	na	0.36249933
PIGU	na	0.36238742
CHRNA5	na	0.36218974
TUBB2C	na	0.3621514
TSSC1	na	0.3616599
DARS2	na	0.36108047
TDP1	na	0.36087045
BTF3L4	na	0.36061108
EFTUD2	na	0.36037445
RBM17	na	0.3603151
SHFM1	na	0.36024013
C6orf115	na	0.35963824
C12orf73	na	0.35962418
TMEM70	na	0.35959396
LSG1	na	0.35943314
CIAPIN1	na	0.3594077
SMC6	na	0.35932982
RPP40	na	0.35882363
LCLAT1	na	0.35844433
SMC1A	na	0.35824803
PGK1	na	0.3581952
RBL1	na	0.3578077
ERH	na	0.3572439
TH1L	na	0.3570213
MED30	na	0.35698304
PDCD10	na	0.3568372
EIF5AL1	na	0.3567677
WDYHV1	na	0.3567424
PSMB5	na	0.356657
SSRP1	na	0.35653597
CASP2	na	0.35653383
SEC61A2	na	0.35631195
CSTF2	na	0.3561744
APOO	na	0.3560453
PPIAL4G	na	0.355913
ADRM1	na	0.35581997
SLC7A5	na	0.35575753
BOP1	na	0.3554808
YARS2	na	0.3549551
SFRS9	na	0.35486892
ZNF706	na	0.35476312
DERL1	na	0.3544862
EIF3B	na	0.35387772
MTDH	na	0.35377556
ARPC5L	na	0.35348877
PWP2	na	0.35304305
PSMC3	na	0.35282028
PDCD2L	na	0.35248342
PLP2	na	0.35227725
PUF60	na	0.351785
SNRPA	na	0.35176307
CBX3	na	0.35165069
COX4NB	na	0.35130346
PFDN2	na	0.35093686
PARP1	na	0.35083956
DMBX1	na	0.35079613
NPM1	na	0.3502786
UBAP2L	na	0.35014686
LSM3	na	0.3498882
KPNB1	na	0.34965235
UBE2O	na	0.34959346
MRPL42	na	0.34921408
C1orf96	na	0.34872764
HSP90AB1	na	0.34864953
POLR2H	na	0.3480378
TRIM59	na	0.34779236
RBM8A	na	0.34777796
SCLT1	na	0.34766462
NDUFB9	na	0.34689838
GLRX2	na	0.3468669
GLT25D1	na	0.34681284
C8orf51	na	0.3467234
EIF1AD	na	0.34666637
GNL2	na	0.34640783
DBNDD1	na	0.34620255
UBE2I	na	0.3458127
WDR34	na	0.3447307
ALG6	na	0.3445488
C6orf167	na	0.3445302
TET3	na	0.34450734
KHDRBS1	na	0.3443438
NUP155	na	0.34415725
TGIF2	na	0.3437192
3-Sep	na	0.34357187
CCDC90A	na	0.3435479
MRPS23	na	0.34265888
C1orf59	na	0.34243336
TRMT6	na	0.34221545
CDKN2A	na	0.34210673
USP1	na	0.34204656
NOL11	na	0.34197125
TALDO1	na	0.3419678
RNASEH1	na	0.34173498
FBXL6	na	0.34163868
VCP	na	0.34159163
POP7	na	0.34146112
CARHSP1	na	0.34139067
LOC100130932	na	0.34123883
GGH	na	0.3412104
COX5A	na	0.3407261
NAA15	na	0.3407181
NOL7	na	0.34016532
WRNIP1	na	0.34012452
NKRF	na	0.3401104
UBE2Q1	na	0.33981994
TBRG4	na	0.33970094
NLN	na	0.33963704
DBF4B	na	0.33963132
MRS2	na	0.33956397
CHCHD4	na	0.33953282
TTF2	na	0.33949336
RTKN	na	0.3394394
SFRS7	na	0.33918163
HNRNPU	na	0.33898464
PPID	na	0.33862975
NSUN2	na	0.33858663
PYCR1	na	0.33851632
SAP30	na	0.33844483
NAE1	na	0.338371
RHEBL1	na	0.33801502
C8orf59	na	0.3378843
LOC341056	na	0.33787197
PUS7	na	0.33778742
HNRNPC	na	0.33753458
ASNS	na	0.33718142
HEATR2	na	0.3371256
TTC13	na	0.33673844
PSMB7	na	0.33642823
MRPS7	na	0.33635098
TMEM180	na	0.33587298
CARS	na	0.33574092
CEP72	na	0.33572134
FH	na	0.33571678
TOMM34	na	0.33543584
PRKDC	na	0.33537433
CCNE1	na	0.33490786
C19orf48	na	0.33484027
SYCE2	na	0.33484018
GRHL2	na	0.33465493
SLC25A32	na	0.33414364
EMG1	na	0.33408257
EIF2C2	na	0.3340299
PHF19	na	0.3339115
ICT1	na	0.33382204
SMARCA4	na	0.33362573
RPIA	na	0.33353376
ARF1	na	0.3334665
WDR5	na	0.33329865
STOML2	na	0.3332886
C19orf40	na	0.33319673
C9orf30	na	0.33292076
PFN1	na	0.33290046
HMGN1	na	0.33276096
KIAA1841	na	0.3327173
SLC25A13	na	0.33231694
MRTO4	na	0.33229423
RPP38	na	0.33218053
ZC3H15	na	0.3319025
UBQLN4	na	0.3318569
MANF	na	0.33177456
MARCKSL1	na	0.33170104
COPS5	na	0.33159608
ARPC5	na	0.3314676
RNPS1	na	0.3314397
DSCR6	na	0.33111483
TMSB15A	na	0.33100945
U2AF1	na	0.3308359
DPH2	na	0.33077258
RAD1	na	0.33055145
HTATIP2	na	0.33054268
EIF2AK2	na	0.33052278
MORC2	na	0.33049053
DIABLO	na	0.3304817
TMEM65	na	0.3304757
RG9MTD1	na	0.3304474
HRASLS	na	0.33021697
PDIA6	na	0.329947
C16orf87	na	0.32992968
PRELID1	na	0.32992226
SF3B4	na	0.32991672
PSMB1	na	0.32991067
GPI	na	0.32984453
PPP1CA	na	0.32981047
ISG20L2	na	0.32972252
URB2	na	0.32967487
PRDX4	na	0.32955012
CLN6	na	0.32868266
NDUFAB1	na	0.32824743
ZMYND19	na	0.32824564
C13orf37	na	0.3282205
C18orf10	na	0.32817534
PGAM1	na	0.32813781
E2F5	na	0.32804304
NIP7	na	0.3277353
INTS7	na	0.32773018
TXNL4A	na	0.32763267
SLMO2	na	0.32749358
PA2G4P4	na	0.32749045
LOC643387	na	0.3273504
SMG5	na	0.327206
PSME4	na	0.32715237
C2orf29	na	0.32710144
MRPS5	na	0.32696477
TRIAP1	na	0.3267091
NUP210	na	0.326325
MTIF2	na	0.3262012
MRPL12	na	0.32592207
TMSB15B	na	0.32578626
LARP4B	na	0.32558188
C12orf11	na	0.32556385
MRPL14	na	0.3253664
PDF	na	0.32529023
RALY	na	0.32525292
HSP90B1	na	0.325227
DHX9	na	0.32478303
PPIH	na	0.3247336
APEX2	na	0.3247053
RRS1	na	0.32452583
ATG3	na	0.324352
SFRS3	na	0.3242264
CCDC137	na	0.3242134
PFN2	na	0.32405362
TIPRL	na	0.32398525
NRD1	na	0.32394296
MGC72080	na	0.32393143
DAP3	na	0.32386962
SOD1	na	0.32380238
DVL3	na	0.32366723
PATL1	na	0.32366237
NSDHL	na	0.32330647
RAET1K	na	0.32303017
CDK2AP1	na	0.32250166
NACC1	na	0.32184032
PPP1R14B	na	0.32181913
TRIM65	na	0.32178324
AARS	na	0.3217776
IRAK1	na	0.3217338
NR2C2AP	na	0.32153744
FBXO22OS	na	0.32151198
PLCH1	na	0.32147434
BANF1	na	0.32133424
C1orf106	na	0.32112688
CCDC86	na	0.32110053
UBL4A	na	0.32092202
NCBP1	na	0.32084954
MRPL11	na	0.32082638
ACTR3	na	0.32081527
RPS6KB2	na	0.32072
PL-5283	na	0.32053018
SEH1L	na	0.32028732
TMEM81	na	0.3202199
C1orf31	na	0.32009217
EIF2AK1	na	0.31990454
NARF	na	0.3198862
C9orf40	na	0.3197913
SARNP	na	0.3197746
CCDC59	na	0.3196491
NOC2L	na	0.31952325
ARMC1	na	0.3193904
EIF5A	na	0.3190789
SLC25A10	na	0.31849143
UPF3B	na	0.3184159
SLC25A39	na	0.3183444
CEP152	na	0.31805
UTP11L	na	0.3179607
HNRNPF	na	0.3179074
TCERG1	na	0.3177972
GTF3C2	na	0.31739512
MAPKAPK5	na	0.31719866
DCLRE1C	na	0.31686062
BRI3BP	na	0.31675357
SNRPB2	na	0.31650224
FAM127B	na	0.3163304
SLC3A2	na	0.31632566
MRPL39	na	0.31623706
C8orf33	na	0.31611836
PFKP	na	0.3160819
YRDC	na	0.31594822
HAX1	na	0.31586137
VARS	na	0.31567916
MAZ	na	0.3156675
RPUSD3	na	0.31562158
FOXRED2	na	0.31534305
BCL2L12	na	0.31529567
CHORDC1	na	0.31513518
PAIP1	na	0.31499863
CDKN2BAS	na	0.31498072
SMN2	na	0.31492004
TMEM48	na	0.31480953
CHRAC1	na	0.3146028
POLD2	na	0.31459346
TFDP1	na	0.31434545
FANCL	na	0.31418905
VPS72	na	0.31391832
YBX2	na	0.31383565
DPP3	na	0.31382424
NUDT19	na	0.31361407
NME1	na	0.31348303
FKBP4	na	0.3134566
HSPA9	na	0.31345356
GGCT	na	0.31344414
GTF2IRD1	na	0.31333634
KDM2B	na	0.31333423
NAA50	na	0.3131718
SCNM1	na	0.31303167
DNM1L	na	0.3129516
TSEN15	na	0.3126605
PPPDE1	na	0.31264654
PRCC	na	0.31257054
POLR2G	na	0.31244805
LTV1	na	0.31241393
DYNLT1	na	0.31237513
RPL39L	na	0.312211
PDCD6	na	0.31210926
IMMT	na	0.31204718
ATP5J2	na	0.31200558
PCMT1	na	0.31182498
HNRNPA3	na	0.31147322
NUP188	na	0.31134215
FAF1	na	0.31130502
SAAL1	na	0.31130108
HSF1	na	0.3112659
SMG7	na	0.31105098
DEK	na	0.31100145
KIF21A	na	0.3107275
STRBP	na	0.31062195
EIF5B	na	0.31046775
LOC401010	na	0.31046468
LSR	na	0.31042048
EIF4G1	na	0.31021684
HAUS6	na	0.31021473
FAM189B	na	0.31001672
CENPJ	na	0.30991212
NCBP2	na	0.30987987
AZIN1	na	0.3098585
UTP14A	na	0.30983615
SBK1	na	0.30980006
MRPL9	na	0.3095671
SUMO1	na	0.30945674
SMARCB1	na	0.3093244
GNPNAT1	na	0.30922404
RTCD1	na	0.30841672
CBS	na	0.30836856
TAGLN2	na	0.30825222
MAD2L2	na	0.3082167
ATP5H	na	0.30812553
RPA3	na	0.30808994
POMP	na	0.30808765
NKAP	na	0.3080467
PDE7A	na	0.30795038
TTC35	na	0.3078545
ATAD3A	na	0.3077893
C1orf163	na	0.3077117
HAUS5	na	0.30744243
KLRG2	na	0.30744234
MRPS16	na	0.30743295
SAMD1	na	0.30720213
AUP1	na	0.3068258
TSEN34	na	0.30674937
YBX1	na	0.30650938
ERI3	na	0.3064723
LSM14B	na	0.30639094
PRR19	na	0.30633768
TAF4	na	0.3062749
RFWD2	na	0.3060885
TSEN54	na	0.30579114
NIT2	na	0.30578253
RHBDF2	na	0.30568463
RAE1	na	0.30565852
FMR1	na	0.30557728
ME2	na	0.30550623
SSX2IP	na	0.30537176
STRAP	na	0.3053064
KHSRP	na	0.3052208
F11R	na	0.30517295
CMAS	na	0.304888
NRBP1	na	0.30485073
ENO1	na	0.30479726
ARMC6	na	0.30476704
MTHFD1L	na	0.30471665
AHCY	na	0.30467167
OCIAD2	na	0.304651
ARPC3	na	0.30460706
CALR	na	0.3045812
STARD7	na	0.30449915
PSME2	na	0.3043375
HES6	na	0.3040703
C6orf64	na	0.30397755
NDUFA12	na	0.30395466
MPHOSPH10	na	0.30372095
NIF3L1	na	0.3037001
LDHA	na	0.30350363
MFSD2B	na	0.30344534
RBM38	na	0.3033137
CYCS	na	0.30328152
TARDBP	na	0.30321676
ZNF93	na	0.3030991
TEAD4	na	0.30292037
NUDT1	na	0.30289173
EPT1	na	0.30282062
RUVBL2	na	0.30278742
SMC1B	na	0.30253083
ANKRD32	na	0.30225655
PABPC1	na	0.30222642
LOC727896	na	0.30201373
NANP	na	0.3019201
MTA2	na	0.30184063
CBFB	na	0.3017603
C6orf136	na	0.30168018
DCUN1D5	na	0.3016191
ZNF124	na	0.30118355
GTF2H4	na	0.3010846
S100A11	na	0.3008494
PAK1IP1	na	0.30066168
AK2	na	0.30062804
COX7A2	na	0.30043185
RQCD1	na	0.30042428
PPPDE2	na	0.3003609
TPRKB	na	0.3002825
HM13	na	0.3002257
RANGAP1	na	0.30006546
PAQR4	na	0.3000306
RPP25	na	0.30002603
COX7B	na	0.29998428
BARD1	na	0.29997686
POLA1	na	0.29971892
TXNRD1	na	0.29964846
SMNDC1	na	0.2995286
HSPA4	na	0.29938248
GATAD2A	na	0.29923353
NPLOC4	na	0.29914474
KIN	na	0.29913798
GSK3A	na	0.29908636
MED8	na	0.2990366
ZNF492	na	0.29903513
FAM71D	na	0.29903305
HTATSF1	na	0.29886684
AIFM1	na	0.29872277
PLEKHA8	na	0.2986614
LOC221710	na	0.29846102
PWP1	na	0.29837194
NCAPD3	na	0.29830128
LOC441089	na	0.29820344
TMEM201	na	0.29797587
YTHDF1	na	0.2978649
PFDN6	na	0.297826
DDX56	na	0.29782355
ITGA2B	na	0.2977432
FAM83H	na	0.2977009
SRXN1	na	0.29765436
SLC35A2	na	0.29752713
MTPAP	na	0.29751602
C8orf38	na	0.29739174
STX6	na	0.29687798
MYBL1	na	0.29671255
FANCE	na	0.2966075
FAM91A1	na	0.29654887
LOC81691	na	0.29602697
ILF3	na	0.29576015
LAD1	na	0.29563805
OTUD6B	na	0.29535714
TGS1	na	0.29515147
LOC388955	na	0.2951433
RRP1	na	0.29509574
COQ3	na	0.2949421
FAM105B	na	0.29486746
TAF2	na	0.29479474
ACYP1	na	0.29477975
C7orf28A	na	0.2947391
TOP1	na	0.29466593
EPRS	na	0.29465845
TATDN1	na	0.29457197
B3GNT4	na	0.29447895
C1orf43	na	0.29430887
ATP5G3	na	0.29383498
MRPL48	na	0.29380834
FGD1	na	0.29378268
RUSC1	na	0.29378068
C3orf21	na	0.29371116
COX6A1	na	0.29366398
DDX49	na	0.29354772
FIP1L1	na	0.29330236
NT5DC2	na	0.29317662
C3orf1	na	0.29315922
LOC642846	na	0.29253504
AHCTF1	na	0.29250875
MKI67IP	na	0.29225686
SRP19	na	0.29221722
SOX11	na	0.29218304
TOMM70A	na	0.29214215
LSM12	na	0.291624
CNOT10	na	0.2915986
GRK6	na	0.29138997
SENP5	na	0.29131934
BID	na	0.291278
SLC5A6	na	0.29118073
TMSB10	na	0.29113892
BMS1	na	0.2909688
CTSL2	na	0.2909533
MRPS33	na	0.29087198
SLC4A1AP	na	0.29078293
FASTKD3	na	0.29075065
KPNA4	na	0.29038495
LRPPRC	na	0.29036593
TPM3	na	0.29026753
ABCF2	na	0.29005748
ORMDL2	na	0.29004762
C11orf48	na	0.28999698
HMBS	na	0.28997654
NKIRAS2	na	0.28985566
SFRS15	na	0.28981367
HIST1H4A	na	0.2895444
CEBPG	na	0.2894761
PSMD4	na	0.2894111
PDAP1	na	0.28914535
FAM171A2	na	0.28895375
LBR	na	0.28888828
TOMM22	na	0.2887234
CDC6	na	0.28864995
TFRC	na	0.2886444
FAM123B	na	0.28861606
C6orf62	na	0.28838316
CCDC21	na	0.28834903
UBAP2	na	0.28822872
SFRS13A	na	0.288191
PSAT1	na	0.28805304
DRG1	na	0.28798026
SAC3D1	na	0.28796205
TEX10	na	0.2878755
PDIA4	na	0.28778112
RIOK1	na	0.2877484
METTL2A	na	0.28766143
TOP1P1	na	0.28765136
MTX2	na	0.28739634
PVR	na	0.2871719
ITPR3	na	0.2870457
ITGB3BP	na	0.2869573
HSPH1	na	0.28682396
ZNF473	na	0.28672716
ARL9	na	0.28658682
ZBED4	na	0.28652272
TXNDC9	na	0.28643626
COMMD7	na	0.2864313
IARS	na	0.28636652
TRAP1	na	0.2862183
PRMT1	na	0.28602147
TMEM14A	na	0.28597462
ACTG1	na	0.2859435
PSMD11	na	0.28589016
MRPS12	na	0.285821
XRCC3	na	0.2856977
SUMO3	na	0.28566712
MRPL38	na	0.28558135
EIF6	na	0.28548807
RBM34	na	0.28524235
NUDT3	na	0.28522503
MEA1	na	0.28490454
MRPS22	na	0.28467947
VDAC3	na	0.28460267
ZBTB8OS	na	0.284583
TLCD1	na	0.28450495
DLEU2	na	0.2843352
SEC13	na	0.2841862
AP1S1	na	0.2841528
XPO6	na	0.28414533
GDI2	na	0.28405163
POLR1C	na	0.28384674
DUS2L	na	0.2838439
UQCRB	na	0.2836502
KTI12	na	0.28340358
RNF8	na	0.283403
SYNCRIP	na	0.28336793
MGC2889	na	0.28320286
LAS1L	na	0.2830366
RBM15	na	0.2829735
ZNF165	na	0.28296196
CCAR1	na	0.282939
MRPS15	na	0.28288597
PFDN4	na	0.2827189
DNAJA3	na	0.28244588
YDJC	na	0.28215325
NCS1	na	0.28203484
LRFN1	na	0.28190252
KARS	na	0.28185454
NAA10	na	0.28166494
UBE2F	na	0.28151605
CCHCR1	na	0.28127602
FKBPL	na	0.2812199
LAGE3	na	0.28106207
GPR137C	na	0.28104877
PPP2R5D	na	0.2810477
FAM119A	na	0.28081575
CA5BP	na	0.28080893
MRPS17	na	0.28080717
SUPT16H	na	0.2807574
STK3	na	0.28037453
DCLRE1B	na	0.280337
CISD1	na	0.28032714
JMJD6	na	0.28021133
C6orf150	na	0.27994448
ZC3H3	na	0.2797125
GLMN	na	0.27966714
TUBB3	na	0.27962372
SETD8	na	0.27926975
GRPEL1	na	0.2790698
XRCC6	na	0.279
ACOT13	na	0.27887
ANKRD13B	na	0.27859744
GRINA	na	0.27858886
CKLF	na	0.2785732
STRA13	na	0.27856964
RNF114	na	0.2785217
CLPTM1L	na	0.27840897
FRAT2	na	0.2783465
RANBP9	na	0.2782563
PEX13	na	0.27825588
ZDHHC12	na	0.27825332
MED27	na	0.2782421
SNHG1	na	0.2779695
RDBP	na	0.27787158
DCK	na	0.27758947
BAZ1B	na	0.27749676
ACRV1	na	0.27742425
BOLA2	na	0.27733454
LTBR	na	0.27666605
HN1L	na	0.2763536
JMJD4	na	0.2762809
MRPL22	na	0.27624902
TMEM132A	na	0.27618885
UBE2L3	na	0.27617803
LPAR2	na	0.2760196
PSMG3	na	0.2758698
TRIM24	na	0.27561188
NCAPH2	na	0.2754889
ATP6V1F	na	0.27547354
C16orf88	na	0.27536207
FAM58A	na	0.27534705
C20orf11	na	0.275294
SNRNP40	na	0.27515352
MOCS3	na	0.27513218
CHCHD2	na	0.27486798
HAUS7	na	0.27477413
ARPC1A	na	0.27432805
C8orf55	na	0.27429432
ZNF7	na	0.27422184
TMEM165	na	0.2741935
ATP6V0B	na	0.2739685
NSUN5	na	0.2737912
ANKRD27	na	0.2736659
CHTF18	na	0.2734194
DCTPP1	na	0.27333573
SLC25A22	na	0.27332127
RPP21	na	0.27331072
POLR3G	na	0.27325344
TBL2	na	0.27324456
CHAC1	na	0.27312884
TIMM50	na	0.2730285
DDX55	na	0.27301198
RAD18	na	0.2729775
RARS	na	0.27294052
MPHOSPH9	na	0.27291286
PIR	na	0.27286738
PPARD	na	0.2728375
CBX1	na	0.2727396
ABCE1	na	0.27267775
RBX1	na	0.272671
APBA2	na	0.27262443
GPS1	na	0.2725798
AP2M1	na	0.2724405
DHCR7	na	0.27243507
ATIC	na	0.27231112
HSPB11	na	0.27216053
HSPA8	na	0.27210987
GNG5	na	0.27202073
CAPZA1	na	0.27175248
UTP6	na	0.27153063
BAIAP2L1	na	0.27151674
PUS1	na	0.27137837
POLR2F	na	0.2712745
TIMM44	na	0.27104107
ANKRD39	na	0.2710065
NIPA2	na	0.2709336
CIRH1A	na	0.27092874
NOP10	na	0.27080035
TCF3	na	0.2707694
PRPF3	na	0.2706539
C5orf22	na	0.2704658
PYCRL	na	0.27045965
PPP1R10	na	0.27029428
TTC9C	na	0.27020428
CCDC34	na	0.2701662
RAP2B	na	0.26998803
NAT10	na	0.26988578
NDUFS5	na	0.26987982
BTG3	na	0.2697813
PABPC3	na	0.26954255
KIAA0020	na	0.26933247
PRR7	na	0.2692974
C16orf55	na	0.26923507
SERBP1	na	0.26919067
TACO1	na	0.269182
CCNK	na	0.2690933
HSD17B10	na	0.26890326
VTA1	na	0.2688254
SNRNP25	na	0.26880303
MSI1	na	0.2687992
MRPS35	na	0.26876685
RAD51C	na	0.26852676
PGP	na	0.26830193
ERAL1	na	0.268299
MRPL19	na	0.2682955
NDUFB3	na	0.26828384
TMEM41A	na	0.26821688
SH3BP1	na	0.2681753
PSMC1	na	0.26807123
CAD	na	0.26791358
DDX27	na	0.26783794
LAPTM4B	na	0.26774275
FLVCR1	na	0.26735255
CCT6A	na	0.26706702
CDK5RAP1	na	0.26704097
PAPD7	na	0.267017
ZC3H8	na	0.2669816
C7orf13	na	0.26695684
MSL3L2	na	0.2665706
SFT2D2	na	0.26639336
ABT1	na	0.2663513
TIMM17B	na	0.26635116
RPE	na	0.26610312
LRRCC1	na	0.26603743
LOC388796	na	0.26602733
KCNG3	na	0.26582506
HINT1	na	0.26568246
HIST1H3C	na	0.26558512
ACBD6	na	0.26556274
CDC23	na	0.26529688
C17orf95	na	0.26522452
TRIM26	na	0.2650047
MKRN3	na	0.26493895
CARM1	na	0.2649328
CSTF1	na	0.26488304
CCT2	na	0.2646198
TOR3A	na	0.2645469
CLIC1	na	0.26449776
CEP70	na	0.2642491
SLC2A1	na	0.26420987
C11orf10	na	0.2641899
APITD1	na	0.2640452
C2orf47	na	0.26404104
MGAT4B	na	0.2640328
KIF1A	na	0.26396284
GTF3C5	na	0.26391563
PREB	na	0.2636495
VPS29	na	0.26364177
GAR1	na	0.26349932
ZNF200	na	0.26346648
HNRNPM	na	0.26345542
U2AF2	na	0.26342747
TCAM1P	na	0.26342234
IDH2	na	0.26337844
GNAS	na	0.26313788
DDX23	na	0.2629386
CMC1	na	0.26284522
EHMT2	na	0.26279303
FUCA2	na	0.26265088
CSNK2A1	na	0.2623954
SLC39A4	na	0.26234543
HRSP12	na	0.26232117
CHMP1A	na	0.2621509
SMPD4	na	0.2621326
RNASEN	na	0.26208654
ZNF207	na	0.261983
DUT	na	0.26174495
FAM96A	na	0.2616276
EIF4EBP1	na	0.26135263
CCDC112	na	0.261318
YEATS2	na	0.26113605
RNF34	na	0.26110655
LOC442454	na	0.26105738
FAM96B	na	0.26101214
DGUOK	na	0.26085767
NDUFB4	na	0.26079822
MED6	na	0.26075205
COPG	na	0.2607123
PDE6D	na	0.26070154
AFG3L2	na	0.26059946
TCTEX1D2	na	0.26058856
C12orf41	na	0.2605737
CCDC43	na	0.2605
IMMP1L	na	0.26048303
TRIB3	na	0.26039535
CLPB	na	0.2603491
MAD2L1BP	na	0.26020956
UBE2V1	na	0.2601879
NPM3	na	0.26018527
DNTTIP1	na	0.2600808
GTF3C6	na	0.26005358
LOC152217	na	0.25964928
TRMT12	na	0.25949243
EIF4A1	na	0.25941905
CHD7	na	0.25935873
NFE2L3	na	0.25935268
GCH1	na	0.2593484
MDH2	na	0.2593055
DBN1	na	0.2591655
BAZ1A	na	0.25908765
TTLL4	na	0.25905642
TRAPPC9	na	0.2585957
ULBP1	na	0.25852796
PSMC6	na	0.2584704
LRWD1	na	0.2583777
TTYH3	na	0.25835901
TBC1D10B	na	0.25835884
ULBP2	na	0.25835225
EIF2S1	na	0.25825983
HGS	na	0.25825763
EXOSC4	na	0.25811082
LOC388152	na	0.2581055
CPSF6	na	0.2580846
QSOX2	na	0.25805318
USP18	na	0.25774854
PTK2	na	0.25763267
GPR89A	na	0.25748736
FAM98A	na	0.25740367
ZFP64	na	0.25736475
CLTA	na	0.25735888
GNAI3	na	0.25735834
GPC2	na	0.2571983
MBD4	na	0.25711355
COMMD5	na	0.25693792
TXNL1	na	0.25688857
PRPS2	na	0.25687137
CEP76	na	0.25681707
HBXIP	na	0.2568056
NIPSNAP1	na	0.2564918
WDR43	na	0.25629345
ROD1	na	0.2561888
ZNF354A	na	0.25604612
PRMT3	na	0.2560073
C18orf54	na	0.25592723
ZUFSP	na	0.2557995
ADM2	na	0.25578558
CEP250	na	0.25576487
NUP107	na	0.25569612
SCRIB	na	0.255642
TERF1	na	0.2556375
ATP1B3	na	0.2555754
MRPS9	na	0.25533408
NDUFAF4	na	0.25530064
B3GALNT2	na	0.25489408
PPP1CC	na	0.25488627
MST4	na	0.25487137
USP10	na	0.25477508
C12orf4	na	0.25476465
PTCD1	na	0.2546524
TMEM177	na	0.25454938
DEDD	na	0.25449663
FAM158A	na	0.2542655
LARP1	na	0.25424245
TMEM63B	na	0.25420794
HIST1H2BK	na	0.25414765
HIST1H2AL	na	0.25386408
MLF1	na	0.2538432
RPF2	na	0.25375032
NDE1	na	0.25371772
PANX2	na	0.25370586
ELOVL1	na	0.25363663
RAD23B	na	0.25357828
EMD	na	0.25348407
WBSCR22	na	0.25334603
DDOST	na	0.25330517
C12orf24	na	0.25330114
PSMD8	na	0.25324106
HNRNPR	na	0.2532334
QTRTD1	na	0.25319913
NDUFA8	na	0.2531942
COPS6	na	0.2530997
PSMD13	na	0.2530807
LRRC59	na	0.25293854
TMEM147	na	0.25292695
TAF6	na	0.25278097
CLCN2	na	0.25267932
TXNDC17	na	0.2526236
ZNF74	na	0.25260162
PPP1R14C	na	0.2524411
DPF1	na	0.25243136
STAM	na	0.25233072
FARSA	na	0.25228664
CSTB	na	0.2518787
TIGD5	na	0.25186735
SRRT	na	0.25179827
BUD31	na	0.25174907
RABGGTB	na	0.25138822
SF3A3	na	0.25108805
HIST1H3B	na	0.25105378
C12orf52	na	0.25105348
VASH2	na	0.25094938
DNAJC11	na	0.25085986
RAB8A	na	0.25083068
YIF1B	na	0.25078407
VANGL1	na	0.25072384
HIST1H2BJ	na	0.25056836
MED10	na	0.25042498
CDH24	na	0.2504183
TCEA1	na	0.25017002
AMZ2	na	0.25008407
PHF20L1	na	0.24994461
NHP2	na	0.24994428
ZDHHC18	na	0.24992917
SNRPD2	na	0.2497669
ARHGAP39	na	0.24958923
PUSL1	na	0.24953148
RNF187	na	0.24929734
HDAC1	na	0.24881448
FAM104A	na	0.24878441
KIAA0406	na	0.24827477
RAVER1	na	0.24826501
C20orf72	na	0.2482164
ATP5E	na	0.2481645
TXNDC12	na	0.24810582
PSIP1	na	0.24807361
TLK2	na	0.24806605
LRRC45	na	0.24778035
SHARPIN	na	0.2476203
ADSL	na	0.24748304
TMEM68	na	0.24747518
ANKRD22	na	0.24747209
OAS3	na	0.24739935
CKAP4	na	0.24738628
PIPSL	na	0.24734685
TTL	na	0.24725533
SLC35B1	na	0.2471999
SOX4	na	0.24717197
C20orf7	na	0.24711278
C1orf124	na	0.24708126
C8ORFK29	na	0.24707386
MYO10	na	0.24676286
NDUFS3	na	0.24668743
DDX41	na	0.2466399
TMED2	na	0.24646634
DGCR5	na	0.24641894
PPP4C	na	0.24640588
ANKRD54	na	0.2463711
YKT6	na	0.2463172
SEC61A1	na	0.24630578
STK35	na	0.24629195
POLR3K	na	0.24627204
PTS	na	0.2462718
LACTB2	na	0.24619268
ACTR2	na	0.24613713
TAF5L	na	0.24608554
CCNJ	na	0.24607252
TMEM208	na	0.24605285
PHF6	na	0.2459972
CDK7	na	0.2459833
POGK	na	0.24590914
FAIM	na	0.24575242
NXT1	na	0.24565421
IFI30	na	0.24562807
TOP1MT	na	0.24557304
CHML	na	0.24549681
FADD	na	0.24533951
SMYD5	na	0.24527752
POR	na	0.24520412
PES1	na	0.24511255
BLOC1S3	na	0.24500574
FKBP3	na	0.24499372
PDHA1	na	0.2448607
PTRH2	na	0.24464872
DDX28	na	0.24441747
ACBD7	na	0.24431618
C3orf67	na	0.24425131
PTPN2	na	0.24423842
RPAP3	na	0.24422002
ADPRHL2	na	0.24417633
SNX8	na	0.24413176
MOSPD1	na	0.24408835
C6orf125	na	0.24402817
SMYD2	na	0.2439144
PDIA3	na	0.24375999
TMEM104	na	0.24369319
TULP3	na	0.24365258
LRP11	na	0.24362549
ANAPC11	na	0.24362314
E2F6	na	0.2436193
HARBI1	na	0.24361502
ORC5L	na	0.24339604
EIF3C	na	0.24335352
ACTR5	na	0.2433516
SLC29A2	na	0.24323536
RELT	na	0.24323316
EML4	na	0.24313125
NDUFA6	na	0.24285552
DEM1	na	0.2427906
FIBP	na	0.24276431
IMPDH1	na	0.24257511
PDZD11	na	0.242515
RTN4R	na	0.24251229
XRCC4	na	0.2424646
COPS7B	na	0.24236998
SAP30BP	na	0.24234599
ELF4	na	0.24226291
C18orf19	na	0.24213867
TM9SF4	na	0.24207716
TKT	na	0.24191009
BAT3	na	0.2418923
ATF5	na	0.24175975
LRFN4	na	0.24173392
ATXN2L	na	0.24170624
DOLPP1	na	0.24154292
CUL2	na	0.24125804
SMARCC1	na	0.2411242
RPN2	na	0.24112079
PDIA3P	na	0.24096878
PMM2	na	0.24096578
CHMP4C	na	0.24095073
C16orf57	na	0.24093379
TCFL5	na	0.2408385
EXOSC3	na	0.24082151
TFAP4	na	0.24080724
RAG1AP1	na	0.24076253
RRP12	na	0.2405409
ZNRF1	na	0.2405351
GPR156	na	0.2404335
ZNRD1	na	0.24042307
TAP1	na	0.2403247
ST14	na	0.24023814
SRC	na	0.24019195
SLMO1	na	0.24008709
CKMT1B	na	0.23998621
HLTF	na	0.23981819
C10orf119	na	0.23961242
COX17	na	0.23959868
PGD	na	0.23958178
STAT1	na	0.23956864
MRPS18A	na	0.23948841
KIAA1609	na	0.23947409
HSBP1	na	0.23940437
GABPB1	na	0.23932816
OR2B6	na	0.23925559
PPAP2C	na	0.2392218
NAA25	na	0.2391251
FAM60A	na	0.23892193
TRIM47	na	0.2388169
XK	na	0.23871559
HPSE	na	0.23871002
ZNF765	na	0.23861018
C7orf28B	na	0.23848002
RAC3	na	0.23847231
NDUFB6	na	0.23842384
MRPL1	na	0.23837836
IER3IP1	na	0.23819244
UTP23	na	0.2380658
SLC2A6	na	0.2380125
CDK5	na	0.23794694
TRIT1	na	0.23789544
CECR5	na	0.23784934
PITRM1	na	0.23781243
CCDC123	na	0.23765248
NEDD8	na	0.23762299
SLC6A11	na	0.23761193
C16orf80	na	0.23747222
PSME3	na	0.23736745
LEMD2	na	0.2372098
UBA2	na	0.2371939
DIRAS1	na	0.23716424
LPCAT1	na	0.23705764
MRPS10	na	0.23688371
CLCN5	na	0.23673078
CALM2	na	0.23670962
ZNF131	na	0.23666239
C9orf53	na	0.23665681
PSIMCT-1	na	0.23656529
CPNE1	na	0.2365221
HIST1H3J	na	0.23627967
MGC12982	na	0.23606902
HNRNPUL1	na	0.23590112
ACTR6	na	0.23582649
SRP68	na	0.23574463
CNOT6	na	0.2357095
LOC100144603	na	0.23553985
VDAC2	na	0.23532173
ABCB6	na	0.23528999
SUMO1P3	na	0.23511487
TERT	na	0.23492742
MPV17L2	na	0.23490967
DDX47	na	0.23488232
C7orf44	na	0.23486978
HNRNPK	na	0.23486346
PKP3	na	0.23480856
ZBTB9	na	0.23477928
HIST1H2BL	na	0.23477282
C1orf174	na	0.23476559
CDK8	na	0.23464346
FAM131C	na	0.23462518
ZNF639	na	0.23459548
C14orf2	na	0.23451786
CHFR	na	0.23439007
TRAF7	na	0.23429541
ERGIC2	na	0.234257
SLC7A1	na	0.2341371
AP2S1	na	0.2341311
C7orf11	na	0.23402086
HIST1H2BO	na	0.2339637
FTSJ1	na	0.23379876
NGDN	na	0.23360047
RBBP7	na	0.23348564
ZNF250	na	0.23345304
OSTC	na	0.2334297
C18orf21	na	0.23334405
H2AFV	na	0.23325475
ZDHHC9	na	0.23321985
HPDL	na	0.23316832
YY1	na	0.23307599
RSRC1	na	0.23289408
VMA21	na	0.23277712
ZNF146	na	0.23273979
C14orf80	na	0.2327048
TMEM223	na	0.23264883
DCAF12	na	0.23262544
C1QBP	na	0.23262195
C10orf2	na	0.23253821
ATP5B	na	0.23236018
PHB	na	0.23236002
C14orf145	na	0.23233624
ZNF259	na	0.23226945
TRAF4	na	0.23226255
PARL	na	0.2322595
SIRT7	na	0.23182143
CDK4	na	0.23173538
PARS2	na	0.23163332
METTL11A	na	0.2316132
NCLN	na	0.23154558
LRRC42	na	0.23148268
RASD2	na	0.23146178
HMGB1	na	0.23142067
ELL3	na	0.23138936
ZNF672	na	0.2313828
CTNNBL1	na	0.2313639
TMEM54	na	0.23128033
VAV2	na	0.23126134
PCGF6	na	0.23121452
FOXP4	na	0.23117864
POLR2B	na	0.23117727
HIST1H2BE	na	0.23110259
CCL7	na	0.23105466
ORC3L	na	0.23105392
C19orf52	na	0.23102942
B4GALT2	na	0.23094423
LLGL2	na	0.23089574
IL4I1	na	0.23088735
GNPDA1	na	0.23084809
IL27	na	0.23083352
SEC61B	na	0.2307833
ODF2	na	0.23074791
DUSP12	na	0.230745
EWSR1	na	0.23066294
WSB2	na	0.23065634
ACTB	na	0.23063906
C12orf45	na	0.2306228
MTX1	na	0.23050304
GOLT1B	na	0.23047623
NFS1	na	0.23025522
MRPS6	na	0.23004055
GPAA1	na	0.22998467
STK38	na	0.22974803
NUP50	na	0.22961918
PPHLN1	na	0.2295961
NAA20	na	0.22950718
PDCD2	na	0.22942647
TBPL1	na	0.229422
DHX57	na	0.22938764
ZNF623	na	0.22926737
HIST1H2BH	na	0.22914118
SENP1	na	0.22908115
ZDHHC23	na	0.22901385
PARP12	na	0.22881342
PSPC1	na	0.22873603
CA9	na	0.22870852
RINT1	na	0.22861814
TBCB	na	0.22861522
SEC14L4	na	0.22852066
GPR56	na	0.22838463
DDA1	na	0.22830743
NCOA6	na	0.2281188
WDR41	na	0.22802252
MRPS11	na	0.22792137
GMEB2	na	0.22784401
WDR75	na	0.22779602
IPO4	na	0.22777434
LIN54	na	0.22775492
CXorf26	na	0.2277303
ABCB9	na	0.22769779
PRPF38A	na	0.22768828
DLL3	na	0.22768185
RRP9	na	0.22768168
PLAA	na	0.22766021
H2BFXP	na	0.2275427
PRPF40A	na	0.22753826
HSF2BP	na	0.22748856
STAU1	na	0.22734526
KIAA1804	na	0.22726
CWC27	na	0.22724314
DUS1L	na	0.22720654
CEACAM19	na	0.22719766
PDCD11	na	0.22715735
PSPH	na	0.22713071
C13orf23	na	0.22710894
ELK1	na	0.227059
LOC643677	na	0.22704488
RBBP4	na	0.22704281
TIGD3	na	0.22692417
ABCD1	na	0.226897
ATP2C1	na	0.22685426
SF3B2	na	0.22671679
COX6B1	na	0.22671215
AMD1	na	0.22669479
FAM50A	na	0.22665583
HIATL1	na	0.2266013
MAGEF1	na	0.22658889
ARHGEF19	na	0.22649404
MDC1	na	0.22629963
EXOSC6	na	0.22621027
L2HGDH	na	0.22605188
YWHAH	na	0.22586855
GMDS	na	0.22584292
PKM2	na	0.225818
TIMM10	na	0.22575963
GBP1	na	0.22573528
TFB2M	na	0.22571479
BZW2	na	0.22569971
CFDP1	na	0.22569196
C19orf28	na	0.22561772
WBP11	na	0.22558722
TMEFF1	na	0.22556809
MEN1	na	0.22544508
ZC3H18	na	0.22529969
GALK1	na	0.22516169
OTUB2	na	0.22512862
B4GALT4	na	0.22494955
ONECUT2	na	0.22492467
IMPA2	na	0.22482988
TPRXL	na	0.22479567
SEC61G	na	0.22466546
HAUS1	na	0.22463678
MORN2	na	0.2245027
XRCC5	na	0.22435942
PFKL	na	0.22429717
PVT1	na	0.22423479
NDUFS6	na	0.22419912
POLDIP2	na	0.22419046
KIAA0226	na	0.22383349
SMAP1	na	0.22378644
ZCCHC17	na	0.2237816
HYAL3	na	0.22372176
SLC35F2	na	0.22364648
TREM1	na	0.22360124
THUMPD3	na	0.22350699
TSPAN33	na	0.22349666
MUTYH	na	0.22346418
MAP7D2	na	0.22332437
SLC25A43	na	0.22328374
TBCD	na	0.22327527
TPI1P2	na	0.22327404
AP4M1	na	0.22325054
COIL	na	0.22312026
NMI	na	0.22302927
NBN	na	0.22288212
SAP130	na	0.22280891
GANAB	na	0.22243059
P4HB	na	0.22236136
UBE2L6	na	0.22229084
PRKX	na	0.22221887
GTPBP2	na	0.22218601
SECTM1	na	0.22216842
RBMX2	na	0.22211722
UQCR10	na	0.22211683
C18orf55	na	0.2219275
NOC4L	na	0.22186546
TRIM28	na	0.22186315
SS18L1	na	0.2217737
PPFIA3	na	0.22161153
TSTA3	na	0.22146073
PRKCI	na	0.22145495
C20orf27	na	0.2213967
BCAP31	na	0.22134146
RSPO4	na	0.22128893
ABHD11	na	0.22127254
MRPL21	na	0.22120626
RPL30	na	0.22117853
C1orf182	na	0.22117133
PANK1	na	0.22112052
YIF1A	na	0.22105873
IMP4	na	0.22105081
NUP160	na	0.22093281
TBC1D22B	na	0.22088084
NARS	na	0.22076938
BAIAP2L2	na	0.22067863
TPD52L2	na	0.22057688
COX7A2L	na	0.22052106
NKX2-5	na	0.22050248
METTL4	na	0.22047864
BRMS1	na	0.22042453
GTPBP3	na	0.22040333
TMEM199	na	0.22039838
DSCR9	na	0.22030677
SDHC	na	0.22021101
ABCF3	na	0.22018023
MDK	na	0.22010654
SRM	na	0.2200233
RPUSD1	na	0.21968415
G2E3	na	0.21961805
DERA	na	0.2196111
G3BP1	na	0.21960665
APTX	na	0.21955936
CHCHD1	na	0.21954024
EIF4E	na	0.21941167
ODC1	na	0.21936204
CKMT1A	na	0.2193232
MTCH1	na	0.21913396
SDCCAG3	na	0.21902116
C7orf40	na	0.21890812
ZNF643	na	0.21884786
PRDM13	na	0.21866396
ASAP2	na	0.21861014
TPD52	na	0.21857272
PI4K2B	na	0.21855842
DBR1	na	0.21854049
KATNA1	na	0.21834573
SLC36A4	na	0.21833023
RNF181	na	0.2181463
EFNA4	na	0.21812452
LOC92659	na	0.21812132
DAXX	na	0.2180266
PHB2	na	0.21782666
ADAR	na	0.21776395
GTF2A2	na	0.21764155
FUS	na	0.21752834
HIST1H3F	na	0.21751975
PSMB3	na	0.21743745
TADA1	na	0.21736757
TAF9	na	0.21733233
PAFAH1B3	na	0.21719114
ZCRB1	na	0.2171591
TMED9	na	0.21715225
SFRS13B	na	0.21713465
KRTCAP2	na	0.2170968
GDI1	na	0.21707767
RPL36A	na	0.2170735
ISY1	na	0.21702608
IQCG	na	0.21673916
SPG21	na	0.2167242
MAF1	na	0.2166914
TMEM14B	na	0.21667579
ZIC1	na	0.21654633
PAPL	na	0.2162375
GTPBP8	na	0.21615346
RALA	na	0.21611352
NUCKS1	na	0.21607964
CRCP	na	0.21606223
SMAGP	na	0.21592727
OSGIN2	na	0.21592338
ZNF480	na	0.21577685
TOP1P2	na	0.21563946
GPR63	na	0.21561202
MAPK13	na	0.2155902
UBE2R2	na	0.21554875
PLAGL2	na	0.21549411
THOP1	na	0.21542872
ACOT8	na	0.2154125
[truncated: 18,502 more rows]
