# Supplementary material for: Construction and analysis of a survival-associated competing endogenous RNA network in breast cancer
Source: Front Surg. 2023 Jan 6;9:1021195. doi: 10.3389/fsurg.2022.1021195 (PMC9852745; doi:10.3389/fsurg.2022.1021195)
Supplement: Supplementary file 10 [file Datasheet10.zip › Figure_7/Q-PCR/CT-value.xlsx]

## Sheet: Sheet1
	Normal	Cancer	Normal	Cancer	Normal	Cancer	Normal	Cancer	Normal	Cancer	Normal	Cancer
	21N	21C	22N	22C	23N	23C	24N	24C	25N	25C	26N	26C
CCNB1	26.76	23.79	26.42	25.44	24.79	26.75	28.56	22.82	26.6	22.81	24.69	39.8
CCNB1	27.41	23.8	26.19	25.06	24.62	26.64	28.18	22.78	26.62	22.82	24.74	40.94
CCNB1	27.085	23.795	26.305	25.25	24.705	26.695	28.37	22.8	26.61	22.815	24.715	40.37
GAPDH	19.07	17.9	19.43	19.91	19.06	18.98	21.87	17.18	19.11	17.19	18.41	32.74
GAPDH	19.18	17.9	19.44	19.92	18.96	18.78	21.96	17.19	18.96	17.2	18.63	34.25
GAPDH	19.125	17.9	19.435	19.915	19.01	18.88	21.915	17.185	19.035	17.195	18.52	33.495
