# Supplementary material for: Construction and analysis of a survival-associated competing endogenous RNA network in breast cancer
Source: Front Surg. 2023 Jan 6;9:1021195. doi: 10.3389/fsurg.2022.1021195 (PMC9852745; doi:10.3389/fsurg.2022.1021195)
Supplement: Supplementary file 11 [file Datasheet11.zip › GSE97811/Diff.Code.R]

setwd("E:/Yuhuangding/ceRNA/circ_GSE101123/Rep_FDR_FC1")
data<-read.table("int.Tumor.Normal.for_limmar",sep="\t",header=TRUE, row.names=1)
data<-na.omit(data)
len<-length(data[1,])
library(limma)
exp<-data[,1:len]
exp<-as.matrix(exp)
samps<-factor(c(rep("control",3),rep("case",8)))
design <- model.matrix(~0+samps)
colnames(design) <- c("control","case") 
fit <- lmFit(exp, design)
cont.matrix<-makeContrasts(control-case,levels=design)
fit2 <- contrasts.fit(fit, cont.matrix)
fit2 <- eBayes(fit2) 
final<-topTable(fit2, coef=1, number=dim(exp)[1], adjust.method="BH", sort.by="B", resort.by="M")
write.table(final,"GSE101123.Tumor.Normal.limma.txt",quote=FALSE,sep="\t")
