# Supplementary material for: Construction and analysis of a survival-associated competing endogenous RNA network in breast cancer
Source: Front Surg. 2023 Jan 6;9:1021195. doi: 10.3389/fsurg.2022.1021195 (PMC9852745; doi:10.3389/fsurg.2022.1021195)
Supplement: Supplementary file 11 [file Datasheet11.zip › GSE97811/GPL21263.txt]

#ID =
#miRNA =
#miRNA_ID_LIST =
ID	miRNA	miRNA_ID_LIST
MIMAT0000062	MIMAT0000062	hsa-let-7a-5p
MIMAT0000063	MIMAT0000063	hsa-let-7b-5p
MIMAT0000064	MIMAT0000064	hsa-let-7c-5p
MIMAT0000065	MIMAT0000065	hsa-let-7d-5p
MIMAT0000066	MIMAT0000066	hsa-let-7e-5p
MIMAT0000067	MIMAT0000067	hsa-let-7f-5p
MIMAT0000068	MIMAT0000068	hsa-miR-15a-5p
MIMAT0000069	MIMAT0000069	hsa-miR-16-5p
MIMAT0000070	MIMAT0000070	hsa-miR-17-5p
MIMAT0000071	MIMAT0000071	hsa-miR-17-3p
MIMAT0000072	MIMAT0000072	hsa-miR-18a-5p
MIMAT0000073	MIMAT0000073	hsa-miR-19a-3p
MIMAT0000074	MIMAT0000074	hsa-miR-19b-3p
MIMAT0000075	MIMAT0000075	hsa-miR-20a-5p
MIMAT0000076	MIMAT0000076	hsa-miR-21-5p
MIMAT0000077	MIMAT0000077	hsa-miR-22-3p
MIMAT0000078	MIMAT0000078	hsa-miR-23a-3p
MIMAT0000079	MIMAT0000079	hsa-miR-24-1-5p
MIMAT0000080	MIMAT0000080	hsa-miR-24-3p
MIMAT0000081	MIMAT0000081	hsa-miR-25-3p
MIMAT0000082	MIMAT0000082	hsa-miR-26a-5p
MIMAT0000083	MIMAT0000083	hsa-miR-26b-5p
MIMAT0000084	MIMAT0000084	hsa-miR-27a-3p
MIMAT0000085	MIMAT0000085	hsa-miR-28-5p
MIMAT0000086	MIMAT0000086	hsa-miR-29a-3p
MIMAT0000087	MIMAT0000087	hsa-miR-30a-5p
MIMAT0000088	MIMAT0000088	hsa-miR-30a-3p
MIMAT0000089	MIMAT0000089	hsa-miR-31-5p
MIMAT0000090	MIMAT0000090	hsa-miR-32-5p
MIMAT0000091	MIMAT0000091	hsa-miR-33a-5p
MIMAT0000092	MIMAT0000092	hsa-miR-92a-3p
MIMAT0000093	MIMAT0000093	hsa-miR-93-5p
MIMAT0000094	MIMAT0000094	hsa-miR-95-3p
MIMAT0000095	MIMAT0000095	hsa-miR-96-5p
MIMAT0000096	MIMAT0000096	hsa-miR-98-5p
MIMAT0000097	MIMAT0000097	hsa-miR-99a-5p
MIMAT0000098	MIMAT0000098	hsa-miR-100-5p
MIMAT0000099	MIMAT0000099	hsa-miR-101-3p
MIMAT0000100	MIMAT0000100	hsa-miR-29b-3p
MIMAT0000101	MIMAT0000101	hsa-miR-103a-3p
MIMAT0000102	MIMAT0000102	hsa-miR-105-5p
MIMAT0000103	MIMAT0000103	hsa-miR-106a-5p
MIMAT0000104	MIMAT0000104	hsa-miR-107
MIMAT0000222	MIMAT0000222	hsa-miR-192-5p
MIMAT0000226	MIMAT0000226	hsa-miR-196a-5p
MIMAT0000227	MIMAT0000227	hsa-miR-197-3p
MIMAT0000228	MIMAT0000228	hsa-miR-198
MIMAT0000231	MIMAT0000231	hsa-miR-199a-5p
MIMAT0000232, MIMAT0004563	MIMAT0000232, MIMAT0004563	hsa-miR-199a-3p, hsa-miR-199b-3p
MIMAT0000241	MIMAT0000241	hsa-miR-208a-3p
MIMAT0000242	MIMAT0000242	hsa-miR-129-5p
MIMAT0000243	MIMAT0000243	hsa-miR-148a-3p
MIMAT0000244	MIMAT0000244	hsa-miR-30c-5p
MIMAT0000245	MIMAT0000245	hsa-miR-30d-5p
MIMAT0000250	MIMAT0000250	hsa-miR-139-5p
MIMAT0000251	MIMAT0000251	hsa-miR-147a
MIMAT0000252	MIMAT0000252	hsa-miR-7-5p
MIMAT0000253	MIMAT0000253	hsa-miR-10a-5p
MIMAT0000254	MIMAT0000254	hsa-miR-10b-5p
MIMAT0000255	MIMAT0000255	hsa-miR-34a-5p
MIMAT0000256	MIMAT0000256	hsa-miR-181a-5p
MIMAT0000257	MIMAT0000257	hsa-miR-181b-5p
MIMAT0000258	MIMAT0000258	hsa-miR-181c-5p
MIMAT0000259	MIMAT0000259	hsa-miR-182-5p
MIMAT0000260	MIMAT0000260	hsa-miR-182-3p
MIMAT0000261	MIMAT0000261	hsa-miR-183-5p
MIMAT0000262	MIMAT0000262	hsa-miR-187-3p
MIMAT0000263	MIMAT0000263	hsa-miR-199b-5p
MIMAT0000264	MIMAT0000264	hsa-miR-203a-3p
MIMAT0000265	MIMAT0000265	hsa-miR-204-5p
MIMAT0000266	MIMAT0000266	hsa-miR-205-5p
MIMAT0000267	MIMAT0000267	hsa-miR-210-3p
MIMAT0000268	MIMAT0000268	hsa-miR-211-5p
MIMAT0000269	MIMAT0000269	hsa-miR-212-3p
MIMAT0000270	MIMAT0000270	hsa-miR-181a-3p
MIMAT0000271	MIMAT0000271	hsa-miR-214-3p
MIMAT0000272	MIMAT0000272	hsa-miR-215-5p
MIMAT0000273	MIMAT0000273	hsa-miR-216a-5p
MIMAT0000274	MIMAT0000274	hsa-miR-217
MIMAT0000275	MIMAT0000275	hsa-miR-218-5p
MIMAT0000276	MIMAT0000276	hsa-miR-219a-5p
MIMAT0000278	MIMAT0000278	hsa-miR-221-3p
MIMAT0000279	MIMAT0000279	hsa-miR-222-3p
MIMAT0000280	MIMAT0000280	hsa-miR-223-3p
MIMAT0000281	MIMAT0000281	hsa-miR-224-5p
MIMAT0000318	MIMAT0000318	hsa-miR-200b-3p
MIMAT0000414	MIMAT0000414	hsa-let-7g-5p
MIMAT0000415	MIMAT0000415	hsa-let-7i-5p
MIMAT0000416	MIMAT0000416	hsa-miR-1-3p
MIMAT0000417	MIMAT0000417	hsa-miR-15b-5p
MIMAT0000418	MIMAT0000418	hsa-miR-23b-3p
MIMAT0000419	MIMAT0000419	hsa-miR-27b-3p
MIMAT0000420	MIMAT0000420	hsa-miR-30b-5p
MIMAT0000421	MIMAT0000421	hsa-miR-122-5p
MIMAT0000422	MIMAT0000422	hsa-miR-124-3p
MIMAT0000423	MIMAT0000423	hsa-miR-125b-5p
MIMAT0000424	MIMAT0000424	hsa-miR-128-3p
MIMAT0000425	MIMAT0000425	hsa-miR-130a-3p
MIMAT0000426	MIMAT0000426	hsa-miR-132-3p
MIMAT0000427	MIMAT0000427	hsa-miR-133a-3p
MIMAT0000428	MIMAT0000428	hsa-miR-135a-5p
MIMAT0000429	MIMAT0000429	hsa-miR-137
MIMAT0000430	MIMAT0000430	hsa-miR-138-5p
MIMAT0000431	MIMAT0000431	hsa-miR-140-5p
MIMAT0000432	MIMAT0000432	hsa-miR-141-3p
MIMAT0000433	MIMAT0000433	hsa-miR-142-5p
MIMAT0000434	MIMAT0000434	hsa-miR-142-3p
MIMAT0000435	MIMAT0000435	hsa-miR-143-3p
MIMAT0000436	MIMAT0000436	hsa-miR-144-3p
MIMAT0000437	MIMAT0000437	hsa-miR-145-5p
MIMAT0000438	MIMAT0000438	hsa-miR-152-3p
MIMAT0000439	MIMAT0000439	hsa-miR-153-3p
MIMAT0000440	MIMAT0000440	hsa-miR-191-5p
MIMAT0000441	MIMAT0000441	hsa-miR-9-5p
MIMAT0000442	MIMAT0000442	hsa-miR-9-3p
MIMAT0000443	MIMAT0000443	hsa-miR-125a-5p
MIMAT0000444	MIMAT0000444	hsa-miR-126-5p
MIMAT0000445	MIMAT0000445	hsa-miR-126-3p
MIMAT0000446	MIMAT0000446	hsa-miR-127-3p
MIMAT0000447	MIMAT0000447	hsa-miR-134-5p
MIMAT0000448	MIMAT0000448	hsa-miR-136-5p
MIMAT0000449	MIMAT0000449	hsa-miR-146a-5p
MIMAT0000450	MIMAT0000450	hsa-miR-149-5p
MIMAT0000451	MIMAT0000451	hsa-miR-150-5p
MIMAT0000452	MIMAT0000452	hsa-miR-154-5p
MIMAT0000453	MIMAT0000453	hsa-miR-154-3p
MIMAT0000454	MIMAT0000454	hsa-miR-184
MIMAT0000455	MIMAT0000455	hsa-miR-185-5p
MIMAT0000456	MIMAT0000456	hsa-miR-186-5p
MIMAT0000457	MIMAT0000457	hsa-miR-188-5p
MIMAT0000458	MIMAT0000458	hsa-miR-190a-5p
MIMAT0000459	MIMAT0000459	hsa-miR-193a-3p
MIMAT0000460	MIMAT0000460	hsa-miR-194-5p
MIMAT0000461	MIMAT0000461	hsa-miR-195-5p
MIMAT0000462	MIMAT0000462	hsa-miR-206
MIMAT0000510	MIMAT0000510	hsa-miR-320a
MIMAT0000617	MIMAT0000617	hsa-miR-200c-3p
MIMAT0000646	MIMAT0000646	hsa-miR-155-5p
MIMAT0000680	MIMAT0000680	hsa-miR-106b-5p
MIMAT0000681	MIMAT0000681	hsa-miR-29c-3p
MIMAT0000682	MIMAT0000682	hsa-miR-200a-3p
MIMAT0000683	MIMAT0000683	hsa-miR-302a-5p
MIMAT0000684	MIMAT0000684	hsa-miR-302a-3p
MIMAT0000685	MIMAT0000685	hsa-miR-34b-5p
MIMAT0000686	MIMAT0000686	hsa-miR-34c-5p
MIMAT0000687	MIMAT0000687	hsa-miR-299-3p
MIMAT0000688	MIMAT0000688	hsa-miR-301a-3p
MIMAT0000689	MIMAT0000689	hsa-miR-99b-5p
MIMAT0000690	MIMAT0000690	hsa-miR-296-5p
MIMAT0000691	MIMAT0000691	hsa-miR-130b-3p
MIMAT0000692	MIMAT0000692	hsa-miR-30e-5p
MIMAT0000693	MIMAT0000693	hsa-miR-30e-3p
MIMAT0000703	MIMAT0000703	hsa-miR-361-5p
MIMAT0000705	MIMAT0000705	hsa-miR-362-5p
MIMAT0000707	MIMAT0000707	hsa-miR-363-3p
MIMAT0000710, MIMAT0022834	MIMAT0000710, MIMAT0022834	hsa-miR-365a-3p, hsa-miR-365b-3p
MIMAT0000714	MIMAT0000714	hsa-miR-302b-5p
MIMAT0000715	MIMAT0000715	hsa-miR-302b-3p
MIMAT0000716	MIMAT0000716	hsa-miR-302c-5p
MIMAT0000717	MIMAT0000717	hsa-miR-302c-3p
MIMAT0000718	MIMAT0000718	hsa-miR-302d-3p
MIMAT0000719	MIMAT0000719	hsa-miR-367-3p
MIMAT0000720	MIMAT0000720	hsa-miR-376c-3p
MIMAT0000721	MIMAT0000721	hsa-miR-369-3p
MIMAT0000722	MIMAT0000722	hsa-miR-370-3p
MIMAT0000723	MIMAT0000723	hsa-miR-371a-3p
MIMAT0000724	MIMAT0000724	hsa-miR-372-3p
MIMAT0000725	MIMAT0000725	hsa-miR-373-5p
MIMAT0000726	MIMAT0000726	hsa-miR-373-3p
MIMAT0000727	MIMAT0000727	hsa-miR-374a-5p
MIMAT0000728	MIMAT0000728	hsa-miR-375
MIMAT0000729	MIMAT0000729	hsa-miR-376a-3p
MIMAT0000730	MIMAT0000730	hsa-miR-377-3p
MIMAT0000731	MIMAT0000731	hsa-miR-378a-5p
MIMAT0000732	MIMAT0000732	hsa-miR-378a-3p
MIMAT0000733	MIMAT0000733	hsa-miR-379-5p
MIMAT0000734	MIMAT0000734	hsa-miR-380-5p
MIMAT0000735	MIMAT0000735	hsa-miR-380-3p
MIMAT0000736	MIMAT0000736	hsa-miR-381-3p
MIMAT0000737	MIMAT0000737	hsa-miR-382-5p
MIMAT0000738	MIMAT0000738	hsa-miR-383-5p
MIMAT0000750	MIMAT0000750	hsa-miR-340-3p
MIMAT0000751	MIMAT0000751	hsa-miR-330-3p
MIMAT0000752	MIMAT0000752	hsa-miR-328-3p
MIMAT0000753	MIMAT0000753	hsa-miR-342-3p
MIMAT0000754	MIMAT0000754	hsa-miR-337-3p
MIMAT0000755	MIMAT0000755	hsa-miR-323a-3p
MIMAT0000756	MIMAT0000756	hsa-miR-326
MIMAT0000757	MIMAT0000757	hsa-miR-151a-3p
MIMAT0000758	MIMAT0000758	hsa-miR-135b-5p
MIMAT0000759	MIMAT0000759	hsa-miR-148b-3p
MIMAT0000760	MIMAT0000760	hsa-miR-331-3p
MIMAT0000761	MIMAT0000761	hsa-miR-324-5p
MIMAT0000762	MIMAT0000762	hsa-miR-324-3p
MIMAT0000763	MIMAT0000763	hsa-miR-338-3p
MIMAT0000764	MIMAT0000764	hsa-miR-339-5p
MIMAT0000765	MIMAT0000765	hsa-miR-335-5p
MIMAT0000770	MIMAT0000770	hsa-miR-133b
MIMAT0000771	MIMAT0000771	hsa-miR-325
MIMAT0000772	MIMAT0000772	hsa-miR-345-5p
MIMAT0000773	MIMAT0000773	hsa-miR-346
MIMAT0001075	MIMAT0001075	hsa-miR-384
MIMAT0001080	MIMAT0001080	hsa-miR-196b-5p
MIMAT0001339	MIMAT0001339	hsa-miR-422a
MIMAT0001340	MIMAT0001340	hsa-miR-423-3p
MIMAT0001341	MIMAT0001341	hsa-miR-424-5p
MIMAT0001343	MIMAT0001343	hsa-miR-425-3p
MIMAT0001412	MIMAT0001412	hsa-miR-18b-5p
MIMAT0001413	MIMAT0001413	hsa-miR-20b-5p
MIMAT0001532	MIMAT0001532	hsa-miR-448
MIMAT0001536	MIMAT0001536	hsa-miR-429
MIMAT0001541	MIMAT0001541	hsa-miR-449a
MIMAT0001545	MIMAT0001545	hsa-miR-450a-5p
MIMAT0001618	MIMAT0001618	hsa-miR-191-3p
MIMAT0001620	MIMAT0001620	hsa-miR-200a-5p
MIMAT0001621	MIMAT0001621	hsa-miR-369-5p
MIMAT0001625	MIMAT0001625	hsa-miR-431-5p
MIMAT0001627	MIMAT0001627	hsa-miR-433-3p
MIMAT0001629	MIMAT0001629	hsa-miR-329-3p
MIMAT0001630	MIMAT0001630	hsa-miR-323b-5p
MIMAT0001631	MIMAT0001631	hsa-miR-451a
MIMAT0001635	MIMAT0001635	hsa-miR-452-5p
MIMAT0001636	MIMAT0001636	hsa-miR-452-3p
MIMAT0001638	MIMAT0001638	hsa-miR-409-5p
MIMAT0001639	MIMAT0001639	hsa-miR-409-3p
MIMAT0002170	MIMAT0002170	hsa-miR-412-3p
MIMAT0002171	MIMAT0002171	hsa-miR-410-3p
MIMAT0002172	MIMAT0002172	hsa-miR-376b-3p
MIMAT0002173	MIMAT0002173	hsa-miR-483-3p
MIMAT0002174	MIMAT0002174	hsa-miR-484
MIMAT0002175	MIMAT0002175	hsa-miR-485-5p
MIMAT0002176	MIMAT0002176	hsa-miR-485-3p
MIMAT0002177	MIMAT0002177	hsa-miR-486-5p
MIMAT0002178	MIMAT0002178	hsa-miR-487a-3p
MIMAT0002804	MIMAT0002804	hsa-miR-488-5p
MIMAT0002805	MIMAT0002805	hsa-miR-489-3p
MIMAT0002806	MIMAT0002806	hsa-miR-490-3p
MIMAT0002807	MIMAT0002807	hsa-miR-491-5p
MIMAT0002808	MIMAT0002808	hsa-miR-511-5p
MIMAT0002809	MIMAT0002809	hsa-miR-146b-5p
MIMAT0002810	MIMAT0002810	hsa-miR-202-5p
MIMAT0002811	MIMAT0002811	hsa-miR-202-3p
MIMAT0002812	MIMAT0002812	hsa-miR-492
MIMAT0002813	MIMAT0002813	hsa-miR-493-5p
MIMAT0002814	MIMAT0002814	hsa-miR-432-5p
MIMAT0002815	MIMAT0002815	hsa-miR-432-3p
MIMAT0002816	MIMAT0002816	hsa-miR-494-3p
MIMAT0002817	MIMAT0002817	hsa-miR-495-3p
MIMAT0002818	MIMAT0002818	hsa-miR-496
MIMAT0002819	MIMAT0002819	hsa-miR-193b-3p
MIMAT0002820	MIMAT0002820	hsa-miR-497-5p
MIMAT0002821	MIMAT0002821	hsa-miR-181d-5p
MIMAT0002822	MIMAT0002822	hsa-miR-512-5p
MIMAT0002823	MIMAT0002823	hsa-miR-512-3p
MIMAT0002824	MIMAT0002824	hsa-miR-498
MIMAT0002825	MIMAT0002825	hsa-miR-520e
MIMAT0002826	MIMAT0002826	hsa-miR-515-5p
MIMAT0002827	MIMAT0002827	hsa-miR-515-3p
MIMAT0002828	MIMAT0002828	hsa-miR-519e-5p
MIMAT0002829	MIMAT0002829	hsa-miR-519e-3p
MIMAT0002830	MIMAT0002830	hsa-miR-520f-3p
MIMAT0002831, MIMAT0005449, MIMAT0005450, MIMAT0005451, MIMAT0005452, MIMAT0005454	MIMAT0002831, MIMAT0005449, MIMAT0005450, MIMAT0005451, MIMAT0005452, MIMAT0005454	hsa-miR-519c-5p, hsa-miR-523-5p, hsa-miR-518e-5p, hsa-miR-522-5p, hsa-miR-519a-5p, hsa-miR-519b-5p
MIMAT0002832	MIMAT0002832	hsa-miR-519c-3p
MIMAT0002833	MIMAT0002833	hsa-miR-520a-5p
MIMAT0002834	MIMAT0002834	hsa-miR-520a-3p
MIMAT0002835	MIMAT0002835	hsa-miR-526b-5p
MIMAT0002836	MIMAT0002836	hsa-miR-526b-3p
MIMAT0002837	MIMAT0002837	hsa-miR-519b-3p
MIMAT0002838	MIMAT0002838	hsa-miR-525-5p
MIMAT0002839	MIMAT0002839	hsa-miR-525-3p
MIMAT0002840	MIMAT0002840	hsa-miR-523-3p
MIMAT0002841	MIMAT0002841	hsa-miR-518f-5p
MIMAT0002842	MIMAT0002842	hsa-miR-518f-3p
MIMAT0002843	MIMAT0002843	hsa-miR-520b
MIMAT0002844	MIMAT0002844	hsa-miR-518b
MIMAT0002845, MIMAT0005455, MIMAT0005456	MIMAT0002845, MIMAT0005455, MIMAT0005456	hsa-miR-526a, hsa-miR-520c-5p, hsa-miR-518d-5p
MIMAT0002846	MIMAT0002846	hsa-miR-520c-3p
MIMAT0002847	MIMAT0002847	hsa-miR-518c-5p
MIMAT0002848	MIMAT0002848	hsa-miR-518c-3p
MIMAT0002849	MIMAT0002849	hsa-miR-524-5p
MIMAT0002850	MIMAT0002850	hsa-miR-524-3p
MIMAT0002851	MIMAT0002851	hsa-miR-517-5p
MIMAT0002852, MIMAT0002857	MIMAT0002852, MIMAT0002857	hsa-miR-517a-3p, hsa-miR-517b-3p
MIMAT0002853	MIMAT0002853	hsa-miR-519d-3p
MIMAT0002854	MIMAT0002854	hsa-miR-521
MIMAT0002855	MIMAT0002855	hsa-miR-520d-5p
MIMAT0002856	MIMAT0002856	hsa-miR-520d-3p
MIMAT0002858	MIMAT0002858	hsa-miR-520g-3p
MIMAT0002859	MIMAT0002859	hsa-miR-516b-5p
MIMAT0002860, MIMAT0006778	MIMAT0002860, MIMAT0006778	hsa-miR-516b-3p, hsa-miR-516a-3p
MIMAT0002861	MIMAT0002861	hsa-miR-518e-3p
MIMAT0002862, MIMAT0005457	MIMAT0002862, MIMAT0005457	hsa-miR-527, hsa-miR-518a-5p
MIMAT0002863	MIMAT0002863	hsa-miR-518a-3p
MIMAT0002864	MIMAT0002864	hsa-miR-518d-3p
MIMAT0002866	MIMAT0002866	hsa-miR-517c-3p
MIMAT0002867	MIMAT0002867	hsa-miR-520h
MIMAT0002868	MIMAT0002868	hsa-miR-522-3p
MIMAT0002869	MIMAT0002869	hsa-miR-519a-3p
MIMAT0002870	MIMAT0002870	hsa-miR-499a-5p
MIMAT0002871	MIMAT0002871	hsa-miR-500a-3p
MIMAT0002872	MIMAT0002872	hsa-miR-501-5p
MIMAT0002873	MIMAT0002873	hsa-miR-502-5p
MIMAT0002874	MIMAT0002874	hsa-miR-503-5p
MIMAT0002875	MIMAT0002875	hsa-miR-504-5p
MIMAT0002876	MIMAT0002876	hsa-miR-505-3p
MIMAT0002877	MIMAT0002877	hsa-miR-513a-5p
MIMAT0002878	MIMAT0002878	hsa-miR-506-3p
MIMAT0002879	MIMAT0002879	hsa-miR-507
MIMAT0002880	MIMAT0002880	hsa-miR-508-3p
MIMAT0002881	MIMAT0002881	hsa-miR-509-3p
MIMAT0002882	MIMAT0002882	hsa-miR-510-5p
MIMAT0002883	MIMAT0002883	hsa-miR-514a-3p
MIMAT0002888	MIMAT0002888	hsa-miR-532-5p
MIMAT0002890	MIMAT0002890	hsa-miR-299-5p
MIMAT0002891	MIMAT0002891	hsa-miR-18a-3p
MIMAT0003150	MIMAT0003150	hsa-miR-455-5p
MIMAT0003161	MIMAT0003161	hsa-miR-493-3p
MIMAT0003163	MIMAT0003163	hsa-miR-539-5p
MIMAT0003164	MIMAT0003164	hsa-miR-544a
MIMAT0003165	MIMAT0003165	hsa-miR-545-3p
MIMAT0003180	MIMAT0003180	hsa-miR-487b-3p
MIMAT0003214	MIMAT0003214	hsa-miR-551a
MIMAT0003215	MIMAT0003215	hsa-miR-552-3p
MIMAT0003216	MIMAT0003216	hsa-miR-553
MIMAT0003217	MIMAT0003217	hsa-miR-554
MIMAT0003218	MIMAT0003218	hsa-miR-92b-3p
MIMAT0003219	MIMAT0003219	hsa-miR-555
MIMAT0003220	MIMAT0003220	hsa-miR-556-5p
MIMAT0003221	MIMAT0003221	hsa-miR-557
MIMAT0003222	MIMAT0003222	hsa-miR-558
MIMAT0003223	MIMAT0003223	hsa-miR-559
MIMAT0003225	MIMAT0003225	hsa-miR-561-3p
MIMAT0003226	MIMAT0003226	hsa-miR-562
MIMAT0003227	MIMAT0003227	hsa-miR-563
MIMAT0003228	MIMAT0003228	hsa-miR-564
MIMAT0003230	MIMAT0003230	hsa-miR-566
MIMAT0003231	MIMAT0003231	hsa-miR-567
MIMAT0003232	MIMAT0003232	hsa-miR-568
MIMAT0003233	MIMAT0003233	hsa-miR-551b-3p
MIMAT0003234	MIMAT0003234	hsa-miR-569
MIMAT0003235	MIMAT0003235	hsa-miR-570-3p
MIMAT0003236	MIMAT0003236	hsa-miR-571
MIMAT0003237	MIMAT0003237	hsa-miR-572
MIMAT0003238	MIMAT0003238	hsa-miR-573
MIMAT0003239	MIMAT0003239	hsa-miR-574-3p
MIMAT0003240	MIMAT0003240	hsa-miR-575
MIMAT0003241	MIMAT0003241	hsa-miR-576-5p
MIMAT0003242	MIMAT0003242	hsa-miR-577
MIMAT0003243	MIMAT0003243	hsa-miR-578
MIMAT0003244	MIMAT0003244	hsa-miR-579-3p
MIMAT0003245	MIMAT0003245	hsa-miR-580-3p
MIMAT0003246	MIMAT0003246	hsa-miR-581
MIMAT0003247	MIMAT0003247	hsa-miR-582-5p
MIMAT0003248	MIMAT0003248	hsa-miR-583
MIMAT0003249	MIMAT0003249	hsa-miR-584-5p
MIMAT0003250	MIMAT0003250	hsa-miR-585-3p
MIMAT0003251	MIMAT0003251	hsa-miR-548a-3p
MIMAT0003252	MIMAT0003252	hsa-miR-586
MIMAT0003253	MIMAT0003253	hsa-miR-587
MIMAT0003254	MIMAT0003254	hsa-miR-548b-3p
MIMAT0003255	MIMAT0003255	hsa-miR-588
MIMAT0003256	MIMAT0003256	hsa-miR-589-3p
MIMAT0003257	MIMAT0003257	hsa-miR-550a-3p
MIMAT0003258	MIMAT0003258	hsa-miR-590-5p
MIMAT0003259	MIMAT0003259	hsa-miR-591
MIMAT0003260	MIMAT0003260	hsa-miR-592
MIMAT0003261	MIMAT0003261	hsa-miR-593-5p
MIMAT0003263	MIMAT0003263	hsa-miR-595
MIMAT0003264	MIMAT0003264	hsa-miR-596
MIMAT0003265	MIMAT0003265	hsa-miR-597-5p
MIMAT0003266	MIMAT0003266	hsa-miR-598-3p
MIMAT0003267	MIMAT0003267	hsa-miR-599
MIMAT0003268	MIMAT0003268	hsa-miR-600
MIMAT0003269	MIMAT0003269	hsa-miR-601
MIMAT0003270	MIMAT0003270	hsa-miR-602
MIMAT0003271	MIMAT0003271	hsa-miR-603
MIMAT0003272	MIMAT0003272	hsa-miR-604
MIMAT0003273	MIMAT0003273	hsa-miR-605-5p
MIMAT0003274	MIMAT0003274	hsa-miR-606
MIMAT0003275	MIMAT0003275	hsa-miR-607
MIMAT0003276	MIMAT0003276	hsa-miR-608
MIMAT0003277	MIMAT0003277	hsa-miR-609
MIMAT0003278	MIMAT0003278	hsa-miR-610
MIMAT0003279	MIMAT0003279	hsa-miR-611
MIMAT0003280	MIMAT0003280	hsa-miR-612
MIMAT0003281	MIMAT0003281	hsa-miR-613
MIMAT0003282	MIMAT0003282	hsa-miR-614
MIMAT0003283	MIMAT0003283	hsa-miR-615-3p
MIMAT0003284	MIMAT0003284	hsa-miR-616-5p
MIMAT0003285	MIMAT0003285	hsa-miR-548c-3p
MIMAT0003286	MIMAT0003286	hsa-miR-617
MIMAT0003287	MIMAT0003287	hsa-miR-618
MIMAT0003288	MIMAT0003288	hsa-miR-619-3p
MIMAT0003289	MIMAT0003289	hsa-miR-620
MIMAT0003290	MIMAT0003290	hsa-miR-621
MIMAT0003291	MIMAT0003291	hsa-miR-622
MIMAT0003292	MIMAT0003292	hsa-miR-623
MIMAT0003293	MIMAT0003293	hsa-miR-624-5p
MIMAT0003294	MIMAT0003294	hsa-miR-625-5p
MIMAT0003295	MIMAT0003295	hsa-miR-626
MIMAT0003296	MIMAT0003296	hsa-miR-627-5p
MIMAT0003297	MIMAT0003297	hsa-miR-628-3p
MIMAT0003298	MIMAT0003298	hsa-miR-629-3p
MIMAT0003299	MIMAT0003299	hsa-miR-630
MIMAT0003300	MIMAT0003300	hsa-miR-631
MIMAT0003301	MIMAT0003301	hsa-miR-33b-5p
MIMAT0003302	MIMAT0003302	hsa-miR-632
MIMAT0003303	MIMAT0003303	hsa-miR-633
MIMAT0003304	MIMAT0003304	hsa-miR-634
MIMAT0003305	MIMAT0003305	hsa-miR-635
MIMAT0003306	MIMAT0003306	hsa-miR-636
MIMAT0003307	MIMAT0003307	hsa-miR-637
MIMAT0003308	MIMAT0003308	hsa-miR-638
MIMAT0003309	MIMAT0003309	hsa-miR-639
MIMAT0003310	MIMAT0003310	hsa-miR-640
MIMAT0003311	MIMAT0003311	hsa-miR-641
MIMAT0003312	MIMAT0003312	hsa-miR-642a-5p
MIMAT0003313	MIMAT0003313	hsa-miR-643
MIMAT0003314	MIMAT0003314	hsa-miR-644a
MIMAT0003315	MIMAT0003315	hsa-miR-645
MIMAT0003316	MIMAT0003316	hsa-miR-646
MIMAT0003317	MIMAT0003317	hsa-miR-647
MIMAT0003318	MIMAT0003318	hsa-miR-648
MIMAT0003319	MIMAT0003319	hsa-miR-649
MIMAT0003320	MIMAT0003320	hsa-miR-650
MIMAT0003321	MIMAT0003321	hsa-miR-651-5p
MIMAT0003322	MIMAT0003322	hsa-miR-652-3p
MIMAT0003323	MIMAT0003323	hsa-miR-548d-3p
MIMAT0003324	MIMAT0003324	hsa-miR-661
MIMAT0003325	MIMAT0003325	hsa-miR-662
MIMAT0003326	MIMAT0003326	hsa-miR-663a
MIMAT0003327	MIMAT0003327	hsa-miR-449b-5p
MIMAT0003328	MIMAT0003328	hsa-miR-653-5p
MIMAT0003329	MIMAT0003329	hsa-miR-411-5p
MIMAT0003330	MIMAT0003330	hsa-miR-654-5p
MIMAT0003331	MIMAT0003331	hsa-miR-655-3p
MIMAT0003332	MIMAT0003332	hsa-miR-656-3p
MIMAT0003333	MIMAT0003333	hsa-miR-549a
MIMAT0003335	MIMAT0003335	hsa-miR-657
MIMAT0003336	MIMAT0003336	hsa-miR-658
MIMAT0003337	MIMAT0003337	hsa-miR-659-3p
MIMAT0003338	MIMAT0003338	hsa-miR-660-5p
MIMAT0003339	MIMAT0003339	hsa-miR-421
MIMAT0003340	MIMAT0003340	hsa-miR-542-5p
MIMAT0003385	MIMAT0003385	hsa-miR-363-5p
MIMAT0003386	MIMAT0003386	hsa-miR-376a-5p
MIMAT0003389	MIMAT0003389	hsa-miR-542-3p
MIMAT0003393	MIMAT0003393	hsa-miR-425-5p
MIMAT0003879	MIMAT0003879	hsa-miR-758-3p
MIMAT0003880	MIMAT0003880	hsa-miR-671-5p
MIMAT0003881	MIMAT0003881	hsa-miR-668-3p
MIMAT0003882	MIMAT0003882	hsa-miR-767-5p
MIMAT0003883	MIMAT0003883	hsa-miR-767-3p
MIMAT0003884	MIMAT0003884	hsa-miR-454-5p
MIMAT0003885	MIMAT0003885	hsa-miR-454-3p
MIMAT0003886	MIMAT0003886	hsa-miR-769-5p
MIMAT0003887	MIMAT0003887	hsa-miR-769-3p
MIMAT0003888	MIMAT0003888	hsa-miR-766-3p
MIMAT0003945	MIMAT0003945	hsa-miR-765
MIMAT0003948	MIMAT0003948	hsa-miR-770-5p
MIMAT0004185	MIMAT0004185	hsa-miR-802
MIMAT0004284	MIMAT0004284	hsa-miR-675-5p
MIMAT0004450	MIMAT0004450	hsa-miR-297
MIMAT0004481	MIMAT0004481	hsa-let-7a-3p
MIMAT0004482	MIMAT0004482	hsa-let-7b-3p
MIMAT0004484	MIMAT0004484	hsa-let-7d-3p
MIMAT0004485	MIMAT0004485	hsa-let-7e-3p
MIMAT0004486	MIMAT0004486	hsa-let-7f-1-3p
MIMAT0004487	MIMAT0004487	hsa-let-7f-2-3p
MIMAT0004488	MIMAT0004488	hsa-miR-15a-3p
MIMAT0004489	MIMAT0004489	hsa-miR-16-1-3p
MIMAT0004490	MIMAT0004490	hsa-miR-19a-5p
MIMAT0004491	MIMAT0004491	hsa-miR-19b-1-5p
MIMAT0004492	MIMAT0004492	hsa-miR-19b-2-5p
MIMAT0004493	MIMAT0004493	hsa-miR-20a-3p
MIMAT0004494	MIMAT0004494	hsa-miR-21-3p
MIMAT0004495	MIMAT0004495	hsa-miR-22-5p
MIMAT0004496	MIMAT0004496	hsa-miR-23a-5p
MIMAT0004497	MIMAT0004497	hsa-miR-24-2-5p
MIMAT0004498	MIMAT0004498	hsa-miR-25-5p
MIMAT0004499	MIMAT0004499	hsa-miR-26a-1-3p
MIMAT0004500	MIMAT0004500	hsa-miR-26b-3p
MIMAT0004501	MIMAT0004501	hsa-miR-27a-5p
MIMAT0004502	MIMAT0004502	hsa-miR-28-3p
MIMAT0004503	MIMAT0004503	hsa-miR-29a-5p
MIMAT0004504	MIMAT0004504	hsa-miR-31-3p
MIMAT0004505	MIMAT0004505	hsa-miR-32-3p
MIMAT0004506	MIMAT0004506	hsa-miR-33a-3p
MIMAT0004507	MIMAT0004507	hsa-miR-92a-1-5p
MIMAT0004508	MIMAT0004508	hsa-miR-92a-2-5p
MIMAT0004509	MIMAT0004509	hsa-miR-93-3p
MIMAT0004510	MIMAT0004510	hsa-miR-96-3p
MIMAT0004511	MIMAT0004511	hsa-miR-99a-3p
MIMAT0004512	MIMAT0004512	hsa-miR-100-3p
MIMAT0004513	MIMAT0004513	hsa-miR-101-5p
MIMAT0004514	MIMAT0004514	hsa-miR-29b-1-5p
MIMAT0004515	MIMAT0004515	hsa-miR-29b-2-5p
MIMAT0004516	MIMAT0004516	hsa-miR-105-3p
MIMAT0004517	MIMAT0004517	hsa-miR-106a-3p
MIMAT0004518	MIMAT0004518	hsa-miR-16-2-3p
MIMAT0004543	MIMAT0004543	hsa-miR-192-3p
MIMAT0004548	MIMAT0004548	hsa-miR-129-1-3p
MIMAT0004549	MIMAT0004549	hsa-miR-148a-5p
MIMAT0004550	MIMAT0004550	hsa-miR-30c-2-3p
MIMAT0004551	MIMAT0004551	hsa-miR-30d-3p
MIMAT0004552	MIMAT0004552	hsa-miR-139-3p
MIMAT0004553	MIMAT0004553	hsa-miR-7-1-3p
MIMAT0004554	MIMAT0004554	hsa-miR-7-2-3p
MIMAT0004555	MIMAT0004555	hsa-miR-10a-3p
MIMAT0004556	MIMAT0004556	hsa-miR-10b-3p
MIMAT0004557	MIMAT0004557	hsa-miR-34a-3p
MIMAT0004558	MIMAT0004558	hsa-miR-181a-2-3p
MIMAT0004559	MIMAT0004559	hsa-miR-181c-3p
MIMAT0004560	MIMAT0004560	hsa-miR-183-3p
MIMAT0004561	MIMAT0004561	hsa-miR-187-5p
MIMAT0004562	MIMAT0004562	hsa-miR-196a-3p
MIMAT0004564	MIMAT0004564	hsa-miR-214-5p
MIMAT0004565	MIMAT0004565	hsa-miR-218-1-3p
MIMAT0004566	MIMAT0004566	hsa-miR-218-2-3p
MIMAT0004567	MIMAT0004567	hsa-miR-219a-1-3p
MIMAT0004568	MIMAT0004568	hsa-miR-221-5p
MIMAT0004569	MIMAT0004569	hsa-miR-222-5p
MIMAT0004570	MIMAT0004570	hsa-miR-223-5p
MIMAT0004571	MIMAT0004571	hsa-miR-200b-5p
MIMAT0004584	MIMAT0004584	hsa-let-7g-3p
MIMAT0004585	MIMAT0004585	hsa-let-7i-3p
MIMAT0004586	MIMAT0004586	hsa-miR-15b-3p
MIMAT0004587	MIMAT0004587	hsa-miR-23b-5p
MIMAT0004588	MIMAT0004588	hsa-miR-27b-5p
MIMAT0004589	MIMAT0004589	hsa-miR-30b-3p
MIMAT0004590	MIMAT0004590	hsa-miR-122-3p
MIMAT0004591	MIMAT0004591	hsa-miR-124-5p
MIMAT0004592	MIMAT0004592	hsa-miR-125b-1-3p
MIMAT0004593	MIMAT0004593	hsa-miR-130a-5p
MIMAT0004594	MIMAT0004594	hsa-miR-132-5p
MIMAT0004595	MIMAT0004595	hsa-miR-135a-3p
MIMAT0004596	MIMAT0004596	hsa-miR-138-2-3p
MIMAT0004597	MIMAT0004597	hsa-miR-140-3p
MIMAT0004598	MIMAT0004598	hsa-miR-141-5p
MIMAT0004599	MIMAT0004599	hsa-miR-143-5p
MIMAT0004600	MIMAT0004600	hsa-miR-144-5p
MIMAT0004601	MIMAT0004601	hsa-miR-145-3p
MIMAT0004602	MIMAT0004602	hsa-miR-125a-3p
MIMAT0004603	MIMAT0004603	hsa-miR-125b-2-3p
MIMAT0004604	MIMAT0004604	hsa-miR-127-5p
MIMAT0004605	MIMAT0004605	hsa-miR-129-2-3p
MIMAT0004606	MIMAT0004606	hsa-miR-136-3p
MIMAT0004607	MIMAT0004607	hsa-miR-138-1-3p
MIMAT0004608	MIMAT0004608	hsa-miR-146a-3p
MIMAT0004609	MIMAT0004609	hsa-miR-149-3p
MIMAT0004610	MIMAT0004610	hsa-miR-150-3p
MIMAT0004611	MIMAT0004611	hsa-miR-185-3p
MIMAT0004612	MIMAT0004612	hsa-miR-186-3p
MIMAT0004613	MIMAT0004613	hsa-miR-188-3p
MIMAT0004614	MIMAT0004614	hsa-miR-193a-5p
MIMAT0004615	MIMAT0004615	hsa-miR-195-3p
MIMAT0004657	MIMAT0004657	hsa-miR-200c-5p
MIMAT0004658	MIMAT0004658	hsa-miR-155-3p
MIMAT0004671	MIMAT0004671	hsa-miR-194-3p
MIMAT0004672	MIMAT0004672	hsa-miR-106b-3p
MIMAT0004673	MIMAT0004673	hsa-miR-29c-5p
MIMAT0004674	MIMAT0004674	hsa-miR-30c-1-3p
MIMAT0004675	MIMAT0004675	hsa-miR-219a-2-3p
MIMAT0004676	MIMAT0004676	hsa-miR-34b-3p
MIMAT0004677	MIMAT0004677	hsa-miR-34c-3p
MIMAT0004678	MIMAT0004678	hsa-miR-99b-3p
MIMAT0004679	MIMAT0004679	hsa-miR-296-3p
MIMAT0004680	MIMAT0004680	hsa-miR-130b-5p
MIMAT0004681	MIMAT0004681	hsa-miR-26a-2-3p
MIMAT0004682	MIMAT0004682	hsa-miR-361-3p
MIMAT0004683	MIMAT0004683	hsa-miR-362-3p
MIMAT0004685	MIMAT0004685	hsa-miR-302d-5p
MIMAT0004686	MIMAT0004686	hsa-miR-367-5p
MIMAT0004687	MIMAT0004687	hsa-miR-371a-5p
MIMAT0004688	MIMAT0004688	hsa-miR-374a-3p
MIMAT0004689	MIMAT0004689	hsa-miR-377-5p
MIMAT0004690	MIMAT0004690	hsa-miR-379-3p
MIMAT0004692	MIMAT0004692	hsa-miR-340-5p
MIMAT0004693	MIMAT0004693	hsa-miR-330-5p
MIMAT0004694	MIMAT0004694	hsa-miR-342-5p
MIMAT0004695	MIMAT0004695	hsa-miR-337-5p
MIMAT0004696	MIMAT0004696	hsa-miR-323a-5p
MIMAT0004697	MIMAT0004697	hsa-miR-151a-5p
MIMAT0004698	MIMAT0004698	hsa-miR-135b-3p
MIMAT0004699	MIMAT0004699	hsa-miR-148b-5p
MIMAT0004700	MIMAT0004700	hsa-miR-331-5p
MIMAT0004701	MIMAT0004701	hsa-miR-338-5p
MIMAT0004702	MIMAT0004702	hsa-miR-339-3p
MIMAT0004703	MIMAT0004703	hsa-miR-335-3p
MIMAT0004748	MIMAT0004748	hsa-miR-423-5p
MIMAT0004749	MIMAT0004749	hsa-miR-424-3p
MIMAT0004751	MIMAT0004751	hsa-miR-18b-3p
MIMAT0004752	MIMAT0004752	hsa-miR-20b-3p
MIMAT0004757	MIMAT0004757	hsa-miR-431-3p
MIMAT0004761	MIMAT0004761	hsa-miR-483-5p
MIMAT0004762	MIMAT0004762	hsa-miR-486-3p
MIMAT0004763	MIMAT0004763	hsa-miR-488-3p
MIMAT0004764	MIMAT0004764	hsa-miR-490-5p
MIMAT0004765	MIMAT0004765	hsa-miR-491-3p
MIMAT0004766	MIMAT0004766	hsa-miR-146b-3p
MIMAT0004767	MIMAT0004767	hsa-miR-193b-5p
MIMAT0004768	MIMAT0004768	hsa-miR-497-3p
MIMAT0004770	MIMAT0004770	hsa-miR-516a-5p
MIMAT0004772	MIMAT0004772	hsa-miR-499a-3p
MIMAT0004773	MIMAT0004773	hsa-miR-500a-5p
MIMAT0004774	MIMAT0004774	hsa-miR-501-3p
MIMAT0004775	MIMAT0004775	hsa-miR-502-3p
MIMAT0004776	MIMAT0004776	hsa-miR-505-5p
MIMAT0004777	MIMAT0004777	hsa-miR-513a-3p
MIMAT0004778	MIMAT0004778	hsa-miR-508-5p
MIMAT0004779	MIMAT0004779	hsa-miR-509-5p
MIMAT0004780	MIMAT0004780	hsa-miR-532-3p
MIMAT0004784	MIMAT0004784	hsa-miR-455-3p
MIMAT0004785	MIMAT0004785	hsa-miR-545-5p
MIMAT0004792	MIMAT0004792	hsa-miR-92b-5p
MIMAT0004793	MIMAT0004793	hsa-miR-556-3p
MIMAT0004794	MIMAT0004794	hsa-miR-551b-5p
MIMAT0004795	MIMAT0004795	hsa-miR-574-5p
MIMAT0004796	MIMAT0004796	hsa-miR-576-3p
MIMAT0004797	MIMAT0004797	hsa-miR-582-3p
MIMAT0004798	MIMAT0004798	hsa-miR-548b-5p
MIMAT0004799	MIMAT0004799	hsa-miR-589-5p
MIMAT0004800	MIMAT0004800	hsa-miR-550a-5p
MIMAT0004801	MIMAT0004801	hsa-miR-590-3p
MIMAT0004802	MIMAT0004802	hsa-miR-593-3p
MIMAT0004803	MIMAT0004803	hsa-miR-548a-5p
MIMAT0004804	MIMAT0004804	hsa-miR-615-5p
MIMAT0004805	MIMAT0004805	hsa-miR-616-3p
MIMAT0004806, MIMAT0022738, MIMAT0022740	MIMAT0004806, MIMAT0022738, MIMAT0022740	hsa-miR-548c-5p, hsa-miR-548o-5p, hsa-miR-548am-5p
MIMAT0004807	MIMAT0004807	hsa-miR-624-3p
MIMAT0004808	MIMAT0004808	hsa-miR-625-3p
MIMAT0004809	MIMAT0004809	hsa-miR-628-5p
MIMAT0004810	MIMAT0004810	hsa-miR-629-5p
MIMAT0004811	MIMAT0004811	hsa-miR-33b-3p
MIMAT0004812	MIMAT0004812	hsa-miR-548d-5p
MIMAT0004813	MIMAT0004813	hsa-miR-411-3p
MIMAT0004814	MIMAT0004814	hsa-miR-654-3p
MIMAT0004819	MIMAT0004819	hsa-miR-671-3p
MIMAT0004901	MIMAT0004901	hsa-miR-298
MIMAT0004902	MIMAT0004902	hsa-miR-891a-5p
MIMAT0004903	MIMAT0004903	hsa-miR-300
MIMAT0004907	MIMAT0004907	hsa-miR-892a
MIMAT0004909	MIMAT0004909	hsa-miR-450b-5p
MIMAT0004910	MIMAT0004910	hsa-miR-450b-3p
MIMAT0004911	MIMAT0004911	hsa-miR-874-3p
MIMAT0004912	MIMAT0004912	hsa-miR-890
MIMAT0004913	MIMAT0004913	hsa-miR-891b
MIMAT0004916	MIMAT0004916	hsa-miR-888-5p
MIMAT0004917	MIMAT0004917	hsa-miR-888-3p
MIMAT0004918	MIMAT0004918	hsa-miR-892b
MIMAT0004919	MIMAT0004919	hsa-miR-541-5p
MIMAT0004920	MIMAT0004920	hsa-miR-541-3p
MIMAT0004921	MIMAT0004921	hsa-miR-889-3p
MIMAT0004922	MIMAT0004922	hsa-miR-875-5p
MIMAT0004923	MIMAT0004923	hsa-miR-875-3p
MIMAT0004924	MIMAT0004924	hsa-miR-876-5p
MIMAT0004925	MIMAT0004925	hsa-miR-876-3p
MIMAT0004926	MIMAT0004926	hsa-miR-708-5p
MIMAT0004927	MIMAT0004927	hsa-miR-708-3p
MIMAT0004928	MIMAT0004928	hsa-miR-147b
MIMAT0004929	MIMAT0004929	hsa-miR-190b
MIMAT0004945	MIMAT0004945	hsa-miR-744-5p
MIMAT0004946	MIMAT0004946	hsa-miR-744-3p
MIMAT0004947	MIMAT0004947	hsa-miR-885-5p
MIMAT0004948	MIMAT0004948	hsa-miR-885-3p
MIMAT0004949	MIMAT0004949	hsa-miR-877-5p
MIMAT0004950	MIMAT0004950	hsa-miR-877-3p
MIMAT0004951	MIMAT0004951	hsa-miR-887-3p
MIMAT0004952	MIMAT0004952	hsa-miR-665
MIMAT0004953	MIMAT0004953	hsa-miR-873-5p
MIMAT0004954	MIMAT0004954	hsa-miR-543
MIMAT0004955	MIMAT0004955	hsa-miR-374b-5p
MIMAT0004956	MIMAT0004956	hsa-miR-374b-3p
MIMAT0004957	MIMAT0004957	hsa-miR-760
MIMAT0004958	MIMAT0004958	hsa-miR-301b-3p
MIMAT0004959	MIMAT0004959	hsa-miR-216b-5p
MIMAT0004960	MIMAT0004960	hsa-miR-208b-3p
MIMAT0004970	MIMAT0004970	hsa-miR-920
MIMAT0004971	MIMAT0004971	hsa-miR-921
MIMAT0004972	MIMAT0004972	hsa-miR-922
MIMAT0004974	MIMAT0004974	hsa-miR-924
MIMAT0004975	MIMAT0004975	hsa-miR-509-3-5p
MIMAT0004976	MIMAT0004976	hsa-miR-933
MIMAT0004977	MIMAT0004977	hsa-miR-934
MIMAT0004978	MIMAT0004978	hsa-miR-935
MIMAT0004979	MIMAT0004979	hsa-miR-936
MIMAT0004980	MIMAT0004980	hsa-miR-937-3p
MIMAT0004981	MIMAT0004981	hsa-miR-938
MIMAT0004982	MIMAT0004982	hsa-miR-939-5p
MIMAT0004983	MIMAT0004983	hsa-miR-940
MIMAT0004984	MIMAT0004984	hsa-miR-941
MIMAT0004985	MIMAT0004985	hsa-miR-942-5p
MIMAT0004986	MIMAT0004986	hsa-miR-943
MIMAT0004987	MIMAT0004987	hsa-miR-944
MIMAT0005458	MIMAT0005458	hsa-miR-1224-5p
MIMAT0005459	MIMAT0005459	hsa-miR-1224-3p
MIMAT0005572	MIMAT0005572	hsa-miR-1225-5p
MIMAT0005573	MIMAT0005573	hsa-miR-1225-3p
MIMAT0005576	MIMAT0005576	hsa-miR-1226-5p
MIMAT0005577	MIMAT0005577	hsa-miR-1226-3p
MIMAT0005580	MIMAT0005580	hsa-miR-1227-3p
MIMAT0005582	MIMAT0005582	hsa-miR-1228-5p
MIMAT0005583	MIMAT0005583	hsa-miR-1228-3p
MIMAT0005584	MIMAT0005584	hsa-miR-1229-3p
MIMAT0005586	MIMAT0005586	hsa-miR-1231
MIMAT0005588	MIMAT0005588	hsa-miR-1233-3p
MIMAT0005589	MIMAT0005589	hsa-miR-1234-3p
MIMAT0005591	MIMAT0005591	hsa-miR-1236-3p
MIMAT0005592	MIMAT0005592	hsa-miR-1237-3p
MIMAT0005593	MIMAT0005593	hsa-miR-1238-3p
MIMAT0005788	MIMAT0005788	hsa-miR-513b-5p
MIMAT0005789	MIMAT0005789	hsa-miR-513c-5p
MIMAT0005791	MIMAT0005791	hsa-miR-1264
MIMAT0005792	MIMAT0005792	hsa-miR-320b
MIMAT0005793	MIMAT0005793	hsa-miR-320c
MIMAT0005794	MIMAT0005794	hsa-miR-1296-5p
MIMAT0005795	MIMAT0005795	hsa-miR-1323
MIMAT0005796	MIMAT0005796	hsa-miR-1271-5p
MIMAT0005797	MIMAT0005797	hsa-miR-1301-3p
MIMAT0005798	MIMAT0005798	hsa-miR-1185-5p
MIMAT0005799	MIMAT0005799	hsa-miR-1283
MIMAT0005800	MIMAT0005800	hsa-miR-1298-5p
MIMAT0005823	MIMAT0005823	hsa-miR-1178-3p
MIMAT0005824	MIMAT0005824	hsa-miR-1179
MIMAT0005825	MIMAT0005825	hsa-miR-1180-3p
MIMAT0005826	MIMAT0005826	hsa-miR-1181
MIMAT0005827	MIMAT0005827	hsa-miR-1182
MIMAT0005828	MIMAT0005828	hsa-miR-1183
MIMAT0005829	MIMAT0005829	hsa-miR-1184
MIMAT0005863	MIMAT0005863	hsa-miR-1200
MIMAT0005865	MIMAT0005865	hsa-miR-1202
MIMAT0005866	MIMAT0005866	hsa-miR-1203
MIMAT0005867	MIMAT0005867	hsa-miR-663b
MIMAT0005868	MIMAT0005868	hsa-miR-1204
MIMAT0005869	MIMAT0005869	hsa-miR-1205
MIMAT0005870	MIMAT0005870	hsa-miR-1206
MIMAT0005871	MIMAT0005871	hsa-miR-1207-5p
MIMAT0005872	MIMAT0005872	hsa-miR-1207-3p
MIMAT0005873	MIMAT0005873	hsa-miR-1208
MIMAT0005874	MIMAT0005874	hsa-miR-548e-3p
MIMAT0005875	MIMAT0005875	hsa-miR-548j-5p
MIMAT0005876	MIMAT0005876	hsa-miR-1285-3p
MIMAT0005877	MIMAT0005877	hsa-miR-1286
MIMAT0005878	MIMAT0005878	hsa-miR-1287-5p
MIMAT0005879	MIMAT0005879	hsa-miR-1289
MIMAT0005880	MIMAT0005880	hsa-miR-1290
MIMAT0005881	MIMAT0005881	hsa-miR-1291
MIMAT0005882	MIMAT0005882	hsa-miR-548k
MIMAT0005883	MIMAT0005883	hsa-miR-1293
MIMAT0005884	MIMAT0005884	hsa-miR-1294
MIMAT0005885	MIMAT0005885	hsa-miR-1295a
MIMAT0005886	MIMAT0005886	hsa-miR-1297
MIMAT0005887	MIMAT0005887	hsa-miR-1299
MIMAT0005889	MIMAT0005889	hsa-miR-548l
MIMAT0005890	MIMAT0005890	hsa-miR-1302
MIMAT0005891	MIMAT0005891	hsa-miR-1303
MIMAT0005892	MIMAT0005892	hsa-miR-1304-5p
MIMAT0005893	MIMAT0005893	hsa-miR-1305
MIMAT0005894	MIMAT0005894	hsa-miR-1243
MIMAT0005895	MIMAT0005895	hsa-miR-548f-3p
MIMAT0005896	MIMAT0005896	hsa-miR-1244
MIMAT0005897	MIMAT0005897	hsa-miR-1245a
MIMAT0005898	MIMAT0005898	hsa-miR-1246
MIMAT0005899	MIMAT0005899	hsa-miR-1247-5p
MIMAT0005900	MIMAT0005900	hsa-miR-1248
MIMAT0005901	MIMAT0005901	hsa-miR-1249-3p
MIMAT0005902	MIMAT0005902	hsa-miR-1250-5p
MIMAT0005903	MIMAT0005903	hsa-miR-1251-5p
MIMAT0005904	MIMAT0005904	hsa-miR-1253
MIMAT0005905	MIMAT0005905	hsa-miR-1254
MIMAT0005906	MIMAT0005906	hsa-miR-1255a
MIMAT0005907	MIMAT0005907	hsa-miR-1256
MIMAT0005908	MIMAT0005908	hsa-miR-1257
MIMAT0005909	MIMAT0005909	hsa-miR-1258
MIMAT0005911	MIMAT0005911	hsa-miR-1260a
MIMAT0005912	MIMAT0005912	hsa-miR-548g-3p
MIMAT0005913	MIMAT0005913	hsa-miR-1261
MIMAT0005914	MIMAT0005914	hsa-miR-1262
MIMAT0005915	MIMAT0005915	hsa-miR-1263
MIMAT0005916	MIMAT0005916	hsa-miR-548n
MIMAT0005917	MIMAT0005917	hsa-miR-548m
MIMAT0005918	MIMAT0005918	hsa-miR-1265
MIMAT0005919	MIMAT0005919	hsa-miR-548o-3p
MIMAT0005920	MIMAT0005920	hsa-miR-1266-5p
MIMAT0005921	MIMAT0005921	hsa-miR-1267
MIMAT0005922	MIMAT0005922	hsa-miR-1268a
MIMAT0005923	MIMAT0005923	hsa-miR-1269a
MIMAT0005924	MIMAT0005924	hsa-miR-1270
MIMAT0005925	MIMAT0005925	hsa-miR-1272
MIMAT0005926	MIMAT0005926	hsa-miR-1273a
MIMAT0005928	MIMAT0005928	hsa-miR-548h-5p
MIMAT0005929	MIMAT0005929	hsa-miR-1275
MIMAT0005930	MIMAT0005930	hsa-miR-1276
MIMAT0005931	MIMAT0005931	hsa-miR-302e
MIMAT0005932	MIMAT0005932	hsa-miR-302f
MIMAT0005933	MIMAT0005933	hsa-miR-1277-3p
MIMAT0005934	MIMAT0005934	hsa-miR-548p
MIMAT0005935	MIMAT0005935	hsa-miR-548i
MIMAT0005936	MIMAT0005936	hsa-miR-1278
MIMAT0005937	MIMAT0005937	hsa-miR-1279
MIMAT0005939	MIMAT0005939	hsa-miR-1281
MIMAT0005940	MIMAT0005940	hsa-miR-1282
MIMAT0005941	MIMAT0005941	hsa-miR-1284
MIMAT0005942	MIMAT0005942	hsa-miR-1288-3p
MIMAT0005943	MIMAT0005943	hsa-miR-1292-5p
MIMAT0005944	MIMAT0005944	hsa-miR-1252-5p
MIMAT0005945	MIMAT0005945	hsa-miR-1255b-5p
MIMAT0005948	MIMAT0005948	hsa-miR-664a-5p
MIMAT0005949	MIMAT0005949	hsa-miR-664a-3p
MIMAT0005950	MIMAT0005950	hsa-miR-1306-3p
MIMAT0005951	MIMAT0005951	hsa-miR-1307-3p
MIMAT0005952	MIMAT0005952	hsa-miR-1321
MIMAT0005953	MIMAT0005953	hsa-miR-1322
MIMAT0005955	MIMAT0005955	hsa-miR-1197
MIMAT0005956	MIMAT0005956	hsa-miR-1324
MIMAT0006764	MIMAT0006764	hsa-miR-320d
MIMAT0006765	MIMAT0006765	hsa-miR-1825
MIMAT0006767	MIMAT0006767	hsa-miR-1827
MIMAT0006789	MIMAT0006789	hsa-miR-1468-5p
MIMAT0006790	MIMAT0006790	hsa-miR-675-3p
MIMAT0007347	MIMAT0007347	hsa-miR-1469
MIMAT0007348	MIMAT0007348	hsa-miR-1470
MIMAT0007349	MIMAT0007349	hsa-miR-1471
MIMAT0007399	MIMAT0007399	hsa-miR-1537-3p
MIMAT0007400	MIMAT0007400	hsa-miR-1538
MIMAT0007401	MIMAT0007401	hsa-miR-1539
MIMAT0007402	MIMAT0007402	hsa-miR-103b
MIMAT0007881	MIMAT0007881	hsa-miR-1908-5p
MIMAT0007882	MIMAT0007882	hsa-miR-1909-5p
MIMAT0007883	MIMAT0007883	hsa-miR-1909-3p
MIMAT0007884	MIMAT0007884	hsa-miR-1910-5p
MIMAT0007885	MIMAT0007885	hsa-miR-1911-5p
MIMAT0007886	MIMAT0007886	hsa-miR-1911-3p
MIMAT0007887	MIMAT0007887	hsa-miR-1912
MIMAT0007888	MIMAT0007888	hsa-miR-1913
MIMAT0007889	MIMAT0007889	hsa-miR-1914-5p
MIMAT0007890	MIMAT0007890	hsa-miR-1914-3p
MIMAT0007891	MIMAT0007891	hsa-miR-1915-5p
MIMAT0007892	MIMAT0007892	hsa-miR-1915-3p
MIMAT0009196	MIMAT0009196	hsa-miR-103a-2-5p
MIMAT0009197	MIMAT0009197	hsa-miR-205-3p
MIMAT0009198	MIMAT0009198	hsa-miR-224-3p
MIMAT0009199	MIMAT0009199	hsa-miR-365a-5p
MIMAT0009201	MIMAT0009201	hsa-miR-196b-3p
MIMAT0009203	MIMAT0009203	hsa-miR-449b-3p
MIMAT0009206	MIMAT0009206	hsa-miR-2113
MIMAT0009447	MIMAT0009447	hsa-miR-1972
MIMAT0009448	MIMAT0009448	hsa-miR-1973
MIMAT0009451	MIMAT0009451	hsa-miR-1976
MIMAT0009977	MIMAT0009977	hsa-miR-2052
MIMAT0009978	MIMAT0009978	hsa-miR-2053
MIMAT0009979	MIMAT0009979	hsa-miR-2054
MIMAT0010133	MIMAT0010133	hsa-miR-2110
MIMAT0010195	MIMAT0010195	hsa-let-7a-2-3p
MIMAT0010214	MIMAT0010214	hsa-miR-151b
MIMAT0010251	MIMAT0010251	hsa-miR-449c-5p
MIMAT0010313	MIMAT0010313	hsa-miR-762
MIMAT0010357	MIMAT0010357	hsa-miR-670-5p
MIMAT0010364	MIMAT0010364	hsa-miR-761
MIMAT0010367	MIMAT0010367	hsa-miR-764
MIMAT0010497	MIMAT0010497	hsa-miR-759
MIMAT0011156	MIMAT0011156	hsa-miR-2114-5p
MIMAT0011157	MIMAT0011157	hsa-miR-2114-3p
MIMAT0011158	MIMAT0011158	hsa-miR-2115-5p
MIMAT0011159	MIMAT0011159	hsa-miR-2115-3p
MIMAT0011160	MIMAT0011160	hsa-miR-2116-5p
MIMAT0011161	MIMAT0011161	hsa-miR-2116-3p
MIMAT0011162	MIMAT0011162	hsa-miR-2117
MIMAT0011163	MIMAT0011163	hsa-miR-548q
MIMAT0011775	MIMAT0011775	hsa-miR-2276-3p
MIMAT0011777	MIMAT0011777	hsa-miR-2277-3p
MIMAT0011778	MIMAT0011778	hsa-miR-2278
MIMAT0012734	MIMAT0012734	hsa-miR-711
MIMAT0012735	MIMAT0012735	hsa-miR-718
MIMAT0013515	MIMAT0013515	hsa-miR-2681-5p
MIMAT0013516	MIMAT0013516	hsa-miR-2681-3p
MIMAT0013517	MIMAT0013517	hsa-miR-2682-5p
MIMAT0013518	MIMAT0013518	hsa-miR-2682-3p
MIMAT0013771	MIMAT0013771	hsa-miR-449c-3p
MIMAT0013802	MIMAT0013802	hsa-miR-2861
MIMAT0013863	MIMAT0013863	hsa-miR-2909
MIMAT0014977	MIMAT0014977	hsa-miR-3115
MIMAT0014978	MIMAT0014978	hsa-miR-3116
MIMAT0014979	MIMAT0014979	hsa-miR-3117-3p
MIMAT0014980	MIMAT0014980	hsa-miR-3118
MIMAT0014981	MIMAT0014981	hsa-miR-3119
MIMAT0014982	MIMAT0014982	hsa-miR-3120-3p
MIMAT0014983	MIMAT0014983	hsa-miR-3121-3p
MIMAT0014984	MIMAT0014984	hsa-miR-3122
MIMAT0014985	MIMAT0014985	hsa-miR-3123
MIMAT0014986	MIMAT0014986	hsa-miR-3124-5p
MIMAT0014987	MIMAT0014987	hsa-miR-548s
MIMAT0014988	MIMAT0014988	hsa-miR-3125
MIMAT0014989	MIMAT0014989	hsa-miR-3126-5p
MIMAT0014990	MIMAT0014990	hsa-miR-3127-5p
MIMAT0014991	MIMAT0014991	hsa-miR-3128
MIMAT0014992	MIMAT0014992	hsa-miR-3129-5p
MIMAT0014994	MIMAT0014994	hsa-miR-3130-3p
MIMAT0014995	MIMAT0014995	hsa-miR-3130-5p
MIMAT0014996	MIMAT0014996	hsa-miR-3131
MIMAT0014997	MIMAT0014997	hsa-miR-3132
MIMAT0014998	MIMAT0014998	hsa-miR-3133
MIMAT0014999	MIMAT0014999	hsa-miR-378b
MIMAT0015000	MIMAT0015000	hsa-miR-3134
MIMAT0015001	MIMAT0015001	hsa-miR-3135a
MIMAT0015002	MIMAT0015002	hsa-miR-466
MIMAT0015003	MIMAT0015003	hsa-miR-3136-5p
MIMAT0015004	MIMAT0015004	hsa-miR-544b
MIMAT0015005	MIMAT0015005	hsa-miR-3137
MIMAT0015006	MIMAT0015006	hsa-miR-3138
MIMAT0015007	MIMAT0015007	hsa-miR-3139
MIMAT0015008	MIMAT0015008	hsa-miR-3140-3p
MIMAT0015009	MIMAT0015009	hsa-miR-548t-5p
MIMAT0015010	MIMAT0015010	hsa-miR-3141
MIMAT0015011	MIMAT0015011	hsa-miR-3142
MIMAT0015012	MIMAT0015012	hsa-miR-3143
MIMAT0015013	MIMAT0015013	hsa-miR-548u
MIMAT0015014	MIMAT0015014	hsa-miR-3144-5p
MIMAT0015015	MIMAT0015015	hsa-miR-3144-3p
MIMAT0015016	MIMAT0015016	hsa-miR-3145-3p
MIMAT0015017	MIMAT0015017	hsa-miR-1273c
MIMAT0015018	MIMAT0015018	hsa-miR-3146
MIMAT0015019	MIMAT0015019	hsa-miR-3147
MIMAT0015020	MIMAT0015020	hsa-miR-548v
MIMAT0015021	MIMAT0015021	hsa-miR-3148
MIMAT0015022	MIMAT0015022	hsa-miR-3149
MIMAT0015023	MIMAT0015023	hsa-miR-3150a-3p
MIMAT0015024	MIMAT0015024	hsa-miR-3151-5p
MIMAT0015025	MIMAT0015025	hsa-miR-3152-3p
MIMAT0015026	MIMAT0015026	hsa-miR-3153
MIMAT0015027	MIMAT0015027	hsa-miR-3074-3p
MIMAT0015028	MIMAT0015028	hsa-miR-3154
MIMAT0015029	MIMAT0015029	hsa-miR-3155a
MIMAT0015030	MIMAT0015030	hsa-miR-3156-5p
MIMAT0015031	MIMAT0015031	hsa-miR-3157-5p
MIMAT0015032	MIMAT0015032	hsa-miR-3158-3p
MIMAT0015033	MIMAT0015033	hsa-miR-3159
MIMAT0015034	MIMAT0015034	hsa-miR-3160-3p
MIMAT0015035	MIMAT0015035	hsa-miR-3161
MIMAT0015036	MIMAT0015036	hsa-miR-3162-5p
MIMAT0015037	MIMAT0015037	hsa-miR-3163
MIMAT0015038	MIMAT0015038	hsa-miR-3164
MIMAT0015039	MIMAT0015039	hsa-miR-3165
MIMAT0015040	MIMAT0015040	hsa-miR-3166
MIMAT0015041	MIMAT0015041	hsa-miR-1260b
MIMAT0015042	MIMAT0015042	hsa-miR-3167
MIMAT0015043	MIMAT0015043	hsa-miR-3168
MIMAT0015044	MIMAT0015044	hsa-miR-3169
MIMAT0015045	MIMAT0015045	hsa-miR-3170
MIMAT0015046	MIMAT0015046	hsa-miR-3171
MIMAT0015048	MIMAT0015048	hsa-miR-3173-3p
MIMAT0015049	MIMAT0015049	hsa-miR-1193
MIMAT0015050	MIMAT0015050	hsa-miR-323b-3p
MIMAT0015051	MIMAT0015051	hsa-miR-3174
MIMAT0015052	MIMAT0015052	hsa-miR-3175
MIMAT0015053	MIMAT0015053	hsa-miR-3176
MIMAT0015054	MIMAT0015054	hsa-miR-3177-3p
MIMAT0015055	MIMAT0015055	hsa-miR-3178
MIMAT0015056	MIMAT0015056	hsa-miR-3179
MIMAT0015057	MIMAT0015057	hsa-miR-3180-5p
MIMAT0015058	MIMAT0015058	hsa-miR-3180-3p
MIMAT0015060	MIMAT0015060	hsa-miR-548w
MIMAT0015061	MIMAT0015061	hsa-miR-3181
MIMAT0015062	MIMAT0015062	hsa-miR-3182
MIMAT0015063	MIMAT0015063	hsa-miR-3183
MIMAT0015064	MIMAT0015064	hsa-miR-3184-5p
MIMAT0015065	MIMAT0015065	hsa-miR-3185
MIMAT0015066	MIMAT0015066	hsa-miR-3065-5p
MIMAT0015067	MIMAT0015067	hsa-miR-3186-5p
MIMAT0015068	MIMAT0015068	hsa-miR-3186-3p
MIMAT0015069	MIMAT0015069	hsa-miR-3187-3p
MIMAT0015070	MIMAT0015070	hsa-miR-3188
MIMAT0015071	MIMAT0015071	hsa-miR-3189-3p
MIMAT0015072	MIMAT0015072	hsa-miR-320e
MIMAT0015073	MIMAT0015073	hsa-miR-3190-5p
MIMAT0015075	MIMAT0015075	hsa-miR-3191-3p
MIMAT0015076	MIMAT0015076	hsa-miR-3192-5p
MIMAT0015077	MIMAT0015077	hsa-miR-3193
MIMAT0015078	MIMAT0015078	hsa-miR-3194-5p
MIMAT0015079	MIMAT0015079	hsa-miR-3195
MIMAT0015080	MIMAT0015080	hsa-miR-3196
MIMAT0015081	MIMAT0015081	hsa-miR-548x-3p
MIMAT0015082	MIMAT0015082	hsa-miR-3197
MIMAT0015083	MIMAT0015083	hsa-miR-3198
MIMAT0015084	MIMAT0015084	hsa-miR-3199
MIMAT0015085	MIMAT0015085	hsa-miR-3200-3p
MIMAT0015086	MIMAT0015086	hsa-miR-3201
MIMAT0015087	MIMAT0015087	hsa-miR-514b-5p
MIMAT0015088	MIMAT0015088	hsa-miR-514b-3p
MIMAT0015089	MIMAT0015089	hsa-miR-3202
MIMAT0015090	MIMAT0015090	hsa-miR-1273d
MIMAT0015377	MIMAT0015377	hsa-miR-3126-3p
MIMAT0015378	MIMAT0015378	hsa-miR-3065-3p
MIMAT0016844	MIMAT0016844	hsa-miR-4295
MIMAT0016845	MIMAT0016845	hsa-miR-4296
MIMAT0016846	MIMAT0016846	hsa-miR-4297
MIMAT0016847	MIMAT0016847	hsa-miR-378c
MIMAT0016848	MIMAT0016848	hsa-miR-4293
MIMAT0016849	MIMAT0016849	hsa-miR-4294
MIMAT0016850	MIMAT0016850	hsa-miR-4301
MIMAT0016851	MIMAT0016851	hsa-miR-4299
MIMAT0016852	MIMAT0016852	hsa-miR-4298
MIMAT0016853	MIMAT0016853	hsa-miR-4300
MIMAT0016854	MIMAT0016854	hsa-miR-4304
MIMAT0016855	MIMAT0016855	hsa-miR-4302
MIMAT0016856	MIMAT0016856	hsa-miR-4303
MIMAT0016857	MIMAT0016857	hsa-miR-4305
MIMAT0016858	MIMAT0016858	hsa-miR-4306
MIMAT0016859	MIMAT0016859	hsa-miR-4309
MIMAT0016860	MIMAT0016860	hsa-miR-4307
MIMAT0016861	MIMAT0016861	hsa-miR-4308
MIMAT0016862	MIMAT0016862	hsa-miR-4310
MIMAT0016863	MIMAT0016863	hsa-miR-4311
MIMAT0016864	MIMAT0016864	hsa-miR-4312
MIMAT0016865	MIMAT0016865	hsa-miR-4313
MIMAT0016866	MIMAT0016866	hsa-miR-4315
MIMAT0016867	MIMAT0016867	hsa-miR-4316
MIMAT0016868	MIMAT0016868	hsa-miR-4314
MIMAT0016869	MIMAT0016869	hsa-miR-4318
MIMAT0016870	MIMAT0016870	hsa-miR-4319
MIMAT0016871	MIMAT0016871	hsa-miR-4320
MIMAT0016872	MIMAT0016872	hsa-miR-4317
MIMAT0016873	MIMAT0016873	hsa-miR-4322
MIMAT0016874	MIMAT0016874	hsa-miR-4321
MIMAT0016875	MIMAT0016875	hsa-miR-4323
MIMAT0016876	MIMAT0016876	hsa-miR-4324
MIMAT0016877	MIMAT0016877	hsa-miR-4256
MIMAT0016878	MIMAT0016878	hsa-miR-4257
MIMAT0016879	MIMAT0016879	hsa-miR-4258
MIMAT0016880	MIMAT0016880	hsa-miR-4259
MIMAT0016881	MIMAT0016881	hsa-miR-4260
MIMAT0016882	MIMAT0016882	hsa-miR-4253
MIMAT0016883	MIMAT0016883	hsa-miR-4251
MIMAT0016884	MIMAT0016884	hsa-miR-4254
MIMAT0016885	MIMAT0016885	hsa-miR-4255
MIMAT0016886	MIMAT0016886	hsa-miR-4252
MIMAT0016887	MIMAT0016887	hsa-miR-4325
MIMAT0016888	MIMAT0016888	hsa-miR-4326
MIMAT0016889	MIMAT0016889	hsa-miR-4327
MIMAT0016890	MIMAT0016890	hsa-miR-4261
MIMAT0016891	MIMAT0016891	hsa-miR-4265
MIMAT0016892	MIMAT0016892	hsa-miR-4266
MIMAT0016893	MIMAT0016893	hsa-miR-4267
MIMAT0016894	MIMAT0016894	hsa-miR-4262
MIMAT0016895	MIMAT0016895	hsa-miR-2355-5p
MIMAT0016896	MIMAT0016896	hsa-miR-4268
MIMAT0016897	MIMAT0016897	hsa-miR-4269
MIMAT0016898	MIMAT0016898	hsa-miR-4263
MIMAT0016899	MIMAT0016899	hsa-miR-4264
MIMAT0016900	MIMAT0016900	hsa-miR-4270
MIMAT0016901	MIMAT0016901	hsa-miR-4271
MIMAT0016902	MIMAT0016902	hsa-miR-4272
MIMAT0016903	MIMAT0016903	hsa-miR-4273
MIMAT0016904	MIMAT0016904	hsa-miR-4276
MIMAT0016905	MIMAT0016905	hsa-miR-4275
MIMAT0016906	MIMAT0016906	hsa-miR-4274
MIMAT0016907	MIMAT0016907	hsa-miR-4281
MIMAT0016908	MIMAT0016908	hsa-miR-4277
MIMAT0016909	MIMAT0016909	hsa-miR-4279
MIMAT0016910	MIMAT0016910	hsa-miR-4278
MIMAT0016911	MIMAT0016911	hsa-miR-4280
MIMAT0016912	MIMAT0016912	hsa-miR-4282
MIMAT0016913	MIMAT0016913	hsa-miR-4285
MIMAT0016914	MIMAT0016914	hsa-miR-4283
MIMAT0016915	MIMAT0016915	hsa-miR-4284
MIMAT0016916	MIMAT0016916	hsa-miR-4286
MIMAT0016917	MIMAT0016917	hsa-miR-4287
MIMAT0016918	MIMAT0016918	hsa-miR-4288
MIMAT0016919	MIMAT0016919	hsa-miR-4292
MIMAT0016920	MIMAT0016920	hsa-miR-4289
MIMAT0016921	MIMAT0016921	hsa-miR-4290
MIMAT0016922	MIMAT0016922	hsa-miR-4291
MIMAT0016923	MIMAT0016923	hsa-miR-4329
MIMAT0016924	MIMAT0016924	hsa-miR-4330
MIMAT0016925	MIMAT0016925	hsa-miR-500b-5p
MIMAT0016926	MIMAT0016926	hsa-miR-4328
MIMAT0017352	MIMAT0017352	hsa-miR-2277-5p
MIMAT0017392	MIMAT0017392	hsa-miR-3200-5p
MIMAT0017950	MIMAT0017950	hsa-miR-2355-3p
MIMAT0017981	MIMAT0017981	hsa-miR-3605-5p
MIMAT0017982	MIMAT0017982	hsa-miR-3605-3p
MIMAT0017983	MIMAT0017983	hsa-miR-3606-5p
MIMAT0017984	MIMAT0017984	hsa-miR-3607-5p
MIMAT0017985	MIMAT0017985	hsa-miR-3607-3p
MIMAT0017986	MIMAT0017986	hsa-miR-3609
MIMAT0017987	MIMAT0017987	hsa-miR-3610
MIMAT0017988	MIMAT0017988	hsa-miR-3611
MIMAT0017989	MIMAT0017989	hsa-miR-3612
MIMAT0017990	MIMAT0017990	hsa-miR-3613-5p
MIMAT0017991	MIMAT0017991	hsa-miR-3613-3p
MIMAT0017992	MIMAT0017992	hsa-miR-3614-5p
MIMAT0017993	MIMAT0017993	hsa-miR-3614-3p
MIMAT0017994	MIMAT0017994	hsa-miR-3615
MIMAT0017995	MIMAT0017995	hsa-miR-3616-5p
MIMAT0017996	MIMAT0017996	hsa-miR-3616-3p
MIMAT0017997	MIMAT0017997	hsa-miR-3617-5p
MIMAT0017998	MIMAT0017998	hsa-miR-3618
MIMAT0017999	MIMAT0017999	hsa-miR-3619-5p
MIMAT0018000	MIMAT0018000	hsa-miR-23c
MIMAT0018001	MIMAT0018001	hsa-miR-3620-3p
MIMAT0018002	MIMAT0018002	hsa-miR-3621
MIMAT0018003	MIMAT0018003	hsa-miR-3622a-5p
MIMAT0018004	MIMAT0018004	hsa-miR-3622a-3p
MIMAT0018005	MIMAT0018005	hsa-miR-3622b-5p
MIMAT0018006	MIMAT0018006	hsa-miR-3622b-3p
MIMAT0018065	MIMAT0018065	hsa-miR-3646
MIMAT0018068	MIMAT0018068	hsa-miR-3648
MIMAT0018069	MIMAT0018069	hsa-miR-3649
MIMAT0018070	MIMAT0018070	hsa-miR-3650
MIMAT0018071	MIMAT0018071	hsa-miR-3651
MIMAT0018072	MIMAT0018072	hsa-miR-3652
MIMAT0018073	MIMAT0018073	hsa-miR-3653-3p
MIMAT0018074	MIMAT0018074	hsa-miR-3654
MIMAT0018075	MIMAT0018075	hsa-miR-3655
MIMAT0018076	MIMAT0018076	hsa-miR-3656
MIMAT0018077	MIMAT0018077	hsa-miR-3657
MIMAT0018078	MIMAT0018078	hsa-miR-3658
MIMAT0018079	MIMAT0018079	hsa-miR-1273e
MIMAT0018080	MIMAT0018080	hsa-miR-3659
MIMAT0018081	MIMAT0018081	hsa-miR-3660
MIMAT0018082	MIMAT0018082	hsa-miR-3661
MIMAT0018083	MIMAT0018083	hsa-miR-3662
MIMAT0018084	MIMAT0018084	hsa-miR-3663-5p
MIMAT0018085	MIMAT0018085	hsa-miR-3663-3p
MIMAT0018086	MIMAT0018086	hsa-miR-3664-5p
MIMAT0018087	MIMAT0018087	hsa-miR-3665
MIMAT0018088	MIMAT0018088	hsa-miR-3666
MIMAT0018089	MIMAT0018089	hsa-miR-3667-5p
MIMAT0018090	MIMAT0018090	hsa-miR-3667-3p
MIMAT0018091	MIMAT0018091	hsa-miR-3668
MIMAT0018093	MIMAT0018093	hsa-miR-3670
MIMAT0018094	MIMAT0018094	hsa-miR-3671
MIMAT0018095	MIMAT0018095	hsa-miR-3672
MIMAT0018097	MIMAT0018097	hsa-miR-3674
MIMAT0018098	MIMAT0018098	hsa-miR-3675-5p
MIMAT0018099	MIMAT0018099	hsa-miR-3675-3p
MIMAT0018101	MIMAT0018101	hsa-miR-3677-3p
MIMAT0018102	MIMAT0018102	hsa-miR-3678-5p
MIMAT0018103	MIMAT0018103	hsa-miR-3678-3p
MIMAT0018104	MIMAT0018104	hsa-miR-3679-5p
MIMAT0018105	MIMAT0018105	hsa-miR-3679-3p
MIMAT0018106	MIMAT0018106	hsa-miR-3680-5p
MIMAT0018107	MIMAT0018107	hsa-miR-3680-3p
MIMAT0018108	MIMAT0018108	hsa-miR-3681-5p
MIMAT0018109	MIMAT0018109	hsa-miR-3681-3p
MIMAT0018110	MIMAT0018110	hsa-miR-3682-3p
MIMAT0018111	MIMAT0018111	hsa-miR-3683
MIMAT0018112	MIMAT0018112	hsa-miR-3684
MIMAT0018113	MIMAT0018113	hsa-miR-3685
MIMAT0018114	MIMAT0018114	hsa-miR-3686
MIMAT0018115	MIMAT0018115	hsa-miR-3687
MIMAT0018116	MIMAT0018116	hsa-miR-3688-3p
MIMAT0018117, MIMAT0018180, MIMAT0019009	MIMAT0018117, MIMAT0018180, MIMAT0019009	hsa-miR-3689a-5p, hsa-miR-3689b-5p, hsa-miR-3689e
MIMAT0018118	MIMAT0018118	hsa-miR-3689a-3p
MIMAT0018119	MIMAT0018119	hsa-miR-3690
MIMAT0018120	MIMAT0018120	hsa-miR-3691-5p
MIMAT0018121	MIMAT0018121	hsa-miR-3692-5p
MIMAT0018122	MIMAT0018122	hsa-miR-3692-3p
MIMAT0018164	MIMAT0018164	hsa-miR-3713
MIMAT0018165	MIMAT0018165	hsa-miR-3714
MIMAT0018178	MIMAT0018178	hsa-miR-3180
MIMAT0018179	MIMAT0018179	hsa-miR-3907
MIMAT0018181, MIMAT0019007	MIMAT0018181, MIMAT0019007	hsa-miR-3689b-3p, hsa-miR-3689c
MIMAT0018182	MIMAT0018182	hsa-miR-3908
MIMAT0018183	MIMAT0018183	hsa-miR-3909
MIMAT0018184	MIMAT0018184	hsa-miR-3910
MIMAT0018185	MIMAT0018185	hsa-miR-3911
MIMAT0018186	MIMAT0018186	hsa-miR-3912-3p
MIMAT0018187	MIMAT0018187	hsa-miR-3913-5p
MIMAT0018188	MIMAT0018188	hsa-miR-3914
MIMAT0018189	MIMAT0018189	hsa-miR-3915
MIMAT0018190	MIMAT0018190	hsa-miR-3916
MIMAT0018191	MIMAT0018191	hsa-miR-3917
MIMAT0018192	MIMAT0018192	hsa-miR-3918
MIMAT0018193	MIMAT0018193	hsa-miR-3919
MIMAT0018194	MIMAT0018194	hsa-miR-3150b-3p
MIMAT0018195	MIMAT0018195	hsa-miR-3920
MIMAT0018196	MIMAT0018196	hsa-miR-3921
MIMAT0018197	MIMAT0018197	hsa-miR-3922-3p
MIMAT0018198	MIMAT0018198	hsa-miR-3923
MIMAT0018199	MIMAT0018199	hsa-miR-3924
MIMAT0018200	MIMAT0018200	hsa-miR-3925-5p
MIMAT0018201	MIMAT0018201	hsa-miR-3926
MIMAT0018202	MIMAT0018202	hsa-miR-3927-3p
MIMAT0018203	MIMAT0018203	hsa-miR-676-5p
MIMAT0018204	MIMAT0018204	hsa-miR-676-3p
MIMAT0018205	MIMAT0018205	hsa-miR-3928-3p
MIMAT0018206	MIMAT0018206	hsa-miR-3929
MIMAT0018349	MIMAT0018349	hsa-miR-3934-5p
MIMAT0018350	MIMAT0018350	hsa-miR-3935
MIMAT0018351	MIMAT0018351	hsa-miR-3936
MIMAT0018352	MIMAT0018352	hsa-miR-3937
MIMAT0018353	MIMAT0018353	hsa-miR-3938
MIMAT0018354	MIMAT0018354	hsa-miR-548y
MIMAT0018355	MIMAT0018355	hsa-miR-3939
MIMAT0018356	MIMAT0018356	hsa-miR-3940-3p
MIMAT0018357	MIMAT0018357	hsa-miR-3941
MIMAT0018358	MIMAT0018358	hsa-miR-3942-5p
MIMAT0018359	MIMAT0018359	hsa-miR-3943
MIMAT0018360	MIMAT0018360	hsa-miR-3944-3p
MIMAT0018361	MIMAT0018361	hsa-miR-3945
MIMAT0018443	MIMAT0018443	hsa-miR-374c-5p
MIMAT0018444	MIMAT0018444	hsa-miR-642b-3p
MIMAT0018445	MIMAT0018445	hsa-miR-550b-3p
MIMAT0018446, MIMAT0022723	MIMAT0018446, MIMAT0022723	hsa-miR-548z, hsa-miR-548h-3p
MIMAT0018447, MIMAT0022730	MIMAT0018447, MIMAT0022730	hsa-miR-548aa, hsa-miR-548t-3p
MIMAT0018925	MIMAT0018925	hsa-miR-1268b
MIMAT0018926	MIMAT0018926	hsa-miR-378d
MIMAT0018927	MIMAT0018927	hsa-miR-378e
MIMAT0018928	MIMAT0018928	hsa-miR-548ab
MIMAT0018929	MIMAT0018929	hsa-miR-4417
MIMAT0018930	MIMAT0018930	hsa-miR-4418
MIMAT0018931	MIMAT0018931	hsa-miR-4419a
MIMAT0018932	MIMAT0018932	hsa-miR-378f
MIMAT0018933	MIMAT0018933	hsa-miR-4420
MIMAT0018934	MIMAT0018934	hsa-miR-4421
MIMAT0018935	MIMAT0018935	hsa-miR-4422
MIMAT0018936	MIMAT0018936	hsa-miR-4423-3p
MIMAT0018937	MIMAT0018937	hsa-miR-378g
MIMAT0018938	MIMAT0018938	hsa-miR-548ac
MIMAT0018939	MIMAT0018939	hsa-miR-4424
MIMAT0018940	MIMAT0018940	hsa-miR-4425
MIMAT0018941	MIMAT0018941	hsa-miR-4426
MIMAT0018942	MIMAT0018942	hsa-miR-4427
MIMAT0018943	MIMAT0018943	hsa-miR-4428
MIMAT0018944	MIMAT0018944	hsa-miR-4429
MIMAT0018945	MIMAT0018945	hsa-miR-4430
MIMAT0018946	MIMAT0018946	hsa-miR-548ad-3p
MIMAT0018947	MIMAT0018947	hsa-miR-4431
MIMAT0018948	MIMAT0018948	hsa-miR-4432
MIMAT0018949	MIMAT0018949	hsa-miR-4433a-3p
MIMAT0018950	MIMAT0018950	hsa-miR-4434
MIMAT0018951	MIMAT0018951	hsa-miR-4435
MIMAT0018952	MIMAT0018952	hsa-miR-4436a
MIMAT0018953	MIMAT0018953	hsa-miR-4437
MIMAT0018954	MIMAT0018954	hsa-miR-548ae-3p
MIMAT0018956	MIMAT0018956	hsa-miR-4438
MIMAT0018957	MIMAT0018957	hsa-miR-4439
MIMAT0018958	MIMAT0018958	hsa-miR-4440
MIMAT0018959	MIMAT0018959	hsa-miR-4441
MIMAT0018960	MIMAT0018960	hsa-miR-4442
MIMAT0018961	MIMAT0018961	hsa-miR-4443
MIMAT0018962	MIMAT0018962	hsa-miR-4444
MIMAT0018963	MIMAT0018963	hsa-miR-4445-5p
MIMAT0018964	MIMAT0018964	hsa-miR-4445-3p
MIMAT0018965	MIMAT0018965	hsa-miR-4446-3p
MIMAT0018966	MIMAT0018966	hsa-miR-4447
MIMAT0018967	MIMAT0018967	hsa-miR-4448
MIMAT0018968	MIMAT0018968	hsa-miR-4449
MIMAT0018969	MIMAT0018969	hsa-miR-548ag
MIMAT0018971	MIMAT0018971	hsa-miR-4450
MIMAT0018972	MIMAT0018972	hsa-miR-548ah-5p
MIMAT0018973	MIMAT0018973	hsa-miR-4451
MIMAT0018974	MIMAT0018974	hsa-miR-4452
MIMAT0018975	MIMAT0018975	hsa-miR-4453
MIMAT0018976	MIMAT0018976	hsa-miR-4454
MIMAT0018977	MIMAT0018977	hsa-miR-4455
MIMAT0018978	MIMAT0018978	hsa-miR-4456
MIMAT0018979	MIMAT0018979	hsa-miR-4457
MIMAT0018980	MIMAT0018980	hsa-miR-4458
MIMAT0018981	MIMAT0018981	hsa-miR-4459
MIMAT0018982	MIMAT0018982	hsa-miR-4460
MIMAT0018983	MIMAT0018983	hsa-miR-4461
MIMAT0018984	MIMAT0018984	hsa-miR-378h
MIMAT0018985	MIMAT0018985	hsa-miR-3135b
MIMAT0018986	MIMAT0018986	hsa-miR-4462
MIMAT0018987	MIMAT0018987	hsa-miR-4463
MIMAT0018988	MIMAT0018988	hsa-miR-4464
MIMAT0018989, MIMAT0022707	MIMAT0018989, MIMAT0022707	hsa-miR-548ai, hsa-miR-570-5p
MIMAT0018990	MIMAT0018990	hsa-miR-548aj-3p
MIMAT0018992	MIMAT0018992	hsa-miR-4465
MIMAT0018993	MIMAT0018993	hsa-miR-4466
MIMAT0018994	MIMAT0018994	hsa-miR-4467
MIMAT0018995	MIMAT0018995	hsa-miR-4468
MIMAT0018996	MIMAT0018996	hsa-miR-4469
MIMAT0018997	MIMAT0018997	hsa-miR-4470
MIMAT0018998	MIMAT0018998	hsa-miR-4471
MIMAT0018999	MIMAT0018999	hsa-miR-4472
MIMAT0019000	MIMAT0019000	hsa-miR-4473
MIMAT0019001	MIMAT0019001	hsa-miR-4474-3p
MIMAT0019002	MIMAT0019002	hsa-miR-4475
MIMAT0019003	MIMAT0019003	hsa-miR-4476
MIMAT0019004	MIMAT0019004	hsa-miR-4477a
MIMAT0019005	MIMAT0019005	hsa-miR-4477b
MIMAT0019006	MIMAT0019006	hsa-miR-4478
MIMAT0019008	MIMAT0019008	hsa-miR-3689d
MIMAT0019010	MIMAT0019010	hsa-miR-3689f
MIMAT0019011	MIMAT0019011	hsa-miR-4479
MIMAT0019012	MIMAT0019012	hsa-miR-3155b
MIMAT0019013	MIMAT0019013	hsa-miR-548ak
MIMAT0019014	MIMAT0019014	hsa-miR-4480
MIMAT0019015	MIMAT0019015	hsa-miR-4481
MIMAT0019016	MIMAT0019016	hsa-miR-4482-5p
MIMAT0019017	MIMAT0019017	hsa-miR-4483
MIMAT0019018	MIMAT0019018	hsa-miR-4484
MIMAT0019019	MIMAT0019019	hsa-miR-4485-3p
MIMAT0019020	MIMAT0019020	hsa-miR-4486
MIMAT0019021	MIMAT0019021	hsa-miR-4487
MIMAT0019022	MIMAT0019022	hsa-miR-4488
MIMAT0019023	MIMAT0019023	hsa-miR-4489
MIMAT0019024	MIMAT0019024	hsa-miR-548al
MIMAT0019025	MIMAT0019025	hsa-miR-4490
MIMAT0019026	MIMAT0019026	hsa-miR-4491
MIMAT0019027	MIMAT0019027	hsa-miR-4492
MIMAT0019028	MIMAT0019028	hsa-miR-4493
MIMAT0019029	MIMAT0019029	hsa-miR-4494
MIMAT0019030	MIMAT0019030	hsa-miR-4495
MIMAT0019031	MIMAT0019031	hsa-miR-4496
MIMAT0019032	MIMAT0019032	hsa-miR-4497
MIMAT0019033	MIMAT0019033	hsa-miR-4498
MIMAT0019034	MIMAT0019034	hsa-miR-4419b
MIMAT0019035	MIMAT0019035	hsa-miR-4499
MIMAT0019036	MIMAT0019036	hsa-miR-4500
MIMAT0019037	MIMAT0019037	hsa-miR-4501
MIMAT0019038	MIMAT0019038	hsa-miR-4502
MIMAT0019039	MIMAT0019039	hsa-miR-4503
MIMAT0019040	MIMAT0019040	hsa-miR-4504
MIMAT0019041	MIMAT0019041	hsa-miR-4505
MIMAT0019042	MIMAT0019042	hsa-miR-4506
MIMAT0019043	MIMAT0019043	hsa-miR-2392
MIMAT0019044	MIMAT0019044	hsa-miR-4507
MIMAT0019045	MIMAT0019045	hsa-miR-4508
MIMAT0019046	MIMAT0019046	hsa-miR-4509
MIMAT0019047	MIMAT0019047	hsa-miR-4510
MIMAT0019048	MIMAT0019048	hsa-miR-4511
MIMAT0019049	MIMAT0019049	hsa-miR-4512
MIMAT0019050	MIMAT0019050	hsa-miR-4513
MIMAT0019051	MIMAT0019051	hsa-miR-4514
MIMAT0019052	MIMAT0019052	hsa-miR-4515
MIMAT0019053	MIMAT0019053	hsa-miR-4516
MIMAT0019054	MIMAT0019054	hsa-miR-4517
MIMAT0019055	MIMAT0019055	hsa-miR-4518
MIMAT0019056	MIMAT0019056	hsa-miR-4519
MIMAT0019057	MIMAT0019057	hsa-miR-4520-3p
MIMAT0019058	MIMAT0019058	hsa-miR-4521
MIMAT0019059	MIMAT0019059	hsa-miR-1269b
MIMAT0019060	MIMAT0019060	hsa-miR-4522
MIMAT0019061	MIMAT0019061	hsa-miR-4523
MIMAT0019062	MIMAT0019062	hsa-miR-4524a-5p
MIMAT0019063	MIMAT0019063	hsa-miR-4524a-3p
MIMAT0019064	MIMAT0019064	hsa-miR-4525
MIMAT0019065	MIMAT0019065	hsa-miR-4526
MIMAT0019066	MIMAT0019066	hsa-miR-4527
MIMAT0019067	MIMAT0019067	hsa-miR-4528
MIMAT0019068	MIMAT0019068	hsa-miR-4529-3p
MIMAT0019069	MIMAT0019069	hsa-miR-4530
MIMAT0019070	MIMAT0019070	hsa-miR-4531
MIMAT0019071	MIMAT0019071	hsa-miR-4532
MIMAT0019072	MIMAT0019072	hsa-miR-4533
MIMAT0019073	MIMAT0019073	hsa-miR-4534
MIMAT0019074	MIMAT0019074	hsa-miR-378i
MIMAT0019075	MIMAT0019075	hsa-miR-4535
MIMAT0019076	MIMAT0019076	hsa-miR-548am-3p
MIMAT0019077	MIMAT0019077	hsa-miR-1587
MIMAT0019078	MIMAT0019078	hsa-miR-4536-5p
MIMAT0019079	MIMAT0019079	hsa-miR-548an
MIMAT0019080	MIMAT0019080	hsa-miR-4537
MIMAT0019081	MIMAT0019081	hsa-miR-4538
MIMAT0019082	MIMAT0019082	hsa-miR-4539
MIMAT0019083	MIMAT0019083	hsa-miR-4540
MIMAT0019197	MIMAT0019197	hsa-miR-3117-5p
MIMAT0019198	MIMAT0019198	hsa-miR-3120-5p
MIMAT0019199	MIMAT0019199	hsa-miR-3121-5p
MIMAT0019200	MIMAT0019200	hsa-miR-3124-3p
MIMAT0019201	MIMAT0019201	hsa-miR-3127-3p
MIMAT0019202	MIMAT0019202	hsa-miR-3129-3p
MIMAT0019203	MIMAT0019203	hsa-miR-3136-3p
MIMAT0019204	MIMAT0019204	hsa-miR-3140-5p
MIMAT0019205	MIMAT0019205	hsa-miR-3145-5p
MIMAT0019206	MIMAT0019206	hsa-miR-3150a-5p
MIMAT0019207	MIMAT0019207	hsa-miR-3152-5p
MIMAT0019208	MIMAT0019208	hsa-miR-3074-5p
MIMAT0019209	MIMAT0019209	hsa-miR-3156-3p
MIMAT0019210	MIMAT0019210	hsa-miR-3157-3p
MIMAT0019211	MIMAT0019211	hsa-miR-3158-5p
MIMAT0019212	MIMAT0019212	hsa-miR-3160-5p
MIMAT0019213	MIMAT0019213	hsa-miR-3162-3p
MIMAT0019214	MIMAT0019214	hsa-miR-3173-5p
MIMAT0019215	MIMAT0019215	hsa-miR-3177-5p
MIMAT0019216	MIMAT0019216	hsa-miR-3187-5p
MIMAT0019217	MIMAT0019217	hsa-miR-3189-5p
MIMAT0019218	MIMAT0019218	hsa-miR-3194-3p
MIMAT0019219	MIMAT0019219	hsa-miR-3619-3p
MIMAT0019220	MIMAT0019220	hsa-miR-3664-3p
MIMAT0019221	MIMAT0019221	hsa-miR-3677-5p
MIMAT0019222	MIMAT0019222	hsa-miR-3682-5p
MIMAT0019223	MIMAT0019223	hsa-miR-3688-5p
MIMAT0019224	MIMAT0019224	hsa-miR-3691-3p
MIMAT0019225	MIMAT0019225	hsa-miR-3913-3p
MIMAT0019226	MIMAT0019226	hsa-miR-3150b-5p
MIMAT0019227	MIMAT0019227	hsa-miR-3922-5p
MIMAT0019228	MIMAT0019228	hsa-miR-3925-3p
MIMAT0019229	MIMAT0019229	hsa-miR-3940-5p
MIMAT0019230	MIMAT0019230	hsa-miR-3942-3p
MIMAT0019231	MIMAT0019231	hsa-miR-3944-5p
MIMAT0019232	MIMAT0019232	hsa-miR-4423-5p
MIMAT0019233	MIMAT0019233	hsa-miR-4446-5p
MIMAT0019234	MIMAT0019234	hsa-miR-4474-5p
MIMAT0019235	MIMAT0019235	hsa-miR-4520-5p
MIMAT0019236	MIMAT0019236	hsa-miR-4529-5p
MIMAT0019337	MIMAT0019337	hsa-miR-3960
MIMAT0019357	MIMAT0019357	hsa-miR-3972
MIMAT0019358	MIMAT0019358	hsa-miR-3973
MIMAT0019359	MIMAT0019359	hsa-miR-3974
MIMAT0019360	MIMAT0019360	hsa-miR-3975
MIMAT0019361	MIMAT0019361	hsa-miR-3976
MIMAT0019362	MIMAT0019362	hsa-miR-3977
MIMAT0019363	MIMAT0019363	hsa-miR-3978
MIMAT0019688	MIMAT0019688	hsa-miR-4632-3p
MIMAT0019689	MIMAT0019689	hsa-miR-4633-5p
MIMAT0019690	MIMAT0019690	hsa-miR-4633-3p
MIMAT0019691	MIMAT0019691	hsa-miR-4634
MIMAT0019692	MIMAT0019692	hsa-miR-4635
MIMAT0019693	MIMAT0019693	hsa-miR-4636
MIMAT0019694	MIMAT0019694	hsa-miR-4637
MIMAT0019695	MIMAT0019695	hsa-miR-4638-5p
MIMAT0019696	MIMAT0019696	hsa-miR-4638-3p
MIMAT0019697	MIMAT0019697	hsa-miR-4639-5p
MIMAT0019698	MIMAT0019698	hsa-miR-4639-3p
MIMAT0019699	MIMAT0019699	hsa-miR-4640-5p
MIMAT0019700	MIMAT0019700	hsa-miR-4640-3p
MIMAT0019701	MIMAT0019701	hsa-miR-4641
MIMAT0019702	MIMAT0019702	hsa-miR-4642
MIMAT0019703	MIMAT0019703	hsa-miR-4643
MIMAT0019704	MIMAT0019704	hsa-miR-4644
MIMAT0019705	MIMAT0019705	hsa-miR-4645-5p
MIMAT0019706	MIMAT0019706	hsa-miR-4645-3p
MIMAT0019707	MIMAT0019707	hsa-miR-4646-5p
MIMAT0019708	MIMAT0019708	hsa-miR-4646-3p
MIMAT0019709	MIMAT0019709	hsa-miR-4647
MIMAT0019710	MIMAT0019710	hsa-miR-4648
MIMAT0019711	MIMAT0019711	hsa-miR-4649-5p
MIMAT0019712	MIMAT0019712	hsa-miR-4649-3p
MIMAT0019713	MIMAT0019713	hsa-miR-4650-5p
MIMAT0019714	MIMAT0019714	hsa-miR-4650-3p
MIMAT0019715	MIMAT0019715	hsa-miR-4651
MIMAT0019716	MIMAT0019716	hsa-miR-4652-5p
MIMAT0019717	MIMAT0019717	hsa-miR-4652-3p
MIMAT0019718	MIMAT0019718	hsa-miR-4653-5p
MIMAT0019719	MIMAT0019719	hsa-miR-4653-3p
MIMAT0019720	MIMAT0019720	hsa-miR-4654
MIMAT0019721	MIMAT0019721	hsa-miR-4655-5p
MIMAT0019722	MIMAT0019722	hsa-miR-4655-3p
MIMAT0019723	MIMAT0019723	hsa-miR-4656
MIMAT0019724	MIMAT0019724	hsa-miR-4657
MIMAT0019725	MIMAT0019725	hsa-miR-4658
MIMAT0019726	MIMAT0019726	hsa-miR-4659a-5p
MIMAT0019727	MIMAT0019727	hsa-miR-4659a-3p
MIMAT0019728	MIMAT0019728	hsa-miR-4660
MIMAT0019729	MIMAT0019729	hsa-miR-4661-5p
MIMAT0019730	MIMAT0019730	hsa-miR-4661-3p
MIMAT0019731	MIMAT0019731	hsa-miR-4662a-5p
MIMAT0019732	MIMAT0019732	hsa-miR-4662a-3p
MIMAT0019733	MIMAT0019733	hsa-miR-4659b-5p
MIMAT0019734	MIMAT0019734	hsa-miR-4659b-3p
MIMAT0019735	MIMAT0019735	hsa-miR-4663
MIMAT0019736	MIMAT0019736	hsa-miR-4662b
MIMAT0019737	MIMAT0019737	hsa-miR-4664-5p
MIMAT0019738	MIMAT0019738	hsa-miR-4664-3p
MIMAT0019739	MIMAT0019739	hsa-miR-4665-5p
MIMAT0019740	MIMAT0019740	hsa-miR-4665-3p
MIMAT0019741	MIMAT0019741	hsa-miR-4666a-5p
MIMAT0019742	MIMAT0019742	hsa-miR-4666a-3p
MIMAT0019743	MIMAT0019743	hsa-miR-4667-5p
MIMAT0019744	MIMAT0019744	hsa-miR-4667-3p
MIMAT0019745	MIMAT0019745	hsa-miR-4668-5p
MIMAT0019746	MIMAT0019746	hsa-miR-4668-3p
MIMAT0019747	MIMAT0019747	hsa-miR-219b-5p
MIMAT0019748	MIMAT0019748	hsa-miR-219b-3p
MIMAT0019749	MIMAT0019749	hsa-miR-4669
MIMAT0019750	MIMAT0019750	hsa-miR-4670-5p
MIMAT0019751	MIMAT0019751	hsa-miR-4670-3p
MIMAT0019752	MIMAT0019752	hsa-miR-4671-5p
MIMAT0019753	MIMAT0019753	hsa-miR-4671-3p
MIMAT0019754	MIMAT0019754	hsa-miR-4672
MIMAT0019755	MIMAT0019755	hsa-miR-4673
MIMAT0019756	MIMAT0019756	hsa-miR-4674
MIMAT0019757	MIMAT0019757	hsa-miR-4675
MIMAT0019758	MIMAT0019758	hsa-miR-4676-5p
MIMAT0019759	MIMAT0019759	hsa-miR-4676-3p
MIMAT0019760	MIMAT0019760	hsa-miR-4677-5p
MIMAT0019761	MIMAT0019761	hsa-miR-4677-3p
MIMAT0019762	MIMAT0019762	hsa-miR-4678
MIMAT0019763	MIMAT0019763	hsa-miR-4679
MIMAT0019764	MIMAT0019764	hsa-miR-4680-5p
MIMAT0019765	MIMAT0019765	hsa-miR-4680-3p
MIMAT0019766	MIMAT0019766	hsa-miR-4681
MIMAT0019767	MIMAT0019767	hsa-miR-4682
MIMAT0019768	MIMAT0019768	hsa-miR-4683
MIMAT0019769	MIMAT0019769	hsa-miR-4684-5p
MIMAT0019770	MIMAT0019770	hsa-miR-4684-3p
MIMAT0019771	MIMAT0019771	hsa-miR-4685-5p
MIMAT0019772	MIMAT0019772	hsa-miR-4685-3p
MIMAT0019773	MIMAT0019773	hsa-miR-4686
MIMAT0019774	MIMAT0019774	hsa-miR-4687-5p
MIMAT0019775	MIMAT0019775	hsa-miR-4687-3p
MIMAT0019776	MIMAT0019776	hsa-miR-1343-3p
MIMAT0019777	MIMAT0019777	hsa-miR-4688
MIMAT0019778	MIMAT0019778	hsa-miR-4689
MIMAT0019779	MIMAT0019779	hsa-miR-4690-5p
MIMAT0019780	MIMAT0019780	hsa-miR-4690-3p
MIMAT0019781	MIMAT0019781	hsa-miR-4691-5p
MIMAT0019782	MIMAT0019782	hsa-miR-4691-3p
MIMAT0019783	MIMAT0019783	hsa-miR-4692
MIMAT0019784	MIMAT0019784	hsa-miR-4693-5p
MIMAT0019785	MIMAT0019785	hsa-miR-4693-3p
MIMAT0019786	MIMAT0019786	hsa-miR-4694-5p
MIMAT0019787	MIMAT0019787	hsa-miR-4694-3p
MIMAT0019788	MIMAT0019788	hsa-miR-4695-5p
MIMAT0019789	MIMAT0019789	hsa-miR-4695-3p
MIMAT0019790	MIMAT0019790	hsa-miR-4696
MIMAT0019791	MIMAT0019791	hsa-miR-4697-5p
MIMAT0019792	MIMAT0019792	hsa-miR-4697-3p
MIMAT0019793	MIMAT0019793	hsa-miR-4698
MIMAT0019794	MIMAT0019794	hsa-miR-4699-5p
MIMAT0019795	MIMAT0019795	hsa-miR-4699-3p
MIMAT0019796	MIMAT0019796	hsa-miR-4700-5p
MIMAT0019797	MIMAT0019797	hsa-miR-4700-3p
MIMAT0019798	MIMAT0019798	hsa-miR-4701-5p
MIMAT0019799	MIMAT0019799	hsa-miR-4701-3p
MIMAT0019801	MIMAT0019801	hsa-miR-4703-5p
MIMAT0019802	MIMAT0019802	hsa-miR-4703-3p
MIMAT0019803	MIMAT0019803	hsa-miR-4704-5p
MIMAT0019804	MIMAT0019804	hsa-miR-4704-3p
MIMAT0019805	MIMAT0019805	hsa-miR-4705
MIMAT0019806	MIMAT0019806	hsa-miR-4706
MIMAT0019807	MIMAT0019807	hsa-miR-4707-5p
MIMAT0019808	MIMAT0019808	hsa-miR-4707-3p
MIMAT0019809	MIMAT0019809	hsa-miR-4708-5p
MIMAT0019810	MIMAT0019810	hsa-miR-4708-3p
MIMAT0019811	MIMAT0019811	hsa-miR-4709-5p
MIMAT0019812	MIMAT0019812	hsa-miR-4709-3p
MIMAT0019813	MIMAT0019813	hsa-miR-203b-5p
MIMAT0019814	MIMAT0019814	hsa-miR-203b-3p
MIMAT0019815	MIMAT0019815	hsa-miR-4710
MIMAT0019816	MIMAT0019816	hsa-miR-4711-5p
MIMAT0019817	MIMAT0019817	hsa-miR-4711-3p
MIMAT0019818	MIMAT0019818	hsa-miR-4712-5p
MIMAT0019819	MIMAT0019819	hsa-miR-4712-3p
MIMAT0019820	MIMAT0019820	hsa-miR-4713-5p
MIMAT0019821	MIMAT0019821	hsa-miR-4713-3p
MIMAT0019822	MIMAT0019822	hsa-miR-4714-5p
MIMAT0019823	MIMAT0019823	hsa-miR-4714-3p
MIMAT0019824	MIMAT0019824	hsa-miR-4715-5p
MIMAT0019825	MIMAT0019825	hsa-miR-4715-3p
MIMAT0019826	MIMAT0019826	hsa-miR-4716-5p
MIMAT0019827	MIMAT0019827	hsa-miR-4716-3p
MIMAT0019828	MIMAT0019828	hsa-miR-3529-5p
MIMAT0019829	MIMAT0019829	hsa-miR-4717-5p
MIMAT0019830	MIMAT0019830	hsa-miR-4717-3p
MIMAT0019831	MIMAT0019831	hsa-miR-4718
MIMAT0019832	MIMAT0019832	hsa-miR-4719
MIMAT0019833	MIMAT0019833	hsa-miR-4720-5p
MIMAT0019834	MIMAT0019834	hsa-miR-4720-3p
MIMAT0019835	MIMAT0019835	hsa-miR-4721
MIMAT0019836	MIMAT0019836	hsa-miR-4722-5p
MIMAT0019837	MIMAT0019837	hsa-miR-4722-3p
MIMAT0019838	MIMAT0019838	hsa-miR-4723-5p
MIMAT0019839	MIMAT0019839	hsa-miR-4723-3p
MIMAT0019840	MIMAT0019840	hsa-miR-451b
MIMAT0019841	MIMAT0019841	hsa-miR-4724-5p
MIMAT0019842	MIMAT0019842	hsa-miR-4724-3p
MIMAT0019843	MIMAT0019843	hsa-miR-4725-5p
MIMAT0019844	MIMAT0019844	hsa-miR-4725-3p
MIMAT0019845	MIMAT0019845	hsa-miR-4726-5p
MIMAT0019846	MIMAT0019846	hsa-miR-4726-3p
MIMAT0019847	MIMAT0019847	hsa-miR-4727-5p
MIMAT0019848	MIMAT0019848	hsa-miR-4727-3p
MIMAT0019849	MIMAT0019849	hsa-miR-4728-5p
MIMAT0019850	MIMAT0019850	hsa-miR-4728-3p
MIMAT0019851	MIMAT0019851	hsa-miR-4729
MIMAT0019852	MIMAT0019852	hsa-miR-4730
MIMAT0019853	MIMAT0019853	hsa-miR-4731-5p
MIMAT0019854	MIMAT0019854	hsa-miR-4731-3p
MIMAT0019855	MIMAT0019855	hsa-miR-4732-5p
MIMAT0019856	MIMAT0019856	hsa-miR-4732-3p
MIMAT0019857	MIMAT0019857	hsa-miR-4733-5p
MIMAT0019858	MIMAT0019858	hsa-miR-4733-3p
MIMAT0019859	MIMAT0019859	hsa-miR-4734
MIMAT0019860	MIMAT0019860	hsa-miR-4735-5p
MIMAT0019861	MIMAT0019861	hsa-miR-4735-3p
MIMAT0019862	MIMAT0019862	hsa-miR-4736
MIMAT0019863	MIMAT0019863	hsa-miR-4737
MIMAT0019864	MIMAT0019864	hsa-miR-3064-5p
MIMAT0019865	MIMAT0019865	hsa-miR-3064-3p
MIMAT0019866	MIMAT0019866	hsa-miR-4738-5p
MIMAT0019867	MIMAT0019867	hsa-miR-4738-3p
MIMAT0019868	MIMAT0019868	hsa-miR-4739
MIMAT0019869	MIMAT0019869	hsa-miR-4740-5p
MIMAT0019870	MIMAT0019870	hsa-miR-4740-3p
MIMAT0019871	MIMAT0019871	hsa-miR-4741
MIMAT0019872	MIMAT0019872	hsa-miR-4742-5p
MIMAT0019873	MIMAT0019873	hsa-miR-4742-3p
MIMAT0019874	MIMAT0019874	hsa-miR-4743-5p
MIMAT0019875	MIMAT0019875	hsa-miR-4744
MIMAT0019876	MIMAT0019876	hsa-miR-3591-5p
MIMAT0019877	MIMAT0019877	hsa-miR-3591-3p
MIMAT0019878	MIMAT0019878	hsa-miR-4745-5p
MIMAT0019879	MIMAT0019879	hsa-miR-4745-3p
MIMAT0019880	MIMAT0019880	hsa-miR-4746-5p
MIMAT0019881	MIMAT0019881	hsa-miR-4746-3p
MIMAT0019882	MIMAT0019882	hsa-miR-4747-5p
MIMAT0019883	MIMAT0019883	hsa-miR-4747-3p
MIMAT0019884	MIMAT0019884	hsa-miR-4748
MIMAT0019885	MIMAT0019885	hsa-miR-4749-5p
MIMAT0019886	MIMAT0019886	hsa-miR-4749-3p
MIMAT0019887	MIMAT0019887	hsa-miR-4750-5p
MIMAT0019888	MIMAT0019888	hsa-miR-4751
MIMAT0019889	MIMAT0019889	hsa-miR-4752
MIMAT0019890	MIMAT0019890	hsa-miR-4753-5p
MIMAT0019891	MIMAT0019891	hsa-miR-4753-3p
MIMAT0019892	MIMAT0019892	hsa-miR-371b-5p
MIMAT0019893	MIMAT0019893	hsa-miR-371b-3p
MIMAT0019894	MIMAT0019894	hsa-miR-4754
MIMAT0019895	MIMAT0019895	hsa-miR-4755-5p
MIMAT0019896	MIMAT0019896	hsa-miR-4755-3p
MIMAT0019897	MIMAT0019897	hsa-miR-499b-5p
MIMAT0019898	MIMAT0019898	hsa-miR-499b-3p
MIMAT0019899	MIMAT0019899	hsa-miR-4756-5p
MIMAT0019900	MIMAT0019900	hsa-miR-4756-3p
MIMAT0019901	MIMAT0019901	hsa-miR-4757-5p
MIMAT0019902	MIMAT0019902	hsa-miR-4757-3p
MIMAT0019903	MIMAT0019903	hsa-miR-4758-5p
MIMAT0019904	MIMAT0019904	hsa-miR-4758-3p
MIMAT0019905	MIMAT0019905	hsa-miR-4759
MIMAT0019906	MIMAT0019906	hsa-miR-4760-5p
MIMAT0019907	MIMAT0019907	hsa-miR-4760-3p
MIMAT0019908	MIMAT0019908	hsa-miR-4761-5p
MIMAT0019909	MIMAT0019909	hsa-miR-4761-3p
MIMAT0019910	MIMAT0019910	hsa-miR-4762-5p
MIMAT0019911	MIMAT0019911	hsa-miR-4762-3p
MIMAT0019912	MIMAT0019912	hsa-miR-4763-5p
MIMAT0019913	MIMAT0019913	hsa-miR-4763-3p
MIMAT0019914	MIMAT0019914	hsa-miR-4764-5p
MIMAT0019915	MIMAT0019915	hsa-miR-4764-3p
MIMAT0019916	MIMAT0019916	hsa-miR-4765
MIMAT0019917	MIMAT0019917	hsa-miR-4766-5p
MIMAT0019918	MIMAT0019918	hsa-miR-4766-3p
MIMAT0019919	MIMAT0019919	hsa-miR-4767
MIMAT0019920	MIMAT0019920	hsa-miR-4768-5p
MIMAT0019921	MIMAT0019921	hsa-miR-4768-3p
MIMAT0019922	MIMAT0019922	hsa-miR-4769-5p
MIMAT0019923	MIMAT0019923	hsa-miR-4769-3p
MIMAT0019924	MIMAT0019924	hsa-miR-4770
MIMAT0019925	MIMAT0019925	hsa-miR-4771
MIMAT0019926	MIMAT0019926	hsa-miR-4772-5p
MIMAT0019927	MIMAT0019927	hsa-miR-4772-3p
MIMAT0019928	MIMAT0019928	hsa-miR-4773
MIMAT0019929	MIMAT0019929	hsa-miR-4774-5p
MIMAT0019930	MIMAT0019930	hsa-miR-4774-3p
MIMAT0019931	MIMAT0019931	hsa-miR-4775
MIMAT0019932	MIMAT0019932	hsa-miR-4776-5p
MIMAT0019933	MIMAT0019933	hsa-miR-4776-3p
MIMAT0019934	MIMAT0019934	hsa-miR-4777-5p
MIMAT0019935	MIMAT0019935	hsa-miR-4777-3p
MIMAT0019936	MIMAT0019936	hsa-miR-4778-5p
MIMAT0019937	MIMAT0019937	hsa-miR-4778-3p
MIMAT0019938	MIMAT0019938	hsa-miR-4779
MIMAT0019939	MIMAT0019939	hsa-miR-4780
MIMAT0019940	MIMAT0019940	hsa-miR-4436b-5p
MIMAT0019941	MIMAT0019941	hsa-miR-4436b-3p
MIMAT0019942	MIMAT0019942	hsa-miR-4781-5p
MIMAT0019943	MIMAT0019943	hsa-miR-4781-3p
MIMAT0019944	MIMAT0019944	hsa-miR-4782-5p
MIMAT0019945	MIMAT0019945	hsa-miR-4782-3p
MIMAT0019946	MIMAT0019946	hsa-miR-4783-5p
MIMAT0019947	MIMAT0019947	hsa-miR-4783-3p
MIMAT0019948	MIMAT0019948	hsa-miR-4784
MIMAT0019949	MIMAT0019949	hsa-miR-4785
MIMAT0019950	MIMAT0019950	hsa-miR-1245b-5p
MIMAT0019951	MIMAT0019951	hsa-miR-1245b-3p
MIMAT0019952	MIMAT0019952	hsa-miR-2467-5p
MIMAT0019953	MIMAT0019953	hsa-miR-2467-3p
MIMAT0019954	MIMAT0019954	hsa-miR-4786-5p
MIMAT0019955	MIMAT0019955	hsa-miR-4786-3p
MIMAT0019956	MIMAT0019956	hsa-miR-4787-5p
MIMAT0019957	MIMAT0019957	hsa-miR-4787-3p
MIMAT0019958	MIMAT0019958	hsa-miR-4788
MIMAT0019959	MIMAT0019959	hsa-miR-4789-5p
MIMAT0019960	MIMAT0019960	hsa-miR-4789-3p
MIMAT0019961	MIMAT0019961	hsa-miR-4790-5p
MIMAT0019962	MIMAT0019962	hsa-miR-4790-3p
MIMAT0019963	MIMAT0019963	hsa-miR-4791
MIMAT0019964	MIMAT0019964	hsa-miR-4792
MIMAT0019965	MIMAT0019965	hsa-miR-4793-5p
MIMAT0019966	MIMAT0019966	hsa-miR-4793-3p
MIMAT0019967	MIMAT0019967	hsa-miR-4794
MIMAT0019968	MIMAT0019968	hsa-miR-4795-5p
MIMAT0019969	MIMAT0019969	hsa-miR-4795-3p
MIMAT0019970	MIMAT0019970	hsa-miR-4796-5p
MIMAT0019971	MIMAT0019971	hsa-miR-4796-3p
MIMAT0019972	MIMAT0019972	hsa-miR-4797-5p
MIMAT0019973	MIMAT0019973	hsa-miR-4797-3p
MIMAT0019974	MIMAT0019974	hsa-miR-4798-5p
MIMAT0019975	MIMAT0019975	hsa-miR-4798-3p
MIMAT0019976	MIMAT0019976	hsa-miR-4799-5p
MIMAT0019977	MIMAT0019977	hsa-miR-4799-3p
MIMAT0019978	MIMAT0019978	hsa-miR-4800-5p
MIMAT0019979	MIMAT0019979	hsa-miR-4800-3p
MIMAT0019980	MIMAT0019980	hsa-miR-4801
MIMAT0019981	MIMAT0019981	hsa-miR-4802-5p
MIMAT0019982	MIMAT0019982	hsa-miR-4802-3p
MIMAT0019983	MIMAT0019983	hsa-miR-4803
MIMAT0019984	MIMAT0019984	hsa-miR-4804-5p
MIMAT0019985	MIMAT0019985	hsa-miR-4804-3p
MIMAT0020300	MIMAT0020300	hsa-miR-4520-2-3p
MIMAT0020541	MIMAT0020541	hsa-miR-5047
MIMAT0020600	MIMAT0020600	hsa-miR-5095
MIMAT0020601	MIMAT0020601	hsa-miR-1273f
MIMAT0020602	MIMAT0020602	hsa-miR-1273g-5p
MIMAT0020603	MIMAT0020603	hsa-miR-5096
MIMAT0020924	MIMAT0020924	hsa-miR-642a-3p
MIMAT0020925	MIMAT0020925	hsa-miR-550a-3-5p
MIMAT0020956	MIMAT0020956	hsa-miR-4433a-5p
MIMAT0020957	MIMAT0020957	hsa-miR-548ah-3p
MIMAT0020958	MIMAT0020958	hsa-miR-4482-3p
MIMAT0020959	MIMAT0020959	hsa-miR-4536-3p
MIMAT0021017	MIMAT0021017	hsa-miR-4999-5p
MIMAT0021018	MIMAT0021018	hsa-miR-4999-3p
MIMAT0021019	MIMAT0021019	hsa-miR-5000-5p
MIMAT0021020	MIMAT0021020	hsa-miR-5000-3p
MIMAT0021021	MIMAT0021021	hsa-miR-5001-5p
MIMAT0021022	MIMAT0021022	hsa-miR-5001-3p
MIMAT0021023	MIMAT0021023	hsa-miR-5002-5p
MIMAT0021024	MIMAT0021024	hsa-miR-5002-3p
MIMAT0021025	MIMAT0021025	hsa-miR-5003-5p
MIMAT0021026	MIMAT0021026	hsa-miR-5003-3p
MIMAT0021027	MIMAT0021027	hsa-miR-5004-5p
MIMAT0021028	MIMAT0021028	hsa-miR-5004-3p
MIMAT0021029	MIMAT0021029	hsa-miR-548ao-5p
MIMAT0021030	MIMAT0021030	hsa-miR-548ao-3p
MIMAT0021033	MIMAT0021033	hsa-miR-5006-5p
MIMAT0021034	MIMAT0021034	hsa-miR-5006-3p
MIMAT0021035	MIMAT0021035	hsa-miR-5007-5p
MIMAT0021036	MIMAT0021036	hsa-miR-5007-3p
MIMAT0021037	MIMAT0021037	hsa-miR-548ap-5p
MIMAT0021038	MIMAT0021038	hsa-miR-548ap-3p
MIMAT0021039	MIMAT0021039	hsa-miR-5008-5p
MIMAT0021040	MIMAT0021040	hsa-miR-5008-3p
MIMAT0021041	MIMAT0021041	hsa-miR-5009-5p
MIMAT0021042	MIMAT0021042	hsa-miR-5009-3p
MIMAT0021043	MIMAT0021043	hsa-miR-5010-5p
MIMAT0021044	MIMAT0021044	hsa-miR-5010-3p
MIMAT0021045	MIMAT0021045	hsa-miR-5011-5p
MIMAT0021046	MIMAT0021046	hsa-miR-5011-3p
MIMAT0021079	MIMAT0021079	hsa-miR-5087
MIMAT0021080	MIMAT0021080	hsa-miR-5088-5p
MIMAT0021081	MIMAT0021081	hsa-miR-5089-5p
MIMAT0021082	MIMAT0021082	hsa-miR-5090
MIMAT0021083	MIMAT0021083	hsa-miR-5091
MIMAT0021084	MIMAT0021084	hsa-miR-5092
MIMAT0021085	MIMAT0021085	hsa-miR-5093
MIMAT0021086	MIMAT0021086	hsa-miR-5094
MIMAT0021116	MIMAT0021116	hsa-miR-5186
MIMAT0021117	MIMAT0021117	hsa-miR-5187-5p
MIMAT0021118	MIMAT0021118	hsa-miR-5187-3p
MIMAT0021119	MIMAT0021119	hsa-miR-5188
MIMAT0021120	MIMAT0021120	hsa-miR-5189-5p
MIMAT0021121	MIMAT0021121	hsa-miR-5190
MIMAT0021122	MIMAT0021122	hsa-miR-5191
MIMAT0021123	MIMAT0021123	hsa-miR-5192
MIMAT0021124	MIMAT0021124	hsa-miR-5193
MIMAT0021125	MIMAT0021125	hsa-miR-5194
MIMAT0021126	MIMAT0021126	hsa-miR-5195-5p
MIMAT0021127	MIMAT0021127	hsa-miR-5195-3p
MIMAT0021128	MIMAT0021128	hsa-miR-5196-5p
MIMAT0021129	MIMAT0021129	hsa-miR-5196-3p
MIMAT0021130	MIMAT0021130	hsa-miR-5197-5p
MIMAT0021131	MIMAT0021131	hsa-miR-5197-3p
MIMAT0022255	MIMAT0022255	hsa-miR-4524b-5p
MIMAT0022256	MIMAT0022256	hsa-miR-4524b-3p
MIMAT0022257	MIMAT0022257	hsa-miR-5571-5p
MIMAT0022258	MIMAT0022258	hsa-miR-5571-3p
MIMAT0022259	MIMAT0022259	hsa-miR-5100
MIMAT0022260	MIMAT0022260	hsa-miR-5572
MIMAT0022263	MIMAT0022263	hsa-miR-548aq-5p
MIMAT0022264	MIMAT0022264	hsa-miR-548aq-3p
MIMAT0022265	MIMAT0022265	hsa-miR-548ar-5p
MIMAT0022266	MIMAT0022266	hsa-miR-548ar-3p
MIMAT0022267	MIMAT0022267	hsa-miR-548as-5p
MIMAT0022268	MIMAT0022268	hsa-miR-548as-3p
MIMAT0022269	MIMAT0022269	hsa-miR-5579-5p
MIMAT0022270	MIMAT0022270	hsa-miR-5579-3p
MIMAT0022271	MIMAT0022271	hsa-miR-664b-5p
MIMAT0022272	MIMAT0022272	hsa-miR-664b-3p
MIMAT0022273	MIMAT0022273	hsa-miR-5580-5p
MIMAT0022274	MIMAT0022274	hsa-miR-5580-3p
MIMAT0022275	MIMAT0022275	hsa-miR-5581-5p
MIMAT0022276	MIMAT0022276	hsa-miR-5581-3p
MIMAT0022277	MIMAT0022277	hsa-miR-548at-5p
MIMAT0022278	MIMAT0022278	hsa-miR-548at-3p
MIMAT0022279	MIMAT0022279	hsa-miR-5582-5p
MIMAT0022280	MIMAT0022280	hsa-miR-5582-3p
MIMAT0022281	MIMAT0022281	hsa-miR-5583-5p
MIMAT0022282	MIMAT0022282	hsa-miR-5583-3p
MIMAT0022283	MIMAT0022283	hsa-miR-5584-5p
MIMAT0022284	MIMAT0022284	hsa-miR-5584-3p
MIMAT0022285	MIMAT0022285	hsa-miR-5585-5p
MIMAT0022286	MIMAT0022286	hsa-miR-5585-3p
MIMAT0022287	MIMAT0022287	hsa-miR-5586-5p
MIMAT0022288	MIMAT0022288	hsa-miR-5586-3p
MIMAT0022289	MIMAT0022289	hsa-miR-5587-5p
MIMAT0022290	MIMAT0022290	hsa-miR-5587-3p
MIMAT0022291	MIMAT0022291	hsa-miR-548au-5p
MIMAT0022292	MIMAT0022292	hsa-miR-548au-3p
MIMAT0022293	MIMAT0022293	hsa-miR-1295b-5p
MIMAT0022294	MIMAT0022294	hsa-miR-1295b-3p
MIMAT0022295	MIMAT0022295	hsa-miR-5588-5p
MIMAT0022296	MIMAT0022296	hsa-miR-5588-3p
MIMAT0022297	MIMAT0022297	hsa-miR-5589-5p
MIMAT0022298	MIMAT0022298	hsa-miR-5589-3p
MIMAT0022299	MIMAT0022299	hsa-miR-5590-5p
MIMAT0022300	MIMAT0022300	hsa-miR-5590-3p
MIMAT0022301	MIMAT0022301	hsa-miR-5591-5p
MIMAT0022302	MIMAT0022302	hsa-miR-5591-3p
MIMAT0022303	MIMAT0022303	hsa-miR-548av-5p
MIMAT0022304	MIMAT0022304	hsa-miR-548av-3p
MIMAT0022468	MIMAT0022468	hsa-miR-5680
MIMAT0022469	MIMAT0022469	hsa-miR-5681a
MIMAT0022470	MIMAT0022470	hsa-miR-5682
MIMAT0022471	MIMAT0022471	hsa-miR-548aw
MIMAT0022472	MIMAT0022472	hsa-miR-5683
MIMAT0022473	MIMAT0022473	hsa-miR-5684
MIMAT0022474	MIMAT0022474	hsa-miR-548ax
MIMAT0022475	MIMAT0022475	hsa-miR-5685
MIMAT0022476	MIMAT0022476	hsa-miR-5692c
MIMAT0022478	MIMAT0022478	hsa-miR-5687
MIMAT0022479	MIMAT0022479	hsa-miR-5688
MIMAT0022480	MIMAT0022480	hsa-miR-5681b
MIMAT0022481	MIMAT0022481	hsa-miR-5689
MIMAT0022482	MIMAT0022482	hsa-miR-5690
MIMAT0022483	MIMAT0022483	hsa-miR-5691
MIMAT0022484	MIMAT0022484	hsa-miR-5692a
MIMAT0022485	MIMAT0022485	hsa-miR-4666b
MIMAT0022486	MIMAT0022486	hsa-miR-5693
MIMAT0022487	MIMAT0022487	hsa-miR-5694
MIMAT0022488	MIMAT0022488	hsa-miR-5695
MIMAT0022489	MIMAT0022489	hsa-miR-5696
MIMAT0022490	MIMAT0022490	hsa-miR-5697
MIMAT0022491	MIMAT0022491	hsa-miR-5698
MIMAT0022492	MIMAT0022492	hsa-miR-5699-3p
MIMAT0022493	MIMAT0022493	hsa-miR-5700
MIMAT0022494	MIMAT0022494	hsa-miR-5701
MIMAT0022495	MIMAT0022495	hsa-miR-5702
MIMAT0022496	MIMAT0022496	hsa-miR-5703
MIMAT0022497	MIMAT0022497	hsa-miR-5692b
MIMAT0022498	MIMAT0022498	hsa-miR-5704
MIMAT0022499	MIMAT0022499	hsa-miR-5705
MIMAT0022500	MIMAT0022500	hsa-miR-5706
MIMAT0022501	MIMAT0022501	hsa-miR-5707
MIMAT0022502	MIMAT0022502	hsa-miR-5708
MIMAT0022691	MIMAT0022691	hsa-miR-197-5p
MIMAT0022692	MIMAT0022692	hsa-miR-181b-3p
MIMAT0022693	MIMAT0022693	hsa-miR-204-3p
MIMAT0022694	MIMAT0022694	hsa-miR-211-3p
MIMAT0022695	MIMAT0022695	hsa-miR-212-5p
MIMAT0022696	MIMAT0022696	hsa-miR-301a-5p
MIMAT0022697	MIMAT0022697	hsa-miR-382-3p
MIMAT0022698	MIMAT0022698	hsa-miR-345-3p
MIMAT0022700	MIMAT0022700	hsa-miR-450a-1-3p
MIMAT0022701	MIMAT0022701	hsa-miR-506-5p
MIMAT0022702	MIMAT0022702	hsa-miR-514a-5p
MIMAT0022705	MIMAT0022705	hsa-miR-539-3p
MIMAT0022706	MIMAT0022706	hsa-miR-561-5p
MIMAT0022708	MIMAT0022708	hsa-miR-584-3p
MIMAT0022709	MIMAT0022709	hsa-miR-652-5p
MIMAT0022710	MIMAT0022710	hsa-miR-659-5p
MIMAT0022711	MIMAT0022711	hsa-miR-660-3p
MIMAT0022712	MIMAT0022712	hsa-miR-1271-3p
MIMAT0022713	MIMAT0022713	hsa-miR-1185-2-3p
MIMAT0022714	MIMAT0022714	hsa-miR-766-5p
MIMAT0022717	MIMAT0022717	hsa-miR-873-3p
MIMAT0022719	MIMAT0022719	hsa-miR-1285-5p
MIMAT0022720	MIMAT0022720	hsa-miR-1304-3p
MIMAT0022721	MIMAT0022721	hsa-miR-1247-3p
MIMAT0022722, MIMAT0022733, MIMAT0022739	MIMAT0022722, MIMAT0022733, MIMAT0022739	hsa-miR-548g-5p, hsa-miR-548x-5p, hsa-miR-548aj-5p
MIMAT0022724	MIMAT0022724	hsa-miR-1277-5p
MIMAT0022725	MIMAT0022725	hsa-miR-1255b-2-3p
MIMAT0022726	MIMAT0022726	hsa-miR-1306-5p
MIMAT0022727	MIMAT0022727	hsa-miR-1307-5p
MIMAT0022728	MIMAT0022728	hsa-miR-513c-3p
MIMAT0022731	MIMAT0022731	hsa-miR-3184-3p
MIMAT0022732	MIMAT0022732	hsa-miR-3191-5p
MIMAT0022735	MIMAT0022735	hsa-miR-374c-3p
MIMAT0022736	MIMAT0022736	hsa-miR-642b-5p
MIMAT0022737	MIMAT0022737	hsa-miR-550b-2-5p
MIMAT0022741	MIMAT0022741	hsa-miR-3529-3p
MIMAT0022742	MIMAT0022742	hsa-miR-1273g-3p
MIMAT0022833	MIMAT0022833	hsa-miR-365b-5p
MIMAT0022838	MIMAT0022838	hsa-miR-1185-1-3p
MIMAT0022839	MIMAT0022839	hsa-miR-3190-3p
MIMAT0022842	MIMAT0022842	hsa-miR-98-3p
MIMAT0022844	MIMAT0022844	hsa-miR-216a-3p
MIMAT0022861	MIMAT0022861	hsa-miR-376c-5p
MIMAT0022862	MIMAT0022862	hsa-miR-381-5p
MIMAT0022923	MIMAT0022923	hsa-miR-376b-5p
MIMAT0022924	MIMAT0022924	hsa-miR-495-5p
MIMAT0022925	MIMAT0022925	hsa-miR-503-3p
MIMAT0022928	MIMAT0022928	hsa-miR-376a-2-5p
MIMAT0022929	MIMAT0022929	hsa-miR-758-5p
MIMAT0022938	MIMAT0022938	hsa-miR-937-5p
MIMAT0022939	MIMAT0022939	hsa-miR-939-3p
MIMAT0022940	MIMAT0022940	hsa-miR-1178-5p
MIMAT0022941	MIMAT0022941	hsa-miR-1227-5p
MIMAT0022942	MIMAT0022942	hsa-miR-1229-5p
MIMAT0022943	MIMAT0022943	hsa-miR-1233-5p
MIMAT0022945	MIMAT0022945	hsa-miR-1236-5p
MIMAT0022946	MIMAT0022946	hsa-miR-1237-5p
MIMAT0022947	MIMAT0022947	hsa-miR-1238-5p
MIMAT0022948	MIMAT0022948	hsa-miR-1292-3p
MIMAT0022965	MIMAT0022965	hsa-miR-3606-3p
MIMAT0022966	MIMAT0022966	hsa-miR-3617-3p
MIMAT0022967	MIMAT0022967	hsa-miR-3620-5p
MIMAT0022970	MIMAT0022970	hsa-miR-3927-5p
MIMAT0022975	MIMAT0022975	hsa-miR-3934-3p
MIMAT0022977	MIMAT0022977	hsa-miR-4632-5p
MIMAT0022978	MIMAT0022978	hsa-miR-4743-3p
MIMAT0022979	MIMAT0022979	hsa-miR-4750-3p
MIMAT0022984	MIMAT0022984	hsa-miR-5089-3p
MIMAT0023116	MIMAT0023116	hsa-miR-5739
MIMAT0023252	MIMAT0023252	hsa-miR-5787
MIMAT0023693	MIMAT0023693	hsa-miR-6068
MIMAT0023694	MIMAT0023694	hsa-miR-6069
MIMAT0023695	MIMAT0023695	hsa-miR-6070
MIMAT0023696	MIMAT0023696	hsa-miR-6071
MIMAT0023697	MIMAT0023697	hsa-miR-6072
MIMAT0023698	MIMAT0023698	hsa-miR-6073
MIMAT0023699	MIMAT0023699	hsa-miR-6074
MIMAT0023700	MIMAT0023700	hsa-miR-6075
MIMAT0023701	MIMAT0023701	hsa-miR-6076
MIMAT0023702	MIMAT0023702	hsa-miR-6077
MIMAT0023703	MIMAT0023703	hsa-miR-6078
MIMAT0023704	MIMAT0023704	hsa-miR-6079
MIMAT0023705	MIMAT0023705	hsa-miR-6080
MIMAT0023706	MIMAT0023706	hsa-miR-6081
MIMAT0023707	MIMAT0023707	hsa-miR-6082
MIMAT0023708	MIMAT0023708	hsa-miR-6083
MIMAT0023709	MIMAT0023709	hsa-miR-6084
MIMAT0023710	MIMAT0023710	hsa-miR-6085
MIMAT0023711	MIMAT0023711	hsa-miR-6086
MIMAT0023712	MIMAT0023712	hsa-miR-6087
MIMAT0023713	MIMAT0023713	hsa-miR-6088
MIMAT0023714	MIMAT0023714	hsa-miR-6089
MIMAT0023715	MIMAT0023715	hsa-miR-6090
MIMAT0024597	MIMAT0024597	hsa-miR-6124
MIMAT0024598	MIMAT0024598	hsa-miR-6125
MIMAT0024599	MIMAT0024599	hsa-miR-6126
MIMAT0024610	MIMAT0024610	hsa-miR-6127
MIMAT0024611	MIMAT0024611	hsa-miR-6128
MIMAT0024612	MIMAT0024612	hsa-miR-378j
MIMAT0024613	MIMAT0024613	hsa-miR-6129
MIMAT0024614	MIMAT0024614	hsa-miR-6130
MIMAT0024615	MIMAT0024615	hsa-miR-6131
MIMAT0024616	MIMAT0024616	hsa-miR-6132
MIMAT0024617	MIMAT0024617	hsa-miR-6133
MIMAT0024618	MIMAT0024618	hsa-miR-6134
MIMAT0024782	MIMAT0024782	hsa-miR-6165
MIMAT0025450	MIMAT0025450	hsa-miR-6499-5p
MIMAT0025451	MIMAT0025451	hsa-miR-6499-3p
MIMAT0025452	MIMAT0025452	hsa-miR-548ay-5p
MIMAT0025453	MIMAT0025453	hsa-miR-548ay-3p
MIMAT0025454	MIMAT0025454	hsa-miR-6500-5p
MIMAT0025455	MIMAT0025455	hsa-miR-6500-3p
MIMAT0025456	MIMAT0025456	hsa-miR-548az-5p
MIMAT0025457	MIMAT0025457	hsa-miR-548az-3p
MIMAT0025458	MIMAT0025458	hsa-miR-6501-5p
MIMAT0025459	MIMAT0025459	hsa-miR-6501-3p
MIMAT0025460	MIMAT0025460	hsa-miR-6502-5p
MIMAT0025461	MIMAT0025461	hsa-miR-6502-3p
MIMAT0025462	MIMAT0025462	hsa-miR-6503-5p
MIMAT0025463	MIMAT0025463	hsa-miR-6503-3p
MIMAT0025464	MIMAT0025464	hsa-miR-6504-5p
MIMAT0025465	MIMAT0025465	hsa-miR-6504-3p
MIMAT0025466	MIMAT0025466	hsa-miR-6505-5p
MIMAT0025467	MIMAT0025467	hsa-miR-6505-3p
MIMAT0025468	MIMAT0025468	hsa-miR-6506-5p
MIMAT0025469	MIMAT0025469	hsa-miR-6506-3p
MIMAT0025470	MIMAT0025470	hsa-miR-6507-5p
MIMAT0025471	MIMAT0025471	hsa-miR-6507-3p
MIMAT0025472	MIMAT0025472	hsa-miR-6508-5p
MIMAT0025473	MIMAT0025473	hsa-miR-6508-3p
MIMAT0025474	MIMAT0025474	hsa-miR-6509-5p
MIMAT0025475	MIMAT0025475	hsa-miR-6509-3p
MIMAT0025476	MIMAT0025476	hsa-miR-6510-5p
MIMAT0025477	MIMAT0025477	hsa-miR-6510-3p
MIMAT0025478	MIMAT0025478	hsa-miR-6511a-5p
MIMAT0025479	MIMAT0025479	hsa-miR-6511a-3p
MIMAT0025480	MIMAT0025480	hsa-miR-6512-5p
MIMAT0025481	MIMAT0025481	hsa-miR-6512-3p
MIMAT0025482	MIMAT0025482	hsa-miR-6513-5p
MIMAT0025483	MIMAT0025483	hsa-miR-6513-3p
MIMAT0025484	MIMAT0025484	hsa-miR-6514-5p
MIMAT0025485	MIMAT0025485	hsa-miR-6514-3p
MIMAT0025486	MIMAT0025486	hsa-miR-6515-5p
MIMAT0025487	MIMAT0025487	hsa-miR-6515-3p
MIMAT0025841	MIMAT0025841	hsa-miR-6715a-3p
[truncated: 569 more rows]
