# Supplementary material for: Construction and analysis of a survival-associated competing endogenous RNA network in breast cancer
Source: Front Surg. 2023 Jan 6;9:1021195. doi: 10.3389/fsurg.2022.1021195 (PMC9852745; doi:10.3389/fsurg.2022.1021195)
Supplement: Supplementary file 11 [file Datasheet11.zip › GSE97811/GSE97811_series_matrix.txt]

!Series_title	"Tissue microRNA signatures to predict breast cancer recurrence in young women aged under 35 years old"
!Series_geo_accession	"GSE97811"
!Series_status	"Public on Nov 22 2017"
!Series_submission_date	"Apr 14 2017"
!Series_last_update_date	"Jan 24 2019"
!Series_pubmed_id	"29141042"
!Series_summary	"Identification for microRNA signatures to predict breast cancer recurrence in young women were performed through expression profiling of a total 2565 miRNAs in 45 samples diagnosed as invasive ducatal carcinoma of no special type (NST) cases which had been consecutively operated on within a defined short period of time."
!Series_overall_design	"In the study presented here, a consecutively operated, well-defined cohorts of 45 primary breast cancer cases were used to acquire expression profiles of a total of 2,565 microRNAs. Cases were analyzed according to the recurrence status in first 5 years after curative surgery."
!Series_type	"Non-coding RNA profiling by array"
!Series_contributor	"Ai,,Mitsuhashi-Hironaka"
!Series_contributor	"Juntaro,,Matsuzaki"
!Series_contributor	"Ryou-u,,Takahashi"
!Series_contributor	"Masayuki,,Yoshida"
!Series_contributor	"Yutaka,,Nezu"
!Series_contributor	"Yusuke,,Yamamoto"
!Series_contributor	"Sho,,Shiino"
!Series_contributor	"Takayuki,,Kinoshita"
!Series_contributor	"Toshikazu,,Ushijima"
!Series_contributor	"Nobuyoshi,,Hiraoka"
!Series_contributor	"Chikako,,Shimizu"
!Series_contributor	"Kenji,,Tamura"
!Series_contributor	"Takahiro,,Ochiya"
!Series_sample_id	"GSM2578783 GSM2578784 GSM2578785 GSM2578786 GSM2578787 GSM2578788 GSM2578789 GSM2578790 GSM2578791 GSM2578792 GSM2578793 GSM2578794 GSM2578795 GSM2578796 GSM2578797 GSM2578798 GSM2578799 GSM2578800 GSM2578801 GSM2578802 GSM2578803 GSM2578804 GSM2578805 GSM2578806 GSM2578807 GSM2578808 GSM2578809 GSM2578810 GSM2578811 GSM2578812 GSM2578813 GSM2578814 GSM2578815 GSM2578816 GSM2578817 GSM2578818 GSM2578819 GSM2578820 GSM2578821 GSM2578822 GSM2578823 GSM2578824 GSM2578825 GSM2578826 GSM2578827 GSM2578828 GSM2578829 GSM2578830 GSM2578831 GSM2578832 GSM2578833 GSM2578834 GSM2578835 GSM2578836 GSM2578837 GSM2578838 GSM2578839 GSM2578840 GSM2578841 GSM2578842 GSM2578843 "
!Series_contact_name	"AI,,Mitsuhashi"
!Series_contact_institute	"National Cancer Center Research Institute"
!Series_contact_address	"5-1-1, Tsukiji, Chuo-ku"
!Series_contact_city	"Tokyo"
!Series_contact_zip/postal_code	"104-0045"
!Series_contact_country	"Japan"
!Series_supplementary_file	"ftp://ftp.ncbi.nlm.nih.gov/geo/series/GSE97nnn/GSE97811/suppl/GSE97811_Normalized_data_with_annotation.txt.gz"
!Series_supplementary_file	"ftp://ftp.ncbi.nlm.nih.gov/geo/series/GSE97nnn/GSE97811/suppl/GSE97811_RAW.tar"
!Series_platform_id	"GPL21263"
!Series_platform_taxid	"9606"
!Series_sample_taxid	"9606"
!Series_relation	"BioProject: https://www.ncbi.nlm.nih.gov/bioproject/PRJNA382965"

!Sample_title	"n38"	"y22"	"y6"	"n5"	"n43"	"n35"	"n33"	"n28"	"n26"	"n25"	"n22"	"n15"	"n14"	"n12"	"n9"	"n8"	"n7"	"n6"	"y45"	"y44"	"y27"	"y24"	"y20"	"y18"	"y17"	"y13"	"y11"	"y5"	"y4"	"y43"	"y42"	"y41"	"y40"	"y39"	"y38"	"y37"	"y36"	"y35"	"y34"	"y33"	"y32"	"y31"	"y30"	"y29"	"y28"	"y26"	"y25"	"y23"	"y21"	"y19"	"y16"	"y15"	"y14"	"y12"	"y10"	"y9"	"y8"	"y3"	"y2"	"y1"	"y7"
!Sample_geo_accession	"GSM2578783"	"GSM2578784"	"GSM2578785"	"GSM2578786"	"GSM2578787"	"GSM2578788"	"GSM2578789"	"GSM2578790"	"GSM2578791"	"GSM2578792"	"GSM2578793"	"GSM2578794"	"GSM2578795"	"GSM2578796"	"GSM2578797"	"GSM2578798"	"GSM2578799"	"GSM2578800"	"GSM2578801"	"GSM2578802"	"GSM2578803"	"GSM2578804"	"GSM2578805"	"GSM2578806"	"GSM2578807"	"GSM2578808"	"GSM2578809"	"GSM2578810"	"GSM2578811"	"GSM2578812"	"GSM2578813"	"GSM2578814"	"GSM2578815"	"GSM2578816"	"GSM2578817"	"GSM2578818"	"GSM2578819"	"GSM2578820"	"GSM2578821"	"GSM2578822"	"GSM2578823"	"GSM2578824"	"GSM2578825"	"GSM2578826"	"GSM2578827"	"GSM2578828"	"GSM2578829"	"GSM2578830"	"GSM2578831"	"GSM2578832"	"GSM2578833"	"GSM2578834"	"GSM2578835"	"GSM2578836"	"GSM2578837"	"GSM2578838"	"GSM2578839"	"GSM2578840"	"GSM2578841"	"GSM2578842"	"GSM2578843"
!Sample_status	"Public on Nov 22 2017"	"Public on Nov 22 2017"	"Public on Nov 22 2017"	"Public on Nov 22 2017"	"Public on Nov 22 2017"	"Public on Nov 22 2017"	"Public on Nov 22 2017"	"Public on Nov 22 2017"	"Public on Nov 22 2017"	"Public on Nov 22 2017"	"Public on Nov 22 2017"	"Public on Nov 22 2017"	"Public on Nov 22 2017"	"Public on Nov 22 2017"	"Public on Nov 22 2017"	"Public on Nov 22 2017"	"Public on Nov 22 2017"	"Public on Nov 22 2017"	"Public on Nov 22 2017"	"Public on Nov 22 2017"	"Public on Nov 22 2017"	"Public on Nov 22 2017"	"Public on Nov 22 2017"	"Public on Nov 22 2017"	"Public on Nov 22 2017"	"Public on Nov 22 2017"	"Public on Nov 22 2017"	"Public on Nov 22 2017"	"Public on Nov 22 2017"	"Public on Nov 22 2017"	"Public on Nov 22 2017"	"Public on Nov 22 2017"	"Public on Nov 22 2017"	"Public on Nov 22 2017"	"Public on Nov 22 2017"	"Public on Nov 22 2017"	"Public on Nov 22 2017"	"Public on Nov 22 2017"	"Public on Nov 22 2017"	"Public on Nov 22 2017"	"Public on Nov 22 2017"	"Public on Nov 22 2017"	"Public on Nov 22 2017"	"Public on Nov 22 2017"	"Public on Nov 22 2017"	"Public on Nov 22 2017"	"Public on Nov 22 2017"	"Public on Nov 22 2017"	"Public on Nov 22 2017"	"Public on Nov 22 2017"	"Public on Nov 22 2017"	"Public on Nov 22 2017"	"Public on Nov 22 2017"	"Public on Nov 22 2017"	"Public on Nov 22 2017"	"Public on Nov 22 2017"	"Public on Nov 22 2017"	"Public on Nov 22 2017"	"Public on Nov 22 2017"	"Public on Nov 22 2017"	"Public on Nov 22 2017"
!Sample_submission_date	"Apr 14 2017"	"Apr 14 2017"	"Apr 14 2017"	"Apr 14 2017"	"Apr 14 2017"	"Apr 14 2017"	"Apr 14 2017"	"Apr 14 2017"	"Apr 14 2017"	"Apr 14 2017"	"Apr 14 2017"	"Apr 14 2017"	"Apr 14 2017"	"Apr 14 2017"	"Apr 14 2017"	"Apr 14 2017"	"Apr 14 2017"	"Apr 14 2017"	"Apr 14 2017"	"Apr 14 2017"	"Apr 14 2017"	"Apr 14 2017"	"Apr 14 2017"	"Apr 14 2017"	"Apr 14 2017"	"Apr 14 2017"	"Apr 14 2017"	"Apr 14 2017"	"Apr 14 2017"	"Apr 14 2017"	"Apr 14 2017"	"Apr 14 2017"	"Apr 14 2017"	"Apr 14 2017"	"Apr 14 2017"	"Apr 14 2017"	"Apr 14 2017"	"Apr 14 2017"	"Apr 14 2017"	"Apr 14 2017"	"Apr 14 2017"	"Apr 14 2017"	"Apr 14 2017"	"Apr 14 2017"	"Apr 14 2017"	"Apr 14 2017"	"Apr 14 2017"	"Apr 14 2017"	"Apr 14 2017"	"Apr 14 2017"	"Apr 14 2017"	"Apr 14 2017"	"Apr 14 2017"	"Apr 14 2017"	"Apr 14 2017"	"Apr 14 2017"	"Apr 14 2017"	"Apr 14 2017"	"Apr 14 2017"	"Apr 14 2017"	"Apr 14 2017"
!Sample_last_update_date	"Nov 22 2017"	"Nov 22 2017"	"Nov 22 2017"	"Nov 22 2017"	"Nov 22 2017"	"Nov 22 2017"	"Nov 22 2017"	"Nov 22 2017"	"Nov 22 2017"	"Nov 22 2017"	"Nov 22 2017"	"Nov 22 2017"	"Nov 22 2017"	"Nov 22 2017"	"Nov 22 2017"	"Nov 22 2017"	"Nov 22 2017"	"Nov 22 2017"	"Nov 22 2017"	"Nov 22 2017"	"Nov 22 2017"	"Nov 22 2017"	"Nov 22 2017"	"Nov 22 2017"	"Nov 22 2017"	"Nov 22 2017"	"Nov 22 2017"	"Nov 22 2017"	"Nov 22 2017"	"Nov 22 2017"	"Nov 22 2017"	"Nov 22 2017"	"Nov 22 2017"	"Nov 22 2017"	"Nov 22 2017"	"Nov 22 2017"	"Nov 22 2017"	"Nov 22 2017"	"Nov 22 2017"	"Nov 22 2017"	"Nov 22 2017"	"Nov 22 2017"	"Nov 22 2017"	"Nov 22 2017"	"Nov 22 2017"	"Nov 22 2017"	"Nov 22 2017"	"Nov 22 2017"	"Nov 22 2017"	"Nov 22 2017"	"Nov 22 2017"	"Nov 22 2017"	"Nov 22 2017"	"Nov 22 2017"	"Nov 22 2017"	"Nov 22 2017"	"Nov 22 2017"	"Nov 22 2017"	"Nov 22 2017"	"Nov 22 2017"	"Nov 22 2017"
!Sample_type	"RNA"	"RNA"	"RNA"	"RNA"	"RNA"	"RNA"	"RNA"	"RNA"	"RNA"	"RNA"	"RNA"	"RNA"	"RNA"	"RNA"	"RNA"	"RNA"	"RNA"	"RNA"	"RNA"	"RNA"	"RNA"	"RNA"	"RNA"	"RNA"	"RNA"	"RNA"	"RNA"	"RNA"	"RNA"	"RNA"	"RNA"	"RNA"	"RNA"	"RNA"	"RNA"	"RNA"	"RNA"	"RNA"	"RNA"	"RNA"	"RNA"	"RNA"	"RNA"	"RNA"	"RNA"	"RNA"	"RNA"	"RNA"	"RNA"	"RNA"	"RNA"	"RNA"	"RNA"	"RNA"	"RNA"	"RNA"	"RNA"	"RNA"	"RNA"	"RNA"	"RNA"
!Sample_channel_count	"1"	"1"	"1"	"1"	"1"	"1"	"1"	"1"	"1"	"1"	"1"	"1"	"1"	"1"	"1"	"1"	"1"	"1"	"1"	"1"	"1"	"1"	"1"	"1"	"1"	"1"	"1"	"1"	"1"	"1"	"1"	"1"	"1"	"1"	"1"	"1"	"1"	"1"	"1"	"1"	"1"	"1"	"1"	"1"	"1"	"1"	"1"	"1"	"1"	"1"	"1"	"1"	"1"	"1"	"1"	"1"	"1"	"1"	"1"	"1"	"1"
!Sample_source_name_ch1	"normal tissues neighboring  breast cancer"	"primary breast cancer"	"primary breast cancer"	"normal tissues neighboring  breast cancer"	"normal tissues neighboring  breast cancer"	"normal tissues neighboring  breast cancer"	"normal tissues neighboring  breast cancer"	"normal tissues neighboring  breast cancer"	"normal tissues neighboring  breast cancer"	"normal tissues neighboring  breast cancer"	"normal tissues neighboring  breast cancer"	"normal tissues neighboring  breast cancer"	"normal tissues neighboring  breast cancer"	"normal tissues neighboring  breast cancer"	"normal tissues neighboring  breast cancer"	"normal tissues neighboring  breast cancer"	"normal tissues neighboring  breast cancer"	"normal tissues neighboring  breast cancer"	"primary breast cancer"	"primary breast cancer"	"primary breast cancer"	"primary breast cancer"	"primary breast cancer"	"primary breast cancer"	"primary breast cancer"	"primary breast cancer"	"primary breast cancer"	"primary breast cancer"	"primary breast cancer"	"primary breast cancer"	"primary breast cancer"	"primary breast cancer"	"primary breast cancer"	"primary breast cancer"	"primary breast cancer"	"primary breast cancer"	"primary breast cancer"	"primary breast cancer"	"primary breast cancer"	"primary breast cancer"	"primary breast cancer"	"primary breast cancer"	"primary breast cancer"	"primary breast cancer"	"primary breast cancer"	"primary breast cancer"	"primary breast cancer"	"primary breast cancer"	"primary breast cancer"	"primary breast cancer"	"primary breast cancer"	"primary breast cancer"	"primary breast cancer"	"primary breast cancer"	"primary breast cancer"	"primary breast cancer"	"primary breast cancer"	"primary breast cancer"	"primary breast cancer"	"primary breast cancer"	"primary breast cancer"
!Sample_organism_ch1	"Homo sapiens"	"Homo sapiens"	"Homo sapiens"	"Homo sapiens"	"Homo sapiens"	"Homo sapiens"	"Homo sapiens"	"Homo sapiens"	"Homo sapiens"	"Homo sapiens"	"Homo sapiens"	"Homo sapiens"	"Homo sapiens"	"Homo sapiens"	"Homo sapiens"	"Homo sapiens"	"Homo sapiens"	"Homo sapiens"	"Homo sapiens"	"Homo sapiens"	"Homo sapiens"	"Homo sapiens"	"Homo sapiens"	"Homo sapiens"	"Homo sapiens"	"Homo sapiens"	"Homo sapiens"	"Homo sapiens"	"Homo sapiens"	"Homo sapiens"	"Homo sapiens"	"Homo sapiens"	"Homo sapiens"	"Homo sapiens"	"Homo sapiens"	"Homo sapiens"	"Homo sapiens"	"Homo sapiens"	"Homo sapiens"	"Homo sapiens"	"Homo sapiens"	"Homo sapiens"	"Homo sapiens"	"Homo sapiens"	"Homo sapiens"	"Homo sapiens"	"Homo sapiens"	"Homo sapiens"	"Homo sapiens"	"Homo sapiens"	"Homo sapiens"	"Homo sapiens"	"Homo sapiens"	"Homo sapiens"	"Homo sapiens"	"Homo sapiens"	"Homo sapiens"	"Homo sapiens"	"Homo sapiens"	"Homo sapiens"	"Homo sapiens"
!Sample_characteristics_ch1	"tissue: normal breast"	"tissue: primary breast cancer"	"tissue: primary breast cancer"	"tissue: normal breast"	"tissue: normal breast"	"tissue: normal breast"	"tissue: normal breast"	"tissue: normal breast"	"tissue: normal breast"	"tissue: normal breast"	"tissue: normal breast"	"tissue: normal breast"	"tissue: normal breast"	"tissue: normal breast"	"tissue: normal breast"	"tissue: normal breast"	"tissue: normal breast"	"tissue: normal breast"	"tissue: primary breast cancer"	"tissue: primary breast cancer"	"tissue: primary breast cancer"	"tissue: primary breast cancer"	"tissue: primary breast cancer"	"tissue: primary breast cancer"	"tissue: primary breast cancer"	"tissue: primary breast cancer"	"tissue: primary breast cancer"	"tissue: primary breast cancer"	"tissue: primary breast cancer"	"tissue: primary breast cancer"	"tissue: primary breast cancer"	"tissue: primary breast cancer"	"tissue: primary breast cancer"	"tissue: primary breast cancer"	"tissue: primary breast cancer"	"tissue: primary breast cancer"	"tissue: primary breast cancer"	"tissue: primary breast cancer"	"tissue: primary breast cancer"	"tissue: primary breast cancer"	"tissue: primary breast cancer"	"tissue: primary breast cancer"	"tissue: primary breast cancer"	"tissue: primary breast cancer"	"tissue: primary breast cancer"	"tissue: primary breast cancer"	"tissue: primary breast cancer"	"tissue: primary breast cancer"	"tissue: primary breast cancer"	"tissue: primary breast cancer"	"tissue: primary breast cancer"	"tissue: primary breast cancer"	"tissue: primary breast cancer"	"tissue: primary breast cancer"	"tissue: primary breast cancer"	"tissue: primary breast cancer"	"tissue: primary breast cancer"	"tissue: primary breast cancer"	"tissue: primary breast cancer"	"tissue: primary breast cancer"	"tissue: primary breast cancer"
!Sample_characteristics_ch1	"patient id: Patient38"	"patient id: Patient22"	"patient id: Patient06"	"patient id: Patient05"	"patient id: Patient43"	"patient id: Patient35"	"patient id: Patient33"	"patient id: Patient28"	"patient id: Patient26"	"patient id: Patient25"	"patient id: Patient22"	"patient id: Patient15"	"patient id: Patient14"	"patient id: Patient12"	"patient id: Patient09"	"patient id: Patient08"	"patient id: Patient07"	"patient id: Patient06"	"patient id: Patient45"	"patient id: Patient44"	"patient id: Patient27"	"patient id: Patient24"	"patient id: Patient20"	"patient id: Patient18"	"patient id: Patient17"	"patient id: Patient13"	"patient id: Patient11"	"patient id: Patient05"	"patient id: Patient04"	"patient id: Patient43"	"patient id: Patient42"	"patient id: Patien41"	"patient id: Patient40"	"patient id: Patient39"	"patient id: Patient38"	"patient id: Patient37"	"patient id: Patient36"	"patient id: Patient35"	"patient id: Patient34"	"patient id: Patient33"	"patient id: Patient32"	"patient id: Patient31"	"patient id: Patient30"	"patient id: Patient29"	"patient id: Patient28"	"patient id: Patient26"	"patient id: Patient25"	"patient id: Patient23"	"patient id: Patient21"	"patient id: Patient19"	"patient id: Patient16"	"patient id: Patient15"	"patient id: Patient14"	"patient id: Patient12"	"patient id: Patient10"	"patient id: Patient09"	"patient id: Patient08"	"patient id: Patient03"	"patient id: Patient02"	"patient id: Patient01"	"patient id: Patient07"
!Sample_characteristics_ch1	"age: 34"	"age: 31"	"age: 28"	"age: 25"	"age: 33"	"age: 32"	"age: 32"	"age: 34"	"age: 33"	"age: 33"	"age: 31"	"age: 34"	"age: 33"	"age: 33"	"age: 28"	"age: 28"	"age: 27"	"age: 28"	"age: 33"	"age: 34"	"age: 34"	"age: 33"	"age: 30"	"age: 32"	"age: 33"	"age: 30"	"age: 30"	"age: 25"	"age: 28"	"age: 33"	"age: 34"	"age: 34"	"age: 33"	"age: 32"	"age: 34"	"age: 32"	"age: 34"	"age: 32"	"age: 32"	"age: 32"	"age: 34"	"age: 34"	"age: 31"	"age: 31"	"age: 34"	"age: 33"	"age: 33"	"age: 30"	"age: 31"	"age: 33"	"age: 33"	"age: 34"	"age: 33"	"age: 33"	"age: 34"	"age: 28"	"age: 28"	"age: 22"	"age: 28"	"age: 27"	"age: 27"
!Sample_characteristics_ch1	"Stage: 1A"	"Stage: 2A"	"Stage: 1A"	"Stage: 1A"	"Stage: 1A"	"Stage: 2A"	"Stage: 1A"	"Stage: 2A"	"Stage: 1A"	"Stage: 1A"	"Stage: 2A"	"Stage: 1A"	"Stage: 1A"	"Stage: 2A"	"Stage: 2B"	"Stage: 2A"	"Stage: 1A"	"Stage: 1A"	"Stage: 1A"	"Stage: 3C"	"Stage: 2A"	"Stage: 2A"	"Stage: 3C"	"Stage: 2B"	"Stage: 2B"	"Stage: 2A"	"Stage: 2A"	"Stage: 1A"	"Stage: 2B"	"Stage: 1A"	"Stage: 3A"	"Stage: 2A"	"Stage: 1A"	"Stage: 2A"	"Stage: 1A"	"Stage: 2A"	"Stage: 2B"	"Stage: 2A"	"Stage: 3C"	"Stage: 1A"	"Stage: 1A"	"Stage: 2A"	"Stage: 2B"	"Stage: 2A"	"Stage: 2A"	"Stage: 1A"	"Stage: 1A"	"Stage: 2A"	"Stage: 1A"	"Stage: 3A"	"Stage: 1A"	"Stage: 1A"	"Stage: 1A"	"Stage: 2A"	"Stage: 1A"	"Stage: 2B"	"Stage: 2A"	"Stage: 2B"	"Stage: 1A"	"Stage: 1A"	"Stage: 1A"
!Sample_characteristics_ch1	"ihc subtype: Luminal A"	"ihc subtype: Luminal B Her2+"	"ihc subtype: Triple negative"	"ihc subtype: Luminal B Her2+"	"ihc subtype: Luminal B"	"ihc subtype: Luminal A"	"ihc subtype: Luminal B"	"ihc subtype: Luminal B Her2+"	"ihc subtype: Luminal A"	"ihc subtype: Luminal B Her2+"	"ihc subtype: Luminal B Her2+"	"ihc subtype: Luminal B"	"ihc subtype: Triple negative"	"ihc subtype: Luminal A"	"ihc subtype: Luminal A"	"ihc subtype: Luminal A"	"ihc subtype: Luminal A"	"ihc subtype: Triple negative"	"ihc subtype: Luminal B"	"ihc subtype: Luminal A"	"ihc subtype: Luminal A"	"ihc subtype: Luminal B"	"ihc subtype: Her2+"	"ihc subtype: Triple negative"	"ihc subtype: Triple negative"	"ihc subtype: Luminal B"	"ihc subtype: Triple negative"	"ihc subtype: Luminal B Her2+"	"ihc subtype: Luminal A"	"ihc subtype: Luminal B"	"ihc subtype: Triple negative"	"ihc subtype: Luminal B"	"ihc subtype: Luminal B Her2+"	"ihc subtype: Luminal A"	"ihc subtype: Luminal A"	"ihc subtype: Luminal A"	"ihc subtype: Luminal A"	"ihc subtype: Luminal A"	"ihc subtype: Luminal B"	"ihc subtype: Luminal B"	"ihc subtype: Luminal A"	"ihc subtype: Luminal A"	"ihc subtype: Luminal B"	"ihc subtype: Luminal A"	"ihc subtype: Luminal B Her2+"	"ihc subtype: Luminal A"	"ihc subtype: Luminal B Her2+"	"ihc subtype: Luminal A"	"ihc subtype: Luminal A"	"ihc subtype: Luminal A"	"ihc subtype: Luminal A"	"ihc subtype: Luminal B"	"ihc subtype: Triple negative"	"ihc subtype: Luminal A"	"ihc subtype: Luminal B"	"ihc subtype: Luminal A"	"ihc subtype: Luminal A"	"ihc subtype: Triple negative"	"ihc subtype: Luminal B"	"ihc subtype: Luminal B"	"ihc subtype: Luminal A"
!Sample_characteristics_ch1	"recurrence status in the first  5 years after surgery: NA"	"recurrence status in the first  5 years after surgery: No"	"recurrence status in the first  5 years after surgery: No"	"recurrence status in the first  5 years after surgery: NA"	"recurrence status in the first  5 years after surgery: NA"	"recurrence status in the first  5 years after surgery: NA"	"recurrence status in the first  5 years after surgery: NA"	"recurrence status in the first  5 years after surgery: NA"	"recurrence status in the first  5 years after surgery: NA"	"recurrence status in the first  5 years after surgery: NA"	"recurrence status in the first  5 years after surgery: NA"	"recurrence status in the first  5 years after surgery: NA"	"recurrence status in the first  5 years after surgery: NA"	"recurrence status in the first  5 years after surgery: NA"	"recurrence status in the first  5 years after surgery: NA"	"recurrence status in the first  5 years after surgery: NA"	"recurrence status in the first  5 years after surgery: NA"	"recurrence status in the first  5 years after surgery: NA"	"recurrence status in the first  5 years after surgery: Yes"	"recurrence status in the first  5 years after surgery: Yes"	"recurrence status in the first  5 years after surgery: Yes"	"recurrence status in the first  5 years after surgery: Yes"	"recurrence status in the first  5 years after surgery: Yes"	"recurrence status in the first  5 years after surgery: Yes"	"recurrence status in the first  5 years after surgery: No"	"recurrence status in the first  5 years after surgery: Yes"	"recurrence status in the first  5 years after surgery: Yes"	"recurrence status in the first  5 years after surgery: Yes"	"recurrence status in the first  5 years after surgery: Yes"	"recurrence status in the first  5 years after surgery: No"	"recurrence status in the first  5 years after surgery: No"	"recurrence status in the first  5 years after surgery: Yes"	"recurrence status in the first  5 years after surgery: No"	"recurrence status in the first  5 years after surgery: No"	"recurrence status in the first  5 years after surgery: No"	"recurrence status in the first  5 years after surgery: No"	"recurrence status in the first  5 years after surgery: No"	"recurrence status in the first  5 years after surgery: No"	"recurrence status in the first  5 years after surgery: No"	"recurrence status in the first  5 years after surgery: No"	"recurrence status in the first  5 years after surgery: No"	"recurrence status in the first  5 years after surgery: No"	"recurrence status in the first  5 years after surgery: No"	"recurrence status in the first  5 years after surgery: No"	"recurrence status in the first  5 years after surgery: No"	"recurrence status in the first  5 years after surgery: No"	"recurrence status in the first  5 years after surgery: No"	"recurrence status in the first  5 years after surgery: No"	"recurrence status in the first  5 years after surgery: No"	"recurrence status in the first  5 years after surgery: No"	"recurrence status in the first  5 years after surgery: No"	"recurrence status in the first  5 years after surgery: No"	"recurrence status in the first  5 years after surgery: No"	"recurrence status in the first  5 years after surgery: No"	"recurrence status in the first  5 years after surgery: No"	"recurrence status in the first  5 years after surgery: No"	"recurrence status in the first  5 years after surgery: No"	"recurrence status in the first  5 years after surgery: No"	"recurrence status in the first  5 years after surgery: No"	"recurrence status in the first  5 years after surgery: No"	"recurrence status in the first  5 years after surgery: No"
!Sample_molecule_ch1	"total RNA"	"total RNA"	"total RNA"	"total RNA"	"total RNA"	"total RNA"	"total RNA"	"total RNA"	"total RNA"	"total RNA"	"total RNA"	"total RNA"	"total RNA"	"total RNA"	"total RNA"	"total RNA"	"total RNA"	"total RNA"	"total RNA"	"total RNA"	"total RNA"	"total RNA"	"total RNA"	"total RNA"	"total RNA"	"total RNA"	"total RNA"	"total RNA"	"total RNA"	"total RNA"	"total RNA"	"total RNA"	"total RNA"	"total RNA"	"total RNA"	"total RNA"	"total RNA"	"total RNA"	"total RNA"	"total RNA"	"total RNA"	"total RNA"	"total RNA"	"total RNA"	"total RNA"	"total RNA"	"total RNA"	"total RNA"	"total RNA"	"total RNA"	"total RNA"	"total RNA"	"total RNA"	"total RNA"	"total RNA"	"total RNA"	"total RNA"	"total RNA"	"total RNA"	"total RNA"	"total RNA"
!Sample_extract_protocol_ch1	"On average, eight µm-thick sections were prepared for the extraction of total RNA using miRNeasy FFPE kit® (QIAGEN) from tumor cell-rich areas which were identified by a surgical pathologist (AH)."	"On average, eight µm-thick sections were prepared for the extraction of total RNA using miRNeasy FFPE kit® (QIAGEN) from tumor cell-rich areas which were identified by a surgical pathologist (AH)."	"On average, eight µm-thick sections were prepared for the extraction of total RNA using miRNeasy FFPE kit® (QIAGEN) from tumor cell-rich areas which were identified by a surgical pathologist (AH)."	"On average, eight µm-thick sections were prepared for the extraction of total RNA using miRNeasy FFPE kit® (QIAGEN) from tumor cell-rich areas which were identified by a surgical pathologist (AH)."	"On average, eight µm-thick sections were prepared for the extraction of total RNA using miRNeasy FFPE kit® (QIAGEN) from tumor cell-rich areas which were identified by a surgical pathologist (AH)."	"On average, eight µm-thick sections were prepared for the extraction of total RNA using miRNeasy FFPE kit® (QIAGEN) from tumor cell-rich areas which were identified by a surgical pathologist (AH)."	"On average, eight µm-thick sections were prepared for the extraction of total RNA using miRNeasy FFPE kit® (QIAGEN) from tumor cell-rich areas which were identified by a surgical pathologist (AH)."	"On average, eight µm-thick sections were prepared for the extraction of total RNA using miRNeasy FFPE kit® (QIAGEN) from tumor cell-rich areas which were identified by a surgical pathologist (AH)."	"On average, eight µm-thick sections were prepared for the extraction of total RNA using miRNeasy FFPE kit® (QIAGEN) from tumor cell-rich areas which were identified by a surgical pathologist (AH)."	"On average, eight µm-thick sections were prepared for the extraction of total RNA using miRNeasy FFPE kit® (QIAGEN) from tumor cell-rich areas which were identified by a surgical pathologist (AH)."	"On average, eight µm-thick sections were prepared for the extraction of total RNA using miRNeasy FFPE kit® (QIAGEN) from tumor cell-rich areas which were identified by a surgical pathologist (AH)."	"On average, eight µm-thick sections were prepared for the extraction of total RNA using miRNeasy FFPE kit® (QIAGEN) from tumor cell-rich areas which were identified by a surgical pathologist (AH)."	"On average, eight µm-thick sections were prepared for the extraction of total RNA using miRNeasy FFPE kit® (QIAGEN) from tumor cell-rich areas which were identified by a surgical pathologist (AH)."	"On average, eight µm-thick sections were prepared for the extraction of total RNA using miRNeasy FFPE kit® (QIAGEN) from tumor cell-rich areas which were identified by a surgical pathologist (AH)."	"On average, eight µm-thick sections were prepared for the extraction of total RNA using miRNeasy FFPE kit® (QIAGEN) from tumor cell-rich areas which were identified by a surgical pathologist (AH)."	"On average, eight µm-thick sections were prepared for the extraction of total RNA using miRNeasy FFPE kit® (QIAGEN) from tumor cell-rich areas which were identified by a surgical pathologist (AH)."	"On average, eight µm-thick sections were prepared for the extraction of total RNA using miRNeasy FFPE kit® (QIAGEN) from tumor cell-rich areas which were identified by a surgical pathologist (AH)."	"On average, eight µm-thick sections were prepared for the extraction of total RNA using miRNeasy FFPE kit® (QIAGEN) from tumor cell-rich areas which were identified by a surgical pathologist (AH)."	"On average, eight µm-thick sections were prepared for the extraction of total RNA using miRNeasy FFPE kit® (QIAGEN) from tumor cell-rich areas which were identified by a surgical pathologist (AH)."	"On average, eight µm-thick sections were prepared for the extraction of total RNA using miRNeasy FFPE kit® (QIAGEN) from tumor cell-rich areas which were identified by a surgical pathologist (AH)."	"On average, eight µm-thick sections were prepared for the extraction of total RNA using miRNeasy FFPE kit® (QIAGEN) from tumor cell-rich areas which were identified by a surgical pathologist (AH)."	"On average, eight µm-thick sections were prepared for the extraction of total RNA using miRNeasy FFPE kit® (QIAGEN) from tumor cell-rich areas which were identified by a surgical pathologist (AH)."	"On average, eight µm-thick sections were prepared for the extraction of total RNA using miRNeasy FFPE kit® (QIAGEN) from tumor cell-rich areas which were identified by a surgical pathologist (AH)."	"On average, eight µm-thick sections were prepared for the extraction of total RNA using miRNeasy FFPE kit® (QIAGEN) from tumor cell-rich areas which were identified by a surgical pathologist (AH)."	"On average, eight µm-thick sections were prepared for the extraction of total RNA using miRNeasy FFPE kit® (QIAGEN) from tumor cell-rich areas which were identified by a surgical pathologist (AH)."	"On average, eight µm-thick sections were prepared for the extraction of total RNA using miRNeasy FFPE kit® (QIAGEN) from tumor cell-rich areas which were identified by a surgical pathologist (AH)."	"On average, eight µm-thick sections were prepared for the extraction of total RNA using miRNeasy FFPE kit® (QIAGEN) from tumor cell-rich areas which were identified by a surgical pathologist (AH)."	"On average, eight µm-thick sections were prepared for the extraction of total RNA using miRNeasy FFPE kit® (QIAGEN) from tumor cell-rich areas which were identified by a surgical pathologist (AH)."	"On average, eight µm-thick sections were prepared for the extraction of total RNA using miRNeasy FFPE kit® (QIAGEN) from tumor cell-rich areas which were identified by a surgical pathologist (AH)."	"On average, eight µm-thick sections were prepared for the extraction of total RNA using miRNeasy FFPE kit® (QIAGEN) from tumor cell-rich areas which were identified by a surgical pathologist (AH)."	"On average, eight µm-thick sections were prepared for the extraction of total RNA using miRNeasy FFPE kit® (QIAGEN) from tumor cell-rich areas which were identified by a surgical pathologist (AH)."	"On average, eight µm-thick sections were prepared for the extraction of total RNA using miRNeasy FFPE kit® (QIAGEN) from tumor cell-rich areas which were identified by a surgical pathologist (AH)."	"On average, eight µm-thick sections were prepared for the extraction of total RNA using miRNeasy FFPE kit® (QIAGEN) from tumor cell-rich areas which were identified by a surgical pathologist (AH)."	"On average, eight µm-thick sections were prepared for the extraction of total RNA using miRNeasy FFPE kit® (QIAGEN) from tumor cell-rich areas which were identified by a surgical pathologist (AH)."	"On average, eight µm-thick sections were prepared for the extraction of total RNA using miRNeasy FFPE kit® (QIAGEN) from tumor cell-rich areas which were identified by a surgical pathologist (AH)."	"On average, eight µm-thick sections were prepared for the extraction of total RNA using miRNeasy FFPE kit® (QIAGEN) from tumor cell-rich areas which were identified by a surgical pathologist (AH)."	"On average, eight µm-thick sections were prepared for the extraction of total RNA using miRNeasy FFPE kit® (QIAGEN) from tumor cell-rich areas which were identified by a surgical pathologist (AH)."	"On average, eight µm-thick sections were prepared for the extraction of total RNA using miRNeasy FFPE kit® (QIAGEN) from tumor cell-rich areas which were identified by a surgical pathologist (AH)."	"On average, eight µm-thick sections were prepared for the extraction of total RNA using miRNeasy FFPE kit® (QIAGEN) from tumor cell-rich areas which were identified by a surgical pathologist (AH)."	"On average, eight µm-thick sections were prepared for the extraction of total RNA using miRNeasy FFPE kit® (QIAGEN) from tumor cell-rich areas which were identified by a surgical pathologist (AH)."	"On average, eight µm-thick sections were prepared for the extraction of total RNA using miRNeasy FFPE kit® (QIAGEN) from tumor cell-rich areas which were identified by a surgical pathologist (AH)."	"On average, eight µm-thick sections were prepared for the extraction of total RNA using miRNeasy FFPE kit® (QIAGEN) from tumor cell-rich areas which were identified by a surgical pathologist (AH)."	"On average, eight µm-thick sections were prepared for the extraction of total RNA using miRNeasy FFPE kit® (QIAGEN) from tumor cell-rich areas which were identified by a surgical pathologist (AH)."	"On average, eight µm-thick sections were prepared for the extraction of total RNA using miRNeasy FFPE kit® (QIAGEN) from tumor cell-rich areas which were identified by a surgical pathologist (AH)."	"On average, eight µm-thick sections were prepared for the extraction of total RNA using miRNeasy FFPE kit® (QIAGEN) from tumor cell-rich areas which were identified by a surgical pathologist (AH)."	"On average, eight µm-thick sections were prepared for the extraction of total RNA using miRNeasy FFPE kit® (QIAGEN) from tumor cell-rich areas which were identified by a surgical pathologist (AH)."	"On average, eight µm-thick sections were prepared for the extraction of total RNA using miRNeasy FFPE kit® (QIAGEN) from tumor cell-rich areas which were identified by a surgical pathologist (AH)."	"On average, eight µm-thick sections were prepared for the extraction of total RNA using miRNeasy FFPE kit® (QIAGEN) from tumor cell-rich areas which were identified by a surgical pathologist (AH)."	"On average, eight µm-thick sections were prepared for the extraction of total RNA using miRNeasy FFPE kit® (QIAGEN) from tumor cell-rich areas which were identified by a surgical pathologist (AH)."	"On average, eight µm-thick sections were prepared for the extraction of total RNA using miRNeasy FFPE kit® (QIAGEN) from tumor cell-rich areas which were identified by a surgical pathologist (AH)."	"On average, eight µm-thick sections were prepared for the extraction of total RNA using miRNeasy FFPE kit® (QIAGEN) from tumor cell-rich areas which were identified by a surgical pathologist (AH)."	"On average, eight µm-thick sections were prepared for the extraction of total RNA using miRNeasy FFPE kit® (QIAGEN) from tumor cell-rich areas which were identified by a surgical pathologist (AH)."	"On average, eight µm-thick sections were prepared for the extraction of total RNA using miRNeasy FFPE kit® (QIAGEN) from tumor cell-rich areas which were identified by a surgical pathologist (AH)."	"On average, eight µm-thick sections were prepared for the extraction of total RNA using miRNeasy FFPE kit® (QIAGEN) from tumor cell-rich areas which were identified by a surgical pathologist (AH)."	"On average, eight µm-thick sections were prepared for the extraction of total RNA using miRNeasy FFPE kit® (QIAGEN) from tumor cell-rich areas which were identified by a surgical pathologist (AH)."	"On average, eight µm-thick sections were prepared for the extraction of total RNA using miRNeasy FFPE kit® (QIAGEN) from tumor cell-rich areas which were identified by a surgical pathologist (AH)."	"On average, eight µm-thick sections were prepared for the extraction of total RNA using miRNeasy FFPE kit® (QIAGEN) from tumor cell-rich areas which were identified by a surgical pathologist (AH)."	"On average, eight µm-thick sections were prepared for the extraction of total RNA using miRNeasy FFPE kit® (QIAGEN) from tumor cell-rich areas which were identified by a surgical pathologist (AH)."	"On average, eight µm-thick sections were prepared for the extraction of total RNA using miRNeasy FFPE kit® (QIAGEN) from tumor cell-rich areas which were identified by a surgical pathologist (AH)."	"On average, eight µm-thick sections were prepared for the extraction of total RNA using miRNeasy FFPE kit® (QIAGEN) from tumor cell-rich areas which were identified by a surgical pathologist (AH)."	"On average, eight µm-thick sections were prepared for the extraction of total RNA using miRNeasy FFPE kit® (QIAGEN) from tumor cell-rich areas which were identified by a surgical pathologist (AH)."
!Sample_label_ch1	"Cy5"	"Cy5"	"Cy5"	"Cy5"	"Cy5"	"Cy5"	"Cy5"	"Cy5"	"Cy5"	"Cy5"	"Cy5"	"Cy5"	"Cy5"	"Cy5"	"Cy5"	"Cy5"	"Cy5"	"Cy5"	"Cy5"	"Cy5"	"Cy5"	"Cy5"	"Cy5"	"Cy5"	"Cy5"	"Cy5"	"Cy5"	"Cy5"	"Cy5"	"Cy5"	"Cy5"	"Cy5"	"Cy5"	"Cy5"	"Cy5"	"Cy5"	"Cy5"	"Cy5"	"Cy5"	"Cy5"	"Cy5"	"Cy5"	"Cy5"	"Cy5"	"Cy5"	"Cy5"	"Cy5"	"Cy5"	"Cy5"	"Cy5"	"Cy5"	"Cy5"	"Cy5"	"Cy5"	"Cy5"	"Cy5"	"Cy5"	"Cy5"	"Cy5"	"Cy5"	"Cy5"
!Sample_label_protocol_ch1	"Extracted total RNA was labeled with Cy5 using the 3D-Gene miRNA labeling kit (Toray Industries Inc., Tokyo, Japan)."	"Extracted total RNA was labeled with Cy5 using the 3D-Gene miRNA labeling kit (Toray Industries Inc., Tokyo, Japan)."	"Extracted total RNA was labeled with Cy5 using the 3D-Gene miRNA labeling kit (Toray Industries Inc., Tokyo, Japan)."	"Extracted total RNA was labeled with Cy5 using the 3D-Gene miRNA labeling kit (Toray Industries Inc., Tokyo, Japan)."	"Extracted total RNA was labeled with Cy5 using the 3D-Gene miRNA labeling kit (Toray Industries Inc., Tokyo, Japan)."	"Extracted total RNA was labeled with Cy5 using the 3D-Gene miRNA labeling kit (Toray Industries Inc., Tokyo, Japan)."	"Extracted total RNA was labeled with Cy5 using the 3D-Gene miRNA labeling kit (Toray Industries Inc., Tokyo, Japan)."	"Extracted total RNA was labeled with Cy5 using the 3D-Gene miRNA labeling kit (Toray Industries Inc., Tokyo, Japan)."	"Extracted total RNA was labeled with Cy5 using the 3D-Gene miRNA labeling kit (Toray Industries Inc., Tokyo, Japan)."	"Extracted total RNA was labeled with Cy5 using the 3D-Gene miRNA labeling kit (Toray Industries Inc., Tokyo, Japan)."	"Extracted total RNA was labeled with Cy5 using the 3D-Gene miRNA labeling kit (Toray Industries Inc., Tokyo, Japan)."	"Extracted total RNA was labeled with Cy5 using the 3D-Gene miRNA labeling kit (Toray Industries Inc., Tokyo, Japan)."	"Extracted total RNA was labeled with Cy5 using the 3D-Gene miRNA labeling kit (Toray Industries Inc., Tokyo, Japan)."	"Extracted total RNA was labeled with Cy5 using the 3D-Gene miRNA labeling kit (Toray Industries Inc., Tokyo, Japan)."	"Extracted total RNA was labeled with Cy5 using the 3D-Gene miRNA labeling kit (Toray Industries Inc., Tokyo, Japan)."	"Extracted total RNA was labeled with Cy5 using the 3D-Gene miRNA labeling kit (Toray Industries Inc., Tokyo, Japan)."	"Extracted total RNA was labeled with Cy5 using the 3D-Gene miRNA labeling kit (Toray Industries Inc., Tokyo, Japan)."	"Extracted total RNA was labeled with Cy5 using the 3D-Gene miRNA labeling kit (Toray Industries Inc., Tokyo, Japan)."	"Extracted total RNA was labeled with Cy5 using the 3D-Gene miRNA labeling kit (Toray Industries Inc., Tokyo, Japan)."	"Extracted total RNA was labeled with Cy5 using the 3D-Gene miRNA labeling kit (Toray Industries Inc., Tokyo, Japan)."	"Extracted total RNA was labeled with Cy5 using the 3D-Gene miRNA labeling kit (Toray Industries Inc., Tokyo, Japan)."	"Extracted total RNA was labeled with Cy5 using the 3D-Gene miRNA labeling kit (Toray Industries Inc., Tokyo, Japan)."	"Extracted total RNA was labeled with Cy5 using the 3D-Gene miRNA labeling kit (Toray Industries Inc., Tokyo, Japan)."	"Extracted total RNA was labeled with Cy5 using the 3D-Gene miRNA labeling kit (Toray Industries Inc., Tokyo, Japan)."	"Extracted total RNA was labeled with Cy5 using the 3D-Gene miRNA labeling kit (Toray Industries Inc., Tokyo, Japan)."	"Extracted total RNA was labeled with Cy5 using the 3D-Gene miRNA labeling kit (Toray Industries Inc., Tokyo, Japan)."	"Extracted total RNA was labeled with Cy5 using the 3D-Gene miRNA labeling kit (Toray Industries Inc., Tokyo, Japan)."	"Extracted total RNA was labeled with Cy5 using the 3D-Gene miRNA labeling kit (Toray Industries Inc., Tokyo, Japan)."	"Extracted total RNA was labeled with Cy5 using the 3D-Gene miRNA labeling kit (Toray Industries Inc., Tokyo, Japan)."	"Extracted total RNA was labeled with Cy5 using the 3D-Gene miRNA labeling kit (Toray Industries Inc., Tokyo, Japan)."	"Extracted total RNA was labeled with Cy5 using the 3D-Gene miRNA labeling kit (Toray Industries Inc., Tokyo, Japan)."	"Extracted total RNA was labeled with Cy5 using the 3D-Gene miRNA labeling kit (Toray Industries Inc., Tokyo, Japan)."	"Extracted total RNA was labeled with Cy5 using the 3D-Gene miRNA labeling kit (Toray Industries Inc., Tokyo, Japan)."	"Extracted total RNA was labeled with Cy5 using the 3D-Gene miRNA labeling kit (Toray Industries Inc., Tokyo, Japan)."	"Extracted total RNA was labeled with Cy5 using the 3D-Gene miRNA labeling kit (Toray Industries Inc., Tokyo, Japan)."	"Extracted total RNA was labeled with Cy5 using the 3D-Gene miRNA labeling kit (Toray Industries Inc., Tokyo, Japan)."	"Extracted total RNA was labeled with Cy5 using the 3D-Gene miRNA labeling kit (Toray Industries Inc., Tokyo, Japan)."	"Extracted total RNA was labeled with Cy5 using the 3D-Gene miRNA labeling kit (Toray Industries Inc., Tokyo, Japan)."	"Extracted total RNA was labeled with Cy5 using the 3D-Gene miRNA labeling kit (Toray Industries Inc., Tokyo, Japan)."	"Extracted total RNA was labeled with Cy5 using the 3D-Gene miRNA labeling kit (Toray Industries Inc., Tokyo, Japan)."	"Extracted total RNA was labeled with Cy5 using the 3D-Gene miRNA labeling kit (Toray Industries Inc., Tokyo, Japan)."	"Extracted total RNA was labeled with Cy5 using the 3D-Gene miRNA labeling kit (Toray Industries Inc., Tokyo, Japan)."	"Extracted total RNA was labeled with Cy5 using the 3D-Gene miRNA labeling kit (Toray Industries Inc., Tokyo, Japan)."	"Extracted total RNA was labeled with Cy5 using the 3D-Gene miRNA labeling kit (Toray Industries Inc., Tokyo, Japan)."	"Extracted total RNA was labeled with Cy5 using the 3D-Gene miRNA labeling kit (Toray Industries Inc., Tokyo, Japan)."	"Extracted total RNA was labeled with Cy5 using the 3D-Gene miRNA labeling kit (Toray Industries Inc., Tokyo, Japan)."	"Extracted total RNA was labeled with Cy5 using the 3D-Gene miRNA labeling kit (Toray Industries Inc., Tokyo, Japan)."	"Extracted total RNA was labeled with Cy5 using the 3D-Gene miRNA labeling kit (Toray Industries Inc., Tokyo, Japan)."	"Extracted total RNA was labeled with Cy5 using the 3D-Gene miRNA labeling kit (Toray Industries Inc., Tokyo, Japan)."	"Extracted total RNA was labeled with Cy5 using the 3D-Gene miRNA labeling kit (Toray Industries Inc., Tokyo, Japan)."	"Extracted total RNA was labeled with Cy5 using the 3D-Gene miRNA labeling kit (Toray Industries Inc., Tokyo, Japan)."	"Extracted total RNA was labeled with Cy5 using the 3D-Gene miRNA labeling kit (Toray Industries Inc., Tokyo, Japan)."	"Extracted total RNA was labeled with Cy5 using the 3D-Gene miRNA labeling kit (Toray Industries Inc., Tokyo, Japan)."	"Extracted total RNA was labeled with Cy5 using the 3D-Gene miRNA labeling kit (Toray Industries Inc., Tokyo, Japan)."	"Extracted total RNA was labeled with Cy5 using the 3D-Gene miRNA labeling kit (Toray Industries Inc., Tokyo, Japan)."	"Extracted total RNA was labeled with Cy5 using the 3D-Gene miRNA labeling kit (Toray Industries Inc., Tokyo, Japan)."	"Extracted total RNA was labeled with Cy5 using the 3D-Gene miRNA labeling kit (Toray Industries Inc., Tokyo, Japan)."	"Extracted total RNA was labeled with Cy5 using the 3D-Gene miRNA labeling kit (Toray Industries Inc., Tokyo, Japan)."	"Extracted total RNA was labeled with Cy5 using the 3D-Gene miRNA labeling kit (Toray Industries Inc., Tokyo, Japan)."	"Extracted total RNA was labeled with Cy5 using the 3D-Gene miRNA labeling kit (Toray Industries Inc., Tokyo, Japan)."	"Extracted total RNA was labeled with Cy5 using the 3D-Gene miRNA labeling kit (Toray Industries Inc., Tokyo, Japan)."
!Sample_taxid_ch1	"9606"	"9606"	"9606"	"9606"	"9606"	"9606"	"9606"	"9606"	"9606"	"9606"	"9606"	"9606"	"9606"	"9606"	"9606"	"9606"	"9606"	"9606"	"9606"	"9606"	"9606"	"9606"	"9606"	"9606"	"9606"	"9606"	"9606"	"9606"	"9606"	"9606"	"9606"	"9606"	"9606"	"9606"	"9606"	"9606"	"9606"	"9606"	"9606"	"9606"	"9606"	"9606"	"9606"	"9606"	"9606"	"9606"	"9606"	"9606"	"9606"	"9606"	"9606"	"9606"	"9606"	"9606"	"9606"	"9606"	"9606"	"9606"	"9606"	"9606"	"9606"
!Sample_hyb_protocol	"Hybridized for 16 h at 32 C with rotary shake (250 rpm). Hybridization buffer and washing protocol was followed by the protocol supplied by TORAY Industries, Inc.."	"Hybridized for 16 h at 32 C with rotary shake (250 rpm). Hybridization buffer and washing protocol was followed by the protocol supplied by TORAY Industries, Inc.."	"Hybridized for 16 h at 32 C with rotary shake (250 rpm). Hybridization buffer and washing protocol was followed by the protocol supplied by TORAY Industries, Inc.."	"Hybridized for 16 h at 32 C with rotary shake (250 rpm). Hybridization buffer and washing protocol was followed by the protocol supplied by TORAY Industries, Inc.."	"Hybridized for 16 h at 32 C with rotary shake (250 rpm). Hybridization buffer and washing protocol was followed by the protocol supplied by TORAY Industries, Inc.."	"Hybridized for 16 h at 32 C with rotary shake (250 rpm). Hybridization buffer and washing protocol was followed by the protocol supplied by TORAY Industries, Inc.."	"Hybridized for 16 h at 32 C with rotary shake (250 rpm). Hybridization buffer and washing protocol was followed by the protocol supplied by TORAY Industries, Inc.."	"Hybridized for 16 h at 32 C with rotary shake (250 rpm). Hybridization buffer and washing protocol was followed by the protocol supplied by TORAY Industries, Inc.."	"Hybridized for 16 h at 32 C with rotary shake (250 rpm). Hybridization buffer and washing protocol was followed by the protocol supplied by TORAY Industries, Inc.."	"Hybridized for 16 h at 32 C with rotary shake (250 rpm). Hybridization buffer and washing protocol was followed by the protocol supplied by TORAY Industries, Inc.."	"Hybridized for 16 h at 32 C with rotary shake (250 rpm). Hybridization buffer and washing protocol was followed by the protocol supplied by TORAY Industries, Inc.."	"Hybridized for 16 h at 32 C with rotary shake (250 rpm). Hybridization buffer and washing protocol was followed by the protocol supplied by TORAY Industries, Inc.."	"Hybridized for 16 h at 32 C with rotary shake (250 rpm). Hybridization buffer and washing protocol was followed by the protocol supplied by TORAY Industries, Inc.."	"Hybridized for 16 h at 32 C with rotary shake (250 rpm). Hybridization buffer and washing protocol was followed by the protocol supplied by TORAY Industries, Inc.."	"Hybridized for 16 h at 32 C with rotary shake (250 rpm). Hybridization buffer and washing protocol was followed by the protocol supplied by TORAY Industries, Inc.."	"Hybridized for 16 h at 32 C with rotary shake (250 rpm). Hybridization buffer and washing protocol was followed by the protocol supplied by TORAY Industries, Inc.."	"Hybridized for 16 h at 32 C with rotary shake (250 rpm). Hybridization buffer and washing protocol was followed by the protocol supplied by TORAY Industries, Inc.."	"Hybridized for 16 h at 32 C with rotary shake (250 rpm). Hybridization buffer and washing protocol was followed by the protocol supplied by TORAY Industries, Inc.."	"Hybridized for 16 h at 32 C with rotary shake (250 rpm). Hybridization buffer and washing protocol was followed by the protocol supplied by TORAY Industries, Inc.."	"Hybridized for 16 h at 32 C with rotary shake (250 rpm). Hybridization buffer and washing protocol was followed by the protocol supplied by TORAY Industries, Inc.."	"Hybridized for 16 h at 32 C with rotary shake (250 rpm). Hybridization buffer and washing protocol was followed by the protocol supplied by TORAY Industries, Inc.."	"Hybridized for 16 h at 32 C with rotary shake (250 rpm). Hybridization buffer and washing protocol was followed by the protocol supplied by TORAY Industries, Inc.."	"Hybridized for 16 h at 32 C with rotary shake (250 rpm). Hybridization buffer and washing protocol was followed by the protocol supplied by TORAY Industries, Inc.."	"Hybridized for 16 h at 32 C with rotary shake (250 rpm). Hybridization buffer and washing protocol was followed by the protocol supplied by TORAY Industries, Inc.."	"Hybridized for 16 h at 32 C with rotary shake (250 rpm). Hybridization buffer and washing protocol was followed by the protocol supplied by TORAY Industries, Inc.."	"Hybridized for 16 h at 32 C with rotary shake (250 rpm). Hybridization buffer and washing protocol was followed by the protocol supplied by TORAY Industries, Inc.."	"Hybridized for 16 h at 32 C with rotary shake (250 rpm). Hybridization buffer and washing protocol was followed by the protocol supplied by TORAY Industries, Inc.."	"Hybridized for 16 h at 32 C with rotary shake (250 rpm). Hybridization buffer and washing protocol was followed by the protocol supplied by TORAY Industries, Inc.."	"Hybridized for 16 h at 32 C with rotary shake (250 rpm). Hybridization buffer and washing protocol was followed by the protocol supplied by TORAY Industries, Inc.."	"Hybridized for 16 h at 32 C with rotary shake (250 rpm). Hybridization buffer and washing protocol was followed by the protocol supplied by TORAY Industries, Inc.."	"Hybridized for 16 h at 32 C with rotary shake (250 rpm). Hybridization buffer and washing protocol was followed by the protocol supplied by TORAY Industries, Inc.."	"Hybridized for 16 h at 32 C with rotary shake (250 rpm). Hybridization buffer and washing protocol was followed by the protocol supplied by TORAY Industries, Inc.."	"Hybridized for 16 h at 32 C with rotary shake (250 rpm). Hybridization buffer and washing protocol was followed by the protocol supplied by TORAY Industries, Inc.."	"Hybridized for 16 h at 32 C with rotary shake (250 rpm). Hybridization buffer and washing protocol was followed by the protocol supplied by TORAY Industries, Inc.."	"Hybridized for 16 h at 32 C with rotary shake (250 rpm). Hybridization buffer and washing protocol was followed by the protocol supplied by TORAY Industries, Inc.."	"Hybridized for 16 h at 32 C with rotary shake (250 rpm). Hybridization buffer and washing protocol was followed by the protocol supplied by TORAY Industries, Inc.."	"Hybridized for 16 h at 32 C with rotary shake (250 rpm). Hybridization buffer and washing protocol was followed by the protocol supplied by TORAY Industries, Inc.."	"Hybridized for 16 h at 32 C with rotary shake (250 rpm). Hybridization buffer and washing protocol was followed by the protocol supplied by TORAY Industries, Inc.."	"Hybridized for 16 h at 32 C with rotary shake (250 rpm). Hybridization buffer and washing protocol was followed by the protocol supplied by TORAY Industries, Inc.."	"Hybridized for 16 h at 32 C with rotary shake (250 rpm). Hybridization buffer and washing protocol was followed by the protocol supplied by TORAY Industries, Inc.."	"Hybridized for 16 h at 32 C with rotary shake (250 rpm). Hybridization buffer and washing protocol was followed by the protocol supplied by TORAY Industries, Inc.."	"Hybridized for 16 h at 32 C with rotary shake (250 rpm). Hybridization buffer and washing protocol was followed by the protocol supplied by TORAY Industries, Inc.."	"Hybridized for 16 h at 32 C with rotary shake (250 rpm). Hybridization buffer and washing protocol was followed by the protocol supplied by TORAY Industries, Inc.."	"Hybridized for 16 h at 32 C with rotary shake (250 rpm). Hybridization buffer and washing protocol was followed by the protocol supplied by TORAY Industries, Inc.."	"Hybridized for 16 h at 32 C with rotary shake (250 rpm). Hybridization buffer and washing protocol was followed by the protocol supplied by TORAY Industries, Inc.."	"Hybridized for 16 h at 32 C with rotary shake (250 rpm). Hybridization buffer and washing protocol was followed by the protocol supplied by TORAY Industries, Inc.."	"Hybridized for 16 h at 32 C with rotary shake (250 rpm). Hybridization buffer and washing protocol was followed by the protocol supplied by TORAY Industries, Inc.."	"Hybridized for 16 h at 32 C with rotary shake (250 rpm). Hybridization buffer and washing protocol was followed by the protocol supplied by TORAY Industries, Inc.."	"Hybridized for 16 h at 32 C with rotary shake (250 rpm). Hybridization buffer and washing protocol was followed by the protocol supplied by TORAY Industries, Inc.."	"Hybridized for 16 h at 32 C with rotary shake (250 rpm). Hybridization buffer and washing protocol was followed by the protocol supplied by TORAY Industries, Inc.."	"Hybridized for 16 h at 32 C with rotary shake (250 rpm). Hybridization buffer and washing protocol was followed by the protocol supplied by TORAY Industries, Inc.."	"Hybridized for 16 h at 32 C with rotary shake (250 rpm). Hybridization buffer and washing protocol was followed by the protocol supplied by TORAY Industries, Inc.."	"Hybridized for 16 h at 32 C with rotary shake (250 rpm). Hybridization buffer and washing protocol was followed by the protocol supplied by TORAY Industries, Inc.."	"Hybridized for 16 h at 32 C with rotary shake (250 rpm). Hybridization buffer and washing protocol was followed by the protocol supplied by TORAY Industries, Inc.."	"Hybridized for 16 h at 32 C with rotary shake (250 rpm). Hybridization buffer and washing protocol was followed by the protocol supplied by TORAY Industries, Inc.."	"Hybridized for 16 h at 32 C with rotary shake (250 rpm). Hybridization buffer and washing protocol was followed by the protocol supplied by TORAY Industries, Inc.."	"Hybridized for 16 h at 32 C with rotary shake (250 rpm). Hybridization buffer and washing protocol was followed by the protocol supplied by TORAY Industries, Inc.."	"Hybridized for 16 h at 32 C with rotary shake (250 rpm). Hybridization buffer and washing protocol was followed by the protocol supplied by TORAY Industries, Inc.."	"Hybridized for 16 h at 32 C with rotary shake (250 rpm). Hybridization buffer and washing protocol was followed by the protocol supplied by TORAY Industries, Inc.."	"Hybridized for 16 h at 32 C with rotary shake (250 rpm). Hybridization buffer and washing protocol was followed by the protocol supplied by TORAY Industries, Inc.."	"Hybridized for 16 h at 32 C with rotary shake (250 rpm). Hybridization buffer and washing protocol was followed by the protocol supplied by TORAY Industries, Inc.."
!Sample_scan_protocol	"3D-Gene Scanner ((Toray Industries Inc., Tokyo, Japan) was used for scanning. Images were quantified using Extraction (Toray Industries Inc., Tokyo, Japan)."	"3D-Gene Scanner ((Toray Industries Inc., Tokyo, Japan) was used for scanning. Images were quantified using Extraction (Toray Industries Inc., Tokyo, Japan)."	"3D-Gene Scanner ((Toray Industries Inc., Tokyo, Japan) was used for scanning. Images were quantified using Extraction (Toray Industries Inc., Tokyo, Japan)."	"3D-Gene Scanner ((Toray Industries Inc., Tokyo, Japan) was used for scanning. Images were quantified using Extraction (Toray Industries Inc., Tokyo, Japan)."	"3D-Gene Scanner ((Toray Industries Inc., Tokyo, Japan) was used for scanning. Images were quantified using Extraction (Toray Industries Inc., Tokyo, Japan)."	"3D-Gene Scanner ((Toray Industries Inc., Tokyo, Japan) was used for scanning. Images were quantified using Extraction (Toray Industries Inc., Tokyo, Japan)."	"3D-Gene Scanner ((Toray Industries Inc., Tokyo, Japan) was used for scanning. Images were quantified using Extraction (Toray Industries Inc., Tokyo, Japan)."	"3D-Gene Scanner ((Toray Industries Inc., Tokyo, Japan) was used for scanning. Images were quantified using Extraction (Toray Industries Inc., Tokyo, Japan)."	"3D-Gene Scanner ((Toray Industries Inc., Tokyo, Japan) was used for scanning. Images were quantified using Extraction (Toray Industries Inc., Tokyo, Japan)."	"3D-Gene Scanner ((Toray Industries Inc., Tokyo, Japan) was used for scanning. Images were quantified using Extraction (Toray Industries Inc., Tokyo, Japan)."	"3D-Gene Scanner ((Toray Industries Inc., Tokyo, Japan) was used for scanning. Images were quantified using Extraction (Toray Industries Inc., Tokyo, Japan)."	"3D-Gene Scanner ((Toray Industries Inc., Tokyo, Japan) was used for scanning. Images were quantified using Extraction (Toray Industries Inc., Tokyo, Japan)."	"3D-Gene Scanner ((Toray Industries Inc., Tokyo, Japan) was used for scanning. Images were quantified using Extraction (Toray Industries Inc., Tokyo, Japan)."	"3D-Gene Scanner ((Toray Industries Inc., Tokyo, Japan) was used for scanning. Images were quantified using Extraction (Toray Industries Inc., Tokyo, Japan)."	"3D-Gene Scanner ((Toray Industries Inc., Tokyo, Japan) was used for scanning. Images were quantified using Extraction (Toray Industries Inc., Tokyo, Japan)."	"3D-Gene Scanner ((Toray Industries Inc., Tokyo, Japan) was used for scanning. Images were quantified using Extraction (Toray Industries Inc., Tokyo, Japan)."	"3D-Gene Scanner ((Toray Industries Inc., Tokyo, Japan) was used for scanning. Images were quantified using Extraction (Toray Industries Inc., Tokyo, Japan)."	"3D-Gene Scanner ((Toray Industries Inc., Tokyo, Japan) was used for scanning. Images were quantified using Extraction (Toray Industries Inc., Tokyo, Japan)."	"3D-Gene Scanner ((Toray Industries Inc., Tokyo, Japan) was used for scanning. Images were quantified using Extraction (Toray Industries Inc., Tokyo, Japan)."	"3D-Gene Scanner ((Toray Industries Inc., Tokyo, Japan) was used for scanning. Images were quantified using Extraction (Toray Industries Inc., Tokyo, Japan)."	"3D-Gene Scanner ((Toray Industries Inc., Tokyo, Japan) was used for scanning. Images were quantified using Extraction (Toray Industries Inc., Tokyo, Japan)."	"3D-Gene Scanner ((Toray Industries Inc., Tokyo, Japan) was used for scanning. Images were quantified using Extraction (Toray Industries Inc., Tokyo, Japan)."	"3D-Gene Scanner ((Toray Industries Inc., Tokyo, Japan) was used for scanning. Images were quantified using Extraction (Toray Industries Inc., Tokyo, Japan)."	"3D-Gene Scanner ((Toray Industries Inc., Tokyo, Japan) was used for scanning. Images were quantified using Extraction (Toray Industries Inc., Tokyo, Japan)."	"3D-Gene Scanner ((Toray Industries Inc., Tokyo, Japan) was used for scanning. Images were quantified using Extraction (Toray Industries Inc., Tokyo, Japan)."	"3D-Gene Scanner ((Toray Industries Inc., Tokyo, Japan) was used for scanning. Images were quantified using Extraction (Toray Industries Inc., Tokyo, Japan)."	"3D-Gene Scanner ((Toray Industries Inc., Tokyo, Japan) was used for scanning. Images were quantified using Extraction (Toray Industries Inc., Tokyo, Japan)."	"3D-Gene Scanner ((Toray Industries Inc., Tokyo, Japan) was used for scanning. Images were quantified using Extraction (Toray Industries Inc., Tokyo, Japan)."	"3D-Gene Scanner ((Toray Industries Inc., Tokyo, Japan) was used for scanning. Images were quantified using Extraction (Toray Industries Inc., Tokyo, Japan)."	"3D-Gene Scanner ((Toray Industries Inc., Tokyo, Japan) was used for scanning. Images were quantified using Extraction (Toray Industries Inc., Tokyo, Japan)."	"3D-Gene Scanner ((Toray Industries Inc., Tokyo, Japan) was used for scanning. Images were quantified using Extraction (Toray Industries Inc., Tokyo, Japan)."	"3D-Gene Scanner ((Toray Industries Inc., Tokyo, Japan) was used for scanning. Images were quantified using Extraction (Toray Industries Inc., Tokyo, Japan)."	"3D-Gene Scanner ((Toray Industries Inc., Tokyo, Japan) was used for scanning. Images were quantified using Extraction (Toray Industries Inc., Tokyo, Japan)."	"3D-Gene Scanner ((Toray Industries Inc., Tokyo, Japan) was used for scanning. Images were quantified using Extraction (Toray Industries Inc., Tokyo, Japan)."	"3D-Gene Scanner ((Toray Industries Inc., Tokyo, Japan) was used for scanning. Images were quantified using Extraction (Toray Industries Inc., Tokyo, Japan)."	"3D-Gene Scanner ((Toray Industries Inc., Tokyo, Japan) was used for scanning. Images were quantified using Extraction (Toray Industries Inc., Tokyo, Japan)."	"3D-Gene Scanner ((Toray Industries Inc., Tokyo, Japan) was used for scanning. Images were quantified using Extraction (Toray Industries Inc., Tokyo, Japan)."	"3D-Gene Scanner ((Toray Industries Inc., Tokyo, Japan) was used for scanning. Images were quantified using Extraction (Toray Industries Inc., Tokyo, Japan)."	"3D-Gene Scanner ((Toray Industries Inc., Tokyo, Japan) was used for scanning. Images were quantified using Extraction (Toray Industries Inc., Tokyo, Japan)."	"3D-Gene Scanner ((Toray Industries Inc., Tokyo, Japan) was used for scanning. Images were quantified using Extraction (Toray Industries Inc., Tokyo, Japan)."	"3D-Gene Scanner ((Toray Industries Inc., Tokyo, Japan) was used for scanning. Images were quantified using Extraction (Toray Industries Inc., Tokyo, Japan)."	"3D-Gene Scanner ((Toray Industries Inc., Tokyo, Japan) was used for scanning. Images were quantified using Extraction (Toray Industries Inc., Tokyo, Japan)."	"3D-Gene Scanner ((Toray Industries Inc., Tokyo, Japan) was used for scanning. Images were quantified using Extraction (Toray Industries Inc., Tokyo, Japan)."	"3D-Gene Scanner ((Toray Industries Inc., Tokyo, Japan) was used for scanning. Images were quantified using Extraction (Toray Industries Inc., Tokyo, Japan)."	"3D-Gene Scanner ((Toray Industries Inc., Tokyo, Japan) was used for scanning. Images were quantified using Extraction (Toray Industries Inc., Tokyo, Japan)."	"3D-Gene Scanner ((Toray Industries Inc., Tokyo, Japan) was used for scanning. Images were quantified using Extraction (Toray Industries Inc., Tokyo, Japan)."	"3D-Gene Scanner ((Toray Industries Inc., Tokyo, Japan) was used for scanning. Images were quantified using Extraction (Toray Industries Inc., Tokyo, Japan)."	"3D-Gene Scanner ((Toray Industries Inc., Tokyo, Japan) was used for scanning. Images were quantified using Extraction (Toray Industries Inc., Tokyo, Japan)."	"3D-Gene Scanner ((Toray Industries Inc., Tokyo, Japan) was used for scanning. Images were quantified using Extraction (Toray Industries Inc., Tokyo, Japan)."	"3D-Gene Scanner ((Toray Industries Inc., Tokyo, Japan) was used for scanning. Images were quantified using Extraction (Toray Industries Inc., Tokyo, Japan)."	"3D-Gene Scanner ((Toray Industries Inc., Tokyo, Japan) was used for scanning. Images were quantified using Extraction (Toray Industries Inc., Tokyo, Japan)."	"3D-Gene Scanner ((Toray Industries Inc., Tokyo, Japan) was used for scanning. Images were quantified using Extraction (Toray Industries Inc., Tokyo, Japan)."	"3D-Gene Scanner ((Toray Industries Inc., Tokyo, Japan) was used for scanning. Images were quantified using Extraction (Toray Industries Inc., Tokyo, Japan)."	"3D-Gene Scanner ((Toray Industries Inc., Tokyo, Japan) was used for scanning. Images were quantified using Extraction (Toray Industries Inc., Tokyo, Japan)."	"3D-Gene Scanner ((Toray Industries Inc., Tokyo, Japan) was used for scanning. Images were quantified using Extraction (Toray Industries Inc., Tokyo, Japan)."	"3D-Gene Scanner ((Toray Industries Inc., Tokyo, Japan) was used for scanning. Images were quantified using Extraction (Toray Industries Inc., Tokyo, Japan)."	"3D-Gene Scanner ((Toray Industries Inc., Tokyo, Japan) was used for scanning. Images were quantified using Extraction (Toray Industries Inc., Tokyo, Japan)."	"3D-Gene Scanner ((Toray Industries Inc., Tokyo, Japan) was used for scanning. Images were quantified using Extraction (Toray Industries Inc., Tokyo, Japan)."	"3D-Gene Scanner ((Toray Industries Inc., Tokyo, Japan) was used for scanning. Images were quantified using Extraction (Toray Industries Inc., Tokyo, Japan)."	"3D-Gene Scanner ((Toray Industries Inc., Tokyo, Japan) was used for scanning. Images were quantified using Extraction (Toray Industries Inc., Tokyo, Japan)."	"3D-Gene Scanner ((Toray Industries Inc., Tokyo, Japan) was used for scanning. Images were quantified using Extraction (Toray Industries Inc., Tokyo, Japan)."
!Sample_data_processing	"The raw data of each spot was normalized by substitution with a mean intensity of the background signal determined by all negative control 2 spots’ signal intensities of 95% confidence intervals. To normalize the signals across different microarrays, the global median normalization method was used, and the median of the distribution was set at 25."	"The raw data of each spot was normalized by substitution with a mean intensity of the background signal determined by all negative control 2 spots’ signal intensities of 95% confidence intervals. To normalize the signals across different microarrays, the global median normalization method was used, and the median of the distribution was set at 25."	"The raw data of each spot was normalized by substitution with a mean intensity of the background signal determined by all negative control 2 spots’ signal intensities of 95% confidence intervals. To normalize the signals across different microarrays, the global median normalization method was used, and the median of the distribution was set at 25."	"The raw data of each spot was normalized by substitution with a mean intensity of the background signal determined by all negative control 2 spots’ signal intensities of 95% confidence intervals. To normalize the signals across different microarrays, the global median normalization method was used, and the median of the distribution was set at 25."	"The raw data of each spot was normalized by substitution with a mean intensity of the background signal determined by all negative control 2 spots’ signal intensities of 95% confidence intervals. To normalize the signals across different microarrays, the global median normalization method was used, and the median of the distribution was set at 25."	"The raw data of each spot was normalized by substitution with a mean intensity of the background signal determined by all negative control 2 spots’ signal intensities of 95% confidence intervals. To normalize the signals across different microarrays, the global median normalization method was used, and the median of the distribution was set at 25."	"The raw data of each spot was normalized by substitution with a mean intensity of the background signal determined by all negative control 2 spots’ signal intensities of 95% confidence intervals. To normalize the signals across different microarrays, the global median normalization method was used, and the median of the distribution was set at 25."	"The raw data of each spot was normalized by substitution with a mean intensity of the background signal determined by all negative control 2 spots’ signal intensities of 95% confidence intervals. To normalize the signals across different microarrays, the global median normalization method was used, and the median of the distribution was set at 25."	"The raw data of each spot was normalized by substitution with a mean intensity of the background signal determined by all negative control 2 spots’ signal intensities of 95% confidence intervals. To normalize the signals across different microarrays, the global median normalization method was used, and the median of the distribution was set at 25."	"The raw data of each spot was normalized by substitution with a mean intensity of the background signal determined by all negative control 2 spots’ signal intensities of 95% confidence intervals. To normalize the signals across different microarrays, the global median normalization method was used, and the median of the distribution was set at 25."	"The raw data of each spot was normalized by substitution with a mean intensity of the background signal determined by all negative control 2 spots’ signal intensities of 95% confidence intervals. To normalize the signals across different microarrays, the global median normalization method was used, and the median of the distribution was set at 25."	"The raw data of each spot was normalized by substitution with a mean intensity of the background signal determined by all negative control 2 spots’ signal intensities of 95% confidence intervals. To normalize the signals across different microarrays, the global median normalization method was used, and the median of the distribution was set at 25."	"The raw data of each spot was normalized by substitution with a mean intensity of the background signal determined by all negative control 2 spots’ signal intensities of 95% confidence intervals. To normalize the signals across different microarrays, the global median normalization method was used, and the median of the distribution was set at 25."	"The raw data of each spot was normalized by substitution with a mean intensity of the background signal determined by all negative control 2 spots’ signal intensities of 95% confidence intervals. To normalize the signals across different microarrays, the global median normalization method was used, and the median of the distribution was set at 25."	"The raw data of each spot was normalized by substitution with a mean intensity of the background signal determined by all negative control 2 spots’ signal intensities of 95% confidence intervals. To normalize the signals across different microarrays, the global median normalization method was used, and the median of the distribution was set at 25."	"The raw data of each spot was normalized by substitution with a mean intensity of the background signal determined by all negative control 2 spots’ signal intensities of 95% confidence intervals. To normalize the signals across different microarrays, the global median normalization method was used, and the median of the distribution was set at 25."	"The raw data of each spot was normalized by substitution with a mean intensity of the background signal determined by all negative control 2 spots’ signal intensities of 95% confidence intervals. To normalize the signals across different microarrays, the global median normalization method was used, and the median of the distribution was set at 25."	"The raw data of each spot was normalized by substitution with a mean intensity of the background signal determined by all negative control 2 spots’ signal intensities of 95% confidence intervals. To normalize the signals across different microarrays, the global median normalization method was used, and the median of the distribution was set at 25."	"The raw data of each spot was normalized by substitution with a mean intensity of the background signal determined by all negative control 2 spots’ signal intensities of 95% confidence intervals. To normalize the signals across different microarrays, the global median normalization method was used, and the median of the distribution was set at 25."	"The raw data of each spot was normalized by substitution with a mean intensity of the background signal determined by all negative control 2 spots’ signal intensities of 95% confidence intervals. To normalize the signals across different microarrays, the global median normalization method was used, and the median of the distribution was set at 25."	"The raw data of each spot was normalized by substitution with a mean intensity of the background signal determined by all negative control 2 spots’ signal intensities of 95% confidence intervals. To normalize the signals across different microarrays, the global median normalization method was used, and the median of the distribution was set at 25."	"The raw data of each spot was normalized by substitution with a mean intensity of the background signal determined by all negative control 2 spots’ signal intensities of 95% confidence intervals. To normalize the signals across different microarrays, the global median normalization method was used, and the median of the distribution was set at 25."	"The raw data of each spot was normalized by substitution with a mean intensity of the background signal determined by all negative control 2 spots’ signal intensities of 95% confidence intervals. To normalize the signals across different microarrays, the global median normalization method was used, and the median of the distribution was set at 25."	"The raw data of each spot was normalized by substitution with a mean intensity of the background signal determined by all negative control 2 spots’ signal intensities of 95% confidence intervals. To normalize the signals across different microarrays, the global median normalization method was used, and the median of the distribution was set at 25."	"The raw data of each spot was normalized by substitution with a mean intensity of the background signal determined by all negative control 2 spots’ signal intensities of 95% confidence intervals. To normalize the signals across different microarrays, the global median normalization method was used, and the median of the distribution was set at 25."	"The raw data of each spot was normalized by substitution with a mean intensity of the background signal determined by all negative control 2 spots’ signal intensities of 95% confidence intervals. To normalize the signals across different microarrays, the global median normalization method was used, and the median of the distribution was set at 25."	"The raw data of each spot was normalized by substitution with a mean intensity of the background signal determined by all negative control 2 spots’ signal intensities of 95% confidence intervals. To normalize the signals across different microarrays, the global median normalization method was used, and the median of the distribution was set at 25."	"The raw data of each spot was normalized by substitution with a mean intensity of the background signal determined by all negative control 2 spots’ signal intensities of 95% confidence intervals. To normalize the signals across different microarrays, the global median normalization method was used, and the median of the distribution was set at 25."	"The raw data of each spot was normalized by substitution with a mean intensity of the background signal determined by all negative control 2 spots’ signal intensities of 95% confidence intervals. To normalize the signals across different microarrays, the global median normalization method was used, and the median of the distribution was set at 25."	"The raw data of each spot was normalized by substitution with a mean intensity of the background signal determined by all negative control 2 spots’ signal intensities of 95% confidence intervals. To normalize the signals across different microarrays, the global median normalization method was used, and the median of the distribution was set at 25."	"The raw data of each spot was normalized by substitution with a mean intensity of the background signal determined by all negative control 2 spots’ signal intensities of 95% confidence intervals. To normalize the signals across different microarrays, the global median normalization method was used, and the median of the distribution was set at 25."	"The raw data of each spot was normalized by substitution with a mean intensity of the background signal determined by all negative control 2 spots’ signal intensities of 95% confidence intervals. To normalize the signals across different microarrays, the global median normalization method was used, and the median of the distribution was set at 25."	"The raw data of each spot was normalized by substitution with a mean intensity of the background signal determined by all negative control 2 spots’ signal intensities of 95% confidence intervals. To normalize the signals across different microarrays, the global median normalization method was used, and the median of the distribution was set at 25."	"The raw data of each spot was normalized by substitution with a mean intensity of the background signal determined by all negative control 2 spots’ signal intensities of 95% confidence intervals. To normalize the signals across different microarrays, the global median normalization method was used, and the median of the distribution was set at 25."	"The raw data of each spot was normalized by substitution with a mean intensity of the background signal determined by all negative control 2 spots’ signal intensities of 95% confidence intervals. To normalize the signals across different microarrays, the global median normalization method was used, and the median of the distribution was set at 25."	"The raw data of each spot was normalized by substitution with a mean intensity of the background signal determined by all negative control 2 spots’ signal intensities of 95% confidence intervals. To normalize the signals across different microarrays, the global median normalization method was used, and the median of the distribution was set at 25."	"The raw data of each spot was normalized by substitution with a mean intensity of the background signal determined by all negative control 2 spots’ signal intensities of 95% confidence intervals. To normalize the signals across different microarrays, the global median normalization method was used, and the median of the distribution was set at 25."	"The raw data of each spot was normalized by substitution with a mean intensity of the background signal determined by all negative control 2 spots’ signal intensities of 95% confidence intervals. To normalize the signals across different microarrays, the global median normalization method was used, and the median of the distribution was set at 25."	"The raw data of each spot was normalized by substitution with a mean intensity of the background signal determined by all negative control 2 spots’ signal intensities of 95% confidence intervals. To normalize the signals across different microarrays, the global median normalization method was used, and the median of the distribution was set at 25."	"The raw data of each spot was normalized by substitution with a mean intensity of the background signal determined by all negative control 2 spots’ signal intensities of 95% confidence intervals. To normalize the signals across different microarrays, the global median normalization method was used, and the median of the distribution was set at 25."	"The raw data of each spot was normalized by substitution with a mean intensity of the background signal determined by all negative control 2 spots’ signal intensities of 95% confidence intervals. To normalize the signals across different microarrays, the global median normalization method was used, and the median of the distribution was set at 25."	"The raw data of each spot was normalized by substitution with a mean intensity of the background signal determined by all negative control 2 spots’ signal intensities of 95% confidence intervals. To normalize the signals across different microarrays, the global median normalization method was used, and the median of the distribution was set at 25."	"The raw data of each spot was normalized by substitution with a mean intensity of the background signal determined by all negative control 2 spots’ signal intensities of 95% confidence intervals. To normalize the signals across different microarrays, the global median normalization method was used, and the median of the distribution was set at 25."	"The raw data of each spot was normalized by substitution with a mean intensity of the background signal determined by all negative control 2 spots’ signal intensities of 95% confidence intervals. To normalize the signals across different microarrays, the global median normalization method was used, and the median of the distribution was set at 25."	"The raw data of each spot was normalized by substitution with a mean intensity of the background signal determined by all negative control 2 spots’ signal intensities of 95% confidence intervals. To normalize the signals across different microarrays, the global median normalization method was used, and the median of the distribution was set at 25."	"The raw data of each spot was normalized by substitution with a mean intensity of the background signal determined by all negative control 2 spots’ signal intensities of 95% confidence intervals. To normalize the signals across different microarrays, the global median normalization method was used, and the median of the distribution was set at 25."	"The raw data of each spot was normalized by substitution with a mean intensity of the background signal determined by all negative control 2 spots’ signal intensities of 95% confidence intervals. To normalize the signals across different microarrays, the global median normalization method was used, and the median of the distribution was set at 25."	"The raw data of each spot was normalized by substitution with a mean intensity of the background signal determined by all negative control 2 spots’ signal intensities of 95% confidence intervals. To normalize the signals across different microarrays, the global median normalization method was used, and the median of the distribution was set at 25."	"The raw data of each spot was normalized by substitution with a mean intensity of the background signal determined by all negative control 2 spots’ signal intensities of 95% confidence intervals. To normalize the signals across different microarrays, the global median normalization method was used, and the median of the distribution was set at 25."	"The raw data of each spot was normalized by substitution with a mean intensity of the background signal determined by all negative control 2 spots’ signal intensities of 95% confidence intervals. To normalize the signals across different microarrays, the global median normalization method was used, and the median of the distribution was set at 25."	"The raw data of each spot was normalized by substitution with a mean intensity of the background signal determined by all negative control 2 spots’ signal intensities of 95% confidence intervals. To normalize the signals across different microarrays, the global median normalization method was used, and the median of the distribution was set at 25."	"The raw data of each spot was normalized by substitution with a mean intensity of the background signal determined by all negative control 2 spots’ signal intensities of 95% confidence intervals. To normalize the signals across different microarrays, the global median normalization method was used, and the median of the distribution was set at 25."	"The raw data of each spot was normalized by substitution with a mean intensity of the background signal determined by all negative control 2 spots’ signal intensities of 95% confidence intervals. To normalize the signals across different microarrays, the global median normalization method was used, and the median of the distribution was set at 25."	"The raw data of each spot was normalized by substitution with a mean intensity of the background signal determined by all negative control 2 spots’ signal intensities of 95% confidence intervals. To normalize the signals across different microarrays, the global median normalization method was used, and the median of the distribution was set at 25."	"The raw data of each spot was normalized by substitution with a mean intensity of the background signal determined by all negative control 2 spots’ signal intensities of 95% confidence intervals. To normalize the signals across different microarrays, the global median normalization method was used, and the median of the distribution was set at 25."	"The raw data of each spot was normalized by substitution with a mean intensity of the background signal determined by all negative control 2 spots’ signal intensities of 95% confidence intervals. To normalize the signals across different microarrays, the global median normalization method was used, and the median of the distribution was set at 25."	"The raw data of each spot was normalized by substitution with a mean intensity of the background signal determined by all negative control 2 spots’ signal intensities of 95% confidence intervals. To normalize the signals across different microarrays, the global median normalization method was used, and the median of the distribution was set at 25."	"The raw data of each spot was normalized by substitution with a mean intensity of the background signal determined by all negative control 2 spots’ signal intensities of 95% confidence intervals. To normalize the signals across different microarrays, the global median normalization method was used, and the median of the distribution was set at 25."	"The raw data of each spot was normalized by substitution with a mean intensity of the background signal determined by all negative control 2 spots’ signal intensities of 95% confidence intervals. To normalize the signals across different microarrays, the global median normalization method was used, and the median of the distribution was set at 25."	"The raw data of each spot was normalized by substitution with a mean intensity of the background signal determined by all negative control 2 spots’ signal intensities of 95% confidence intervals. To normalize the signals across different microarrays, the global median normalization method was used, and the median of the distribution was set at 25."	"The raw data of each spot was normalized by substitution with a mean intensity of the background signal determined by all negative control 2 spots’ signal intensities of 95% confidence intervals. To normalize the signals across different microarrays, the global median normalization method was used, and the median of the distribution was set at 25."
!Sample_platform_id	"GPL21263"	"GPL21263"	"GPL21263"	"GPL21263"	"GPL21263"	"GPL21263"	"GPL21263"	"GPL21263"	"GPL21263"	"GPL21263"	"GPL21263"	"GPL21263"	"GPL21263"	"GPL21263"	"GPL21263"	"GPL21263"	"GPL21263"	"GPL21263"	"GPL21263"	"GPL21263"	"GPL21263"	"GPL21263"	"GPL21263"	"GPL21263"	"GPL21263"	"GPL21263"	"GPL21263"	"GPL21263"	"GPL21263"	"GPL21263"	"GPL21263"	"GPL21263"	"GPL21263"	"GPL21263"	"GPL21263"	"GPL21263"	"GPL21263"	"GPL21263"	"GPL21263"	"GPL21263"	"GPL21263"	"GPL21263"	"GPL21263"	"GPL21263"	"GPL21263"	"GPL21263"	"GPL21263"	"GPL21263"	"GPL21263"	"GPL21263"	"GPL21263"	"GPL21263"	"GPL21263"	"GPL21263"	"GPL21263"	"GPL21263"	"GPL21263"	"GPL21263"	"GPL21263"	"GPL21263"	"GPL21263"
!Sample_contact_name	"AI,,Mitsuhashi"	"AI,,Mitsuhashi"	"AI,,Mitsuhashi"	"AI,,Mitsuhashi"	"AI,,Mitsuhashi"	"AI,,Mitsuhashi"	"AI,,Mitsuhashi"	"AI,,Mitsuhashi"	"AI,,Mitsuhashi"	"AI,,Mitsuhashi"	"AI,,Mitsuhashi"	"AI,,Mitsuhashi"	"AI,,Mitsuhashi"	"AI,,Mitsuhashi"	"AI,,Mitsuhashi"	"AI,,Mitsuhashi"	"AI,,Mitsuhashi"	"AI,,Mitsuhashi"	"AI,,Mitsuhashi"	"AI,,Mitsuhashi"	"AI,,Mitsuhashi"	"AI,,Mitsuhashi"	"AI,,Mitsuhashi"	"AI,,Mitsuhashi"	"AI,,Mitsuhashi"	"AI,,Mitsuhashi"	"AI,,Mitsuhashi"	"AI,,Mitsuhashi"	"AI,,Mitsuhashi"	"AI,,Mitsuhashi"	"AI,,Mitsuhashi"	"AI,,Mitsuhashi"	"AI,,Mitsuhashi"	"AI,,Mitsuhashi"	"AI,,Mitsuhashi"	"AI,,Mitsuhashi"	"AI,,Mitsuhashi"	"AI,,Mitsuhashi"	"AI,,Mitsuhashi"	"AI,,Mitsuhashi"	"AI,,Mitsuhashi"	"AI,,Mitsuhashi"	"AI,,Mitsuhashi"	"AI,,Mitsuhashi"	"AI,,Mitsuhashi"	"AI,,Mitsuhashi"	"AI,,Mitsuhashi"	"AI,,Mitsuhashi"	"AI,,Mitsuhashi"	"AI,,Mitsuhashi"	"AI,,Mitsuhashi"	"AI,,Mitsuhashi"	"AI,,Mitsuhashi"	"AI,,Mitsuhashi"	"AI,,Mitsuhashi"	"AI,,Mitsuhashi"	"AI,,Mitsuhashi"	"AI,,Mitsuhashi"	"AI,,Mitsuhashi"	"AI,,Mitsuhashi"	"AI,,Mitsuhashi"
!Sample_contact_institute	"National Cancer Center Research Institute"	"National Cancer Center Research Institute"	"National Cancer Center Research Institute"	"National Cancer Center Research Institute"	"National Cancer Center Research Institute"	"National Cancer Center Research Institute"	"National Cancer Center Research Institute"	"National Cancer Center Research Institute"	"National Cancer Center Research Institute"	"National Cancer Center Research Institute"	"National Cancer Center Research Institute"	"National Cancer Center Research Institute"	"National Cancer Center Research Institute"	"National Cancer Center Research Institute"	"National Cancer Center Research Institute"	"National Cancer Center Research Institute"	"National Cancer Center Research Institute"	"National Cancer Center Research Institute"	"National Cancer Center Research Institute"	"National Cancer Center Research Institute"	"National Cancer Center Research Institute"	"National Cancer Center Research Institute"	"National Cancer Center Research Institute"	"National Cancer Center Research Institute"	"National Cancer Center Research Institute"	"National Cancer Center Research Institute"	"National Cancer Center Research Institute"	"National Cancer Center Research Institute"	"National Cancer Center Research Institute"	"National Cancer Center Research Institute"	"National Cancer Center Research Institute"	"National Cancer Center Research Institute"	"National Cancer Center Research Institute"	"National Cancer Center Research Institute"	"National Cancer Center Research Institute"	"National Cancer Center Research Institute"	"National Cancer Center Research Institute"	"National Cancer Center Research Institute"	"National Cancer Center Research Institute"	"National Cancer Center Research Institute"	"National Cancer Center Research Institute"	"National Cancer Center Research Institute"	"National Cancer Center Research Institute"	"National Cancer Center Research Institute"	"National Cancer Center Research Institute"	"National Cancer Center Research Institute"	"National Cancer Center Research Institute"	"National Cancer Center Research Institute"	"National Cancer Center Research Institute"	"National Cancer Center Research Institute"	"National Cancer Center Research Institute"	"National Cancer Center Research Institute"	"National Cancer Center Research Institute"	"National Cancer Center Research Institute"	"National Cancer Center Research Institute"	"National Cancer Center Research Institute"	"National Cancer Center Research Institute"	"National Cancer Center Research Institute"	"National Cancer Center Research Institute"	"National Cancer Center Research Institute"	"National Cancer Center Research Institute"
!Sample_contact_address	"5-1-1, Tsukiji, Chuo-ku"	"5-1-1, Tsukiji, Chuo-ku"	"5-1-1, Tsukiji, Chuo-ku"	"5-1-1, Tsukiji, Chuo-ku"	"5-1-1, Tsukiji, Chuo-ku"	"5-1-1, Tsukiji, Chuo-ku"	"5-1-1, Tsukiji, Chuo-ku"	"5-1-1, Tsukiji, Chuo-ku"	"5-1-1, Tsukiji, Chuo-ku"	"5-1-1, Tsukiji, Chuo-ku"	"5-1-1, Tsukiji, Chuo-ku"	"5-1-1, Tsukiji, Chuo-ku"	"5-1-1, Tsukiji, Chuo-ku"	"5-1-1, Tsukiji, Chuo-ku"	"5-1-1, Tsukiji, Chuo-ku"	"5-1-1, Tsukiji, Chuo-ku"	"5-1-1, Tsukiji, Chuo-ku"	"5-1-1, Tsukiji, Chuo-ku"	"5-1-1, Tsukiji, Chuo-ku"	"5-1-1, Tsukiji, Chuo-ku"	"5-1-1, Tsukiji, Chuo-ku"	"5-1-1, Tsukiji, Chuo-ku"	"5-1-1, Tsukiji, Chuo-ku"	"5-1-1, Tsukiji, Chuo-ku"	"5-1-1, Tsukiji, Chuo-ku"	"5-1-1, Tsukiji, Chuo-ku"	"5-1-1, Tsukiji, Chuo-ku"	"5-1-1, Tsukiji, Chuo-ku"	"5-1-1, Tsukiji, Chuo-ku"	"5-1-1, Tsukiji, Chuo-ku"	"5-1-1, Tsukiji, Chuo-ku"	"5-1-1, Tsukiji, Chuo-ku"	"5-1-1, Tsukiji, Chuo-ku"	"5-1-1, Tsukiji, Chuo-ku"	"5-1-1, Tsukiji, Chuo-ku"	"5-1-1, Tsukiji, Chuo-ku"	"5-1-1, Tsukiji, Chuo-ku"	"5-1-1, Tsukiji, Chuo-ku"	"5-1-1, Tsukiji, Chuo-ku"	"5-1-1, Tsukiji, Chuo-ku"	"5-1-1, Tsukiji, Chuo-ku"	"5-1-1, Tsukiji, Chuo-ku"	"5-1-1, Tsukiji, Chuo-ku"	"5-1-1, Tsukiji, Chuo-ku"	"5-1-1, Tsukiji, Chuo-ku"	"5-1-1, Tsukiji, Chuo-ku"	"5-1-1, Tsukiji, Chuo-ku"	"5-1-1, Tsukiji, Chuo-ku"	"5-1-1, Tsukiji, Chuo-ku"	"5-1-1, Tsukiji, Chuo-ku"	"5-1-1, Tsukiji, Chuo-ku"	"5-1-1, Tsukiji, Chuo-ku"	"5-1-1, Tsukiji, Chuo-ku"	"5-1-1, Tsukiji, Chuo-ku"	"5-1-1, Tsukiji, Chuo-ku"	"5-1-1, Tsukiji, Chuo-ku"	"5-1-1, Tsukiji, Chuo-ku"	"5-1-1, Tsukiji, Chuo-ku"	"5-1-1, Tsukiji, Chuo-ku"	"5-1-1, Tsukiji, Chuo-ku"	"5-1-1, Tsukiji, Chuo-ku"
!Sample_contact_city	"Tokyo"	"Tokyo"	"Tokyo"	"Tokyo"	"Tokyo"	"Tokyo"	"Tokyo"	"Tokyo"	"Tokyo"	"Tokyo"	"Tokyo"	"Tokyo"	"Tokyo"	"Tokyo"	"Tokyo"	"Tokyo"	"Tokyo"	"Tokyo"	"Tokyo"	"Tokyo"	"Tokyo"	"Tokyo"	"Tokyo"	"Tokyo"	"Tokyo"	"Tokyo"	"Tokyo"	"Tokyo"	"Tokyo"	"Tokyo"	"Tokyo"	"Tokyo"	"Tokyo"	"Tokyo"	"Tokyo"	"Tokyo"	"Tokyo"	"Tokyo"	"Tokyo"	"Tokyo"	"Tokyo"	"Tokyo"	"Tokyo"	"Tokyo"	"Tokyo"	"Tokyo"	"Tokyo"	"Tokyo"	"Tokyo"	"Tokyo"	"Tokyo"	"Tokyo"	"Tokyo"	"Tokyo"	"Tokyo"	"Tokyo"	"Tokyo"	"Tokyo"	"Tokyo"	"Tokyo"	"Tokyo"
!Sample_contact_zip/postal_code	"104-0045"	"104-0045"	"104-0045"	"104-0045"	"104-0045"	"104-0045"	"104-0045"	"104-0045"	"104-0045"	"104-0045"	"104-0045"	"104-0045"	"104-0045"	"104-0045"	"104-0045"	"104-0045"	"104-0045"	"104-0045"	"104-0045"	"104-0045"	"104-0045"	"104-0045"	"104-0045"	"104-0045"	"104-0045"	"104-0045"	"104-0045"	"104-0045"	"104-0045"	"104-0045"	"104-0045"	"104-0045"	"104-0045"	"104-0045"	"104-0045"	"104-0045"	"104-0045"	"104-0045"	"104-0045"	"104-0045"	"104-0045"	"104-0045"	"104-0045"	"104-0045"	"104-0045"	"104-0045"	"104-0045"	"104-0045"	"104-0045"	"104-0045"	"104-0045"	"104-0045"	"104-0045"	"104-0045"	"104-0045"	"104-0045"	"104-0045"	"104-0045"	"104-0045"	"104-0045"	"104-0045"
!Sample_contact_country	"Japan"	"Japan"	"Japan"	"Japan"	"Japan"	"Japan"	"Japan"	"Japan"	"Japan"	"Japan"	"Japan"	"Japan"	"Japan"	"Japan"	"Japan"	"Japan"	"Japan"	"Japan"	"Japan"	"Japan"	"Japan"	"Japan"	"Japan"	"Japan"	"Japan"	"Japan"	"Japan"	"Japan"	"Japan"	"Japan"	"Japan"	"Japan"	"Japan"	"Japan"	"Japan"	"Japan"	"Japan"	"Japan"	"Japan"	"Japan"	"Japan"	"Japan"	"Japan"	"Japan"	"Japan"	"Japan"	"Japan"	"Japan"	"Japan"	"Japan"	"Japan"	"Japan"	"Japan"	"Japan"	"Japan"	"Japan"	"Japan"	"Japan"	"Japan"	"Japan"	"Japan"
!Sample_supplementary_file	"ftp://ftp.ncbi.nlm.nih.gov/geo/samples/GSM2578nnn/GSM2578783/suppl/GSM2578783_SH59812_Cell1.txt.gz"	"ftp://ftp.ncbi.nlm.nih.gov/geo/samples/GSM2578nnn/GSM2578784/suppl/GSM2578784_SH58Z65_Cell3.txt.gz"	"ftp://ftp.ncbi.nlm.nih.gov/geo/samples/GSM2578nnn/GSM2578785/suppl/GSM2578785_SH58Z60_Cell4.txt.gz"	"ftp://ftp.ncbi.nlm.nih.gov/geo/samples/GSM2578nnn/GSM2578786/suppl/GSM2578786_SH59812_Cell3.txt.gz"	"ftp://ftp.ncbi.nlm.nih.gov/geo/samples/GSM2578nnn/GSM2578787/suppl/GSM2578787_SH59812_Cell2.txt.gz"	"ftp://ftp.ncbi.nlm.nih.gov/geo/samples/GSM2578nnn/GSM2578788/suppl/GSM2578788_SH59811_Cell4.txt.gz"	"ftp://ftp.ncbi.nlm.nih.gov/geo/samples/GSM2578nnn/GSM2578789/suppl/GSM2578789_SH59811_Cell3.txt.gz"	"ftp://ftp.ncbi.nlm.nih.gov/geo/samples/GSM2578nnn/GSM2578790/suppl/GSM2578790_SH59811_Cell2.txt.gz"	"ftp://ftp.ncbi.nlm.nih.gov/geo/samples/GSM2578nnn/GSM2578791/suppl/GSM2578791_SH59811_Cell1.txt.gz"	"ftp://ftp.ncbi.nlm.nih.gov/geo/samples/GSM2578nnn/GSM2578792/suppl/GSM2578792_SH59809_Cell4.txt.gz"	"ftp://ftp.ncbi.nlm.nih.gov/geo/samples/GSM2578nnn/GSM2578793/suppl/GSM2578793_SH59809_Cell3.txt.gz"	"ftp://ftp.ncbi.nlm.nih.gov/geo/samples/GSM2578nnn/GSM2578794/suppl/GSM2578794_SH59809_Cell2.txt.gz"	"ftp://ftp.ncbi.nlm.nih.gov/geo/samples/GSM2578nnn/GSM2578795/suppl/GSM2578795_SH59809_Cell1.txt.gz"	"ftp://ftp.ncbi.nlm.nih.gov/geo/samples/GSM2578nnn/GSM2578796/suppl/GSM2578796_SH59808_Cell4.txt.gz"	"ftp://ftp.ncbi.nlm.nih.gov/geo/samples/GSM2578nnn/GSM2578797/suppl/GSM2578797_SH59808_Cell3.txt.gz"	"ftp://ftp.ncbi.nlm.nih.gov/geo/samples/GSM2578nnn/GSM2578798/suppl/GSM2578798_SH59808_Cell2.txt.gz"	"ftp://ftp.ncbi.nlm.nih.gov/geo/samples/GSM2578nnn/GSM2578799/suppl/GSM2578799_SH59808_Cell1.txt.gz"	"ftp://ftp.ncbi.nlm.nih.gov/geo/samples/GSM2578nnn/GSM2578800/suppl/GSM2578800_SH59807_Cell4.txt.gz"	"ftp://ftp.ncbi.nlm.nih.gov/geo/samples/GSM2578nnn/GSM2578801/suppl/GSM2578801_SH59807_Cell3.txt.gz"	"ftp://ftp.ncbi.nlm.nih.gov/geo/samples/GSM2578nnn/GSM2578802/suppl/GSM2578802_SH59807_Cell2.txt.gz"	"ftp://ftp.ncbi.nlm.nih.gov/geo/samples/GSM2578nnn/GSM2578803/suppl/GSM2578803_SH59807_Cell1.txt.gz"	"ftp://ftp.ncbi.nlm.nih.gov/geo/samples/GSM2578nnn/GSM2578804/suppl/GSM2578804_SH59806_Cell4.txt.gz"	"ftp://ftp.ncbi.nlm.nih.gov/geo/samples/GSM2578nnn/GSM2578805/suppl/GSM2578805_SH59806_Cell3.txt.gz"	"ftp://ftp.ncbi.nlm.nih.gov/geo/samples/GSM2578nnn/GSM2578806/suppl/GSM2578806_SH59806_Cell2.txt.gz"	"ftp://ftp.ncbi.nlm.nih.gov/geo/samples/GSM2578nnn/GSM2578807/suppl/GSM2578807_SH59806_Cell1.txt.gz"	"ftp://ftp.ncbi.nlm.nih.gov/geo/samples/GSM2578nnn/GSM2578808/suppl/GSM2578808_SH59805_Cell4.txt.gz"	"ftp://ftp.ncbi.nlm.nih.gov/geo/samples/GSM2578nnn/GSM2578809/suppl/GSM2578809_SH59805_Cell3.txt.gz"	"ftp://ftp.ncbi.nlm.nih.gov/geo/samples/GSM2578nnn/GSM2578810/suppl/GSM2578810_SH59805_Cell2.txt.gz"	"ftp://ftp.ncbi.nlm.nih.gov/geo/samples/GSM2578nnn/GSM2578811/suppl/GSM2578811_SH59805_Cell1.txt.gz"	"ftp://ftp.ncbi.nlm.nih.gov/geo/samples/GSM2578nnn/GSM2578812/suppl/GSM2578812_SH59804_Cell4.txt.gz"	"ftp://ftp.ncbi.nlm.nih.gov/geo/samples/GSM2578nnn/GSM2578813/suppl/GSM2578813_SH59804_Cell3.txt.gz"	"ftp://ftp.ncbi.nlm.nih.gov/geo/samples/GSM2578nnn/GSM2578814/suppl/GSM2578814_SH59804_Cell2.txt.gz"	"ftp://ftp.ncbi.nlm.nih.gov/geo/samples/GSM2578nnn/GSM2578815/suppl/GSM2578815_SH59804_Cell1.txt.gz"	"ftp://ftp.ncbi.nlm.nih.gov/geo/samples/GSM2578nnn/GSM2578816/suppl/GSM2578816_SH59803_Cell2.txt.gz"	"ftp://ftp.ncbi.nlm.nih.gov/geo/samples/GSM2578nnn/GSM2578817/suppl/GSM2578817_SH59803_Cell1.txt.gz"	"ftp://ftp.ncbi.nlm.nih.gov/geo/samples/GSM2578nnn/GSM2578818/suppl/GSM2578818_SH59801_Cell4.txt.gz"	"ftp://ftp.ncbi.nlm.nih.gov/geo/samples/GSM2578nnn/GSM2578819/suppl/GSM2578819_SH59801_Cell3.txt.gz"	"ftp://ftp.ncbi.nlm.nih.gov/geo/samples/GSM2578nnn/GSM2578820/suppl/GSM2578820_SH59801_Cell2.txt.gz"	"ftp://ftp.ncbi.nlm.nih.gov/geo/samples/GSM2578nnn/GSM2578821/suppl/GSM2578821_SH59801_Cell1.txt.gz"	"ftp://ftp.ncbi.nlm.nih.gov/geo/samples/GSM2578nnn/GSM2578822/suppl/GSM2578822_SH58Z67_Cell4.txt.gz"	"ftp://ftp.ncbi.nlm.nih.gov/geo/samples/GSM2578nnn/GSM2578823/suppl/GSM2578823_SH58Z67_Cell3.txt.gz"	"ftp://ftp.ncbi.nlm.nih.gov/geo/samples/GSM2578nnn/GSM2578824/suppl/GSM2578824_SH58Z67_Cell2.txt.gz"	"ftp://ftp.ncbi.nlm.nih.gov/geo/samples/GSM2578nnn/GSM2578825/suppl/GSM2578825_SH58Z67_Cell1.txt.gz"	"ftp://ftp.ncbi.nlm.nih.gov/geo/samples/GSM2578nnn/GSM2578826/suppl/GSM2578826_SH58Z66_Cell4.txt.gz"	"ftp://ftp.ncbi.nlm.nih.gov/geo/samples/GSM2578nnn/GSM2578827/suppl/GSM2578827_SH58Z66_Cell3.txt.gz"	"ftp://ftp.ncbi.nlm.nih.gov/geo/samples/GSM2578nnn/GSM2578828/suppl/GSM2578828_SH58Z66_Cell2.txt.gz"	"ftp://ftp.ncbi.nlm.nih.gov/geo/samples/GSM2578nnn/GSM2578829/suppl/GSM2578829_SH58Z66_Cell1.txt.gz"	"ftp://ftp.ncbi.nlm.nih.gov/geo/samples/GSM2578nnn/GSM2578830/suppl/GSM2578830_SH58Z65_Cell4.txt.gz"	"ftp://ftp.ncbi.nlm.nih.gov/geo/samples/GSM2578nnn/GSM2578831/suppl/GSM2578831_SH58Z65_Cell2.txt.gz"	"ftp://ftp.ncbi.nlm.nih.gov/geo/samples/GSM2578nnn/GSM2578832/suppl/GSM2578832_SH58Z65_Cell1.txt.gz"	"ftp://ftp.ncbi.nlm.nih.gov/geo/samples/GSM2578nnn/GSM2578833/suppl/GSM2578833_SH58Z64_Cell4.txt.gz"	"ftp://ftp.ncbi.nlm.nih.gov/geo/samples/GSM2578nnn/GSM2578834/suppl/GSM2578834_SH58Z64_Cell3.txt.gz"	"ftp://ftp.ncbi.nlm.nih.gov/geo/samples/GSM2578nnn/GSM2578835/suppl/GSM2578835_SH58Z64_Cell2.txt.gz"	"ftp://ftp.ncbi.nlm.nih.gov/geo/samples/GSM2578nnn/GSM2578836/suppl/GSM2578836_SH58Z64_Cell1.txt.gz"	"ftp://ftp.ncbi.nlm.nih.gov/geo/samples/GSM2578nnn/GSM2578837/suppl/GSM2578837_SH58Z62_Cell4.txt.gz"	"ftp://ftp.ncbi.nlm.nih.gov/geo/samples/GSM2578nnn/GSM2578838/suppl/GSM2578838_SH58Z62_Cell3.txt.gz"	"ftp://ftp.ncbi.nlm.nih.gov/geo/samples/GSM2578nnn/GSM2578839/suppl/GSM2578839_SH58Z62_Cell2.txt.gz"	"ftp://ftp.ncbi.nlm.nih.gov/geo/samples/GSM2578nnn/GSM2578840/suppl/GSM2578840_SH58Z60_Cell3.txt.gz"	"ftp://ftp.ncbi.nlm.nih.gov/geo/samples/GSM2578nnn/GSM2578841/suppl/GSM2578841_SH58Z60_Cell2.txt.gz"	"ftp://ftp.ncbi.nlm.nih.gov/geo/samples/GSM2578nnn/GSM2578842/suppl/GSM2578842_SH58Z60_Cell1.txt.gz"	"ftp://ftp.ncbi.nlm.nih.gov/geo/samples/GSM2578nnn/GSM2578843/suppl/GSM2578843_SH5X851_Cell2.txt.gz"
!Sample_data_row_count	"2565"	"2565"	"2565"	"2565"	"2565"	"2565"	"2565"	"2565"	"2565"	"2565"	"2565"	"2565"	"2565"	"2565"	"2565"	"2565"	"2565"	"2565"	"2565"	"2565"	"2565"	"2565"	"2565"	"2565"	"2565"	"2565"	"2565"	"2565"	"2565"	"2565"	"2565"	"2565"	"2565"	"2565"	"2565"	"2565"	"2565"	"2565"	"2565"	"2565"	"2565"	"2565"	"2565"	"2565"	"2565"	"2565"	"2565"	"2565"	"2565"	"2565"	"2565"	"2565"	"2565"	"2565"	"2565"	"2565"	"2565"	"2565"	"2565"	"2565"	"2565"
!series_matrix_table_begin
"ID_REF"	"GSM2578783"	"GSM2578784"	"GSM2578785"	"GSM2578786"	"GSM2578787"	"GSM2578788"	"GSM2578789"	"GSM2578790"	"GSM2578791"	"GSM2578792"	"GSM2578793"	"GSM2578794"	"GSM2578795"	"GSM2578796"	"GSM2578797"	"GSM2578798"	"GSM2578799"	"GSM2578800"	"GSM2578801"	"GSM2578802"	"GSM2578803"	"GSM2578804"	"GSM2578805"	"GSM2578806"	"GSM2578807"	"GSM2578808"	"GSM2578809"	"GSM2578810"	"GSM2578811"	"GSM2578812"	"GSM2578813"	"GSM2578814"	"GSM2578815"	"GSM2578816"	"GSM2578817"	"GSM2578818"	"GSM2578819"	"GSM2578820"	"GSM2578821"	"GSM2578822"	"GSM2578823"	"GSM2578824"	"GSM2578825"	"GSM2578826"	"GSM2578827"	"GSM2578828"	"GSM2578829"	"GSM2578830"	"GSM2578831"	"GSM2578832"	"GSM2578833"	"GSM2578834"	"GSM2578835"	"GSM2578836"	"GSM2578837"	"GSM2578838"	"GSM2578839"	"GSM2578840"	"GSM2578841"	"GSM2578842"	"GSM2578843"
"MIMAT0000062"	768.9074235	811.8547764	304.4568123	1461.368928	1135.343861	977.0751412	1200.580242	428.6557776	1149.453441	313.9711487	1221.630667	1065.826014	1230.491733	1109.289055	1855.093638	1355.781015	3244.291588	2507.753819	1497.333894	2192.584689	1237.164809	2507.858912	489.9476185	794.5357428	445.4227335	730.9988654	644.7873773	902.82569	770.0404111	1743.759702	662.9139265	1618.500303	1471.447768	1113.804336	844.2437441	1724.881684	1480.542635	1869.480427	1522.585731	1527.195164	1215.084875	861.6569497	1032.111446	2046.982392	614.3200479	1689.38503	279.0346045	1998.866907	1109.263992	2121.010031	544.819837	712.7828187	587.5317417	1356.013497	838.6564872	2044.385633	2844.318419	315.1307207	1501.021254	677.9134669	2419.943298
"MIMAT0000063"	670.2152936	727.8261708	248.4256793	1326.579642	1016.139016	878.725548	1071.583478	388.293178	1056.926875	324.3363973	1213.446487	924.4068687	1056.423409	1060.475574	1453.885148	1333.343077	2667.690305	1893.935339	1237.061737	2073.447847	1078.099181	1146.267524	431.8697617	620.0465824	389.4492867	604.5064348	346.9864383	723.2682443	713.9966728	1624.977102	471.6610479	1547.674805	1348.042141	1034.500298	733.8343604	1775.954343	1456.989093	1721.973797	1224.781736	1280.135703	1113.334649	829.9178854	819.9191475	1847.127128	424.5830491	1515.577715	257.7285622	1900.773279	985.8941069	1932.061462	581.5060371	581.4902247	495.9708725	1039.866771	750.7752763	1777.97739	2683.95817	252.7021624	1330.21125	493.2106826	1847.812285
"MIMAT0000064"	607.7801269	574.0243454	375.698896	1135.924376	772.4578863	789.5402389	824.5425866	328.2454939	844.130644	228.1869787	980.19345	784.6707955	1100.764328	1256.807399	1362.489183	1089.091353	2697.004733	1861.302188	778.4164394	1489.761456	898.4043868	1722.076488	331.7600882	446.5306777	330.7298896	525.4772808	344.8265848	563.0788759	596.9924411	1148.1979	425.8110239	1100.854158	1068.13833	795.7357556	558.7328871	1590.378044	1021.148968	1127.645363	1187.854745	1198.979977	995.0731793	748.4420232	767.6356157	1806.721326	385.7336684	1102.743326	183.1504032	1403.845303	734.040285	1502.335451	610.5284476	586.0247688	412.9083133	997.8042694	1095.985309	1682.512637	1679.014013	211.1869548	730.4940127	466.7345627	1737.731088
"MIMAT0000065"	455.4451182	546.2967618	361.6373938	859.918728	684.0709086	621.7496013	690.9528646	261.0956761	659.4143005	183.257773	813.8429383	674.455539	879.4895819	1015.62264	1085.843802	992.4481911	2201.967868	1675.588455	880.9765857	1421.829455	793.6502694	1789.259514	317.0894944	513.1246649	314.7582367	517.1295805	419.5181038	571.5586077	495.5005786	1073.125112	463.5266074	1100.978118	1027.211276	697.3993171	499.710024	1314.848227	907.2138913	1150.614065	1043.792799	1381.178023	848.9251424	640.5884382	706.7533619	1561.696481	372.292699	973.2569192	166.0553525	1299.555281	743.5085858	1350.650043	514.730691	579.7753474	390.5262506	884.5973982	920.8389797	1594.01198	1996.354333	223.1723483	1063.541485	487.2864595	1751.764671
"MIMAT0000066"	171.2439543	252.7033288	146.8886518	296.4546164	271.1287418	215.7752554	300.0373565	85.05765314	230.3319091	58.3012556	327.9529874	274.3821571	342.3178697	399.6596987	476.9263801	416.0922614	862.0427941	638.323934	435.2859966	489.0245348	366.4010462	843.7223593	141.9861338	177.8353927	125.4218327	242.6213473	155.3553869	246.2122907	218.2072224	469.5946292	188.2687322	379.7906204	410.8819583	321.0841607	239.5622202	536.9459974	419.9816818	536.2286046	416.6835915	621.0589905	324.7114576	243.1338533	305.6231065	587.5849596	204.1031583	463.5621772	64.27985661	526.7376767	385.9757147	617.5761156	254.9957146	319.3661487	155.3587452	424.3071948	538.9410278	864.9168122	788.1375562	119.0396356	492.6189728	231.4647572	784.1400191
"MIMAT0000067"	360.2491266	532.9926877	447.914561	638.0415771	595.3038933	407.4578294	541.7072637	174.8599575	517.5789361	111.3382949	634.2350205	561.8774326	722.7437616	752.8371904	916.4114495	808.4863191	1672.798026	1279.559133	881.179489	1154.667169	708.7596784	1349.220095	310.6828951	507.1103539	274.7119672	493.0499393	370.9916534	581.3544383	436.4236223	983.2114162	483.5553998	1074.976509	849.9733545	665.6377048	498.6444109	1042.803636	796.9473758	1059.68221	918.5067236	1187.4327	646.063732	425.9425297	558.0166307	1193.602403	350.9171811	878.1972962	124.217015	1034.329185	728.7478734	1103.913891	505.1666437	639.7622982	357.45185	784.8910658	1112.025801	1394.727967	1383.440338	214.0685967	946.4345197	506.3823727	1404.314937
"MIMAT0000068"	30.78517557	203.2551228	75.56086329	56.64696788	38.55198154	27.17776582	21.47455165	11.68655234	51.16919823	8.901994956	42.69969035	37.94095145	70.73370212	52.58482568	87.03595123	57.92585811	95.9143991	127.8489981	166.5349062	211.8999689	76.08304401	94.93263558	34.01084364	105.9083947	58.31528616	56.31318782	78.6127821	117.4375685	45.29014314	139.3999858	74.1365741	371.5832647	145.3270587	122.448285	67.94269716	148.4580667	192.0988678	178.7345836	160.5224514	196.1082552	105.6808771	52.67508371	68.63039411	207.1953544	104.5159017	94.04281859	26.10717555	218.9959415	118.5760815	170.7672713	61.27691682	73.78312716	71.12267947	80.36084865	100.3833415	203.5195001	140.0062229	28.25460483	78.87894847	57.40751614	203.9635531
"MIMAT0000069"	161.5846193	713.6785339	359.7003607	325.2708021	221.9000017	176.2108415	134.2691411	80.68132166	261.2689056	52.26531712	236.7530834	218.4756951	383.2914442	346.3440106	408.3958845	355.1868138	547.4340308	534.0340461	1093.417299	799.770591	425.6195088	441.8086851	140.9804281	471.5315358	354.1422094	326.0292976	454.556311	483.2703854	248.8311905	657.9027134	519.9695018	1233.883635	647.3375395	445.4130471	396.5749408	480.8694637	704.2517299	635.0785555	619.8119167	901.1392745	470.2886424	218.3812366	432.0909468	776.6091889	394.0683323	394.1385644	109.1216078	700.8428444	461.9087303	634.1100317	272.7811879	356.2586002	365.8157113	407.4104428	418.2318383	698.7493068	607.2242598	195.3496453	399.2773556	329.1936667	892.3688906
"MIMAT0000070"	152.2905743	142.4588275	227.9352729	214.5257084	184.6167896	109.4305409	87.50721147	55.81042098	188.0725084	33.50727199	112.300622	157.3644092	358.101481	202.8647365	205.0400537	165.7422145	256.5256141	201.3440873	150.043997	176.7637266	86.24976636	193.08656	96.51842877	197.9130644	293.0690288	129.2242031	1026.534388	126.2966899	47.56439548	113.9436332	1059.966745	211.9016983	227.4678899	155.5869131	108.2262515	96.66046899	96.43359631	133.1445877	124.0698275	635.4576627	535.8662439	127.0289728	144.4378139	134.271402	127.6830863	156.0804227	55.78341378	104.9158845	197.6075026	134.2323251	89.57171443	324.1610578	238.5741351	205.6525323	165.3442162	172.3503911	282.5011272	168.9985704	522.3600702	370.696608	448.7594947
"MIMAT0000071"	13.60645673	10.59087265	13.75415833	21.40716727	12.76878041	9.005863334	7.860057992	7.090947134	18.49772789	5.386903461	8.567111514	16.69371711	27.90569792	16.59077629	19.00485339	16.60928127	20.07071121	17.22894303	12.8935365	17.49893173	8.252888646	17.53653894	8.538170368	24.10849306	22.53810209	11.11346456	54.5606912	11.08071527	5.831212411	14.25073442	53.30844336	23.68572719	26.73536069	13.07408082	10.01239538	12.95617527	13.02972533	13.28101372	13.18235779	31.66237083	30.13876431	12.86566983	11.95002697	11.15252021	12.64482881	14.00521964	7.250488724	9.879916366	15.94237801	11.91466705	7.200735384	16.89209813	17.25546827	18.04517672	16.07170081	11.16444365	18.14268607	11.34844745	31.00828026	20.15084554	23.49131319
"MIMAT0000072"	3.647051553	16.20201332	15.9788459						3.768574031			7.85907343	9.100251902	5.371332123	3.64556396	4.314971097		4.734843447	7.924162894	10.63341489	4.520519609	10.24411976	7.154357387	21.36849934	34.58560199	7.05706082	96.22526756	8.189159526		9.561596514	81.59838482	7.869522672	20.51474924	4.47103225	4.966375459	4.319854624	5.225950892	6.600106286	6.079783952	33.05261116	17.57667486	9.063273514	5.532311167	4.122147591	7.846418146	5.404032339	4.059374895	4.887102251	5.727080115	5.960559159	2.710181988	26.35242982	20.61168707	10.30014503	5.132873922	11.42535028	8.635775761	17.49829422	41.0443814	16.51084358	29.87560257
"MIMAT0000073"	13.39286494	33.85889078	31.98203797	23.79759125	11.88168473	10.91588105	7.207231034	3.307352081	25.8710831		8.792104663	15.7120265	37.00427321	25.58162171	38.90518998	16.99894374	32.47265677	29.22216851	18.79182003	23.79416827	13.44059283	29.89088572	13.51239711	59.53194734	42.47476285	15.80386507	102.0718235	18.99722466	2.875162119	28.54425316	105.6436481	26.03901612	30.61564314	16.67308296	7.527642195	18.62347315	19.56849874	19.84921202	24.30607878	68.13065096	47.09906467	19.37311408	18.74575596	18.54800185	21.25198991	18.4963402	6.510749053	18.29503483	20.36304242	22.44114036	14.28448141	39.68188794	27.90291741	39.7982135	17.81848214	36.20130307	32.66250474	22.4590434	59.9828732	43.40768208	61.14167804
"MIMAT0000074"	96.93184918	145.3622971	160.3667046	234.8892448	143.1000008	69.1339309	51.83007671	36.23185234	227.8533566	24.30966442	87.97417145	101.6710069	327.7861451	212.5081089	273.2294604	161.8934243	301.2571021	254.313481	115.5223701	163.4384873	85.37263612	150.2807433	54.78639418	237.8610321	176.0126197	82.22249216	454.5422867	111.0939869	30.84745645	140.6914596	448.487343	160.1324753	153.1769643	121.1294904	52.26477025	126.4780082	106.9551972	121.9558917	145.0626309	322.7568946	310.9233837	96.66208108	115.075544	104.0864686	94.13194132	125.9198695	36.91914679	93.22445011	155.0919285	115.9591638	74.60976956	158.8399537	140.5054411	197.0997927	114.3936921	184.8047368	237.3841054	92.28971306	261.4344626	213.0527324	301.0699134
"MIMAT0000075"	160.1350825	117.6157376	195.9097102	219.4553586	194.546942	96.52791225	80.24276541	46.32974225	189.7537169	31.30196094	102.9529019	138.953192	364.7997266	208.3997701	216.4607971	161.6520477	275.8732449	223.3250838	126.7621118	131.2220872	66.78973405	149.4828939	69.53622761	171.9919369	221.2638507	100.7875938	841.5177673	111.5938388	48.80791063	93.1526883	800.141748	207.9045523	195.1560443	122.4502737	80.96405115	74.31201384	78.91009916	99.52889024	106.5851199	562.3630544	549.3778298	112.3685784	121.0791204	104.7914421	105.835145	128.8631652	44.10178907	85.09785751	175.3467388	117.9460874	88.43931797	263.4924796	200.5168096	170.3952955	126.3129995	148.4586244	262.6261629	124.9708954	464.7051684	347.3186762	346.0536593
"MIMAT0000076"	136.8965862	926.9466798	1460.48711	164.3607528	130.8240989	181.9664736	240.3086858	52.39175588	124.5891382	44.70448383	164.1874413	248.919422	492.5882708	276.7589808	433.7935443	342.0480332	679.4831718	481.360966	3158.573558	2791.201098	1253.166518	1090.985028	2909.701152	961.5706068	1050.448678	1369.553829	728.219105	3091.334614	504.1939764	3439.644286	1230.832383	9207.336073	3295.543515	1838.245638	983.3733528	1054.926028	3252.195854	2864.188435	2425.948869	3372.765729	1526.809373	1289.730644	974.5629971	2144.826815	4277.618188	1518.490123	443.5481765	1915.011176	2521.917722	3002.240848	1682.040555	1905.043012	1174.571288	2851.139557	1314.303137	5942.702559	2749.029707	851.5894529	2544.375984	2819.12409	7128.288661
"MIMAT0000077"	13.92453476	81.28151164	87.23877432	23.51461665	22.59487951	25.14381817	30.10806311	11.02565543	21.69060082	9.322829228	32.89843616	41.38888524	47.35056937	24.43015282	82.76764198	52.93925068	82.761195	76.32173674	227.4156775	344.4686459	83.67724189	81.53833532	56.36147238	86.88834296	91.65570465	118.6691309	53.20781409	156.6458232	83.16993175	282.0871586	70.31877315	223.2233022	209.4894025	130.6540159	68.79844397	82.67958927	232.846644	250.4400852	281.9536143	181.9705745	66.81655601	73.54480929	80.05607856	168.6292629	103.8556274	111.82688	26.56531057	224.9105679	108.3539691	229.0889504	75.57188013	98.58224837	95.61564633	154.5301309	123.2018036	454.9895731	181.4993331	55.69498041	202.7325318	73.55619398	374.5803097
"MIMAT0000078"	194.14684	291.8991273	514.2485956	382.4525458	250.4919823	283.0709407	270.0373601	108.370733	267.6800662	81.79936872	279.3708136	305.2166311	405.9639483	464.1233394	580.1924052	451.8218944	943.6284209	525.7679137	1233.671345	980.1863795	520.5080696	404.1021176	164.8610922	477.6018923	375.5572737	392.0856768	807.9908124	636.2753781	336.7845855	908.0892199	467.1274289	947.2688022	1004.637199	645.4909885	414.9056163	413.0858519	794.8841268	783.1023464	980.3792408	2398.117293	458.19418	489.2394481	400.3810771	936.6439762	470.918608	545.8586915	123.5752473	677.9613771	708.9022686	936.4340513	332.1011822	670.236807	511.5309384	789.958085	688.6754064	1108.842733	826.2528503	322.0134982	1347.226454	353.9454147	1501.59086
"MIMAT0000079"				3.088310747	3.143983381				1.971297088		6.107709402	3.767537262		8.020337666			11.3781434	3.950418803		3.576090575	3.273496438	1.028143084		1.781783333		3.039179793	3.183978126	1.733645378		8.289185731		5.495102396	5.077199888			2.698274654	3.363445097	3.391986059	3.022534648	1.684240599	2.511029475					3.286582609		2.72141172	4.594008041	4.314064792				4.527298868	2.24348759	4.53777543	4.66141109	2.052979596	4.607993711		3.95437186
"MIMAT0000080"	2533.721071	3455.201389	2850.572338	4526.289578	2498.203368	2333.730985	3177.204729	2520.900699	3718.175932	2281.920139	3484.641924	3867.673731	3825.397566	4260.797139	2721.11416	2212.098076	2865.025147	3578.209217	2891.724933	4847.005052	3686.147872	2790.97355	3644.718365	3787.918347	2931.065523	2631.94474	3397.62118	4318.597699	2515.989869	3445.945622	2749.894502	2911.614369	3190.556476	3449.416146	3514.716994	2759.235983	4687.803893	3998.4246	3652.612379	3976.888451	2941.377704	2710.257445	2647.314096	2953.282469	3434.105562	4226.37794	2753.906019	2779.545368	3395.717296	3025.100044	2768.351848	3648.439115	3467.220591	3042.326665	3054.586335	3081.04958	2417.378371	4115.3376	3301.058083	2452.729037	2812.142193
"MIMAT0000081"	34.29547054	74.83371851	59.84360039	43.5228558	33.12125293	28.9710102	20.9030065	13.16725407	34.49914936	9.125105865	23.20936356	54.11822265	55.57001208	42.28589937	56.11530279	40.08115784	73.38413916	51.0896151	107.5559271	103.5530342	57.77141854	86.92013251	107.0270404	96.80055826	51.14629745	68.58054192	70.57695412	71.48288365	35.55252102	63.28785801	66.22215602	82.59302318	87.18010695	50.58475019	49.64921796	76.79965804	70.42975035	70.22284581	59.28836856	97.34034714	63.60420151	67.43018222	54.22784325	92.46079572	54.1188725	56.74978936	17.11307367	81.23402206	45.92568079	64.44554714	41.09274584	102.8781302	46.93521431	72.97341301	72.41121357	73.69094514	71.68076796	54.9807014	90.84548496	43.0943909	123.5918439
"MIMAT0000082"	501.657402	305.1870663	413.0973674	1471.415104	847.8432952	724.6426147	602.1612993	252.8267235	1005.21522	178.5781482	795.3849415	608.2684116	1071.917535	1672.359692	1738.807735	1274.232978	3279.628555	1731.88095	929.4087922	1021.032478	656.9851323	559.3876382	198.9049884	709.3501111	283.3764691	552.06596	319.6838356	794.020748	392.9760531	1108.716891	594.0503736	1596.04203	892.2713357	637.4666296	625.7229276	854.9423225	817.2445808	969.0316318	1540.401002	1192.108762	890.5263284	429.3552317	691.3546587	1636.432421	405.1448462	848.6734455	164.3381694	896.5073551	657.3865947	1052.447761	464.1737203	393.381084	394.1525751	658.869031	943.5870522	1497.639884	1524.822356	184.8434562	493.9637815	490.0239637	1330.108496
"MIMAT0000083"	77.78039129	93.5220587	102.1675411	242.090172	129.8258179	109.9697423	97.07786216	37.9067973	149.2004957	25.99336165	135.1078311	98.40868287	201.9939125	261.1453375	333.316092	207.862153	586.4673622	329.2715644	268.805712	278.5939501	186.737521	166.9617776	118.4900142	189.4008616	63.61353735	153.2024197	102.0044869	194.7607908	103.7578379	209.8558316	135.5816537	268.2574707	184.6650775	154.5821203	110.8118824	205.1663894	162.1039957	228.0916671	332.5764727	212.7143065	111.39796	112.1894746	165.304955	350.7315542	93.20305359	234.8200203	38.03088434	222.7491259	163.5680533	226.2802655	105.3652856	84.70739495	86.34092398	227.6559673	208.5476715	279.2708016	354.2725748	39.04565903	132.5016753	123.0160101	357.0833768
"MIMAT0000084"	85.05135554	193.3997847	292.1897188	201.776494	134.5314419	120.9140579	117.1159663	46.31526551	155.0586543	39.45182866	126.5533677	138.76064	257.6569211	242.751131	337.6813617	226.4266313	431.3561487	309.2234056	799.1503588	640.3357864	286.2923409	261.588223	102.4513184	282.1423568	218.1199549	256.535099	486.8035602	389.0257405	166.6804647	683.0051759	351.1227561	694.0864864	588.3620792	356.1387674	163.3076371	329.3646524	552.2872251	541.4398067	556.5122603	1373.750019	295.6243317	262.0063854	227.4646217	580.1827015	302.4073667	303.8776169	77.98629439	458.6415801	451.8857915	584.4254924	210.5061531	428.991465	329.4754292	402.0988773	411.5310884	847.4222881	470.025246	182.8623318	744.2023442	224.021805	1019.260013
"MIMAT0000085"	22.74579045	38.65463473	26.62127595	37.01846094	31.54368077	24.65056111	21.86061075	14.88164732	28.41451841	6.441606494	24.6139502	37.19403569	39.22685168	38.35958248	54.20865851	32.81699875	77.09745693	54.28129141	71.87111231	64.35272225	41.85149823	36.57854806	32.48619881	67.24909146	32.80520299	40.73822131	41.66925054	46.12229859	24.78391931	75.05418998	53.8065323	74.51056665	65.53580671	33.62038948	33.91143399	38.65115992	52.98952775	60.1042415	63.10016065	142.3873366	54.54751347	35.78303022	62.85326198	57.23634864	31.17429772	46.67902961	14.67539044	69.43303693	33.42247137	50.28449666	31.65614774	65.62338395	34.66430662	47.96318824	53.76992706	67.53706241	51.25308059	21.25823265	49.31484425	39.63598357	123.4395773
"MIMAT0000086"	91.61502289	172.9353832	262.2419872	277.1829171	172.8368277	147.5684328	121.2741455	47.01634879	186.7513708	31.68283982	150.3665897	114.0804296	233.8056366	330.1103043	506.4942221	250.073037	588.6441416	401.5039172	275.5256985	414.5028283	171.3881088	182.2354545	98.06030072	305.899647	156.2846799	111.7150505	100.3176285	275.0992487	114.666607	753.697534	260.4413239	464.9656653	270.200986	232.4498361	137.8573753	599.8037979	276.8783074	316.2912332	577.7154532	195.2086249	333.5493343	88.03359115	204.4184418	476.8363264	119.1801243	377.3921568	50.8996036	287.7306142	481.2053814	304.8412753	176.2419441	234.3642258	147.0563996	147.3815904	336.8255488	433.7669857	437.3625814	62.39571616	309.6547699	196.9993098	406.0590583
"MIMAT0000087"	139.5869847	55.3162466	101.6077951	270.6865115	241.1003001	154.6147294	134.2433023	50.28586487	241.5418051	50.37901211	244.0678485	199.1479848	342.5266469	266.5711432	393.4316559	244.1492771	461.1599286	389.9574627	336.8348142	445.7409785	241.1686024	181.8523093	26.26126143	179.1795917	116.2551225	86.59274637	54.53140466	89.1702231	128.9460158	375.3255524	100.2365309	422.1579623	253.0623234	169.1157325	202.4297946	346.4236019	132.8636301	261.9439239	215.6867883	444.4286432	336.1697195	59.75578307	187.2490776	393.2151139	46.58362024	204.8817192	13.64473542	405.0360063	312.6965267	320.3837682	138.5055692	456.0765904	114.5358875	184.7550621	278.2662194	397.1866202	520.5824511	40.1595622	280.8126539	117.8665925	315.0219505
"MIMAT0000088"	15.11291787	3.076592428	8.846728751	23.91168846	21.90120336	19.87715117	17.55266121	10.18499314	23.75934929	6.226493231	24.74381571	20.16965669	31.59277868	23.93137983	28.78718238	26.43804586	52.33565076	34.36285147	25.60392125	29.66863732	18.40917214	15.86112617	0.875719163	13.22631995	13.32173102	8.278721038	4.9990926	7.568347307	12.57428055	25.82298902	8.486214366	29.75703745	31.58622983	11.43550883	17.86205487	24.40080646	8.032499745	20.93136224	14.63856269	43.47312274	26.61544246	5.560224649	13.62403398	37.732543	2.351243122	18.6683035	2.902192209	36.81143061	34.47410252	32.67062445	13.06288447	43.15842986	9.87304614	12.23231814	30.52868614	29.1145312	44.82330057	4.127456519	29.64678844	9.455802858	22.83280242
"MIMAT0000089"	13.51221924	5.616987062	7.284520019	34.60704872	12.80132575	11.37405556	41.19779503	10.17965402	30.59933528	11.55456119	19.20065923	26.33482841	32.07281414	52.13202117	42.28821431	31.04723025	50.54148231	27.34578038	6.870566564	9.993068981	18.99579443	11.80876435	19.804784	14.0442853	10.81411295	17.97048886	9.322429381	8.397870241	10.04736241	19.87949617	43.79353558	9.763670627	41.51209987	10.3539526	12.63478987	8.652426033	17.26938305	9.404454526	19.30412867	130.2383848	9.583443051	9.50954324	12.32263359	8.021357082	13.34423661	14.01840487	5.304238534	10.89354642	20.70035282	15.9415704	26.75125176	22.81285208	27.27000721	14.78215345	41.93581887	34.24337793	57.67125506	7.846943561	14.88984294	5.854424099	43.83600465
"MIMAT0000090"		2.42957836	2.592425234										3.062255833			4.725805306			6.814362482	5.180437887		1.995238913	2.304675816	6.174252019			1.638829801	5.480631862		4.10334556	3.388929939	8.478726058		3.158149271	3.351470941	3.395860564	0.899698682	4.569882958	5.367455333	4.394520368	3.414720137		3.433351599	2.780246654		2.909548191		5.283023762		2.829613088		3.565500813		3.427175382	6.399436722	8.789632112	4.279534042		3.531822562	2.346100403	5.984091748
"MIMAT0000091"	3.968683352	1.954373777	22.67150333	1.043806932					1.014623979			3.508250362	1.776230002	1.862328905		4.216006797	3.185898137	4.901454419	5.984851324	5.270063714	2.584182593	4.309188139	3.236062554	3.879456837	3.058134781		4.503168883	4.727181082		4.338073751	4.953313881	10.26881107	5.920722404	2.239935318	2.389721911	1.73587707	1.071747939	3.248219319	4.942926624	15.48792125	7.901950055	3.69622826	4.507679126	4.139602563		3.561865107		4.638200294				9.042227606	2.447057175	3.115426264	2.950631396	4.258214507	4.172197814	0.668929821	7.352900417	4.679998024	8.243363784
"MIMAT0000092"	124.8841819	47.90886084	72.12388182	137.407161	176.5989284	122.8686637	84.26589788	56.22529183	127.5125534	52.19893534	83.96222398	116.6713769	135.9622643	124.3942348	131.6549279	152.805417	256.9970095	150.6613548	66.93373982	77.23873843	39.50024442	62.7229231	50.45279053	89.90161505	70.48964196	54.93870643	217.9385571	59.00678795	39.82019493	56.09120975	223.5821369	113.4956436	148.5638501	56.33891397	65.29083029	69.61982854	45.16095239	50.84178558	68.59202534	138.3143618	215.168106	67.18108757	66.38896947	85.41225496	50.70437778	75.39523302	25.77352882	59.17582871	106.6118349	69.86920648	55.34710935	91.59240496	65.6326762	93.45878645	73.82145039	66.69549893	118.7522746	69.72477708	150.2068796	102.5213457	144.5327631
"MIMAT0000093"	56.53619559	81.51596037	107.9314567	53.71589678	51.91741758	41.28548023	40.97917137	29.51691991	54.35371214	15.13255013	42.58723729	97.03606168	107.6739604	63.26282027	67.83384353	62.34614047	86.99164458	66.37216396	191.9679548	161.9183169	100.5968472	171.4417373	175.6893504	134.197231	130.1482921	115.6096825	265.6791021	107.6792534	74.33865737	86.32247598	195.9591884	195.8477437	157.6877845	97.14690595	122.0730145	95.35769429	91.90053085	116.985704	96.42128653	270.3849269	144.1112897	114.4662243	84.67459055	159.8489037	87.90098342	117.4939359	37.49419188	120.3761574	134.5079812	109.1360016	57.46850688	241.6296767	123.4702719	114.3856112	143.1689544	119.8090415	162.6790682	142.5796332	225.5551706	110.71588	292.6333861
"MIMAT0000094"	3.34964457													1.292520914		3.264574359	4.541600283		5.624007794	3.037720504		2.3199816		2.331946323		5.85509869		2.582899231		7.78086344	5.50047195	11.79443547	6.097100386	4.192913625	4.594072046	3.777773494		1.877664441	2.05818491	2.603210192		2.104660504	4.276806778	6.31898889										3.59188475	2.360171893	2.566056886	3.592397729		4.840803168		5.101983477
"MIMAT0000095"	3.741289044	50.9279139	33.7475653	2.893068849	3.374263317	4.81084859	5.680742896		4.025943999		1.808084987	9.581293456	8.80830284	2.322555111	6.417714824	7.70014174	9.084448645	4.520909453	57.1399251	56.11681916	29.69629522	45.68403232	44.3227018	13.11638084	17.14604787	28.07186242	42.32793872	39.2538893	32.36084249	33.35689898	10.48699821	71.37839521	27.83938432	29.28399675	32.6521764	64.10005524	29.71694294	59.7247866	71.08802259	19.93508402	40.47946444	21.07001035	16.31356743	41.63137067	14.68766448	34.25909125	6.513279064	46.52477634	48.63802169	47.00260362	17.95700419	26.71453416	4.741410727	57.07224289	43.61788766	55.70213235	41.2816239	16.26942841	51.79603612	82.21868122	68.95910381
"MIMAT0000096"	17.04549563	33.23487617	32.77486525	36.16639005	28.71176805	18.3401678	29.75742013	9.186161008	26.28598938	5.135309282	32.72302887	37.34171306	36.26839683	46.76875488	63.08761665	45.16732966	94.74257016	86.90880612	64.93276339	73.13106608	40.60835168	76.1983038	25.73440613	34.99718784	19.59123308	30.24465106	22.76489504	30.30061542	26.58878543	61.84331585	40.49940609	85.76146858	47.6431682	41.38423254	28.94920153	64.67427532	47.00581784	67.81491409	69.21465848	75.30351659	48.2291426	30.88085669	37.11640132	88.38211671	23.91728809	63.80359502	9.130205919	72.56097174	43.80359471	70.58255942	38.27348187	57.49624671	27.77976113	61.61843194	72.2415224	110.5442562	96.72847392	27.19012381	76.87147679	43.64461311	110.1868538
"MIMAT0000097"	157.2528302	98.29656402	128.4232958	435.8181826	304.1866738	232.4184295	210.8249276	95.51679239	366.8838362	61.26727901	278.2755449	256.860595	328.9312449	394.0115159	792.3542557	384.2558954	1133.219997	863.9601937	98.76054358	55.74424462	100.0384059	27.85122372	30.0294259	149.2112963	41.02400978	58.66688607	16.52783814	165.7514862	59.34685777	237.4720293	134.695085	84.71720291	119.0823915	139.2748531	83.18378707	42.08024796	131.4845844	131.8891125	613.6273787	149.0015753	57.9332764	35.18457627	63.72123197	157.7624756	48.60489836	186.4538007	7.438861767	87.74396357	95.0107616	172.2841748	78.71861521	50.75107191	42.74491812	127.7075945	95.75258343	311.7481595	157.8443314	91.26983316	124.776103	31.25486942	269.3781723
"MIMAT0000098"	132.853378	83.43921252	171.4382397	388.6072025	244.208224	206.7878216	181.0025721	72.92995075	265.0791659	53.87256163	229.209022	185.5042501	244.7362703	435.9526418	714.2136594	358.0833909	1066.840898	802.8156619	105.819622	57.22402271	90.13952596	34.01306539	22.4442655	128.0874557	44.02545514	61.30570373	16.23091459	146.9925883	59.96463213	186.4139345	113.5267994	80.03195467	113.0319895	119.9803974	75.72695659	51.91495705	119.6358253	122.460068	507.7827083	165.3473246	66.75577436	40.40690633	68.39540883	158.186469	43.89013947	165.2456726	8.814132323	81.35125634	94.13152826	157.1209055	97.52098349	59.84131131	47.51066358	126.8797155	127.3986086	309.0544819	180.2782698	98.34872016	126.5548685	34.24397448	237.4997857
"MIMAT0000099"		5.442874798	10.18836007	28.71162186	8.220999882	15.90071008	6.010920846		21.01417752		6.208285103	12.17037879	27.23467234	27.99540259	58.91391193	28.06276399	76.15838142	44.51084388	14.36105619	11.95619247	16.10063764	15.65396968	2.235955137	19.99794785	5.007606204	6.201405582	10.67164109	10.32131278	5.321036998	35.96253396	18.93007592	30.92850545	10.16721654	16.71474008	4.863780085	26.61977816	14.20195703	21.46044411	43.63722983	38.33298264	31.36608166	8.774813624	15.31094434	33.86674761	7.147010343	20.05160699	2.889858403	25.47969659	21.80936919	15.08866751	11.197416	14.01710766	7.818653858	11.55413963	21.03752434	33.73370098	37.82612097	5.582538551	9.782063751	8.397672904	25.96613571
"MIMAT0000100"	49.59112966	126.4705941	201.7945955	133.9186315	95.85616628	79.55790601	80.85720294	23.89732869	75.39826104	15.31325578	84.07716586	74.07779208	119.4595316	219.9610747	263.2697984	153.0274434	366.7936272	233.7143881	377.8458352	485.6772583	142.6169259	277.239238	97.9000075	252.9981434	105.6060192	123.3005377	110.6050457	164.1200222	157.6652052	979.4072144	204.8382216	593.3998871	223.1357161	169.5646685	151.1587159	818.4760961	205.3644447	318.6725574	439.6865431	90.98804691	309.0081113	93.17676203	339.8245088	712.0646951	170.6627881	456.3882635	66.92262741	326.2472289	404.1059549	242.1912499	146.3375955	208.1001992	101.8659554	256.2176249	480.6106334	416.0112187	389.9671322	40.36186014	185.1668865	201.7911897	505.536408
"MIMAT0000101"	93.35332127	126.8682457	251.7867262	116.644827	107.7031043	89.88242979	118.9779535	46.14991681	100.1019063	47.82930419	119.5609273	154.7012744	162.200256	123.2382806	165.5382247	128.5031548	245.7340743	186.8597836	389.1963663	416.1392231	259.0555681	407.8701426	278.4858278	237.0980787	138.5036338	359.8085698	421.7763598	214.2304501	245.7388041	383.1102979	311.687795	604.9425531	459.9377171	207.0359265	359.6742063	401.8049939	311.3099986	342.2697631	376.5663795	473.3019863	212.6108094	235.1883612	324.6286121	445.4372889	216.300753	364.1058477	102.3265041	305.9096108	265.7210909	298.553574	167.9596543	207.2711639	173.9557146	277.0909276	419.5231163	465.7258143	334.0316393	185.0764134	293.4283704	415.5314231	868.1079812
"MIMAT0000102"	4.394624975	2.250293572	2.51782453	3.498564336					2.535144705				1.766724855	1.655095001			6.211473568			3.442205281		1.3738068	2.125357727	4.247250186	2.241027474		1.589199433	5.178337809	1.88225111	2.525053264		4.457798269			2.381595777	1.356296523	2.358229924	2.199453446	1.465028971	1.307585664	4.291315729		2.978475068	2.786538519	2.651043299	1.870458612	1.909215933	2.286831155	3.274704177		2.257041744	2.647055967	2.592067484	2.858193654	4.310848556	2.837232495		7.765987339	7.599194948	1.650521056	
"MIMAT0000103"	142.5392495	135.0439302	215.2714093	217.8769252	190.4047963	87.68451586	89.59740101	53.74471635	178.6304047	30.01164807	105.6210307	140.6260156	328.7805368	204.9381518	215.7334888	165.7384732	279.4181254	204.0906864	139.7663642	155.6129703	74.70643779	177.5784122	89.68670476	196.8869642	276.2391697	121.9396725	1052.812249	124.8305373	43.59916023	100.1911444	969.0919291	206.2478408	227.7900071	149.5048826	81.37780793	85.79712372	96.80768562	130.835937	122.4537571	637.3045532	508.6974264	124.3686962	132.962602	137.7442054	116.3566767	151.0047674	51.56874482	96.21161987	192.9273204	125.2496583	95.61863194	324.6363961	232.6433998	195.7347677	146.6019436	177.1431341	282.0581544	156.1981466	515.8408774	380.5652361	365.2925942
"MIMAT0000104"	78.40014282	104.0777876	190.0894294	93.53506192	82.77162015	75.70774181	98.23882417	37.06693314	82.80548299	35.37412365	98.42743992	119.8778741	125.3175993	94.12294482	134.3359978	103.9818879	213.5903517	162.9151856	313.9638321	353.9404603	238.3552664	293.8659585	235.1615893	184.222993	123.2348621	281.9555785	323.4470644	181.0301236	208.6412234	349.4145891	251.1201599	473.6516307	386.3968673	171.6408209	323.577953	299.1109468	238.6299211	281.3591992	290.5438108	362.883916	166.9082734	209.1811901	258.2204987	337.0652988	171.3457288	297.1371626	78.38227171	276.1973631	207.7554027	237.0682177	127.9969364	161.9853794	145.1816368	237.2656532	361.6374345	383.7596623	262.3856875	143.3905672	234.4507204	374.5314043	888.5486745
"MIMAT0000222"	11.29372521	16.60079755	11.65818865	11.20234577	14.61276326	10.23197832	8.962478964	8.041553651	10.46767684	6.147611435	10.74917121	15.33442188	12.96995519	11.13271667	11.73476107	12.36352669	21.09995377	10.96383622	17.06831719	22.43934248	19.13370338	10.70588742	12.65894053	20.91563717	11.47043989	15.11273495	51.33637691	18.93674418	11.22685397	15.20847923	12.27683791	27.01840479	22.80616928	15.42310014	16.1355919	20.27700758	16.61843661	16.0139365	18.14018661	11.41080191	16.72383976	10.09834399	15.11041072	17.86362928	10.2213489	15.48596689	7.30117368	18.60494403	17.1006247	14.40838783	10.18229651	22.68557677	14.37655965	17.25396809	25.17351896	18.68909138	14.24657573	11.70940781	11.37190549	14.44555524	13.09450961
"MIMAT0000226"	6.33869344	48.2243526	9.643429791	2.562058102	3.206257166	6.079202725	2.622567501		10.16082027	4.150457032	5.345643856	6.256478449	4.378868767	6.423563546	18.12726781	11.94448108	11.7832741	19.20428448	2.815009825	4.897557769	35.31877992	1.555911913	31.66561775	18.29851935	9.976789298	49.58941758	21.90718117	13.26796577	13.4416716	2.877031201	13.38177901	68.52291225	60.82721993	15.23312296	22.65844435		15.59615096	7.35169615	26.09753534	1.423485937		99.66354207	3.169488333	1.455190356	34.64156959	7.698745454	2.611463554	6.387843083	54.6985063	100.877291	14.19568436			10.01173555	76.63982814	62.31465383	54.30279081	3.498190593	12.33373358	12.76321145	132.6461284
"MIMAT0000227"	32.39878614	24.43227043	33.32757738	34.89141788	26.05462861	28.75588592	31.44918862	26.10800933	31.15869552	32.52242959	27.77196317	38.25131186	32.83355522	34.43918033	22.42203438	32.52091836	47.16966663	29.66894233	20.96583057	26.17864815	27.34727815	23.83681035	23.94205343	33.81710739	30.47190519	21.68473905	24.10134055	33.56044707	28.37803524	20.51181255	22.86083117	25.24268786	48.48553902	25.45631574	41.23576297	27.63544215	26.97198209	24.75317078	30.36239534	29.53662614	24.90275972	26.14908133	32.84692408	33.45490664	27.75838271	35.00642345	27.91271652	25.43881557	31.01932472	28.91367773	27.99342742	32.23480952	26.89865433	35.55793227	34.67706793	28.57969667	28.81140453	35.36984638	33.05976458	32.26807763	25.7027747
"MIMAT0000228"	45.22628967	77.91253316	95.88666734	64.58066277	43.29749816	54.97270951	50.35439265	44.74155186	59.94955558	54.98529303	64.14115175	75.63308524	72.40903486	65.20909788	39.5659869	42.23634438	48.79362736	75.84824052	29.07397951	98.87697933	59.88418534	52.00639279	54.49816907	70.83922055	67.85833875	37.44488394	39.56827859	58.41192726	54.78379242	40.02084657	42.90387734	36.03229277	47.07922667	73.57150584	65.82899298	45.65292705	73.76702608	76.76260419	44.24680399	43.24378841	36.21202769	72.30834914	55.65782432	35.13667393	58.76352468	67.39218373	58.3256787	30.66296366	50.4166701	46.40367834	54.88512888	48.02381334	43.91167247	55.16641345	37.62936405	61.19764847	35.2990733	72.99273249	42.54320903	60.04233884	32.26582687
"MIMAT0000231"	67.60034653	109.8986424	222.5686185	143.3549569	112.3325375	110.2455261	88.24379151	42.57105869	117.0576712	32.71459532	85.97077772	120.4771591	146.4586759	145.9113335	333.8873626	146.5582421	358.5664538	320.9062327	313.1821454	270.4549532	177.2149977	89.36986283	36.12292705	149.0593783	103.0824334	152.3607931	61.60540617	309.3376033	108.959957	473.6130687	123.9807864	287.9301902	287.1696049	259.2961594	122.4538625	102.2687786	355.8906031	298.4467833	655.049684	291.3336317	123.5666572	104.1063719	86.47815668	341.9133962	153.0983363	230.5171555	31.26433041	157.7392379	215.2604265	372.4111034	73.52644448	128.1682918	74.41274769	268.4731864	132.1174947	642.3154455	197.6504218	53.34718734	189.7487489	84.59423582	738.127597
"MIMAT0000232, MIMAT0004563"	124.9918677	176.4600609	414.3028877	252.196692	209.9144018	179.9678664	144.1317177	72.45243651	176.0563085	36.03855555	132.1434233	195.4012477	267.5364888	227.1345635	605.9964128	321.0427311	719.4848974	538.3103794	452.956497	362.4408595	194.2184372	118.176033	37.31462233	213.5598881	138.0257589	223.9767133	80.10027036	435.6506527	135.4536616	730.0794867	194.7243405	440.9215668	390.3612711	412.4062279	162.7664717	119.1413286	586.7888547	521.7539191	881.3429028	458.5862681	179.381915	146.2425459	124.637817	439.6018449	251.4636286	299.0534314	37.84269504	231.0722017	284.3893378	618.2405465	99.08244851	190.6506247	103.9797864	439.5652042	179.0267443	1046.496142	334.0070852	60.38239992	281.6723235	126.9541615	1067.803684
"MIMAT0000241"																																																													
"MIMAT0000242"	20.71915019	13.71334789	13.62400701	18.90924079	12.7571166	15.98324341	13.88999443	11.53623723	15.31632778	14.64985835	10.94028753	21.25657048	19.05910393	17.84282154	9.664996001	16.45410108	17.11769547	11.06656672	14.16799061	15.36863219	12.74333521	15.32918852	14.19426511	20.46616935	14.79199502	13.14002551	12.85047548	18.30362192	12.38042827	10.6016138	11.02687715	15.89965961	18.08372019	14.46039057	17.75732335	8.595841502	15.30544173	11.88937935	15.02236435	11.45395126	18.33753857	14.82619081	18.00724464	15.21098013	14.79027896	18.73407598	16.82099331	12.05163778	18.87474696	16.07101155	15.94638285	17.10979271	14.92710846	19.73561964	15.93588869	16.74458994	14.22268242	20.21926791	18.44249453	15.04847834	12.49724177
"MIMAT0000243"	24.49113519	101.9930348	46.7102541	56.41565317	40.14441867	22.37272067	22.85622307	5.96327317	44.32997096	3.954806971	32.3584066	33.6820256	85.55017365	50.18153457	121.4828003	41.0653071	81.38611313	91.17589037	18.65120876	105.729111	103.7772382	20.63423446	74.12274051	51.21681179	37.47213098	17.49071326	11.33654347	60.45689858	14.9105816	106.8553207	32.25710118	43.9486571	31.09390325	60.81941627	14.40570884	83.22764949	93.02113921	118.300385	227.4230584	83.9545242	122.8098821	8.991583364	22.55977393	68.05954987	11.60110256	44.71563175	5.290550561	95.18847984	13.27746026	106.5286263	41.01431117	51.90891563	119.2465664	36.1999362	68.95410172	98.49277858	50.85445607	54.17713968	37.09673534	23.96248999	90.402074
"MIMAT0000244"	103.2128012	84.34598743	102.1041097	236.5841866	165.7131926	104.4712909	105.6020965	37.38719579	192.870771	31.22655362	130.8947167	170.9392213	243.0591796	220.5798408	366.1311783	245.8498707	463.3119437	243.8399654	303.2243491	260.5325655	212.4349726	122.743232	52.06455342	206.0892411	102.3284893	77.25221304	111.2428492	170.2464769	82.5179823	282.3853893	122.2801108	318.1894903	210.1567145	127.3698462	96.90614412	308.4430381	143.0899534	202.2917041	321.910316	289.3128063	239.2908207	73.60755212	152.0076982	290.2157339	65.29808365	148.9324881	20.24776766	268.5224472	183.326298	217.3011828	98.08777556	305.5792144	108.2981298	177.8370695	185.0907712	294.9877479	360.0759984	44.02684748	257.2034577	108.8686271	325.707562
"MIMAT0000245"	148.7871507	101.8591556	98.38285985	332.7117032	301.7558641	192.0728623	187.2608856	80.32271239	251.7570142	79.33098809	289.7175599	277.7775266	306.2284605	297.7922145	411.0548588	303.8209542	572.0617115	417.0465403	376.6212335	418.7171314	309.090568	197.3758814	81.84809288	297.1107074	139.4040174	171.5657438	132.4688569	164.722916	170.0308137	602.0498998	178.1135086	513.6258731	353.7718232	181.216915	248.129135	381.8364503	206.0533695	264.3594227	308.826477	425.1430557	414.3944538	135.7445766	394.3761803	362.3246309	132.723266	254.6042699	53.41584133	344.6548674	316.8136759	328.9974278	157.2874845	469.6851679	167.8444567	331.2719761	226.8680831	351.3852985	531.5300098	64.67504222	351.1057512	156.9201643	609.3042954
"MIMAT0000250"			2.427496653									2.468869799			7.776740639		13.87480256	8.313190285						1.832568383			35.59149572						2.05836987						1.461182834					2.460982159																	
"MIMAT0000251"		1.641210476	1.989892076	6.025976566			5.965123123		2.084670951	2.624527767	4.214367977	7.095568054	5.104075253	7.632642115	5.125015435	5.554678778	7.898266644	4.876424916	2.321933776	5.771728311	2.17528714	3.123596296	3.867916954	5.140069818	3.338556403	4.190388071	4.199605137	2.805389152	1.869664676	10.23206544		6.695749681	7.591399302	3.374313627	3.093727594	2.215910344	4.260220522	4.894874015	5.632501982	3.644776768	3.127322594	3.020700247	2.846576339	2.887513035	4.714049085	6.208102651	2.0843941	2.682752079	4.3050151	4.006108174	4.452050678	4.320049166	3.416168124	4.481451156	5.890482001	2.526880978	3.335150551	4.056411298	3.681593244	3.266253553	2.36970388
"MIMAT0000252"		14.30577288	2.485685408			3.468622127													19.8598839	6.681293939		15.19072031	7.768764004	2.114758876	6.082056517	33.4788118	36.69275861	36.3623329	5.548406735	9.342948418	14.34249981	15.56001931	6.765398367	2.515428497	4.371792081	46.30118144	11.47292376	8.442953285	15.11345051	15.29067147	17.17509841	7.59905554	9.861567074	5.404505289	27.53164411	3.322118895	23.6747287	5.043332462	2.09672188		2.898015598	41.9616069	9.711982735	7.707463033	4.243061286	21.78779309	3.693157611	9.804149128	5.227339091	9.794703622	10.48732831
"MIMAT0000253"	6.01723805	15.39526009	16.26217061	28.32390134	15.76663595	17.07181366	17.41810405	3.176852828	8.670399892		10.45584933	12.3116246	13.2714856	42.72249896	65.47526982	37.42831797	131.4063947	59.81307378	29.16364286	30.31791698	30.8099502	18.33859554	74.01775383	29.34027407	10.51347498	17.41109672	26.32540551	29.73494418	17.24852905	35.99141588	15.10424619	39.3626663	32.34542854	29.16903059	26.57984535	273.7646494	52.10535993	227.611436	75.06265599	30.96802734	385.1474088	14.88859142	10.21544556	34.79404441	44.62058617	39.83515201	2.803537035	71.47047196	49.95913272	169.4346459	13.38108932	15.21790021	6.678761212	36.14442136	21.3326808	65.59866183	71.17999578	6.861753785	20.85011368	65.65499173	86.03443925
"MIMAT0000254"	43.26646256	39.2355735	23.35505087	96.30141254	58.49280415	81.80411327	48.69315597	22.05967511	55.55742091	18.64867609	55.97485185	66.48789761	73.65315464	116.9323655	207.0377799	113.5693727	400.9941243	225.340971	66.15564406	74.74283018	114.1622942	50.17879886	41.03436217	59.94370495	22.16640633	38.08597027	50.53748241	72.70290204	38.39011777	83.73962909	49.73509764	121.9557413	63.41920462	74.81529026	88.64015897	149.8192116	116.6932341	209.4551694	172.5551859	71.50288233	232.7598953	53.2674257	41.74984109	62.04866872	65.55320128	77.39818875	8.090427388	198.4741937	88.22303305	220.176263	33.29457106	26.50477876	21.60251035	82.70679599	63.32701434	158.9910662	109.0278706	12.82743481	42.84632836	70.9914423	212.9624493
"MIMAT0000255"	36.90454205	64.06768089	35.20176493	54.15423486	59.2621179	51.08595632	53.35174849	23.20348324	51.95838052	23.50100997	69.17326696	53.38277094	77.27802163	58.03419177	80.00273927	63.70699186	94.50912914	95.85324205	62.48387945	134.3073865	58.46968366	93.51526113	90.4362219	42.04462261	30.48635835	49.80355786	31.5613644	54.27320133	48.10582141	95.6945277	61.83220882	161.6805158	101.9389546	62.66994213	48.80458464	91.0092756	106.0975423	95.33673868	134.7793028	76.3521724	35.50376232	67.00236961	70.14815469	111.6356706	51.27142038	95.17219798	17.87698786	92.42912741	82.93038148	107.6680227	47.90289277	40.30976282	64.52162348	77.57228418	60.82223938	116.6924568	109.5127136	45.07983299	58.67401906	31.51044681	140.5479366
"MIMAT0000256"	47.67128601	126.5901436	83.85219907	88.35417692	71.60274274	57.73430345	57.59609656	28.56097428	96.02383556	30.27714892	70.96927686	112.146408	107.1563936	74.47947352	102.4331229	73.13838575	161.3689988	115.3123948	106.9173488	99.86940765	74.9009079	71.67450829	105.0454436	58.97593476	45.88584741	88.85367289	97.16675022	193.9074414	41.52613585	86.03442237	88.79584125	109.5925045	192.7489113	68.59333823	84.85085626	45.73108074	190.5187202	126.4859227	100.0595708	219.3044133	98.07012099	42.59166535	47.10508848	98.89130653	141.6961559	48.76021259	16.43296069	54.53994018	103.6595057	177.8755532	77.29372889	72.10676359	62.9327446	171.2461836	152.5773992	163.6233856	136.7563807	60.9530569	90.40700323	67.66992887	165.6222245
"MIMAT0000257"	6.706289507	27.25537138	15.77155533	14.32865877	12.47339185	13.24983327	16.51897288	9.331936236	12.87489878	7.187374435	12.43378596	21.26966503	17.82423146	11.27334678	18.31186782	15.69248408	33.57948194	15.76386543	22.69016604	23.67111525	11.8367269	13.17798147	37.52661631	15.26893853	11.72882169	16.96529363	32.64444232	44.69133082	9.095345225	13.4846043	22.73969818	23.49335182	38.69425587	11.18137723	15.1533183	14.64425106	44.22951774	25.04627273	20.35862656	42.14634469	25.16522427	7.254936016	10.2059252	39.18508572	31.75498328	16.33460786	4.042482044	11.07308264	21.45755201	38.15507649	15.17004813	19.67828085	16.54062933	42.71931139	24.9261369	33.91712442	30.13823359	28.0325254	20.06340921	16.54750648	37.39485695
"MIMAT0000258"		6.79207807	9.535518909	5.759123128	4.428052387	8.103388979	7.341788194		8.075079222	1.851314302	1.143349929	8.427088915	7.790449935	4.760040182	7.603115274	7.865451763	19.31728126	13.23354864	10.58885473	11.54894894	5.431195603	4.443487531	5.544603754	7.186787527	2.618717653	4.479002653	5.480913314	15.7774664	3.151025222	10.9785199	8.102823774	12.0473264	11.62013269	6.4275827	5.185652796	13.83888939	14.32507987	11.82585322	8.753717713	46.48536065	8.368214743		4.10483596	14.12818917	8.40799316	11.71494468		6.94602569	17.78749796	20.15236565	6.656862638	4.865492176	7.429545073	14.44106489	15.51955461	19.71765098	18.97315698	8.794153768	11.17843834	4.854646597	19.82456592
"MIMAT0000259"	10.01430556	90.47942078	60.27918635	6.332018318	8.087986665	5.799969546	7.484135016		6.375557151		8.659553459	15.30958533	15.92636627	4.08515918	6.785996436	4.701804385	10.41213412	7.778160077	86.33164338	95.2259205	55.39547823	86.63365195	90.72571817	17.66843174	37.28850273	72.04812797	105.1099932	65.43270606	72.56469408	59.2388804	22.59782317	116.2603611	61.36594616	44.1269758	64.60177767	165.2789529	51.17060532	98.16802666	95.42745804	40.45982739	48.25388491	34.07073244	26.61362179	69.26805434	23.89843969	52.5131919	12.03582993	75.09579811	65.70161804	68.73049625	30.08098502	40.78759596	9.896877918	80.36568409	86.6492571	72.67447194	51.13061206	31.98489018	75.94815052	127.9174622	95.7490611
"MIMAT0000260"												3.127152002	1.808812567							2.067749131													1.851759701																					1.999803362							
"MIMAT0000261"		5.288865911	8.191933546	2.14642824		2.70673583				2.518190595			1.002382689	1.582564346					11.88084407	6.006278283	4.967219023	9.74140232	10.07455407	5.110055324	4.308523012	8.834057745	15.65616271	5.840468065	12.39767179	4.635104927	5.468955816	14.9486608	5.181758758	2.567494495	9.466540303	14.86180504	2.202108244	7.336190079	6.330769842	4.056996617	4.778423906	3.658540873	2.99211009	7.789368397	2.424206135	10.07513279		6.741813672	6.639883047	7.698667062	1.902513174	5.534699101		14.05329479	11.34651868	8.664860889	6.51668215	5.514018605	13.26966281	16.64015387	16.00853007
"MIMAT0000262"	11.25800827	8.512478335	10.75289196	10.70955198	6.778139451	13.40168916	3.483499234	6.283475769	9.105633573	5.524174863	6.427062404	9.748729685	9.791528052	9.100771551	6.117315174	7.510423213	13.45246168	8.292202058	7.437903469	58.99226703	10.08514556	6.116289564	5.949024583	10.37823445	9.924162979	11.10049158	4.773816747	29.4131	13.76234121	7.320614072	4.953063747	10.0812412	16.89266101	7.805376177	10.00256684	9.068623111	17.39208999	10.04391466	18.97944785	48.39799733	6.216362384	7.119995982	8.816431846	10.57011335	5.664592241	53.24373532	4.470216531	6.584842806	9.712661738	12.86475303	9.194661085	8.297977011	10.12860573	27.62285188	11.48629128	13.8705471	14.23285452	9.233492147	7.98571032	7.243852925	8.680420145
"MIMAT0000263"	46.16340648	28.11326972	35.22856321	84.66918709	68.20320409	63.71995574	45.14496547	23.96273009	72.38245365	19.80521283	48.66305944	66.72579383	90.73848669	73.07067163	204.6859853	93.76770392	228.8767683	211.9053529	80.03988802	84.82780688	53.18676562	24.1377076	15.53663353	51.69158646	34.47549792	47.70654497	22.47225648	76.95671097	30.85038103	120.5275135	42.84902301	83.50282896	97.38535729	69.58592486	34.90697251	27.90338612	96.60709959	81.380528	177.0535449	80.19347303	40.45862009	29.9041378	29.91137663	70.52014387	42.94357791	64.62286098	13.69727305	52.46766146	63.17643724	111.3553555	32.62956031	41.00307718	25.85300035	76.63003568	63.93021461	189.3700678	67.58036135	20.34573956	52.12999865	28.71398915	188.6465288
"MIMAT0000264"	7.322840081	9.91627068	130.6893041	6.734641562	9.665558824	5.782647535	5.388571619	3.413799126	6.304409034		4.291886294	12.3297995	9.371634712	6.30956187	9.026764731	8.770296288	10.17692263	10.52684164	4.074473182	16.09387651	8.476837365		39.49416821	4.706399102	7.670549949	6.904981483	6.172658827	23.21691126	8.067619366	2.175116955	84.71712745	22.43721949	43.09574122	9.650957903	8.114532167	1.664975046	5.718752558	13.98841046	37.27749704	28.98972897	19.56659956	53.72298496	7.925057103	14.1244329	10.53051544	14.35630018	8.48116834	6.657611927	25.30453106	16.88595786	5.259719492	3.20741429	2.588385521	44.80436103	15.18315878	32.35102542	23.23464665	38.61781615	35.39225652	17.21272146	43.56971553
"MIMAT0000265"	6.966912556	2.705394779	3.034588343	15.34856472	12.21733221	7.410825242	7.293644004	5.269367666	11.08252673	5.858135166	7.571631016	17.99079929	9.135786498	13.27573923	7.804568496	8.970647815	36.23228429	16.42861453	3.187196649	5.288450752	5.127761261	3.483248179	3.138586321	9.491433947	6.484005898	2.80057723	4.094244471	3.69369823	4.542270203	8.948406771	8.118382576	4.568328432	2.21431037	3.750058301	5.489136068	2.297924854	3.609274084	3.790189579	6.36377195	1.185073892	3.43518401	3.967807618	5.662916271	1.919777108	3.180274118	5.457480791	3.779622923	2.359600276	4.131256254	4.395075108	5.042476796	4.623735766	4.009412361	7.394714824	3.431382756	5.578890097	4.588935229	6.432273481	3.084169342	4.42006467	4.385472061
"MIMAT0000266"	618.8741292	252.6504301	134.8576356	1472.167687	1127.655652	777.8278732	1241.474679	347.2655587	986.977494	263.8626229	1031.900383	1079.092375	893.1470051	1681.191697	1363.202545	1489.281967	3067.120153	1353.352355	31.17123129	16.2992064	231.4135531	42.43984407	476.1950184	258.2453807	155.7010284	165.6233685	5.648103656	294.1622773	429.7865829	221.5762958	676.9370689	14.39566088	971.4893557	84.81841658	226.0723596	60.76416826	698.5379182	594.2786951	373.086343	785.9929277	528.0583637	347.090823	547.2302622	88.54451307	79.33835771	222.7388377	8.021673737	377.4578962	903.0240738	896.6219334	685.7965777	397.5114085	203.6787671	464.2085113	442.3839127	996.2774546	1387.845732	360.7836102	314.910788	8.407652743	292.5151698
"MIMAT0000267"	22.28199933	39.47347607	55.34163626	35.92017262	21.27261641	29.64515153	29.52372194	17.78967058	35.35890438	21.34816528	32.54004631	50.57340571	33.49507566	52.98008676	23.67376031	31.73470036	42.36250534	43.55172286	95.24651374	52.61199487	50.12892134	62.55363813	45.7229029	43.05359363	67.14011765	79.06336469	75.72648061	55.37906743	29.69985516	45.48065297	49.17571971	51.88939522	127.638521	34.17045077	31.7254733	40.83172676	95.12817791	46.48416374	36.58162164	151.8790095	33.28449798	127.965577	34.45849849	45.01788941	70.14510917	53.30650472	34.2996845	34.85272691	53.91319095	81.24841161	43.7933782	62.69329998	66.59173225	46.33209051	72.77761551	52.10003122	56.18195421	64.62376607	111.6685852	28.56863146	101.8882243
"MIMAT0000268"	7.180504353	7.861434241	9.735027628	9.509489666	6.743145023	14.61048213	8.070822651	7.266232694	8.335798059	7.897684977	11.38816215	13.02922858	9.285204613	10.816044	6.157819516	5.200059138	9.536578554	8.581878157	6.385972408	8.627410151	6.778132162	6.703904122	8.110592298	10.18766655	6.082761921	7.570034672	8.057039154	10.65422236	6.641230387	5.552198923	5.692167246	6.488562178	14.85943344	7.182644192	7.688361677	7.775432456	10.60136436	9.310494014	6.73351285	7.347792594	9.203882585	8.193096073	7.577944611	7.195416615	7.865266542	9.313048093	7.504405122	4.85373284	9.283705179	7.148322311	8.312396626	8.872050649	6.873830402	7.231005296	13.03795826	7.582042938	8.569877218	10.9380644	6.724361938	7.137544953	6.562338938
"MIMAT0000269"	13.52370995	24.66901404	18.42020348	14.85057843	9.040923602	16.88487522	9.058836685	9.685207483	10.57808075	10.31811367	15.92904826	17.98599823	20.80281306	14.51300733	16.47572574	10.29686396	15.49590429	10.86749539	30.14490395	24.53504165	21.28216118	33.71072544	26.24667377	21.35471971	21.2896644	21.47443956	19.57054846	30.51629667	37.1156998	31.68803441	28.96641084	51.81406751	35.17693068	26.35222301	33.25573813	28.37536647	32.98090801	43.8311898	38.73509339	18.73399008	31.19558935	27.72427708	24.72133321	24.88306731	24.89483995	29.21468992	14.67083139	21.16718464	28.29314983	26.19843052	20.61882845	25.73023515	24.55079627	25.16070813	23.07999427	39.86183068	24.27018644	25.58878809	25.06170432	18.93541831	21.69537941
"MIMAT0000270"		6.477187523	3.058098056	1.198134787									1.551701425				3.015291348		3.458375999	4.21170984	3.067297422	2.811283682	0.968978857		2.516161104	1.985456209	1.016236431	6.62227156		1.88933291			6.645823742	2.061430648	2.261911186		6.699477137	4.342385911		6.214825867	3.103562103				4.029524513					3.266323984	2.320291334	0.484221252		3.591887755	3.553241172	4.754048985		2.280136581			2.153317661
"MIMAT0000271"	83.32070246	116.1671685	152.9480051	136.2774908	92.92735166	106.5901209	96.70200853	71.44286829	122.8495086	67.93708625	112.5884969	107.9592974	127.8747303	128.1992067	122.7886651	87.90918519	169.4791444	129.7328181	135.6929553	175.1043546	112.8391287	92.78828554	84.47267809	111.2735332	110.1118979	94.83457091	75.22283615	156.3055365	105.3396808	191.278479	115.3125498	139.5163283	172.1145179	156.5519189	122.3905996	110.3341973	206.7812101	194.4299944	302.9759913	133.1935184	84.91064935	114.1513527	106.6309878	146.3425576	133.3201572	149.4935225	86.32358097	75.81361489	123.8916348	153.4117448	85.35474795	94.49256288	85.34907158	144.9807961	74.01754149	199.4971149	90.62074729	100.7179597	91.34314219	87.06915289	170.0838709
"MIMAT0000272"		4.97570261		3.262056166					2.489805159		2.325343142	3.360295029	3.60142037	2.292924872					3.673352098	7.657370944	5.667628853	2.807153327	3.572711762	4.535289664	1.693931992	4.148025215	12.22853665	4.235725138	2.124926559	2.121727162	3.145820224	6.281522695	2.855087899	2.601582038	3.731049286	3.136770769	6.507970013	7.270292581	7.270393082	3.574619177	5.52545494	2.379296215		2.900325281	2.896777457	4.866210153	1.975433661	1.977774697	2.630932942	2.13840878	3.972925915	5.403499285	2.944933814	4.273898857	4.422360135	3.915189545		3.480020064	4.432344714	2.401427941	
"MIMAT0000273"																				3.924171682				4.050833294								4.419352428	2.083382751					3.067286773		2.574256776		3.381213205				2.484235417			1.273292239												
"MIMAT0000274"												2.296355875																								1.678492634				1.910444491																					
"MIMAT0000275"	3.02007583	3.362753239	3.370859181	2.899663565			2.462608303		2.089340773		2.133940849	4.363605079	5.437280641	5.366834662	10.9093086	4.31588318	9.410224389	7.084340201		5.782629957	3.165730771	2.441774532	8.290020993	3.28532898				4.861245078		4.203253582	2.530539235	3.955109915	2.317515116	2.618944579	2.32090177		1.845401323	5.462037509	13.85354092	2.255551977	2.545136218			5.107720306		4.435728021			3.62812143	4.551762703		2.523891788		2.63896853	6.273676186	9.66263071	4.85851585		3.263962768	2.571747689	5.037292368
"MIMAT0000276"			6.441384735											71.35825716						1.343815968																2.524333005																									
"MIMAT0000278"	47.74129868	39.57629704	88.11844448	62.32999605	68.04647749	73.00336005	68.06106345	35.51899026	52.30666465	24.78089065	60.96332557	68.28430278	90.5406856	72.41056696	105.4846821	99.26219276	142.4407412	100.1582596	103.9712273	80.25772837	55.78422739	43.08332732	20.36135687	66.76453881	39.14016638	76.79296037	33.76960016	85.87405004	41.8753367	67.67558993	81.67787622	85.78138226	143.7318619	48.22132455	60.90434376	35.45940667	80.17992658	81.61767171	106.968304	119.8554259	45.64456115	36.55275527	41.96739273	120.9410491	65.59390155	56.81284533	20.38225086	52.87398267	70.17582771	86.28623642	51.98892922	112.9377994	76.112689	64.02506987	80.24641126	285.2642117	105.4760685	66.3471796	159.459919	41.36669942	146.4886941
"MIMAT0000279"	29.48064052	21.25695905	53.31242019	41.22328576	35.20436562	45.66398404	38.62728967	25.36673858	35.52677411	14.88095486	36.36308032	42.24428783	48.66601687	57.63164232	76.23984326	58.67593135	107.3947641	64.16867945	51.71702351	45.0027087	22.03497353	17.38669328	6.235240427	45.02570227	28.00084312	34.50624382	15.56252321	39.62648523	17.18777773	30.65035106	59.47022365	35.11787886	72.74839337	19.60949247	27.33985427	19.01908816	45.79887453	46.80096369	53.58488779	50.09587697	19.2004913	18.7804077	24.06728249	63.91166036	29.29359371	24.57510563	10.75853476	19.41531988	28.3210589	35.99086027	29.19776936	43.55503271	38.21456502	24.56155238	33.40435635	144.0741085	48.46136683	25.12969413	60.70002291	10.7042211	65.11709039
"MIMAT0000280"	12.47997436	18.41258589	26.2228437	15.70576386	9.541761829	8.315906426	19.11734879	6.503488675	12.50746347	6.909359344	10.82860536	14.9829598	46.58666671	16.10692428	25.13746388	27.26792567	46.04563315	23.5345956	28.24290622	15.53246059	35.59449825	26.17012251	20.67020012	64.99671352	46.66905516	20.59834441	21.96776279	50.23507299	14.70741649	32.00850266	43.09028769	18.51525311	45.51311039	22.36013529	25.53859542	19.93116714	19.19508405	21.65838291	81.47953485	32.14126721	16.57945984	8.89959267	38.09998196	42.2926553	15.12777593	37.26917725	16.92032532	16.09926675	17.10175907	27.84395872	34.20914343	33.1109079	88.9476465	21.31503137	47.39005142	36.9097092	68.85583233	16.06299423	40.17890905	18.20857782	27.26601398
"MIMAT0000281"	3.457684572														5.452792705	4.624922578		3.459711535		2.461332261				26.14402443	10.73075783			3.108884121		4.811061332	12.71164292				1.384353836	7.136762114	0.74767636	1.436722519	87.1283927	35.05435151	26.95309335			3.050291215	1.79098983	2.726410098						34.87663072	46.49475953			5.367605853	2.262564757	9.757936494	40.34593142		
"MIMAT0000318"	75.38704554	190.9261213	123.8010461	106.624312	102.826273	66.94922775	54.28641922	32.40623007	108.9814833	25.41787812	99.43868643	109.760598	167.2713137	96.1756707	103.0361129	90.17387343	122.5795177	109.5136184	321.7430363	351.6402259	236.919922	303.3256814	13.43204655	362.1930706	80.78770137	172.0896318	218.4938665	113.6476571	153.0041643	216.4548211	146.9512257	313.5860705	215.3287516	197.5421279	112.5477564	421.049688	183.3503233	280.7847149	293.3767747	349.8130626	152.8924423	262.4805681	155.7109493	295.4021714	108.8364548	206.5865724	69.24863645	208.4902363	180.0069412	247.7932102	121.5468566	120.1109784	134.5752801	199.8300089	328.9650182	248.1282668	312.9313551	137.6023251	174.0596007	194.3924934	461.377227
"MIMAT0000414"	95.46181773	173.2215703	174.2807652	179.5208788	148.9233877	108.2748468	102.699136	54.97877731	139.0051561	32.98810366	118.7758043	117.9815549	225.4703713	188.9322501	256.0003234	178.5208114	376.8670623	291.8741325	186.9589774	266.12612	197.9824904	94.46938675	79.17015051	198.9232003	96.92899022	109.1623275	79.90544091	209.9143482	100.6013418	260.7493178	200.5337002	364.2488003	229.9730415	181.7199049	142.7302773	232.6231542	214.8487126	248.6306672	261.9479481	285.4140326	225.9216727	111.9421014	160.4811315	276.3811207	109.3924815	223.6018132	51.54087233	219.2559833	171.2334285	275.324092	128.7192438	186.3225978	144.8990187	189.8458874	186.0333246	337.4213492	344.2979101	62.64836298	229.1401756	162.0415855	373.5639047
"MIMAT0000415"	79.00644608	96.01935708	188.3787377	123.6733965	124.8724011	103.6706148	107.9820415	38.6910146	101.9286679	31.0708688	100.1795959	95.89359781	148.2751925	167.5869066	196.2066573	163.7509227	351.932877	267.5526432	186.7361457	234.3945128	122.6364237	85.84000992	68.13708618	135.7313991	109.7024005	144.5750237	92.48604861	157.2304122	97.67042663	249.4580158	147.3060941	254.8997036	207.820249	132.7924533	94.95227767	116.6043516	155.1432439	166.2262978	220.2928842	360.712217	91.71612837	64.80121642	110.6703685	231.8008783	88.7948178	174.6994952	46.32205585	137.2493776	148.0852774	248.4199612	115.0853078	156.9401692	139.0930262	184.2977643	147.3277421	320.8030274	264.8012804	71.1229011	244.769057	122.2841844	350.5398154
"MIMAT0000416"																													2.941557295				2.141339555		5.443828872																								3.737851573		
"MIMAT0000417"	13.86814677	32.75160298	33.5853401	22.92646077	12.72493757	19.51648301	13.98901342	7.815344536	19.95432101	6.018337679	15.47332689	25.14110616	30.88857796	21.20684102	34.21894184	29.53412609	56.37651475	38.40387504	193.4860581	64.92300332	39.57799059	58.71451186	16.63929861	52.94154714	51.75902146	53.31261839	81.92143207	52.92857746	28.98649609	66.56743026	86.2865462	110.516184	78.82055562	36.79853461	30.79192799	49.70950158	46.16248409	64.62375548	68.17570925	167.9133129	72.76590333	41.28365844	58.78448634	119.1552651	49.08541644	49.26020075	16.77301718	67.00024849	40.57247784	57.78879646	15.88504726	60.18849825	61.91015174	47.91050916	37.70540017	49.00696171	64.12845418	39.32315139	79.0318782	41.67500539	169.8548887
"MIMAT0000418"	167.914913	274.4910888	288.2313505	377.3052977	260.3417963	324.5936677	255.5312115	99.89962361	266.8215286	92.32066231	272.8706747	293.6414517	336.6406386	413.6969567	640.2303178	453.0101365	894.5355016	619.9469645	1174.904228	875.6484345	481.8060476	322.4146354	145.1707714	429.3873447	285.1269728	448.9927356	812.7844806	606.2016474	317.8647371	1000.30309	449.3817859	983.7049231	894.5182546	552.3839875	321.5197724	441.3751253	748.4164213	746.1411661	798.3313309	2031.832046	379.1353532	381.4863367	378.4872977	747.8131903	440.7081644	433.1756383	117.8302278	628.7099663	623.606216	778.0901858	256.404464	502.9514966	479.8625533	608.7187268	507.0972275	832.9740288	779.7253057	279.629425	1296.49688	275.8376592	1520.555842
"MIMAT0000419"	47.90768424	87.81030172	116.0887983	115.878586	68.44439876	74.96192893	55.98072694	25.62159984	88.50526855	22.05743589	74.57919403	78.16317464	126.9940206	134.9241784	193.9538657	116.5114968	225.9428419	173.8127939	370.5696945	318.5610086	139.4119394	120.3030073	60.35229816	119.8612526	92.67510242	139.2244652	321.4840578	188.6669442	86.76178139	331.519666	139.7202574	351.5508767	247.266287	170.6207936	94.37266263	128.7647483	276.2060372	267.9962205	263.9061605	626.3880905	130.9060035	141.1205248	133.0797201	237.61141	154.4214797	147.1737174	49.18426869	226.1469346	203.3676537	300.5283501	107.1619671	214.3716552	164.9638057	196.7637026	183.1560566	371.1448628	255.3369457	76.21490245	456.7477725	119.6203107	553.2883324
"MIMAT0000420"	67.85883561	88.36885211	71.60330881	253.8848629	131.592662	82.81881119	74.90860378	29.39875521	156.0279756	21.57127072	119.3741265	131.0949285	171.4774901	235.2359014	318.0660884	200.9318494	459.2619388	214.9747393	249.1351701	161.5876516	225.5099934	129.5633988	68.65686374	258.6587186	81.04929357	112.8446484	113.5629977	161.3696818	61.55798788	481.9607251	140.4548264	315.8948895	205.0580549	88.53997769	109.880907	303.5831757	160.4502214	151.8717984	310.3650421	274.2465572	295.8304837	98.28202451	300.5106556	189.6218933	110.1947659	137.5309862	28.34957993	169.3945645	154.9240568	142.9450346	103.6709435	335.9687665	108.3755607	294.4974994	184.7366077	193.5843582	297.7556881	30.76683563	262.034311	119.5322414	562.9855044
"MIMAT0000421"											1.351020769	4.003896073	1.50054807			3.673490141						1.039129916	0.354042948	1.641125549				1.876149072				2.530454025	1.545809968			2.184758485			1.667596316							3.484917092					3.00684417			1.135574779	2.400288635		3.325025096	1.274263964			
"MIMAT0000422"				2.871397212			2.31259247		1.292937097		2.224768477		4.857375482	2.051719216		3.4207609	3.717383004						1.734155194	1.600725778			2.594442085						6.109606827		8.815968969	358.2591847	1.19113492	1.360599775	2.949840721	2.294683162		2.782759255		2.422926283	2.09470589	2.157072483		2.31036135	4.233330187	2.888774803		1.295479879	1.725232346	2.703320439	2.724534197			0.825028085			2.725660168
"MIMAT0000423"	527.3534539	190.8146305	281.0265523	1111.796546	925.1330724	956.3859781	784.3010079	332.2250486	903.184849	247.3338741	809.8128645	797.8568181	597.3784519	1280.917431	1798.050848	1171.50748	3731.116133	2126.428433	375.5180543	251.5358172	289.0567408	112.5074801	72.3650638	356.7949066	127.49219	205.077698	62.62273331	430.7984123	214.336895	511.4767898	306.8400557	265.9608963	522.4239622	354.1889135	281.4897339	171.459511	365.3829634	362.1044462	1349.162629	398.2449937	183.8621341	149.3656527	222.8972659	494.9928048	159.6940449	485.165251	45.60105679	231.9536482	270.08525	465.7396654	367.0160006	162.1022616	110.1509382	340.8201458	436.8419377	682.5878841	465.7766359	161.8881628	252.3007516	114.7331667	693.9078581
"MIMAT0000424"	5.804889646	6.904143739	7.815741045	5.55607477					2.270134965		1.710753464		4.106138867	8.078091987	9.258833126	6.757425202	15.93219918	8.328705594	11.55814618	10.23779449	6.613331178	9.047112018	5.521026747	8.301064486	4.776615744	23.04974199	11.49380152	5.272939967	4.846994353	9.16550017	7.894920246	8.608725841	16.48737171	4.071419088	6.38464911	21.53769973	5.700021703	14.27153429	10.09459606	6.796315013	6.890521012	7.787084471	6.152808148	10.87783292	4.684347649	12.85377649		19.62175387	6.11814596	14.99705398	3.635530619	7.101708176	3.989262076	10.85362133	6.505242049	18.49118176	8.336523352	3.375171483	8.130264764	5.858762341	18.97036106
"MIMAT0000425"	66.00847399	20.51281017	113.3417135	144.1971434	118.3453727	98.26530268	90.82182582	40.59216867	129.0494896	32.35319497	120.6089518	137.7213073	134.8064939	174.211146	203.9606827	149.4557924	278.7940154	226.4239343	66.34564195	70.05173591	48.59760316	22.77036225	9.314556818	50.35390978	49.08129168	46.56830966	13.43073433	53.1132568	35.57215466	68.02117945	115.0890882	52.48594158	61.16204598	40.6141272	30.68933262	31.8843952	56.03448705	77.60732306	97.31546546	182.0920281	21.32661175	18.54418817	35.34945762	56.93304328	24.19007955	46.43957144	8.808893486	40.42936428	35.39666146	75.90514052	62.38528681	62.99869457	32.23473873	37.51728288	72.21326068	116.8402762	90.54169605	19.93212107	117.3045903	16.85711636	83.7362387
"MIMAT0000426"	9.291134785	3.242672955	2.0317671	3.912115284	3.45630174	6.872722197	11.52531671		6.090402447	6.772093415	10.04539931	26.17545558	18.96586355	3.203109723	9.932775649	9.899900842	20.40975524	7.064395068	5.998485404	6.30261299	2.655815398	3.537833446	2.571223112	7.586078202	1.745480383	3.3694154	1.532335902	8.396626249	3.279140614		4.638640563	7.564312147	11.57352888	3.890904086	3.399780764	27.92335277	6.479797536	5.579443928	8.256043186	5.006020379	4.197599833	2.937999833	4.394821978	3.383254417	2.26488219	6.154941508	1.83065898	4.071212571	3.781919032	4.534947114	3.060290152	1.521812983	4.138370046	2.345726614	5.655545461	8.986897209	5.989855323	2.39163318	3.281383074	2.564366806	7.07505928
"MIMAT0000427"	7.335575608	4.146534006	3.292969906	8.498933091	5.784559337	7.494458966	3.745260734		4.901134686	6.045793054	3.090652864	6.233503812	6.492407113	3.658983104		5.819865185	8.161895743	4.648669453	6.60766282	5.660956696	8.532201044	4.93747727	6.63120228	8.765016714	6.768303687	5.513900968	5.835922377	7.188780185	8.128041533	6.776536781	7.799870043	7.470601224	14.81669482	6.670997868	8.971131197	7.793869325	7.810743874	3.74217035	5.730375076	5.255625035	4.160388006	2.458068827	5.159391103	4.452346677	5.52819685	7.578220177	6.682039594	2.3009265	7.733705427	7.660860174	3.181417144	6.461686006	5.160389031	5.890318978	6.427107249	5.272755775	8.754626183	6.030176962	8.986376439	5.483845638	11.99387354
"MIMAT0000428"	3.29218959																																4.484382037																							9.01768862					
"MIMAT0000429"																														2.100624025			3.945451641																												
"MIMAT0000430"	8.839724954	16.5766648	19.08675388	12.02145744	12.3294654	10.49800275	12.93986641	11.97092393	10.92598596	6.638300869	12.18247571	12.44462348	17.0159381	14.00537274	12.61232871	7.654058326	11.65720846	10.88978891	16.44540255	14.55493599	21.31857659	21.1673786	16.27717374	16.27667133	16.01967715	12.23636976	24.95599142	20.95354488	17.90080765	12.97096514	18.04585255	16.75650344	21.54464687	20.29249917	25.35264532	14.83557246	17.63216004	24.28853003	22.17584563	17.61018558	18.30498567	14.22640197	15.25818104	18.74193466	17.57826455	18.66916543	11.44456883	21.86994005	12.32064141	21.22666667	21.91789726	35.79101214	20.05510099	21.91519221	18.03970116	24.57385802	16.69181898	22.46226587	41.8923918	17.41535756	14.6123449
"MIMAT0000431"	6.9071472	8.731420685	13.6540293	9.976094106	10.0798477	7.000101512	6.640815659		6.198871419	1.925682781	5.742801152	8.947571173	12.39416682	12.62612352	27.2871512	12.54038179	34.36053137	23.77251791	14.03825516	15.26672572	11.31719612	10.14889785	4.29919468	16.06472435	9.835853262	5.019537748	4.127983514	19.39611543	6.508457913	15.68833989	10.58179828	12.12652122	15.61863215	15.3684079	9.326346412	8.502641786	8.354548234	13.77496475	27.86972934	30.0479996	8.378332363	3.277727371	7.353210491	15.28985695	3.077708233	12.12566154	2.192172783	11.33607994	8.423298709	14.20851754	8.390842301	7.514195147	13.26004401	11.57364593	11.76134387	19.30910164	16.25337292	3.053077996	13.84514363	5.244537212	19.00579219
"MIMAT0000432"	58.92018318	244.1610318	200.9972749	112.6817038	92.16500091	49.84208079	42.81582592	18.41032106	119.1930419	13.83771848	73.19852374	105.0863665	189.5543381	106.5799835	145.5115272	83.2641428	128.475612	138.7574269	337.1906544	249.855368	394.6900852	228.9932634	207.2158775	113.3337641	124.8943355	225.2038284	331.0138733	204.0460487	115.9294074	313.4199681	182.7845629	458.9596771	219.1988327	176.5790109	83.832656	191.0222106	238.2803739	350.8608648	330.2116097	216.5877336	311.9860782	155.0983302	153.4389729	371.6610584	106.4141495	252.2425051	84.54135345	406.786763	192.2068765	249.1047802	148.8851743	396.4366446	98.86499735	221.05591	308.9697516	522.2488771	337.0920668	87.16963073	394.0511505	238.1776141	403.5246038
"MIMAT0000433"	4.726504092	18.97742365	73.54864434	6.445939416			5.170261374		2.70791933	2.518196069	3.3856046	4.9874486	25.08803504	9.313931504	19.77094442	7.234100635	19.54031111	12.95404033	16.1742232	13.85404791	28.46711378	29.7773535	9.60648158	71.63090724	36.03461035	11.78288573	13.17186088	58.6271771	2.763979636	23.39331044	67.24526042	10.21879554	20.78795747	27.39720562	15.85689125	6.347504927	13.81801021	30.34843418	89.33859282	15.32323306	14.89933	4.188990037	23.07693499	24.07585009	14.80367688	10.80053197	6.563281272	13.40632391	10.9464467	20.17389285	18.00796637	50.31563136	62.35990864	11.52980316	13.50108999	33.38715078	38.40730979	9.385480089	31.12676827	10.63523298	21.45647439
"MIMAT0000434"		27.5168147	78.47173722	3.612485434	4.389107723	4.60548774	5.195541373		1.59059787		4.154174042	5.788607112	17.03090713	11.60786304	18.71758046	9.378148341	20.89670084	14.24338036	15.19119453	14.44678592	25.10861333	32.16844458	9.996844582	65.59869815	22.70891922	14.95353429	18.93441842	45.53809669	3.461374691	26.03081103	78.40114979	15.17992606	25.94979323	28.95613002	16.38308721	8.491456582	16.32253751	42.52386928	114.9508669	24.51145527	25	8.490381321	33.02956254	39.1062089	16.73722306	23.43512459	9.474826872	22.29934307	18.6830607	31.21845219	35.5493714	67.93861583	76.00885115	14.92335791	25.07903652	42.11539541	67.7274958	11.08748765	48.68237054	11.4894135	21.7176431
"MIMAT0000435"	119.1966212	133.4126054	94.7942023	396.6659146	226.5036567	244.8425163	190.1008187	79.66985363	320.8052907	72.60071684	304.7409877	362.8471764	349.3877597	376.5736728	693.2546778	473.389459	630.0009568	791.0402882	324.7083092	383.740922	193.0731826	230.6805585	49.17037465	201.1735705	146.5709138	181.1823468	95.41108413	385.2001495	196.966521	534.9039358	212.6143537	371.6300545	421.2907005	186.6277197	92.57697631	138.857746	392.7758713	409.0245001	338.7296613	513.4512791	160.7358355	148.8196586	130.4803023	271.3612376	212.0202951	202.5819926	25.36928314	160.3190905	229.171866	330.0463065	268.1718469	157.7909135	122.5809923	184.4986543	207.4990168	511.5176563	614.5591703	82.87951317	282.9222224	133.3192019	550.6109217
"MIMAT0000436"	8.449323873												1.064205947			6.913611743			4.532527839						3.707620625					4.197872346							1.605331281		1.402549667	2.189975499		2.720358645				1.549038916			0.878818126					4.817539006	4.183817416		3.319244676		1.726821948		
"MIMAT0000437"	221.6778533	83.50698873	72.55946779	587.9979901	465.2975955	455.7174139	377.4853733	162.7670434	415.0003228	115.460473	422.5664743	502.8616344	301.2477878	640.3237101	807.4887258	777.1881298	1258.731328	965.1248935	219.2177621	238.7930718	150.3604791	122.9948033	31.65801017	139.466359	83.15303612	116.6907844	49.9938581	258.7136128	257.6812535	321.0857805	151.6322571	231.4760811	452.8462267	140.1326746	137.9159331	127.1049493	197.650741	228.4371541	328.6173872	327.0331258	112.6921277	154.3314183	122.9177676	207.9983307	137.6125928	177.5430753	22.31499436	101.7994944	162.6370952	208.6877922	309.926273	102.4513276	70.95227486	166.0126364	174.3676954	328.1951614	554.6573887	56.9270822	187.3799677	90.99077719	360.8045759
"MIMAT0000438"	4.642688905	8.583726163	7.77057745	12.42945695	9.043372689	6.923622355	6.00845234	4.677370416	8.406946175	4.523338266	9.377691544	12.98649509	12.72165048	11.67138746	26.6526266	16.00193106	36.46749579	30.08768373	27.48713189	28.07519165	10.10160575	5.518350744	1.180862761	10.2626171	9.572683046	12.1940069	4.185502134	15.88935588	9.786475872	48.97132324	6.518792447	29.83113074	26.50373764	20.23811529	6.703519193	12.02985018	36.12247805	29.28939843	32.3763616	20.88771666	7.33806547	7.21283595	3.180784612	17.48078725	14.23134739	9.945442413		24.06911209	12.75821858	32.0987525	6.942748561	9.377409312	8.566666243	16.52911105	10.72478108	64.19316386	18.11879275	3.756611623	13.89744565	5.456505631	63.87260108
"MIMAT0000439"																	3.747172026					4.051576187														20.13680603				1.335524237				3.415400244										1.429818789							
"MIMAT0000440"	54.2466219	142.4570561	64.07927128	81.2184571	69.57663934	63.59367885	73.35170587	22.44423749	66.46980001	25.03493579	84.75243336	85.11132997	106.1479689	99.37543426	114.6388342	96.50846884	185.1928142	110.8549773	183.2819109	384.459609	442.0641933	309.0706747	224.8706547	91.09179136	69.57964235	154.8604052	77.22293544	285.6251371	143.4750419	216.3729697	123.7337358	830.1564992	480.8025818	174.1835081	107.7406872	393.6105588	222.052079	538.797597	255.9648123	133.9062457	226.2361644	122.5904566	168.5445391	314.0385015	164.0804281	146.6768882	146.2558749	250.1213636	175.3530865	286.0838095	181.4679211	120.868993	81.08500336	244.8736533	305.961228	281.4495872	273.3667421	56.23089434	96.87177254	282.0100156	319.1148328
"MIMAT0000441"				2.212489306							9.284963623	6.326984983		2.318136028	3.648185151		25.1997101					92.49954261	4.645782294		3.121106861		174.6137591				20.01945898	2.260743855	2.158862881			55.64806155		1.991289395	1.500422761	4.143942776				2.305992636	36.38995767				1.02920849			44.89159703			2.442504061	1.318648104		11.69445976	4.032890184		
"MIMAT0000442"							5.147205804				8.618885718	6.274652018	4.459652655			8.174898745	18.86760942	3.012939608				15.5238391	0.925203469				106.2479172				11.78403391					16.42939007									6.740679117	1.817872089						19.7275547			2.036517519			3.545330492			
"MIMAT0000443"	145.6453409	62.51166024	88.09486951	258.8684271	237.0785738	235.8571756	218.314966	96.18676797	211.3150354	76.80421675	205.7511435	236.5610741	174.5011114	308.2380638	407.0848151	329.8713418	944.3910011	411.3674385	368.5677274	182.2094232	183.2653492	104.3515241	43.33887297	162.7358947	77.88530841	153.1152694	25.24060084	177.4003896	164.2518141	244.9039912	96.31624531	113.594308	259.1976617	135.4005484	187.3391762	271.3880264	166.4024333	184.1444602	426.395358	212.8774421	71.81935234	110.9642901	162.1824077	284.9765012	111.5029112	240.911109	46.14687276	183.8907508	177.0233143	229.1868631	131.9876756	127.3380524	77.53333828	238.9796033	232.430899	550.6700992	260.0700577	90.73483354	154.135574	121.5033208	402.7576194
"MIMAT0000444"	3.76747142	17.24322516	8.046640235	15.18921952	4.365778602	8.850558062	5.47757652	3.259925699	4.689483183	3.883917348	5.172137898	14.03253863	15.3630344	17.06007499	51.00188167	38.75220811	93.19836533	51.81485509	32.08348603	26.87960483	14.73966816	18.14277747	5.733860249	34.49746841	8.04645578	7.586634448	5.149709901	32.45458096	6.365695767	15.25451129	15.32930265	26.03931216	22.11360703	16.18047952	13.93080904	11.44543198	13.3834242	27.91065245	47.75906021	13.65086909	17.84615109	6.840462713	17.52042231	23.31635601	8.791510825	18.85904015	2.693902715	16.23696414	12.77681982	22.44621614	12.18505143	15.00246722	15.14191177	23.54728678	26.87104965	31.68807274	31.88780692	6.599893715	18.14835805	14.53255105	24.49987556
"MIMAT0000445"	68.30864781	175.0241206	91.00655666	177.2506117	107.347891	119.025912	98.80277104	58.07380597	77.78208125	36.06844984	99.52731121	132.0371014	156.8156427	214.5414826	457.5965883	337.6127764	803.678066	482.3048349	302.4720068	289.1139428	174.6084178	195.3555439	90.7215011	317.4592894	110.4479103	111.6825105	66.92598253	339.1463603	98.32769146	168.593212	160.9266973	250.4940251	187.6616064	156.2731836	220.6283708	122.5003159	168.5283608	280.4260527	430.4004082	137.2193417	165.3742672	82.12372941	153.8470105	254.1578891	103.5871125	201.2345127	39.59317328	138.442768	145.8465962	203.8964107	117.8790128	119.8211014	149.6332526	214.5922134	238.226052	294.1549394	309.3185466	65.1787643	163.7156045	140.5881619	200.1547278
"MIMAT0000446"	5.425802868	3.030044971	4.098886226	7.12737943	9.963762789	6.420603895	8.042760729		5.356134412	2.605070038	8.304693765	13.98635928	10.50060076	4.856275836	16.28741812	8.562642788	13.77960884	15.54250058	8.068468198	10.44916218	5.400327912	1.142727397		7.403708561	5.158682173	4.768704044		8.744559025	4.194696547	13.28359023	2.489397908	6.202327875	8.073524596	7.399233841	6.02773149		6.599184517	6.842238221	14.36718177	3.033234151	3.615793936	4.136750416	3.725777668	4.378493446	4.342820489	5.502625331		3.973991837	4.581534067	11.39625896	2.906297047	2.064392039		8.659382418	2.718770285	14.30484946	7.950254622	1.320490099	4.313689135	2.305746779	22.49805909
"MIMAT0000447"	13.40666602	12.50032656	14.09492245	15.75326592	11.52195756	11.40913811	13.02640142	12.17296182	15.94858951	12.00980307	14.10050334	16.27845803	19.89837559	15.23372511	10.60100573	13.96647431	19.39663809	11.97497418	12.11866646	17.59611232	15.59570488	16.7318716	11.8048446	22.09588837	18.89673248	13.22654874	15.44927429	17.03468317	13.65841124	11.67505215	11.63213441	14.49662939	17.46046599	12.28135964	17.82400734	7.045893436	14.06052003	13.58729665	15.56027981	12.04769046	15.37942651	13.97240903	14.81871458	15.45075747	15.99995488	17.21076851	15.27762576	12.70271574	14.64644159	17.72320443	12.8858277	15.51983059	14.93033518	18.41343977	14.39788017	15.72940497	14.16392874	19.95924888	14.87707187	11.94134673	15.92319679
"MIMAT0000448"			3.779027337												6.447713635	4.21641438	5.012025148	3.675340318																1.740069861					2.573312887															2.105995356		3.706013898					2.069555938
"MIMAT0000449"	24.84599715	95.71940792	74.16680714	15.01980805	25.86535667	18.65364098	11.73361286	4.446620326	39.2446169	3.758116975	36.97546714	20.40279972	64.79783044	24.94528749	24.57235695	25.63135179	49.8060588	33.11783343	11.85742716	28.27244725	26.98838918	34.99107166	8.124760192	44.42075137	49.61360111	16.7274329	22.75811395	59.47745042	10.63001131	28.86183845	98.00635033	20.10555716	38.75607786	32.13720975	43.08276174	6.999692857	11.95311782	44.11518979	74.37505542	44.69035848	16.20478692	7.192536146	26.80505068	31.92812982	16.36186571	18.34915643	13.70386901	13.72004204	15.28272556	29.89589347	26.05875694	106.7706657	72.74978137	20.38745672	13.27806752	31.48576925	47.28886373	29.66027821	63.63330804	13.76537576	20.19259728
"MIMAT0000450"	10.54846359	13.71737725	13.89277559	16.7409305	12.04047616	23.77971993	16.42496163	15.59076874	20.13020943	11.96288997	20.72966436	23.97063784	14.90040362	20.18865892	16.13635841	16.18982675	24.2487396	16.52456777	25.10126866	37.4600711	29.98670306	47.89710964	43.41299287	17.98107389	14.53270147	43.43216081	12.61410749	24.87715804	26.76831877	24.44911476	15.72705644	67.59692865	132.2148243	13.40984792	25.93140915	14.81327343	32.63271013	45.53201657	16.78624928	21.64962511	17.46950763	45.48915488	25.86534075	60.83336679	24.41823776	19.94914972	28.25548676	29.24886311	33.15729304	21.39408579	25.96513663	18.21088055	17.23573368	49.08164766	30.01816557	29.59969428	36.12239935	20.90075075	20.34494273	35.1068398	40.67262486
"MIMAT0000451"	18.51552566	33.16532859	181.3780412	47.51077284	28.06380221	32.70330066	45.9068796	11.48531367	21.09490035	13.19829209	27.74756294	24.83428737	54.44799035	57.66869426	83.89396416	54.77435591	173.8639648	76.30452759	13.97965798	16.40111363	59.26613026	54.77790237	25.06597656	222.6046651	82.84704664	21.35598711	19.02445466	155.8442888	9.172370491	52.43712895	259.6105634	11.63820095	82.68561814	41.92469229	76.81823402	13.95365961	11.86543281	37.79120219	272.8351608	18.92665945	33.56352068	13.82073185	68.80309573	40.68976579	34.12991404	28.78736672	26.62308951	7.933386537	20.4213405	38.65245117	77.15089288	74.43183241	136.9081928	22.53202058	54.98445835	40.54443634	145.8067777	18.54461822	41.83558756	21.80020772	17.4777683
"MIMAT0000452"	3.29218959	4.125845881	3.046342856	7.044664072		6.361042731	4.710341237		7.564027604	3.318859435	4.872313163	8.834331149	5.800041725	4.057035906	7.001211619	5.012666622	11.70391914	6.4202447	2.800645422	5.820646588	4.508317092	3.71432704	2.880595659	4.918612491	3.315477788	2.898589765	3.782110759	6.170095357	4.083843212	6.783895276	5.093343859	4.467359924	12.04199603	3.476883811	3.0988511	2.356111889	6.057092129	5.816586809	7.54859593	5.556525724	2.955277315	5.588115444	1.892288439	5.630582974	4.800410017	6.325756309	3.41878645	2.848305043	4.883002013	5.544860298	2.333551971	5.451065666	3.819964274	5.456707179	6.731634495	6.341554576	5.086112619	6.582649913	5.54771063	3.50556198	7.807143919
"MIMAT0000453"			3.991723996	3.723109173								3.270029641	1.10629366																				1.970180879				0.600116108															0.710000228				1.902234752					
"MIMAT0000454"	12.68189904	11.62059759	9.917539214	11.22176334	4.503689993	3.419666939	5.289552626	6.260162738	10.19054082	8.863079499	9.75532161	12.06701886	10.51235922	9.558073518	5.028240905	4.680129475	10.26994494	6.183363591	2.461815553	102.3911891	12.95934016	6.800722056	9.008993454	10.10642924	8.93306829	3.315348597	6.903675863	10.10375575	7.383449835	8.165062906	6.702708342	8.271537625	34.6027896	9.797385363	40.36291168	6.766034388	9.753931244	20.26820409	12.72052895	8.207882418	5.568125468	9.577691421	6.388671431	7.795279398	28.62124322	11.00001569	10.20494698	10.46214563	8.647868369	8.340968138	8.317790262	9.553311555	8.646020292	8.866935468	6.654771687	5.66036555	6.13041342	9.781841815	8.960309478	7.109557976	3.860941595
"MIMAT0000455"	9.575806241	27.52257132	25.20244014	15.71199965	6.144286512	11.64613417	11.28895724	9.865772104	12.49457848	7.905671676	15.50749074	18.17799305	18.48357409	15.27662471	11.50330903	13.5912817	21.84658657	12.22202308	61.48492508	44.27594741	26.25017485	43.12123731	36.56266429	41.46088063	31.00595933	37.69899818	29.31959262	33.95854485	19.09288564	37.27069974	32.91142833	49.66070849	56.07589451	28.8653407	23.90359906	30.00838886	40.29665476	47.32684351	33.71669161	44.98680518	30.07562991	30.69282702	27.18651352	46.6868435	34.18535038	28.10379658	17.3850563	34.21870809	21.33755067	30.5759794	20.22163016	38.58232094	29.79624629	38.50037011	25.63269021	43.81112652	32.13349422	38.49087736	23.9028095	30.22275728	54.52997885
"MIMAT0000456"		14.96830321	16.70169558	7.775184476	10.14908449	8.274509824	5.096400342		2.007858352		3.67079272	8.832467909	7.785243909	7.576383447	15.62707238	11.15845425	28.26010122	14.47726139	15.54532291	8.568246962	14.20856832	10.23846924	6.950403165	18.58202193	11.54129288	10.47343326	12.93980338	9.39331669	3.178259073	12.96211556	17.70569768	9.106607766	14.90352794	10.97531339	4.126865646	13.00030068	7.370451304	11.88322734	20.86354069	18.45234418	21.28901944	4.920177683	10.8913589	12.23630237	4.140184318	11.59285287	3.259141548	14.64343946	5.803978401	14.14412906	7.275735045	14.98076345	10.43745045	13.27676076	16.87430311	16.62669088	15.36198698	5.333101257	15.35979598	8.531320882	24.87135435
"MIMAT0000457"	28.86515551	27.52371382	29.71668008	38.49440255	18.05444773	24.45756645	26.48860212	23.37423001	32.05634678	29.98767703	30.41463382	39.2233538	40.47399968	32.90151074	19.80094323	25.78744142	23.68814954	15.35086011	30.37351496	37.61976099	28.06978792	36.47078121	37.84951739	41.80319578	35.73154667	25.29809239	35.72798395	38.32340522	27.02661054	27.02233434	33.99881644	36.53312111	42.16809557	30.48129685	39.34045438	35.44122701	36.93208595	35.40991843	29.1310926	35.57030608	31.98354727	29.00839786	32.44892551	37.93426447	32.78362986	41.98369913	31.72499839	25.72330831	38.89318231	32.25494697	34.02226103	39.11469608	37.37593473	33.9258377	30.50491774	26.52421822	28.87511938	39.42223871	32.87982361	37.46939075	24.04003545
"MIMAT0000458"																																	1.768791761																												
"MIMAT0000459"	22.66410923	70.82809668	14.07857575	42.09910816	28.40791533	25.38081423	18.322365	11.2170162	41.09935879	11.67236829	26.60136343	20.63915986	63.35961612	29.01517003	67.37556643	32.15424914	41.73908293	33.92520519	97.55894708	87.08450709	64.3274036	101.50014	96.5176869	41.22983909	48.70835078	52.24761948	38.38117625	76.78954346	26.3514439	59.44371948	16.8660089	117.3964786	118.3825055	52.28778496	30.91374874	116.8945946	89.06471901	100.2858064	111.8000706	94.97915042	72.18545974	110.7270993	83.17823021	55.2315625	64.63792366	22.40736638	43.45681941	51.25311184	36.39930339	57.81606428	29.81815175	68.36435835	32.41504241	81.47247669	55.03175966	51.58682903	76.3073629	18.16227782	51.40590063	45.22866792	114.6083703
"MIMAT0000460"	4.40700484	16.8208824	7.461203114	5.479086957	4.775365175		4.143925862	4.298146062	2.031496034		3.453646314	9.351366214	10.66607645	3.891272215	7.214274726	5.598437509	12.37473794	7.290843338	13.57338388	18.77003305	15.93435662	6.243380879	7.921445869	15.54632571	6.034551495	14.64776096	54.91169761	18.76238097	10.52608134	14.92765462	8.219366387	20.47623677	11.40352365	5.781288982	10.64502732	18.43627112	12.91179237	12.171632	18.25790561	5.162067379	11.14939311	3.904557734	6.607683812	20.1889482	3.288339761	10.44070437	4.060054688	17.42598579	10.66992774	9.19404339	6.340024024	20.55317714	7.982072571	11.69834512	23.65440138	20.08725016	12.06078668	4.152276145	7.028006103	10.59226212	7.344325727
"MIMAT0000461"	134.4668121	69.08583879	51.16360259	355.1101902	222.4373355	148.7003426	122.4857202	62.94390486	279.8278639	37.17111029	154.0606016	161.845014	273.7459211	316.6734864	516.8475554	305.3681904	599.6749453	412.0669963	124.7262163	234.4622706	87.36685611	90.54524527	22.08879914	104.272688	53.0307436	35.066477	28.99199303	114.0761877	43.10222955	186.3917962	91.22749068	132.1868007	98.07022932	122.7981293	86.64826026	203.3022968	135.0842969	108.8256463	301.724705	89.49195695	74.75912465	52.56803373	95.43575923	136.3573454	42.76137401	125.5411378	13.62007273	120.8980074	73.44345983	154.1020691	101.0285926	76.68055954	50.72058497	100.1622083	104.9547973	235.03384	187.4096586	30.39024298	67.45853085	47.22364594	145.1837977
"MIMAT0000462"	5.497058936	4.598748345	4.631377899	4.790876111	3.7785854	5.921292654	7.42053354		4.830784755	2.937986028	2.351374268	3.104177365	7.359313158	4.976136494	4.65099042	5.939593639	7.256950214	4.670309376	4.891809243	6.135369104	3.350676967	4.930620794	5.406199849	8.836305905	5.884720655	2.633696281	4.795241108	7.188780185	5.210183664	3.820966249	4.112725536	3.560352548	13.36262696	6.185231166	9.976917746	6.674364458	4.159200891	5.753060682	5.875762931	4.336612138	4.500763505	5.685875143	5.646213433	6.042423947	5.379675979	7.297350285	4.798623933	3.347701778	4.234690198	4.681354196	3.852784328	5.008191845	4.646459295	7.1063061	7.736860833	5.511901642	4.476638802	6.358031704	4.730773695	5.843787874	3.715986909
"MIMAT0000510"	84.39784462	86.4415706	68.33708303	123.283955	85.31097765	95.97880124	89.25967748	55.14970751	94.34031228	69.07866216	98.60015944	95.84098689	115.3014803	120.8850878	90.05921353	100.775897	147.7321034	106.924117	76.47282493	110.5368096	89.20835385	65.99976141	76.94524029	91.71743955	74.91364047	68.69217004	88.6138038	78.58919375	74.70477193	106.0703563	66.31790155	84.15385097	118.9062177	87.11958039	116.822654	85.59228607	112.7542495	98.27138173	114.8991164	124.931978	71.21863554	79.87744123	85.14892429	92.80507532	68.58977666	105.2952821	72.03365685	62.64503674	106.216449	97.34041143	78.33617653	75.7901482	67.34657282	77.24669804	79.96961359	102.9482261	94.9885032	106.1327787	73.2860734	86.70724039	98.12297711
"MIMAT0000617"	219.0850711	464.1518384	611.8073255	259.4130549	281.4304751	202.9324458	199.8971865	85.49148274	229.9730696	78.3496136	266.5950295	330.6173832	345.5978565	261.1603239	233.7892034	242.7977404	322.7578328	276.2173067	603.3319561	358.8835612	724.215746	457.1545121	548.7411507	218.8659893	311.6263038	503.6988538	842.8300333	375.4595714	373.8617318	383.0113327	384.4174255	595.9433944	494.9229571	320.921339	322.5567643	358.776563	374.1683481	539.028835	459.4247694	440.4581767	740.2630841	310.8928872	296.1758814	627.7862808	226.6492507	434.8094189	233.4616706	568.7670596	367.3537041	381.4369529	341.1955269	840.4266702	229.9703854	484.9487601	704.5831929	614.4271898	636.2784153	332.7052415	992.4777509	578.7113609	770.3271804
"MIMAT0000646"	6.254879676	26.85369963	63.78419138	7.815414161	6.128670968	6.300381178	8.23845086		2.554111688		6.081393335	5.502853164	16.33558971	12.47063951	10.5215337	7.963002136	20.87732299	7.605813039	17.51034218	20.44699814	19.56015801	31.99308055	8.71801829	28.25261725	28.35147484	21.50200016	18.13785307	42.6574249	9.208936382	20.77004142	50.82697439	13.38459056	34.65939054	29.86613525	37.11045515	5.441691875	19.17064663	34.31895389	71.2979602	20.13335004	15.1152183	6.989104968	22.56050474	28.01461129	23.79841869	13.70886605	12.87626465	17.74702772	11.1154383	24.2929035	20.74685906	45.66794246	81.87927356	17.48686197	10.18717979	23.4234071	33.49955201	21.86450756	60.12793193	14.76014977	22.52972636
"MIMAT0000680"	33.24042064	105.7820434	111.1314831	52.97029275	34.08699001	23.08564975	22.44476054	13.44463022	51.29936819	10.39700094	32.73737951	63.28750739	93.63807032	45.58188566	68.2826817	43.4415124	68.54570501	55.54090706	188.0100766	162.9906017	89.1010295	138.262593	145.6407301	134.2128574	93.67498977	83.30430418	155.3915338	101.947594	48.7358716	116.8999822	110.2756563	166.1370988	107.2960109	78.37284832	67.12200951	102.7940253	105.1514762	124.270649	102.1955549	203.7330341	93.6949079	82.54664371	76.17196495	137.1909498	75.34996537	84.56505259	26.80029671	113.0850566	100.87708	102.4693346	44.60494168	174.983487	96.70312479	108.6555997	114.4550346	111.4671185	119.0965138	75.02745524	159.0536321	77.07663506	220.3572375
"MIMAT0000681"	44.71902107	147.1200535	81.301627	138.5033704	96.15888416	68.0475594	50.88026212	20.8847582	98.93452286	16.07048928	77.9194197	51.58818114	128.9339735	165.88342	258.5441324	122.9753504	289.4186018	217.2980247	280.1234093	505.3312053	144.2875098	238.739735	79.40696729	169.7670958	52.30820927	99.54655003	79.4787836	145.5661226	128.2980644	668.1785983	117.9800298	525.6158134	167.836434	177.51648	110.9529438	603.525903	204.766524	297.4799607	477.7903441	58.97913702	343.4210443	88.46140375	354.424774	511.3438047	193.9447613	313.1994513	55.82701412	250.9413616	273.4907933	208.2309272	145.0856052	97.82834537	71.15296469	212.419147	372.1259017	396.8313633	375.9466289	17.85098209	73.00495933	160.28266	317.1711169
"MIMAT0000682"	32.17459279	165.0866674	66.45563493	47.96645053	43.41959814	33.47234153	28.28674381	12.9715969	57.79304446	9.925769232	42.16510781	56.03434729	90.47912087	44.6450845	57.20871991	36.7320377	54.0493776	65.15452286	270.0299485	274.785029	149.2357518	224.7366689	2.692288761	272.0074684	60.37395042	123.972613	157.3713159	65.01829734	105.1444265	215.3390758	111.3146729	268.104825	150.8741511	95.77017611	61.27109094	322.4536799	128.6923559	226.7105555	219.1026927	214.548808	84.21738915	124.3010551	89.42750624	231.0814215	75.20545895	124.1841796	44.02255479	177.5464609	125.6498758	171.6786717	60.82476198	63.59692125	106.0085645	139.75909	254.8631819	174.6345215	185.8396456	83.98608408	99.20872561	142.4165292	392.7670407
"MIMAT0000683"																																				4.03766454																									
"MIMAT0000684"												2.429353423					3.30979424																		1.305286681	2.096220843						1.726395565				1.409740282			1.223615798												
"MIMAT0000685"	5.794464497	9.158935312	4.510343639	6.055279505	4.63670321	7.958687653	5.231080927		5.427662325		7.24577619	7.803245394	10.77988309	9.410088779	13.49839516	6.80310236	16.04134316	14.56004485	6.46179539	14.98857225	10.04217492	8.799395799	8.861070909	4.888160837	2.866729297	6.120734006	2.082060149	7.473969669	6.649141197	12.01620325	4.996449396	16.40234797	9.811001976	9.014127163	7.313488365	11.15285795	17.50706729	16.1761601	26.31710425	7.743266482	3.939041003	10.60885701	8.231117329	10.63843644	9.555672729	15.8789023	2.944430001	15.31759923	7.003280922	13.9229033	8.224158934	5.023061549	9.640031216	11.02900368	9.302245321	17.57424369	17.04181528	5.593363857	8.635792984		20.47931358
"MIMAT0000686"	2.971801184		5.061785807	2.076035143		3.769729115			2.834361501			5.164763591	2.413143594	4.027483238	4.968243282		3.575879528	2.914903984	2.017396639	3.370829287	3.511127713	5.641976439	4.497440522	3.133143974	1.443970321		1.841433239	6.054518288		5.134577637	3.883328831	6.515586352	8.130327953	2.119386678	5.351495785	1.514934937	7.700645334	4.126322526	9.590586494	2.109640839			3.291303017	0.987838535	3.411075763	8.218212323		3.611327641	2.85436823	4.060558931	2.003049284	3.63024725	1.635743837	2.028974535	4.033992532	5.986619065	3.387328856	3.394967022	1.252387755	1.710186282	2.766210205
"MIMAT0000687"	19.40419141	22.78197484	9.971234	28.30448281	10.061031	7.831310368	13.11782213	12.29278395	19.37896286	9.61231097	14.11026696	15.40972948	30.89494942	24.55458932	11.47177451	12.08962571	15.63878106	10.25072291	15.94707118	13.32178347	22.28405062	22.91264768	27.15395421	23.38564032	18.78059537	21.32257422	21.79833206	25.0062898	14.46311384	15.92844856	15.17306443	16.08477739	24.65552931	18.00143588	26.15112024	23.78370527	23.35136248	17.16842717	27.73261632	20.25590371	19.85282461	16.03815874	17.82331342	20.19358997	21.86090734	22.0270423	12.08448339	19.59304554	27.31932983	18.23036649	20.87336868	28.30209262	28.07847092	24.12210604	26.32310082	14.20161325	15.59313286	36.16860057	18.21902466	13.3433815	16.18358048
"MIMAT0000688"			5.20108716	1.012426035								2.563936254	2.380302497	1.20664332			3.294356407		43.75198375	4.774505519		10.59278427	16.75708383		6.638316665	5.397032038	21.86691675	4.314285277	2.381261319	15.08244352	11.07644654	9.576248781	5.588403922	3.08115035	1.92251653	4.016896634	2.629276516	5.374481931	3.468362942	12.03548301		6.707729018	4.001814349	5.927367957	52.99678135	5.007937255	4.954376281		2.230558239	2.969656167		13.01156516	4.020912552	7.592433976	2.826969543	3.898466355		8.941978462	5.890381992	21.53833235	26.14197189
"MIMAT0000689"	33.46443759	42.21037134	56.07171626	58.95087186	47.71168535	46.08791855	46.86448247	21.94089461	52.1444594	22.71736542	59.01630965	67.20517443	59.18685436	67.71177109	107.8355386	66.61356865	160.431008	112.7360603	143.8888977	76.13712096	62.93295564	51.59776716	32.41799501	66.3708301	49.80500659	61.25826218	16.1685441	59.50233875	51.64245896	85.27127593	42.37861175	44.37259375	77.52131145	52.6877281	63.85159832	77.04450306	67.91427423	72.52006203	133.2324979	75.92109099	28.96775951	44.74547795	56.9347099	77.66480979	50.51928471	75.83503683	35.03826163	61.34107086	57.37612366	71.25782747	45.89419644	63.42383736	36.06716092	88.79356071	70.3134012	194.1540542	59.90041476	59.44089805	62.28065152	55.05758107	133.2478951
"MIMAT0000690"	289.8502752	313.239297	275.7488913	407.1010497	250.4758046	305.9330579	309.5396601	282.1552489	386.8974518	385.8812401	344.6807541	332.8787219	374.0308603	269.0782589	208.0180195	220.4322826	306.8450261	162.9807608	338.8226698	374.7444504	274.3003065	352.1663601	447.2652743	476.5336715	391.0741699	343.8945488	403.5883814	387.7685681	286.625198	345.7261451	387.2293782	385.1179704	482.3637179	319.6667196	368.8322996	366.4736591	405.2180889	342.7251341	296.3322363	349.3713941	392.0779841	318.9014644	287.2235841	362.5165814	336.7771975	349.078367	337.8524205	267.1418199	333.1899663	303.1479383	248.4930066	376.2387002	328.4727672	331.4100098	386.826426	331.114014	275.3082326	381.5513845	346.672526	292.9164163	382.5113779
"MIMAT0000691"	6.280171476	9.949614534	16.55978974	10.27866239	9.22944347	6.142471107	6.000662678	3.803699521	6.698411629	1.733507197	9.512431091	13.8845833	12.428355	12.11542006	18.419802	10.89458751	24.06269498	16.56719592	30.83859253	15.41144406	10.73823505	12.14184468	10.78125783	11.13990665	13.57853481	11.61367943	13.44191522	9.624653576	5.60818915	19.4530253	16.48790325	10.78846668	17.83823483	9.338751736	6.10124241	14.1610855	12.10882282	14.2560274	10.14301461	30.75204242	8.580578658	7.873326115	8.233456073	13.5704156	11.16241071	11.62123448	5.722172182	11.25080888	7.341951335	13.80423643	9.054890834	18.05225168	9.257256764	12.30633718	9.049689843	15.56064438	11.3085701	10.85713518	15.48690957	9.964367538	19.4390847
"MIMAT0000692"	43.17666799	62.32549412	94.17731015	88.88182508	62.22667603	41.98149334	39.30532867	16.91520154	80.92257657	13.28414254	59.72602801	63.10562274	117.8917871	90.89822867	140.9664874	78.84335727	155.0021948	137.8594522	83.35632561	146.7877447	82.62506342	59.14702139	23.70860179	117.9735086	46.58229855	34.2053981	49.81988611	98.28903346	41.85308908	102.5673037	65.27439859	97.32592408	80.24689886	86.64001208	57.59888765	98.24076901	73.27868728	107.1754622	140.9214065	126.3202725	97.53177678	28.17372438	60.68249666	123.0903948	27.24398584	73.18321117	8.617499305	136.6691831	77.94442977	96.59557285	52.12412372	122.7030193	59.93030261	61.32118841	99.54585421	158.544805	158.3618521	25.91597262	93.64830777	32.9135545	117.2672267
"MIMAT0000693"	15.76642879	7.382218069	16.45643739	20.4900786	19.95750321	17.48969196	10.38735757	4.443981342	16.93224829	3.428675462	16.50755826	18.83813716	22.98221525	21.60789644	30.99006847	20.33428971	45.95192513	33.80318126	16.92244976	22.42095544	18.07071147	13.578231	1.439369768	14.54827401	9.953710682	5.877549467	5.084843297	15.29343199	10.32788259	16.75484155	10.39788238	20.33652638	26.22435908	14.95701387	13.60167667	20.85282881	10.8247806	19.79445641	17.27904322	32.17679022	19.03390472	5.208151217	13.94080775	32.20646864	2.725328033	15.48998774		29.06932689	21.2878732	26.26885965	11.69517301	33.28325261	8.480404453	14.16632492	23.47022436	32.93126514	31.92842438	3.721881536	29.67775547	8.689274536	18.50106815
"MIMAT0000703"	28.86746731	19.98128927	33.12940318	38.79819023	36.05872009	21.48800686	24.44885053	15.03895787	28.11647872	9.706142651	29.68022822	30.87955476	37.51849618	44.03830214	50.39164344	37.07319383	102.181097	51.32245303	66.34121842	43.87566975	41.8146092	31.31281634	33.56697457	29.56758038	20.84974718	27.54207415	43.67354661	44.44867987	24.46889422	39.97582094	38.23770864	60.44213419	59.75458193	31.36743359	48.94990306	44.7505035	47.12245472	37.58124618	57.26816369	72.22002104	57.09741703	31.20906618	40.21289173	50.75722825	19.7183621	37.11598731	9.325484771	37.22007825	38.93945254	49.23750623	27.7702323	34.10139354	19.25437735	46.01150809	40.75158824	82.60196871	47.15624642	23.62516348	30.27999671	42.70754348	94.30406387
"MIMAT0000705"		3.515620286	7.165602589	2.181107452	3.407192917	7.252913141						5.315658082	3.974851357			3.652822903	3.700860401		4.281800024	9.462115699	4.247037487	2.121200665	1.947310804	3.350769187	3.943129638	5.013158257	3.984713642	3.460323702		2.311914384	6.333280894	7.369484696	5.220836368	3.503070989	2.853925683		1.295526899	2.495758271	4.866387338	6.540099558		2.003723232	3.731499407	3.375465759	2.993990745	3.765786987		3.41569772	0.791252001	3.709741676		5.173148888	3.972792811	2.745163528	2.811449289	5.944915784	2.948882793	1.578226886	6.145470724	15.25807823	6.573363286
"MIMAT0000707"		19.41586676	3.973294122	1.581163395	8.985799714	3.588844844			2.138787025		1.158273558	6.41086535	4.456051571		3.947049087	4.691266975	4.355557535	3.580040678	2.150358649	51.58686238	12.75821579	1.753211684	6.322469094	6.233405476	3.533093517	6.661269102	7.217739343	6.498072695		3.781806515	3.992092809	15.32890207	14.91739025	27.82068807	8.362028501	7.347320294	4.934877365	11.4332223	13.32823176	3.318446326	17.07319921	4.369428715	3.064544468	9.944397557		7.499549781		22.94224389	24.64238423	6.521656817	5.497553069	1.777933201	4.380687093	1.712393728	5.744263989	10.44911629	27.06321897	0.669843586	1.446002446		2.531588355
"MIMAT0000710, MIMAT0022834"	30.11010303	57.90780281	27.75037407	32.66034484	28.3612556	24.57408398	21.20778241	18.55075718	38.13980063	22.51719109	28.94745249	26.16394499	39.89981625	31.87298351	51.30183014	35.337653	61.86787555	29.44861773	146.9799508	71.00838836	57.0635068	99.88075629	68.0047133	52.99172429	52.55891649	69.72921085	60.37179915	52.64997147	47.6686546	77.25248	32.65011543	86.51454551	109.8531531	49.66622868	82.2544988	105.6285685	74.86641143	75.90417038	88.49002152	83.98956877	128.8928895	87.90476308	69.11045045	88.4833683	66.83334393	40.54005471	40.89630994	108.9649954	69.00987326	79.70533408	38.93751881	61.68157138	39.1498279	118.452506	58.69929977	81.60337849	70.86699787	44.95019233	65.97815212	66.18654931	130.9575766
"MIMAT0000714"	3.256650472			1.823047839													5.714116804			2.69108776													3.582900973			1.288526787																									
"MIMAT0000715"									3.388633528																																																				
"MIMAT0000716"	18.53726369	13.9983662	14.05177747	17.06431186	10.95809348	11.86470579	11.29909476	11.09185496	55.33637626	12.09216373	13.77273164	17.93017019	24.82411225	16.86618803	10.24369971	14.84102362	18.41410622	9.386513932	21.04784466	21.52722391	19.19146257	22.76046651	26.71950612	25.55913991	15.92186938	17.7227217	22.55244807	22.30145038	11.81405465	15.28148032	17.75526784	19.83599408	31.78897482	14.79090518	14.35441065	17.67477765	16.73507349	21.41126192	15.95326008	19.92961518	23.18697103	17.61296792	16.31388174	22.77515096	19.90188772	23.05681094	19.62931632	25.55564548	22.74509345	21.7229041	16.82463034	27.40955599	20.96045574	26.73228563	28.10092404	26.8190857	17.96947365	24.87381134	24.41174812	18.27454158	20.60733848
"MIMAT0000717"												3.022206786																																																	
"MIMAT0000718"																																				3.126386816																									
"MIMAT0000719"																	7.259406403																																												
"MIMAT0000720"	3.563236366	3.616155603	1.632065573	12.34380316	3.703895732	5.146195583	4.987246606	3.132125481	8.671576996		3.48944002	10.11487159	10.89966999	6.424992132	32.68366947	11.29195821	26.94756505	35.23853353	7.661362294	6.667633543	2.709698501	1.207247405		6.143265722		3.251490786		9.435041341		14.76288173	4.992360047	6.404413841	6.877650958	5.828529382	3.606673918	3.012417848	8.608886267	6.404830624	17.96085864	6.052210673				7.181716957	4.317035621	6.436673332		3.273562855	2.172261186	8.578623929	2.711155219	1.401464528	1.722005627	5.533731004	2.515465443	23.32791331	7.826990167	1.634310556	3.518862854		16.7427563
"MIMAT0000721"																																	1.447622107																												
"MIMAT0000722"	116.5757062	137.7647343	126.8741761	170.88267	94.58526373	115.0115257	126.0112392	110.3112764	163.4679915	121.6899991	141.7773884	184.3992093	176.9057674	189.8542095	80.60617864	111.6088793	135.061903	111.9844855	119.1446458	160.3312482	132.1214019	158.4063115	157.0982022	171.9203807	126.4088448	136.4738048	152.9671946	167.8990496	120.931286	141.822727	128.8234909	136.7631805	167.1677294	139.2455919	158.3192922	122.0275343	162.9514288	153.3773495	135.7464635	132.5086877	148.6557777	128.1110424	132.2274736	180.2594043	143.6083574	176.9902133	127.0851598	142.8978556	173.3280866	153.6218107	134.590826	171.1369975	166.8072725	197.211829	228.7887828	158.51049	125.9517232	176.0816336	171.6432495	123.4825002	138.2977116
"MIMAT0000723"	5.971273782		2.718603209	4.751864869	4.415638	6.698994523			2.825963015	2.60854342	3.440638522	5.887167308	4.529633971	2.288505789	3.86122938	3.685035223	8.536441175	4.837573944		3.775314063	3.634057051	2.843581609	2.767569759	5.089284768	2.901231602	2.423610782	1.687779009	4.845428231	2.83600013	2.830934777	4.272653799		5.122650252	5.504542349	4.680414132	3.113671827	2.61054566	4.361718907	6.790658896	2.359244796	2.640214417	4.126589427	3.657771404	1.175860344	3.015597576	5.11441612	2.566020392			2.721677094	2.355652838	2.667699188	3.148692172	3.973819561	4.70956369	1.849264625	2.964834343	3.479105759	1.621482821	2.205080959	2.47708661
"MIMAT0000724"			2.15862985	1.33702488	3.081709596	4.773159206													6.74062483	3.352510851				2.583685163											2.466235459																					3.876882267		1.166903609			
"MIMAT0000725"	36.72773277	42.4045962	45.39662578	59.95362102	37.95312452	42.62055009	44.79666896	33.43371325	62.84556504	49.68364051	46.98333427	55.38753046	60.30206512	52.74780977	34.08737541	37.82619185	64.7393668	35.96481471	38.93742694	43.65871595	46.7800363	55.54953228	65.52298215	72.65373236	61.81686221	49.16606527	54.75861028	53.5763163	40.5591421	33.68783739	48.60417471	41.59722817	66.39319328	41.89386854	48.79517356	34.53614115	41.50323457	41.47539601	40.8290274	48.98402499	63.16734669	53.11303513	45.09010807	49.37351518	47.77730408	61.45585149	73.27968845	48.14031292	55.42848365	54.36034535	47.67237842	68.25827986	57.71203685	59.41152112	71.04147626	42.10284116	47.88377376	63.86805496	64.23883268	56.4632966	57.38442787
"MIMAT0000726"			3.45780027	3.627746125					3.364995846	1.772433601	1.746547169	2.649401904	2.557537336	2.387664873			4.261849515				3.495049108	1.985381645	0.458609332	4.257635464	2.550290886		0.992996568	5.363810147	2.598000304	4.318526069	2.91617415	5.133836423	9.934441784	3.426072068	4.067875062		0.953087969	1.091235509	3.041928666	1.737609622	1.38951706	2.82435227	4.218321737	1.2484453		4.48001137	1.896879172					2.243158237	2.606793924	2.207355661	2.997724993	3.547698963		4.580829722	1.695896018	2.743362484	2.81987621
"MIMAT0000727"		10.72822343	8.916672019	4.287514503		2.79903056			4.859707124			3.923509447	8.583516411	4.998334528	11.38333361	8.946646894	12.76512027	7.858598004	14.97189721	7.006780125	10.87566985	6.829904338	4.132984819	11.01443806	4.337904528	3.466158261	8.699836012	13.28525243		10.13251486	8.873694308	6.27196104	10.83707455	5.903847954	4.611593991	8.665942274	5.296047151	11.00487699	17.41570357	21.23947825	9.236626164	3.015437553	5.403166804	8.658007465	5.016492021	7.408267306		11.44092497	2.746393706	9.463849681	3.726274714	12.4706941	5.447143856	12.88315613	11.33773839	18.99875012	11.48756197	6.125127504	10.5727867	10.77755633	18.24956648
"MIMAT0000728"	12.38466847	95.36251291	26.03059621	8.590139266	8.383741542	22.05924749	24.45398031	5.906951543	8.453462825	5.700361722	11.06038942	15.27379277	6.696760639	4.037828369	10.69516001	7.941422815	8.163666222	17.13533818	32.08348603	81.76824351	30.3521548	193.0575283	51.05968669	9.118325652	3.836529719	106.6513091	3.897174624	14.86569443	61.23039556	24.26430801	2.578263602	101.9457032	79.48770015	33.16639163	80.43872064	373.1990711	19.418136	42.45273559	17.65172492	8.250101436	7.055745287	17.52587626	14.47055784	40.00323753	20.2597184	26.57333443	38.08730369	52.50136775	4.30365509	7.661160846	24.92252205	0.557003326	2.506221392	4.125860018	40.91746552	4.182196216	19.41237662	3.314951568	5.091242656	2.818001623	5.496296742
"MIMAT0000729"	5.746191274	1.805536756	31.21213521	10.09434819	6.044570707	32.01679313	3.082174221		2.366096991	18.59029743	4.481659763	7.609387334	9.275881799	26.08474752	25.00804952	10.70719499	19.99095719	40.47555733	5.105224049	8.127124543	3.78776151	22.95920898		2.306638869		23.79568074		4.738290207		32.38498771	4.017675334	5.471172658	8.100095766	5.703344164	1.277501431	25.15577815	4.093930208	6.048201726	14.50190233	29.43548404	1.678276905		2.742926099	32.06279552	3.06690516	3.146578627		23.43549764	1.283272861	8.028279179	23.65438333	1.696007234		4.518462556	24.99909828	12.95566855	3.228633572		2.385719891	1.225918969	11.10962292
"MIMAT0000730"	2.960310473	1.861268326	2.804958426	6.436230155		5.791308541	3.704714827		4.081474001		1.289195938	2.936741135	6.775806917	2.377307622	13.0221992	4.204461714	5.632989493	13.39207516	4.884991788	5.186475686	3.060360614			3.830250893				2.821205999		8.858126814	2.291518103	2.275259027	9.585751679	3.548938597			1.32203979	1.828481431	11.37729314	3.261468428	2.812259695		2.322649292	4.083204304		1.6284154		2.999874171		3.839182833				2.688648841	1.816806682	12.36580436	2.606827283		2.455840587		7.89759686
"MIMAT0000731"	5.936801647	2.545071526	15.87093502	2.965899789	3.244451256	7.810281138			3.506677213	2.620014449	2.339980793	5.422466538	9.92255771	8.702652491	4.286416421	3.773462113	7.194402635	8.517998632	2.656236974	6.264596359	2.839281556	6.354148515	2.305735481	3.985563834	3.307930266	3.909950494	4.729152522	3.344746633	2.95717295	6.352043174	2.923953551	3.49768093	7.957815154	3.193491068	4.287585128	6.373737505		1.526025423	5.043774739	12.09695611	2.300028725	1.691907924	2.809471622	6.931663919	1.718026133	3.538365544	2.372592251	5.816530565	1.592914263	3.218408303	6.771073834	2.201871794	3.054612154	3.340486675	4.469453732	3.951436482	5.547039931	3.166186105	5.16622232	3.178601351	2.114389898
"MIMAT0000732"	133.2802088	178.5149336	160.7023559	207.736261	96.90355603	105.0942762	120.2782891	83.03133783	172.3763471	95.14941979	113.5246424	130.1917626	238.5996176	184.3503017	100.1060837	97.5832754	107.584063	77.62802372	193.5697374	176.003878	189.992331	234.5757896	209.4805327	203.3874692	162.7668822	188.4830005	248.8026265	193.9690778	142.8742004	197.5454231	157.5573608	211.1819648	223.9424662	211.6876715	313.7654792	243.8356567	201.1125944	237.3213181	242.7824212	261.4720652	272.8571753	120.9024633	179.3444214	246.8984462	183.6874364	214.3341059	128.0872487	292.3273953	191.2924735	241.592024	190.5903087	283.4639924	239.8799797	240.0232188	256.1060923	273.1858401	174.1493807	234.5165991	248.0081483	189.2806349	117.6003478
"MIMAT0000733"	3.494290675			5.415965277		4.895988752	2.459947032		3.256527751		2.800018754	2.086187486	4.967581036	3.37778915		3.420257728	9.396159848	9.331106458	3.693907609	2.47972007	2.787985561	2.502125177		2.513708663			1.259899717	3.213352064		4.638573272		2.645938636	5.064693448	1.840630514	2.259341287		4.126929055	3.124368292	6.431618734	3.027680101		2.718174479	2.199957471	6.031870221	1.745083441	3.554266544		2.419126217	3.929142221	4.481140469	1.562610894	1.792248777	2.61544449	4.569142708		1.815769988	2.254623967	2.142169422	3.145663932		3.327527608
"MIMAT0000734"	3.458575149	4.690684298	1.647108657	5.043863416			5.960115384	3.498712845	4.991433105		2.910643011	4.319011009	5.402834602	4.745263848	3.743424911		10.92532591	4.149490134		6.713204168	5.115750342	3.23128621	2.632446823	5.109618164	1.902050172		3.733702373	3.011837055	2.278958547	4.361575195	3.519586389		5.658867167	3.061161562	3.532714996	4.149302472	6.055432543	5.77530396	6.902591973	5.743598432	1.900005249	6.016291706	4.757907369	4.217592923	4.44411325	5.735634908	3.761551272	3.444405462	7.51298913	6.149655806	4.209797275	5.599397306	5.654584178	6.48664422	3.873820811	3.331602079	3.614902301	6.49758391	2.811807849	3.335889202	1.963529771
"MIMAT0000735"					7.453384646	2.91209871						9.54177708					3.482857217								1.266644973																																				
"MIMAT0000736"	10.22789736	12.33541553	7.524048618	17.85655843	11.71969365	10.79305353	4.306546331	10.34420349	17.72572149	11.24458178	12.000836	14.95840121	14.95741205	16.93565062	15.66604006	10.85904151	16.44756238	13.91928407	10.84483787	17.24068225	14.47208466	16.46171473	15.90668755	18.08247385	13.48305009	11.69636251	13.68605721	16.70012298	7.783845452	16.53236768	12.69383979	18.3997685	19.68393384	14.53570914	11.0887055	19.59705729	16.84833802	21.91311229	17.64684433	18.37870553	14.00598559	16.30852443	14.12989789	18.78186819	17.30155651	22.93242138	12.79585452	14.80410657	14.9764914	15.47731239	14.46292644	18.22187398	17.4991115	14.57943359	15.27456648	15.47688448	14.27622614	15.07873226	14.59537026	10.97217344	10.11929694
"MIMAT0000737"			3.067997425	2.72054283			2.8715316		2.233193905		1.839275091	5.642513689	2.675461443	1.949635894			3.389149197	6.982650898	4.033466137	3.538005341		3.081440559		2.458386716	1.863337803		1.269717737	5.522356513		2.89317415	4.021365386	3.875767075	5.531804731	4.78976679	2.677385643	4.034532252	2.251814855	7.41114904	7.534987839	2.411598977	2.207865803	3.115382157		4.763821563		5.966346009		2.780309101	2.650894186	5.382817634	2.159941215	0.933423244	3.250552285	3.467184803	3.553241172	9.738649001	3.339565556	2.532796356	4.234228323	2.305746779	5.913495955
"MIMAT0000738"	4.690787142	1.727973903	2.679366323	3.068893183								2.869449055	3.475080353	2.343257493						2.209120588			0.77263167	3.08864507	1.338409197		1.545190852	7.208511104			2.230079961		6.890157398		5.070673238		1.839278873	3.969667397	2.223417896			2.586775675			2.748256587	3.773384812		2.354310046	3.870845168	1.868774209		2.646501839	3.007779994	2.501599671	3.093478731			3.731108293	1.204189064	1.536185233	
"MIMAT0000750"	5.009041579	4.470625789	4.713076367	3.634158027		7.568735312	2.609770099	5.664666132	3.329611686	3.813022251		7.310815467	5.977018031	5.988470925		4.591798175	8.662107757	6.160028878	2.815009825	5.432513126	6.184289974	4.401408724	3.827421996	7.948460332	3.946839618	3.840241034	3.018035839	10.30651475	3.240307774	3.47987952	5.569939628	6.185359684	6.063003016	2.980898855	6.346601573	3.689235852	3.792272161	3.492722624	4.374532183	5.696798301	2.424135445	4.984276842	4.238408436	3.623641141	4.998965347	5.612393854	4.901841108	2.863770191	3.790539644	4.923914049	3.94449122	3.933331491	4.219662763	6.584002907	4.740841091	5.298507982	3.21052068	5.948333438	3.601943785	3.348912236	6.005304703
"MIMAT0000751"	17.50732919	29.61072461	25.15336776	24.13415438	18.91086553	21.90478477	20.43808001	15.24823359	21.50182741	18.49195243	23.80011045	25.07381541	23.56025761	23.68580923	18.85070242	15.09334528	26.97844072	22.85902607	24.35829743	29.61965044	21.96305764	19.66156504	22.43199626	25.83776531	18.33313063	14.84836866	22.28928908	27.46046802	21.81625149	21.58962571	23.58118609	23.25993051	34.72754689	28.86408644	33.78320479	20.02203581	32.71427269	32.95164157	25.47878179	23.29603829	19.4646995	19.96191483	23.79696754	21.66673359	24.65715043	29.28218553	21.55952931	20.78587552	22.60377086	25.06987185	23.41655033	27.52122084	23.94733895	29.01321626	23.73951303	28.22205712	18.12457317	29.74606843	24.1169187	24.27512478	20.12335805
"MIMAT0000752"	33.03831956	26.85082988	29.72775051	33.06418653	23.58845962	46.21419544	29.20114089	24.96959927	30.65151553	34.13419836	34.92298594	47.03842232	34.9065346	33.07319967	24.86333655	30.44028895	47.74609171	31.3692053	21.33349156	27.90466872	22.84989478	25	27.0288792	36.15072202	28.4600009	24.28673166	23.16525004	37.22247136	29.04063398	25.15634511	27.72278376	23.51267342	38.76878672	29.67090557	33.20700984	25.97152377	31.27447151	25.9644512	25.21030745	22.91946856	28.23770592	31.77131102	28.10645107	28.69837544	28.0244013	36.16917212	31.15654631	21.60113664	33.52839867	31.63415105	27.74123824	30.41569857	24.14828723	36.633548	33.29127823	33.4666943	32.3748122	39.96643864	33.60415137	32.20907821	27.97897653
"MIMAT0000753"	38.50079634	27.36110556	58.36846462	48.75002442	39.58450632	56.04546419	57.25324324	21.73695691	34.90607642	21.97959403	56.18357852	52.15941241	56.82275731	55.93707144	66.34757431	59.69229293	124.7938556	68.10631798	125.7848633	430.2772282	181.2264278	182.2432065	41.26220256	77.91790862	47.7741311	77.66587356	20.72144171	97.03941901	126.8733205	188.3832993	106.6526938	180.99475	195.6622314	136.8101115	191.8692471	313.8884067	108.5463461	370.4608533	139.4719543	67.16025752	295.5711777	73.55497028	83.41538799	384.3625515	60.34167008	355.1158514	77.39066291	448.0597745	262.6208349	357.4097264	72.17930071	43.27582	51.27527051	154.2037109	110.991922	400.0767417	312.5459066	30.07643548	47.12762077	218.6074411	240.6106403
"MIMAT0000754"	4.417606397	2.295682067	2.436711933	5.77402489		5.661324427	3.623186171	4.724795706	2.580483374	2.279101908	2.738766912	7.299074796	6.785960436	3.197183676	3.94596361	6.89152925	12.04827649	4.004519085	2.765623198	5.379524941	3.85800577	3.456753553	1.975646592	5.321127373	4.506231396	2.475979284	3.118430363	6.147876453	3.008592224	3.406877676	3.41635749	5.386875371	7.518428487	5.691564099	3.6652165	3.822442941	2.939080104	5.55541365	6.843506136	2.382644862	4.104074607	2.785815608	1.986833945	1.873932575	3.328844271	4.942452819	2.791883022	3.219438653	1.76054585	4.497784338	4.209797275	2.376066045	2.58880169	5.530726222	3.867139203	5.042639744	3.864185366	3.142280784	3.378284743	2.828637848	7.067012256
"MIMAT0000755"													1.095623076																				4.192292868				0.839823438	1.503782145																							
"MIMAT0000756"	22.71273811	19.35954978	19.05275893	21.14984698	17.48606973	20.06064024	18.16741216	14.86287308	23.79020748	21.39056507	20.22216982	24.44330892	22.51888643	22.65434564	15.31923957	18.99552081	27.64897287	19.08030166	16.37702337	18.2392162	20.72760407	17.77326832	18.73087394	21.91351813	22.61936437	13.50677232	16.28789294	21.52498705	22.27370958	14.12080931	17.98281875	17.79797165	32.08221569	19.5112505	27.43645864	23.12113339	19.04508482	16.25403017	18.44356862	15.32627899	17.83406206	23.76479751	23.70388278	21.46716781	17.30287824	26.42442754	21.34600048	17.59142607	22.09791601	22.63501212	21.1028982	19.06864553	16.67413992	25.91590745	22.80470479	19.09781739	19.75443116	27.04228561	21.7851608	23.67259994	18.95291196
"MIMAT0000757"	11.5911322	17.06338262	13.95630519	12.76376506	11.74547186	12.99357226	7.405389671	6.848661723	12.65405061	5.912000508	12.53762138	20.41267981	16.69231338	11.85200505	22.15054712	14.34327336	25.84073988	21.78635507	35.51004017	35.13796486	27.82891294	20.16241071	17.06359625	30.35882991	17.37913066	24.50873509	27.85159951	23.70463457	9.785817576	34.11077554	37.33658172	44.99012437	32.50523248	16.56242259	19.79069069	17.0695902	21.69390479	26.75470705	31.39947322	33.12836471	23.21425591	22.35097647	37.08340954	26.64371046	20.9846982	19.47911044	6.075239806	29.36654636	16.39855641	25.64236588	13.15113375	41.19269526	26.10446181	30.89571131	22.70197419	30.89320185	25.08909846	16.74349741	33.7317898	23.98525246	88.13903886
"MIMAT0000758"			6.243894628						2.161665993				2.369890445		4.832500124		7.194402635			3.492502548	2.059104088			9.204537019	16.85807873		16.77397202	2.477412467	4.986049776		4.632956323		5.672729475	1.748586941	1.590814261	20.7596291	0.715041018	1.017730449		42.51493675		10.50486339	2.613051798	1.262525821					1.503988128	2.646193566	3.09951328	17.32407236	17.28711874	9.457425423	1.806755092	2.238338476	3.919343289	10.64401248	32.30918068		2.196795059
"MIMAT0000759"		3.937962388	9.969215389	2.68153063	3.085659832	5.743857761			0.990987174		2.49558938	4.989033883	4.319815887	2.05621587	7.544203129	6.073193187	13.84284213	6.514890745	13.9836132	15.42024061	8.582016462	7.776079138	2.889055174	6.582177515	3.381311634	9.618305221	3.915562056	3.790970467	5.227427177	11.51523945	4.877661695	13.55117711	14.65689088	6.790600611	3.578455939	13.54238181	4.932854274	10.29748026	11.30989825	9.679472254	5.46952202	5.260755235	7.093461025	19.64360602	2.776586334	11.19605244		16.02723829	6.51330729	11.80137664	3.278506659	7.872881931	4.096742349	11.8620554	15.12781703	19.79783821	13.08779384	2.555090708	6.031148749	8.397672904	31.00633436
"MIMAT0000760"	14.51810391	17.8034758	27.2897804	14.08537977	11.88168473	13.35533877	18.01758909	6.36121062	11.75522224	8.61947202	12.62164256	13.9387795	18.35632649	11.67739108	16.28633264	14.91790675	30.6626533	15.3434283	49.70953821	32.47540088	34.73392023	32.03640378	28.42390176	17.16505094	17.00268561	26.69227121	19.93177227	20.94594256	37.79292675	42.96516997	16.86191955	30.97945936	50.63833946	21.62274469	47.61840524	61.80632069	31.93117689	37.17397954	32.13310143	32.33283652	27.0218685	29.15570597	54.43821241	55.36970548	25.7008274	35.67994145	15.56515003	60.6348434	23.64996299	41.95604312	21.50398014	22.00898165	17.3072695	46.42661644	31.80710397	61.12103473	30.64198635	22.06014343	32.81363814	38.29231013	111.800211
"MIMAT0000761"	5.390262327	7.414977175	7.650911368	6.945144151	7.323937407	6.04412017	10.29068504	4.860693032	6.938227664	2.753806995	8.86043339	9.625610899	9.066321567	6.291783726	9.124625683	10.27427829	19.58445319	8.467938676	26.44181199	28.39418911	18.95893716	13.52629438	25.7330373	14.21983476	9.856775515	13.10534359	20.86593357	10.2032908	11.91765481	23.91777644	23.18502718	29.18427188	15.96481294	9.917934003	9.420814634	24.83544175	11.63309242	19.30316853	14.40596903	27.97253539	10.78347552	6.959007833	10.06346013	30.76270577	8.268954325	37.26831606	2.704876935	21.9334991	10.17677251	15.33122736	7.207102832	14.58771813	9.740823131	13.81857025	12.43534848	21.11558483	16.65338618	88.01843785	15.91331317	8.605960022	33.37079683
"MIMAT0000762"	25.49933166	33.36241398	30.50162661	34.7405635	27.22826444	34.2474386	34.91616528	28.48035696	37.45380262	25.77025184	28.82437788	33.71487899	35.60501292	36.71091383	19.3321606	32.31905599	38.75941819	28.05315667	38.04489424	49.81592792	40.90014861	35.41115112	38.47587059	40.30079208	29.51915034	32.79078	34.24702107	40.85019252	32.85476183	42.75436503	34.08558698	49.34608433	54.2427002	38.78978852	36.05465637	45.06457532	48.99715303	46.8071157	39.34525088	47.61163137	39.52745475	35.68172855	36.68468017	53.19407541	39.46422984	54.91579384	30.80940027	44.06475326	48.54909452	45.68642963	35.00894525	42.00164354	40.06319813	41.77506546	46.36652534	44.68325486	41.74751238	57.60351449	44.0147514	32.08606646	43.76755044
"MIMAT0000763"		1.740603293	2.14814461	1.598503001								3.212616322					8.567714027		7.294430799	3.492434716		14.44176781		1.963982833				3.518091025	4.525995589		2.204497436	29.6602321	10.37382845	2.388681468		44.19384767	1.720255398	6.925097344	3.05110806			9.906408695		3.870826278		3.364391815		13.58734202	1.015374506	9.43139851	2.171691865	2.236830592	2.278630785	1.309952033	2.677145354	5.63039533	7.024007346	2.848228323	4.397651647		3.588747031
"MIMAT0000764"	5.675111614	12.62616346	20.42711524	10.46211707	7.97265382	5.579891484	6.910052018	5.26133061	9.39645276	6.787037826	6.777318497	10.735498	11.75681372	12.00741069	10.85719437	11.70037082	17.6635334	11.61202786	28.76933923	17.9292211	11.52487571	13.87231024	13.81765078	14.07420352	10.22092427	14.64190932	10.76414681	17.11942085	11.40379188	18.2389645	18.08764331	42.70956304	30.94931749	13.90351498	15.06353983	18.97682247	18.17113882	22.17045852	19.63178529	22.18193312	18.02130318	19.77657786	14.40489032	38.54754888	12.45453099	18.37552761	14.56896592	20.79297572	20.86413104	17.31845158	13.72541142	19.2044173	13.29624739	26.20331408	27.25400694	26.50116924	22.14970409	14.48579443	23.15618191	26.98630653	49.1467756
"MIMAT0000765"	11.64965416	14.02478394	19.28694669	37.47865443	22.01408712	9.501727227	17.17173188	5.872102099	29.49414009	3.515548336	5.473879507	17.83482578	37.13092755	42.76847875	64.35466008	33.65732039	84.08710812	46.98301627	20.61851881	7.841622881	8.794961226	3.57843109	7.103504797	23.7339758		7.597068074	5.591807019	10.26949782	3.763173596	12.08962614	12.40090979	19.94221307	15.41337785	7.012039085	10.35135731	8.256266981	7.330966502	7.118047094	25.28836886	16.85281564	2.262816035	12.64802938	12.1798542		3.033124251	7.194736436		7.004698879	6.940216621	17.4152692	6.594564832			31.63324101	22.50325228	24.68758814	28.3156392	23.98519711	23.90224304	36.80784822	37.61281397
"MIMAT0000770"	10.50018895	11.27008807	11.22973411	14.535864	11.59194492	11.3205506	11.73595933	9.528695071	13.21143555	12.99361648	13.43548334	15.23106061	14.59053418	15.95744388	9.267802943	10.06429878	14.18542712	8.999579304	18.4196332	13.55909219	12.25523723	16.18738849	17.36292033	17.04019026	16.13403042	13.36586909	14.81987321	17.07129414	16.20951414	20.36629352	15.86733732	15.37970703	21.65554359	9.963164071	15.829106	12.37594783	17.22989825	10.68953177	11.30071885	16.49841881	12.11951393	12.93430437	13.10042125	10.61131516	11.98858539	14.82834988	12.5362057	10.80002251	12.90680178	13.19389275	13.28994121	15.53811837	14.42467892	15.311125	18.80399085	15.85481989	11.31435052	17.50496978	18.53039227	11.98301313	18.67104962
"MIMAT0000771"	3.75384674	7.788486163	3.148425933	33.1996041			14.40306649	3.690073608	2.526746219	3.711203871	14.39190938	3.910414901	2.670255417	2.975173437	50.75574738	4.425984979	5.448031515		10.04269885	5.70645949	2.255054777	2.996076451	5.264837624	5.034229839	2.232941242		5.161997957	7.035166712	5.13282925	3.849427123	9.964921634	5.829344196	7.33456095	3.359907315	4.262369777	1.935251392	14.15640296	2.103998533	4.104604168	2.243344523	7.341780527	3.168471053	3.660110148	3.093877228	4.736976954	5.478682616	3.218265805			2.94322556	2.286461843	9.712542787	3.721786124	6.103712573	3.819750359	20.8882211		5.275379614	2.227176086	1.299254198	
"MIMAT0000772"	17.16271596	14.57813546	15.02574747	14.32310639	11.90821352	8.477523716	11.02997905	9.276472798	12.31789275	13.35606553	10.86113935	14.08967266	13.72774492	11.44053905	13.57942178	6.692999233	19.20773822	11.99022444	21.07677892	20.06569565	18.53238349	16.01093336	40.70850331	19.72483055	12.82230725	10.40713532	12.84244634	20.71381268	10.21540273	20.75383335	29.661184	35.23351149	33.85494389	13.92319541	18.33181488	34.49467805	16.48960721	25.19764703	18.18815326	34.32792346	20.43637415	11.85274184	10.72235459	29.18820582	15.0292902	19.32949747	15.4061933	24.41682819	12.82264187	21.42098943	15.69183103	22.73655861	16.16931599	21.98237087	18.03452775	32.03668246	18.16739765	12.35430657	16.25583699	19.72363563	31.11957181
"MIMAT0000773"	49.32837264	34.4237292	39.20643773	39.50789755	34.5938433	40.82730572	38.45941738	30.61600178	38.90652322	34.34791045	36.78463681	53.59937223	40.49842487	44.04116012	28.96606995	37.57154418	56.84368156	37.92464086	29.72952161	35.21006542	36.96508314	33.44773818	35.01095106	43.63847815	36.0136881	31.00155128	35.57245265	44.37855878	35.7431189	30.30381873	36.71561572	37.15079975	64.46432217	39.47712265	47.55729276	37.12824434	40.70711448	39.86940011	38.65616164	32.88796489	32.63099217	42.03701075	34.9324166	39.78809443	33.59513418	40.26435491	33.67531404	31.54673719	35.59423389	38.25795744	35.50918605	35.40309237	32.48642005	47.3853702	45.042759	38.55177741	34.13947216	48.73911254	36.57841551	41.22133287	40.32523642
"MIMAT0001075"				11.52780509			8.553362903				9.576655639				15.59445143				25.26675582				23.10201479				33.48862063				13.94155623		1.706969774		1.700669294		11.90413822																								
"MIMAT0001080"		15.83256004	7.489369576	6.622623265	4.327584512		3.844279726		9.235803532		6.796844691	6.862425027	6.792513552	7.857576592	14.5995305	6.802094688	12.79707883	13.12273369	7.223760004	6.317584544	10.16362314	2.005096723	7.347424144	4.107030168	3.536098092	8.546498846	14.75931766	10.25861321	6.525701427	7.450474811	14.66101235	14.27076264	15.7734192	8.70918302	7.703748489	2.127372702	8.781715712	19.01330831	19.50963759	4.227365968	7.220970424	17.72086718	5.970899617	2.933357568	10.78436063	5.918773002	2.758768739	5.239703038	16.11818305	37.88040826	6.956009198	11.95277608	6.387869652	7.727969167	21.04914317	21.76960583	14.91917159	7.146618913	6.597457548	4.989598485	53.5294635
"MIMAT0001339"	102.4792067	244.471866	229.3034751	116.8043473	75.42296959	88.25230914	88.49256423	61.84482408	116.963881	54.15265659	101.1400515	122.4634657	191.4866493	113.907005	100.118779	80.86453402	108.2211509	92.67238523	166.7556059	147.5517965	235.3784793	266.410343	216.7288362	180.9563291	144.0233377	218.5511209	238.5074879	239.0498652	198.9607505	190.1854922	186.2597696	234.9453756	247.0801143	289.2025876	502.4191485	175.2221649	215.0453564	304.1822799	266.425562	250.3755765	344.3685848	117.0328117	217.469482	267.4223517	210.7713878	249.9016541	84.33374917	408.8309256	198.35288	326.8227166	207.0150733	347.8680914	265.4427873	311.696519	304.3649197	444.7328938	182.42863	313.9486983	334.6548942	306.9116728	154.3908181
"MIMAT0001340"	18.80019711	20.88862193	24.94930051	23.32994353	21.36462013	28.8104933	18.51026547	14.83422093	24.49946425	15.58431864	21.35018598	23.85739782	25.9637482	20.07173381	23.03552904	22.62338646	39.10308983	21.23307547	28.28391327	38.26148666	24.10041999	25.99518755	26.93086019	24.84781499	29.5101915	22.97269657	26.65479397	37.62199457	19.8898834	36.5227542	24.72332833	37.30551964	57.7440621	28.14342005	28.18919262	25.41020452	27.08280764	31.34040948	26.7420514	33.4247695	21.28959059	27.35224533	26.52964263	39.31759668	25.88175818	31.35161836	19.33013853	35.40158676	27.96900165	30.63043016	27.13618526	26.68530118	25.00316693	27.48548377	30.6761171	32.5679435	29.74263533	31.18296643	26.65651041	14.67750106	48.59000708
"MIMAT0001341"	13.76259497	47.76864953	47.84638474	31.04776721	15.67388015	42.80774638	14.3674049	7.250956719	31.92717148	3.628843219	18.59448928	35.80160909	55.00160753	25.06364118	140.066171	48.9366	107.647583	131.2384405	92.12995835	23.11915338	18.71149941	63.19887775	18.02174223	38.40494669	20.2099266	73.84042322	11.8617798	90.15869902	20.0332853	36.20264263	34.44773453	19.74213514	32.1212933	50.10981766	37.79693889	10.25662759	71.47532972	36.25841959	181.8088398	60.7749431	26.5472307	49.38574824	38.88422216	52.40872833	40.68338711	41.98440448	4.224933009	21.37299006	31.03315973	64.61230141	15.42707274	33.09820648	17.23015165	44.03949382	37.67279242	171.2954348	34.41783517	13.31971377	58.4813281	28.08913721	232.1660047
"MIMAT0001343"	11.01029715	13.64440218	20.78292313	14.77566953	11.58028111	17.75916577	13.41246191	6.408637002	10.0234298	12.32777903	10.63883293	20.36328334	14.02238748	12.34335634	8.465365418	15.45991891	22.03302838	10.77115455	16.79417247	20.77603779	20.50633395	17.64165659	18.02078022	15.10794795	14.35979202	13.51699196	12.54191897	16.27611805	13.60167726	12.99248932	16.85573504	31.22724782	27.34861777	14.49511566	16.25741264	18.45704038	16.19407162	19.82580662	15.47546569	17.56995434	17.59888238	9.536098405	13.48770627	19.86339184	12.48418246	17.50568555	11.76976643	14.62871497	17.78137173	20.36283916	14.70171122	15.91518626	13.61249464	18.28974042	18.95254374	17.16147634	19.10297446	20.12271936	17.66942216	20.71343384	20.09085504
"MIMAT0001412"		16.31636398	21.88580815	2.49252452	5.979095765	3.580183838			1.160034011			3.507972405	5.714958715	2.696982101	4.747765895			3.633754313	11.43429241	13.63519482	4.605552417	7.909287973	7.588915542	18.66735837	27.3507154	5.78443276	68.68357783	5.734981301		7.482340419	72.69282365	5.080578441	14.35094115	8.091395169		2.352979601	3.229789331	4.409446364	2.886326188	29.69271504	12.67813135	6.209218932	5.733575593	5.650803014	5.371679939	5.341837562		7.641052346	7.186793722	7.261441007	3.218703663	19.87819617	17.96359531	6.381451316	3.61765846	6.778142211	8.815563555	13.63353476	34.95285158	18.26889056	20.84577415
"MIMAT0001413"	87.9449221	89.35258735	116.2581219	114.6774861	115.0361393	47.55557935	53.19159792	35.91428873	108.6519837	12.94322343	65.2480274	83.37279829	195.6647504	133.7757113	124.0660281	102.06839	151.9596977	120.3556948	79.20293223	104.8194081	49.4511771	106.772888	56.7559548	103.2583052	138.9954323	74.00709018	615.1848391	73.12378655	27.36289581	57.79631473	512.6578924	118.450454	137.7835094	102.8686625	49.69452516	45.991229	62.78572709	80.63451156	59.10904059	344.7585276	303.4723855	76.29084268	84.7623692	80.8718571	75.16913316	101.2872302	27.20016659	66.35020346	120.0909115	80.00754943	60.80126126	183.5691573	142.8305746	117.4139009	78.20476802	107.6645313	183.9316744	88.55026739	289.3652378	206.1170404	215.7166376
"MIMAT0001532"											1.227945132	3.41290595					4.012571605																3.129651998							2.27238315									2.028444206												
"MIMAT0001536"	6.338869849	19.96977603	9.16007506	2.625179782			2.800140461		4.797951278		2.146963147	6.108799742	9.863246978	3.37778915	5.665386697		6.431932941	4.345826431	49.17009665	35.17946635	23.71066332	37.61468486		60.33331514	13.80056643	19.35187693	39.07485153	7.694015334	13.77361105	27.30711196	30.24035923	38.95123678	23.94429028	15.16790411	7.287839267	46.95803279	11.86709319	30.32265741	33.87956714	32.59927235	10.3885294	23.29233553	12.46468217	33.96711275	12.00488822	21.12451047	7.672490784	19.3478404	22.1800287	27.7096135	5.983558846	13.82910373	16.28813875	19.5739113	37.91080369	31.94604957	28.14540737	22.25834401	15.04321266	24.67975833	77.64619257
"MIMAT0001541"		3.175427496			63.83152904			25.19764923	1.827443955			64.42731006				92.70566651	4.607291634			135.2577275	7.628179305	3.879328343		54.09649089		3.666979945		54.80540683				111.0638012	5.28245419	70.47996116	92.92148022			120.5340751	5.122254593	1.719805513		95.97467062				103.6254954		10.71190034	131.3358486	19.05116164			42.31125245		1.653323334	30.39461425	181.7727816	0.632588225	112.388621		
"MIMAT0001545"		5.600301964	1.871495954	1.83830853		4.680864476			3.234825887			3.593438055	3.264173712		4.148502309		9.145510519	8.509525632	8.38820154	1.869905403		2.031667737	1.648405957	3.45146436	1.482849385	7.072390275		8.35241296	4.184395605	4.76843401		5.615047127	3.665870658	3.658014728	2.821016927	1.755845071	3.607614498	3.364753728	13.12327196	3.872038807	2.444789127	2.127652264	1.850507102	4.548678468	4.138862596	3.810070336		2.281540925		6.041419788	3.350607494	3.368401221		5.97317809	5.291774345	15.24483652	6.257227955	2.370950339	3.246144618	3.599513274	19.46484653
"MIMAT0001618"	7.405410452	6.648997665	5.6622667	7.448505759	7.106073354	10.64985864	9.340870446	5.158440789	8.27951022	7.103974943	7.798542073	10.8831767	8.716408862	7.354450779	5.759540036	4.769059537	15.34250581	6.022101088	9.00273743	9.286074493	7.172146497	8.42564144	11.4629057	12.01178498	9.051298233	9.147694224	11.26671072	13.20402221	5.095623606	12.71315731	12.5656778	10.67298207	15.14785985	8.628920313	9.402426213	13.90899016	13.63501213	10.61457198	9.581407099	11.42499714	10.80530169	8.764652635	6.517667729	9.902308338	8.706471615	9.560392131	8.439609848	6.598085399	11.1102239	8.686387556	6.023755784	10.46995509	8.803362659	5.648760061	12.15000672	8.034532571	7.269694655	9.470546633	10.89294852	7.81839023	12.0027563
"MIMAT0001620"	8.662739261	9.10607283	10.9288264	8.314618897		3.308105227	3.821346195	4.569142575	7.910518887	7.06608738	3.972248352	8.156291423	12.30136594	8.49991524	3.803872771	5.918421901	7.819310747	5.089705313	8.130759413	11.64619737	8.881665671	10.67962954	5.760717146	11.42636642	7.149498018	8.419096428	8.382053887	10.40338037	5.69940884	10.11439541	8.842177408	11.46745125	5.921875852	8.643018267	9.190842281	11.48204851	9.75797822	10.8406143	9.904635024	12.61697146	8.212917418	6.446288475	10.12501472	12.03861425	9.589453638	11.71379619	8.172863593	9.303313618	10.68852897	7.564021172	9.687023877	9.78075239	9.57892786	12.76329163	3.896081723	9.945765125	10.19318218	12.95136768	9.320967085	8.655645408	18.42242534
"MIMAT0001621"			3.635753324	1.828599269		3.972485167			1.526291341			2.219185034	2.932314733				4.776813652	3.245777541		1.080771251		1.110467393	2.177592091	2.428105203				4.260432679		2.19855403	3.343449895		2.681421653	1.553357269			1.357062521	1.17293085	2.209357914	2.195571456	2.271190875					2.369297537			2.231918249			1.357410068		3.027738468	2.832142962	3.235287924		1.353595715			2.47410853
"MIMAT0001625"				1.823047839		3.260654448			1.44594743		2.826621834	4.384717806	2.727961207							1.856313609	2.48020152	1.026622914		1.877942213			0.936018216	1.631665419				2.342736142	5.194265199		3.703697783		0.833700988		2.846634369	1.551551758												0.716882001					2.379253838		1.590725513		5.012316313
"MIMAT0001627"	4.985882326			2.658639594		3.156249334	2.254120771			3.322332817		2.869449055	2.495971929	1.982112801		3.364546331			2.079687854	3.667232596		1.739146589	1.841891941	3.653025452	1.671765116	1.969598913			3.295085417			4.70573475	4.423915918	3.709772368	4.196118516	1.982251875	1.41491388	2.661475691	1.509149486	1.662912825	3.307552041	2.761466043		1.591456631	1.660044231		1.81055534					0.89615462	1.729785251	2.06115049			2.427835415	0.67720285	1.634590074	1.330931893	3.209120531
"MIMAT0001629"				1.329394534					1.665238705			3.089497536	3.618385537	1.924436051			4.108451039											2.050918899					1.535608677			1.153789913																		12.4563757		2.434316167					
"MIMAT0001630"	6.789926863	11.53383417	8.699482078	4.246423389		6.642882738	3.869681764	5.458029393	7.334964262	6.092706158	5.993825427	11.31017646	11.21153557	9.59954454	4.998242093	6.670005985	11.20616332	6.695323185	8.069300001	8.586565397	14.14913749	10.46226364	7.193903287	9.425556581	7.967310729	7.738185943	7.897196798	11.98382237	9.737323546	7.704393251	5.597367178	8.384866186	13.5803877	7.368102528	11.82648539	10.76369335	8.480057665	7.647708377	10.60823692	9.615883556	7.997029117	7.020901391	9.741528312	11.05027742	9.836460235	12.79387946	7.027337875	11.06830946	8.927793544	12.29288108	8.741509827	13.73632902	9.101201506	14.25501856	16.64513117	11.52084406	8.326374574	11.35419521	12.25425222	8.924245275	8.762825306
"MIMAT0001631"	21.06465541	59.73449566	42.09520104	69.74055858	51.0532862	50.8602281	44.45146918	22.9869686	19.31016895	26.66823012	39.41104098	40.66145038	169.4485945	108.5288969	149.8594925	646.3244813	263.2378602	242.3360359	325.0451103	140.8753269	61.08202601	50.92888092	48.72587809	102.747667	314.5149983	60.41431089	31.74873105	68.04866921	34.6592988	148.4467727	49.65216632	59.17973598	93.14906445	51.43743773	25.62280237	32.20713536	108.8711455	70.88982922	125.8309707	162.571256	36.01834604	43.55381057	58.21779778	130.8774974	17.74166865	40.75760644	16.88468349	17.34633303	22.16098031	45.66963478	128.9595721	33.71125725	49.67150701	332.6923447	212.2652653	87.46285998	190.6670334	19.83786774	53.32017615	30.39004381	89.33096361
"MIMAT0001635"	8.839724954	17.8373774	14.58882698	19.75748024	7.913579696	13.67376777	10.50411097	7.932467622	11.85684962	10.48734282	11.87125646	11.3414459	14.62177033	13.85004468	9.897533511	9.388687079	16.40016411	10.93607073	13.96685487	21.52367122	15.47277608	11.88189721	17.11953081	17.33021512	19.30185313	10.05720163	11.37388578	10.60632082	9.073755898	15.64224347	14.13300139	10.40822542	12.94191706	14.67362113	9.701218706	19.14504358	22.12677883	15.48838813	22.38225911	21.28526284	16.05320552	13.31242591	11.2003865	9.580279726	12.42615196	12.9418993	12.76663279	9.835967669	8.171281567	11.69866741	13.12268746	16.12595398	17.22749928	10.82828576	7.177738475	8.698999228	7.58569454	22.246835	22.33007296	7.908420379	5.345487334
"MIMAT0001636"			3.2059306		4.153928119	3.077165378	4.077977917					31.50153637	1.818966767																														1.88510596																		
"MIMAT0001638"						3.557211668			1.896656253											2.722997989													2.124967931		1.022312709									1.946898394												1.504179323					2.694778672
"MIMAT0001639"	7.763649777	13.76793761	10.43827569	11.78616867	9.565841524	10.8526147	11.5125193	10.14210664	12.12832115	8.808168748	9.721157764	13.12615694	12.17914339	8.866908409	10.17211108	12.04445305	21.94206507	7.131009627	18.69018621	24.21086585	14.17530458	13.73497105	16.22546921	15.91385204	15.79225437	12.05236184	15.45895142	17.42517863	12.64695934	18.38801548	17.55629341	20.41371317	21.31417726	13.99324067	14.94130164	12.82716028	19.35935127	16.21919027	16.87837067	16.16292614	16.21471474	13.18374124	12.8166384	18.93183413	14.48243415	15.97950572	11.52836511	11.9388398	12.89477393	19.93636601	11.85744757	17.46556993	14.08087932	13.25141918	16.81866611	21.83929833	11.84775272	18.83361959	13.4711896	11.19347363	19.32574656
"MIMAT0002170"	8.304677767	6.61509606	7.025552585	6.635805041	4.256846576	5.443851163	4.494568838	6.066161898	8.575993012	5.056422013	7.004228517	8.368045095	6.350706871	7.095454859	4.155935467	6.19524898	12.70297175	5.708172582	5.583103061	7.214800163	6.255922779	5.970536346	4.668409703	8.069221881	4.826070792	5.098411809	4.052050837	7.561988979	6.06661614	6.577985396	3.801992405	7.799741488	7.724836236	6.254021364	6.976662589	5.639535065	7.168722371	6.208346547	7.577621234	5.429475445	6.344373969	4.203541531	7.601100857	6.069545233	5.137955584	10.23033317	6.788466573	3.846469954	7.27367263	7.585526983	5.666742839	7.107388378	5.17553164	8.853265964	8.548302471	5.592732573	7.058049436	10.68032762	5.828887401	5.825123796	3.628461328
"MIMAT0002171"							3.333676166					6.01531857	1.206994747															2.736694147										2.01440303	2.484619187							1.323471323										4.238739017					
"MIMAT0002172"												2.956499988																					2.012919506									2.256844729														1.481130341					
"MIMAT0002173"	21.63310917	19.54743393	24.84721812	29.15741418	15.9986144	21.06557677	20.95368992	21.06538287	26.42884697	25.80466493	23.06054381	30.58713783	29.33754078	25.23674738	17.63006078	17.03115606	41.14613525	23.07934973	15.86599203	23.44622437	18.74690786	17.54066929	22.54978148	27.84764834	23.72130869	18.55539832	22.0229262	25.71530277	20.14382803	19.17028855	21.40336618	21.70822033	35.22468794	22.48456443	30.6944714	25.23473309	21.34902609	22.2858308	22.24175263	19.15744515	21.37064544	18.83080538	21.08776216	20.72551052	21.03468338	27.07115632	22.4590922	17.51728774	24.97312125	20.76270934	19.36146657	22.20889749	23.16615312	25.20938559	28.45307633	20.43022686	16.06862395	32.36309434	23.49792954	23.72727996	22.11336364
"MIMAT0002174"	29.73101625	34.36052298	34.05439971	33.3397069	28.05458748	33.01761843	33.72740067	27.33679232	34.18704758	30.30912199	34.80317002	37.80799912	37.12514867	31.94843759	29.72628242	28.53893625	42.33231726	30.66560618	55.86380572	62.70701065	33.60308011	36.17865067	39.60011636	51.46357597	39.67038298	42.11153223	45.24939704	51.6016906	33.40712845	46.37311112	39.57913052	105.346006	87.35377319	36.88374226	64.60348007	52.79766981	44.58861125	53.05207027	48.29313031	69.30795231	61.28712488	42.60621758	40.27033166	70.21607582	33.36824842	52.15965704	37.05023645	61.33423182	54.42675458	50.47918424	34.2979515	41.89626125	41.18687997	46.97025659	52.40790577	60.39374774	42.46650612	46.35746372	43.93022243	43.04839568	75.53234459
"MIMAT0002175"	10.57037803	12.35668775	16.85216626	14.17572548	10.21530851	11.61450099	12.52859665	11.304689	13.10551814	11.97435553	11.56951486	14.02904489	13.01269263	12.93386752	7.67470296	12.00069565	14.01453369	10.84416067	11.42684861	17.5934214	10.61854942	17.81542406	16.75613477	19.40311521	15.51782716	15.02035943	15.07766612	18.53864705	14.97666683	11.30005895	11.42238662	22.17677494	18.2776215	14.38464591	19.82232977	17.78874661	17.35504417	17.43367356	17.70502483	14.75492431	14.7987931	11.4333695	14.04721235	16.60336928	15.23314953	17.2207948	14.2327946	13.40621181	15.89406158	14.10124704	14.22951327	15.55137392	15.42540127	16.57778927	18.32451079	15.73421761	10.64614635	19.06076308	16.72989389	13.90031824	14.64829534
"MIMAT0002176"	9.339233022	7.735039591	9.636917211	9.270543652	7.513209345	6.202032271	8.373130058	6.310287065	8.223039938	7.395529987	8.633522333	14.39360151	10.65701149	8.365278248	7.890388202	10.39674034	16.44607667	7.725100988	3.60949959	7.433721847	6.263866552	6.186031026	7.52685284	11.24557588	8.02748457	6.867200604	6.716849483	12.56863648	6.24050562	5.506038131	6.761902162	6.046093353	18.30399025	7.03853382	8.086314189	5.587613953	6.071724419	8.107983296	7.30918034	7.128242107	5.34522463	7.477453328	8.163674753	6.834063852	7.986893695	9.631464701	7.750367944	5.479394339	9.165750033	6.414085644	7.647944657	8.323746306	7.599752891	8.159582036	13.37923227	10.45122488	8.446612763	12.64490595	8.890188255	8.776270907	9.326285049
"MIMAT0002177"	32.93241353	29.17748103	34.43371732	41.22902001	25.12577286	33.43810355	27.86514515	26.11874651	40.60255258	33.06350551	35.08672932	41.95531677	45.84887038	33.57340205	22.49779879	29.19054703	47.10900382	35.05848964	33.53055419	39.83371794	36.22854045	35.388672	43.06672737	46.86988708	46.36630047	34.39342967	38.05547981	42.12465157	32.1088542	31.57665132	34.71049316	37.94943208	64.84073514	34.10816652	42.35824574	36.61239578	41.15669628	33.95442648	34.41111411	34.2802356	33.97210881	31.94076161	30.67392132	32.51705706	32.58655984	40.48417853	36.91458479	24.73202704	36.30901724	34.80765774	29.17427965	34.70705612	33.70434009	42.88102198	43.98038748	34.12213112	29.77228574	42.23083015	34.73800835	36.43120165	37.93788876
"MIMAT0002178"	3.77789657	4.195951211	5.649242226	2.824754667	4.403972692		3.468356751		1.502653659	2.169285881	3.773284257	5.598196246	5.508741715	2.322555111	4.933001145	4.913197822	8.462111007	6.571993009	6.837105634	5.417541572	6.481069522	4.906736895	3.055265034	7.263488543	2.969658369	6.288142797	4.634265519	5.496448708	5.305421344	5.51495208	3.624511152	5.583710853	15.22083241	3.850926511	8.997213024	2.049219013	5.074655581	9.492010104	7.353301633	3.523280538	6.383139632	2.619928424	4.926180012	4.207926609	5.418858083	3.219087007		8.922116599	6.6981801	10.39240846	3.328506046	6.288094113	5.145207348	9.590789659	8.398183034	11.17764243	4.947738215	7.32342594	5.456213318	2.771350014	8.020552814
"MIMAT0002804"	6.633966455	3.451244574	3.92812984	5.352166897			3.684319142	3.320787209	4.338085254	2.008043433	5.691026948	7.195713533	6.393053115	5.340206232		5.564808606	5.821490304	4.757136966	4.65544583	5.429754376	5.210116007	5.067959442	3.225704382	5.567891548	2.982327187	2.98585547	2.558347827	6.665240203	3.283157279		2.325130163	4.419352428	6.066665779	4.169661051	5.483578814	2.490848763	3.080153606	3.729281961	4.227204538	3.724096585	2.517660671	2.564633189	5.830458976	4.533101153	3.604132019	5.898851145	2.265487942	3.205455404	2.806050769	4.243635013	4.050420967	5.029895092	4.462435054	5.189806683	5.862810778	6.277446835	2.638684708	5.504147568	2.622485659	2.947311914	4.57233259
"MIMAT0002805"	24.6670539	29.27570435	24.03537509	32.22737633	20.35617655	19.99021729	19.68376416	20.81236246	38.19353779	20.60240172	27.63233404	24.5992811	43.02118665	34.8683461	18.18617901	16.37721927	26.18440965	17.43205659	31.13777036	37.3280851	37.64471376	28.03745973	27.73654497	37.12087298	26.49085235	18.57273927	22.46187156	31.1751453	17.35342725	30.48126698	21.96104824	26.27057742	31.57236752	27.01618683	33.88580017	28.61135598	32.35346562	35.3448979	33.82965992	34.76265495	24.67284807	26.43082168	31.58126984	30.06739766	26.3988642	36.27609414	25.72235323	26.63875279	28.95825675	30.20365633	27.26267226	34.73508754	29.14166236	35.2695258	34.79322078	51.03815284	21.89384565	30.6008269	20.28721527	27.79081108	16.23296331
"MIMAT0002806"	6.966912556	3.758093509	5.260025253	5.212057404	3.317639775	5.570130088	3.039159808	4.40913299	5.814443537	4.637666516	3.774914117	6.261556143	6.096289228	4.894756361		5.753616378	8.57125686	4.226538482	4.982202914	6.793308108	9.974418739	7.905118611	6.286093557	8.180740097	5.451233396	5.62383144	6.82155506	6.653111605	6.289968549	6.904970046	5.213976586	6.751015693	9.71281586	5.946759332	8.726638509	3.892543714	5.068169626	4.536790389	3.697563131	5.908329221	5.268638892	4.743644633	5.57966791	3.748363445	5.967035862	6.745480948	4.754532967	3.067869526	3.352962474	11.09974148	2.453716164	4.51719699	5.06262705	3.617226329	5.833041567	3.101486865	3.727995626	5.971554515	4.313857231	4.190736083	6.01068932
"MIMAT0002807"	524.9802485	710.5174376	643.3883156	776.9241712	386.3021117	431.6543221	499.1745382	389.33244	788.4283524	447.0153151	604.0308674	537.5009183	880.0919529	571.784656	393.3837382	343.6474546	476.6013399	267.3503077	524.2499393	866.4195836	675.0249069	637.5707192	823.170322	844.6565725	803.8139393	458.9188373	622.5885658	729.4883528	469.5012093	597.5303314	575.9863213	650.0099328	783.5923923	664.1216926	763.1230707	569.6172465	774.942543	728.1868364	554.6877674	639.0060096	667.2606745	626.5441285	529.3365586	661.3237094	627.3177045	634.3655945	614.968982	537.8200005	619.3023868	609.1747006	582.7301966	711.9685645	619.4468988	571.7066869	514.1307399	484.7083735	447.2490023	713.4802566	584.917394	473.3688948	498.6681775
"MIMAT0002808"			1.864983374			8.230766263	3.051764444		2.198985972				1.329217295	2.415788147			50.99361222		2.440531384	17.88844572				2.6041887									4.611444473	1.731861939	1.621586866	2.765243138	2.440519494			1.162689369				1.014959821		2.32143722			1.300514084			0.559264922				1.923818839		1.337023195	1.827511832		
"MIMAT0002809"	32.00572044	53.14076225	83.49248377	30.60491332	29.66545556	35.8485329	46.99391124	17.76555832	35.87581696	7.564763513	46.93156006	63.14998673	77.79089818	35.01191256	82.50758055	39.91735999	104.0398701	58.4801879	34.89404613	37.96042454	26.48900468	25.27015688	15.30180011	75.04773988	39.39821479	26.24411099	35.78135903	62.60486868	9.840924367	37.37556719	87.01443038	29.39331939	54.49320244	34.30665997	39.64864269	29.87831406	39.38763365	43.01782031	105.4540143	74.64424351	17.6359044	12.43969991	33.03190042	40.85353421	32.53667186	25.86297506	13.23845332	25.13567731	20.06542886	34.31191408	32.70566652	78.1185874	79.6070099	27.94926959	34.78804737	60.14690934	64.18279383	35.88854297	79.62877673	21.35933667	29.49519029
"MIMAT0002810"																																				1.252711508													1.309134695												
"MIMAT0002811"	11.79198989	12.94449863	9.723273115	21.22944779	10.97615811	11.08615934	15.3632086	13.01178328	20.41263013	16.81277399	14.9888887	23.31715671	16.99671894	17.5764823	10.03327761	10.78215837	15.21575446	9.205041248	14.3047498	16.19112493	17.35403251	16.3482979	14.32473933	23.48153278	15.2163171	14.63243151	18.2818041	21.45015889	10.62566483	14.04822851	15.1728143	18.40177653	25.20330339	11.44014541	17.10973937	22.01281238	16.96699799	17.74286678	20.2501204	18.9826218	17.9511571	12.43395234	15.05530867	18.77684461	14.84285967	26.66260648	16.6665902	16.08517082	19.90505788	18.74860286	16.22150294	20.98570549	19.87107674	19.20664809	20.34223556	15.35563767	14.34952028	20.24663874	15.29794412	13.04113422	7.07803736
"MIMAT0002812"	13.65348798	17.81957615	13.94647107	16.74300942	10.50956224	9.046157516	11.29161851	11.58096348	14.14447098	9.211979835	16.07489427	15.1685696	15.76384193	14.51300733	8.615339653	10.57359545	10.93967897	7.916741463	26.55203085	25.40521011	20.63998415	28.43930528	21.39805186	17.97592908	30.59963318	19.53056104	13.37568575	26.71812637	26.97214284	17.78361095	17.05361485	44.05487516	34.40637898	22.14785143	26.8576948	19.13618942	34.62850819	31.25871414	16.26094013	19.04511045	15.02169308	24.65476696	37.22618892	22.97836826	18.89871458	28.42064664	48.80129708	7.861358071	22.02783117	15.51511863	36.07115429	17.39911603	19.79433646	23.12734298	21.6900072	38.90314025	9.479376047	30.99055303	19.38273681	13.26939874	25.68291755
"MIMAT0002813"			2.615934948	2.109495912													3.450898655	3.065999646		2.653001755													2.36296548			1.184943118								2.222473091															2.131135446		
"MIMAT0002814"	3.482799964	4.475797656	1.995818784	1.944775396		6.553194837	5.02532262	4.011134396	2.190588362	2.208212285	4.854415792	8.937692412	5.575952653	4.350147405		5.03383836	7.523721212	3.453975468	3.879219958	4.610019611	2.839281556	3.668002483	4.192296925	7.192369493	3.261837069	2.396577381	4.330586398	6.095042676	3.041140788	3.085274262	6.584170775	4.946266558	4.294141747	3.219369888	6.621882139	3.072134668	5.107290922	6.372901011	3.214888148	3.592423286	3.731526679	5.058658948	2.293772173	5.780548907	6.035820837	7.555869852	2.429689426	4.360479086	7.290913853	4.886107809	3.335410249	4.399110654	4.909381873	5.488883133	5.115254984	7.823248327	3.226449879	6.632999331	6.01297333	4.730978458	2.831686335
"MIMAT0002815"	7.524941166	7.076511633	6.098601317	7.738426348	6.433275751	10.13102258	4.527448507	4.468093601	5.44290152	5.821648778	4.260982168	7.959217579	5.89167717	6.016516629	8.027216837	8.595864109	11.03555653	7.099202863	6.850946	8.067961354	5.885838789	4.605955036	6.370893735	8.750532303	5.306999036	5.726426599	6.101718363	9.623002317	4.344071455	10.0845063	7.606579855	11.385162	20.00239002	5.697454132	7.834128095	7.469342178	8.719764201	8.798957312	12.34209555	9.427837912	8.422555865	7.7016921	8.795467144	8.246166491	7.152412222	7.090556048	4.101613179	6.476594402	7.897482621	7.180279707	6.055659681	9.901654973	6.284683825	4.712346102	9.04608297	7.96900901	5.92752824	6.932799006	7.058595841	7.501825429	10.60573538
"MIMAT0002816"	6582.705739	6396.876959	3453.933314	10736.91809	5856.123412	4828.213788	6853.247062	5038.649693	8578.691161	4479.189135	5908.079445	6458.499376	10807.68651	10361.68462	4127.951247	5336.278197	4695.931595	3413.559857	10375.0276	9326.467811	9104.492596	7183.753873	8920.277495	9043.199127	7409.808698	6489.098084	7461.852743	7834.382638	4421.902905	9429.336945	7608.775397	9383.894607	9765.10707	4708.806903	8499.911713	12056.78598	9593.016433	8997.388699	9739.889295	9182.331477	7676.567008	4456.928746	6799.347632	9202.825134	7402.192711	7980.17934	5955.413983	7487.238721	8466.142559	7453.462607	6896.397492	9464.815653	7923.830501	8675.729775	7543.809334	4929.814774	5802.815995	8284.165732	6421.701196	4415.112224	4744.110915
"MIMAT0002817"		3.386311111	3.81826491	2.082447045	3.070794863	3.921585009			4.010325007			4.632818618	4.354004075	2.056138299	8.96785353	3.674497813	11.37745582	6.848112688	5.229704166	4.521704942	3.094097966	4.685515302	4.965932777	6.415604976	3.646907567	4.505822065	1.26046661	7.67672867	3.907563601	7.462728368	7.00935136	4.308969352	4.018422456	6.931138038	6.236746541		5.688140308	9.506062274	5.985756217	6.836461739	6.257479939		4.09765348	6.849641167	3.795964432	3.347628887		2.687413749	3.20983271	6.343806849	3.465378051	3.429729051	5.112230216	5.997516823	4.490148099	16.87568695	5.715883021	4.855809771	4.863102993	3.298578772	10.45403952
"MIMAT0002818"													1.237323318			3.465430386	3.434775113											2.848357796										1.258407656						2.445404844		1.618388368			0.65810286												
"MIMAT0002819"	26.73047667	54.82954591	23.94716404	24.98153336	24.23191154	30.23220976	18.87617435	14.96576181	26.32839757	14.70927584	20.43471366	18.03353145	25.92847145	22.21167618	38.67465824	23.9832315	38.08968416	31.26073874	320.7812918	124.7579533	36.92655423	80.39493768	15.00416643	30.11189499	27.70640489	55.04182879	57.92980576	65.02714431	46.98576457	77.93825053	20.27443745	165.6690209	82.58607616	54.78912177	123.7541702	67.60828407	89.02580804	116.0113599	102.508212	88.94462465	270.0802754	117.4871573	50.721393	105.6691381	68.78674879	37.53915892	36.36876931	158.7155024	100.9140424	79.80690607	36.54294881	35.45361654	29.08075532	109.4651465	37.36412616	144.1264341	67.82882517	28.90294263	65.10844998	63.87564459	131.2904433
"MIMAT0002820"	84.19591995	29.83425474	29.09200539	155.3216742	108.5894494	98.47782013	80.05486494	39.68984673	141.3264626	33.39294264	85.72301317	90.75629606	151.9457483	125.7957055	213.4601184	125.9175701	255.737983	223.2832347	63.22445676	130.3710311	46.90907847	64.9961983	16.93693175	58.23947314	27.55899977	23.62626045	21.41318722	64.12136713	32.62900075	97.87278535	57.94483998	63.46821882	62.13785373	65.07817174	44.85069335	104.5306327	61.37617545	50.02342704	144.225892	44.4398235	39.22467155	33.12580998	49.25946527	74.52309294	22.61309161	71.57721245	12.36490974	63.69392189	40.92181506	89.13533572	52.98138849	48.84204758	25.12624553	49.45874477	65.48392191	108.8163187	89.89376611	23.74150757	41.83058157	25.90385206	85.11413828
"MIMAT0002821"	6.337626456	5.117640516	6.685993174	2.568470004	4.798694295	6.696389725	4.182125301	3.140163629	5.733720707		4.578704274	7.743970165	9.637811496	3.291989935	5.490674912	10.73940864	13.87263115	6.996471417	8.850052544	8.965177744	6.336605888	4.376357338	5.791693464	7.625603048	5.430477838	4.979003533	6.108473383	12.98895317	4.472186847	7.313256335	6.271842752	9.828201325	11.2412104	2.857723969	7.890116051	8.928422912	9.003055692	7.651534475	6.127750604	23.41855006	6.623397535	2.002873219	5.496982372	13.2168515	6.359919887	8.445634504		3.99252466	10.61162966	16.72423725	7.632200223	5.269389905	6.677890271	17.30665018	11.56442608	14.13755377	13.7741109	15.52291759	11.37602989	6.068779327	15.99614916
"MIMAT0002822"	9.017599801	9.000896398	6.26157585	15.16511004	6.925265568	4.940832703	9.981024814	6.483672818	11.48865647	6.273411808	8.972401529	12.89459787	13.50456275	14.6210167	5.544324853	6.946736146	12.11150791	6.391173921	10.15963202	10.90387639	11.31312897	12.09707821	7.850703518	13.43426407	10.09777835	9.467182353	10.19603513	12.70763337	6.802533433	9.405608839	8.252728313	9.397303118	10.61910964	8.321658281	16.14542146	10.05178995	5.552409068	11.30878856	9.156912613	9.569084123	9.064390215	9.193314514	12.06449206	8.687893819	10.39412005	12.02863509	9.524831542	9.75461645	12.87821993	11.32651606	10.5197034	12.00145072	11.54379209	11.31641031	10.87670465	10.0851992	8.682173646	12.98861008	9.865501424	9.354489514	5.2418185
"MIMAT0002823"	5.579629308	2.447378958	3.685475451	3.659127979	2.984441382	8.221004868	3.031492184	3.124088425	2.433137524		4.998917917	7.973897408	6.337601319	2.765080744		6.350427848	17.4638233		5.368754141	7.049003869	8.417406538	4.213966763	3.707305405	6.890113228	5.146219181	3.103994074	5.442322949	3.840115997	4.357297641	6.561842447	4.515514144	3.312415135	8.419705386	2.931150746	6.555630879	4.24017115	2.444254553	3.847271924	7.870335958	1.981617623	3.442194822	4.522462214	14.83057455	2.099629396		1.912444223	2.023409791	2.682011423	1.847424758	11.66086052	2.891111395	1.812337871	2.658595157	2.219025482	13.0555772		2.321318436	4.94179008	1.3224879	3.054932657	2.60139837
"MIMAT0002824"	23.18784354	23.00320285	31.36911847	31.29849948	15.5656987	28.08174662	25.70857082	16.2355304	49.39773073	26.14905194	28.08183853	32.30935786	32.56828602	29.3081377	15.64021798	23.04284097	39.07221604	21.08132621	20.51698813	25.44394977	28.93156343	30.10634193	26.28769856	39.7731501	27.49865974	26.72004645	31.4169613	25.77080663	24.83078614	22.62915758	25.52387074	23.08687582	33.18393417	20.91648541	29.71475242	21.28819264	26.16844347	21.12959281	27.24845266	28.21755894	26.96244915	23.13440374	29.37356605	28.79156129	23.682357	28.05063617	22.82837535	22.68856875	29.3466036	39.00245324	26.91161289	25.88544856	24.8526937	26.13996802	29.85491912	17.56521386	18.47679981	33.17654006	27.84199702	24.45108613	22.4921544
"MIMAT0002825"			5.198547927	1.704969868													4.464015805			2.510251309				3.158888588									1.126454198	1.565137334	2.698329708			1.366460012						2.082173472		1.361018037												1.03883449			
"MIMAT0002826"					3.805115677															1.048723046																2.871960441																									
"MIMAT0002827"		3.166226262		6.73793892					4.103174987		3.904206637	4.644281333	3.773840383	3.573104702		5.056424025	3.576964298			3.73584984	2.440633892		1.972366163	3.341258835	3.910077783		2.758454604	3.202242286		4.553253502	3.011473721	4.32053997	7.708464612		2.175568081		3.650835153	3.247056363	3.463029685	3.080034282			2.297885972	2.755002073	2.690225403	4.025167747	3.825742923	2.510540257	5.175402192	4.427183487	2.715564611	4.339539047	2.15289982	2.946884297	3.976847345	3.480065987	2.659005588	3.073773799	2.394345996	1.974447908	
"MIMAT0002828"	8.711013906	9.845022852	5.614563184	11.38024806	6.751609174	10.62798686	12.04104866	5.243414559	9.416976643	4.299192895	8.195985345	9.94743536	9.590517758	10.08647675	5.679617774	6.550276202	11.12857884	4.988669607	9.635592112	9.441037743	9.503696411	8.876383802	9.333373965	10.94234782	9.361433744	8.163366897	10.22231137	7.482184195	3.598822123	6.680939957	9.231502375	11.14973266	11.79128962	7.787705279	10.30306276	10.19538099	11.38689914	10.28488364	10.84231847	12.58805995	10.0666455	7.665846656	9.985618327	11.9977933	11.39464907	10.07427086	9.576686924	8.578097323	12.3626101	10.32735578	10.33973621	11.82550077	9.261809668	10.27196994	11.2197821	9.208627925	8.428499872	9.511024473	7.357213469	6.093732526	4.051515262
"MIMAT0002829"		1.552134392										4.790374756	1.135017289											2.825913045								2.15036078			1.149690706			1.75090396						2.663693871		2.832600915						1.241079956						1.988596434			
"MIMAT0002830"																									2.011282144								2.200448061		1.787878874														1.146716482					17.52487321			2.624144249				
"MIMAT0002831, MIMAT0005449, MIMAT0005450, MIMAT0005451, MIMAT0005452, MIMAT0005454"		2.996143366		2.648930333		3.134377554			3.138862984		1.485473302	5.420881255	3.400409396	3.342310435			4.637080656			3.08191214	3.076630278	4.415396889	3.506309505	5.119736422	2.744661813	2.565255845	2.22961445			3.663193664	3.048924995	4.382914618	4.204799309	2.40076989	5.606699779	4.676336229	3.506958373	2.496921227	1.509149486	4.661885829	3.234490689	3.213120421	2.612320995		3.860718533	3.229975229	4.076945075	2.3009265	1.99396176			3.490457144	2.706298259	4.117023706	5.575312672	3.728418359	3.622866415	1.958029054	2.886052951	2.924309594	
"MIMAT0002832"																																																													
"MIMAT0002833"																																												1.582676777																	
"MIMAT0002834"	9.241616747	2.913408647	5.712672915	12.19936068	3.757705366	4.623910142	6.140349615		7.770015501	3.608345556	3.789551768	5.806502725	7.853103899	14.36794683	5.417081453	12.45195357	7.118987697	4.478668901	4.351011837	6.618783097	6.864271501	8.929487906	13.04073449	20.77995345	7.183627799	6.850387487	4.015274864	9.553288491		19.4780822	9.722062053	26.11635093	14.88600461	5.173719386	7.504995725	13.92509599	4.442802711	11.66362963	6.514944954	3.742915537	3.586956085		2.528341831	4.495045277	2.903501058	4.270501356	1.933878126		3.240221731	1.884752583	5.076317301	5.093533272	3.031196074	5.483047847	4.99676655	2.052807257		4.244727875	3.615239685		2.514658567
"MIMAT0002835"	8.414850316	9.497356076	11.65887274	14.29172549	4.032580209	7.670793469	10.06477651	5.86590589	7.875932035	11.74673677	8.609122103	10.90293423	9.697122228	11.51898283		5.443161724	6.088662235	8.644063842	11.22457164	9.737509655	10.726948	12.77052387	11.71539517	9.844742886	8.674480661	9.153331884	10.33309025	10.81401271	7.990923248	8.159260623	11.00263938	13.26464583	12.9005343	8.715073052	10.72452822	15.50772705	13.37901372	12.50102857	10.41339529	12.71312245	12.4361298	9.519825449	9.521221439	11.5887174	12.04952149	13.40922354	8.792677472	8.265748997	8.240919252	8.94578503	9.200043708	9.985240177	11.6933553	11.69351043	10.43577479	9.779064876	6.547150836	14.15541387	10.00610009	11.64975396	8.041765769
"MIMAT0002836"	9.20714319	23.20087232	25.16903105	19.68708714	9.816636672	14.46468245	13.32858679	12.9070537	15.28622831	12.27982161	16.42841008	15.92219489	13.99635735	15.78426011	7.524728726	7.498374958	12.04827649	12.30754253	8.803789337	26.16926269	15.14799851	14.6546133	19.54204697	17.15413162	13.96926633	10.15468697	8.906723879	13.59367964	7.962391349	19.89952851	13.38930828	15.75469874	13.4342419	18.95499163	18.19888065	25.24511704	20.06944594	22.34087405	17.20780297	17.13645002	12.14698948	18.59812708	21.13631122	9.216667487	19.30382265	18.16157944	20.66132058	8.980902471	12.69856049	12.75129089	16.8026738	16.75512427	12.17195259	15.30245696	16.59256891	16.92443989	6.43842684	22.85382007	9.614705194	12.62522579	5.129101115
"MIMAT0002837"																4.61438384												2.444083785				2.537712542																				0.737477516						0.696971387			
"MIMAT0002838"	4.204014601	5.074537677	7.700633495	4.393980413		5.139038986	5.541055958	6.398759099	6.189099352	4.95113025	5.086199849	7.246462544	4.580786646	4.316019705		5.975139642	7.212695718	3.904790571	4.606162348	6.226511125	4.373468866	7.24721921	5.196214603	8.855497356	5.603054411	5.262722287	5.844492343	8.111618208	4.332473127	5.935977342	7.944240269	7.408077625	4.280279438	5.884167524	5.175389491	4.520831449	7.729181316	8.60983366	7.202580521	5.390301656	5.712695199	6.464404114	5.493912825	7.097816549	7.083577965	9.747969121	3.928285231	5.381725221	7.476700549	7.801376292	5.660386405	5.74842462	5.024484059	6.785723675	9.831893715	8.732493865	4.160661268	8.573658841	5.626626053	5.440227254	5.116720962
"MIMAT0002839"	4.832055886	4.202850325	2.04876492	5.295632277					7.639465746		3.341964152	3.987584413	6.159717428	4.720143191		3.76242153	7.02596726	4.811890845		4.278289818	6.404171546	4.073978922	5.274665963	6.49186762	7.489014537	2.617838985	3.914314002	4.489055104	5.288817582	5.504190366	4.304170698	6.178250117	8.725655119	6.003461909	8.214124914	4.642050735	5.212046407	5.95245504	4.370651824	3.917781489	4.233640028	6.179122536	5.006360557		4.515542353	4.827514939	6.038923108		2.632292953	4.994343827	2.805760937	3.282505666	3.6790907	6.504148577	4.614104504	2.971033553	3.454023324	4.039168036	3.018004429	3.832753591	2.520564007
"MIMAT0002840"				1.053692307								2.458991037	1.525671296																					1.920893221	2.185831386							2.396539666				1.52739394															
"MIMAT0002841"	6.74289561	2.116999808	4.95970273	7.46376645	5.123428537	4.756243243		5.781790309	3.54088427		3.25736895	4.059724109	4.396998691	3.249011948		3.851256002	9.271178975	3.136269784	4.018999423	4.313684905	5.600063195	4.027654365	3.186159022	6.360283028	3.723087683	2.985327629	2.101696189	3.779860689	2.730133023	3.074511791		5.135844454	3.609269722	5.580477636	9.181012723	5.081348102	4.67270412	6.51637598	2.004884223	5.225613472	3.24968567	4.089894708	5.75407878	1.139682126	3.199171796	5.161127198	3.591434113	3.625311477	5.113697901	4.243635013	2.176100678	2.958224076	3.421136726	3.941643606	4.42933699	3.822448064	2.85829404	4.066282875	3.26825527	1.953832397	2.028220124
"MIMAT0002842"				2.113828899										1.548515024											1.52981468								1.718322767		5.407932761																			1.574022024							
"MIMAT0002843"	5.236259479	6.227213315	6.587198668	6.176830948	6.739945361	7.66708625	2.579553088	3.230475419	6.195142754	3.978782395	7.503876314	10.23477459	9.22993447	4.666820074	4.447366245	3.210278218	12.62755681		5.14014313	9.705462221	10.36345046	7.214959206	6.521134163	11.92147509	8.653725103	7.050681329	7.327951332	5.853003278	3.969612302	7.516603577	4.640485589	9.470029787	7.159538836	4.195539871	8.885221839	3.608751127	7.884939492	4.809688982	11.24063201	6.07455329	4.720557534	5.178054081	15.21712964	3.839671648	6.288278596	8.501092646	6.432871401	5.905281297	3.582298352	18.70019405	4.73159118	6.410150036	7.270679736	6.905587426	11.42157805	6.169397983	4.134584264	7.640469417	5.249638916	6.458013002	7.291445499
"MIMAT0002844"	8.971636955	6.001398191	8.043416913	6.946362594	5.161622627	5.74646256	6.879520203		7.16511924	7.058095206	7.599004989	11.08532824	10.36436439	7.737793505	3.727657177	6.250455876	17.18407066	5.0663706	12.29024159	8.407177309	11.80179153	11.66460769	9.125719548	12.90870375	11.53320614	9.596596275	10.18689827	10.16996212	5.68183684	9.249328097	9.969010983	9.034967501	8.15805257	6.645119048	9.522543532	6.272484873	9.351980577	6.222982262	9.288239708	13.49843096	6.403603506	8.227606626	13.56788682	4.730789276	6.639386356	5.91992224	6.419860758	7.728321767	5.855014853	19.96881718	4.910584558	9.652368297	6.77197076	12.13679237	12.91917458	8.655831053	7.158785994	9.494451954	8.262027596	7.424808898	16.40289406
"MIMAT0002845, MIMAT0005455, MIMAT0005456"	6.977336283	8.579139046	13.58922975	11.34105305	7.230620925	9.363082108	9.803138437	4.401894071	9.820175032	10.35460006	7.124044435	10.45482174	12.01687689	10.18263402		8.593944354	13.40683576	6.125873729	9.737329078	12.32731942	10.50495347	9.742921948	6.990898124	12.11352583	9.46766114	7.619519499	7.384248523	10.32482024	8.553609355	7.400488995	8.83190355	14.19573097	15.16538318	12.59325825	12.38003388	12.0036176	9.271714893	8.552752141	9.437925591	11.16878169	8.940474166	7.802993769	12.30561557	11.66295245	10.72902217	10.48010493	7.951568382	11.19997655	7.902249869	11.3535694	7.567014604	9.580788843	9.417409682	9.864699559	6.808202751	7.982206965	8.493009676	12.95135418	8.446679991	10.19999466	7.049347411
"MIMAT0002846"			7.805255805			3.700406556			1.489350281				1.542635783							1.880807049															4.609024092				3.948097906													0.49225689						0.956306722			
"MIMAT0002847"	13.31118514	16.63987102	18.93823725	21.78933636	12.70330697	16.05256597	12.02566071	9.510720061	15.17620244	17.58494752	19.58805291	23.68329861	17.9695321	18.71609909	11.90050304	11.55724021	16.34087271	9.093837751	16.21153621	22.00912171	17.63649659	23.22114362	20.96540531	24.04234807	15.67315233	19.86869158	22.508891	21.15630453	16.85680718	19.55795712	20.07456345	28.31570941	21.00822753	14.61039018	19.67871478	22.10860169	22.21280346	25.13320426	10.13916925	28.20433594	19.93952883	19.79687766	19.93559369	22.88114906	22.98289992	26.07606204	15.98123593	18.73553359	21.33550344	19.31019429	17.44157773	20.14350589	17.65926442	20.46247561	22.47558175	17.74652788	16.94626633	28.36358966	23.14269684	21.42963812	19.31127479
"MIMAT0002848"		1.807264004							4.030849767								4.404724409						1.369170198	2.654803607						1.983438648			1.559672276				3.158396199	1.875046759					2.044588182						2.059519414								2.456120408			1.672866436	
"MIMAT0002849"	6.563775948	4.815963447	3.82350753	8.056256276	4.06192589	4.292014557	5.170139335		5.990331961	2.698896245	6.631472488	11.80931591	6.572541948	6.031370533	6.347212615	4.148750318	6.540792145	3.106544458	6.407986069	6.437946647	5.572789577	7.438868455	6.047882588	7.813043626	4.350034129	4.413446541	8.664989807	6.881553239	4.604318904	9.039044165	7.784561376	10.77380256	8.886814925	5.418388809	7.129255937	7.55215794	7.847841286	11.11084975	9.231512109	9.289553115	6.071982462	6.396762985	7.362731715	11.34833068	7.949033313	11.63241001	6.663296032	7.171621058	8.598878115	7.15875316	5.434292465	8.364984518	7.39834984	7.544755601	8.03470647	8.174015719	6.541371387	10.40949677	6.466219554	5.826437123	3.755700449
"MIMAT0002850"						5.183882936						3.519714406																				1.909681884					1.164258523				1.756987629	4.388029231							0.93983623												
"MIMAT0002851"		3.111078782		2.346004082			3.709722566		2.772226736	2.887592974	3.92889388	5.936285819	3.645762076	2.843537446			5.011626088	3.184634	3.063342879	3.007189265	3.964573413	2.697866855	4.166499693	4.257368445	1.990526585		1.351724273	5.566569802		3.769552958	2.813594681	3.61331356	2.908027818	1.567455223	2.948393905	7.077045295	4.551657554	4.466820482	3.369454619	2.789310662	2.568895846	2.714125458	3.606468843	1.870786643	3.579931026	5.193373825	2.606901553		3.329147867	2.381140352		1.454804951	2.027624098	6.686362302				4.703164589	1.82803667	2.152130813	
"MIMAT0002852, MIMAT0002857"	3.090088505	2.385917112				3.162305541			1.416645265			4.962612053						3.331951535	2.67595985	1.311836366			1.181392594	1.877942213	1.411085161		1.083006178	5.012189123		3.620501973		2.49711065	3.448108171		3.840904319	3.285025231	1.789988944	4.135676588	3.448969702	1.382282461	1.879160897		2.149699162	1.462091601	1.722155573	3.136108444	3.148155524	2.183468027	3.270849784	3.682193917	2.11036729	2.762831951	1.646788784	6.643516367	1.5886108	1.325568524	2.530779962	2.973759207		1.584557293	3.505505373
"MIMAT0002853"	5.152622123	10.68050582	8.697528029	9.50063992		5.88250288	5.660469249	6.153774653	6.597164039	3.8484698	6.615204977	12.64332782	9.604139694	10.61773876	5.200780792	5.60897492	9.411597681	10.27536481	6.648669865	8.869445515	9.04239897	7.059425107	8.303239289	10.27239448	8.455477501	5.889780607	6.922063849	12.6305424	7.519909824	7.940612527	6.921830424	10.54362371	11.28394903	7.753310179	10.19833124	6.05959431	8.953712587	9.555244458	5.014166875	9.569168635	8.442829068	9.510900305	6.840894038	10.04222614	8.827935178	9.878808739	9.015332269	6.889350276	11.12405891	7.984924766	7.214422063	7.967921379	8.262335353	9.014973556	11.77139615	8.466130897	6.710214477	13.95217625	8.894879128	8.504637261	9.893507892
"MIMAT0002854"	3.72855494	1.487201588									1.177513775	5.177859467					3.138501742				1.936457841			2.609162758	1.578873319			5.526270585				3.598946408	1.516933649	1.701038984	2.047757356	1.228811314	3.825271008			2.138679466	1.869423755		3.594441761	2.745335759		1.466347663			2.953274988	3.628408656		1.949817626	2.162005629	1.472664724	2.544940102	1.817830328		3.461848996		2.596701441	2.068770161
"MIMAT0002855"	10.85611647	26.12853861	20.66003304	14.5672449	10.22942291	16.05517077	8.055680169	11.31352529	10.0550853	18.20942293	16.34438787	12.09987226	16.21606066	11.717301	7.545758664	6.68195865	6.994006825	9.297992502	12.34727748	31.00704396	17.12462702	26.95815303	24.31020879	22.36422477	22.99951991	12.2889529	15.5966877	18.75025237	17.15718485	24.50250455	20.82828029	27.24196841	21.5560016	22.74827674	23.64071693	26.18754663	32.67587841	29.74206661	20.85820744	15.54692883	15.36559383	20.74265014	18.58892679	13.53423738	23.8389232	20.1777204	25.7008905	11.64047532	18.9244234	18.41410807	18.95348042	16.76888572	18.52697097	15.05005979	12.91190248	32.26180918	13.54432947	22.73654926	12.73823573	16.85776388	12.3044758
"MIMAT0002856"	3.137119758	1.71877267					2.782528085		0.94876055			6.397770805	2.926020149							2.39606344	2.93364722	1.323312882	0.471298334	2.009623683	1.452762465			1.813630952		3.170594031			7.522089505	1.541884761	4.22946102	3.049035726	1.486670517	2.847689062	2.304386656	2.111755736						1.853408374	2.869760182			2.926602426		0.914488015		2.456754805				1.539360014			1.977481479
"MIMAT0002858"	5.578385915	1.453299983				4.78897681			2.561333071	1.846800985			3.548662754	2.017669087		4.559081354	4.998357795					1.19470248		2.664484706	1.880216687				2.17276163				3.916372902		2.43801748		0.702796118	1.511389708	4.553825929				2.273685475			1.943541612			1.645997943	2.575785171			1.655023181	1.223263326	2.28877775	2.475375745		2.018249509			
"MIMAT0002859"	9.812380883	11.93604589	8.556891468	16.55747678	10.08756128	12.20265758	7.390123763	7.792030413	9.877640852	9.580342278	11.01187494	13.19824876	15.07012945	15.50163757	8.634832933	11.13728251	11.18964071	6.838987041	11.38407398	13.63039881	9.715443151	15.49150217	12.22713298	15.6930995	9.161941521	11.51672257	12.57622435	16.16076616	8.15059976	10.58051067	9.154505431	12.90352788	10.675913	12.94175131	13.38752385	22.5813833	18.70472137	13.97406651	10.14789597	18.79652133	12.41275065	10.82378333	14.08327195	15.78747694	13.77762515	15.58484719	10.19582052	13.04991479	12.922683	8.734968085	14.15299261	13.18400372	14.75131909	13.15205856	14.80206397	10.57604437	11.1194071	15.51464456	10.14613228	10.20998336	6.256285555
"MIMAT0002860, MIMAT0006778"							2.797793993		1.055293704			4.900398997	2.619360594							5.975610609			0.655905576	3.325023967			1.734939341				2.509046059	3.468649656	1.256230114		2.137103089															2.24111801											2.296130764
"MIMAT0002861"					3.132318073	5.360217439						2.738083338	1.109894744				7.944977329			2.691019157				2.896764471											1.012050423																										
"MIMAT0002862, MIMAT0005457"	15.31501896	22.74462862	18.41893352	16.36725223	9.002729512	10.19168414	9.15550921	7.379858606	11.14839016	10.70246155	12.80491213	9.328391576	11.44217776	13.20770603	11.8337075	11.18044116	13.34291676	5.691615129	13.45478544	27.39203387	15.05621941	22.53659573	21.12970357	23.07299817	19.50555542	8.207527267	13.74922368	16.83400619	14.54805058	19.37655511	18.14115289	23.50060941	21.06618433	20.52896068	22.30921912	13.92429474	22.41136561	25.73549942	16.28033414	16.08064561	14.74619476	21.2345619	17.42926067	11.0347001	22.73721504	17.00125849	20.00248463	10.95625272	17.89887972	14.06309736	16.66482857	15.99771196	17.6954678	14.6944649	5.989547365	23.56224654	11.24187466	22.02796454	13.97187993	14.60416583	10.22318077
"MIMAT0002863"					4.179707821	3.314161435			1.613855757											1.542970854				1.600992797																3.644819373				5.414553419																	
"MIMAT0002864"	4.311700364		3.743664206			4.688021074					6.431935404									1.465489229			0.336594624		1.4485524					2.555492155			2.503890224			1.815560544			2.183273408										2.493243221						2.73668447		2.954662242				
"MIMAT0002866"																																	2.430919409				0.628652884		1.725777591													1.316123625			3.269112352						
"MIMAT0002867"							2.4370135				1.37379114			1.576638298																			1.256230114																1.761905861												
"MIMAT0002868"																													4.515694648				2.359100297																												
"MIMAT0002869"																																	1.111440187							1.099185182												4.493090077									
"MIMAT0002870"																																	1.662875278																												
"MIMAT0002871"	9.171604071	11.94066001	10.85819904	10.15277795	4.079239946	3.175516316	6.127743593	6.780621346	12.22877143	8.525640339	8.435902122	15.53629546	12.24456705	9.800786139	9.657112606	9.412184827	13.79436096	8.608866549	13.62646371	16.86338184	11.39557467	13.46477571	11.04389721	17.9255812	11.5765011	11.30441158	13.21899458	12.89928325	10.21571267	8.557270615	13.36213086	23.61825007	14.71213595	12.57421536	12.4227722	14.91525594	14.46817725	18.31938433	17.3600112	15.4122096	12.40028028	12.1760752	12.5388258	12.18393746	11.73082432	13.91192674	8.36494003	9.821243177	11.30191119	10.78120432	10.16807365	13.70021374	10.83847513	12.04426913	12.73889968	14.35928367	12.45802247	15.15712324	11.0472209	20.20855047	12.42580948
"MIMAT0002872"	3.671276369	4.695298414	6.035170629	1.064620011		4.611541917			2.743683286	1.784937996	1.882916575	4.023654926	2.987584876	3.043272888			8.632318735	4.4022751	3.465193454	4.049192596	3.592375927	3.225635685	3.990881259	5.055001	4.486015055		3.374974668	7.12870632	3.212744775	3.621993816	5.10112326	5.304586116	7.970319849	3.035282742	5.341248771	1.457549154	3.464101223	8.507642367	4.607125839	2.714571958	3.060891575	2.243506167	5.460921907	4.968308099	3.313911758	6.307400991	3.054742143	2.535956718	2.582616512	3.704043167	4.465311314	3.220021874	3.870894095	4.611985639	6.019317271	8.700415866	4.397587567	6.40997913	2.029941275	6.30939111	3.216381778
"MIMAT0002873"				1.368406734	4.719490712				1.077374487		1.756310784	3.148541356	2.832779082							2.753597831	1.879705615		1.46992632	3.722564791	3.099645898		1.554327157	2.254697374	2.64812153	5.566850787		3.288485397	7.844409116		2.882143662	1.172226782		2.906558408	2.244751705	2.186451835	2.279564852	2.335496121	3.998015731		2.572727005	3.636096607			1.128115248	3.104602728		3.018349811		2.162510795	2.771332547		3.766428425	1.91181642	2.148408207	4.3330683	
"MIMAT0002874"	5.508373239	9.547960557	8.945424352	7.088368188	4.191371634	8.945201781	6.684021451	4.924194618	6.238925401	6.814487728	6.139957411	11.41675351	10.87789	8.323807226	9.59820046		11.97217584	11.19967614	18.05795704	7.914309261	6.064039775	15.82201024	9.391317246	11.7334266	7.302191132	15.01524961	6.797748858	14.81120939	13.14421917	11.41575324	9.779160713	7.145625041	13.83722605	10.2202519	15.69617075	7.941322535	10.8002908	9.581021236	20.72348688	9.965657366	5.181554191	19.97341071	10.58368987	13.89056656	9.629957463	10.09304422	5.755284002	4.57401327	7.359192558	13.78206577	6.153711993	8.366740741	6.952273964	8.596030349	6.748958881	23.23874533	4.68967276	5.952483183	9.145129969	9.432153015	26.86788613
"MIMAT0002875"		1.969304627				7.533652758							1.570270854	1.582564346		3.828669009	3.621505444		3.57458051	2.723066591		2.191409121	1.410614215	2.049147923	1.677759021		1.439830186	2.936783721		3.550904105		3.769548081			3.173228496		1.539697093	1.387247736	2.02233845	4.934847945	1.552807883		3.673744304			1.890955088			0.70051973			0.983251746				1.485299278		1.605341725	1.564112636	2.22308865	
"MIMAT0002876"						2.637413271											4.276200704										2.396690523						2.986015518							4.261873434												2.983391013		1.284613459	1.91646254	2.15604265				1.497561477	3.735844057
"MIMAT0002877"	965.470189	1237.796109	1269.45599	1260.852493	746.8116486	800.4569574	765.6495303	726.7267684	1263.875203	889.3564718	1002.333305	925.183559	1393.848962	1246.760917	599.6406849	584.3568145	782.4431339	996.6921299	605.4671481	1874.698796	1167.088687	864.5030465	1139.206669	1179.383441	1228.506891	627.1084088	656.6209091	912.5050775	852.9215104	957.3956567	694.0789539	661.0423736	944.8343824	1087.094362	1201.011444	1371.670733	1373.934511	1321.024062	1050.320254	938.291735	754.4184706	1128.225364	1133.387815	614.0224938	1038.640737	1223.420369	1450.122967	552.6478843	881.943834	943.801526	1019.292882	935.0711546	915.1453947	976.2184014	684.7886272	798.9636004	600.8246521	1236.309723	646.118536	931.537415	394.9613566
"MIMAT0002878"	8.224239942	6.266286787	6.520543284	12.25692998	6.294613785	6.648938946	9.063966463	4.316121072	10.88649334	5.834153173	5.267839563	9.589588264	13.13742703	9.740108388	4.44210404	4.160295401	11.08009767	5.232981572	8.645017319	12.08863094	11.90816865	9.075164737	8.861600741	11.8266289	9.754924371	6.921795249	7.541506023	9.856376844	8.121428108	7.768609126	7.946085295	10.76438893	16.88015457	7.937704882	13.32384249	7.246067662	6.038725573	7.729404545	9.147699774	7.093650129	7.271825121	5.628373568	8.408181258	11.77359328	8.142088884	9.307460696	8.55836817	6.560167588	5.325345401	9.345161429	5.913405632	9.150522081	7.123927073	10.33715267	10.23578157	5.843788171	8.225614692	10.23360351	7.29662101	7.770425296	7.160443278
"MIMAT0002879"																	3.153937701																																												
"MIMAT0002880"																																																													
"MIMAT0002881"						5.389245816			2.190588362		2.930170241	2.586910891	1.206994747	1.912583955			6.992922055		1.728055708	1.068489844			1.545318464	2.654536589	1.676514399		0.918311944			2.875539358		3.002103074	2.375470175				1.492792967	1.491186355	2.093578701					2.699491226	2.140611595				2.23327826			1.883363721			4.37009312			8.45644095	1.195394863		
"MIMAT0002882"	3.800877993	5.156129239	9.022564976	6.539223549		3.98830074	6.661087919	3.657923201	8.816986151	5.052948631	7.236012575	6.985545143	5.713611625	8.717495083		6.670413568	10.14564977		3.838109769	8.729385216	6.929250051	9.765324142	5.428297425	9.102966316	5.798130742	6.488222651	7.084288046	9.586210558	5.625432001	8.927303634	5.494537576	8.851412768	15.03445556	6.334284872	8.499668784	6.516527295	8.962274016	10.36599544	7.202580521	8.917521898	4.951832349	5.787154638	5.945405494	5.450349822	6.20054666	10.71311451	4.831732797	4.878408058	6.429147372	5.02139781	6.170845267	6.154632177	7.884765363	4.80103374	7.863892666	3.661380828	5.733996884	9.381343845	6.290004617	6.183345578	2.168105866
"MIMAT0002883"																													3.769787021																													2.421273294			
"MIMAT0002888"		2.96282651	4.035454851	2.010835506		4.278803782			0.874499512		3.920760125	4.301114066	4.512410952	5.84784082	3.707097297		9.550244034	4.409705956	8.055562778	6.457577011	7.72781014	3.807990323	1.872978865	7.91817882	5.019030401	8.34353467	6.557803107	5.763151918	6.079531722	5.404639781	9.439405903	15.38201203	9.82988117	2.202276433	5.216006927	2.03883506	5.899310862	4.966923522	9.305693935	11.53428592	7.622546874	5.368290091	4.938769916	5.447585706	2.791518847	6.085148906		4.457923425	3.079850745	3.617806087	21.99635453	7.172734027	5.606880606	5.446037198	7.01546807	6.407899329	4.651262312	8.538955217	7.932862385	24.40942915	8.258151988
"MIMAT0002890"	6.64652415	4.005180849	4.922484455	8.512115824	5.087683534	4.225296796	3.140647307	7.094444307	7.48192944	4.499361747	8.272159779	9.257885042	6.717842594	7.857576592	8.390235301	3.706206961	16.55847871	11.22131606	4.41320074	5.996756397	4.620150444	3.810639515	5.480951554	6.1433626	5.519326773	5.590946389	3.711711118	7.422379884	3.007933928	6.485435869	5.862619501	4.907820717	11.42873896	4.58306461	6.41243436	2.239010633	6.830382007	7.46706843	8.665024013	4.976009514	3.826414207	3.209578451	2.964277223	5.340318373	5.043500732	5.617119322	5.130228822		4.265765406	7.083097265	4.038134141	5.691114609	5.352192426	5.314502875	7.633598101	5.653444312	4.327319694	5.59909811	5.49538806	4.584964385	5.553776567
"MIMAT0002891"	10.93886467	13.83172858	9.676154784	8.131165174	7.342003533	6.984283909	8.98009134	7.558642431	13.14363631	5.590551168	9.12503741	10.70930758	10.9940765	10.29656944	7.180099188	5.829587429	11.86263093	9.481159977	7.257847281	13.59238218	10.20123658	9.457218812	9.1803824	12.95407758	12.10563977	6.465771873	13.28207287	13.04156177	7.454502091	9.229716045	15.25824008	9.515881233	15.66021908	9.519882653	10.13251372	14.04944891	13.18247466	11.37759551	11.83524162	10.72201177	8.378522171	12.41889232	13.08751703	10.3132619	12.02786606	11.48953367	11.6341123	6.32513737	10.59438843	11.84423727	9.899298399	10.68081614	10.07854685	9.798344963	12.04698088	9.688382917	8.306053694	12.74745878	10.35344124	12.20127067	6.221690922
"MIMAT0003150"			1.938899302	2.709615126					1.643157922				4.824534385	2.833114745			5.370047977	4.758831756					1.11487973	1.963278049				2.12579079		4.394931889	4.52922792	3.581978217	1.007083738		1.088562952		3.29168846	0.987588663	2.889267763	8.15098973			4.24074718	1.139682126		2.830590486			3.697759115	2.268322329		15.7353118		1.222263485		7.683170552	2.179964413	3.481618073	11.31884783		5.541180665
"MIMAT0003161"	22.79530848	27.12261759	24.35269406	40.46590027	14.7192462	23.67876419	23.73508198	21.4373683	41.22462385	29.58734042	23.68163738	30.95169445	37.11036198	32.32885608	11.32706248	22.29226456	24.34393145	20.13302658	15.62364297	27.77695766	25.74312913	25.06416787	30.43384673	36.10090878	28.26208669	20.18306924	26.35911848	28.61382905	19.61803696	22.39974701	18.29539691	23.95543829	29.24589909	24.18930037	28.84747263	32.6505521	29.28982863	28.38818159	27.6579826	26.95242371	27.26678532	21.8047614	27.07801868	27.58808042	23.08021177	40.67105017	35.8528524	18.72177454	29.11386048	24.90260307	24.66950282	28.97420963	28.64071671	25.205556	31.38896646	15.48045715	18.79277735	33.14594621	21.48690044	23.28967312	13.58606772
"MIMAT0003163"						3.02626522							2.760802304				4.731187737						0.501854887							3.446036653			3.20377626		3.057816209																		2.619997394		1.897040166			1.095858388			2.560278304
"MIMAT0003164"																																																							1.484076075						
"MIMAT0003165"																								1.872530388																																					
"MIMAT0003180"	22.51063703	38.79771514	41.18524759	20.17518806	37.93054598	19.3864989	38.40353623	15.00061125	26.24843257	7.187368962	22.46250762	38.80301569	34.16964585	35.72527409	53.08602412	63.31975099	88.51972586	42.0045154	80.98789447	11.5442223	65.56156765	29.88250961	20.59154103	18.23324989	11.36892214	49.26503363	29.49163484	39.87590178	19.45335634	33.91903211	32.23176879	57.9699711	81.23270373	34.55565762	67.74222672	29.47330218	33.54380673	59.05397626	65.36750682	71.97957861	50.09670336	7.638441477	48.13892743	81.37787418	29.85389629	54.52573004	5.278893593	120.9095885	50.10907593	82.6143889	37.59383324	85.55707606	61.89041715	112.0519902	122.5571271	98.56058822	99.03479757	57.15493585	85.62161063	49.12230469	84.98370608
"MIMAT0003214"	13.33434297	10.10245458	10.31724143	12.87005581	8.639434864	11.97887433	8.982751224	9.170085804	11.49978809	12.0372475	10.90994085	13.21642233	14.81596966	11.90383333	9.072062162	7.056742356	11.20507855	9.164495486	9.419054718	13.49375476	13.6443958	9.47845352	12.42156856	15.86306639	16.81024083	10.26548961	11.38674073	13.5813696	12.08958861	11.22556526	9.67842627	14.22491119	23.35760438	10.91766492	16.76522019	13.92196236	14.76542561	10.15575262	13.03991151	11.95214433	10.80723601	10.78793862	11.08003255	10.12927343	10.97338533	13.64925632	12.01116774	9.024222608	8.217104645	12.4003233	10.67659533	12.74971966	11.1313063	13.97727306	12.98208437	10.33126548	8.248119264	16.78811204	13.08448558	13.31908413	10.70585611
"MIMAT0003215"				1.756987729	3.643123096	5.708775207	5.18039889			1.738024893	2.221794735	3.953147061	1.882137115	1.831203822						1.673509266			0.974157403		3.511465859		1.393918462						5.326548685	1.846520546	1.540383558			1.718682575	1.931738404				3.046796512										2.360794914	1.13657462	1.468555821			1.049645754		1.658540046	
"MIMAT0003216"																																																													
"MIMAT0003217"	6.054021984	1.85495396				3.314161435					1.744917309		1.93328979	2.958967708						3.121376363		2.033187365	1.454389602	3.320049909	1.622334463	1.902773777		2.284337156			2.674908696		3.347414484	1.740069861	2.496574317	2.153605279	1.223770261		1.706383574	1.185073892	1.333013854	2.142204498		2.765937615		2.155062055	2.221399439		2.835319841	2.181613504	1.772545951	0.860087567	2.051456347	2.495765136	2.2659847	1.603842041		3.979605362	1.507119744	1.958170084	
"MIMAT0003218"	37.44681343	16.465201	23.65468862	38.91522491	60.45343261	37.59087914	35.85090534	21.54111631	43.86015042	20.94330988	32.202511	45.52473885	32.31951391	37.97030159	47.68626829	52.58362337	102.0115749	59.89481795	23.8053241	44.44122417	18.90984615	23.81588932	18.64935419	29.87464056	25.04258904	21.60022733	60.18678716	28.32286929	27.2745815	51.73031964	73.72525646	57.16809631	75.1114301	25.40782188	37.57766155	32.06613256	30.08662256	27.68490273	30.30718908	42.60171389	77.03451172	27.68707457	28.24043917	59.02223638	18.5883242	41.08432622	19.60212362	29.83109237	47.97926355	35.29443049	20.55266902	29.725342	29.75939088	30.38124308	30.7292115	33.95689577	46.88803219	30.08054526	51.62627574	36.1170231	47.07300753
"MIMAT0003219"				1.182874096					1.623810266		1.918423267	3.230511935		1.637316857									0.493925744	1.817913831						4.13222824			3.478342103		1.80540082		1.921620825	1.387539508							2.326992847	1.582852083			1.513968749			0.566147219			2.720868969						
"MIMAT0003220"																													1.825187974																																
"MIMAT0003221"	175.8439477	126.2465062	110.0488192	243.9893728	136.9976109	170.2251872	208.4269333	166.8661177	234.9401431	194.2992902	187.9053212	204.3184179	238.0300476	193.415226	110.2220864	142.9203409	213.6496431	117.1589341	100.7522055	116.4766161	162.1554955	131.2443847	160.2990924	170.1500778	181.1573438	153.2041491	168.7514	168.2245821	155.5900827	113.2294018	123.3216195	124.0404055	232.8915809	129.8078575	189.5084814	148.4874316	129.6775965	105.0099956	138.775592	161.545197	144.0569106	143.6247116	171.6875906	201.0421922	145.3432333	207.5275129	167.7286275	132.2542282	187.1451609	155.1022377	172.2354378	191.7381865	172.0459555	179.219602	230.940221	91.91302788	152.2670274	204.8101811	188.3906674	136.270349	153.4372283
"MIMAT0003222"	3.041991691		1.785824826									4.181211064		1.406456332			4.559895239											3.487250327					3.010077372							1.446843397				1.828088042	1.884073678	2.003020611			0.70051973			1.155738529		1.24376946	2.499649942	1.644257916		1.136323268			
"MIMAT0003223"																																																													
"MIMAT0003225"																																																													
"MIMAT0003226"																																																													
"MIMAT0003227"												5.415802231	1.38782999																													4.095157401		1.058926697								0.575890849									
"MIMAT0003228"	297.8539447	516.6338947	487.4500618	447.2567435	225.3279561	307.4897123	310.5025855	258.0761702	513.0969618	336.1156957	375.7139731	370.615221	524.4112859	448.9063203	235.9127647	223.6594439	327.4866134	296.1215357	231.2462707	569.6715053	430.7301239	383.701843	454.6826569	441.5136712	416.8781668	275.2630274	307.7870491	395.0621826	296.3553014	380.9729841	303.0885242	266.5382533	387.4233465	405.2955353	440.0583837	445.5727013	545.8395075	507.5377784	388.5361137	372.2875427	344.0423776	395.7810767	371.4786279	320.0533665	421.3549521	489.9356757	505.1613102	309.9893544	373.5258105	370.435039	394.1400492	424.9023331	396.8649226	398.4162602	419.8601638	345.8862579	256.6051786	489.1239604	325.7480013	384.0000036	242.6301716
"MIMAT0003230"	12.77613653	13.85758791	16.34911169	14.54886967	11.60680989	13.56936266	11.76402125	10.97638929	12.30831716	14.14422888	15.15234507	15.9072371	15.04114797	14.72167063	8.935232583	15.02791296	15.46531714	13.80130331	12.74995985	14.86834658	13.05001272	16.19272534	12.89567261	17.74399021	13.64857923	13.5155083	13.94504548	16.26030121	11.96678859	14.79815132	14.72614054	19.61213442	23.06917797	13.26048585	20.3395484	17.351853	14.65117533	14.82227507	18.12567396	19.99510715	17.68403363	11.45638344	16.20643288	24.36710588	17.19486187	19.06925552	13.95303967	18.63279902	16.66645477	15.07283883	15.9027283	17.80472122	17.60423694	18.41927206	20.81601007	15.4636857	15.83445084	19.11111249	16.98502372	14.18627827	20.91715497
"MIMAT0003231"									0.904978781																			1.918098895							2.351674375	2.352979601								1.851453062		1.479533624															
"MIMAT0003232"																																																													
"MIMAT0003233"	4.56100911	3.386311111	4.403702031	5.670171982		7.322235701	4.108387694	4.130957609	6.544603988	5.884546228	3.377757857	9.160955347	7.570219799	5.73682964	6.059939686	4.093951005	12.15781953	7.344556023	3.396917419	6.433151402	6.278655638	5.260700328	4.622205827	5.946678687	7.044142721	4.835529829	7.832330194	3.847311702	3.272198042	4.194046565	3.284256075	5.304586116	8.277627195	5.292258494	6.877070861	3.191022917	4.727752994	3.549804143	7.357146991	5.511840491	4.442707326	4.477812845	4.959171795	6.499222041	3.003472097	4.837123193	2.495235244	3.069351424	2.262994487	6.397613495	4.920387587	6.556867	3.557041698	6.478806998	5.458627674	3.848200271	3.943235629	5.985562337	5.029748065	4.186397841	6.491743146
"MIMAT0003234"																																																													
"MIMAT0003235"						2.896281107																																																							
"MIMAT0003236"			2.557062104	1.686235704		8.657307597					1.882916575	4.795175824	2.170484413				5.463068414			3.705318601	2.032304082	3.095543577	1.809856497	3.365690758	2.583342741		1.057296833	2.055670349			3.748983094	3.329235307	2.681421653	1.648026288	2.338424733	2.825759863	3.000614933	3.301227601	4.985594241	2.777060602		2.913650268		1.755121271	2.869670867	4.467974648	2.072060295		4.680886949		3.184874752	2.16007893	2.615899733	3.177779243	3.718586311	1.801107139		2.591418803	2.579166487	1.852509637	
"MIMAT0003237"	89.67681857	129.4919762	141.6750382	145.4708971	86.37849536	106.9921836	102.0536619	89.10770482	151.4473052	107.0659743	131.9774781	177.3361821	138.6849478	168.1210921	83.79565297	88.59200195	130.4077411	103.4982937	72.02233821	148.9316361	91.61493904	143.7262892	150.5699357	188.989606	130.5700853	142.1236261	176.3420418	165.129473	95.71371268	112.1133353	105.4542973	91.282083	124.0957781	118.098528	115.3000978	82.36078266	116.8843785	114.4583731	103.5636486	107.6768733	137.6389846	138.6792457	92.87578576	152.8859677	102.7026124	187.8398199	111.0018344	100.6869458	146.4504449	109.703313	108.7984654	143.9613135	141.6334569	112.1826929	214.0480222	114.1599749	104.7499065	242.9738675	137.6216174	84.30869233	208.1402085
"MIMAT0003238"																																																													
"MIMAT0003239"	53.02945439	45.3219181	49.73047166	50.1345847	45.09518909	82.7664046	54.47944946	46.10163224	48.91578393	53.24565605	47.00094462	55.94221866	43.33626279	49.17520456	56.48004292	64.92301062	82.36944126	56.88357218	60.45740078	66.25740557	49.19920613	35.69677733	36.57979051	47.77806666	46.03466436	49.44297591	34.89975021	50.57415946	59.04441912	61.27042024	54.2456768	80.9111652	103.5316421	58.49795612	66.4073078	69.03289347	61.25787819	61.59573629	76.66712809	69.58804556	56.50450392	52.39334337	63.33056309	70.71960586	52.67690962	67.1448397	46.25786716	55.26293451	67.85138754	65.83155023	54.85708602	63.39003242	41.14889516	68.23816984	71.76286972	64.18120424	66.82154608	54.39116319	79.12829613	55.59348522	78.32288901
"MIMAT0003240"	759.4336627	1896.479062	1606.533757	1523.708497	870.5234706	1223.874715	1122.04015	1037.752686	1358.693039	1172.888546	1524.154407	1238.611396	1255.427528	1450.755696	1016.104607	626.2488505	876.0383362	1328.073454	693.4028936	2039.904846	1392.317194	1118.707383	1689.733943	1355.363145	1353.032103	742.320018	967.4674281	1283.266403	963.8228861	1332.160175	1134.91947	849.9208053	855.5372269	1497.005765	1231.898464	1485.044196	1999.612769	1976.702341	1322.233764	1061.785523	872.5033	1379.183364	1277.433129	633.5722278	1380.698867	1295.744978	1481.939674	778.1988764	1060.017359	1061.901713	1225.130378	1107.568904	1003.829212	1309.59451	952.1045263	1167.59644	566.3754381	1539.679088	756.2095145	1161.852105	743.3108124
"MIMAT0003241"		3.165668512		1.65485385		10.08727902			1.058406626					2.321060266								1.215585045	1.392746666					2.793035382			2.536473609				1.639542558			1.401590852								2.088428381			0.704373093	2.030645153		1.237062137		2.156675508				2.937431111			
"MIMAT0003242"																																																													
"MIMAT0003243"																																			1.303150529									3.243842209																	
"MIMAT0003244"						3.602055618											6.338224921																4.291632432						4.813086651																						
"MIMAT0003245"			5.776788379														5.04181417																1.153025367						3.850676704					2.793058901																	
"MIMAT0003246"																												1.91934354					4.703294481																												
"MIMAT0003247"		2.2112201																					0.355521839					3.633668094		2.850546828			4.716005087	1.613631189				1.594540603		4.394562275	3.329759559					2.603169043		6.468012305													
"MIMAT0003248"	10.38190163	9.083657457	14.29772043	9.523530956	7.215005381	7.416879419	6.15314563	5.373115675	9.722656107	5.432787576	9.064843474	13.16544191	13.03737567	9.926573653	6.880149775	8.98260048	10.14387742	4.28468194	9.681855319	18.82650532	11.34427868	12.08492389	11.46618613	15.86874523	14.94435474	9.034665439	11.49998965	11.89046421	11.3207936	9.75949891	13.45099655	18.17590885	20.58405904	13.68860488	14.34928714	11.18634219	11.92660493	14.20185533	13.0190646	8.214493916	9.11035736	12.52019398	10.433728	6.927630575	12.43959848	9.28667691	10.40935476	6.819760927	8.295362941	8.778515601	9.694342529	10.97471087	14.20987561	9.624968301	6.213841128	10.96928715	7.263118309	13.49144432	10.26931063	12.70419375	9.844960794
"MIMAT0003249"	18.20751854	42.27817455	44.35854031	26.09855584	17.25860371	32.8657605	19.47546801	18.86273929	24.40038843	25.29452214	23.22265733	23.56497956	29.08832848	24.78087481	14.44384288	15.61469019	22.58132437	19.4912246	25.02534254	60.41143434	25.71437494	32.33874427	34.2381542	34.64972789	31.195954	20.3946384	26.92836339	32.72990532	22.35333094	25.43029589	31.71497715	34.30443439	38.22985632	33.07993053	27.57708628	37.04542857	45.85190031	52.30018781	25.07852769	26.82079232	31.00660459	47.21112804	34.96743195	30.48989614	35.51242613	34.06362839	37.4837142	28.10135162	29.83136283	27.56374296	26.63495963	34.35811297	29.0926326	26.44587885	28.99375306	40.22780729	26.3508249	34.48540837	26.4938011	25.11628283	24.04458432
"MIMAT0003250"			2.799130622										1.814018593	1.436086571						1.08680905			1.298537914	2.710562715			0.834376195						5.499063229	1.541576403		1.880999243								0.995627193		1.452874393						0.672731604									
"MIMAT0003251"																																	4.438929929			1.867481655																									
"MIMAT0003252"																										3.288001992																																			
"MIMAT0003253"																																	2.303652808																												
"MIMAT0003254"																																	1.620136651																												
"MIMAT0003255"									2.372938577				1.223959234							1.68434231													2.072029758				1.921257319			1.574951823				2.244951652		1.766852105			1.319115317						2.238314172			0.664780076			
"MIMAT0003256"		2.278438561	2.820686287	3.467183439		7.913843702	2.619907616		3.058558544	1.686594093	2.936674137	4.194306939	2.283202494	5.180368589		5.311576193	8.647068985	4.50265721	2.24600765	2.742696184	3.648845599	4.286785946	1.828253879	3.995511346	2.994084774		3.133781419	4.125124038	2.218207232	4.285168618	2.649326171	4.219422511	7.60526161	2.811855561	2.310639483	4.06076483	3.29168846	3.3015202	3.747470352	3.859788747	3.021517664	4.537521499	2.051040724		3.218020192	3.198015911	4.100932894	2.114618746	2.298836944	2.689247307	3.447708022	2.649411403	3.062846551	7.655783791	4.230911013		2.912656038	3.617973722	2.500419159	1.899161799	2.720591224
"MIMAT0003257"	4.44058782	7.400603416	6.360272138	7.073107497	4.427301813	7.602975317	5.116796027	6.143038561	8.576791198	4.169919139	7.338218135	9.701196458	8.32800953	7.215316325	4.285330944	3.332334011	7.899351414	3.222442828	7.121293547	7.201276972	6.733299362	8.157042115	6.571037695	7.317667941	6.290174189	4.689302141	6.02025265	7.720941959	6.593065504	2.774075882	6.728540236	7.44357705	12.04064017	6.372252115	5.305337387	7.092893919	6.026480673	7.30251314	7.684221053	6.672745793	5.670215341	6.574995323	7.298839249	4.263437456	5.56473551	9.111136642	6.271875287	4.87385907	5.9802306	5.949634534	4.75657986	6.048599298	7.40703948	16.10916801	9.962000283	7.070257386	5.79850766	7.918889585	4.560172313	6.231061806	5.855230353
"MIMAT0003258"		4.410864193	3.616801455												3.700749615				3.165912479			3.068934099	2.15739317	4.655613447	3.964796936		3.789432672			2.051059257	4.219394354	4.845446069	2.94327689			2.012602482	2.63503546	4.143284151	2.754547202	2.807114771	3.80966539	2.151516212	2.167280868	3.288800282		5.176323587		2.495703669	1.567052429	3.201764434		6.112791082	2.756773307	3.314145256	1.989423923	6.518700481	2.252415979	2.522911818	3.804205132	2.84599857	3.988180716
"MIMAT0003259"		3.138081273	8.226612588	7.256561219					3.288183246	2.451819763	3.256026103	8.627378543	2.620707004	3.994928761						1.471595631	3.075714806	3.737820332	2.704028166	3.335409851	2.78212956	2.125304405	3.994531662	5.142790043	3.294116516		4.367704001	4.147782245	6.518761306	4.040595332	6.502197549	1.089153812	3.677348045	4.939692017	4.210752095	4.190701	6.173691856	2.166068446	3.468366079	5.97912349	2.95751711	6.305833713	2.454354575	2.81345432	2.068141055	3.596129205	3.564403595	4.66552863	4.28945623	6.134885682	6.794249041	5.926083997		7.770137085	5.723527723	3.950780132	2.394680692
"MIMAT0003260"						5.33573883																						2.29789119														1.681261319																			
"MIMAT0003261"	281.3610764	232.5985406	143.3566857	327.6860056	193.180084	253.2363992	242.478371	247.5728604	369.0399535	333.6063198	257.9815015	243.8614895	294.75892	269.4466443	151.3358537	148.2295482	182.8078695	149.6313129	222.7289305	278.0539952	260.047086	190.0175375	250.9836419	236.8581032	246.6415994	138.6061428	156.103941	225.4288482	199.1679707	219.0377604	200.0002559	192.7163784	260.7110422	304.8090267	300.8582373	549.8353905	343.8745156	263.1407761	265.1307105	206.2348715	177.0441847	253.8525416	298.524451	186.0687372	282.8806344	310.2472778	285.7894827	168.8709333	232.9612486	194.083291	232.0392254	201.1750131	179.7749492	206.8403504	148.7916958	127.7479992	142.9906488	222.9293031	145.7824286	212.8611496	114.9630707
"MIMAT0003263"	10.85611647	12.42793557	14.86033192	11.97256082	4.737171085	10.64380244	8.754182811	6.109048398	12.05637485	9.993184377	8.364314711	10.8225476	12.39802643	11.40805003	7.582555394	12.64076135	11.72112745	9.134771111	9.551287237	11.92762989	10.60717088	10.12497602	10.43942954	14.60342521	11.75786982	10.49567005	9.956656272	15.06476518	14.15937714	7.402465497	11.02503212	12.71380196	27.39904837	12.33574433	17.1631727	11.54435358	11.19777861	11.80652023	12.2282219	10.40788878	14.71500502	10.48895409	14.33656974	13.6190252	13.28080355	13.96179749	11.60100048	9.312007225	13.36683355	15.23978555	11.39505264	12.32919653	12.61889941	16.86619799	14.53892477	12.27658812	14.31247428	17.06721591	17.5022317	12.95848495	11.7136327
"MIMAT0003264"	7.667278317	3.571909606	3.459754318	3.891661133			2.711572402		5.571894376	3.420683289	3.254396243	4.534257092	5.329510734	3.762560463	4.559458273		7.522636442		2.808192369	4.654211247	5.308358296	4.108849111	2.345281381	4.479967716	5.435432948	2.558134523	1.311345032	6.220260359	3.389354196		5.049708841	3.45923602	16.38667628	3.575125774	7.09634718	3.29774022	4.354391485	3.232712421	5.298154872	2.418210475	4.738669516	2.392998435	3.598241245	4.774757104	4.433260894	7.018047668	4.884947764	3.107381919	3.508806274	4.697333218	3.185837549	3.469813923	3.819093333	4.274898699	4.244332584	4.154334593	5.418018379	3.989502861	3.909543733	5.602519151	3.693937457
"MIMAT0003265"				1.295575793		2.517190553																							2.864202881																																
"MIMAT0003266"	3.268141183		1.957851171							1.792930169		5.102272578	3.690104463	2.26187736						5.911720778	3.685261014	1.186364298		3.294305295	2.845973739	2.576745154	4.282859727	2.091443287	2.200964381	2.495164915			3.636992594	2.914734103	2.5555649	4.904274164			5.877250052	1.30657082	1.208907134	1.723703609	2.839810347	3.423188901	1.801743621	2.560034194		2.849157795		3.488022138		2.076999623	1.667810482		6.571462774	2.741738713	2.218374861	4.710510351	1.458941604	1.783521512	2.056960036
"MIMAT0003267"											1.340970141																																						0.752243399												
"MIMAT0003268"		1.854369212	4.076646473																						2.02449018			1.765729415		2.358367487		1.946118762	1.60512264				1.765499144						2.306676392	1.93220849				2.110698319					1.915551846	1.159914263				1.267588944			
"MIMAT0003269"	5.284532702	1.52627506	1.970875644		4.285440186	4.744132859			2.869745661	3.809548869	2.273568938	2.892423692	3.555215189	3.564176845			5.060107253			1.357407762	2.871346733	3.375481335	2.134346535	3.416208788	2.583342741	2.715109688	3.084265317	5.113149609	2.52694871	4.807657356	2.922357894	3.784212203	2.637327158		3.940930812		2.833961114	3.282187203	4.292624639	3.523280538	1.496494485	3.022035138		4.716481189	1.950313774	4.087362524	2.372592251		2.272974079	1.906258393	2.484098481	2.968521834	5.046157786	2.984894787	7.792498524	4.014256818	3.751887966	5.931089636	4.862578155	4.213737848	2.460156822
"MIMAT0003270"	42.98605762	61.40837481	44.61496783	77.56051518	42.90954369	52.7871638	51.74613225	47.57699595	74.67829105	58.19283966	56.74802489	69.15279992	62.89108195	76.59587977	40.07527293	39.34030368	63.92989977	43.71221017	39.15776151	66.08478062	53.40305312	53.08425625	62.20968482	78.3249598	48.36041413	53.59144131	65.05513775	69.95878288	37.632282	48.85378118	47.62764497	50.46689538	67.5022338	52.99437422	52.49901592	52.88934109	67.43408097	66.13163249	53.76653977	61.93999369	59.10545285	62.04686401	49.84697047	63.66962354	59.09821394	76.04439026	64.24218082	43.62499514	64.81400415	53.02782752	58.05753313	66.65580399	59.92749206	50.15342854	77.44506196	46.39786601	49.82248774	80.37215578	59.37374899	45.98392135	66.49373484
"MIMAT0003271"			2.741527738	1.540933709								3.710125273	0.973400528	1.268816723			3.246960012			1.246636147									1.802629747				8.233532699				1.617575387				2.265922845					1.348694005			1.820202914			1.438733676			2.666797823			4.131593303			
"MIMAT0003272"	11.74620203	15.73656772	13.80651859	16.51083424	5.100097921	11.31078717	11.1087244	10.35058422	18.56708404	13.63059739	13.21020215	16.00258151	20.01083514	18.65542053	8.662191676	10.17480949	13.06247841	12.18994937	9.011948814	18.28813525	13.82149025	14.49483345	15.07193805	22.07982425	11.67430887	14.42427387	13.53126974	15.53275758	13.72317922	12.73270423	13.83897676	15.04747326	20.10444132	15.81325113	18.79089515	18.42096789	19.07849956	15.86871421	16.69076865	14.4997663	14.82080995	15.80865801	12.97741425	14.47672968	14.98602794	19.65551264	16.66067108	11.78335084	17.40164549	10.93217203	14.39870362	17.57210871	16.17667945	15.36380709	18.27853982	11.09475116	12.47395166	19.01708922	16.40522985	13.69637822	12.01456642
"MIMAT0003273"	8.033629568	20.21054901	24.9106488	8.697648462	5.583623587	11.27309982	5.764616632	5.99272345	8.305319667	4.892746118	10.3438812	15.00434916	11.30182461	8.809232467	9.846505705	7.953878653	10.05154269	8.785645311	20.92555302	16.1590775	18.52008948	23.2517686	24.26400492	23.91476573	20.45934905	13.56520711	15.64024476	24.34375227	22.92794452	19.0104751	20.21140441	20.75736954	26.12230778	26.63656165	24.48535025	19.33636364	32.04127543	37.79851798	17.66190532	22.07413692	34.79746923	15.22829753	15.10734117	24.34274871	17.69984242	15.68902758	12.62252657	14.73622272	13.91169803	24.6922799	18.70142341	17.09542943	20.42356517	17.40600855	22.03157645	66.10288244	16.3439607	28.1911754	20.34437626	16.14590671	18.79102749
"MIMAT0003274"																																																													
"MIMAT0003275"																																									1.539355684																				
"MIMAT0003276"	15.72857929	18.8498595	21.92901839	20.59429044	7.137866626	18.41209516	14.14650411	13.70298974	19.58084229	17.39624969	19.35626885	18.03511541	17.23482115	20.42387227	10.75669335	13.35912411	14.82537213	14.55534998	13.72606793	17.10948711	16.7040032	21.18405388	18.44169978	18.59694411	17.75665414	13.59351019	18.52118296	18.34926064	17.97025125	14.0143864	17.26311327	15.57978497	25.44245264	20.11725829	22.39557749	21.85650635	20.98381012	23.1144146	18.80070244	16.67434221	19.83880126	17.24634226	19.69826967	24.89085501	17.8172751	26.44965022	18.331918	15.78765908	19.6199183	18.28479586	19.63368784	20.48265718	19.92287798	19.66843422	21.81006218	17.70263666	13.17401326	26.06953211	21.58794707	22.08682414	11.01190949
"MIMAT0003277"						3.316766233			3.097435422								3.341353742							2.442589614				3.518091025				2.776087368	2.870306076			2.166321615																						0.869629209			2.17615289
"MIMAT0003278"	6.041462865	7.000649689	5.923350963	4.421029279	4.625037902	7.471486796	5.566266617	4.539632244	4.703165479	5.0140277	4.121640055	7.681710561	6.4530129	6.571548286	4.379485227	4.327019352	7.976536831	4.022771328	4.606891839	7.259060401	6.406850147	5.525520356	4.620824054	8.724787689	4.007180153	4.233806609	6.450061155	9.6600199	5.80300966	4.572865554	5.373905613	9.330467419	9.556672939	8.120537776	9.241272984	5.833988758	7.921985314	5.773848406	8.023448752	8.666902399	5.454136369	8.060020894	7.119269463	3.44843253	5.526875128	10.74149612	5.677406349	4.095483421	6.834736479	6.381462753	5.360266615	5.453327786	7.277626552	6.747715439	9.904559155	6.879913527	4.285291139	9.939551589	6.298819369	8.057041717	4.83057469
"MIMAT0003279"			2.065176182						1.007782393			2.472086913	1.101087634									2.073823474		3.273801153	1.993864042			3.290893383			2.465410275		1.795158765		1.567735062				1.471850127							1.907718017						0.573628728		2.229692458				0.650758753	1.159799138		
"MIMAT0003280"	594.9994782	352.5097801	268.327066	810.3209725	417.9192272	463.1506195	608.1711535	555.4339277	705.4936047	613.0245048	477.6227	607.4142259	770.5336385	659.5478129	281.2483582	378.7192795	525.3456733	245.9515399	384.5486517	454.4215567	557.1402861	393.7133719	533.0441946	494.6947072	467.2772785	431.0118016	443.8040954	483.9753472	341.0584569	359.3617772	341.7419929	395.6178184	671.23859	394.613922	588.060885	703.2979264	454.7314277	352.6872445	476.0234562	498.0700186	459.3802046	342.1507411	463.7380514	586.929864	405.9523032	508.2775609	464.9435347	403.9257923	530.1724545	433.9247792	453.6963445	486.6568107	433.0850539	517.5226366	698.7734659	242.0373975	353.5969974	459.3113863	403.6212228	392.5145347	325.3890778
"MIMAT0003281"																																	2.215666237																												
"MIMAT0003282"	333.2970533	205.7409376	174.6037162	500.1304613	248.7672841	211.0406332	337.0806527	265.5115159	428.5433622	354.8226549	264.8351148	363.822712	412.6762071	422.7335718	146.3969962	247.9948305	294.8281496	200.5380246	180.9911726	269.1065761	214.3447841	221.8747655	280.7367349	313.3511249	256.0665491	196.6759984	227.556017	251.0818184	150.2105469	171.5675525	155.6223064	218.1157967	317.9844417	215.8032633	295.7053334	291.9453634	242.81728	177.3751706	201.7124306	257.2281002	277.0798165	196.1641175	219.9537039	302.5187039	205.4599348	326.2643702	284.8052763	190.8317568	306.685497	230.9939409	245.9782945	296.4060833	264.2316173	242.2224607	243.3310875	131.7871558	225.8278465	266.3894522	246.1846566	171.2603896	154.0366884
"MIMAT0003283"	37.05961331	30.90016629	39.84032771	42.61669483	25.82189809	35.32969683	32.49567436	25.84057113	39.94802675	36.15532929	37.17769096	49.55220005	45.62838239	48.27971766	17.95102031	30.98230111	36.37201729	24.99863201	30.20037854	31.54206715	32.56919276	33.30767341	35.74441406	38.5622765	37.5073392	30.72473986	36.10084073	35.91531541	34.60452116	26.47138397	29.02351027	31.6937944	56.19431569	30.83799943	48.41218938	33.31724336	28.97260572	27.2630012	28.90379798	32.91436827	33.02555781	31.94076161	37.82482328	47.95953393	34.31211726	40.21218643	32.21439698	35.00503669	39.96318905	37.25361382	34.40815732	38.79433585	36.38097471	42.86251778	45.60838512	28.71501088	33.98794604	49.02737728	42.80570557	33.71307329	32.55364462
"MIMAT0003284"			3.542885527	1.184952054																													2.069520443																												
"MIMAT0003285"												2.084602203																										2.212341834																							
"MIMAT0003286"	6.018481443	11.99983686	7.221772733	16.65197936	8.022513218	17.95392268	8.235913013	8.62901211	13.59666074	8.874550527	11.01024508	10.50235497	14.88768859	13.96690353	5.746394437	4.139123663	10.31694227		7.709083651	16.87690503	13.58912415	17.80252699	14.10724417	18.15769082	13.30518552	14.29634426	15.35066865	14.01501514	9.591636155	10.98892494	9.098750764	13.79680952	14.33823054	12.37929405	14.15821251	14.38436001	16.92341383	13.89794377	12.73507582	13.0861266	12.48717517	10.76543174	11.63719989	14.45965557	13.97745292	18.29213101	12.32655908	11.79744618	14.2896171	9.544710309	12.83141892	14.64613587	17.09854207	10.59639097	15.60856839	7.479627919	11.46148496	17.04423786	12.64131351	7.747432393	5.233771475
"MIMAT0003287"																																	1.795158765																												
"MIMAT0003288"		1.810708622				4.155974236				1.628208866			2.591725523	2.109473537						3.244360782	2.147006557	1.131740565	1.190271335	2.513878805	1.563778275		1.329051304	2.452523483		2.614263183	3.103780097		4.154368705				1.078233895	3.597532427	2.832574387	2.120875357	1.790903702		2.187053252	2.445404844	2.783309935	1.545018059			1.13945588		1.64355254	1.358563933	3.153206002		3.68574167		2.93076893	2.133896394	1.88017112	2.198782421	2.088627309
"MIMAT0003289"																																														1.234200014															
"MIMAT0003290"																																2.980329386						1.373196392																	1.747215281						
"MIMAT0003291"	24.7623598	31.58969911	27.03918069	34.69288532	13.19999759	22.08827384	23.4989139	20.87132307	30.95035341	19.98591301	26.08926529	23.11178938	37.43341385	30.35452145	18.23303103	17.83653179	17.91349514	13.21529735	27.9381628	36.7626671	36.44000463	31.26236143	44.74245162	31.8161268	27.82951117	25.84757744	32.0885305	35.62146106	26.62069424	26.0381044	23.59056038	30.24520971	33.24555199	35.90262814	40.69034062	39.96511848	45.5591672	34.33566838	31.36792557	30.78655059	34.62580443	27.85650299	31.1179172	32.98628654	33.49796949	29.69504354	26.00716326	28.11004523	28.54313417	24.67617193	30.35609411	32.24455315	33.17997883	36.31196348	37.84848439	33.16055998	19.96969546	39.08288792	24.29761479	42.73208014	18.94188686
"MIMAT0003292"	3.385185111	6.708173854	9.105110313	8.600206498		5.424328371	7.016738634	3.456684534	9.078084784	5.586037851	4.21571186	5.708220486	8.670462214	7.101380907	3.593449733	8.27295229	6.242746421	4.385717647	3.2646849	6.856023988	6.15313973	8.817552785	8.686402073	9.047377349	5.570874656	5.174715399	9.201833034	7.640955733	5.647350476	5.649708638	7.147787211	7.429999332	10.09424572	6.544250838	6.185882091	9.550987421	8.5123295	8.417176508	4.71182009	7.546100518	7.101331953	7.776923482	5.539493647	8.312231064	7.299660654	10.22918393	8.304635513	6.295912579	8.71093164	5.182774978	6.024718582	8.104894712	5.948702458	8.027048622	8.508185729	5.5795338	5.081720938	9.836340979	7.040965811	6.372968619	2.491038318
"MIMAT0003293"													1.814018593				3.203106449							1.63641851				2.962691526				2.869798291	4.145689057					3.356854393		1.800098267						1.748078748															
"MIMAT0003294"	5.746191274	7.042610028	6.239921968	5.545147066		5.958980007	3.267728222	3.536260232	4.113129496	6.35577246	4.128143951	6.466646838	6.269224945	3.565750068	4.412105229	5.87284166	10.75363435	5.19582539	4.975385459	8.51177469	5.440810474	3.649807033	5.800682272	7.202755376	4.350573347	6.781947052	4.233229359	9.283916506	2.842612892	7.555405875	3.545419048	7.855796936	8.553344741	6.179340333	8.264989363	14.91372615	9.776709076	11.51695261	6.858018788	5.120905809	7.644944199	8.932746159	8.080425527	4.822479294	9.362665755	7.630101352	5.37755123	8.151253146	4.86575976	9.842042975	6.265046969	4.702243126	6.320431963	11.44010967	5.392111008	15.87094764	10.26784173	5.508284352	3.980210345	18.912416	6.666743588
"MIMAT0003295"																															2.139119107	1.861674388	1.445114536																												
"MIMAT0003296"										1.744978226																							1.854269016		3.244184789	1.656923476				1.628320847																					
"MIMAT0003297"	21.2782472	24.11910713	27.07519426	30.22743614	13.71005204	12.43704681	19.87413314	13.36051464	35.08625487	20.59440954	21.04767348	27.4233727	36.60160221	33.45496917	14.54588056	17.3944916	17.37011528	16.06566821	16.65881736	31.96290247	22.98521662	29.17380261	29.29734467	34.58855696	24.3985584	21.91971546	22.09457445	27.88180352	15.83699213	20.79659017	14.88447391	21.91540783	26.38280715	23.61894274	29.02357892	22.29992309	26.04869298	23.34573774	18.31075363	22.39487211	25.07791181	25.33861328	19.91582131	24.67984904	23.62559894	30.9741659	29.3464463	20.23257878	21.44688417	23.83954809	26.39079222	32.5957579	30.94938101	30.30622119	33.06068842	22.67545454	24.95293107	33.31282982	27.50828795	25.04860747	14.72401079
"MIMAT0003298"	11.057152	9.580692664	10.45856139	14.79630554	11.85760504	18.47275671	8.439079389	8.958111046	12.08298248	10.65207397	10.35201495	15.88747958	11.69928958	12.00148464	9.123089969	7.588217102	13.10879004	9.387555126	7.882323215	9.646367634	9.102744729	8.897266909	9.895125913	12.57660313	11.36908883	8.684732392	7.992739444	10.69083267	7.133503327	5.417378754	8.015552973	7.781061304	15.11762766	10.48396421	11.11179997	5.101316103	10.97918952	9.248715214	8.909772083	7.661958885	8.075358499	10.89278152	9.102720554	7.923757016	8.206892266	11.46961181	8.509720622	8.707953855	5.982950621	9.949634882	7.966708287	8.601061252	8.469359506	9.636637371	9.296775961	8.525378559	9.298200486	13.92503495	9.500719411	8.265976358	7.475328705
"MIMAT0003299"	3.777005994	12.32337089	18.93823725	9.132872003	3.742840396	7.395007639	5.812638784	4.207035043	5.18628939	7.784395567	8.532947669	10.76191983	12.11597304	11.13428989	4.675727028	7.952872308	3.3101933	6.253633729	5.564109677	13.8813001	13.07920877	12.22459806	10.55520603	12.68812135	10.33069495	5.909478696	6.066731267	11.56497551	11.70719944	9.784070391	10.02636054	8.105889468	11.02344966	12.56569908	13.14985708	6.903103645	10.66289998	12.51391696	10.03302132	10.50492749	8.693013918	9.791769204	10.014182	8.891491991	12.2060384	10.93782091	8.826466129	7.777156326	8.396764082	12.2439785	11.06302838	12.5039449	10.90694194	13.92276031	9.558111731	9.532177398	7.213147992	14.84582806	10.96773953	12.72719552	6.555077692
"MIMAT0003300"	15.70683984	17.2277089	24.16435467	25.01846664	16.3265483	19.39710488	14.5529589	10.8271158	15.65777032	15.79143973	15.65496661	19.2747856	21.86340272	18.29870623	14.37704734	16.65394943	15.84026164	12.52721354	17.27886977	19.49534597	19.56330969	19.61110958	16.86577017	20.34087091	20.60783261	12.85193877	18.33810129	17.83807378	15.67309298	19.99710259	15.59046638	19.36404899	27.06903504	20.99906681	23.80912982	25.2858516	23.43697122	20.94046916	21.55993721	18.41889416	18.61012075	16.52919905	18.98162011	24.01945183	20.76469963	22.39418116	17.29417293	16.71305487	22.28755607	19.70408667	17.93048291	20.28043152	16.70988806	20.8502427	18.06400241	17.01512103	14.12633754	20.8172698	19.07515689	18.22919388	13.62123238
"MIMAT0003301"																	3.545005736			6.509254038										2.057995947		6.734195521	2.186585753			6.804439259	1.639989713				1.346846532			1.130014859				4.961240588						2.890369609	1.47709922	4.271412462	2.93654935				2.391703369
"MIMAT0003302"	4.679472839	7.052953761	6.097917228	3.459553094		4.665048903	3.534304696	5.288141905	5.692672064	5.834158647	2.333476897	5.911725898	8.421249917	6.044573645	4.772502502		8.366233447	4.963640104	5.291995381	5.019299632	6.065237261	5.434467799	6.125172849	5.547995919	3.951049682	3.408679941	4.52833796	6.828718809	7.122873238	3.389178516	5.291223664	7.959069513	8.6967788	4.424856284	8.052972703	6.127364047	5.535754481	7.289624751	7.897003024	6.249334031	7.212405777	6.807673622	7.629663661	6.659740749	7.379248702	8.224948958	5.291904728	5.925295432	5.887450071	7.029483723	6.808360933	7.135513109	7.704878327	8.559021954	10.98304212	6.488731079	9.374247807	9.956124108	7.647540657	7.514839046	6.81388982
"MIMAT0003303"																																																													
"MIMAT0003304"	20.94636809	17.71151285	18.51434124	19.07517975	12.439148	16.65998954	16.59258845	15.80722333	16.90115416	17.50710456	18.88130726	19.96270408	21.23715904	22.12144495	10.94454979	15.6366771	16.18147521	12.77999756	21.63204304	21.38585245	18.03022891	20.83733753	25.59516323	26.37142702	21.08558959	18.18311306	21.23382365	21.20771288	17.11011271	21.20387003	21.50250573	21.94149362	27.69228924	19.5456464	18.67591559	19.12427568	24.83677012	23.8566504	19.34101036	21.09157793	18.57427123	16.50181605	20.88576779	20.99705188	17.27867724	19.70094449	20.0524893	18.33983686	22.63961331	17.82578471	17.47444442	21.95513533	20.63142166	21.53525633	25.73571675	17.4041957	16.20479134	20.76279709	21.24456222	17.32509699	22.94687485
"MIMAT0003305"	3.317482813	1.815880489		2.322252574			3.742600849	3.474600585	2.920369895	2.149828152		6.652256637	1.9319427	2.186422466			3.530253613			2.345765402			0.758573844					3.92831675				2.273251926	4.496886733		5.208747268		1.966501066	1.69145107		1.74422112	2.86702012			1.720820709		5.933969391	2.069529791	2.485865039	1.76054585		1.903475971	0.669315619	2.152028879	3.032573162	4.032189095		3.192407789	1.656617869	1.3224879		
"MIMAT0003306"	30.61896784	23.7174525	28.84342429	34.55191631	28.323063	44.96165891	37.5806819	29.52311721	31.714342	40.55796249	29.64635139	48.08604981	33.90186345	36.49632449	23.80471038	29.92136696	41.25676306	35.62481551	25.09216042	26.95846545	25.01894826	25.04215574	29.21487533	32.82970798	29.4938127	24.47680586	29.27007707	32.59237759	31.75369888	22.52775847	26.57236261	25.50283637	43.97200524	31.31335726	33.64599826	31.92101173	28.6791456	25.64794302	30.14237376	27.07696517	32.38395123	30.75925448	32.45771593	26.48821534	28.9383572	33.69649027	33.65589364	21.83997519	35.03076921	27.70374392	26.55266392	31.4315383	25.39550244	35.6387917	37.53151163	29.05381947	28.87293471	39.68984708	30.14389975	28.67732624	30.64358693
"MIMAT0003307"	24.17199018	21.54885014	24.2839555	26.26882779	17.45954095	18.41664493	24.12627087	18.46228623	24.81920581	24.36109084	25	29.74324583	27.49833727	30.22865556	18.57657509	27.71868176	32.43961157	23.20541684	14.45982861	20.54024526	20.88140056	21.84651271	24.04038161	32.425614	21.9843317	20.42198565	28.60755598	26.90733199	23.4690413	13.79729376	20.11041983	15.76936286	26.63215594	21.88257651	24.91023681	16.55454425	20.27003198	16.03559541	18.08882649	20.04750323	24.16565736	22.66378445	23.58311321	27.66508053	21.13729854	30.79904367	25.59058427	18.35911034	26.31964799	22.13339823	24.66066259	26.76380854	23.58839674	27.18340555	31.00036197	21.63094305	22.10330717	32.02120531	28.6412839	22.96466392	21.12010954
"MIMAT0003308"	4492.572738	5300.809784	5551.131107	6574.185507	4281.985775	5203.629802	5566.227601	4163.182052	6691.592136	5038.445279	6458.506397	8851.724767	7032.818161	8187.756104	4430.593398	5654.499115	9144.799141	7114.524983	3314.579067	5704.53724	5125.375609	5493.671096	5714.941857	7117.261611	5116.432617	5626.799128	6029.848627	6471.776911	4592.409758	4078.048134	4300.626096	3651.6106	5421.797744	4599.199868	6197.850499	3137.806175	4648.745239	4369.822849	4545.231332	4430.747124	5416.151576	4632.054495	3991.881732	5917.840676	4406.655811	7364.7582	4656.486264	4049.91721	6616.788995	5036.548808	5031.371734	6675.101524	5890.752601	6548.828781	7498.518937	4788.0755	4596.905947	8501.468568	6040.321086	5042.440747	6040.790407
"MIMAT0003309"	6.647413304	4.67461029	3.171935647	8.825611807		8.239427269	7.052278189		4.616778167	5.661440791	4.889923521	8.870400331	5.647929431	5.788579534	4.909350015	3.3212921	7.540929524	3.439112806	2.736689771	4.576729622	6.53088494	5.129440193	4.058652879	6.088211399	4.887964944	3.629726907	4.594453171	5.461082385	3.917864543	5.703583847	3.833759438	4.66728984	13.29331716	3.880069117	7.154905035	3.96031345	3.184545585	3.866604094	8.293376767	4.731028577	5.569678442	4.573366944	6.21233744	2.725116671	3.426008276	5.666990806	6.038243315	3.811619232	4.802249334	6.375935965	6.420002872	4.840277009	4.415602894	4.900395114	6.623435237	2.788431305	4.120043804	6.232487859	2.908163602	4.065107094	3.447505482
"MIMAT0003310"	5.129462869	3.270817945	1.912686889	2.890814777		4.158581065	4.425961009		1.284918406	2.479269665			3.749415195	1.877105239		4.450897982	5.511551453		2.024110951	3.094124173	1.985357787	2.857569775	2.596181353	5.58368865	2.4353984	2.066341775	1.65168475	2.295221762	2.356952714	1.976144522		3.637391318	4.324373934	4.422538396	3.641703554	5.877856953	3.786149711	5.382088667	3.994576659	3.621376702	2.170653975	3.533883046	5.062506854	3.606186169	4.656017901	3.550402266	2.102641118	2.457785271	1.085012191	3.866236167	2.402195198	1.727502341		1.773743861		1.507527069	3.329393454	0.980212043	1.476193814	2.504054611	
"MIMAT0003311"	3.030323149					3.960374782							1.778483996																				5.99891427		1.132167742				2.420651984																			0.956306722			
"MIMAT0003312"	7.488158655	7.745356325	9.978430669	9.969323275	6.480686062	4.507136803	5.304696495	3.735659143	5.246868132	7.497353841	8.296274033	13.41349618	9.712740306	10.44604902	5.955280817	7.953878653	10.11300363	6.679806926	4.260515854	7.71994962	8.80070001	9.107386276	6.760726905	11.88195024	11.49206806	4.481886977	5.398906778	8.287225412	7.934518408	7.393194869	5.300848091	4.999523609	10.76159442	7.31603653	7.951243805	8.530404149	4.71556127	6.55882261	6.248897298	7.912578384	8.068728166	7.591100891	7.830197284	8.874037019	5.418808801	12.38890658	9.42161486	7.895356042	8.600238125	7.488214941	8.940109263	9.616903603	7.356109188	10.52036924	10.66943934	7.867881397	7.587879205	9.965995145	7.309035329	9.740458983	5.938472767
"MIMAT0003313"			1.740660543									2.825132942								3.128862525															1.769923182				1.573116689									2.706170765		6.813633766											
"MIMAT0003314"		2.831817086	6.400193113	4.521767644		4.254325173	2.271924525	39.90985854	8.605713567	4.912203846	1.529399727	10.32662393	3.87280318	1.366480155	4.488956063		10.1621705	5.732160891	4.503593579	5.808434555	3.170995942	3.844419147	2.723264539	5.246613975	3.702332633	4.239658259	2.432217888	5.274365402	2.549177789	2.168244634	3.770226136	5.088132996	7.446609375	4.03238741	5.252336785	8.642843332	3.42093295	3.22365013	4.621186599	6.715007417	4.168952653	3.491804415	3.998431354	8.073721997	3.077708233	4.137234008	3.550550488	5.660928914	4.02328173	10.51694556	3.576701434	3.201688479	3.268347263	4.37809192	4.826247993	3.855941883	3.337358539	6.441486738	5.231652144	1.908484698	3.944703318
"MIMAT0003315"	7.54810042	4.333859749	11.41097573	8.279940641	3.643123096	5.988008385	2.965420815	3.877936107	5.098345178	4.405535539	2.281416717	4.113920313	3.117525976	4.45965162			3.918865458	5.28943024	12.81823672	13.68825084	6.042504941	4.726112946	3.814732993	6.254880816	4.197879724	4.217949314	4.430980921	5.795236608	4.93432056	5.514887711	3.572596465	4.327797555	12.46250351	7.807385708	6.305566682	9.508907566	5.884679366	3.377642116	6.046329953	6.080064734	2.827455539	3.674085774	5.685656027	7.766888884	7.345517076	6.52450883	3.810206702	6.133539974	3.852243935	7.131849514	4.893866314	5.083235515	5.388395807	8.170252016	3.767483344	3.87752597	3.383755452	5.74439807	5.762554393	5.225216194	4.645906463
"MIMAT0003316"	3.149853862			1.726466347																1.547697496						8.195082136							6.200305133			7.917420994			1.720444334		2.323789216			2.082173472	5.111061865																
"MIMAT0003317"												5.491389119																		1.888912619			1.559672276			1.691207623		1.179083686	1.759683483			3.177274976												1.134575689					2.591937549		
"MIMAT0003318"	8.711190314	9.43531014	8.019157862	12.08024613	6.332807875	11.92426696	14.20991421	8.464462642	14.85901244	11.64839287	11.13848073	17.44412661	11.75564828	16.15867417	7.849864983	9.688507405	12.14415405	5.842323194	10.58885473	10.98142662	11.57636223	15.62471046	13.61094542	17.95559569	14.06778001	13.41876543	14.756821	17.56191205	14.92186998	10.33891015	13.1149318	14.91546545	15.60090641	9.557542339	14.21848906	14.687318	15.41019722	15.46760041	11.62443367	15.44120632	16.48574394	11.28829065	11.0171194	15.11000562	11.21366901	19.31947117	10.62811947	10.08486904	17.08928407	11.88240834	11.82360706	14.61745701	14.59439242	14.79282343	19.54915272	13.12172509	11.26574465	18.10779161	16.35164735	13.53842401	10.33568316
"MIMAT0003319"		1.410781235	2.305192434									3.227296151		1.866682538															2.322137201				3.595407413	3.256082876		4.907406453	0.965332869	3.239157028	1.807650135					1.539090764	2.625471302	2.36371014			1.942925308						1.877912343	2.549285439	3.868553723	2.593944078	2.80730615	1.413590022	
"MIMAT0003320"	27.85820385	39.66252972	43.34396455	40.26302802	24.71298663	34.54509621	23.48111015	26.81713075	45.39746637	32.54189279	36.27848511	44.04046159	45.04964267	51.49125575	30.43919262	23.9832315	37.3710699	31.28133747	22.01344208	49.68756012	40.67352129	46.67084322	34.46177751	44.82004204	40.79550857	29.47954206	32.7698911	36.16597595	33.67637879	35.68320119	34.99239891	38.2192912	43.13099029	36.42974441	44.21549254	41.85697345	37.70371624	41.90843942	38.68134159	33.63057665	25.25696876	34.43430175	35.44748742	29.54641265	32.80401285	41.8577423	41.28890357	25.74798412	34.723174	28.32516191	34.932424	34.25900799	51.09868788	35.79165997	31.93262761	27.36307766	23.96296991	43.22422652	36.49842986	36.37589239	21.73964183
"MIMAT0003321"																																																													
"MIMAT0003322"		5.456663808	4.85508042	3.697279707	3.940576485	3.323922831	6.396981338		2.480230446		3.307800306	5.931484751	5.225341911	3.007794172	6.317213803		7.085944365	4.800418712	13.3243205	6.822528191	16.96934996	3.866783418	6.422695923	9.642306868	2.850555818	8.142927624	12.46294936	5.763151918	7.245014958	45.00568813	6.348839696	17.37698048	13.84224294	10.15082336	9.063030538	4.811073103	10.44524268	7.262685018	9.501440124	6.312880124	7.052830011	5.767704108	4.336022622	16.20936509	8.104228502	12.60959212		34.31922011	6.049868285	11.0239359	5.015540494	3.803239406	3.556170286	16.30205171	11.43739425	37.87879703	18.83478355	6.376202772	5.815570423	3.543528796	9.669124612
"MIMAT0003323"			2.376504567	1.656932765										4.403404264			3.763008919																																												
"MIMAT0003324"	15.26603157	10.26850811	12.91753563	14.41760992	5.654361523	10.74820755	11.01459111	8.74447887	12.49613538	11.24458178	13.52984112	10.09348091	10.71722913	13.40594582	8.907874785	14.36485268	14.96510513	11.72792623	8.677747927	10.24862831	10.27258683	9.860116988	11.30663424	11.51764812	9.644986488	8.623544267	9.586296155	11.22321962	11.74669057	10.07523567	12.3653043	10.80298279	21.41873788	10.94354374	13.65809837	12.99538139	11.61643704	10.79434157	10.07859551	9.446699469	9.721382449	8.974339174	10.45172533	11.637327	11.21107485	12.66390177	11.4977838	8.546950465	12.43678939	11.68808622	12.56166985	11.68344907	11.82599448	16.92955006	15.3976962	13.54488903	13.85455088	13.96296105	12.61958015	12.31127822	10.67042574
"MIMAT0003325"	5.094100159	1.898056799	2.958717679	3.184893196		6.164342887				2.396909013	2.456552534	3.994017311	2.455231307	2.056138299			6.447084125			3.3755567	3.129315356	1.517963461	1.069735519	3.924125883			2.527645714	3.757866957		2.792196091		2.352298728	5.702961662	2.72802071	2.53974536	3.632652667	5.866312016	2.854133669	4.784514017	2.12752946	2.597733697		2.888044228	2.535217205	2.031322109	4.627613178		2.159420781	1.201607326	2.64604323		2.039730999	2.411269963	2.663307262			2.979374803	1.875488325	1.476571634	2.638358976	3.619578564
"MIMAT0003326"	1401.199731	1625.662836	1659.727507	1885.595222	1176.00444	1660.48545	1649.522477	1117.932464	1650.890917	1547.305217	1796.104424	2076.709777	1782.779632	1867.264378	1229.519028	1292.927445	2138.778372	1502.381894	947.7747379	1246.775876	1462.724397	1407.304886	1720.3175	1888.320601	1770.850473	1295.803973	1680.530608	1581.378871	1256.901767	1263.865886	1324.890073	1069.473849	1762.669871	1415.000027	1626.420865	1017.946697	1303.328431	1232.876539	1085.478671	1248.633143	1581.155448	1432.154135	1093.263894	1101.652461	1241.191611	1501.957455	1425.386103	984.3665311	1454.882021	1332.147457	1312.500626	1696.652675	1361.913486	1490.328737	1449.746407	1367.664104	1150.928947	2079.838722	1370.576677	1375.343994	1718.386556
"MIMAT0003327"	8.828234243	6.966190333	4.769409291	4.792094555		3.193938717			2.761277566	4.645658689	5.275973318	4.704910436	6.400513135	3.88691939		6.238000038		5.849100454	2.897753406	8.908841906	15.87133172	9.724726498	3.203607345	3.744040131	2.176271554	6.743952183	4.004349682	8.395607428	5.047130239	3.948849728	5.399737508	6.12823459	18.31920842	4.715394116	140.0711212	7.144815031	4.296955221	5.016106533	7.676981449	3.179145988	4.134656102	56.10287828	3.598241245	4.211959952	4.0754795	6.478658942	3.81476624	15.65939596	53.05641323	27.94174315	3.931230584	2.999462812	4.22789763	5.842643608	5.572237242	32.08754399	3.59678941	5.699783445	3.276901926	5.143214451	
"MIMAT0003328"																												1.908233762								1.723890613																				1.602377147					
"MIMAT0003329"	5.186917849	3.170255629	3.703742544	4.947281924	4.435765964				4.740106539	2.224196631	4.403855469	5.798485874	7.988250345	3.781768	7.561525455		8.725341046	5.777789123	2.959315129	5.242880127	3.327662093	4.982243734	2.961056282	4.862853383	3.947712225	3.867801629	2.493481223	3.087909209		3.711202978	2.967588569	3.165595181	6.674904227	2.512802251	3.542978301		6.262141027	4.044918957	7.041192893	2.7725647			3.92470335	4.942177058	2.282359582	3.699153313	4.051605553	3.24496721	1.837445167	6.003591516		3.268142384	4.026949352	4.91306703	4.037067266	4.834880735		1.988609395	2.653600235		5.850161409
"MIMAT0003330"	28.56899334	22.89171205	25.14483725	35.73030699	21.24082314	28.7690967	23.65120686	16.75065207	28.14502129	32.07865873	24.77769255	29.96809405	39.8232825	33.91234952	14.82262908	23.03230224	24.23438653	18.70041029	19.70027842	27.98490909	27.00503289	28.41694155	27.92992089	30.03136246	31.93057829	26.26708961	25.81245723	25.57897531	21.8046525	22.45475663	21.4449068	20.30038461	35.57202043	24.89355012	34.74540183	20.96213571	26.40887781	21.41654275	25.48217526	26.6535108	23.71947607	25.10692765	24.23555599	28.63231086	24.4073854	32.97639118	24.15043931	25.42357461	28.38071699	25.24281776	24.54933863	28.82231784	27.89224956	29.48484155	31.56953661	19.41444645	22.99828887	39.65515642	30.86408256	23.63724981	17.57198434
"MIMAT0003331"																																																													
"MIMAT0003332"				2.590325412													3.294755467			2.221333392																1.691207623																									
"MIMAT0003333"												3.09271332																																																	
"MIMAT0003335"	12.52807118	11.16260952	10.66526678	8.969011001	5.323613713	6.689233127	5.553660594	10.23241843	11.07686312	8.615993164	12.45168333	15.96651233	10.13732397	13.36454106	6.928087275	7.355651927	15.43375764	6.698059169	6.544538971	9.908033362	10.82355041	11.99087	10.07867349	14.75349647	9.157358933	11.21841555	9.720314345	11.3225295	9.150452016	8.886588446	9.130767932	10.40636541	14.23753511	8.88768769	12.75490719	10.51731989	10.66902243	11.25461649	11.70052106	12.35978306	10.07191353	9.329104562	8.664862041	12.57241246	10.23760314	13.9461838	8.801123651	12.45233247	9.815421859	12.34649527	12.69067486	12.34462036	12.00960208	10.60906064	15.21443687	10.28809813	10.63240181	12.41707822	9.738031094	9.479461563	9.099710222
"MIMAT0003336"	96.50448776	150.3442513	156.6616696	141.2953753	90.21283661	118.0296364	105.7110602	99.11166566	144.9607951	146.6111723	139.456257	171.7881444	142.1978029	149.6571887	88.28659168	85.64317728	117.9435365	137.1429493	93.5593324	199.239569	161.0368579	178.951523	163.9526507	167.8558172	143.2183214	147.6393362	132.9126536	160.6615068	155.5758883	121.3786067	132.3721996	113.0686283	161.0241581	162.2694867	171.1983162	144.4707917	150.1813513	172.1552839	140.2429503	183.643023	103.8454879	150.8736257	152.5622125	141.9396933	162.3484414	182.9880099	152.5837122	124.9691665	145.7935125	148.3158741	144.4838661	133.058891	138.299586	169.15114	155.7318775	127.460794	101.8495154	270.7558756	157.7655349	176.923597	161.3538747
"MIMAT0003337"	32.70413006	40.68881005	62.2867822	48.27614761	26.30617433	43.66512098	33.49128668	32.43034233	44.95090372	48.3453757	39.27006901	40.43338637	49.89003847	43.12655618	23.17174132	24.78860723	29.86725081	25.76819399	31.91810201	52.60582064	39.66800602	52.30074724	46.81860084	57.32746206	60.24572285	39.01923054	48.47001987	44.52208195	45.8169031	38.86860409	43.47527318	43.60068863	50.21918786	42.72174089	52.37933133	48.4347478	45.45404821	45.59408796	43.010168	45.13165887	37.91689984	46.79934595	43.26436501	44.96060374	41.40836691	54.60325194	55.07864108	33.1163273	40.42458083	38.72696918	42.743467	48.84777339	50.7191006	44.91438938	51.44152488	35.46357043	32.12116078	49.74748397	40.98307545	46.9923565	35.79650297
"MIMAT0003338"	3.896183891	5.009604215	5.729670735	3.318407972			3.971169263	6.220773412		1.859306475		6.24179862	5.733270292	2.282579741	4.815646913	6.261497786	6.898129264	8.263518877	9.224530985	7.329056635	8.865113455	1.905705985	1.962847522	11.92033314	3.968301089	7.353141703	4.689995263	8.696657488	1.838103556	6.430489865	12.94263452	19.83369001	6.037787714	3.852936042	4.466260302	4.756820955	5.714289694	6.447277255	10.50548246	10.58733515	4.866491293	3.778928674	7.025140446	6.799152957	3.735175497	7.409416544		3.55657488	2.601217745	6.862365279	1.842151396	8.489350792	5.50456572	5.752953124	10.89920246	12.48851607	10.38671451	3.668309639	8.942868621	27.80186385	14.3642914
"MIMAT0003339"		4.367761354	3.983778676	5.992157825			3.478492881		1.123092952	1.604233441	2.385538114	4.768985402	3.86573436	2.80055946			3.934301417		5.120420254	4.442775725	3.989069402	6.142822655	5.072830532	5.443030867	3.811730791	4.154404706	12.19300929	8.472923575	2.913665149	4.855245622	6.609752535	4.838187552	11.2853049	2.167880533	4.014007985	4.439544125	3.980613295	5.656150215	5.362122075	6.533530665	4.640675179	3.300719131	3.849514607	4.040505703	6.513842637	5.741222305	2.996285382	5.748310431	5.194003426	6.008817632	3.597281302	6.323052911	4.388544396	7.211501258	5.967050256	9.698233944	4.88240819	9.219497827	4.572754728	6.167715279	10.56602109
"MIMAT0003340"	39.91657234	40.780719	49.53138534	51.17999469	28.43519469	38.18248512	40.1893867	35.774095	46.62132098	37.9408449	48.42964552	54.02451007	50.32329589	51.99161408	33.11348348	29.55611299	41.03915894	42.58752033	28.31966415	28.07801901	38.40566095	35.10191623	36.84718921	38.1978775	34.49204342	30.49198895	29.14936535	40.47675856	30.59480921	32.70448589	31.04434156	24.81889829	48.16959041	39.814144	51.74840282	31.50248227	45.63019683	30.21285855	41.09362216	42.32015249	32.75433794	28.36565894	40.54330052	44.59361705	42.47232831	48.25951908	32.46627597	33.86081708	43.44042248	41.69634497	41.02660959	40.56537452	38.01923785	46.0378465	46.32339222	44.68471975	37.54639254	50.53126311	38.37874633	34.05976317	30.25596413
"MIMAT0003385"	46.65266581	59.99421174	47.28716003	73.1718777	33.82377897	40.71658859	39.97342292	36.63150726	57.2245279	46.06221731	49.09735329	50.28443465	79.96330775	54.957424	29.61218461	30.9688376	36.91785522	30.07921167	69.50434561	75.190059	59.17091693	77.20794597	89.61512341	72.57746911	56.35843442	57.58517326	65.71067419	61.20145932	44.15123479	62.72572488	53.27049258	74.76576164	76.50005334	55.37684274	63.14417153	105.622118	85.91889722	81.49178241	84.57990366	78.7950441	68.68218332	44.31291044	64.64762206	94.43056813	70.05197536	68.63232357	53.86553213	63.16433552	55.50538193	64.16348589	55.65010536	70.86237162	71.11539652	67.03085077	73.00743698	54.91835082	51.36833428	64.60652227	74.85956558	61.87071442	50.63963408
"MIMAT0003386"																																	3.726335032																												
"MIMAT0003389"	7.750025096	20.29903968	15.43264635	8.009613731	4.571978842	5.114560377	7.400259893	5.64221129	9.711706937	3.170122477	5.752563731	8.546991917	17.39553033	12.97384289	12.49079775	9.57759044	11.23663805	12.07940042	13.1494165	24.69617913	16.0747531	14.95699172	16.95237135	14.56843666	11.35204325	8.026058046	10.3343383	14.1748055	9.691548796	14.61794884	10.55462086	8.743186674	10.35108407	15.77296519	18.47202506	8.159676423	22.1940726	20.22163959	15.83641142	14.2557583	11.76742901	10.76273978	11.80958633	7.62471256	16.83698192	12.87727606	9.38918037	10.31609093	9.545030151	15.91470952	11.46562088	16.71041922	14.91432116	16.91304855	11.84669242	19.15917284	8.607490768	13.1909469	11.47760136	12.24032038	10.90745412
"MIMAT0003393"	7.809614045	28.44367587	16.91178844	6.596793798		6.262693825	6.117607463		4.575547081	2.059475327	8.092149925	9.911364847	14.93658795	9.315360898	10.41161263	7.599259013	8.474691717	5.945441288	54.61199162	75.40156312	93.07509803	108.7229396	99.30930801	18.84458381	27.2455268	46.95038593	27.2388236	59.04256089	25.84516263	52.76398486	43.39443702	255.0778598	140.0695444	23.92031394	28.21440797	69.58794815	39.41290284	111.0765906	34.22748734	35.81431408	59.42733675	29.49982475	36.77396545	66.01455216	63.85489693	28.75339771	59.70163201	47.33959671	36.25593356	57.28103305	38.06163339	43.97144419	29.88937721	71.41150264	50.45572092	57.6185955	47.59687715	19.84106375	29.41023187	111.1068253	120.5768663
"MIMAT0003879"				2.592579484					1.014623979				1.728677732	1.320578738										1.68649938				2.087529868					2.682777521		1.573292315	1.76856006			2.235572311							1.602487369						0.499090956						0.823416575		1.35957581	
"MIMAT0003880"	346.114247	398.8469951	316.5683525	481.3490012	251.8641048	303.7648342	328.6555594	287.05922	430.2346822	398.5209707	391.2939115	401.2042075	540.8688456	480.1281915	242.6692281	233.0790776	301.9183078	276.20518	245.0648846	373.0545441	426.7188165	372.8043366	411.3550236	427.4305505	439.3162703	288.7363667	293.2143807	370.2421749	300.6260244	321.8281804	291.7767011	266.6155062	396.5416899	345.6819292	473.5912199	354.8656547	402.6961269	354.818249	268.0565985	380.0352266	304.7589315	338.4594985	345.7011782	327.2755163	377.3249483	422.245455	383.7593164	322.6756988	348.0985942	355.2713835	377.6720225	416.9260701	359.6636806	434.4372015	340.1510778	299.0886787	243.5537937	488.3254227	358.7962521	344.9021388	208.3711671
"MIMAT0003881"	81.2800847	57.63482914	51.35796691	95.04152491	62.96946099	70.64037945	76.994099	77.08283111	74.24734739	73.75583817	67.64589065	78.37492698	74.27900712	83.07954241	45.84377948	54.57632906	74.27267637	49.15886069	64.73048725	58.11933904	64.64647415	55.7495197	63.80950059	67.15868468	61.04557875	56.15758154	54.43958065	61.15373923	52.03980549	52.02942804	48.32770307	56.40344877	112.6592375	63.22281949	82.58963642	107.6608822	62.91907174	42.90831406	66.57123792	76.32220344	64.01063532	55.57378692	64.88219172	93.44172571	61.49331481	69.8729073	51.66943396	73.8346359	74.67996482	66.27477482	81.57819726	74.35724693	64.56125037	72.67233162	80.83228714	47.65490089	56.33841818	88.53807467	74.82809374	59.66307504	46.151135
"MIMAT0003882"	3.172835285	3.423657335	8.168944454	4.409065947		4.10246928	3.377005383		1.00622637		2.477693046		3.274585764					3.801406478	8.859263928	5.951185001	2.955182055	2.248644122	0.997204578	3.677628726	3.482457374		1.786384656	1.876149072	2.701930273			2.010650392	5.922078272	2.225837364	3.22110559	3.855927183	1.658720569	1.02916411		2.058344107	2.194413603	2.396539666	3.990934559	1.267168547		2.277153871		3.230130622		2.192537481		1.98934837	2.819619017	2.83085014	3.962302447	2.835123897	2.38143753	3.334720104	2.781071092	3.059270899	
"MIMAT0003883"	5.17667053	4.727472771	9.724542388	7.473475711	3.344919132	4.210579583			6.985502151	6.583395592	6.754547089	6.138437357	8.356991691	6.697335799			6.258184254	4.174519637	7.41136397	6.371230234	6.866949564	10.04229957	8.313597461	8.271220739	8.967198071	5.948001407	6.188009883	6.217996894	5.349568897	6.618700584	4.909178594	6.141812307	11.32804352	5.412498776	6.667607809	8.530404149	6.063214579	3.465490293	2.704639981	8.702467313	6.128105189	4.902933493	5.269909508	5.442561165	4.958461522	6.078412271	6.156321844	6.344522946	3.807780867	7.207655745	5.867837664	7.439151478	5.379745242	5.822137474	5.977397092	4.634042146	2.731480477	6.244910633	8.033719837	4.602324553	5.7059925
"MIMAT0003884"	4.205080163											2.826716895	1.93328979	3.095100353						2.228750951			1.777820515	2.306201709											3.73660654		1.982792148	1.057851169	1.739837574			2.354097376		2.176628558		2.180572047						0.94025731		2.262871258	2.529123906			0.713530945	2.025628223	1.996146317	
"MIMAT0003885"																	3.966261853		21.08526082	3.6535722		3.105362923	7.789492217			3.505422803	1.581852004	2.839511483		6.344813416		3.800735406	6.982007407				1.176503423	2.831890392		9.486802892		2.053270897	2.119046988	1.807868002	19.00418606	2.728420527			2.591237123	1.890451091		1.979002382		3.072583334	2.600281851	3.456422377			1.744620074	9.598782598	6.788913765
"MIMAT0003886"	7.997914042	21.14316614	25.19397351	13.54508488	6.318693481	5.298051477	3.199119006	5.213904227	9.865893497	6.956272447	9.703547406	12.32472048	12.15671434	15.07539524	11.55695898	14.48599639	16.44579002	11.94524981	10.83037116	16.22448352	9.567194384	20.56979138	12.28930628	23.34140904	7.899589875	17.39301393	17.0941615	10.72065455	11.54187906	13.55569325	14.88422378	19.16211197	27.32838096	14.92323468	14.96908587	14.43055925	13.48983927	16.0329769	12.87467775	20.32500386	13.09118859	17.96467696	11.50394173	15.34851468	15.08854454	18.991159	7.845138447	11.53233901	25.59624402	12.94593506	18.3924744	13.22408859	13.64824278	17.88729872	16.17960482	28.68357658	26.0559632	20.53906673	16.55893576	19.72929551	29.6828366
"MIMAT0003887"	11.75875973	10.45124674	11.98602652	15.10356573	6.477484905	9.211224184	8.848194064	5.843449956	14.48024992	11.99381873	8.644629831	14.72017916	14.63622297	16.70920917	7.469993307	10.57076494	14.57363991	9.472687926	8.911614268	14.0015936	12.92919742	15.67516592	15.05682056	15.63061587	14.85075703	13.75485269	14.55174808	17.14634682	13.22655981	12.30282939	13.33629897	13.06270882	13.72768694	10.98614756	14.43648145	11.65340192	12.16667497	10.3115316	10.62808283	14.02756593	11.47828869	14.03616596	15.97322179	15.67960023	11.57557984	18.81159788	18.64798617	12.71744023	13.47752809	15.08294762	15.70164507	15.02200219	16.04077448	18.13586704	21.16582747	12.30380522	13.2146074	17.96729918	16.94923935	13.75537765	11.36995664
"MIMAT0003888"	63.53291211	57.61647013	58.33902819	67.47358884	47.43925959	77.85214876	55.74937522	55.00663131	65.99078368	64.93110746	47.00639165	73.49052711	66.94656933	66.9836203	45.2602638	49.25708889	74.05250177	55.90254619	56.57857218	59.77529555	54.77032649	53.27353152	64.80664968	61.28458346	57.81323034	48.15693068	49.71847373	63.40395818	53.88418129	49.26793412	53.35935827	57.29903448	82.97635144	56.1819599	73.11953146	88.81832346	65.34981931	61.54713765	65.76785659	55.13113969	51.10600828	58.37574453	62.61391353	57.96281043	64.06812331	65.78634085	56.19814797	49.33011221	63.9819539	54.26858213	59.1261102	57.98096163	55.11661773	68.0296177	70.14439083	53.12149291	46.94241751	73.42471214	50.54021909	66.88581882	46.96212741
"MIMAT0003945"	82.45484172	26.49344824	45.83556557	46.02859544	24.83603305	37.81811177	34.25593003	36.10215232	52.31157042	30.4338879	14.88639716	37.77859291	85.2412601	50.66260698	27.69393044	28.9040933	37.88603404	25.36261952	61.44980054	61.85529705	51.71377227	63.43548524	31.71499144	43.95733318	71.26328762	41.58960777	35.0612927	35.60399295	49.98902939	40.33856059	25.36169815	60.58355657	47.17626108	50.20763433	137.1097801	110.4735976	58.2642327	41.99890528	64.46915974	74.05151915	41.12068969	23.64845799	95.73568295	70.59686595	70.7825042	57.06060741	23.52859936	27.34628197	50.63057192	52.39531383	41.48458411	54.14744144	50.57796904	50.46617374	105.0792858	69.05353902	41.11416954	42.4390924	42.28755383	55.16389791	33.90556662
"MIMAT0003948"	7.074774728	7.371873678	11.72298821	13.59935681	3.925713011	8.99155217	10.43816164	6.628649909	10.34472738	9.723165837	11.52616038	8.982008525	11.44217776	12.51803577	7.173301269	7.831824188	11.67413012	8.546681814	10.58286991	10.83119001	9.309226299	12.10849411	10.02178987	13.29333926	8.751366182	9.705570277	8.695551029	13.07138365	8.774036519	9.323821784	9.649153693	13.45947421	17.72116952	9.82589043	15.91075833	14.81560581	11.03761074	10.66346322	7.840761539	9.330756591	13.28252524	8.509831851	8.918159831	12.68807688	9.964810988	12.51744846	8.858220826	8.350062838	10.93782609	8.756666999	9.746837886	11.00509825	10.52830422	12.23815267	11.91477563	9.240062222	5.689806017	14.61707306	12.26271023	11.00753244	10.95150231
"MIMAT0004185"																																																													
"MIMAT0004284"	212.5180249	262.5965274	286.6151866	290.5995628	177.0546095	234.9917268	232.5520696	196.7769469	314.09019	267.8590171	265.3473953	274.1788818	334.8309329	322.3669945	173.0587743	198.6204777	303.6218689	215.6297101	168.5710637	295.3612292	276.0034217	274.4400273	272.4791528	327.0164326	308.7749439	249.3680961	257.1062873	299.3444889	212.1973264	216.3473918	245.713738	212.8996192	295.6893668	252.1006861	304.7428757	177.6371201	250.1772848	252.0847058	211.7525257	271.4945361	241.1878207	238.2813701	224.3083526	258.7663834	233.1396515	298.0384153	293.2258734	215.9111103	252.0485054	254.8428456	253.5342153	325.8877584	278.0771129	308.731401	346.6618284	213.7165301	206.1863712	329.0597527	267.0371083	279.6440603	264.5718097
"MIMAT0004450"	14.23449944	10.99828324	15.19194601	13.15961843	11.52120698	19.40576588	14.29378933	12.20247216	7.086749741	13.23373963	5.304976115	12.18850581	10.94106035	8.406683012	11.46172016	19.18624568	18.21154087	12.37885386	8.11702219	8.887832553	7.539078812	9.903830819	7.908116967	8.941537976	7.0611883	8.451981479	10.11153249	12.24167862	17.80750777	7.65297996	13.94933563	7.564312147	26.15003065	11.99503309	18.58913975	16.76976584	11.68243473	10.52880341	12.84995047	6.713949968	14.45333938	13.58584721	17.93383182	15.77377728	13.69666541	16.69487861	10.79688788	11.03579339	17.32269998	16.72453793	14.37466615	11.50071276	8.192126187	17.41084399	15.13845911	12.83653034	18.35435461	17.39919394	15.81138496	14.85214963	11.29941157
"MIMAT0004481"																	5.308984229																					1.587804223		2.086325286																1.637980381					
"MIMAT0004482"	13.16902582	15.31252537	14.16561506	17.96718217	11.57426604	11.5365154	8.934415655	11.93687371	15.04858404	16.039566	13.94297788	18.55401371	19.41422334	19.79796156	12.25781	11.27950237	24.88731131	16.85582892	16.41048347	18.94955834	20.65984789	18.8620807	16.45522066	17.10475554	19.67529411	15.91921921	15.52642895	18.05087936	13.88046561	22.71441298	13.36966013	18.96017403	28.20966361	15.29077064	20.48957287	20.33537776	18.77243182	17.72502901	14.10019455	18.51033692	14.87712249	15.2486195	19.80805727	20.64625189	14.53904504	17.71519557	14.65072283	20.37534161	13.03337754	18.86223671	14.98373552	16.02408099	15.08684521	19.91199808	21.56297537	16.66018552	16.08016147	16.65268366	20.87655846	16.64751592	18.03615834
"MIMAT0004484"	9.20714319	10.77302652	15.05782203	13.94337514	7.288944474	4.60548774	7.895597546	7.635519093	13.03965471	9.675213894	9.583445512	13.64156018	13.00093349	14.32504722	7.408459971	7.919243405	10.59640639	10.12465675	7.122023038	10.11474224	10.77465046	10.8234346	8.555508085	10.74095687	10.85487851	7.359735184	9.750449565	12.32557827	8.852359833	9.801705183	8.327880231	8.90452273	12.65369308	10.77681913	12.98700144	9.202558733	8.805789623	9.477375216	9.924029041	9.957988419	8.136939928	8.748258459	8.758676743	10.91677621	8.029943083	10.69836201	10.65211024	10.05098316	9.806801247	10.03049551	9.09604999	11.08189762	8.579453544	13.0146897	13.45062641	8.859373686	9.336633285	14.54855312	11.10871549	10.30131687	5.749469897
"MIMAT0004485"				1.103631253							3.153820543		3.203955395							1.587093887									3.189858062	2.03491555			2.29999179		1.098826257	1.52531889					1.317818011			2.653646693		1.349843244												0.885261501			
"MIMAT0004486"	11.30628291	10.19208776	11.66877211	10.32652337	10.98707284	12.38959806	7.71270343	6.549872348	12.63041292	11.60495315	8.479543606	11.70917176	15.68917097	9.740108388	7.770392957	8.30799512	12.12586097	8.652148295	14.61105451	14.36799314	13.40852765	13.1791495	14.10481568	14.55822212	18.76883778	13.98323562	15.26063297	13.06502532	11.43794909	14.54530367	13.17821496	15.83713694	18.43491787	10.28778864	17.80862154	8.738631292	15.4900994	11.7860251	9.755367588	18.06250955	10.77820749	12.09373919	12.5680181	10.08254149	9.669140251	10.16727646	9.748662676	11.84616864	9.384419102	13.84709707	11.93991021	12.36295323	12.07157685	10.64707113	13.79219566	9.244874863	9.151066042	13.06380505	14.27533545	10.51026093	15.65335956
"MIMAT0004487"			7.197578931						1.196975071										1.990856308	1.856382212													5.048321824							1.316705284																		1.447618991			
"MIMAT0004488"		2.478995564	10.16416626	2.090077391					1.127382977		1.564907456		1.958412335	4.000854808				3.120753525	3.33379357	5.005639236	2.203567723	2.118551473	0.853621587	2.120170095	2.567003075		1.656536627			3.371543724		3.712274968	6.183933509	2.831844348	3.356175974	4.115016978	1.071747939	1.939443242		4.918101285				3.230142551	1.823448333	3.421573076		3.165426548				1.700579181		1.593529067	2.952434833	1.748781533	3.333785135	2.330472498	3.092627351		
"MIMAT0004489"		3.528806768	1.68703032	1.803630275					4.704722379		2.539516841	2.430938706		1.515960547				3.807796141		4.457746508	2.306068219	1.054714097	0.479228017	3.763231582	1.812495325	3.050141909	1.128121921	2.410980274	2.620558531	4.795339431		4.5109073	2.592079215	3.442796269	2.999692101	1.327732909	3.199177875	2.759840885	2.556860444	1.073754732	1.590210381	2.711919118	2.456952572		3.130337538	2.116653412			1.802961691	2.230022313		1.993920316	2.27126733	3.039407538	3.060339539	2.248784131		1.755692234	1.682956861	3.34088383	
"MIMAT0004490"	4.038519619					4.229004015					1.227945132																																																		
"MIMAT0004491"																	7.352029653																							2.678964438	1.418165103								2.61641174												
"MIMAT0004492"																																																													
"MIMAT0004493"		2.388202111		3.867551653	3.468717623	2.546218931	2.708789092					2.656064881	4.109997803				7.446136734	3.293100563				2.454280992		3.381050094			8.306236031			4.53561871	2.886502276	2.159774416	1.835389822		1.532690153				1.993765038	3.325057126	3.242864666					1.435250274						0.77474614		2.119667113			2.582138046	1.081837605	3.224747452	2.906311319	4.013942548
"MIMAT0004494"	8.081904214	11.38558124	14.68433292	9.436658725	4.291088934	12.81353257	7.273178978	3.60515989	6.492423732	3.51103064	5.060455736	7.151396089	12.10716593	11.93046176	4.333718681	8.383966172	9.803062903	7.250951172	43.29835262	29.88618001	17.83049308	15.32237051	40.89013982	14.29522308	13.4366235	24.48808118	10.60609277	43.7338764	13.56348417	31.29044623	20.45451413	172.4857064	57.54131537	20.6518272	24.71745978	13.82384201	30.44784473	31.27509636	26.08257002	29.81421127	14.12270016	21.91435994	19.31994131	35.89489973	73.21796174	24.28692449	11.54778847	22.18706214	29.03856227	26.27864704	34.36409933	22.21411688	16.60889936	33.71245087	16.00728283	42.08877376	22.69107137	23.29730874	25.76873824	43.76133575	52.31042035
"MIMAT0004495"	4.525468569	7.427021158	7.268206288			7.499412753					3.738834435	2.769304906	3.045032814	3.021074854	3.764453906	4.647508244	5.822177887	4.013257134	22.59821108	29.09973524	4.909077714	7.875898406	4.137214307	7.171865957	7.886921056	10.71693101	3.450341006	15.42708937	7.239060492	31.94577787	7.249021922	23.05073498	20.86092829	12.94300557	5.718675692	19.05963823	29.63133499	29.14592346	20.64355334	20.60814304	6.495765566	4.78353836	6.925604005	14.38227555	11.6511863	8.145991253	3.042407845	22.08950512	12.79361389	20.78946265	6.985429297	6.975080306	9.311868077	16.04682104	13.61260157	47.28195397	14.11398175	4.959020381	18.04356484	7.104563348	36.88668473
"MIMAT0004496"	12.16065294	18.31202358	22.43536152	20.02988606	13.75990994	24.49870521	19.14262879	14.30302514	16.59118467	21.12401553	22.63764343	26.2921428	20.34243626	23.48456682	13.40841761	18.80954355	14.40343218	25.212566	14.33451586	17.98838429	16.1896461	21.37449718	15.62322176	23.87977778	15.52466877	19.18319847	20.93261512	21.20112938	18.30412785	18.61933894	17.90357749	18.92883868	15.94959477	20.88566246	20.75714476	20.83206091	20.69922255	22.62167115	16.62340798	22.67343018	16.19288856	14.32719585	18.84731683	26.71479958	16.45632057	25.69187369	15.56650962	16.80520957	23.95234379	20.04950609	17.94276974	17.74630296	20.76497085	21.46890474	24.65752903	19.50219862	17.76219776	51.18098236	19.89602958	20.28254208	15.74009936
"MIMAT0004497"	5.818336496	4.456252689	7.964843549	4.76712556	4.303504817	3.776883682	4.659535775	5.746940866	6.328046716			6.246598357	7.507307983	6.106747048	5.743772302	5.797373781	8.491900029	5.931232222	13.8164616	11.43758842	11.33873095	8.17110721	3.993102023	9.672758522	6.014874372	8.472421399	9.625426788	8.902880219	7.714730334	9.2757481	8.642303414	12.58380218	16.93560206	9.712486078	8.768107147	4.026479336	10.72241172	11.69555841	12.9546105	24.31984336	6.818821963	5.426641679	8.67776626	8.137908913	7.294209492	9.938705778	3.616776098	10.74981815	8.654681815	11.53124764	3.84932672	12.10341755	9.690348083	11.12052408	11.4616948	16.74875806	9.65261179	9.474682877	13.06704472	6.699281724	14.30471996
"MIMAT0004498"	95.211442	126.8504714	126.0749352	131.378897	62.17606755	68.75744718	105.0410022	67.92487168	151.4749961	76.46122982	118.6779154	150.4506447	162.0727709	164.63565	76.81592483	80.85349343	101.3109671	95.3929137	56.27247375	132.4958786	144.7593381	124.8193574	131.5011957	144.1269933	129.7986992	93.31556014	112.1808695	134.6812354	93.91305065	76.39762613	81.61618718	72.62367627	115.5660174	104.5982137	134.0962458	63.45905387	114.581527	110.695972	83.35196017	104.2519378	103.7692826	110.5899744	109.2667795	93.47564541	104.1932394	134.9886676	132.4076757	94.35871841	127.9169133	119.7488838	120.1245468	142.9701348	114.5484389	170.2142476	144.7298463	116.7420784	82.63715661	161.6892515	115.9475796	143.1489925	90.13285827
"MIMAT0004499"						5.284840702						2.616548505	2.820762089	1.680294844		3.862297912				2.614916522	2.675869656			1.741383562					2.345024576						1.660068149																										
"MIMAT0004500"	10.4772061	12.36817464	10.51346157	9.206562458	6.852077049	8.246583867	5.137069674	5.522389168	11.08974811	6.273417281	10.35038509	10.86528109	14.88569244	14.77934657	9.871242312	9.411272744	14.40588837	8.657884361	9.895270125	12.54013471	10.44939874	11.51776337	8.572956408	13.29717138	9.827933217	10.97618748	7.425875818	11.83638579	9.605849785	9.897787424	9.002355804	8.849256718	14.27912203	8.263701449	15.79063999	7.089761631	10.44970554	10.02986332	10.4042159	10.02814601	9.432051454	10.23107769	9.968285995	12.99303233	10.39412005	13.33527861	10.94740385	10.45748455	10.79741635	13.01034428	11.932995	11.77858183	9.345260907	13.95193448	11.20216246	11.37513327	10.01855964	13.82594762	9.101453528	11.33776725	9.168163675
"MIMAT0004501"	4.371642129	3.923588629	8.022446433	6.260406778	3.394778529	13.4902787	7.29611251		4.804413069	3.672277467	3.265788682	11.6269219	8.346321107	7.691813709		7.256687628	9.365286056	4.954513507	5.535176249	7.58599495	10.49801667	6.337472693	4.685747959	10.21680551	5.684689214	3.439339498	4.842968334	7.553549281	3.791705495	4.930645017	3.954392166	9.48670194	7.503210311	5.430478032	6.01191195	7.50282642	3.833416549	3.198165125	11.3806866	11.47637839	2.252090167	2.874749209	7.052723939	11.49829661	6.781134344	6.371606197	4.831053004	6.809068958	5.914671916	17.39359231	5.06747649	4.718221085	6.279062723	8.937118908	6.18856453	6.336098233	4.395403874	6.430674933	4.858412121	6.906912456	6.355621261
"MIMAT0004502"	19.39252287	9.895583214	9.813600992	12.80277726	13.35277395	15.89465387	8.52048462	5.264827783	14.24416255	3.094714064	10.1560246	14.75974341	13.04713867	15.6067227	19.93451543	13.25915214	29.2128422	16.15927306	22.71072072	17.776948	16.39067144	5.151842387	11.25303052	19.80250216	12.93649382	10.98256697	6.405963824	11.93076343	10.96129181	18.37427009	7.133424005	15.49038614	18.62380229	15.0365213	9.984192678	9.143644511	13.87513535	15.24301364	17.2001107	73.20517266	19.37719636	5.19396338	12.01907836	17.55867382	5.264984615	14.27491401	4.433222996	37.60253238	8.041299601	27.1643238	10.8590353	11.51447421	9.195698164	13.59250774	11.23042418	17.65232151	25.1500368	5.81705426	20.90691792	6.496636758	32.03413238
"MIMAT0004503"			4.910045166	1.029940799													5.198753606		1.797164378	3.653640802				1.444538516						2.413249122			5.283607637	2.04144186	1.996460178	2.412695074			3.647656689	3.818627178			2.342006053	1.163047146		2.269556046		2.242769775	1.516015977			0.694483081		1.091729754		4.932483113	3.544634429		1.950648559		2.96995056
"MIMAT0004504"			2.672169654						3.484596431				2.059371274	2.059140108			7.725203666							2.25070962									5.500214931	1.918266974						7.976124477				2.183529804												3.918763036	4.560651208				2.736684516
"MIMAT0004505"																																	1.096426176				1.084356345		1.793137483		2.545136218					2.524497909								1.035214315			3.800492867				
"MIMAT0004506"		2.23880734										4.223944554	1.582029996	1.986609454	3.762899314		8.430152445		2.363772624	3.20496439	2.092840901	1.789639966	1.94361061	4.011308448	2.062124114		1.721403231	3.165450527		6.378591915	3.064483797	5.473328708	5.471338612		2.313208364		2.528619596	4.349122291	2.439593332	6.340861303	2.810706722	2.285099182	2.608938	2.371551613	2.509245345	3.223525903			2.760228721			2.923217048		3.265467039	3.29707882	1.418310005	2.606827283	1.486485862	3.703515249	2.367372854	
"MIMAT0004507"	2.983291896			2.138797894			2.282060655		1.29860158			5.821460511	1.432430228	1.353199473								1.375287964	1.590462676	3.315076455				1.934141567			2.350712688	2.73950154					1.480548067	2.442749162	1.736896776		6.158496013		2.515123298			3.162479626			1.960166531			3.142068117	2.000071282	1.59152638	1.966926119	1.128303427		3.380919777	2.776926136	1.408595394	
"MIMAT0004508"	199.5695709	203.1803592	217.3832696	342.8737213	233.0860048	232.5375518	293.053158	262.4852668	320.4292613	302.5074234	281.4891492	388.4057639	271.6620629	314.1060291	175.2693786	227.5399432	269.2295454	277.7243579	122.4245556	213.8682715	224.4880497	183.3247723	260.2444424	272.5458371	226.6885995	184.3375504	212.6113932	311.5915112	188.1500808	157.1882929	166.8060708	187.6139568	302.4209816	214.3417527	243.6597112	189.9364458	207.330721	206.0543515	229.594539	223.9363956	218.1757018	200.6791016	210.4204561	278.5880301	190.8285479	391.2745136	247.5880893	215.095669	311.3967359	261.6789276	255.7978558	262.5355641	268.7318655	401.1519586	340.8633047	153.9673385	204.4875407	323.3433324	298.3479397	217.4436595	188.6148615
"MIMAT0004509"		2.316369534	2.17435771	4.24728386	3.430523533	3.868080052	3.915357448		3.27450095		2.834468577	4.724667959	3.356325541	4.869556517			9.505019052	5.105221572	3.0497088	4.725587241	4.032139071	2.959686092	3.220525836	4.045155056	3.324642454	4.763594226	4.274856654	5.697963718	2.250426648	4.894890016	3.301659137	4.359132899	7.592551004	2.383098992	4.654765034	5.416260549	3.388297609	3.315571544	3.814830243	5.858441257	1.720948296	5.625681612	2.411787373	4.456989402	4.583054889	3.401938529	2.18051877	2.408322152	1.932944686	3.526042866	4.15731351	4.885581794	3.278520799	4.129692618	6.316572415	1.547298422	4.241100271	5.691523377	5.060316726	2.190107045	6.216571258
"MIMAT0004510"				1.711205656								4.45708758	1.623029151	1.724623038							2.308937879	2.082122649	1.095642817	1.353523837	1.4485524	2.6658395	3.143598884	5.468278091				3.505087466	5.978679208		3.578455939	3.84554323	1.44552613		2.866028386	1.992810234	1.727959971	4.928132332				5.137914944			0.982939287			1.964687329	1.556389788	1.875103415	4.477997131	2.077915762		0.720193004	1.867588705	2.864653785	
"MIMAT0004511"			2.112880384	1.440878745								3.169884162		2.248529612	5.137076501	6.193330552	8.926821626	5.170142291										1.927964681		3.397963727							1.217647811		4.084758258															2.080656782	1.97727365	1.658920766	3.130081678	0.924114871			2.819090433
"MIMAT0004512"																	3.169375534																																												
"MIMAT0004513"	2.983469727			3.862176337					2.87012458				2.506383981	5.375684948	7.964598024	4.327019352	12.09675766	4.354298482		1.152009269	3.250763579	1.566898745		2.357253777						5.77275991		3.437610351	2.040644123		2.379459625	1.377064429		1.215961852	3.008474666	1.975979062	1.758350794		2.92644257	1.007171164		1.995422786			1.309134695			1.02509284					5.806471774				
"MIMAT0004514"			1.805361879	2.813826963		6.461998467		5.445512506	2.342839104	2.00005126		6.3435746	1.619819267	2.751733804		3.730207882	4.216223599	6.871447401	2.362940821	3.41633208	2.020292625	1.383625604	1.567415501	1.606137602	1.792112289			1.895879991		3.167125686	2.601601804	4.402829225	5.600910363	3.08115035	3.05055655	3.619937678	2.253837946	3.028621607	2.933388278	2.167675488	2.963461484		3.524097619	2.148619861	2.599735716	3.769363954			4.207468353	3.623182539		3.149550151	1.582003465	3.26646688	2.31517698	4.157087711	3.705490082	2.274375326	2.468779744	1.682198751	
"MIMAT0004515"	3.789387281	3.478247064	5.158626265	3.927375975	3.28019626	8.679179377			3.250065083	3.801556696		4.657377209	4.026261884	2.915989722	4.610486079	5.907379991	12.40669838	9.04116626	8.067635564	11.14729152	8.966698479	8.908605341	3.549135295	4.41409035	2.545336284	4.748264772	2.011660509	5.555866638	8.869602685	15.00944167	2.4516965	13.64288	14.06000542	4.655119396	8.971564944	15.71023366	7.304453611	7.144695055	7.791856103	3.905531429	9.158106111	3.131776333	12.99297152	16.17407333	7.576433713	10.44255822	3.97440523	7.068145834	8.849535247	9.269677254	5.748635689	3.828455098	3.905355122	10.72409195	14.70630954	8.779186457	11.41865951	4.793038119	3.878786426	7.053573498	7.707808213
"MIMAT0004516"																																																													
"MIMAT0004517"						5.047844646						3.158420117					6.807962203			3.826854656															1.687852381	1.68082367			1.907011128					1.246948506						2.273698781											
"MIMAT0004518"	3.207308842	3.67535879	5.908893749	1.869690384		6.15828668	3.270196728					2.823501111	3.980315235	4.407757897		4.580253092	6.38602225	3.999436615	8.907088429	6.07279043	2.461536346	3.680508943		4.479529951	5.168386057	3.980088582	4.391168573	2.860711567		4.261667931	4.62861684	8.827483029	6.9933604	4.284318857	4.476523607	3.119135151	4.414266728	3.468400574	3.125741778	7.992870439	2.970472296	2.152365487	7.626909295	4.231292581	4.292785346	3.649282567		3.732819225		4.653957422	2.338945607	4.428344165	3.804366422	3.220622173	2.983771283	1.810087899	3.814215049	3.821895589	5.007825533	3.20290758	5.684779545
"MIMAT0004543"						3.168359718						2.280044216					6.056703673																																								2.202468986				
"MIMAT0004548"	6.838023678	6.466843132	6.772412953	6.301496936	5.560294466	9.137353886	2.518420118		13.63926629		2.9900782	6.932932892	9.333845441	5.787150948	4.337445171		8.334273011	3.942334351	6.628217498	7.534317923	7.839926045	8.040938173	6.866242887	10.01568218	8.404096313	7.78107664	6.072379125	6.585253977	4.604318904	6.643272823	6.532755591	6.079437659	8.361951003	6.856765364	8.88478911	6.449560157	7.331693513	3.969667397	5.067014115	8.872794757	6.374765655	4.118149161	5.386463967	6.788218367	4.337369328	5.184626761	3.961397051	4.740934862	4.851925775	7.159053832	3.807204766	8.020613834	6.976106212	6.757551592	4.796774028	2.781510067	5.744144691	7.713112646	6.992976845	4.494703809	7.625403053
"MIMAT0004549"																						1.572625658											2.754392468				1.500575797	1.540076767	2.345566374					1.076381669									1.517831099		12.27156989						
"MIMAT0004550"	12.67040691	10.16107302	14.78302852	19.63073534	15.24096596	12.26937535	14.20991421	11.23125055	23.0901465	16.41139197	18.7967131	17.82336306	22.77105007	15.06646657	9.470341642	10.60580777	23.54950319	8.104992357	14.49235376	29.60467889	19.28611078	17.52823976	16.63601818	22.79682741	27.45822706	11.17679453	14.62033277	16.98019878	11.70719944	22.11701026	17.52243122	21.75823585	23.3298815	15.14202529	18.81440707	24.12586804	21.65478349	19.48468462	14.64095515	24.88916696	21.54132842	11.76024409	19.60243054	20.00744582	19.45097251	23.61024755	20.7689239	16.50662089	21.14269724	22.45714077	16.35491676	25.25752808	14.83625469	12.68543698	20.71792075	12.00816481	16.03157892	17.04077181	19.1680817	13.68638952	12.41776321
"MIMAT0004551"																								1.641125549												1.309296039																0.611403774				1.195936403					
"MIMAT0004552"	56.52470346	55.81733752	57.98585844	82.28969751	45.45811592	57.99771902	62.96814421	38.95925202	63.93552103	62.29903998	62.5194187	70.42984529	64.23030558	78.76994984	33.03356121	37.80410935	54.36011458	50.66787078	44.39462043	41.20089296	52.92705809	67.5044075	54.84539713	62.61980611	49.0181529	50.83098988	72.80099301	56.24232567	40.94381676	41.65557671	48.1928563	44.82477318	65.87314208	46.85963936	68.35391459	50.98524111	61.72344075	40.32705735	49.18672669	56.42728456	55.45624353	43.19855956	41.72741565	58.34073171	52.89829562	54.94430618	45.26809527	50.16853026	51.90088656	37.41578543	68.47433729	70.3924808	54.56367454	60.13154571	64.973459	39.15553233	37.89063174	66.52880765	61.73611718	51.08367187	40.29492495
"MIMAT0004553"		4.57980459	2.901798884	1.239224945		3.472071505			4.367007623		1.355893769	4.181211064	1.268559473	2.954471055			5.978032552		2.834731868	4.126674221		5.384050812	3.550084893	5.199928058	1.398415834	3.980616424	4.067968233	6.856889427	1.763797569	3.149005478	3.056704396	6.457374854	2.668711047	1.725663549	3.228797978	8.076860661	4.153441946	4.017686625	6.05121054	5.348209755	2.795510879	2.198857537	3.222251635	3.004446682	4.611384637	5.70453752	1.773559342	2.589968823	1.151930885		1.850992207	4.607664491	3.050475419	2.64963851	5.443106725	5.702245501		5.748534314	2.526129378	5.136915914	2.567539551
"MIMAT0004554"	3.280522471	2.408332485	3.926175792	6.507841695		2.871802498		3.663262313	4.199517686	1.714043995	3.325696641	3.26014955	4.336781055	3.139507733				3.366106684	1.894375504	3.159393765	2.955182055	2.685360395	3.155072098	4.151528467	2.249114213	2.147013351	2.097270315	5.812297447		3.73768735		3.293587863	8.128972085	1.760058648	8.803152056	2.2779582	3.041395815	2.634243359	3.859403428	3.1222533		3.162723482	2.392430611	3.99466117	2.197320372	3.857930653	4.130162506		1.274652249	2.98593586	3.040684095	2.233414607	2.242843573	3.804275499	4.200845861	1.522189918		4.808669871	2.380860922	3.400549056	
"MIMAT0004555"				1.159122588																													1.533099362			5.047865206		6.216537654			12.7204214		3.361231536							5.690451549											
"MIMAT0004556"												2.812037066		1.643242905			5.852365969			1.158184273				2.17095575				1.638023747						1.918575332			1.553965084	2.516253396	1.377822392											2.457268639		0.586188082		1.19008753	1.899138849	2.071638227		1.314728843			
"MIMAT0004557"		1.503859687	1.71969075										1.189771727				7.819996456			1.100400844		3.939641066						2.527576817		3.122521105		4.47461751	3.7276909		1.792568634		2.419765547	1.600692612	1.667143646				2.361778437	2.466005748										1.811751346	1.770008332	3.413897905	2.226338974				4.429520244
"MIMAT0004558"	4.725260699	3.619042471	5.530161329	6.109552396	5.176486101	4.545926576	3.770664158	3.888673291	6.495157735	4.076088553	3.67079272	6.964154459	9.22247445	4.829581148	4.004405697		7.632867065	6.982650898	3.591441152	6.290400956	8.09067477	3.964692451	4.785135797	6.798223623	5.134256275	3.688903528	9.132566626	9.295025632	3.81828105	6.147689505	3.157688973	6.822804909	10.93526067	6.7456789	7.714010775	2.771507715	7.741062711	7.829224467	5.369360901	6.296134162	2.20123547	3.886827927	4.541399981	5.127940346	5.437657197	6.330481776	4.437784504	4.276276754	5.716412276	5.707053298	4.300541369	7.347482406	4.890518697	5.477213312	5.676239828	6.70693656	5.088297284	8.181433899	7.102797121	4.966596166	8.535465459
"MIMAT0004559"	4.299319076		2.52957973	4.345083795					2.034047595				2.890484872				6.962733972	3.816921787	2.148067033	2.388578049	4.441949996	1.033440926		3.773616859	3.007665333		1.098242413	1.803765819		2.824061699			1.824035084	1.573653614	4.193115888	3.74509185	3.806903658	3.089529224	2.150272077	7.324477739			4.277536716	2.584817051	2.268962348	3.626931504				2.489205299	2.813627357	1.590576714	2.298365373	2.532775784	2.788656238	1.194471508	3.809822396	2.227248927	3.869992225	3.262563389	2.622827073
"MIMAT0004560"	33.83505678	32.60276596	31.63993932	38.40960923	17.39331544	15.19232874	20.98688162	28.86676018	33.04529113	24.99600391	23.99179976	19.69004468	39.45293689	34.58565811	14.32386746	17.9139181	20.55017395	14.11796875	28.51861141	35.56359543	39.46754633	31.00210028	31.98576823	29.68834193	33.78099732	24.2540606	27.48055768	30.99501181	24.99402699	25.88665586	21.64303674	24.60509461	40.15218891	31.93840794	39.36566973	45.83153212	37.06776401	30.76243637	30.40800375	34.68893179	28.18468914	24.26110051	31.96283312	28.45671948	31.02719645	33.58327551	31.32919643	23.73937655	26.45348435	28.18987191	29.88238617	35.66152031	30.95302389	39.12486669	35.03078745	21.63722059	21.29235927	41.6254825	24.40833772	29.53454996	16.56477853
"MIMAT0004561"	469.1989591	589.0829117	538.756667	436.7056496	730.0681161	818.8526431	706.9326794	500.3627296	464.4085018	408.2836406	541.2678959	881.029638	486.2142704	501.3060001	689.6799894	973.0438944	1407.135721	894.9562868	1034.420673	436.9166802	828.1021338	550.1055899	528.842222	534.1454538	408.2030396	748.1342802	499.641679	645.0486359	646.0473431	701.7301247	721.7018427	1086.266892	1697.518262	500.3963636	1150.260959	638.8809535	655.5445259	824.5782178	1177.736582	816.6118515	963.0542072	465.0732816	709.8519426	1274.758899	584.2776396	766.6456329	329.0922634	1697.712324	919.8824178	1121.343614	698.9227866	878.8218075	572.1563926	988.8732345	1274.199057	1248.062693	1089.455128	689.4657228	950.6279048	694.150214	951.1025706
"MIMAT0004562"			2.15211727	1.985865554									1.36045345							2.52653325	2.912112385			1.586071226	1.571865015								5.702961662		4.346575712								2.071127423							6.489569822											2.261536131
"MIMAT0004564"	6.956487407	8.376297044	21.46129261	11.12102497	7.279728253	8.17010471	9.930219352	6.514224767	8.232614651	2.592559074	7.331714239	9.236542236	10.24644096	9.026746053	8.446976492	8.75966196	12.32842632	13.29638792	14.29194752	22.43192492	8.946361669	7.720325842	6.501787183	11.39252042	7.47176313	7.30003137	4.400986593	12.54539876	6.19473087	17.01796625	8.492148741	11.39026353	12.50639384	12.51394064	10.26758411	6.408022999	15.6978976	7.886930857	20.56313448	10.92481629	9.819985034	5.941545202	9.384580282	14.31621098	8.775305873	12.90479648	5.816942685	8.100308716	10.2284972	19.08361281	5.844762405	8.635420312	6.93257845	13.32643807	8.605979796	23.71845206	11.2338882	10.91321885	10.20367109	9.484456191	21.58506932
"MIMAT0004565"			3.147155973			10.77268616				1.812387898			1.002382689																					1.758049117	1.75196749									1.717065395																	
"MIMAT0004566"				1.613763693			3.051764444		1.568896006			2.719909769					3.467421258		3.001154808	2.038529049	3.242628747	2.608333927	3.185209424	3.345357363	1.461221727		1.67435772	2.762195337			3.671736016	3.242633951	4.60009148		3.456202467		2.319108628	3.715229791	3.411635343	3.039930161	1.898261605	3.032681743		3.356742512	1.96243857	3.210340681	2.211596138	3.79160451	1.992601749	5.830452507	1.994220066	5.364522668	2.18500554	2.468423875	5.918684667		2.323526424	4.611410064	3.132347482	2.388414324	
"MIMAT0004567"												2.348966797																										2.400302531		1.529251746									1.052576972												
"MIMAT0004568"						5.117167206																										2.196064206	1.373295424											2.32570708		1.540579162													1.986244284		
"MIMAT0004569"		2.557727256	5.571352951	2.120598773		3.854869278			9.213722749	2.295090632	1.211391644	5.701557509	2.35453022	4.055606512		4.944499388	3.654151589	3.342771971		2.408276244	3.121180524	1.769886965	1.482196097	6.199121708	2.198810952	2.201607995	1.614909332	3.893969247		2.170157525	3.975884577	6.572859465	5.296316498		3.498939764	4.572751214	4.451001428	2.427242264	3.516782264	4.413381926	2.672957995	3.129084377	4.108218955	3.820339019	3.266684332	4.405779132	3.772527955	2.712088967	2.90881192	4.546365515	5.142050108	3.562037122	5.600804731	4.128692777	4.843867625	5.272755775	2.558245706	4.816246235	6.650473578	2.739024796	3.191405723
"MIMAT0004570"												2.526283118		1.333925678														2.870577353					1.431252228		1.667760537											1.52739394															
"MIMAT0004571"	5.367103073	13.08129167	7.63720212	14.44050096	5.533764189	9.874761574	7.105552157	5.699515575	9.685715048	5.763264645	4.692303309	13.71714707	12.03904809	10.36909929	5.793245516	6.592619678	9.162033122	4.62363995	11.03088054	11.48033247	8.729067205	9.699675113	8.783361422	13.16699575	7.33281727	8.582351871	9.212217393	11.08440417	6.843321955	12.03814848	6.691339096	13.56584123	23.25691069	9.340431284	12.59632386	16.25803532	9.986220045	11.666001	12.9318238	13.7434545	9.540962331	9.232215573	9.096997948	14.52483369	8.144732327	11.53037004	6.620375492	9.562794861	9.52438169	9.928107687	8.171663577	8.707648258	10.17953555	10.11993324	18.52772463	6.886191062	10.60054439	8.8132251	10.38346451	8.426964344	12.15873533
"MIMAT0004584"		2.243421456	2.081489913	1.310836484					1.526291341	1.741503748		3.644418476	1.688194961	1.316147535					3.879949449	4.737799274		3.035154467	1.352251707	2.770591098		3.295123315	3.080547228	6.037456796		3.559753685	2.4516965	3.293735882	5.268591881	1.960870796			4.586315986	3.619483106	2.679913484	1.969410169	4.259371932		2.15744533	4.254658553		2.870434938			2.257780084	3.007805846		3.785505748	1.956959689	5.149793506	2.276627477	2.257813966		3.615435486	1.713505498	2.52639999	4.083752564
"MIMAT0004585"			1.644568738	2.019684294													3.560443569			1.684410913				2.603313774		2.589535911		2.978733544		3.682255929		5.013891692	2.273418876	2.466934643		3.351993715	0.622530434	10.2433082	1.994217708	3.447568897	1.281968486		2.497375343	1.900062664		1.910015755										1.736403951	5.06579174				4.668690972
"MIMAT0004586"													2.12093668	4.825149945					2.669142395	1.691759099	2.57336916				2.23223533		1.821230306				3.127766965		1.283952986		2.328595176					3.517726488					2.663118812		2.244707958					2.072981804		2.511267556	4.282882781			1.512929419	2.034779166		2.150340338
"MIMAT0004587"		1.755561143	2.454393155	6.084582444	3.643123096			4.82584468	3.584666916			4.921741803	4.396091787	4.911039659			6.227996171	3.785502622	2.404779669	6.305303908	6.054706919	3.353117607	3.167761101	4.661025272	4.108697907	2.87688082	3.87697169	4.635066256	5.344253522	2.143251347	2.789857182	5.460968656	12.33021827	5.792123951	5.323725808	2.846529116	3.203639946	2.903315853	5.939729356	3.183727101	3.032244395		3.366075272	3.464009845	2.845469874	5.692918098	3.793308433		1.589507025	4.335741674	2.38258914	2.062684047	2.137301968	3.504196203	2.227966641	1.174996018	2.387217951	2.917649073	2.978284825	3.214607317	
"MIMAT0004588"			2.51258191	3.285807675		3.182670883			0.896580294			3.457223393		3.587881036		3.784504023	8.552963778	5.014352706	2.59920109	1.6857213	2.028236397	3.536352283		3.315076455				3.449214576	2.284931557	2.175538003	4.181943079	2.126431041	4.399854064	2.211738609	4.356405269	2.542769874				1.677586495	1.39478509	2.487680346	6.74941808	1.224469946	3.06690516	3.050414103			1.642590704	4.238580616	3.151034247	1.735537978		3.203117817	5.134677359	2.346387327		3.333792838	2.561179714	3.926473903	2.685945871
"MIMAT0004589"	55.64628644	50.44981257	55.02441551	74.5292063	41.80834431	58.98794037	56.47587183	48.57147162	71.70425154	76.70935609	59.97302167	73.22774647	72.52496283	69.81458314	32.46736787	35.99067904	43.4409129	43.71702854	33.49709409	60.16749892	54.89508623	59.12952697	51.75138303	66.38645646	60.30693497	48.34146644	52.23449609	55.86457166	46.24084373	46.9274011	44.71705524	46.03978855	61.74622257	55.06106443	67.56825658	49.27020422	58.16736402	53.43680186	50.5314504	54.2055586	42.79089171	50.22667782	51.77765739	54.59552149	48.79387446	61.9654479	63.30882877	40.90726499	52.08281886	51.58625848	53.13883978	53.87308377	47.36155561	55.87376087	59.30102311	42.62232007	34.93669788	60.18834909	44.86202778	57.96273242	31.23954969
"MIMAT0004590"																	15.74723933	3.071735713		2.646827521	2.196821974				1.490230212		1.277606543								1.491655261															8.886108156					7.488947329						
"MIMAT0004591"			3.888892267	2.233301428	3.828444797	6.211793667								2.21448029			15.40465433		2.676791653	2.345765402	4.246754934			2.765179879	4.146331841		1.675490953			2.312335432		1.84205675	5.775932477		1.920380378	1.522185255		1.002224377	5.513295079	1.765548196			5.609275832			2.232009331				11.99047264		1.565361546		1.454158273	9.469393897	1.608654682		1.982861641	1.977261436	2.583687824	
"MIMAT0004592"	180.4455402	283.4447633	235.543647	269.6730098	140.1457937	156.9204978	160.6821887	142.3100805	259.4076475	179.1386928	212.5868284	180.1599958	302.8634757	257.8302996	121.6126847	137.1812387	161.7400014	96.67312904	132.1201228	327.8727223	217.4072369	227.1460318	342.8559787	309.6196109	377.9305285	130.3886976	159.9725848	202.2310319	163.9139016	176.8805131	168.5454415	154.4522527	201.2948395	229.6071498	226.0163716	123.5710333	204.3677917	185.0799829	178.9105865	216.1733563	182.9081901	260.7124451	177.2686172	172.2781413	233.1098528	230.1418701	318.8094064	190.7339081	173.1647556	199.7131412	242.7633196	238.4091591	205.8458667	213.2825289	129.7275423	125.3141175	142.4556304	276.6582909	184.6219543	206.0779818	107.6703405
"MIMAT0004593"		1.493542952	9.996697762	3.67438867										1.851906204			3.045479431		14.48636811	4.666424051		1.091142921	0.511374067	1.686766399	2.638228081			1.728937657						2.854459382	4.086263483			1.255205603	2.107638683	1.911417427												0.935131236			1.550887988	4.843266049		3.319772055		1.280589567	
"MIMAT0004594"											2.5994248	2.953052795	3.618385537				7.492448359											1.638023747					2.228172678			1.086021523																0.67504143									
"MIMAT0004595"	73.26705837	94.90859832	87.86667302	122.8567208	67.45853372	95.99957263	108.9626472	81.90716213	126.3793376	101.5971561	102.05504	129.7155499	100.1636381	111.5051425	70.17247372	64.25903826	94.52565174	88.31092094	59.89365476	88.82687821	91.78084601	81.11833279	94.82725197	108.6264747	76.41562327	78.26100265	83.5963663	106.193007	70.40693958	69.76525181	60.5411075	72.39255903	102.073709	81.91420201	90.6632793	85.66989437	91.05553751	80.83269751	48.2034356	91.85514075	84.29299392	79.70898405	76.4790703	104.7149485	85.67742985	135.0285121	88.17203952	75.05999017	96.73565354	86.41972369	107.2532589	104.8221589	102.677088	84.30187915	121.1183895	58.71895701	76.3784957	113.6552197	87.52189624	75.26823633	54.55866804
"MIMAT0004596"	5.437115749	22.29297269	13.69723953	10.61504941	7.73352398	11.59868339	7.613563786	4.425207102	13.61874153	2.612027749	8.489306185	10.24623731	15.44677032	10.95667411	12.56023336	10.39633276	17.94614129	6.870406207	26.06134873	19.04542701	22.15326954	12.62212146	14.09963713	16.29744188	10.92492293	13.84595854	16.06329825	14.09006782	13.3261433	19.31976059	17.62870074	21.54148577	30.91637182	13.91761374	18.98452338	13.81579044	16.25358336	24.47619895	25.83782195	23.84204703	20.95739754	9.943103415	18.55021414	18.73503246	16.18088566	19.6709956	8.103435568	22.18240047	18.47958563	26.54389271	15.97675415	27.6735703	20.54151651	24.97365896	20.64286069	29.82293815	25.30873111	17.31504224	19.73817871	12.57791724	15.62681195
"MIMAT0004597"	20.49282429	31.60812923	30.98175664	39.55661806	23.59165928	30.14211378	24.7385533	14.23602638	29.70168489	14.8500261	25.56089964	28.2261165	35.40855892	43.66673394	59.97870077	33.08208824	80.80831476	53.30926852	43.8159394	36.74690161	39.86985534	30.0714712	22.25690766	40.78612338	30.07103424	27.84369348	23.56200122	48.47510972	19.62497887	44.00375978	38.40382217	37.85356511	48.62148352	34.07282472	40.80959248	31.87321	34.99206457	51.12873552	78.17278678	63.29924952	27.62762556	19.09578715	34.57135564	46.53134838	25.31874645	37.66010224	17.150747	38.0157296	26.61657432	40.09892491	28.68537447	40.09497727	42.74600844	41.66886746	45.15432894	51.76878758	44.54796285	26.11483044	38.7433397	27.38226525	34.50659832
"MIMAT0004598"		2.959354893				2.842776151			1.26967921			5.721316362	2.22324271	1.743896834			3.904113335		3.971071779	2.514321216	2.959531754	3.188039374	1.912524225	2.387268271	1.93143118	2.109232472	2.768272624	4.972908727		3.010780575	2.228485069	8.259967938	5.044458386		1.244158927		2.766667341	3.447612851	4.171964837	3.422138447	5.655019498	3.325068696		5.139865181	2.054201381	1.930355651		3.953865606	2.353279603	2.678322682	2.463519193	7.203075269		2.739328993	5.740657116	6.695846385		2.087696721	5.947899722	3.714496621	2.664732916
"MIMAT0004599"	7.725798858	9.116416563	9.028556248	13.11003745	7.362131497	9.736116455	9.320476147	9.923934578	14.53125307	9.157069084	12.46087292	24.15438573	15.8806768	13.66793143	14.37813376	13.88046902	17.66638865	16.47124268	11.18965256	13.25323482	8.785345818	11.75304952	6.557819399	10.69043884	9.17090036	10.79781657	8.196590382	18.7572229	11.95214117	16.38331669	10.51851435	13.33658307	21.48669181	11.00613635	11.8367487	9.964053557	13.72622664	16.89582117	15.94643893	16.27327237	12.56921961	8.286443092	10.38242544	10.02388376	11.99535759	14.71098427	7.782125597	8.805286098	12.96645885	17.70152755	14.71842947	14.3424975	9.913347182	20.42546496	15.33659054	18.19489765	19.79864438	10.78770093	16.1375176	10.91185183	18.05094654
"MIMAT0004600"																																																													
"MIMAT0004601"				5.392214726		2.871802498			0.891295607			6.442088248	2.533761201	6.722535642	8.625394946	7.26772821	9.067240332	8.540944798														2.60008719	1.08371557				4.421685258	1.984845614	1.851771428	2.964134008	1.540718849					1.18346734					2.957818014	0.598241538				3.742260835	4.967239846	1.053782539			4.438352289
"MIMAT0004602"	380.7717562	805.7742049	619.7993477	518.7824333	292.9101682	377.9991097	399.811809	275.6658519	538.1482228	329.7537727	465.6423433	359.2205724	654.8572233	475.7886916	337.803039	364.6004042	516.8692239	269.8417716	629.739084	835.8364764	659.8266363	595.9859892	746.0361898	665.9331488	947.4149742	532.7418675	537.540114	582.3440029	484.7872261	598.822355	566.6562229	605.6942643	756.6260772	692.9510826	764.943227	573.6157067	689.7960223	712.5181487	681.6931544	711.1850188	594.3205002	631.4562205	537.170869	559.6062016	671.2164684	639.9716293	609.384465	654.6028384	492.9904002	661.3052597	545.6510761	732.6571594	581.0409153	717.0893078	647.0943051	837.3080529	577.572894	685.8054182	582.0495808	542.4260655	731.4355078
"MIMAT0004603"	26.82471558	63.44941302	70.07900245	31.85405602	17.75699434	47.85929114	25.80011357	21.97660115	35.5408362	36.37391593	41.17939093	27.01291469	32.67714449	30.79554012	30.17403511	17.62605044	30.32006643	58.33417566	17.56498413	93.12149339	29.52651161	35.10760468	38.36982478	33.30901955	41.04001606	16.21498624	20.57320625	25.88473309	25	32.90747645	34.24417125	20.87515822	25.61245787	48.21375417	30.37259869	42.90692293	63.49545905	77.10954593	43.32806267	28.52511303	23.16029526	64.40449362	41.04375701	25.17520956	42.25099159	38.65449117	56.76221638	16.9565545	25.62551309	29.96090338	28.8770697	30.70677759	25.3670396	27.75839308	24.92891639	41.7060257	15.08580766	33.49288633	22.9589471	33.55446269	15.28694971
"MIMAT0004604"		5.989911959	7.463157163	5.720110928		7.128985235		4.06929687	4.792286795	4.464958512	4.118380336	6.177675776	5.242564931	4.102937323			4.044532041	4.7514009	3.810840779	10.14054684	6.527100346	7.335232509	4.370776562	8.4222638	4.599290396	4.359594377	4.811159058	8.821875172	5.068390418	6.327114256	5.622949703	8.526584604	3.480849673	6.243187197	8.561212976	7.990655402	9.126542032	8.781995687	6.746085711	6.638238327	5.554482598	6.461347761	8.329609518	7.794011122	6.758205791	8.993482984	6.941011088	5.446024927	6.80842749	5.658472769	5.434292465	6.051463252	7.398804613	5.092278978	6.493091776	6.447719758	4.784652222	6.394346838	3.879163719	4.555016558	4.113278254
"MIMAT0004605"	10.4531577	9.643324008	5.299262139	9.944354281	4.321185189	2.820904371	5.33522831		6.561400083	5.602027671	6.493473223	7.92636418	7.688143906	5.681999558	6.919117458	5.564305434	8.802925523	4.245830968	7.383262345	7.047556277	5.358647326	8.631316775	7.971239334	8.018873992	8.289409655	8.591615037	6.724993447	10.56210818	5.869404837	8.095529407	6.34699467	9.616850672	11.1391591	5.145522677	7.0706991	6.843386826	10.0306836	6.831429431	4.788360153	6.738364877	6.482123559	6.547590144	7.625864177	5.393951563	5.140763302	8.47944767	5.861708518	6.222402802	3.215046084	6.236386014	5.299915851	8.171902744	6.261267745	6.922092693	8.736086364	5.192568547	6.754404373	7.707364892	7.335627129	6.139071362	9.753672112
"MIMAT0004606"																	4.966399233	3.61719686																			0.749699451																								
"MIMAT0004607"	16.64146987	16.39968279	18.90551226	14.69642669	12.85438332	15.93234325	14.02220512	12.90085749	16.98871945	12.91576368	17.25201345	21.29100783	25.00295203	20.9522763	13.07275789	13.49171731	18.36739553	14.99364986	19.47848486	21.40686104	21.35231341	22.28997061	18.57545443	20.61808734	21.11076104	19.485131	21.5893996	24.87840269	17.01778174	18.00572815	20.04873156	22.58374341	38.92608309	18.26020406	26.08700513	15.37379143	19.74703395	22.34262055	18.11012608	20.74943116	20.63043628	20.16350333	17.54800667	24.33496006	16.37403979	24.161673	15.35297537	26.48559026	20.98027902	30.35509708	19.96570109	29.27212219	20.754303	31.93631908	34.51997094	25.08376072	19.84943394	24.02888447	28.45719797	22.89003364	24.42201852
"MIMAT0004608"																																																													
"MIMAT0004609"	644.3320714	692.2520512	773.7426749	833.8853863	545.3257806	630.1372798	739.7566635	483.2073142	789.9698549	591.6677807	775.1422652	1088.914391	951.2199725	1015.206466	517.0834683	660.3833304	957.7210996	824.5462209	353.3970671	578.1572452	671.0212683	653.1576401	676.5752269	855.2116009	702.2282544	618.746748	627.1122062	754.9198317	603.7250593	442.9799031	456.2338522	402.4514721	715.8083669	634.242749	842.8104869	383.9175515	552.7692835	534.2594145	500.5304828	595.8227893	638.2236121	551.6704146	540.7060959	641.282455	558.584377	760.2455541	672.3759231	583.8582929	744.5522701	680.2385912	698.0181036	774.9729669	673.6214647	885.6191637	751.8845635	613.9669585	604.9488821	970.1814561	726.9978708	762.2609092	531.2723747
"MIMAT0004610"	115.4147488	147.7383747	129.3652558	183.9590972	94.38564074	124.5002908	145.9271302	103.5732734	176.8788857	129.7620141	155.2650948	205.6924395	180.8797729	209.7064887	93.53004447	105.1224387	160.0866526	137.1473801	88.85801556	150.3131259	144.0244671	162.2881754	181.9901963	190.232778	144.7973168	150.9257351	163.3453026	181.8160024	112.145438	121.9598665	114.0575542	114.8891112	155.1974812	132.2185228	149.7164813	125.2063867	153.5077846	145.141169	73.06026158	157.9416862	141.3910836	132.1597978	124.270055	169.4582998	132.4277102	181.2887182	148.3724235	127.0915369	167.364442	144.7962825	154.7684621	191.954583	149.2210827	162.7047705	198.0431255	106.7553348	120.4894454	203.0145915	156.7192195	127.9653995	131.296298
"MIMAT0004611"	46.66184615	45.69659724	38.51299082	60.00337715	33.46160271	47.85584176	51.41873622	40.88187937	68.49670165	47.33654693	53.62578905	64.65882125	62.67748181	71.01646303	29.68006563	49.28008347	51.08663453	37.33994114	30.56980628	70.98237873	43.44722986	55.4865709	63.84428663	73.63084276	49.65689607	52.75058834	53.54083245	62.39513914	45.76387584	44.13170763	37.84838444	42.07643085	57.7768036	37.88967076	53.01922191	36.0032748	42.86754326	40.0465512	22.6788542	41.7640938	49.7189245	63.38972295	49.40635759	58.23899451	54.16340788	71.25493156	71.25741132	50.48321323	57.96841129	49.80413068	58.91618674	58.30810508	55.68921784	64.50635704	77.74261235	34.65545169	45.95108996	68.55801271	61.14281769	47.41197393	34.92458331
"MIMAT0004612"	5.105414462	4.565431489	5.32540999	4.222313909		8.324567432	6.242028493	3.564114238	5.880686762	5.582558995	6.002245159	4.957810986	4.524169413	3.855793499			3.420423923		3.538725651	7.791324843	3.397623262	4.265551239	3.333970961	5.472874614	4.498145164	2.59538756	4.347726331	4.683192965	3.830208525	6.577564348	3.908911356	7.162445213	7.431595364	5.657476557	5.74689367	4.229787197	7.335012685	8.885350762	5.596655522	5.190005952	3.450569661	4.601257	6.597118337	6.461166166	3.928231068	8.358216306	6.325764629	3.44059713	6.407139931	6.565354669	4.286318515	4.649457355	4.922169174	3.867624563	5.019796493	2.114162699	6.247079177	4.755098514	3.549263419	4.502306257	3.247263274
"MIMAT0004613"												2.596789653	0.988111701				4.279057827		1.870799718	2.555821935		1.113468727		2.050023454								3.615469611	2.795977648							2.039525155	2.660868098			2.643980379		2.693302281			2.882950085					1.910109874				0.911705598		1.321599577	
"MIMAT0004614"	22.6170794	26.72096361	16.64936897	29.29057098	16.19108599	18.41664493	24.58340908	16.82298885	31.38775886	17.14221003	26.676481	26.40696678	31.18052702	30.86064908	19.91348549	23.26577949	39.99014134	26.90370332	21.4701476	24.88319059	25.26906407	27.61336532	31.38321162	25.64517992	21.66577656	25.79446711	22.13620174	30.66991015	22.84560454	19.60058445	16.14615426	22.54760257	38.51923376	21.4566368	29.65619457	24.03241111	31.92022887	25.61310395	31.34080583	27.6340394	24.61126664	25.05063975	25.72151711	23.07005828	21.25340951	22.51742221	22.71806912	20.48528848	24.97107402	30.18718418	24.7931252	26.59136998	23.54482991	50.92896573	33.62655143	20.40511754	25.99502485	31.22435858	24.10469356	25.81556175	20.86934368
"MIMAT0004615"	5.115838189	1.996891867		3.827321011		3.966428959	2.932351153	4.526256076	2.107928838	2.153307008	1.816218743	6.506163214	4.107743809	2.436490529			4.870920733	2.890915675	2.496005142	2.203014956	3.881021182	2.945660004	0.673773665	3.285061962	3.334140511	3.92676426	2.635387666	6.807743898	2.123299363	5.049257868	2.485058426	2.97091575	4.003408445		3.348916315	3.687706067	2.555495993	3.39842984	4.449131678	1.946010104	1.612227228		3.849200292	2.473794405		4.126476516	3.485683971		4.665692954	3.687763474		1.669084074	1.824320512	9.249867115	4.652122562	3.127239073		3.081133063	3.097297146	4.445017869	3.665248264
"MIMAT0004657"		2.73239727	2.617204908	1.486660819					1.70784337				2.755596278									1.909874805		1.88318329	1.313443573		1.41783893	5.346749308				3.466493606				3.710806357	1.244160702	2.591213184	2.658579675	1.575966667	3.363674769			1.439613041	2.082580411	4.762891694	2.010398656			2.170839215	1.619515064	3.602121994	2.69438237	2.631134312	4.631428889	2.849143044	4.907120751	4.281029507	2.547883814	2.660047969	
"MIMAT0004658"																												3.086890388									0.834064494																					0.666391045			
"MIMAT0004671"	16.84357095	15.38088633	18.63469141	23.45149497	12.29052073	17.5782815	15.77980091	16.57702284	23.97784326	20.68476237	16.18983615	22.47461991	24.37575245	23.54225569	10.71201228	13.04005047	18.26002203	13.46873496	11.75948737	19.56541081	18.07291646	21.45725056	23.41984685	27.29426114	21.95111315	19.07091151	19.47182854	20.66342316	17.79558029	20.88680575	15.66696306	16.20256607	29.91806051	13.85764738	22.79822078	19.22552831	16.24061144	16.79217433	19.48106496	18.44789018	17.72806646	18.10352262	20.84736945	19.10704369	18.44647765	24.91746496	23.2981698	17.11670514	20.660657	21.21053731	17.39848254	19.48519855	21.49540717	23.72649873	26.78564275	11.39877688	16.48590753	26.97953988	19.74770747	19.58023879	11.69215404
"MIMAT0004672"	10.9857181	10.20243215	8.831586762	10.99184318	7.389412349	9.007369773	9.813274567	6.666996525	9.651128195	5.324006011	8.781285214	16.7086749	13.32372751	10.52450573	8.466450895	5.365367834	19.96048246	8.34291466	15.10855326	11.60331689	9.892255053	11.23357986	12.32123166	15.24433586	10.9115482	9.916826236	15.29119419	13.40162315	7.881348756	12.73121315	12.72126735	15.83713694	20.075565	7.603618133	17.14565075	9.693777211	11.60082059	10.56655275	11.83908698	20.26806926	10.72579982	13.53360759	11.67325949	16.56480781	9.677136291	10.13260136	8.390282508	12.19336769	11.02811224	13.55578497	7.955942461	19.97674754	11.5158231	12.4563757	15.30711588	8.40055826	12.72760309	13.94413274	17.03732574	11.61177773	16.09689139
"MIMAT0004673"	4.952653584	7.087440115	4.837399198	3.751552598	4.59850912		4.684939199		6.485961941	4.628640976	5.172424911	6.322185246	5.594082577	7.027355408	7.51684533	4.988665701	11.26791278	9.110782801	11.41899307	16.72935857	8.167855838	12.72003049	2.116898212	8.03352915	2.706488153	7.997227778	3.168086801	8.019504035	8.951614178	22.67136461	2.058282184	22.47336127	9.886482106	9.496321721	12.62195769	25.53769108	10.47621843	12.59793904	20.94690114	3.185757486	14.39702598	6.747114955	18.41284218	24.8069546	10.39412005	17.96008529	3.485683971	13.84693536	10.34509131	11.97387153	9.153905365	5.439566338	5.619251738	15.29945518	20.36015044	16.5110779	14.46400137	3.152164783	3.8476924	9.818779424	13.23355885
"MIMAT0004674"	139.2818186	153.3162328	176.1349912	185.4391957	114.2557239	155.8332838	125.1298425	99.78151787	148.9280295	193.6129353	182.1707624	184.4109513	166.6592648	167.4150609	98.5786947	108.2934824	120.2520939	122.8738859	80.70464151	147.0853906	125.2080009	153.160685	144.2650675	195.1713753	151.198115	121.8861335	116.6455464	177.3676046	137.6691561	112.7088895	110.6368576	83.07163378	119.3844778	149.8075088	198.3297184	97.38042531	134.8659133	139.0537011	95.29360859	135.5272284	132.5364512	139.8451858	119.8124669	117.4478734	128.8482269	200.7070041	191.6993703	98.88635854	140.3280304	129.9188199	135.9437449	152.721037	144.1986709	146.3936738	149.4896175	146.375654	102.5641408	201.321087	125.5969757	142.8304768	121.6424384
"MIMAT0004675"	5.139886596	6.406524444	6.927442168	9.865470367	5.061153256	10.50405693	5.713621178	4.967080025	7.847010542	4.174432457	5.371674982	7.336959341	10.21611171	7.326327505			8.398192009	7.763298364	3.582959259	9.824445335	7.445911172	7.361841988	9.454858839	11.65847604	12.61897749	7.780548799	8.201442258	8.564018927	5.620446435	5.486491205	6.520636708	6.481452611	9.980841429	5.659794445	9.522543532	5.842041675	9.014003718	6.235870651	7.284453842	5.890567717	3.830319935	7.330531795	7.383548351	5.109597963	7.807284641	7.779270437	8.11120491	4.164220019	8.539893845	8.136042805	5.214150943	8.11293035	6.975273875	9.687317524	9.126021207	3.194872049	5.355692268	10.19222486	5.802631266	5.917770627	3.220145635
"MIMAT0004676"	9.469011054	7.859707651	10.98310706	12.14942078	7.47426468	10.61822547	5.61213368	7.291203142	9.307331444	7.206826691	8.644629831	13.7548002	14.08555715	10.1590074	7.940311653	7.079329349	12.95470585	9.363566817	7.264767049	8.432981907	9.484748684	9.862065688	6.577598554	12.63139104	13.34265327	8.591087844	6.720027304	8.548995729	7.222786541	9.899764683	6.690839593	7.735209858	9.406864382	8.781237805	9.590930945	6.137748	7.618666888	8.536329426	7.367814285	8.52760206	8.536544964	8.603179609	9.022540008	10.49250481	6.371996084	8.367381409	9.042522502	12.87810733	7.634351514	9.377269809	8.224147341	9.318942814	7.741497406	9.85386056	8.624575479	10.34382055	7.466821766	10.89761302	7.7534257	9.60942824	7.756405274
"MIMAT0004677"	14.49743286	23.43416143	23.18107048	18.43031409	12.50312029	13.908157	13.14835394	11.41641402	15.67027639	11.84508177	15.17971904	18.75108755	26.41371294	16.2756114	11.20290938	11.81047262	12.57799088	9.625477429	15.94623854	25.05785203	18.85069788	15.71272376	18.83576297	19.39884593	22.37118654	10.85241122	14.35218157	16.68408096	16.00068597	14.79773027	15.38690234	15.39422313	14.56734602	19.62484548	20.79348989	15.45660719	23.5930929	19.69754595	15.42407135	18.31978245	15.47139876	14.22283857	16.50869449	12.71420792	19.00132974	20.45900833	20.26669742	10.54889859	13.18717411	15.71483923	17.78436724	15.88138132	18.96936488	18.50112832	10.88728838	15.94761045	12.62247387	20.65793555	12.55303794	15.91396089	7.232659831
"MIMAT0004678"	12.81167707	13.14734063	17.73268328	14.37530036	13.27318611	17.49835297	14.97201972	7.302921893	17.91646931	14.41076856	13.23594626	16.82028309	18.34070842	17.74516942	14.25598644	13.56910361	16.46368404	12.52043533	17.59558283	17.04414968	13.73377884	16.22073959	17.07575542	21.26780416	15.46503415	14.6367995	14.5199388	16.97442851	15.14891057	12.92289146	13.18599436	13.75836461	21.68943679	15.26131967	21.39576565	16.1853463	12.80869647	16.48298194	15.72790603	16.06487188	17.51217816	14.72355425	15.42073194	24.45278016	17.23272226	20.47893019	12.04680711	20.79394057	18.38749334	19.19154816	15.43688678	19.63191604	18.05072898	22.29128648	20.48328015	20.13394275	17.4527956	25.08186999	20.08514257	18.47283999	15.50683408
[truncated: 1,125,563 more chars]
