# Supplementary material for: Construction and analysis of a survival-associated competing endogenous RNA network in breast cancer
Source: Front Surg. 2023 Jan 6;9:1021195. doi: 10.3389/fsurg.2022.1021195 (PMC9852745; doi:10.3389/fsurg.2022.1021195)
Supplement: Supplementary file 12 [file Datasheet12.zip]

Archive with 4 entries (3 files):
- GSE101123/Diff.Code.R
- GSE101123/GPL19978.txt
- GSE101123/GSE101123_series_matrix.txt
- GSE101123/
