# Supplementary material for: Construction and analysis of a survival-associated competing endogenous RNA network in breast cancer
Source: Front Surg. 2023 Jan 6;9:1021195. doi: 10.3389/fsurg.2022.1021195 (PMC9852745; doi:10.3389/fsurg.2022.1021195)
Supplement: Supplementary file 12 [file Datasheet12.zip › GSE101123/GPL19978.txt]

hsa_circRNA_000006	TGGGCTTGAGGCCTGATCTTTTGGCCAGAAGGAGATTAAAAAGATG
hsa_circRNA_000010	TCCTTTTGGCCTCACCCAATGACCTGGCTGAAGAAGAGCCCAAGGA
hsa_circRNA_000028	TAAGCCAAATGACTAACAGTAATTAAAATGGAAATGGCACAGGGAG
hsa_circRNA_000031	ATTGGCACTCAGTGACCATCAGGCTGGCTGTGTGCGGCAGCTTCCT
hsa_circRNA_000041	GCAGGTTGAGGATTTTATTTGATCCCTGCTCTAATTTTTAGCTTCA
hsa_circRNA_000042	CTCGCAGTGGGGGAGATGGAGGTGGAGGAGAGAGATGCTGTGTGGG
hsa_circRNA_000046	GTCTCTTGAGGTGAGGGTGTGCAGCTTGGTAGGGATTGGGGTCCCT
hsa_circRNA_000082	AAATGAGTAGTATGTTGGTGAGAGTGAACGTGCTGTGCGACAAGTT
hsa_circRNA_000085	AAATTGAAATGTAATGATCACCGTGGGTAGGTTATAAACGACTGTG
hsa_circRNA_000094	ACATTCGCAGGTCTTTCACTACCATTCCTACAGTGATTGGCAAGAT
hsa_circRNA_000095	ATGCATAGTGCTTTGGTCTAGATTCCCTATCTTTAGCTATGACTGA
hsa_circRNA_000104	AAGAACCAAGAATGCAGAAGTCTGGGGGTGGTGGAGAGCCAGGCCA
hsa_circRNA_000113	ATGAGGAACTAAAGCCAGGGGGCGTAGGAGGGTAGGTTGGCCTCCT
hsa_circRNA_000128	TTTTAAGATGGACATCTGCTTTACAAGAACACAGCAAACTAAGAAA
hsa_circRNA_000139	CAAGTTACTGAGAAGAAAAAGCTGGATCACTTACCAGTAACTGGAG
hsa_circRNA_000162	CCTAACACAGTTTTAGATGGAGTTTGGCTTGGTTTTCTTATTCCAT
hsa_circRNA_000166	CGAAGTGAGTTCAATGGCTGAGGTGAGGTGAGTTCCCAGAGAACGG
hsa_circRNA_000167	TCCGCGCGAGCTCATCAGTGGGGCCACGAGCTGAGTGCGTCCTGTC
hsa_circRNA_000178	ATAATAATAAAGCCTGTCTGTGTCGTTGGCCTTATGACGAGGAGTG
hsa_circRNA_000191	ATACTGTGACTGGGGGTAGGATGACATCTTTGCATCTTGCAACAAA
hsa_circRNA_000195	AAGCGAAGGGGAGGGAGAACTTAAGCATCCACAGCTTTCAGTCACA
hsa_circRNA_000200	GTGGTTAAGACAGTGTTGTGTTGAAGGGACTGTTTATAATTTTCAC
hsa_circRNA_000201	TTTATTGAAGTCACTAATCTATGTTACTAGTTAATAATGGCCCTAG
hsa_circRNA_000212	CTTTTAAAAACAAGGAGTGTTTCTCAGGAGCTATCAGAAACTATCC
hsa_circRNA_000230	TTGCAGCTGGGTGGTGTGCACACATGCGCATCTGTGGGATTTTTCA
hsa_circRNA_000250	ATGTGGGGGTGGAGGCTTAATTAACGTTTGTAAATCCCTCTTGAGA
hsa_circRNA_000274	GGGTAGGGAGGTGAGGGCCTGGTGTGGGGTTTCCCAAGGAGAGCGC
hsa_circRNA_000280	GGGCAGCAAGGTTCGTCCAGCTCCACGCCCACCCACTGGCCGCTGG
hsa_circRNA_000294	TTTACTGAGGGGAGGAAGAGGGATCTGGCCCACTGCGCTAAACTCT
hsa_circRNA_000295	CTGTGGGGAGGGGAAAGCCCCACTCTGTGGAGCAGCAGGCACTGGC
hsa_circRNA_000300	CCTGGGGCAGGGGTGGCCTCTTTCACTTTAACCTGCTCCTCACCTT
hsa_circRNA_000309	ACATTCAGCAGTATAGTTGAAGGGATCTAATAGAACAAATTTCCTA
hsa_circRNA_000315	GCTGAAGAAGACTAAGTATGAAAGTGGGAAGAGTTGTGACTGTTCC
hsa_circRNA_000322	TTATTCTGAGAAATGAAAGTCAATTTTAGTGGCAGCAGGTATATCA
hsa_circRNA_000329	ACCGAGGCAGGTCAGTGCCACGCCCTAAAACAAAGGCTTGAGTGGA
hsa_circRNA_000332	GAAAAAACTAGAGGAGAGCTTTTGCAGGAACAGGCATTTAGAAAGC
hsa_circRNA_000347	ATTGAACAGCCACCATATAGAAGGAGCTGGACAACTGGACTTACTT
hsa_circRNA_000361	TCTTGAGCTAGGGCCCTTGCTCACCATTGGGAGGAAGAAGGGTCAT
hsa_circRNA_000368	ATAACTAGTGTGAGGAGAGGTTGAAGGTATCTTATTGACAGCCGGT
hsa_circRNA_000390	ATGTCAATAGGAAATTAATTCTGATCAGGCTACCCAGGGCAACATC
hsa_circRNA_000401	TGAGGGAGAGGTAAAGGGGAGGTGCGGCACCTGCCGCGCTCTGGCG
hsa_circRNA_000404	TCCGGGATAGCAGTCACGCAGTCGGCAAGCACCGAGCAGGTCCGGC
hsa_circRNA_000410	TTTAGTTCCGTGTAATCAGTAGGTTCCTGTCCTCTTCCTTCATGAC
hsa_circRNA_000422	GCTTTAGGGGGTGGGGGCAGCAGTGGGTGGGGAAAAGCTGCAGGTC
hsa_circRNA_000424	TGTAGGGGAGAGCATACCTGTAGAATTGGGCAGTAAGGCCGTGGAA
hsa_circRNA_000425	CTGAGTGGGGGGGGAACCCACTAAATCCAGTCAAGCAGTTTCATAA
hsa_circRNA_000441	TATTTCCTAGGTTGATGGGAACAGGAGAAGGTCCCAAAAGCAAACA
hsa_circRNA_000442	TGTATGGGCTGGAAAAGAGGTCCCGTGACTTCTCAGAGAGGACGCT
hsa_circRNA_000446	TTCTCACACGCAGAAGACGATAGGAATAGGAGGAGGCAGGGCGGGC
hsa_circRNA_000454	GAGTGGAGAGGCATGAGATTAAGGAGCACATAAGAGGAATATTAGC
hsa_circRNA_000455	GCCTTCAACTTCCAGCCCTATTACTGAATGAGAAAATGTATTATGA
hsa_circRNA_000465	CAAAAGCCAGTGAAAGATGTTTTTCTTTAAAGATCTTAGCAGTGAC
hsa_circRNA_000466	TTTTCAAAGAGAAAGAGGTGGTCCCAGCATCTTGTTAAGCAGACTG
hsa_circRNA_000481	TCTTGGGCAGGTGCCCTGGAGCAGCGCCCTGCTCCCCTCCCCTCTT
hsa_circRNA_000482	AATACTGTTGCAGATTGATCATCCAGTCACTCGATGGGGATTACCA
hsa_circRNA_000486	CACGAACCACCCGCGCTGAGAATGAGCCCCGTGTGGTTGGTGCGCG
hsa_circRNA_000487	CACGAACCACCCCCGTGTGGTTGGTGCGCGGACACGCACTGCCTGC
hsa_circRNA_000508	AGTTAGGTAAGGAGGGGTCTGTTCCCTTCCTGGGCAGAGAAGGTGT
hsa_circRNA_000519	ACACAGTGAGGTACAGCAGAGATGAGGAAGAGCAGCCGGCCTGCTG
hsa_circRNA_000525	AGGCTTCTTGGTAATTTTTTCTGCAGGATGAATTAAGAGAAGAGAC
hsa_circRNA_000526	CGGAGTGCAGGCTTGGTAGTTCTGAGAATTTTAGATTCAGTTATAA
hsa_circRNA_000543	CTGGAGTAACTGGCATGTGAACAAGCTTTTTCTGTATTTACATACA
hsa_circRNA_000552	AGCCCTTGGGGGCTGCGGGTGGACGCTCCTTCGGCCCGCCGCTGTT
hsa_circRNA_000554	ACTCCATCTATCCATATGAGAGTTGGATTCTCACTCTGTTGTCCAC
hsa_circRNA_000556	TTGGTATCACAGTGCACCTGAAAAGCTGAACTCACGGGAATCAAAT
hsa_circRNA_000569	TCTAGTCAAGATGCTGCACTTAAAAGGATGCTTGTTTTGATGTCCT
hsa_circRNA_000571	GTTTCAGACGGGGAAGGGGTTGCGTCGCGGGAGTGTTGGAAAGTTA
hsa_circRNA_000574	ATGTTACAAACGAGGGAGAAGGCAAAGAGGTGAGAGAGGAAGGTGT
hsa_circRNA_000578	AGACGGGGCTGAGGGGGGAGGGTTGGAGTTTGCGCATGCGTAAAAA
hsa_circRNA_000581	TAATGAGGAAACAATCCCATGAGGTTGGTAGAACAGAGATTCTCAT
hsa_circRNA_000585	AACAGACTCACGGCCAGCGAACTGAGTGCGTCCTGTCACTCCACTC
hsa_circRNA_000592	TGGTTAAAGGGAAAAAAGTTACCCTGGACGAATTTAGGAGCAGGAG
hsa_circRNA_000593	AGAAATTGGAGGTGGCAATCAAGAGTGGTGTCATGGCAAACATGAT
hsa_circRNA_000596	CCGGGAGATGGTGCTGTTGCCACCCACCAGGATGGTGGCTCTTTTG
hsa_circRNA_000598	CACCCTGGAGCCCAGCCCCCTGGCCCAGGGTCCCTTCCCTGTCACT
hsa_circRNA_000604	TGTCCTAGAACTGCATCCTAGGAAAATTAGGCAACAGTGTGTAAGG
hsa_circRNA_000617	TGAGGTCTTGGCAGGTGTCAGAGAAATCTACAAGCAGATAAAACAG
hsa_circRNA_000618	TGGTTGTGGTTTAGGAGGGGGGCATTCCAAAGGCAGGTGAATAAAT
hsa_circRNA_000619	GGCCATTTTGAAATCTACAAGATATAGGATACCAAAAAGACAAGGG
hsa_circRNA_000620	ACTGACTTTCAGCTATGGAATCGCCCGAAAAAATCGAAATAACCGG
hsa_circRNA_000621	CAGGATCATGCTTGGAGCATCGTGGCATTCCTGGTGGCTTTCCATC
hsa_circRNA_000623	ATGGGTGGGGGGCCACTCCAGCATTTGTCTTGGTGATGCCAGGTCA
hsa_circRNA_000624	CCCCGTCTCGATGGGGGTGGGGCTGGATCCGAAAAGCGCGGACGGG
hsa_circRNA_000626	TGAGGGAGAGGTGGGACAGTGACCTGGGAGAGCTGAAAGTGGAGAC
hsa_circRNA_000629	AGGCCTCTTCCTTTCTTCCTTTCTCAGATACATCCCGGCCTCAGCT
hsa_circRNA_000638	CCCCATACTGTTCTTGTCATTGTGAATAAGACTCAGTGTATCATAA
hsa_circRNA_000639	GAGCAGGTGGGTATGGAGCAGCAGGGAAGATCATCCATTTGGGAAT
hsa_circRNA_000644	GGTCTCACGGGTGAGGATGGGCAGGTGAGTGCAGGTGAGGATGGAC
hsa_circRNA_000645	AAGTCAAGGTTGCCCCCAGGCGGTCCTTCCTGGCCATCTATCTGCT
hsa_circRNA_000651	GCAGCAGCAGGATGGGACCCGGAGACCCAGATCAGGAACTGGACCT
hsa_circRNA_000653	GACCCCGCAGGTCTGGCGTGGACTCCAGCCTCATCACCGTCAGATC
hsa_circRNA_000658	ACTTTGGAAAGTCAAATCCAGTTATAGCAAAACACCTTTACTGCAG
hsa_circRNA_000662	GTCTCTTTAGGTCTTGGATATGAAGAGCATGTTGTCTCTTCCTCTT
hsa_circRNA_000671	GTCCTTGGAGGTCCTTAGGGTCTTTCCTTCGTGGTCGCACACGGCA
hsa_circRNA_000675	CTCCAAGTAGATATATCTCAGGAAATGTCATTCAGGAGAAAGCCAA
hsa_circRNA_000676	GGCCCCAGAACTGTCCCATTCCTTTAAGGTACGAGCAGTCTACACA
hsa_circRNA_000679	AGAGGGGCAGGAGCAGGCAGGCGGCAGGCACAGGCACAGCCACAGA
hsa_circRNA_000684	AAGGAAGCAAAAGAAAGTCTTGTTCTGTCATCCAGGCTGGAGTGTA
hsa_circRNA_000689	GGGATGAGAAAGTTCAAGTCAACTTTGTAGTGTGCCAACTCTTTGC
hsa_circRNA_000695	TAGTTCTTTTTGATCTTTGTGAAAGTGGAGAGCAAGGTGGCTGTGC
hsa_circRNA_000696	AGAGGTTCAGGTCCTATATTGCGACCTAGTTGGACTTTCGTTTAAA
hsa_circRNA_000708	ATCAGCTAAGTTGAAGAAGCATCTATCTGTAGGGAATCCAGAAGGA
hsa_circRNA_000709	TACAATACTTCCTGAAATATCCAAGTTGGGAGCAGGCTGAGTCAAG
hsa_circRNA_000711	TCTATTTTCCTGAGGTTGCTGCTGCTGTCAAAGGCCCATTCAATTT
hsa_circRNA_000721	CTAGACCCAGCGCAAAAAGAACAGTGGACTCTGCTGCCTGCTCACT
hsa_circRNA_000724	ATTCTAGAAGGGAGGATCCTCTGAGCAGTGTAATTTCAGAACTACT
hsa_circRNA_000740	ATTTGCATGACTTCTTACCAAGGTTAGAGTAGTGGCAGTAGAGTGG
hsa_circRNA_000741	ATGAGCGAAGGATGGGAATTCCTGGATTCCAGAGTCTGTATTCTGG
hsa_circRNA_000749	TTTTGTCTGAAATGGAGCATGCCTTGAGTTACAATCCTCTCTGAGG
hsa_circRNA_000750	AGCTCAAGTGTCACCATTCATATCCCGTTTCTTCTATCAAACTGAA
hsa_circRNA_000754	CGGGACCCCGGCCCAAGCCCCGTGCGGCAAGGGAGCGAATGAGCGA
hsa_circRNA_000757	TCAAATACAGATAATAAGCATAATGCACAACAGGAAAAAAGGTGTC
hsa_circRNA_000764	ACAAGGCGAGCTCCCGCGGCTCCAGCCTCCGCGCCCTCCCGGCCGG
hsa_circRNA_000775	GAATCAGCAGGTATCCGAGGCCCCGATGGGCAAGGAAAAATAAAAA
hsa_circRNA_000776	TAAAAAAGAATTAAAAGGCAGATATCCGTCACCCCGATGGGCCAGA
hsa_circRNA_000780	CTTAGGAAACCTGCTGTGGAGTGGGATGTCCTCTGTGTGCATCATG
hsa_circRNA_000781	GTGTTGGAGCCAGTGCACAAGTGCAGGGACTTGAGATGGGAGTACT
hsa_circRNA_000782	TGGGAGGATGACATTTTCAGTTTAAATTCTCAACTGGCAATTGGCC
hsa_circRNA_000785	TGAATTGACCTTTTTAGATGAGAGCATATCAGAGTCAGGGAGGCTG
hsa_circRNA_000790	TTCTGAGTAAGTAAAAGCTAGAGCAATGTGGATACTCAGTATTGCT
hsa_circRNA_000791	TCTTCCTTATGCTGGTTCCTCCCTCTTTGAACTCATCTGGATCTGG
hsa_circRNA_000792	TGCTTGTAAAAAGAGGGCCCTGGTGGTTTCCCTATAGTCTCTAGGG
hsa_circRNA_000798	TAAAGTTGGGATATGGGTACAGAAGCTTTTCCTCATAGGGCATGAG
hsa_circRNA_000799	GAAGACAGAACCCCGAATTAATACCAATAGAAGGGCAATGCTTTTA
hsa_circRNA_000803	TTGATCAGGCCAGCTTAGACTATTCATACGCTCGATCCATTTGAAC
hsa_circRNA_000807	GCGACCTATCCAGAATGATCAAGGAAAAGGAAACTATTAATAAGCT
hsa_circRNA_000811	CACGAGGGAAGGCAAGAAGCAAATGCCTCCTTAAGGGAAAATTGGG
hsa_circRNA_000814	CCAAGTATGGAACAACAATTGAGTCACTTCAAAAGGAGTTCATTGA
hsa_circRNA_000815	TAGTTTTCCTGTCTCATAATGCTAAAACAGGGTGTAGGTATGCCCT
hsa_circRNA_000816	CCTTTGTGGCCACAGCAATAACAGGTAAATTAAACTTCAAGTACTA
hsa_circRNA_000818	ACCTTTTCTTAAGAAATAGTCCTGGAGAAGTACATGGAAGGGGCTG
hsa_circRNA_000820	CAAACACTGGAATCCTACTTTTTCTAGTCAAGGAAACTTTTGAGCT
hsa_circRNA_000832	AAGCTTAGAAACTGCCTTAGAACTAACAGGAGTGCTCAGTATGATT
hsa_circRNA_000836	CTGAGCTGAAGGAAGAAAGGGAGATGAATTCAAAAGACTATTTGCT
hsa_circRNA_000838	TTAATATATGGACCAAGAATACCAAAATGTGGCTAAGTTTGCATGA
hsa_circRNA_000853	TAGTCTACTGGATTTCTGGAATTCATAGGATATGTAATGACACTGC
hsa_circRNA_000855	ACATTTCAGGTGCCCATATACTCTACACCTTGCCGCTGGGTGTGTG
hsa_circRNA_000862	GTGATAAGGGAGGTTTAACAAGGTAAACCAAAGGGTGAAGGATTCC
hsa_circRNA_000863	AGAAGGTGGTATAAGGGCTTAATCAACGTAAAACTGCTTTGGGGCA
hsa_circRNA_000864	CAGCAGTGTGGACTGTTGGCTGGTAAAGTGTGTGCAATGTGAGGAA
hsa_circRNA_000865	CCGTGAGAAAGTGAATTGATTTTTCTTGAGCAGATTGATTAGATGG
hsa_circRNA_000868	TCACAATACAGGAACGTCGATACGATGCGGTCAGGACCCTCCCTGT
hsa_circRNA_000872	ATGATCTTCACCTGGGCTGCCACCTCCCGCACCAGCTTGGCAAACT
hsa_circRNA_000881	ATGATGGATGGGCCTAGTTTGCCTTTGAGTGTGTGTCTGTTTGGGG
hsa_circRNA_000888	GCAGTTTTAGGTACACCAAATACTGCTGAGTCATTATGAAGATACG
hsa_circRNA_000891	GTACTGGCAATGGTGAAAATAGTCAAGATGAATGTAGTGCTGGTTT
hsa_circRNA_000896	CTGGTCGAGGGTCGGATTTGGGCGCAGGACGGGGAGTCGGGGGAGG
hsa_circRNA_000903	ACTCTGGGAGGTCCTTGATATACCTTGGAGTGGGGACTTGATCCTG
hsa_circRNA_000905	TGGGTACGGGCCAAGAAGCCACTGACTCAAGAGGATTTCAAGCGAG
hsa_circRNA_000911	AAACATCACTATGGCTGGTGAACGTGTGTGCTGGTGTCCCTGGGCA
hsa_circRNA_000921	TGCCAGGCAGGTGAGAGGGTCAGGGGGATCAAGCAGGGTACATGGG
hsa_circRNA_000923	TGAGCTGTACAGGTTCTGTGGTACTCATGAAACAGGTGGCAGCCCG
hsa_circRNA_000926	GGGTGATGTGGAAAAACTTTCTGCCTTATTTTTTGAACAATTGAGC
hsa_circRNA_000927	CTTGTAATCAAATAACAGACAAGAGAGTATCCAGAAGACATGCCAT
hsa_circRNA_000931	TAAATGAGTCTGGGGGGAGACCCCCCAAGATTTAGAGGCCAGCAAG
hsa_circRNA_000936	TGCGGTAGGGGCCTCCTTAAGGAAGGTGCAAGAGGTTGGCAGCTTC
hsa_circRNA_000941	GATGAATTTTGAAACATTTGGGTCCATGCCTTTTTAGAGCAGTGGG
hsa_circRNA_000942	ATGACAGAGGCTGGGGTGTTGGGAGATCAGACTTGGATTTGTGAAT
hsa_circRNA_000943	AGCCTAGGATACATTTCTATTCCCCAGGAAGCCATCACACTCCTTC
hsa_circRNA_000945	AAACTAATTAGGGAAGGGTAGTCTTCCCACCACCTAAAAGTGGGTA
hsa_circRNA_000950	TGCTTAACATGGGAGATGTCCACACACAGTCATACCTGTGTTTGAA
hsa_circRNA_000956	AGAAGAGCCAGGTCTTCTCCCCCCTAATGTTATGCTCCCTAAGCAC
hsa_circRNA_000958	AACTGTAAGAGTAAGATAAGCAAGAGTCAGCTTATCCTTTCATTTT
hsa_circRNA_000959	CTGGAGGCATAATGAGGTACTAAAGAAAACTTAGAAGCTTCTAACT
hsa_circRNA_000961	AAACTGGTCTGAAAAAGAGAGGGCAGCTGTACAAAAGCAGCATTGA
hsa_circRNA_000962	TGGAAAAGAACGCAATTCAAGGCTACTGTGGTTCCCAGAGGCTGGC
hsa_circRNA_000963	TGGGTGGTGTCGGGTAGGCCTCGCAATGTATTCAAGTTACTCCAGG
hsa_circRNA_000964	TGGCTTTGTAGGTAATATAATAAATGGAAAGTCCCAGAAGCAGGAA
hsa_circRNA_000984	CCCCAACGTGGGCAGGAGCGCGCGGAGGGTAGCGATGGAGGCTTCG
hsa_circRNA_000987	GAATCTGGGGGTGCCCTGGAGCAGCGCCCTGCTCCCCTCCCCTCTT
hsa_circRNA_000990	GTTTTGGTTGGAAAACAAGTAAATAACTCTCCAAAGTCTCAGGGTA
hsa_circRNA_000993	TGTTAATTCTGGGATCAAGGTGGTCGGACATTGTGTGGTGTAATGA
hsa_circRNA_000996	GGGGAGGCAGGTCTCCTGTCTGCCTTCCCACAACCACGACCTGGGA
hsa_circRNA_000997	TCCAGGATTTGTAGGTAGTCAGGTGGTGAGCCAAGTGGGCCAGGTA
hsa_circRNA_001012	GGCTGCCAAGATTGGGGGTCCTCAGGGTCTCCATCCTGGCTGCCGA
hsa_circRNA_001023	GTTGTCATTTTAAATAGGGTGGGGAGGCAATTCCCTAATAAAAACA
hsa_circRNA_001026	TGGGGGGATGGTGAGGAGGATCCGAGTGGCATGGTGACCATCATCA
hsa_circRNA_001030	AATTATAGGTGAACGGGATGGGTCTTTGGATGTGTTTCCTGTTGAG
hsa_circRNA_001036	AAGATTGAAGCAATGATATCTGAGCTGAGAGGGAGAATGTGCCTTG
hsa_circRNA_001038	CACCCACCAGGCCTGGACACCCCCTGAAGCCACCTCTCCGCCCGCA
hsa_circRNA_001039	TTCTGAGTTGGCCTTGATTGGAAGGCCAGGTGTCTGTCCAAGGCTG
hsa_circRNA_001040	AGAGCTGCAGGGGCCCGTTTGTGTTGTGGAGCAAGGTTCTCAAAAG
hsa_circRNA_001044	GGTTAGAAAGACAGATTTGTGGGAAGAGGGATTACTGATTCACAGA
hsa_circRNA_001046	TGGAATCCTACTTTTTCTCCTGGCTGAATTGTTCCCATCTCAAGTC
hsa_circRNA_001049	CCTTGTAGGTATACATTTGGGCCTGTCTACCTGCCTTTGGGGCAAT
hsa_circRNA_001054	AGTGGGAGAGAATATCTTTAATGCTAGCCAAGGAGTCAGGGATTTG
hsa_circRNA_001055	ATTGACATGACGTTGAAGGTATCTACACTTGGACAGGAGAAACTCG
hsa_circRNA_001058	AGTGTCAGGGTACGGCCGCGGAGCTTAAGAGAGAAGTGTTCCAGTT
hsa_circRNA_001059	ATTCTGGGTAAAAGGACAGGGGGATGGCGTCTCCCACAGACGGTAA
hsa_circRNA_001064	GACGAGAAAGGGGCCACCCTGAGTGCAGCGAGAGGACCACAGAAAC
hsa_circRNA_001066	ACACAGTTATTGCATATTGGGTACTTCCAGAAGTATGAATTCAGTG
hsa_circRNA_001067	TCTCCACTTTCTCCCCGTTTACCAGTCTAAGGGGTTGACACAGTGA
hsa_circRNA_001072	ACAGGCCCAGCGTGGCCAAGATCGTGTCTGACCGCAACCTGCCCTT
hsa_circRNA_001073	AGACCCCAGGGTGCCTCAGACAAGAAAGGGTAAGCGTGAGCCAGGT
hsa_circRNA_001082	AGGCTGAAGGGCTGGGACTGAGGCTCTGGGGGAGTCAGGACCTTGA
hsa_circRNA_001083	TGTGGTTGAACCTAACAGACACTTAACAGAGTACACCTGAACAGGA
hsa_circRNA_001085	ACAGGGAAGAAGCCAAACCACACAGGCAACCATGGTATGGCATGTC
hsa_circRNA_001090	AACTTAAAAGCGGTTCAAGCTCTACGTTCGTGACATCAAACCTCCT
hsa_circRNA_001096	CGCGGAGACCATGCCCACCACCACCCTGCCTGGAAAGGACCCAGCG
hsa_circRNA_001097	TCACTGATGCTGCCTGTGCAGAATGAGGACTTGAGGCCAGTGAGGA
hsa_circRNA_001100	TTGATCTTCCGGTACTTCTCCTCCTCGGGGTGCAGGATGGAGTCCG
hsa_circRNA_001104	CAAGGGAACAGGAGGCATTTATAAGACTGGGTCTAAACAGAAGTGA
hsa_circRNA_001107	TCCAAACAATCAGGCAGATTATTGCCAGAGGGCTGCTTGATATCTT
hsa_circRNA_001108	GCCCCTCTGTCCAAGAGCCCACATATTTGTTCATTTACTTTTTAAT
hsa_circRNA_001109	CCCCTTCCCGCTGGGAGTGGAGTATGAAGACCAAGGAATTCTCTTA
hsa_circRNA_001123	GGACCGAGTCAAGTCAAAGGAAGCAAAAGAAGACCTGATATTGAAT
hsa_circRNA_001129	GCGCCTAGGGGCCCAGGAAGAGCCCAGAGCTCGACCACGCTTCCTC
hsa_circRNA_001131	GGGGGCACAGGTGGAGGCAGCATGTCAGTGCAAACAGGGGACTGGT
hsa_circRNA_001132	TGTTGATATAGTTTGGTATTTAAGGGGATTGACAATAGCTGCTGAC
hsa_circRNA_001143	TGAAAAATAAGTGAGTGTGGCTTACACATGTATTTCCTGATCATTT
hsa_circRNA_001146	ATCAGCTAAGAATGAAGGATTAAACTGAAGATTAAAAGAAAATTTC
hsa_circRNA_001153	GGTTTTATAAGCTCATCCTCAACCATGACTTCCTTCCAATTTTGTC
hsa_circRNA_001157	TGGTGGCACCGTGCCCCTGTGGGCTGAGGGGAGCCACACAGCCATG
hsa_circRNA_001166	GCATGAGAAGGTGAGAGAACCGAGGTGGCGTGATCTGATCTAGTGT
hsa_circRNA_001170	CGCCAACGTAGGTAAAGAAAAGCCACAATAATCAAACAAACAAGCA
hsa_circRNA_001172	GAGGAAGGAAGTTTTATTTTTCTTCTGGTGATCCATGGATGCCTAT
hsa_circRNA_001175	TCTCTCCTGCAAGTATCCCAGGTTGAAGTCTTGGCCTCGGAGGATG
hsa_circRNA_001180	AGTCAAGAAGATATCCTTGAAATGGAATTACCAGATCGAAAGGCAT
hsa_circRNA_001181	TATGAAAACAGAACAAGTGGACGCCACCTAATTTTCAGAGCCAGGA
hsa_circRNA_001190	ATTGTACTTTGTCACTATCACTTATAGGACCAGGCCCAGAAGACTC
hsa_circRNA_001194	CAATCCAAGGATAACTGCAGCATTGGACTAGAGGTGGAGAGAGTGG
hsa_circRNA_001195	GACACCCAAGGTAAACTGGACAAAGGTGGTAGCAATGAAGATAATG
hsa_circRNA_001196	TAAAAGACTAAATATACTGCTGCTTGGAGGGGGATGGGGATTGGAA
hsa_circRNA_001200	AGAATGGACGCATCCTACAACCACAGTTGCTAACAGTATGAGTTCT
hsa_circRNA_001201	TTATTGATTGACCTCCTAAAACATCAACACAGGTTCTCATCAGCTC
hsa_circRNA_001205	TCACAAGCAGGACTCTTCTCCAGCCCGGACACCTGCTCCTCAATGG
hsa_circRNA_001207	GGTGGAGAAGATAAATGAGTATGTATTATAATAGATGGTTGTCAAT
hsa_circRNA_001210	TTCTTACAGTTCTGCACACTCATCAGTCATGTGATGCAGGAAGAGA
hsa_circRNA_001214	TTCTCTAAAGCAGCTGTTTAAGGAAGACAGAGCAGGCATTGGATAA
hsa_circRNA_001216	TCCGAGAAAATGCTCTTTAACTCCTCCTTATTCTTTTCACTGGCAG
hsa_circRNA_001225	AGTGCCCGTGTGAGTGATTTGAAGGATGTGACAGATGATTTAAGTG
hsa_circRNA_001233	AGGACTGTGACTTCCTGAATGCACTGCACTGCTCCCTGTCACATGC
hsa_circRNA_001234	CTGTCAGAAGCAGCTTCATTTAAAAGGAGTTGAGAAGAGGAGGAAG
hsa_circRNA_001238	CCCATTGAAGAGAGATCTCTTGAAGTGAACACATTATGATTTACTG
hsa_circRNA_001240	ATCTCTGTGTGACTATGGAGGTCACGTCCCATGTGGCTGTGGAGGT
hsa_circRNA_001241	GGCTATGGAGGTCACGTCCCGTGTGGCTGTGGAGATCTCTGTGTGA
hsa_circRNA_001250	CTGACCTTACCAGTTAATATATGCACAGATAAATGGCCCATAAAGA
hsa_circRNA_001255	GCTGTGGAAGGTGGAATGGGCAGGGCTTCCAGAGCAGCTGTTTTTG
hsa_circRNA_001259	GGCCATCTATTTTCCTGTTTTCCAGCACCCAACATAACTTGTAAGG
hsa_circRNA_001264	GCTTCACATGGTTTTAAAATGTGCTGCTGTGGTTTGACCTAGAGTA
hsa_circRNA_001275	TTGAAGGGGGAGCTCCTGTCATAAAAGCCAAGCACAAGGAAGAAAG
hsa_circRNA_001278	GAGTGGGTGACTGCAGGTCTTACCCGGAGAGACGCTGCACGTGGAG
hsa_circRNA_001282	TATACTAAGCTGATATCCGGAGTGTGATGCAGAAGTACCTTGCAGA
hsa_circRNA_001288	ATAAAGGATACTTTCTGGAGGTTGGTGGTCCAGTAGCACAGATAAG
hsa_circRNA_001296	AATTCCAGAAAAACCATGGAAGACAGCATCTCACTCTGTCATCCAG
hsa_circRNA_001299	TGGAAAAAATTACTGGATTTGACGGGATCTGAACTATACACCCAGG
hsa_circRNA_001300	TCAAATAATAAATACAGAAGGAGGCTGGATAGGGATGGAGAGGGGT
hsa_circRNA_001302	CGGGTAGGTGGTGCCCTTGCTGACCTGGGTGATGGCCTTCTCCCCG
hsa_circRNA_001304	CTGACTCTAGATTCATTTCACTACCAGGTCAAAGACACAATCAAAA
hsa_circRNA_001309	GGACGTGGTGGCATTTGATATATACCAAACAAACAAGCAAGTGACT
hsa_circRNA_001340	GCCATAGAGTTTACTGACTCTTGCTTTGATATTTCTAAGATTGACC
hsa_circRNA_001343	AATATGGTATTTAGTCCAGACCTAGAGAAGACGGGAAGGCCAATGA
hsa_circRNA_001350	CTTAGGTGGTGTGGGAAGATCTGTCTGAGAAGAAACAAGAAAGCAA
hsa_circRNA_001355	GTAGAGAAAGGGAGAATCTGACTTGGTTTTGAGGAATTCTCTCTCC
hsa_circRNA_001359	TGGGGCAGGGAGAGTATGGGAGCCAGAGGAACATCATTATCTAATA
hsa_circRNA_001363	TATATCATGAAGAGGTGGCTTGGAGTCTTGCTGGGAAGTGATAAAG
hsa_circRNA_001369	ATGTCTGAGGCGATGAAGCCTGTGTGCAGAAAGTCGTAGAGGGAGC
hsa_circRNA_001372	TGCCGTATGCAGGTTTGTTTTGCATGCTGGACTAGAGCATATTGAA
hsa_circRNA_001379	TCTGGCCCTATCTGACCTCGCGCGGAGCCCCGTTCTCTGGGAACTC
hsa_circRNA_001380	AATTGAAAGCTAAGGAGGGGCTCAGTGGTTGCAGGTTGTGAGGTAT
hsa_circRNA_001382	TTCACCTCGAGGAAGGAAAGGATGTCTGAGAAATCACTAAGGCTTT
hsa_circRNA_001383	TTCACAACCCTTTGATCTTTCATGAATACCAGGAGAGTCCTGTCCA
hsa_circRNA_001389	AGGTGAGGAGGCATGTGTAGCTGTGTAAAGGTGAGGCATGCAAGTG
hsa_circRNA_001393	TCATTGAGGACACAGTTGCAGATCTGATCTCTTCTGAACACCTCAT
hsa_circRNA_001396	GGTGAAGCACCCATCTCATCACACCATATCAAAGCACCCATGGGAC
hsa_circRNA_001401	GAAAAGTTCATCCACTCAGGATTCCATTGTATCCCACCAGAAACAG
hsa_circRNA_001405	TGAATGGATGGTAGATGGAGGCAGGTGCATGTGTGATGGGAAGTGT
hsa_circRNA_001408	GTTTTTGTAACAGCCTGTGCCTTTTACCACGGACTACTTTCACTAC
hsa_circRNA_001409	GGCTGGGCAGGGTTTTGTCCACCTTGTGTCTGTAGCATCTAGGATG
hsa_circRNA_001413	GACAAGGCAGGTTTCGTAAACAAGGCCTAGGAAAGTGGATGCGTTG
hsa_circRNA_001415	TTTAAAGATGCCTCTAAAGAGAGCAATCACTACACTTATGGCTGGG
hsa_circRNA_001416	GTAGCCCGAGGTCCCTCTCTAATATGAAGAAGCAAGGAACTTTCCA
hsa_circRNA_001420	TGTATGCGAGGCATCGAGAGTCGTGATGTTCAGGCTCGGGAGACGC
hsa_circRNA_001426	TGCAGGCAGCGCAGGGTAAGGAAGAAGTTCCAGTTGTTGCTTTTAT
hsa_circRNA_001430	TCACACATAGGAGACGGGTTTGGCTCTGTGATTCATCAGAAATAAG
hsa_circRNA_001445	TTCACATTGTAGCAGCTGGTCTTGAAGGTGGGGACCACGGGACACT
hsa_circRNA_001449	GTGATAGCTTTGATAACCCCATCACTGAGAAGAATTTTTTCACTGT
hsa_circRNA_001459	AGCATGTATGTGTATATGTGAGCAGCTGTGCACGTATGATGTCAGT
hsa_circRNA_001465	ATGGCATTGCGAGACAGTGTCAGGTCCTCCAGGCTCTCTAGGAAGT
hsa_circRNA_001468	TATTTTTCAGATTGATGTCAGGGTTTCTGATTAAAACATACACATT
hsa_circRNA_001484	ACAGCGACAGGTCCCTAATATTAAGGAGCTTTGTGGATGATACTAT
hsa_circRNA_001486	TCAATGTCTTCTTCATGGCTCAGCCCAAGGATGGCATGTTGAAAAC
hsa_circRNA_001493	TTTAGGTTTTGTTGCTGTTTTTACACTGGGCCATGAGAGCTGCATG
hsa_circRNA_001498	GGGGGCGGGGAGGGACACCGTAGCATTCCTCACCTCCCCCAGAGAA
hsa_circRNA_001503	AGGAGGCTGCAGGTGGAGTGTTATAGTTTTGCCGCTGGACTCTTCC
hsa_circRNA_001506	CGTCGTGATGGTAGTCTCCCACTATTTTATATCTTTGTTACTTCAA
hsa_circRNA_001509	ACAAGTTGACGATTGAGAGGGTTAATGTCAGAGGAGTTGGTGAACA
hsa_circRNA_001523	CTGAAAATCCTATAAATACTGGGCTCAAAATGCAGAGAACTCAAAG
hsa_circRNA_001527	AAATACAGATTAAGCTGGGAGTGAGAGAATATGCAGCCAGTGTGGA
hsa_circRNA_001528	ATAACAAATGTTTATGATCTTAAGATAGTTCTTTAATTCACAAGAC
hsa_circRNA_001535	GTGACAACGTTTATCAGGAACTGTTGCCGTTATTACATCAGATGGG
hsa_circRNA_001543	CTATCCTCTAGGTGGGAAGGAGAAACCAAAAACAAATATAGAAGAC
hsa_circRNA_001546	CTGAGAAATTGTAGAAAGATAGCATGAAGAATTATCAAGGCATGAA
hsa_circRNA_001547	AGGGCAGTGGGTGGGAGGGTGCAGGCACTGGCCTGGGGCTGCTCTT
hsa_circRNA_001549	ACCATGGCGAGTGGAAGAAATATGGATATGCTGTATTCTGTTTGAA
hsa_circRNA_001551	CCACACTATCATAATGCTTTGCAGATGACTTCAACCGAGTGATCCT
hsa_circRNA_001552	ATGGATCATTGGAGTTTTCAGTTTAAATTCTCAACTGGCAATTGGC
hsa_circRNA_001556	ACACTGTTGACGTATGCAGGTAGGAGCAATAGTTACTGAATACCAG
hsa_circRNA_001578	TTATCTTCAGTCCAGCATCAAGGTCCTCAGAATCATCTGGAAGCTT
hsa_circRNA_001579	TTTTGTAAAATGTCCCCCAACGAACCCACATGCCATTGACTCCCGA
hsa_circRNA_001583	ATTAAAGAAGTCTAACTTTCAGGCTGGATGCGCTGGTGTCCCATTA
hsa_circRNA_001587	TTTGCAATGGTGGGGTGGTGAGGGATGCGGGCTGCAGGCAAGTATG
hsa_circRNA_001594	AGCCGCCATCCATCTCTACTACCACATGTTTGAGTTCCCCCAAACT
hsa_circRNA_001597	TTCACACATAGAGCTGGGGAGGACTCCTGACCAGCGTGACACCTAA
hsa_circRNA_001609	AGAGAAATTATTCCGACACTTGTTAAAATGGCACGCACAGAGGCTG
hsa_circRNA_001612	AAGAATGTGGAAACGCACACAGGGACTGAATTGACTGTACCAAGAA
hsa_circRNA_001617	TAGTAGGATCATGCAGATTTCCAGGAAAGAATGGTTAAGTAAGATG
hsa_circRNA_001622	TGGTGAAAGGGAGAGAGAGGTAGAACTAAGCAGATTCTGAAAAAGA
hsa_circRNA_001651	GCCTCAGAAATAGTTTATGAACATCTATTTCTTACCCATTTGCCCA
hsa_circRNA_001653	ACTTGTGTGTGGGTGACTAAGTGGATGCATGTGTGCCCCTGCACTC
hsa_circRNA_001654	GGAAGGTCAGGCCTGCATGTATCTTAGTGTGTCTGCTGGTGTGAGT
hsa_circRNA_001658	TCGAGGGGGCCAGAAGAAACAAGAGCAAAGATCTTGAGACATGAAC
hsa_circRNA_001671	GGATGCTCAGGTGCCAGTGTGGCCGTGGGCTCGCCCTGCATGTTGA
hsa_circRNA_001676	AAAGGCCACCCAGCCCTGTAAGACCAGTAATAAATTTCTGTCTACT
hsa_circRNA_001678	TCCGCGCGAGGTCTGAGACTAGGGCCAGAGGCGGCCCTAACAGGGC
hsa_circRNA_001679	AAGGATTTGAACCCAGGTCGGCAGGAGACCAGCTGCTCTAGAAGAG
hsa_circRNA_001689	GAGCGAGGGCCATCTCTAAGACCGGAGTGGGCAGGGACCCGGGCCT
hsa_circRNA_001695	GCAGCTACAGAACCATCAGGAAGAGGACATTTTGTAGAGTCATTCA
hsa_circRNA_001701	AAATCCATGTGAAAAAGAACACTGAGAGCCCAGCATGCATATCCAC
hsa_circRNA_001702	ATACTAACAGACAGGGTGAATGGAAAGCAGCCCTTTGACAGAAGAA
hsa_circRNA_001712	GGAATTCAAAGTTCTCATTTAGGTCTAAAATTCTATGATTCTGTTT
hsa_circRNA_001724	AGGGCTGCTGGATGTGTCCTGAGCTGAAGCTTATCAACAAGTAATG
hsa_circRNA_001729	TCCATTCTGGCTACAGTGTAATGGAGGAGCCCAGACACAGCAGCCA
hsa_circRNA_001741	TTATGACTAGTGCCTTTGGAGTTTATGTCTGCACATGGCATTGGTT
hsa_circRNA_001745	CTACAACCCTAATAACACCACAAGTAGTTATGTTGGGGAAATAACT
hsa_circRNA_001747	ACATTCGCAGGGAGTGGAGGAAGAGGTGAAGATGTGGAAAGCCCAG
hsa_circRNA_001752	CAGTTAACAAGCTGTTATAATATTCCAGTGATAGACTGGAGTGATG
hsa_circRNA_001754	AAGAGAAATGGAGCCCTTCTCCAAGGGAAGGATGACTAAGAGTTTA
hsa_circRNA_001769	CATTCCTCAGAAGGTGTTGGAGTTCTTGGTTGTAAGCAACAAAAAG
hsa_circRNA_001772	GTGGGGGCAGGGACAGAACGCAGTGTTCTCTGAGGAACTGCACTTC
hsa_circRNA_001783	AGACTTGGACTATCTGGGCATAGGAACCAATCAGAAACAATCGCTT
hsa_circRNA_001785	CACTCTGGGTGATCCAGCCAAAGAAAATAAAATTAATGAAGCATAG
hsa_circRNA_001800	GCTAACTCAGGGTGGGTTATGTGGAGCTGTTCATACTGCAGATATG
hsa_circRNA_001805	AGAGTGAGAGATGATGCAACCTACTTCTCTCTAGAGGTAGTCAGAT
hsa_circRNA_001808	TATTAGACTTAACTGTTAGAGATTTTTAGTGCCAGCCACCACGCCC
hsa_circRNA_001818	GATGAGGAAGGTCTGGGCACATACAGTCACTTGATCAGCAATAAGA
hsa_circRNA_001819	CCAAGACTTGTGGCTAAAGAGGAGAGAGAAGAAGGGATTACAACAG
hsa_circRNA_001820	GTGCCCTGAGGGCTGAGCCACGTGTGCCCATCTCAGACGTGGGCCT
hsa_circRNA_001826	AAGTAGATGCTCACTTTCGACTGAGTGTTATAGTTTTGCCGCTGGA
hsa_circRNA_001830	AGTAAACCAGCCATCACTGCTCTTATATACGTATATTCTCTCCTTA
hsa_circRNA_001838	GAAATGAGACATTGTTTTCCTACTGTTTGTTGGTGGCATACTTTGT
hsa_circRNA_001844	TGGGACTGAGGTGTTAGTATAAACTTTGCCAAGTTTGTAGCCTGCA
hsa_circRNA_001846	CTCCCTGAGCTTCGGGGAGGGAAGCTCATCAGTGGGGCCACGAGCT
hsa_circRNA_001857	TTTCTTTTTTTAAACAGTGCTCAAGAAACAGAGTAGTGTGAGGTTT
hsa_circRNA_001860	AAACTGTAGGTGTGCAGCACACTGGCATGTTATCCAAACTCAGTAT
hsa_circRNA_001882	GAAGAGGCAGGCATAAATGAGACATTTTTGAGAGTTGGTAAGAGTT
hsa_circRNA_001886	AGGGCTTCTGTCAGGCCCCACCGTGGACATGCCGGTTCCCTCCAGC
hsa_circRNA_001896	CGTGAGGATGAGTGTCCTCATTTCTCAATTTGCTCTTCATATTAAT
hsa_circRNA_001899	TGAAGTAGGGGGTTAGTCAGGTCAAATTCTGGAAGATTGCAGCAAA
hsa_circRNA_001914	TTTGCTGTTAGGTACCTGCTGGCGCTCATCACTCAGGTGGTGGGAT
hsa_circRNA_001915	CCTGTGTCCAGTCCTTGGTACATAATGCTGGGAATTACTTTTAAAG
hsa_circRNA_001937	TGAACATATCCCTTGGATACTCTAAGACCTGACCCTGATTAAGTGG
hsa_circRNA_001946	TCCCAAGTCGAATCTGGGGTGAGTGATTTCACGTGGAGCCATGATG
hsa_circRNA_001950	ATGGGGCCTGGCGGGCTTTGGGCTTTACTATATATGGATGGATCCA
hsa_circRNA_001952	GAAAAATATAGGTCAGAAAATTCCACCTTTGGCCTTGCTATTAATC
hsa_circRNA_001955	TGACAGCCCCATGGTAACCCAGAGAACACAGCCGAAGTGGAATGTG
hsa_circRNA_001959	ATCTACTTCAGGTCCTGCGTCAGGCCAGGCGTGTTGGGTAACCCAG
hsa_circRNA_001961	CACAAGGCAATCATTTAATACTTCATGATTAGAACAAATATGTGAA
hsa_circRNA_001968	AGCCAGTTTTACGATAGAGGTTTCATTGCCTGAAAGAGCTACTTGC
hsa_circRNA_001978	AACCCTGAGGTGAGGTGACTTCGCCTGTGATGGACTTCCAGTGTGA
hsa_circRNA_001992	CTTTATGAGGAGACTAAGGTGTCAGTATGTTCTTCAAGCTGCTCTG
hsa_circRNA_001993	AGACTAAAGGGGGTGCACAGTCTACGCAGGCAAGAGTGTAAATGAT
hsa_circRNA_001994	ATACATATATTTTATATATTAACAGTTTTTCCAGCCAAAAATTGAT
hsa_circRNA_002002	ATCTGACAATTTGATGCAACGGCTCAGGATTGCGTTTCATAAAAAA
hsa_circRNA_002006	GGGGCTCCAAAATGACATCCTTAACTCCAGGCTGCAGGTACTCTGT
hsa_circRNA_002008	GAGGAAGAAAAGGAGAAAAGAGGCAGAAGTAGCTGATTAAAGGACA
hsa_circRNA_002010	AGCGGCATTGGCAATCCAAAGGGCTCAGCCTTGCTGATCCTCCTGC
hsa_circRNA_002011	TTTTATGTTGCTTACAGCACTTAGAAATTGTTGATGGCCGGTATCT
hsa_circRNA_002026	TCATGGCAAGGAGGCTACAGCTTCAGGCAGTAAAACCAAGAGGAAG
hsa_circRNA_002039	TTCAGAATGAAGAGAGATGAGGTCTCACTGTTTTTCCCAGGCTGAA
hsa_circRNA_002042	AGAAGGACAAAACCATCCCCTGCTCTTGGGACTTGGGCCAGTCTTT
hsa_circRNA_002044	GCCACCTTGTTCTCTAAAGTTTTCAGTTTAAATTCTCAACTGGCAA
hsa_circRNA_002045	AATAGTATATATATTTGTCAGGATACGAATCAGGTTCTCTTCAAGT
hsa_circRNA_002048	TCAGCTATGGAATCGCCCGTGCAGCCTGCCAGGACTCTTCCAGACA
hsa_circRNA_002050	AGAAGAATGAGGACACTTGTTTAACAAGACATCTGCCCATGTCCCT
hsa_circRNA_002051	TTGTAGCTTCAGCCACTCTGGATGCAGACTACCTTGCAGAAGCCGG
hsa_circRNA_002076	TTTTATGTCAATTTGAATGGCCTTTCTGGGCTACCAACCCAGAAGG
hsa_circRNA_002085	CATATGCAGAGGTCTTGACACAAGCTCTTCGAAGAAATAAGATTTA
hsa_circRNA_002086	CTATCCACAGTTTTCCTAAAATTCCCTTTTCCACTGGTGTGTGGTG
hsa_circRNA_002106	GCTGGACCATTCATCCTTGAGAACATCAGTTACTTTTATATGAAGA
hsa_circRNA_002111	TATTTTTCAGGCTGAACTCACGGGAATCAAATGGCGTAGGTACAAT
hsa_circRNA_002115	CCAACCTTTGGAGAGTGAAGAGAGAACCTGACAGCCATAGGAGGAG
hsa_circRNA_002117	AGCAGGGTTGGCGGCGATGTCCGAGGGCCCGGGGCGGCCCCCCTCG
hsa_circRNA_002143	ATTTGTGGAATCCTCAGTCATCGACACACAAGACAGAGACAAGGTA
hsa_circRNA_002144	AGTGAGTTCAATGGCTGAGGTGAGTTCCCAGAGAACGGGGCTCCGC
hsa_circRNA_002149	CTGGGCTCAGCGCGTTCGTTCACATAGCTCCCAGTTTTAACATTTC
hsa_circRNA_002153	TTCATATGAGTGCTACTCATTGAGTTTCCTTGTGAGGAGATTGTGT
hsa_circRNA_002161	ACAGTAGAAAGTGTTTGCTGACTAGCACTTTGGAGAGTGTATGCTT
hsa_circRNA_002172	TTGGAACAGACTCACGGCCAGCGAAGTGAGTTCCCAGAGAACGGGG
hsa_circRNA_002178	CTTCGGGGAGCTGAGTGCGTCCTGTCACTCCACTCCCATGTCCCTT
hsa_circRNA_100001	CCCAGCCACGCCAGGACGGCAACCTTCCCACCCTCATATCCAGCGT
hsa_circRNA_100002	CTGCTGTTTGGAAAGGTGGCAAAGGATAGCAGCAGCCGGCGTAAAG
hsa_circRNA_100003	GATGAGGAAAGGTGGATGTGAACACTGACCGGAAGATCAGTGCCAA
hsa_circRNA_100004	AAAGTGGATGAGGAAAACTGTGAGCTGCTTGTCCCCATCCTGCGGC
hsa_circRNA_100005	GGACTTCACGGTGGCTATTATCATGGAAAACTAATTTTTCCCAGAG
hsa_circRNA_100006	ATAGAGACGTCGGACTTCACGATGAGCAGCACCAGCAGTAAGAGGG
hsa_circRNA_100007	AGAGATGACCCCTTATGAAGATGAGCAGCACCAGCAGTAAGAGGGC
hsa_circRNA_100008	AGTCTGACATCAATGCCATTTGCTGCCCTGTGGGACATCGAGACCG
hsa_circRNA_100009	TGCCATTTGCGTTACCTGTCCTGCTGCCGATTCCTGGATGACAATC
hsa_circRNA_100010	ACACCACGTGGACGCCAGGAAAGCATGTGCAGATGCAACTCTCTCT
hsa_circRNA_100011	GGACACACAGGCTTCTCGTCAGTGCCTCGCAGGATGGTAAACTTAT
hsa_circRNA_100012	GGACACACAGGACGCCAGGAAAGCATGTGCAGATGCAACTCTCTCT
hsa_circRNA_100013	CTGGCAGGACACACAGATCTCACATTCTTGAAGGTGGCATTGAAGA
hsa_circRNA_100014	GGCAGGACACACAGACAAATTTACATGTATTGGAGACCAGACCAGA
hsa_circRNA_100015	CACCAACAAGGACGCCAGGAAAGCATGTGCAGATGCAACTCTCTCT
hsa_circRNA_100016	CAGACTCCAGGACGCCAGGAAAGCATGTGCAGATGCAACTCTCTCT
hsa_circRNA_100017	GGGGCACAGACTCCAGATCTCACATTCTTGAAGGTGGCATTGAAGA
hsa_circRNA_100018	CAACTCTCTCTCAGACAAATTTACATGTATTGGAGACCAGACCAGA
hsa_circRNA_100019	AACCAGATTCGAACAAATTTACATGTATTGGAGACCAGACCAGAAG
hsa_circRNA_100020	AAGGAACGTACGCCAGGTTGCTTTGGTTGCCATAAATATCATTGGA
hsa_circRNA_100021	CACGTCCCCTTCGAAAAACAGACACATGACCCTCATTGAGAACTGC
hsa_circRNA_100022	GAGTGGACGGCAATAAAACAGACACATGACCCTCATTGAGAACTGC
hsa_circRNA_100023	TGTTCAGCAGCCCTGCAGGAGTGGACGGCAATATCATCCGGGAAGC
hsa_circRNA_100024	GCTCATGGAGAATCCGCCCTTGTATTTTCACACATCCCTAAACCAC
hsa_circRNA_100025	TCATGGAGAATCCGGGCGTGCTGGAGGTACTGTCAGAGGTTGAATG
hsa_circRNA_100026	TGCTTCCAGCTCATGGAGAATCCGATCATCCGGGAAGCCCACGGGA
hsa_circRNA_100027	ATTGGAACTCAGGTACATGTGCTCCCTGTCATTGTTCCACTATTCT
hsa_circRNA_100028	TTGGGCTTTGGACCACCTTTCACTCACCTGAGGACTCCACAGAAGA
hsa_circRNA_100029	AGGACATCATGGTGGACTCAGGAACTCCCTTTAAGGAGCAGCCCCA
hsa_circRNA_100030	AGGACGAAGTGGAGGCTGAACAGTACCCAGGGGGAGATTCGTGTCG
hsa_circRNA_100031	AAGTGCTGGACCGAGGACGAAGTGGTCCACAACTCCCAGGCCTGTT
hsa_circRNA_100032	TCTGAATGCACTGAACACAGAGGCTGAACAGTACCCAGGGGGAGAT
hsa_circRNA_100033	ACTGAACACAAGGGAAGTGTAACATCTCCCATTTTTCTGACATATT
hsa_circRNA_100034	GAATGCACTGAACACAAGTAAGAGGGACCATCTCCTCATGAACGTC
hsa_circRNA_100035	CTCTGAATGCACTGAACACAGTCCACAACTCCCAGGCCTGTTGCAG
hsa_circRNA_100036	ACACCACTCTGAATGCACTGAACACAACTGTGTGTATATCGAGAGT
hsa_circRNA_100037	TTAGGATATAACCCTGAGACAAGAGTAAGAGGGACCATCTCCTCAT
hsa_circRNA_100038	TCTACATATTAGGATATAACCCTGAGACAAGGTCCACAACTCCCAG
hsa_circRNA_100039	ATTACGTTGACACTTACCATGCTGCTGCCCTTAGGTCCACAACTCC
hsa_circRNA_100040	GCCTGTAGGGACTGTGTGTATATCGAGAGTCGGAGGCCAAACACAC
hsa_circRNA_100041	GCCTGTAGGGCATTTTTGAAACGTTGGGGTTGTTGGAGTGGTTGGA
hsa_circRNA_100042	AGTACAACCAGCTCCTCAGGTGCAAGCTGGCCCAGGCCAATGGTTG
hsa_circRNA_100043	ACATCCTGGAGAATAAAGAAGCTAAGTTTGGTGCGAACGCCATTCT
hsa_circRNA_100044	CATCAAGCAGCTGGTGGCCATGACTGGCTTTCGTGGATGTGTATGT
hsa_circRNA_100045	ATCGACCAGGGGCGGCACCTTCCTACTTCTGCCCAGCCACAGCCCT
hsa_circRNA_100046	AGTTTGAGAAAGTCTCTACAGACCTTGGCTATTCAGGCAGCTATCA
hsa_circRNA_100047	CTTTGTCTAGGAGTAGCCCATCGAAGCCAGAGCAGTGAAGGAGTCA
hsa_circRNA_100048	GCACAATACGGACCTTCTACCGCTTTGAGGCTGTGTGGGATAGCTC
hsa_circRNA_100049	ACCCTCATTGGTGGGAGATGAGGGAGCAGGCCACTTCGTGAAGATG
hsa_circRNA_100050	AGCAGGTCGTGGATCTGTGCCAGTTCAGAAGCAGGCGAGCCTCTTC
hsa_circRNA_100051	CAGCTCCGAGCATCCAGAGATACGCTGTCATCCCTTTATCGACCAA
hsa_circRNA_100052	TGGATTACGAGGCCCAGTTTGACCTGGCCTTTGTCGTCCGCTACAA
hsa_circRNA_100053	TTTTTGGCCGCGCAATGTCCCTGCTCTTCTCTCGATGCAACTCTAT
hsa_circRNA_100054	GGGAGCAGCAGTGCGGCGGCAGCACATGGAGCGTTGTACCAGCTTC
hsa_circRNA_100055	TCTTTGCATAGAGGTCAAGATAACTCCAGGAGGAAAAGTAGGGATG
hsa_circRNA_100056	CAAGAGTCCAGTAGTCCAGGTGAGAGATCAAGCCCAGCGCTGTTCA
hsa_circRNA_100057	AAATTGCAGGTGGAAAGGAATTTGGACAAGTGAGAGATCAAGCCCA
hsa_circRNA_100058	ATCCTGTCTTGGATCTACCAAGGATTCCTCCTGCTTTACAGTAGTT
hsa_circRNA_100059	TCGTTATCTTGAAAAGGTGGGTGACATCACCATCCTGGTGAACAAT
hsa_circRNA_100060	ATGTTCCAGGGCATGAGAGTCAGGTGGGTGACATCACCATCCTGGT
hsa_circRNA_100061	TGAGAGTCAGATTGTTCTCTGGGGCCGGACTGAGAAATGCCTGAAG
hsa_circRNA_100062	TTACTATAAAACTTTAAAGAACACTACTGAGCCTGTGGCGGCCACC
hsa_circRNA_100063	ATTGGTTCTGGAGGATTTGGTGATGTCGCGGGCAGGCTCTGGATCT
hsa_circRNA_100064	TGTTATCCAGCTCTGGAAAGGAAGAGAAATGGAAGTGAGAAAGTTG
hsa_circRNA_100065	GAAGAATTGGGCATCCTGACAAAAACAAAGATCCTGGAGCAGAAGA
hsa_circRNA_100066	AGAGGATGCAGACTTACCCCGAATAGATTTCAGTAGTATAGCTGTG
hsa_circRNA_100067	GAGGATGCAGGCAACAGAACATTGAGGAAAACATGACAATAGCTAT
hsa_circRNA_100068	GACTGGGAAGGCCGTGCCTGGCTGTACCTGGCCCTCAACGAGAACT
hsa_circRNA_100069	ACAGACTGGGAAGGATGCCCCTTACCTAGACCTGGCCCCCTACATG
hsa_circRNA_100070	AACCAGACAGCCTGCTCGCCTGGATTTTTTAAGTTTGAGGCATCTG
hsa_circRNA_100071	TTCTCGCACACTGTTGAGTGGAATGTCATGGCCAGCTCCTCGGACA
hsa_circRNA_100072	CCGGCACAGGGTGTGTAGCTGGGACGGTGCTGGTCTGAGCTGGACC
hsa_circRNA_100073	TGCATCGTTCACCAGATGCTGTCCCACACCCCAGATTCTACTGTGT
hsa_circRNA_100074	TAACCTGCAGACGATGACAGTGAGCCTATTTTGGGGCAATGGTTTG
hsa_circRNA_100075	GCCTGAGCGGGACTCTCTGGCTTGCTTCAATCAGACCTACACCATT
hsa_circRNA_100076	GATCCGGGAGATGAGCGGGGCAAGGACCACCTCCGGGCGGGCAAGC
hsa_circRNA_100077	GAAGCTGGAGGGCGTCACTGAGGGCTACAATGGCACCATCTTTGCC
hsa_circRNA_100078	TCTAACTATCAAACTGAAGAAATCAGGGGAGAAACCCCTGCTTGGT
hsa_circRNA_100079	GACATTCCAGGTTGATTCTTCACCACACTGAAACCATTAGGAAAAA
hsa_circRNA_100080	CATCAAACAGTGAGAAAGATCAGTCTAAAGAAAAGGAGAAGAAAGT
hsa_circRNA_100081	AGGCGTACCTAATCCTGGAAGCCTACTGATACTGAAGGTAAGAAGC
hsa_circRNA_100082	ACACCTGGTGGAAGAGGCGTACCTGTAACACAAGTGGCAAGACAGC
hsa_circRNA_100083	AATGCTTATGACCCCTTATCCCTCTGGACAGAATGCAGGTCCAACC
hsa_circRNA_100084	AACCTCAAACCCGTTCTCCGAATTCCTAGAGGACCTGTGCAACAAC
hsa_circRNA_100085	CCTGGACTCTCTCAAAATTCCTAGAGGACCTGTGCAACAACCTCTT
hsa_circRNA_100086	GACTCTCTCAACAATCCCACAGAGTATTGATGAGGAAACTGAAGTT
hsa_circRNA_100087	TCAGCAGTCTACAGCACGAATTCCTAGAGGACCTGTGCAACAACCT
hsa_circRNA_100088	TCTACAGCACGCAATCCCACAGAGTATTGATGAGGAAACTGAAGTT
hsa_circRNA_100089	TTTGATGATCAAGGTGGAGCATGACCCCGCCCATGGTGAACGCCTA
hsa_circRNA_100090	ATCAAGCACCTCCTCGGATCCCCCTCTGTGTGCCTGAGCGAAGCTT
hsa_circRNA_100091	AAGCAATCATCAAGCACCTCCTCGATGTCGACGTACAAGCGGGCCA
hsa_circRNA_100092	GGGTTTAAAGAGCAATGGTGGAACAAAGCGGCAAAAGATATCCCAT
hsa_circRNA_100093	CTTAAATAAAGTGAAAGCCCTGTGTAAGGAATGTGTAGTAGAACGT
hsa_circRNA_100094	TACTGTGAGCACAATGCCAGCACAACGCCGCAGGGGAGTTCTGCGA
hsa_circRNA_100095	GGAGTGTTCTGCACTTACACAGGTCATCATCAGATTTGAAATATTT
hsa_circRNA_100096	ACCAACCAGGCAGGTTGTCCATCTGGGACTTTCAAGGCCAACCAAG
hsa_circRNA_100097	ATTAGAAACCGCACAGTAGAGTACAGAGAGATGGATGAAAGCTTGG
hsa_circRNA_100098	TTATGAAGCCAACGGACAAGCTGTAGAGTACAGAGAGATGGATGAA
hsa_circRNA_100099	TTCTGTGCGGGGGTCAGCACCTCATCTATGGGCACTTTACCAAAGC
hsa_circRNA_100100	GTTGCTAAAGGATTAATGCAGTATCGAATGGACAAGTCCGAGGTGA
hsa_circRNA_100101	TTTACAGATGGAGCAAATGCAGATTTTTGCAGCTCAAGTGGCAGTC
hsa_circRNA_100102	TGAAGAAACAGGAAGAAAGGATTTTTGCAGCTCAAGTGGCAGTCCT
hsa_circRNA_100103	GGAAGAAAGGCTTCAGAATGGAGCCATCTGCCACCATCCTGCTGCT
hsa_circRNA_100104	TGTTGGATCCCAGGGAGAAACTGCAGAAGCATGGGGTGTGTATCCG
hsa_circRNA_100105	GATGAACCATAGCGTGCTTCAGGGAGAAACTGCAGAAGCATGGGGT
hsa_circRNA_100106	TAGCGTGCTTCAGGTGTTTCCTGAATGTCTGTTTTGCATACACATC
hsa_circRNA_100107	ACCATAGCGTGCTTCAGTGATATCTCTGAGTCTCTGCTTGATAAGT
hsa_circRNA_100108	GAACCATAGCGTGCTTCAGACCTCTCACTCCTGCCTGGTGTTCCAA
hsa_circRNA_100109	CAGCTTGCCTCCATCCAGTCCAATGGATCAGATGGGCAAGATGAGA
hsa_circRNA_100110	TATCCAAAACAGGATCTATCTGGTTCAATAGATGACCTCCCCATGG
hsa_circRNA_100111	CTTTGTGCAGGTCCTGTATCACCTCTTTGAGGAGTTTGCCAACTAC
hsa_circRNA_100112	CGTCACTGTGGTTTCCATGTGATCCCCACTATCTCAAGCATCGTCC
hsa_circRNA_100113	CAACAGCCAGGACACCAGCAGTGAAAACACTGTGGTTCCTCCAGAA
hsa_circRNA_100114	TGACACAGATAGAGCCCGAGCCCAGCACATTGTGCCCTGTACTATA
hsa_circRNA_100115	TACCTCCTTTTGTCAAGTAAGCAATCCAGATGTCAGTGATCAGAAG
hsa_circRNA_100116	ACTACCTCCTTTTGGTGAAAAAAGCCAAGATGCAGGAATCAGGAGA
hsa_circRNA_100117	CCTCCTTTTGATTGTGAAAACTGCTGAGAGAGACTTGCAATCCAGT
hsa_circRNA_100118	GTATTCTGCAAATCAAGTAAGCAATCCAGATGTCAGTGATCAGAAG
hsa_circRNA_100119	AAATGCTAAAAGTCTGAACTGTCCCAAGCAATAAACAGTGGTACAT
hsa_circRNA_100120	GAAAGCTATCAGACTGAACTGTCCCAAGCAATAAACAGTGGTACAT
hsa_circRNA_100121	AGGGGACCTGGCGGATAAAACGGTCCCATCAAGACTGAGAAAAAGC
hsa_circRNA_100122	TCACAAACAGTTAATTGGCCTTGGTCCTCACAGCTCCAAAAAGAAA
hsa_circRNA_100123	TCGGCTGATGCAGTCCCAGCTATCTGACTTCATGTGAAAGATGGCT
hsa_circRNA_100124	TGTTAAAAAGAATAATGCATATACTGCCATGTCAGATTCCTACTTA
hsa_circRNA_100125	AACCTCTAAGCAACATCATGACAACAGAGAAGAGTTTAGTGACTGA
hsa_circRNA_100126	CTCGATGGAGCAAGAGCAGTATGAAAGTACCATCGGATTCAAACTT
hsa_circRNA_100127	GTCATTCAAGGATTATATGCGTCAGGCAGGAGAAGTGACTTATGCA
hsa_circRNA_100128	GCTGGTTTAGACTCAAGAACCTGGAGCTAGCTGCTGTGAGAGGATC
hsa_circRNA_100129	AATTTGCAAGGTATTTGCCTTATCCACACATCCTTATGGCTGCCGA
hsa_circRNA_100130	CTCAGCAAGGACAGCAGCAGCTGTTCCAAAGACCTAATGCGCTTGC
hsa_circRNA_100131	GCGACACTAGCTGTTCCAAAGACCTAATGCGCTTGCTGTCCAGCAG
hsa_circRNA_100132	GCGACACTAGGGCCCAAGGGATGCAGACAGTGATGAAAACGACAAA
hsa_circRNA_100133	TCAACAACAGGGCCCAAGGGATGCAGACAGTGATGAAAACGACAAA
hsa_circRNA_100134	ATTCTCAACAACAGCAGCTCTTGCCAGGTAAAAAGTTTTGGGAAAC
hsa_circRNA_100135	GAAAAGGAGGATTTCAGCTCTTGCCAGGTAAAAAGTTTTGGGAAAC
hsa_circRNA_100136	TAACATTCATGCAGAACATCAGGTGTTGGTGGAATGAGCGTTGCAT
hsa_circRNA_100137	TCAGCCGACAGTACTGTGGAATGTCTATGGTGACTGTGATAACTAT
hsa_circRNA_100138	TGTTATCATTGAGTCTGGTCCATCGAACTCATATGTCATCCTGTCG
hsa_circRNA_100139	CAAGGTCCAGGCGTCCTGCCTCTGCGGCTCTGCCCCCTGCATCCTG
hsa_circRNA_100140	TTATAAGACAGATTGGCCATTTGATGATGGAGCTCCACCCCCTAAT
hsa_circRNA_100141	TCCACGTTCTAGTTTTTCGTTGGAATATACGTTGCACATTTATGGC
hsa_circRNA_100143	AGAGTCAAGGGATATGATGGATGATATCTGTCAGGAGCAATTTCTA
hsa_circRNA_100144	TGCGCGAGGAGCTGGAGGAGCACCGGAATTCACAGAAGCAGATGAA
hsa_circRNA_100145	TGTGAAACAGATCGTCAATGTATGGTACTCTGTGAATGGTGAGAGG
hsa_circRNA_100146	TAGTGCCAAGGAAAGCAGCTGGCCCTTCTCAAGACCAATTCGGCTG
hsa_circRNA_100147	TTGAGGCCAGTCTGGAGAGGTGTTGGTGAATGTTAAGGAGCACTCC
hsa_circRNA_100148	TGTCACATCCAAAAGCTTTCCAGAATGGAGATCTCCTCTCATCAGT
hsa_circRNA_100149	AGTAGCCATTTTCGAACAAATGGAGATCTCCTCTCATCAGTCTCAC
hsa_circRNA_100150	TTTCATTGTCCAAGCACCCTCAGATTTGGATCATACAGCAGATGTC
hsa_circRNA_100151	CATACCCCGGGTTACACGCATGGGGAGATACTCTGGAGGAAGCATT
hsa_circRNA_100152	GATGAATTCTTCATACCCCGGATTTGGATCATACAGCAGATGTCCA
hsa_circRNA_100153	AGGACACTAACCAAGGAAGGTGGGAGTCAATCATTTTGACAAGTCT
hsa_circRNA_100154	GGACCTCACCACGCGGAAGGTGGGAGTCAATCATTTTGACAAGTCT
hsa_circRNA_100155	ATGATGGTCCAATCACAGATTCACAGCAGGTATGAGGGAAGGAAAA
hsa_circRNA_100156	TCAGACTTGCATTACCTCAGTTATGCTGTTATTGCCTATGGCTGTG
hsa_circRNA_100157	AAAGCCACATGCTGATTCACCCCAAGAGTGGCCGTTCCTACCACGA
hsa_circRNA_100158	TGTGAGCAATGCTGGCTTCGTCATTGACTATACAGCTCCCTGCGGG
hsa_circRNA_100159	TCAAGGCTTCTTATGAAGCCCGCATGTGTGATGCCCACCTTCGAGG
hsa_circRNA_100160	CAATGCTCAAGTGGTGGTATCATGGATACAGAAATGTCTGAAGATA
hsa_circRNA_100161	ACGGCATACAAGCAGAGACATTTTAAATCCAAAGGATGTGATCAGT
hsa_circRNA_100162	TTTTGTTCTATCAGAGACATTTTAAATCCAAAGGATGTGATCAGTG
hsa_circRNA_100163	CGCCTTCACAAAATAATGCAGAGACATTTTAAATCCAAAGGATGTG
hsa_circRNA_100164	CCCAGACGAAGAAGACATTTTAAATCCAAAGGATGTGATCAGTGCC
hsa_circRNA_100165	GGAGTCAGAACCAGTACCTGTTTGAAAATGGTAGAATAGATAACAT
hsa_circRNA_100166	ATCCTCAAACTATCGAAGGTCCACAAGGCGATTACAATTTCCAGTC
hsa_circRNA_100167	TGTTCTCCAAGAACCACCTAAAGGTCCACAAGGCGATTACAATTTC
hsa_circRNA_100168	ACCTCAGCACCATACCCAGGTCCACAAGGCGATTACAATTTCCAGT
hsa_circRNA_100169	GGCGAATGAGGAAGTTTCGATGGAAAAACATAGGTTCTTAAATGTT
hsa_circRNA_100170	CACTTCTCAGGGTTCTTAAATGTTAGAAACCACAGGAATCAGTACC
hsa_circRNA_100171	ATGCAGATGGATGAGGATGATTCATGTTCATTGCTAACAAAGGAGA
hsa_circRNA_100172	TAATGTTACCCGTCGCCCTGCTAGCCATCAGACCTGCGGGCGCTTA
hsa_circRNA_100173	AATATCGATGGGAGGTGGTTGACTCAATGGTTCAGCATTTTAAAGT
hsa_circRNA_100174	AATATCGATGGTAGATTTAGACGTTACTTTACCTGGGGAAGGTGGA
hsa_circRNA_100175	AAATATTGAATTTCTGCCACTGCCTTCTACAAAGCACAACCTGTAA
hsa_circRNA_100176	ACTACCTGCAGACAGGCCTTGGTAACCCAGACATGCCTTCAGTCAG
hsa_circRNA_100177	CCTCTTCCAGGTCCCCGTCTGGGCAACTCACCGGTGCCAAGCATAG
hsa_circRNA_100178	TTATGCCCTGAAAGAACCGAAAAAGAAGAAACAACAGTTGTCTGTT
hsa_circRNA_100179	TCAGTCTGGAGTCCATGCTGCCTGATGTCATTGACGACTTCCATCT
hsa_circRNA_100180	ACAAAGATGTAATAAGCTTTCCGATTTGTTGGCACCCATCTCAGAG
hsa_circRNA_100181	GTAGTGCTCAATATGATCGCTTGCTGGAGACCTGCTCTATTGCCCT
hsa_circRNA_100182	TCTCACCCAGGTGAATCCAGTCTGGAAAAAGTGTTTGGAAGAACAA
hsa_circRNA_100183	CGACAGGTACCTACCAGTTGTGATTCCAAAGAATCCCTATCCTGCC
hsa_circRNA_100184	CATGCAGGCCCCAACAGTTGTGATTCCAAAGAATCCCTATCCTGCC
hsa_circRNA_100185	GGCACCAAAGGATTTCGGCTGAATGCGTCTTCTTGGCCCATGTTCC
hsa_circRNA_100186	GGCACCAAAGTCCTACACACCTCCAAGCAACGAGTTCAAGATCAGT
hsa_circRNA_100187	GGCACCAAAGTGATAGACTGGAGTGATGTTAGAAAACACAAATATG
hsa_circRNA_100188	ATCAAAATCTTCGAAGGAGGAAGAAGAGCGTGATTTCTCCTCCAAG
hsa_circRNA_100189	TTCAGCACAGGATTCGAGGCACAAACCCAGCAGCCTCAACCTAGTT
hsa_circRNA_100190	CCCTGGAAAGGATGACATCTGAACTGGAGAGCAGCCTAACGTCTAT
hsa_circRNA_100191	ACAGTGAAAGTGCGCCGCGTGGCTCCTCGTTTCTCCATCCCTCCCA
hsa_circRNA_100192	TATGCTTCAGCCTTGATGACGGCCATCTTCCCCCGCTCACCGAGGA
hsa_circRNA_100193	CATCAAAGAGAGTGCATCGGATGGCTTCTGGAAATCTGTGGCCACT
hsa_circRNA_100194	GCGGATTACTTCAAGCAGTGGATTAATCTGAAAAAGTTTTAGATGC
hsa_circRNA_100195	TAAAAGTCATGAAATCATCGAGTTCCCCATCCTAAAGCTAAATGGC
hsa_circRNA_100196	GGACTTAAAAGTCATTTTTAGATGCTTCTGGATGTTCAATGCTAGC
hsa_circRNA_100197	CATTCTGTACAGAGTTTTAGATGCTTCTGGATGTTCAATGCTAGCA
hsa_circRNA_100198	AGATTCATCCTCAGTTTTAGATGCTTCTGGATGTTCAATGCTAGCA
hsa_circRNA_100199	AATGACAGATGTCTTAGGAGGGAATGATTCCCCAGTAATATTCCCT
hsa_circRNA_100200	AATAAGCAAGGAGTATGACAGTAGTTTTCCAAACTGGGAATTTGCC
hsa_circRNA_100201	TATGTGACATTCTTCGAGATCTACAATGGGAAGGTTCACAGCAAGG
hsa_circRNA_100202	TGGAGGAAGGGTGCCCAAATTGCTGTCTGCTCTCTGTCCAGAAGAA
hsa_circRNA_100203	CAAAACTTAAGAAGTCATTGTGGTTACAACCAGGGATGTTCAAAAG
hsa_circRNA_100204	TATGCCTTTGAGTAAAAGCAGCTGTTAAGTATGCCCTTAGCGTAGG
hsa_circRNA_100205	TCCTTCCAAGTCACCTACTGCCACCTTCGAAAAACACGGAGAGCAC
hsa_circRNA_100206	GTCAGCTAAGAGTGATAGATTCGTGTGGCCTTTCAAATGATTGTGA
hsa_circRNA_100207	TGCTGGCCTGGATGTAGTAACTGGAGTTAGTCCCCTGCTCTTCAGG
hsa_circRNA_100208	GGCCACACAGAATCTCTACCCTTTGCCGAGGAGCTGAAGTAAACCA
hsa_circRNA_100209	GAGATCAACACCTTGTCTCTTCCACCAAAGCCACCTAAGCCAATGA
hsa_circRNA_100211	CATACCAAAGGTTCCATCTTAGCCCACATCCAGAAGCAAAAGCACT
hsa_circRNA_100212	TTCTGTATCCAAATTCAGCGTTTGTTGGAAGCACAGTCTCTGATGC
hsa_circRNA_100213	ACTACTTCAGGCACAGGTCTTCCCAAAAGTTATCTTCTGGGAAGAT
hsa_circRNA_100214	TGGTGGGAATATGAAGAAGGTGTAACATTGACAGTAGATCGCTTTG
hsa_circRNA_100215	ATTGGTGGGAATGTTTCCTTCAAGCAGGATGGTACCTTTCCACTTT
hsa_circRNA_100216	ACATTTATATGTTATCAGGACACCCCATGGGAGAGACTTCGATGAC
hsa_circRNA_100217	ATCTGACAAAGGACTCCAACAGAGCAAGATGTGTCTTGCTGAATCA
hsa_circRNA_100218	AGACGACTCATGCCCTGCAGGAGTCATTAAATCAAAACTTCATGCT
hsa_circRNA_100219	CAGACGACTCAGAGAGATTAAACAGATTCTAGAAAATGAACTTCAG
hsa_circRNA_100220	TGTACTGTTGGCAGCTATCAATGGTGTAATACCACAGGAAAATGGC
hsa_circRNA_100221	TGTACTGTTGGCATGTACTGGCATTGAAAACATTGACGAAGCTATT
hsa_circRNA_100222	TTGCCAACTTCAGTGCTCCACAGACCCCTTTGCTTCTGTTTTTGGG
hsa_circRNA_100223	CTGCCCTCTACCACCTGCCACAGACCCCTTTGCTTCTGTTTTTGGG
hsa_circRNA_100224	AGCGATTCAGGTGATCCTTTCAAGGATGATCCTTTTGGAAAAATCG
hsa_circRNA_100225	AGCGATTCAGGCCATGTTTTTGGTATACTGTGCACTGGAGAAAGAA
hsa_circRNA_100226	TTTTGTTGGCAATCTCTTCTCTGAAAGCTGAATTAACTAGTCAGGA
hsa_circRNA_100227	AGGAATCTCCAATCTCTTCTCTGAAAGCTGAATTAACTAGTCAGGA
hsa_circRNA_100228	GTTTGCAGTTCATGATACCAGTAGTCCTTTGCTAATCAGTGGAACC
hsa_circRNA_100229	AATGGATCTTACTAAGTTCTTCTGGATCTGCCTCAGTCCTGACACA
hsa_circRNA_100230	GTTGATAGTGTGGTATTCATGGGTAGTTTGAAATATCCAGATGAGA
hsa_circRNA_100231	CATTGTCAGGCTTGTGGTTACTGGGATGAGAAACCACCCTATGAAT
hsa_circRNA_100232	TTCAATGGAGGTAACCATGCCTGCTATTTTAAAGGTTGCTGGAGGA
hsa_circRNA_100233	GGCAGTTAAGGTTGCTGGAGGAGCCAGTATGAGTCAGATTTCAGAA
hsa_circRNA_100234	TTCATGGCAGTTAAGGTTTGATGCTGCCAAGTTTGTCATGAGATGG
hsa_circRNA_100235	AGTAAAAATCCATGCAACCATACAGAATTGGCCAAGTTCAAGTTGT
hsa_circRNA_100236	TTTTAAGATGCCTCTCTCTCTTATGTCCCTGATGCCAAAAATGCAC
hsa_circRNA_100237	CGGCCCACAGCCTCCGGGAGGAGTTCCTGGGACACAGCCATTGCTG
hsa_circRNA_100238	CGGCCCACAGCCTTTTATGTCACCGCGATACGCAGGCGGCCCCAGG
hsa_circRNA_100239	TGTGCGATGCACTCCGATTGTCCGTGTGGAGCCCTTGGTGACCATG
hsa_circRNA_100240	TTATACCTCAGGCTTGTGCAGACATAAGAGCCAGTTCAGTGTTTTG
hsa_circRNA_100241	TGAGTACTTGGATAGACTTATACCTCAGGGGCATAAGGAAATGGTG
hsa_circRNA_100242	TATACCTCAGGTAGTCAAGTGAAAAAATGAGCTTCATCTGTGGATT
hsa_circRNA_100243	ACAAAATTGGACTACTGCTTGCTGCAAAGGGGCATAAGGAAATGGT
hsa_circRNA_100244	ACTTCTGTGGCTGAAAGAGGTGGAGGAACTGCAATGTCTGGTGGAG
hsa_circRNA_100245	AAGGCAACAGGTGTCACAGCACGGTGGAGGAACTGCAATGTCTGGT
hsa_circRNA_100246	TCACAGCACGAAAGTTGTACAAGGGATTGATTTAAACCAAATTCGA
hsa_circRNA_100247	CTGATACATGGACCCTTTAGATCCTACAAGATCAGTGATTGTGATC
hsa_circRNA_100248	ACACACTGAGTGATCAAGTTGTTCCTGCAGCACAGTCTTCACCTAT
hsa_circRNA_100249	GACAATGATGATGTTAAAAGATCACTGAAGTTGGATGGTCTGTTAG
hsa_circRNA_100250	AAGTCCAGGATACTCAAACAGAGCTGTCAGTCAGTGCTGAATTAGT
hsa_circRNA_100251	CAGGATACTCATTCTTACCTGACCCTCGATGAACCAATGAATAACA
hsa_circRNA_100252	CAGAGAACCGGTATCTCCATGCAGTAGCTAATCCAGGGTTGATTTC
hsa_circRNA_100253	TCAACTGTCACCGGAGCCCCTGGTAGCAAATGATATCCTCAACCAC
hsa_circRNA_100254	TTATGCACAGCTTTTGTTACCTTATTGAATGGGGAACAAGCCCAGA
hsa_circRNA_100255	TTATTCTCCACCTTTTGGTGATTATGCACAGCCGTTCTTGGAACAC
hsa_circRNA_100256	TTATGCACAGGCTGCCTCTAAGAATCAAACTTCACTCTTGGGAGAA
hsa_circRNA_100257	ATCGAACTGCCAAGTTTCACAGCCGGGTGCCTCATCTCCAGACATG
hsa_circRNA_100258	GCCAGGAGTGGTATTAAAAAGTGTCAGCAAACTGCATTGAATAACA
hsa_circRNA_100259	AGTTTCACAGGAACAATGCCACACAACCAAAGAAGTCTATTAGCTT
hsa_circRNA_100260	TTTCCTGTAAAATTAGTTACAGCTCTTTTGAGGAAGCTTAAGCAGC
hsa_circRNA_100261	GGAACAGAATTTTGAGTTACAGCTCTTTTGAGGAAGCTTAAGCAGC
hsa_circRNA_100262	TGCTGTCCAGGGCACTCCACAGAAGGATGTTATTATCAAGTCAGAT
hsa_circRNA_100263	TTCCTGACAGGATCAAGCAGAACAATTCTTTAGAAGTGGCCATACA
hsa_circRNA_100264	TGTAAATATGATATCAAGTTATTCTAGTACAACCATATAAATAAAT
hsa_circRNA_100265	TGGAACTGCAAGTAGTTGAGAAATGGAGTGAAGTTTTGTAAAGTAC
hsa_circRNA_100266	ACTGCAAGTAAATATATCACTGATGTCCATTCGAATGACCTGTCTA
hsa_circRNA_100267	CTTGCTGATGATATTGATCAAATTTTCTCCGGTGGCTAAAAAGTTG
hsa_circRNA_100268	AAAGACAACAGATGAAGCTTGCAGAACACAGAGAAGTACGGCATAC
hsa_circRNA_100269	CCCCGATGCCTTCAAAATTATGACTCAAAGATATGAAGATCAATGA
hsa_circRNA_100270	CCATGACAAGATTGTGTTCAATTAGACCTTCAGGACCTCTCCAAGA
hsa_circRNA_100271	TATAGTACACTATCCAAACCAGCAGCACTAACAGGATCGGAAACTC
hsa_circRNA_100272	GTTGCTGTCATTCATGATTCCACCTTTCCACTGATAGACTCAAGTT
hsa_circRNA_100273	TTTACCAGAGTGCATGATTCCACCTTTCCACTGATAGACTCAAGTT
hsa_circRNA_100274	TGAAATCCAGAACCAGATCAATAGTAACCATCTTCGAAGAGCAGAA
hsa_circRNA_100275	TGAAATCCAGCATAAATGCAGTTCCAACTACAACGAAGATTTTGTG
hsa_circRNA_100276	AAATGAAAAAATTGTTAGAAACGGATAGTAAGTCTTTAAGATCTGT
hsa_circRNA_100277	AACAGAATAGGTGGCGACAGACAAAGTTGCAGAAAAGCTGAGCTCT
hsa_circRNA_100278	AACTCCAGACATGATTGCTTATGCCCGTATAGAGGGGGATATGATA
hsa_circRNA_100279	TCCAGACATGCTTCTCAATAGGTTTGGCATGGACAAGATCTATGAA
hsa_circRNA_100280	GAGACAAACAACATACAAATAACTGATACCGTGCTTCCAGAAGATT
hsa_circRNA_100281	ATCCTGGCAGATCACAAGGTTAGAAAAGACGTGGACTGCTCTGCGG
hsa_circRNA_100282	AGGCTAAACTAGTTTTGCTGCTAATGGGATTCAAGCGCATCCAGAA
hsa_circRNA_100283	GCTGTTGACTCACAATGATCCAAAAGCAAAACTGTTCATTGTAGAA
hsa_circRNA_100284	GATCCAAAAGGAGTTTCCAGATGTCTTGGAATGCACTGTATCTCAT
hsa_circRNA_100285	GATGTTTTGATCCGAGACCTTAATTTTGAAGTGGAACACCTACATA
hsa_circRNA_100286	TGAATCAGCGGTTGAAGAAATATGGAGATCAACACAAAACTGCTCA
hsa_circRNA_100287	AATGTTAATGGATGCCTCATTGATGGACATGAACTCCTTCAGCCCT
hsa_circRNA_100288	TGCCTATGCATTTCTATGCAGATTTTGGACCGCTGAACTTGGCAAT
hsa_circRNA_100289	ACATTATGAGGTAATCTATTTAAAGAAGACACCAGAAGAAGCCTAC
hsa_circRNA_100290	GACACTTTCATTCTCATGCTTAGGCTTGATTTCCGACTCTTTTCAC
hsa_circRNA_100291	TCTTATAGTTGTAAGCTTAGGCTTGATTTCCGACTCTTTTCACATG
hsa_circRNA_100292	TTATAGTTGTAAGGCCACGGACACAGTCATTCCCTCTTTAATGGTG
hsa_circRNA_100294	TGCGAGGAAGGGCAATCCCTACATGTGCAATAATGAGTGTGATGCG
hsa_circRNA_100295	TATATCGAAGCATGTGTTTGATGATCTCAGAGGCTCAGTATCCTTG
hsa_circRNA_100296	AAGGAAAACAAGTGTCTGCTTATGTCGGGCAAGAATATCACGGCAT
hsa_circRNA_100297	TAAGATTCAGACGTTCGGCTACTACTTAATAATGACAATCTCCTCA
hsa_circRNA_100298	GTGCTTAAGATTCAGTGCATTTGCCCAGTATAACATGGATCAGTTC
hsa_circRNA_100299	TCACTAACTGTTTCGTGCATTTGCCCAGTATAACATGGATCAGTTC
hsa_circRNA_100300	CCACTTTTAGGTCTTGGGCTTGCCTTCAACTTGAATCCAGCTCTGA
hsa_circRNA_100301	ATGAGCGGTGAGATGCCATCTTTTCTGAAAACGCCAATGGATCTGA
hsa_circRNA_100302	ATGAGCGGTGGTGGCACTGGTACCCGGGTGATTTGCTCAGATTGTT
hsa_circRNA_100303	ATGGCAGAATTCATAGCATCATGGTCCACCATCAGGAACAAACTCA
hsa_circRNA_100304	TTCATGCAAGGGTTTGAAAAACAAACCGAAAAAGATGGGCCACATA
hsa_circRNA_100305	CTAAAAGATGGGGAAACTCGAACTATCTACCAGTTTCATTACAAGA
hsa_circRNA_100306	ATAAAGATTGGTGATTTTCGATACACACCATCCATGCTAAAGGAGC
hsa_circRNA_100307	TACAGTCACGTTACTACAGGTATGGCATCACAGCTGCAAGTGTTTT
hsa_circRNA_100308	AATATGCCACAAGTCTGTGCTGGATGCCCTGGAGGAACAAGGAGGC
hsa_circRNA_100309	TTGGAACACAAAGAACATAGTTGGTGTAATACGGTGCCCAGTATGC
hsa_circRNA_100310	CTGGGACACCTGAGGGAAAGAACTAGAGAGAGACACAAGTCACCCC
hsa_circRNA_100311	CCTAACATATTTGGGAAGAGGAAGAACGTCTGAGAAATAAAATTCG
hsa_circRNA_100312	TTCCTTGGGCAATGGTGAATTTGAAAAGGGAAGAGGAAGAACGTCT
hsa_circRNA_100313	TATCAGGAGAGGAGGAAGTTCACAAATGGGTGCTACCATAGTAGAT
hsa_circRNA_100314	ATTATTTGAACCCCAGAACAGGGCGCTGGGGTCAGTTGGAGTAGGG
hsa_circRNA_100315	TAGATATGGACAAGGAAAGGAGATGTGGCATTACTGAACTGTACAG
hsa_circRNA_100316	ACACATAGCACTTCGAAAGGAGATGTGGCATTACTGAACTGTACAG
hsa_circRNA_100317	ATCTACAAGCGGAGATTATTTTGCAGAGGATGATGGGGAGATGGTA
hsa_circRNA_100318	TGAAACGTAATGTCAACAAGAAATTCCCAAAACACCAGACCATGCC
hsa_circRNA_100319	ATTGTCTTCCAATGAGCCCATTCCAGATGATGGGATTTATTGGCAG
hsa_circRNA_100320	TCTTACCAAGGCTACCATCAATATTGTTTTTGATCGAGTTGGGAAA
hsa_circRNA_100322	CTTGTCAGAGGGATTCACCTACGCTCTTACCAGCTGGAGGGAGTAA
hsa_circRNA_100323	CAGAAAGAAGGTAGAGTGGAACCCCCAGCTATTAGAGGTCCCACCC
hsa_circRNA_100324	TCTTACCAAGGATGGCAATGGCACGGAGAACAATGTTCCAGAAGGG
hsa_circRNA_100326	CACTAGTGGCGTTTATCAGGGTGTGGCACATTGGTTGACCTTTGCC
hsa_circRNA_100327	ATGAACTGCCCTGCACACTGGTGTGGCACATTGGTTGACCTTTGCC
hsa_circRNA_100328	AGACATATAGGTGCTGTGAGGAGCAAAGGCCCTGTTGTCCAGTACA
hsa_circRNA_100329	CAACCCTGATGTCCAAGTGTGCCTGCCATCAACTAACTATCCAGGC
hsa_circRNA_100330	CCAAACAACGGACTGACCACTGAGCAGATGCTGAGAAAAGACCAGA
hsa_circRNA_100331	TAACAGTTGCTGCCGCCGGAAGTACAGCTTTGCTTGTGCCATCTGC
hsa_circRNA_100332	GTATTTAAGAAGATTCCCTAACCTCAACCAGAACCCTCGGACTTTG
hsa_circRNA_100333	ATGGAGACTGATGACCAGTGCTGCAGAGCTTCAAGATAATGGATTA
hsa_circRNA_100334	TAACTACAAGTGAAGCCTTCTCCTTCCAAAAAGTTTCGGTCTGGCT
hsa_circRNA_100335	AATGAGGATGAGCTTGGAAGCTCGAAGTCTGGCTGTGGCCATGGGA
hsa_circRNA_100336	TCATAGTCCCTATGAATCTACTACTGGCAATCCTTTGGTCCAGCAA
hsa_circRNA_100337	CCTGAGTCTTCAATGAAAGCTGGCAATCCTTTGGTCCAGCAAGGTG
hsa_circRNA_100338	AAACATGTGGAGCAGAATGGTGAGAAGTTTGTGGAACCACGTGAAT
hsa_circRNA_100339	TTGCTGTTACCTACTTCTTTCATCAGGAACCACGTGAATGTTGAGG
hsa_circRNA_100340	TACGAACAAAGAAAAATGGTCATGGAACCACGTGAATGTTGAGGGG
hsa_circRNA_100341	TTGCATACAGTGGATATCAAAGTATTGCAGAGTGCCTTAGCAGCCA
hsa_circRNA_100342	AACGTGCACGGGAGTGGGTCCTGAAGAGCAGCATCCTCATTGCCAT
hsa_circRNA_100343	AACGTGCACGTTCATGGAATGTCTGATGATTGGTCGGGATCTCGTA
hsa_circRNA_100344	AACGTGCACGGTATCCTACAGCTTCTTCAGTCAAGAACATCCCGAA
hsa_circRNA_100345	TGGCCACTGCGTTGCTACAACTATCTGTATAGGATGAAAGCTCTGG
hsa_circRNA_100346	GCACGGCCAGATTTGAAGAACCCAAGTGATTCAGCAGTGCACAGCC
hsa_circRNA_100347	CCTTATTCTGCCACAAGTATATGGTTATGATGACTTGCAGATGCTT
hsa_circRNA_100348	TTGTTCTGAGAATCCAGGAGTCCTCCAGCTGAGAACGAGGTGTCCA
hsa_circRNA_100349	GTGGAGAACGCACTGCTCCGTGTGGAGATGGCGCCCTCTTTGACAA
hsa_circRNA_100350	CCTAGAGAAGCCTCTGTGTCCAGATGTTTGACTGGTTTGACTACCA
hsa_circRNA_100351	AATGCAGAAATGAATGATCTTTGCTGAGTGTTCCCCCAACACTTGC
hsa_circRNA_100352	ATAATAAAAGTAAACGGAGTTCCCTCTCGAAGTCCAAGATTAGTTG
hsa_circRNA_100353	AGCAAGAGAATAATAAAAGGCTCCCAGCCAACCTCTGATAAACCCT
hsa_circRNA_100354	TATTCCAGATGGCCAAGCATGGGGATCAGCACGAGGGTCAGCACTA
hsa_circRNA_100355	TATTCCAGATGGTGAAGACATTCAGTGAAGCTTGCCTGATGGTAAG
hsa_circRNA_100356	TTCTGTCCCAGAACTCCAGGCCAGTCTGCCATCCATCCAGGAAGAA
hsa_circRNA_100357	CTGAGGACAATTCCAAGATGAGATGGGATTCTCCAACATGGAAGAT
hsa_circRNA_100358	GAAGAAGGAGAATGGAACAAAAGTGGGACTTTTAAAATGTTGCCCT
hsa_circRNA_100359	CACTGGACAGGTTCATGCTGAATACTCTAGATTTGTGAATCAGATT
hsa_circRNA_100360	CACTGGACAGTCACCCCAAACCAGAAGGCCTGGCTGCTGCCAAGAA
hsa_circRNA_100361	CCAGTCAGGGGGATCGTCCATTATATCTTCATGTTCAGGGCCAGAC
hsa_circRNA_100362	AATCGCATTGCTAGACTGACATTGAGATTACACGAGAGGAGGACTT
hsa_circRNA_100363	AAGAGTGGAAAAGACTATTGCAGATATCATCCGAACATGTTTGGGA
hsa_circRNA_100364	GACCACATCAGTAATTATTCTTGACTATTGCAGATATCATCCGAAC
hsa_circRNA_100365	TCCAACACGGAGATCCCATGGACCTGATGCCAAGCTGCTGGCTGGT
hsa_circRNA_100366	AAGACCGCCCAGCGTCGAAGCCTGTCTAGCAGTCCAGAGGAGATGT
hsa_circRNA_100367	GCCCAGCGTCTCCTTCAGTGAATCTACAGACCTATTTTCTCAGGAG
hsa_circRNA_100368	ATGTAGCTGTGATGCAGTTGCGGAGGACTGGGGTTCAGACTTTCCG
hsa_circRNA_100369	ATCTGGCGCATGAATGTGTGTTAACAGGGCACAACCATTATGTGAT
hsa_circRNA_100370	CTATCTACAGACACGTTGGTCGTCATTGCCTCCGAGCCCACTTTAG
hsa_circRNA_100371	TTGAGTGCAGACACGTTGGTCGTCATTGCCTCCGAGCCCACTTTAG
hsa_circRNA_100372	TGGAATGGGATCCGACACTTGACACGTTGGTCGTCATTGCCTCCGA
hsa_circRNA_100373	TCAGCATGTTCCTATTCTGCTCTCTTTGCTGAACTCGGTTATTTCA
hsa_circRNA_100374	TGTCGGTTCAGATATTCTGCTCTCTTTGCTGAACTCGGTTATTTCA
hsa_circRNA_100375	TTTGTCTCCCATTCCCGTCTTCCGTGTGTGCTAAGATCGTGCAGCT
hsa_circRNA_100376	TGATCATCCCTAGAGGTGCAGATAATCTGGTATTAAGGGACATCAG
hsa_circRNA_100377	TTGGTTTCTACACCAGATACTGGGCTAACCTAAAGCTGTGGTTCAA
hsa_circRNA_100378	AGGAAAAACTCTAAACGGGATTACACTGGTGACAGCTGGAGTATCA
hsa_circRNA_100379	TCTGGATCTCACCAGTGACAGCTGGAGTATCAGCCTTGGAAGTATA
hsa_circRNA_100380	GCCAATTTACGTGTCATTATGGAACTACTTATGAGGAAGAAGAGAA
hsa_circRNA_100381	GAACTACTTATGAGGTTAATACAATCTGTTGGAATGACACTGGAGA
hsa_circRNA_100382	ATCCGAGCTGACGCTCTGCTGTTGCCCGTATTCAGGAGTTCTTCAG
hsa_circRNA_100383	ATGCTAACCCTCGGGGTCATTGCCATCGACCGTCGTCCAGCATGCT
hsa_circRNA_100384	ATCAATTGGGAGGTTGTTGAGGCATCTTCATTAAGCTGGAGTACCA
hsa_circRNA_100385	GGACAGCGTCTCCGTACAGATGACCAGCTGAACTCAGAAGAAAAAA
hsa_circRNA_100386	CTAACGGAAGACACTGAAAAGATGACCAGCTGAACTCAGAAGAAAA
hsa_circRNA_100387	TGCTTGCACAGCAGAGGCCTTCGAGGAAGAGGCCCACCTCCTTCAT
hsa_circRNA_100388	TACTTTCAGCCTCACCTTCAAGGAGTCTGTAACAGACTATACTACA
hsa_circRNA_100389	ACTCCTACAGCATCACTATCAGGAGTCTGTAACAGACTATACTACA
hsa_circRNA_100390	TCTGCAGCAGGAGCTGGTACATACACTACCTCTTCTTTGAGCACAA
hsa_circRNA_100391	GTCCCTTCCGCTCAAATCCCAGCCTTCTATATGGACACAAGTCATT
hsa_circRNA_100393	AAGTCTCTACAGTTAACTGGCAAAGAAGGATCAGCGGCAAACTGAA
hsa_circRNA_100394	TAACTTTCAAGAGGTGTACCAACATTCGACCAGGAGAGACTGGAAT
hsa_circRNA_100395	CCGTAGTGGATTGGTGGTTGGTGCAGTGGAGATGCCATTTCCAGTG
hsa_circRNA_100396	ACCAGATGGGATCACTGTGTCCACTACTATGATCTTCGTAACACTA
hsa_circRNA_100397	GGCTGTGCAGTGAAGCTGTGGTCTACCAATCTAGACAACTCAGTGG
hsa_circRNA_100398	GGCTGTGCAGTATTGAATTTGACCGGGATTGTGACTATTTTGCGAT
hsa_circRNA_100399	TAGTCTCTAGACAAAGAAACAGCCTTGGTATAATAGCACGTTAGCA
hsa_circRNA_100400	TTCCAGTATAGTCTCTAGCAACTGGAACAGATCCAGAAGGAGCTAA
hsa_circRNA_100401	TCAGTGGCAGTTCTCAGCAACTGGAACAGATCCAGAAGGAGCTAAG
hsa_circRNA_100402	GAAGAAACAACTGGAAGCATGAATGAACTCATTCTTAAACAGAAGC
hsa_circRNA_100403	CAACTGGAAGCACCCCATCTGCTTTGATATGATTGAAGAAGCATAC
hsa_circRNA_100404	CTAATTTCTTGGCCCCATCTGCTTTGATATGATTGAAGAAGCATAC
hsa_circRNA_100405	ACTAAACTGGATGTGAAAGGACCACCCACCCACCGTCTGTCTTGTG
hsa_circRNA_100406	TTCCTAACTGTAGGAACTGTGGAAGGTGCATCAGTGAAGAAATGGA
hsa_circRNA_100407	ATCACTAAAGAAGCTTTGCATCGTCCCTATGGTTGTGATGTTGAAC
hsa_circRNA_100409	ATTCGAGCAGGGATTTGAGAGCACCTCCAGAACAAGGAAAGATTTT
hsa_circRNA_100410	GTTTGCACAGATTCGTTTTGTAATGAAGGCCCACTCATTTGTCAGA
hsa_circRNA_100411	CTTACAAGGACTTTCTCTGGGTGTGCTGATTCTCTTCCTTACTTTT
hsa_circRNA_100412	GTGCTCTTCATGTTCTTTGGAAGTGTGCTGATTCTCTTCCTTACTT
hsa_circRNA_100413	GGCTGCTTAAACTGCTGCTGTATTTAAACTTGAAACAGATAGAAGT
hsa_circRNA_100414	ATGACCAGTGGACATGAAAGATCAGATGTCAACTTCATCTGTGCAG
hsa_circRNA_100415	TTCATTACAAGTACTCGGCAAGTTGTCAGGAGAGGTACAGAAAGCA
hsa_circRNA_100416	GCTGTACAATCATCCTGGCCACTGCAGGAACCCACTTCAATACTCA
hsa_circRNA_100417	TTGGCAGTACACGGATTAAACTGCAAATATCTCATGAAGCTGCTGC
hsa_circRNA_100418	AATTCATGCATCTTCAAATGTCAACAAGCAAGAGCTGCAGCCCGAT
hsa_circRNA_100419	AGAAGGACAGAGTTCAGCAAGACCAGCAGATTGGAAGTATCAAAGT
hsa_circRNA_100420	ACTACTGCTGCATTCCTACTTCATTGCCCCTGATGTAACTGGACTC
hsa_circRNA_100421	CAAATTAAGCACTTTACCTTCCCTGGTTTGAAGTGTATTACAAGCT
hsa_circRNA_100422	AATTTGAGTGTGTTACCTTCCCTGGTTTGAAGTGTATTACAAGCTT
hsa_circRNA_100423	CCTTCAGATCACTATTCAGAAGAACATTTTAAGAAGCAAAAGAGGC
hsa_circRNA_100424	TCACTACCGGACCCAGAGTCCCAGAGAAAGAGGACAGTGCAGAATG
hsa_circRNA_100425	AACCTCTCAGGGTGCAGCCAAAGTCCTGATCTTTCCCGTGGTACAG
hsa_circRNA_100426	GCAAAGTCAGATTAAAGTATGGACAGCCAACCCCCAACAATTTGTA
hsa_circRNA_100427	ATCATTCCAGGCGTTGACCCGGACGACACCTATAATGAGACCCCCT
hsa_circRNA_100428	TCCGTAAATTGTGTTTGCAGAAGCCAAACCTGACCACAGACACTAA
hsa_circRNA_100429	CAGCCTAAGGGATTGGCAGCCACCATTTGCATGTGATGTTGATAAA
hsa_circRNA_100430	TATCAACAGTGCTTATACCTCCAAGATTCTGGTCTGCTCATGTCTG
hsa_circRNA_100431	CGGCACATGGAGATTGATGATTACAGTTTAAAGACAATTTCTGTGA
hsa_circRNA_100432	AAGGAACTCTATGGAAGCCAAAGATGTCAAAGGATGTCCATGAGGA
hsa_circRNA_100433	ATTCAGCCCATTCCCTGCAAACCAGGATGTCCATGAGGAGCCCCAT
hsa_circRNA_100434	TGCAAACCAGGGACCCAAGAGAGCCTAGCAGAGAAGGAGCTCCAGC
hsa_circRNA_100435	TCTCTTACAGGCCAACTGAGCTGCATTTCCTTCCCACCTAAGGAAG
hsa_circRNA_100436	ATGACCCAGTGCCTGCAGGAGGAGCGCTACAGGTCGATAAGGGAGA
hsa_circRNA_100437	CCTTATTGATGTGATGAAGACATATCACATGTACAATGCCGACAGC
hsa_circRNA_100438	ATTTAACCGCTCTCTGCCTCCCAGAGGACTCAGGAGAGTGCAGCTT
hsa_circRNA_100439	GAGGAAGAGGCACTTCTCTATGCCACCATCTTCGGGAATGTGACGA
hsa_circRNA_100440	ATGATTGGCTGGCATCAGCAGCCTGTTCAGCTCTCTAAAAGTTGTC
hsa_circRNA_100441	ATCTCAGGAGAATGGCTTATTCAGAAGAGCATAAAGGTATGCCCTG
hsa_circRNA_100442	GTACATTACAGTGATGGAATGGGGAGAAGATATTAAAGCAGTTTCA
hsa_circRNA_100443	TTTGAGAAAGCTCCCAATATGGAACATGTACTAGCAGTTGCCAATG
hsa_circRNA_100444	TCACATACAGATGCCACTTCAAATGAACAACAAGAGCTTTTCTGTC
hsa_circRNA_100445	TTTTACAAGAGCAAGGTTGGACTAGATTTCTCCCCCAGATTTGCTG
hsa_circRNA_100446	AAACATACAACTTGGAACTGCAGTTGGCTTTTTGCTACCACCAGTT
hsa_circRNA_100447	GAGAGAAGTCCCTTCAATACCCCAGGTCCCAAACTACAGGCTGTCG
hsa_circRNA_100448	TCCTGGGCATATATAATCACACAGGGACCCAGTTCTTTGAAATTAG
hsa_circRNA_100449	TGATTGACAAGGCTTCTCCAGTGACAGTGATCTGGTATCTCTTACT
hsa_circRNA_100450	GATTGACAAGGAGAGTCAAGCCCTACCCGTCGAGAAGCTGTGAAGA
hsa_circRNA_100451	CATGCGGAAGGTTTTACTTGTAATGGACACAAGGACAGAACAGACT
hsa_circRNA_100452	CATTCAACAGGACACATTCAGCTAACGTATTTTAGCAGGTGGAGTG
hsa_circRNA_100453	ATCCTCTCTGGACAATCATGGAAACTGTGTACACCTTGGCATTTTC
hsa_circRNA_100454	ATGGCTTCAGCAAGAGGCCACAAGCTATCTTCCAGAGGGCCACACT
hsa_circRNA_100455	GCTGCGAGAGCTATCTTCCAGAGGGCCACACTGGGCATGGACACCC
hsa_circRNA_100456	ATTGGATTTGGTGACTACGTTGCAGGATTTGGAAACATCTCACCAC
hsa_circRNA_100457	GTTAGGCTAGATATTTATTGATAGAGATCCAGCAGCATTTGCACCC
hsa_circRNA_100458	AGCACTGGCAGAATCAAAGAATCTTCAGGATGGCAGCAAGTGTTTA
hsa_circRNA_100459	AAGAACAGTAAGAATCCTGAGGTTGGCTTGAAGCCTGTGTGGTATA
hsa_circRNA_100460	TGGTTCCTTAAATGTCGAAGAAGGGAAGAAGAAGGAAATACTTGCA
hsa_circRNA_100461	AACAATAGAGCTCGACCTTATCTCTTTAAGTGGGCAGACCAACATC
hsa_circRNA_100462	ATCATATGGCAAGTTGATCCGGTATCTGATGTGTAGCCATGCAGAA
hsa_circRNA_100463	CGGCAATTCAAGATATTTTCTGATTTCCGCCAGTTCCTTTATAGTT
hsa_circRNA_100464	CAGAGAAGAGCAGCCAGTTCCTTTATAGTTTTGTTCAGAAAAACAT
hsa_circRNA_100465	TTTTCTAAAGCCAGTTCCTTTATAGTTTTGTTCAGAAAAACATATG
hsa_circRNA_100466	GCCAGCTCTGGTTGTAGAAGGAACGCCTCTTATTGATGGAAGAAGA
hsa_circRNA_100467	AAATTCACAGGAAACAGTGAACAGAGTATCTGTCAGGCAAGAGCTG
hsa_circRNA_100468	ACCTCTCAGGGGACTTGCTGGTGATGACCAGATCCTGGAATGGTGT
hsa_circRNA_100469	TCTGTGTATGCATCTACACGCCATTCACTGAGGACACACCCTCGGT
hsa_circRNA_100470	TCTGTGTATGTTCATCCATGGCTGGTTGATCATGTCTTCACTGATG
hsa_circRNA_100471	AAACTTCAAGGTTCAGTCCTCAGTGGCTGTAGGAACTCCAGATTAT
hsa_circRNA_100472	AGAGCTGCTCAGTCTGGCATGCAGAGGCAGAAGAGGCCTGGACCTT
hsa_circRNA_100473	TGAAAGTCACAGCTCCTGAGGTGACCATCCTGGAGCCCCTGCAGGA
hsa_circRNA_100474	GGTACAGAAGGTGTTACTTGATTGGGCAAGACAATCATTGGTTGCA
hsa_circRNA_100475	GGCATGACCAGAGGACTGGAATGAAATTGACCCCATTAAAAAGAAA
hsa_circRNA_100476	CCATCTCCAGGAAGATTTCGATGTCGATCATTTTGTGTCTGACTGT
hsa_circRNA_100477	CCATCTCCAGAGCCTTAGATCGTCTGTCAGTGAAGGAATTCGGGCA
hsa_circRNA_100478	GTTTGCACAGAGTCAGATGGAGTTCAGTATCTCCGCCCTATCCATC
hsa_circRNA_100479	AATGCTTCAGAGTCATCCTTTTTGAACTTCCATGACTCAGACTGCG
hsa_circRNA_100480	TGAAGTACAACCAGCATATGCTACAAGGCCATGGTTGCTTGTTATC
hsa_circRNA_100481	ATTACTACAGCATTTCAGCAGGAACTTGATGCAAGGCATGACAAAT
hsa_circRNA_100482	GAATTCCGAGTACAAGGCGAGTGGATAATTCCAACACAAGACTGGC
hsa_circRNA_100483	AATTCTGGGAGAAAAACTACAACTCGGGGACCTGCTTCACAAGTTA
hsa_circRNA_100484	ATTTAGCAAGACGGATGTCTTAAAATGGGATCTCATCGTCTGCGCA
hsa_circRNA_100485	AACGGGAAGTGAGAGGGACACAACCAAATCATAACATATAGCAGAC
hsa_circRNA_100486	GAAAGATTCAGTGGGACACAACCAAATCATAACATATAGCAGACCA
hsa_circRNA_100487	TCAGTGCAGTGAAGGGACACAACCAAATCATAACATATAGCAGACC
hsa_circRNA_100488	CTGCTTCAGTGCAGTGAAGAGAGATGCAGGTCAGCTCCTCCAGTAC
hsa_circRNA_100489	CGCAGTCTGCTTCAGTGCAGTGAAGATAACTGTTCCCAGGAAAAAA
hsa_circRNA_100490	TCTACAATCAGCTAGGGACTACTTAATAGAGAGATGCAGGTCAGCT
hsa_circRNA_100491	ACCAATACACCATGTGAGTCAGGATCTGGAAGCCTCGTCATGTTCT
hsa_circRNA_100492	ACCCCGCCTCACCAATACACAGAGATGCAGGTCAGCTCCTCCAGTA
hsa_circRNA_100493	AGAGTCATTACAATCAGTTGGCCTTATTTCCTCAGTGGAAATCTAC
hsa_circRNA_100494	ATCTTACCAGAGATCAGTTGGCCTTATTTCCTCAGTGGAAATCTAC
hsa_circRNA_100496	CAGGGTCAAGGTGACCTCAAAGCAGAAGCTCTGAATTCACCTCTCA
hsa_circRNA_100497	CGGGCGAACCTGCTATGTTTTCAGCTATAACACGGATTCCCGCCAG
hsa_circRNA_100498	TGTACCACTACTCCACCTCAGTTTTCAGCTATAACACGGATTCCCG
hsa_circRNA_100499	AACCACTCTGGAATACTTGCTGGCTGGGGCAGATATCATTGAAACA
hsa_circRNA_100500	ATCATATCAGCATTGGATTAAATTGTGCTTTGGGTGCAGCTGAAAT
hsa_circRNA_100501	TGTCCAGAAGCAAGATCAACTTTATACCTGGGCTGCAGTTAGTCAA
hsa_circRNA_100502	CCTCAATGGGGATGACGTAGCTTTGCCAAAGACTTAGAAGCTAAGC
hsa_circRNA_100503	TGATAAAAAGCTGTTTTTCCATTTGTCGAGAGAGCGGGTGTTCTCT
hsa_circRNA_100504	AAAGATTGTGTACCGTGATCTCAAGGCTGAGTCATCACTAGAGAGT
hsa_circRNA_100505	TTTTGTGATGGAATATGTTAATGGGGGCGAGGCTGAGTCATCACTA
hsa_circRNA_100506	CATATCCCAGTATTTGATTTTCATCAAGCAGCTGATGGTATCCAGG
hsa_circRNA_100507	ACCCATACCAGGACCCTGCTTTCTCGGCTGTGATTCACGACAAACT
hsa_circRNA_100508	GCCGCCTCCTTCTTTGCACGGACCCTGCTTTCTCGGCTGTGATTCA
hsa_circRNA_100509	AGCCATACAGGATGCTGATATGCTAACTGGTGATGAGCAAGTATGG
hsa_circRNA_100510	AGCCATACAGCTCACCATCTGCTACCTGGATATGCTGATGACCAGT
hsa_circRNA_100511	CATGGAGCCATACAGGTGATCTGCAACTCTTTCACCATCTGTAATG
hsa_circRNA_100512	CAAACCCAGGACAAGGTGATCTGCAACTCTTTCACCATCTGTAATG
hsa_circRNA_100513	GATACCACCAGACATGGAAGGTCTTTAATGTAACTTTAAATGGTTC
hsa_circRNA_100514	CACATCAAGAGACTTTTTTCAGGAGATATTGCACCTTTAATGCAAG
hsa_circRNA_100515	TGCAACACATCAAGAATAGCAGAATCCTATTTCCAGGAGGAGGACT
hsa_circRNA_100516	TTTCGATTAGGTGTATGGTTGAAGCCTGGAATTTTTTGCGGCAACA
hsa_circRNA_100517	AGAAATCTAAGAACTCGGTTGCCTTTGAGGATGTGGCTGTGAACTT
hsa_circRNA_100518	AGTTTGCAGGCTAAAGAAGTAAACAGGTCATGGCACGTTTAACAAA
hsa_circRNA_100519	TGAAAATAGCGAGACAGGTACCAGCAACTAAGGTTTCAGAGCTGAA
hsa_circRNA_100521	AAGGCTTCCACCAGCAAGCTTATTGCAGGAGTGACCAGGACACTAC
hsa_circRNA_100522	CAGGCCACGTGGGCTCAGCTTATTGCAGGAGTGACCAGGACACTAC
hsa_circRNA_100523	GTTGCTGACACTAGTCTTATTGCAGGAGTGACCAGGACACTACCTC
hsa_circRNA_100524	TCCAGGGACACACGGACTTATTGCAGGAGTGACCAGGACACTACCT
hsa_circRNA_100525	TGACACTAGTGATTCTAAACTGCCTTCCTCGGTTCGCAGTACACTT
hsa_circRNA_100526	CCACCAGCAAGTACGTAGAGAAATCGACACTCTTAATGAACGTTTA
hsa_circRNA_100527	CGTGGGCTCAGTACGTAGAGAAATCGACACTCTTAATGAACGTTTA
hsa_circRNA_100528	GCCACGTGGGCTCAGATTGTCTCCAGCTTTAAGACCACGACATCGA
hsa_circRNA_100529	GTTGCTGACACTAGTATTGTCTCCAGCTTTAAGACCACGACATCGA
hsa_circRNA_100530	CCAGGGACACACGGAATTGTCTCCAGCTTTAAGACCACGACATCGA
hsa_circRNA_100531	TGACACTAGTTAAATTCTATCAAATTTCATCCCTCAGAGCAGTTGG
hsa_circRNA_100532	CGTGCAGATGGGCGGGACGATCATTGGCAGTGCGCGGTGCCAGGCC
hsa_circRNA_100533	ACACTATCACCGACCGTTCTCCCGGGGAAGTACTTGGAAGAGATCG
hsa_circRNA_100534	CTGATGTTGGGTTCTTCACGTACGGTAATTTTCCATTAGAACAGCA
hsa_circRNA_100536	GGATTTGCAAGGAATGTATCCTGTCAGGTATAATGTCAGTGAATGG
hsa_circRNA_100537	CCTGGCATCTAGAATGTATCCTGTCAGGTATAATGTCAGTGAATGG
hsa_circRNA_100538	CACCTGGAAGGTTACTCTGGCCAGGACTTCGACTGGGCAGATTATC
hsa_circRNA_100539	CACCTGGAAGAAATCTATCCTTTGAAGATGGCCTCTGAATGGAAAT
hsa_circRNA_100540	TAATGTGGCTTCACCTGGAAGCAATCAAAGAGAAGTACACAGACTG
hsa_circRNA_100541	TAAAAATGGAGTCAGCCTCACTCCTCCCAAAGCAATCAAAGAGAAG
hsa_circRNA_100542	TTACATCTCTCCTGCGTCGGTGACTAAGCAATCAAAGAGAAGTACA
hsa_circRNA_100543	CAATGGAAGTGTTTAAGCAATCAAAGAGAAGTACACAGACTGGACA
hsa_circRNA_100544	TACAGAATGGACCCACCTTCAGCAATCAAAGAGAAGTACACAGACT
hsa_circRNA_100545	CCGCCGGACGAAGAAGGCTCAAGCTTGGAGGAAACTGGCTTTAACT
hsa_circRNA_100546	TTGAAATTATCTCTGGTGCTGCAGCTCTTCACCAGGAGACTAAAGT
hsa_circRNA_100547	GGATTTCAGATTTCATGCGCATTCTACATTCTAAAGGGGAGCTCAG
hsa_circRNA_100548	ATAGTTCCTAGACAAAGGCGCATTCTACATTCTAAAGGGGAGCTCA
hsa_circRNA_100549	ATTCTACACCAACCCCATCATGTACAAAATCATCAGTTGATCATGG
hsa_circRNA_100550	ACATGTTCAGTTGATCATGGCCTTGCCAGGTTGGTGACAGTATATT
hsa_circRNA_100551	ATATGGACCCAAATCAGAAGGGGTTTCTAGAGTTGATCATGGCCTT
hsa_circRNA_100552	TGGCCTGCAAGGGAAGCTTGTGGGCTGTGCCATCATCCATGTCAAT
hsa_circRNA_100553	CACGCTTACGGGATGATCCACCAACACATTCTCAGCCAGACAGTGA
hsa_circRNA_100554	TCACCTCCAGAGGAATTAAGGAATTTGCAAGAGCAAATGAAGGCCT
hsa_circRNA_100555	TCATGCACGGGACCTGCCCGGAGACTTCAGGTGGATCCATAAAGAA
hsa_circRNA_100556	AACCCAATGAATTTATCATGTGGATCCATAAAGAACCCAGCCAACC
hsa_circRNA_100557	CTACCATGATAAAGTGAAGCCAAGAAAGCAATGAAGTTGTGAGGAG
hsa_circRNA_100558	TGTTGGAGAGGATATGGAATATTATCTTGTAAAATGGAAAGGATGG
hsa_circRNA_100559	CGTATTTTTTGCCAAGGGTTTGTGTTTAGTGAATCAGAGGGATCTG
hsa_circRNA_100560	TTTAAGATACTGTAAGGGTTTGTGTTTAGTGAATCAGAGGGATCTG
hsa_circRNA_100561	TGCTCAGGAATGAGGTTTGTGTTTAGTGAATCAGAGGGATCTGCAT
hsa_circRNA_100562	TTCTGCCCCCAGAACTAGTTACCTTATCCCATATCACACAACTGGT
hsa_circRNA_100563	TGGTTCTCAGGATAAAATGGACCAGTTGCTACAGATGCTGCAAAGT
hsa_circRNA_100564	GCTACAACTCAGGTATTTATAACAGCAATGATGTAGCAGTATCGTT
hsa_circRNA_100565	GCTCACACCAATCCCCTGTAAGCAGCTTACAGATTCGCTATGATCA
hsa_circRNA_100566	ACATCCTGAAGAAATACCACCAGAATTCCCTGACCAGGAGCGCACC
hsa_circRNA_100568	CATCCAGCACATTCACGATTTGCCTGAACATCATTATGAAACACTT
hsa_circRNA_100569	GAGACTTGAAAGGTCTGTATGAGGACATTAGAAAGATACCCTATAT
hsa_circRNA_100570	ATAACAACTCCCGGTTTCATCACACAACCCCAGACAGTAAAACACA
hsa_circRNA_100571	TGTTTGCCTGTCAGCAGGTCTCTGTTCTAGGATGTCCCGACCCAGT
hsa_circRNA_100572	AGGAAGATATAGAATCACCTTGGGATTCTGAGGCTTTCTGGCAAAC
hsa_circRNA_100573	TACTGGCCAGCCTTCACTTAACTTAAGGGACCTTGGATTATCTGAA
hsa_circRNA_100574	TGTCTACTTGGTTGTTAAAAAAGCAGACATGATCAACAAAAATATG
hsa_circRNA_100575	CTAAAATCATATATTAATATGATGGATATCCTTACAACACCATCAA
hsa_circRNA_100576	AAAGAAGATCCTGTATGCCACATCAGGAAAGTGATGAAGCATTGGG
hsa_circRNA_100577	TACTAGGCAGGGCCCATGGAAAGTGATGAAGCATTGGGCCCAACAA
hsa_circRNA_100578	ATTGATGATACAAAGAGAGCTGGAATGAAAGGTCCTGCGGTAGACT
hsa_circRNA_100579	GAAAGAAAAGGGACCAGTTACTCTCCACAAGAAAATTCACACAACC
hsa_circRNA_100580	AGAAGAGCATGGATCAAGACTTCTGGTGCCCAGGTTTTGTAATCAA
hsa_circRNA_100582	CCAGTGGTCATGATGAAAATGTTTTCAGTTTAAATTCTCAACTGGC
hsa_circRNA_100583	ACAGATAAGGGTTTAAATGTGATACTGGTGTAGATCTCCTTGTTCT
hsa_circRNA_100584	ACCTGAACTGATGCCAACACTATTTGTGGAGTCAGTTTTGGAAGTG
hsa_circRNA_100585	CTCAAGTATACAATTAAATGCATCCTCCAGGACAAATAGCAAGGAA
hsa_circRNA_100587	TGCCATCGTCACCCTGCATCCTCCAGGACAAATAGCAAGGAAATAC
hsa_circRNA_100588	CTGCTGAGAGGGCTTAGGAACCAAGGAGGGTGTCATCATTGAGATC
hsa_circRNA_100589	GGAATTATTCATCGGCTTCTTGGTGAATTTTTGGATGAAGCCATTA
hsa_circRNA_100590	GGTTCAAATTACAGGAGATGGAATAAACTGAGACTGCAGGACAAAG
hsa_circRNA_100591	ATTATCACAGATTGTTTGAGGGACGTTCATCAAGGAAACCGGAGAA
hsa_circRNA_100593	GTTGTATAAATGTACAGTAACTGGTATGAACCCTCTGTCTCCTTAT
hsa_circRNA_100594	GTATAAATGTACAGGATACAGATGAGTTTATTTTACCTACCGGAGC
hsa_circRNA_100595	CAAAACCATTGAGCAGTGAGGAGAATGAATACCTTCCAAGACCAGA
hsa_circRNA_100597	ATGTTTTTAAATAATCCCGTGACGACAGCATGTACGATCCCTGAAT
hsa_circRNA_100598	TGCAAAACAGTGGCTGTTGCAGATTGGAAAGAAGACTGATGAAGAA
hsa_circRNA_100599	AACAGTGGCTGTTGCAGCGTGACGACAGCATGTACGATCCCTGAAT
hsa_circRNA_100600	TTTCTGATAAGGCAGCACACTTCTGCTTTTGTTCCTTCATCAGGAC
hsa_circRNA_100601	CTTGTGGACGAGCAGGTTGTTGCCCTGGATGCCCAAAATATTGTAG
hsa_circRNA_100602	TGTTTACAAAGGTGGTACTGTGAAGGCAAGGAGCTTGAAAATTCCC
hsa_circRNA_100603	ATGTACTCTCAATTATTAAAGCTAAGAAACCAGATGGCATTCTCAT
hsa_circRNA_100604	CAGCTCTCTCTATTTCAGAAGAAAGTGGTAGCTTCCTTTCCAAGAA
hsa_circRNA_100605	GAAACTTTTAGGATTTCAGAAGAAAGTGGTAGCTTCCTTTCCAAGA
hsa_circRNA_100606	CCGGAATTTGAAAAGTGCCTGTGTTTCATTTTTTACTTTTGGTACC
hsa_circRNA_100607	GAAAAGTGCCTGTATGACAGCAGTTATCTGTACTTACCCTCTTGAC
hsa_circRNA_100608	GAAAAGTGCCTTTAATTACTACGAAGCTGGGAATTTCAGGTCATGT
hsa_circRNA_100609	GAAAAGTGCCTGAGTATTTTCTGCATTGCGTGCTGTTCCTCAAAAA
hsa_circRNA_100610	TTTCAGCTTAGCAATATTCACAACCTCAGCAGGCCCTGTATAGTGT
hsa_circRNA_100611	GAAGATGTATTCTTTCAGCTTAGTTACAGCAACCCCAGCAAACCCT
hsa_circRNA_100612	TACAAGAAAGGCCGAGGAGTGACCTTCCTATTTCCTATACAAGCAA
hsa_circRNA_100613	TTCACTGTTACAGGTTCGAGACTATAAGAGGCTTACCCCCATTTCT
hsa_circRNA_100614	ATATATCTGGAACTATGGTGCCATCCCTCAGGATGTGTTTCACATG
hsa_circRNA_100615	CCGGAAAGAGGTCTGGGGTCCTGAGGCTGCTGGCAGACTATGGGTA
hsa_circRNA_100616	TCATGAATATCGCGGGCCTCATCCGCACAGACAGCACCGACTTCTT
hsa_circRNA_100617	GTGCTCCATGGCATATAGTTGGAAAGAGAGGGGACACTAGGAAGAA
hsa_circRNA_100618	AACCAGGGTGATCCATTGGCACAGCATATGCGGTACTCAGCAACCC
hsa_circRNA_100620	TTACCCTAGTCAGAATGTCATACCCAGGCTATCCCCCAACAGGCTA
hsa_circRNA_100621	TGAACTAATGACTGAAGGTGAAGACCAGTTTGATGCTGTCCCTTTC
hsa_circRNA_100622	ATGCTACGACAGTGAAGATTCAGCTGTTTTTCAGAGTGACGGATGA
hsa_circRNA_100623	ATTATATCTCCACCACTTCCCTTTGGAAAACCTCCTGATGAGAATT
hsa_circRNA_100624	ATATCACACAAAGCTTTGGAGTTTAGCCTTTCTGCCAATCCAGAGG
hsa_circRNA_100625	AAGTCAGGGAGCTTAAGGTTGCCAAGCTGTTCTGCCTTTCTGGAAT
hsa_circRNA_100626	AAGGCAGCAAAGTATTAGTTGCCAAGCTGTTCTGCCTTTCTGGAAT
hsa_circRNA_100627	CTCATTTCAGGGTTGAGAATGCTTGCACCAAGCTTGTCCAGGCAGC
hsa_circRNA_100628	TTATATAGCATGGATGATTCAACAGCCACACAAAGCAGCAACATTT
hsa_circRNA_100629	GAAAGACCAGATTTGCCTGAAGACCTGGATAATCTCCATTTTTGTC
hsa_circRNA_100630	GAAAGACCAGGTCTTGATTTCCCAGTTAAAGATGTTCTTCACCCGA
hsa_circRNA_100631	TCTTAGACAGGCAGCGGAGGAGGAAATGGCAGGTCCTAATCAACTC
hsa_circRNA_100632	TACTGGAAAGGCAGCGGAGGAGGAAATGGCAGGTCCTAATCAACTC
hsa_circRNA_100633	AAATATCAGTTGGATCCCACTGCTTCCATTTCTATTCCCCTCTTCC
hsa_circRNA_100634	GCAGCAGCAGGCCCTACCACAGGCTGAATCCTGACTATGAGAGGCT
hsa_circRNA_100635	TTCAGAAAGCTGGTGTGCTGTCCGACCTCACCAAAGTGACCCGGAT
hsa_circRNA_100636	GGAGCTATGAGTCCTCTGAAATGAACAGCATAATTCTTTCAACTTT
hsa_circRNA_100637	CACTATCATCACCATGGAAAAAGTGACTTGAGCAGGATATTTTGAA
hsa_circRNA_100638	CCTGCATCAGGATATTTTGAATAATCTTGAATCATGTGACCTTGAG
hsa_circRNA_100639	TTTAGTGCAGACTGGGCATTTAGCTATGGAGACATTATTATCCCTT
hsa_circRNA_100640	AGCACCATCAGTCACCCACAAAAGCTGTATATAATGCCAGACATTG
hsa_circRNA_100641	CAGCTGCCAGGTGTTCTTCTCTATGGGCCTCCAGGCTGTGGTAAAA
hsa_circRNA_100642	ATGTAGTAAGATATTTATCCAAACATTATTGCTATGGGATTTCCTG
hsa_circRNA_100643	AATGGAGGAGATCTAAATGTTAAAGAGAAAATAATTGAAGACATGC
hsa_circRNA_100644	AGTTTGTGCTGTACCTTGGGATCACAAGGCCCCTCACATACCCTGT
hsa_circRNA_100645	ATGACATTGACAAACGGGTGCAAATTCGACCATGGAACCTAAGTGA
hsa_circRNA_100646	ATTTTCCTCCTAAAGGTCGATCTTCTCTCTTTCCCTTTGAAGATGC
hsa_circRNA_100647	TTCTGTTTTGGTCTGTGTATGATGACCAACCAAATGCGCACAAGAA
hsa_circRNA_100648	GTATTTGATGTAAACACAGGAGAAACAGAGGTAGGCTTTGTTCCAA
hsa_circRNA_100649	CCCAGTGGTATCCTGAAACAGGAATCATTCAAACTGGATTTTAAAA
hsa_circRNA_100650	AGCGATCTTCAGCCTGACCTAGTGCTTGGAGCAGTAGTAGCTGGCA
hsa_circRNA_100651	GCCTGATGTTGGTTATAACTTTATGAAATCTTCCTCTCAAGAGCAA
hsa_circRNA_100652	TGCTGCCCAGGTATCAGTGCTGCAGAATCAGGGCAGAGAGATGATG
hsa_circRNA_100653	TAAAGTAAAGGGTTTGAAAGTATTCTTGAAGGGCTGTTTGGACCTG
hsa_circRNA_100654	ACTCAAGGGAACGGGGACACTTAGTCGGTCTGGATGAACCAGCTTC
hsa_circRNA_100655	AGTACTCAAGGGAACGGACAGTCCCTGGGTCTCCGACCCCAATATT
hsa_circRNA_100656	AGTGAGTCAGGTTGAAATTTATAAGAGTTTCCGCCCAGGTGACATT
hsa_circRNA_100657	ATCGATTTTACCCCTTGGTACACCTGATACTGTTCTATGAGAACCG
hsa_circRNA_100658	CGCAACACTGGTAGTATACCTGGCCAGTGAGACCTTCAACTATAGT
hsa_circRNA_100659	TGAAGAGCTTGTGGCAGATGCCTTTGTGTTCCTTGCTGACCTGCCT
hsa_circRNA_100660	TCTACAAGAGATTGTGGTGGTGCCATGCAGCAAGAATCAGAGAGAT
hsa_circRNA_100661	CAGATCTGAAGACCTGTGTTTCTTGGTCACCGGGATGAGCTTGAGG
hsa_circRNA_100662	ACACACAAAGCAGGCTCTAAGCAGAATAAATTCCCTGAAAAAAGAA
hsa_circRNA_100663	CTCAGCCAAAGACTGTAATAGATACAATGCAACATGCAGTCTACGT
hsa_circRNA_100664	AGAATCTGGGACCTCAACAGGATGACCAGTGTCCCAGTGAAGGAAC
hsa_circRNA_100665	CATTACTCAGTCAGATGCCCTGGATGCAGCTAGAGGATGATTCTCT
hsa_circRNA_100666	GACGGCCAAGTCAGATGCCCTGGATGCAGCTAGAGGATGATTCTCT
hsa_circRNA_100667	TCCAGGGACAGGACGGCCAAGGATGACCAGTGTCCCAGTGAAGGAA
hsa_circRNA_100668	TAAGGATGAGAGCAACTTATGACTCTCATCTCTGCTGCACGAGAAT
hsa_circRNA_100669	CTCTGAAAAAGTTTCTCAGTTTGGGTGCAGATCATTTGCTTTGCTT
hsa_circRNA_100670	TCAGAGGAGCAGTCCTGAGGCTTTCTACCAATGCAGGCCAGTGGAA
hsa_circRNA_100671	TACTCCATGGCCTTGATAAATTTGCTGAAGTTCCTTATGTCAAATG
hsa_circRNA_100672	TGAACTATAGAAAATATGAGACCCTGTGCGCACTCATTCGAGGAGT
hsa_circRNA_100673	GAAAATATGAGATTCTCTAACCATGGCACAGGTAGAGAAACGTGGA
hsa_circRNA_100674	TAAAGCTCAGACTAAAGCCCCTCCCAAACCAGACACAGCAGGATGC
hsa_circRNA_100675	ACTTATTCCAGGCACAGCTTTGGTCCCCTATGGTCTTCCCTGCATC
hsa_circRNA_100676	CCTAAACCTGGTTGGACCGACAGTTACAAGACATAGTGTACAAATT
hsa_circRNA_100677	AAGAGGTCTAGAAGTACCTAAACCTGCGCCTGATTAATCTCTCTGA
hsa_circRNA_100678	AACCTCTTTATAACATAAGCGCCTGATTAATCTCTCTGAGCTGACC
hsa_circRNA_100679	CACAGCCGAGGTGCCGACGCCACCGCCGAGCCCATGATCCTGGAAC
hsa_circRNA_100680	GAATACTGAGTCTGTATCAGGTGTATTTTTGTACAATGGACATCCA
hsa_circRNA_100681	CCTCTATGAGATTCACATTATCTAACTTGCCGAATGCAGAACTGTA
hsa_circRNA_100682	GCAAAGTCCTATAACAAGAGTAATCCACAGACTTAAAACATGAGCT
hsa_circRNA_100683	CCAGATACTATAGGAACTCTAATGAATCATTGATTGACCAGCACTA
hsa_circRNA_100684	ACACATTGTCCTCCATTTTCAGTCCGGCAGCACACATTACTCTGCG
hsa_circRNA_100685	TCATAGGCAGCTTGCACCTTCTCTTCCTTTACAAGAAGATTTTGTT
hsa_circRNA_100686	AGTTGGCAAGGTTAACAGAACCTTCTGGATATTTAACAGATGGCCC
hsa_circRNA_100687	ATCCAGTGTCCAGCATCAAACACTTGGCTTGTTCCAGAAACTAAAG
hsa_circRNA_100688	ACCTTCTTCAGACAGCCTTTTGATTGATTATCAATTTACCTTCAGC
hsa_circRNA_100689	ATGTTTTGCCACCGTGTGCAAATTTACAGTGGAGCACATTCCCAAA
hsa_circRNA_100690	ACATCTGCAGTGGAGCACATTCCCAAAGGGAACAACTGCCTGGATG
hsa_circRNA_100691	AATGCATCCATGTGATGAGAAACGGCTCCCACATCTGCATATTCAT
hsa_circRNA_100692	GAGAGTCTCAAAGGAGCTGCAGTAATGAATGTTATAACTATTGAAG
hsa_circRNA_100693	GAAGGTTCTGGTCTTGCACTAAGGTTCCTCATGCCATGCACCTGCT
hsa_circRNA_100694	ATCTTGCCTGGATAAATACACCAAGAAAGGTTCCTCATGCCATGCA
hsa_circRNA_100695	TTCCAGAAACTCCAGGACCAGACATCCACGACAGCGATGGCAGTTC
hsa_circRNA_100696	CATTCCTCCTGCAATTTCTTTCCTCACACCCCTGGCTGTTATTTGT
hsa_circRNA_100697	GCGTCTACTCTGCACTACGGCATGTGGGCACATTCCATGACAGTAC
hsa_circRNA_100698	ACCCTTGGAGGCATGTGGGCACATTCCATGACAGTACAGGATTATC
hsa_circRNA_100699	GAAGACTGAGGCAAAGGGGCTGATTTGAGTAAGCCTCCATGTCGAA
hsa_circRNA_100700	GAAGACTGAGGTGCCGACCTTTACAATTTCAGCCTTCAAAATCTCA
hsa_circRNA_100701	GAAGACTGAGGCATGTGGGCACATTCCATGACAGTACAGGATTATC
hsa_circRNA_100702	AACATGTTGTCCTCAGTACACAATAAGGCATGTGGGCACATTCCAT
hsa_circRNA_100703	CAGTTTCTGAACCTAGGAAATCTGGCATTTTTTAAAGTTTGCGCCC
hsa_circRNA_100704	TGCTCAGGGACCCTGTGGAGAGGAAATCTGGCATTTTTTAAAGTTT
hsa_circRNA_100705	GATTGTTTTTGCAGATCTGTGGTTTTTCTACTTGAAGGACACAATG
hsa_circRNA_100706	AGCCCACCAGGAGTCCGCTCAGAATTTGATCAGATCGACACATCCA
hsa_circRNA_100707	AGCCCACCAGGCGTTACTACAAGGAGACCTCTGGCCTGATGCTGGA
hsa_circRNA_100708	CAAGATGGCACAGAAAATGACAGATGGCGAGACCTGGACAGGAAAT
hsa_circRNA_100709	GATGGCACAGCACACGCCAAAGAAGATGAGTCAAGGACCTACACTT
hsa_circRNA_100710	CCTTGCCAAGATGGCACAGGGAGTTGACCACATTTGGCCATTTCCC
hsa_circRNA_100711	TTTCTCTTGTGGAATTATGGGGAGTTGACCACATTTGGCCATTTCC
hsa_circRNA_100712	GACCTTCAGCCGTGAACTGGGAGTTGACCACATTTGGCCATTTCCC
hsa_circRNA_100713	AGCAATATTGCTTACAGAGCTTCCTGCCTGACACAGCTCACTTCAA
hsa_circRNA_100714	TGCATGACTGTTCACATTGCTTCCTGCCTGACACAGCTCACTTCAA
hsa_circRNA_100715	ATTTGTGAAGGGTTCATAGTGGCGTCATGCACGCAGACTCCTGCAA
hsa_circRNA_100716	GACAGAATTTGTGAAGGGTTTCATCACCTTAAATGGTTTTGAACCA
hsa_circRNA_100717	TTGATTATGGAAACAGCTTTTTATAACTATGATGCCAGAGGAGCGG
hsa_circRNA_100718	CCTTTTGGAGTGGCTGCTTTTTATAACTATGATGCCAGAGGAGCGG
hsa_circRNA_100719	GGTGGTGAAGTAGTGAAGCTTTTTATAACTATGATGCCAGAGGAGC
hsa_circRNA_100720	CAGACCGTCCGGGTGAAGCTTTTTATAACTATGATGCCAGAGGAGC
hsa_circRNA_100721	ACCTCTTCACACAGCATGCTTTTTATAACTATGATGCCAGAGGAGC
hsa_circRNA_100722	TCTGAACTCATTCTTTTTATAACTATGATGCCAGAGGAGCGGATGA
hsa_circRNA_100723	CCACATTCCTGCGGCTTTTTATAACTATGATGCCAGAGGAGCGGAT
hsa_circRNA_100724	CCGGGTGAAGGAAGTTGACAAAAGTGTTGAAGAACTACGTGGACGG
hsa_circRNA_100725	ATTCTGAACTCATTGGGGCAGCACTGAAATACTTACCAACGATCGT
hsa_circRNA_100726	AGATTCTGAACTCATTACTGCAGAGAGATCCTGCTTCCCATGATGA
hsa_circRNA_100727	ATAGTACTGGGCTCAAAGTGCTGACAAATAAAGCTTCTGTGATGCT
hsa_circRNA_100728	CACTCCAAGTGTCCCAATATTGAAGCCCATGGATCTTATGGTAGAA
hsa_circRNA_100729	TGCTGGACAGGCACTAGGAAGCTTTTATTTTCTTCATGAGTCCTTA
hsa_circRNA_100730	AGCGCTTTGGAAAATTATGCAACACTTAGAAGGAGAAGGCCTAAAA
hsa_circRNA_100731	CGAAACGTGAGTGGGAACATCCAGTTGCAGGAAAACAAGCTTAACA
hsa_circRNA_100732	GGGACTACAGAAACAGGACCTTGCCCTGTCACTCAGGATGGAGTTC
hsa_circRNA_100733	CTCCCTGGAGATCGCCGGGGAGTGGCCTGTACAGCAACCTCCAGCA
hsa_circRNA_100734	ATGTTCGCCTTCAACCTGCTCTTCTGGAGCTTGGGGCTTCCTTGGT
hsa_circRNA_100735	ACTTAAGTCTGAATTTCGGCAGAATTTAGTCTACGCCTTCTCCGTC
hsa_circRNA_100736	CCCATCACAGGCAAAGTTGGCCAAGAATTACGGCATGACCCGCATG
hsa_circRNA_100737	TGTGCCCATCACAGGTGTACATCGGTGAGCTCCCGCAGGACTTCCT
hsa_circRNA_100738	GAAATTAACCCCAAGGGGATAAAAACATTCAGATGGCAGATCACAG
hsa_circRNA_100739	CAGCTACATCGAAACGGGATAAAAACATTCAGATGGCAGATCACAG
hsa_circRNA_100740	ACAGTGACAGGGGATCATCGTCTTGCTCTTCTTTTATCTCAGTTTG
hsa_circRNA_100741	AATGGAGCATTCATGCCCAAAGATTGAAACCAACAAATCCAGCAGC
hsa_circRNA_100742	AATGGAGCATTCATGCCCAACTTTGACAGATCCAAATGCTTCTGCT
hsa_circRNA_100743	TCATGCCCAAGTTTTGGCACAAATACCAGTGGGAATAGTATTTTTG
hsa_circRNA_100744	CAACACCATGGTACAACTGGATTTGGAACAAATCCAGGTGGTCTCT
hsa_circRNA_100745	AGCACCAACACCATGATTTTGGAACCAGTACTAGCAGTGGAGGACT
hsa_circRNA_100746	AACTGCCTTTGGAACTAATTTTGGAACCAGTACTAGCAGTGGAGGA
hsa_circRNA_100747	AAAGCAAGTCACTAGAGATTTTGGAACCAGTACTAGCAGTGGAGGA
hsa_circRNA_100748	TGTGGATGTGGAAGAAAGTGATGAGAGTTTTGCCGAATTGACAAGC
hsa_circRNA_100749	TGTGGAAGGCATGGAAGTCATCAGAAGAGTTTTGCCGAATTGACAA
hsa_circRNA_100750	TCTTTGGGCCTCCTCTCTAGTTTTGCCGAATTGACAAGCCCCTGTG
hsa_circRNA_100751	CCTCCTCTCTTATACAATTGGACCGTGGATGAGGTGGTACAGTGGC
hsa_circRNA_100752	ATGGGTGGAAGATGTTGAGAAGGAACAACATGATCTAAGTCTTTAG
hsa_circRNA_100753	GGAGTACCAGGATTCTACAGGCAGGAAACATCTTAGAAATCAGGGT
hsa_circRNA_100754	GCAACCAGAGGCGTGCCGATGCTCTCCGTCCAGCCCAAAGGGAAGC
hsa_circRNA_100755	AAGTGAAGACATTCCTGCCAGGTGCTGGCAATGAGCCCACACACAG
hsa_circRNA_100756	GCGCTTACTGCCCACACACAGCGCCTGGTCCACATCCAGTCGATGC
hsa_circRNA_100757	AGGCAGCAAGATTTCACACCCTTTGGAGAGTTTCTTTCTTGGATAA
hsa_circRNA_100758	GAGCTGCCTCAAGAGCATTATGCCAGTACATACAGGCTTCTAAAGC
hsa_circRNA_100759	GGAGTTTCAAATCCTGCTCTACTCACAGCCATTATGCCAGTACATA
hsa_circRNA_100760	GATGCAGTAGGAATGCATTATGCCAGTACATACAGGCTTCTAAAGC
hsa_circRNA_100761	TGTAGAGATCTCATACTTCCTCGCGTATTGCTAAAGGAGGAGTTGA
hsa_circRNA_100762	GGCATTTCAAGATGATTCTTTGGGATTGGGACTTAAAACAATGGTA
hsa_circRNA_100763	GCAAAGAATGGTCACTTTCATGAATTCAAAGGCAATTTACCAGTGA
hsa_circRNA_100764	CACTGAAGAGGCCGAATCCACATATGTCGAAGCAAGACAGAAACCA
hsa_circRNA_100765	GGATTGAAAGGACCAAGCTACAGGACCCTCTGGTTTTATTTGAATC
hsa_circRNA_100766	TTGAAGGATTGAAAGGGAGGAAAAAGAGGTAACTAGTCCACCTCCA
hsa_circRNA_100767	CCAATCCCAGCCACAGTCAGACTTGTTGGGGCTTATTCAGGTCATG
hsa_circRNA_100768	ATGGAAACACTTTTTAACGATGGCAGTTCCAGGGAACTAATGAACC
hsa_circRNA_100769	ATGGAAACACTACAAATACAGAGACCTAACTGTACGTGAAACTGTC
hsa_circRNA_100770	CTTTCCATCCTCATCAAGAAACAGAATTGGGAAAAAGTCAATAAGC
hsa_circRNA_100771	GCCCACAAAGGTATTACAAGTGGATAAATAATGTGCACTGCTCTGA
hsa_circRNA_100772	GTTCAGCCTATTCCTTGTTGTATATAATGAACAGATTCGTGATCTC
hsa_circRNA_100773	ATCGTTGCAGATTTTTCTAGATATGACATTTGGTTCGGGAGGGCAC
hsa_circRNA_100774	ATCGTTGCAGTAAACAAATCCGAGCTATGCTGGGCCAGTTCAGCCA
hsa_circRNA_100775	ATACGGTGCACCTTGGGTCGACCCCATCCCATATGACACTCCAAAA
hsa_circRNA_100776	ATATACGGTGCACCTTGAAATGCACAGCGGTATTGATGAGTAGATC
hsa_circRNA_100777	TAATGACTGGTTAGAAATGCACAGCGGTATTGATGAGTAGATCCTT
hsa_circRNA_100778	CACATGTACATATAAATGCACAGCGGTATTGATGAGTAGATCCTTG
hsa_circRNA_100779	GATTCACTTGGTTAGAAAATGGATTTCTGACTGGAATCTCACCACT
hsa_circRNA_100780	TCCATCCTGGCAGACAGTTTAAGCTATGAAGAAGGACATCCCTCAC
hsa_circRNA_100781	TAAAAAGAAGAAAACAGTTTAAGCTATGAAGAAGGACATCCCTCAC
hsa_circRNA_100782	ATATCTACAATCTCGGTACTACAGGTATGGCCTCACAAGTCTTGGT
hsa_circRNA_100783	AGCCTTGGAGTATGATCAGGTATGGCCTCACAAGTCTTGGTCTACC
hsa_circRNA_100784	GACAATTCAGGTGGACATTCTGGAATATTCTCATAATGTCACAGTT
hsa_circRNA_100785	CACTAAGTCAAGATGGTAAGCTTGATGATTACCAGGAACGAATGAA
hsa_circRNA_100786	ATGTGGAACCACCTGGTAAGCTTGATGATTACCAGGAACGAATGAA
hsa_circRNA_100787	CATGCAAACGGTGGTAAATTCACTCCAGCAGCAACCTCAGGCTGCA
hsa_circRNA_100788	TGCCCTCCAGGATTCAATGCTGGATTTTGAAAATCAGACACTTGAT
hsa_circRNA_100789	CATGCAAACGTTCATTCTGAATCTAGACTTGCTCAGCCTAATCAAG
hsa_circRNA_100790	ATTCCAATCCATGCAAACGGTTCCTTTGGTATCATCCACAAGTGAG
hsa_circRNA_100791	AAGAACAGCTTCAAACAGGTTCCTTTGGTATCATCCACAAGTGAGG
hsa_circRNA_100792	TTTAAAAGTTAGGCAAGATCTGGTCAAAGGTGAAGCGGTGAGTGCT
hsa_circRNA_100793	CTGTTACCCTTAAAGTTGAAGAAGGAAGTAAAAATATACGGCTAGG
hsa_circRNA_100794	CTCTGTAAAGGTTGAAGAAGGAAGTAAAAATATACGGCTAGGTTCA
hsa_circRNA_100795	ATCCAGGAAATTGCTGACTCTGTAAAGGGCACATTCACTGAAATCC
hsa_circRNA_100796	TCGACAACAGGGACAGCTGTTTCAACCACACCACGGGCTTTTGACC
hsa_circRNA_100797	ACCTCTTTCAATGACAACGCTTTCAACCACACCACGGGCTTTTGAC
hsa_circRNA_100798	TGAGGAAAGCTGTGAAAGTTCTCAAGCCAAGGCTAAGTCGAAATGT
hsa_circRNA_100799	TGGACCAGAGAACCCGGCAGTGGGCAGGTGTTTGTGACTTCAGAGA
hsa_circRNA_100800	TAGCTCTGAGATCTCTCCAGCGAACACTGAATGAGTTAAAAGAGTA
hsa_circRNA_100801	CTTTGTGCAGTTGTCACAGGTAGTACTGATGGAATTGGAAAATCAT
hsa_circRNA_100802	AAGGACCAGGGAGTGTGAGGAAGAGGCTGTCTGTGTCATTATGTGT
hsa_circRNA_100803	TTTGAGTGAGAAACAGGGGGCTAGAGAGCTGAAGGAGAGCCAGTTT
hsa_circRNA_100804	TCTGTTAACAGGGTCCTGGCAGGGACAATGGTGACAGATCCAGGCA
hsa_circRNA_100805	GTCCTGGCAGATTATCTCCTGCTGCATACTACGCCCAGAGGATGAT
hsa_circRNA_100806	AGGGTCCTGGCAGGAGGCTGCTGGAATCTTCCCTCATTTCATTATC
hsa_circRNA_100807	TTCTGTTAACAGGGTCCTGGCAGATTTCCATGAGGACAACTTACAA
hsa_circRNA_100808	TTGAGGACTTTGAGAGGCTGCTGGAATCTTCCCTCATTTCATTATC
hsa_circRNA_100809	TACTCTTGGACCCCAGTATTTAGCACTCAAAGAAAATGAACGGCAC
hsa_circRNA_100810	CTATGTTGAGATTGTCTACAACCTGTTGTCTCTGCGCTTCAACTCA
hsa_circRNA_100811	CAACAACTGTGGGTTTCTACCATGAATGAAATGAAGAGTTATTCTC
hsa_circRNA_100812	AGAGTTATTCTCAAGCTGTCACAGGACATTACCAGGAGAGTGACAA
hsa_circRNA_100813	CTGGACAGTGGGTGATCACTCTGAGATCTATGGTACAGTTCATTGG
hsa_circRNA_100814	AGGATTTTTCGCTGATCACTCTGAGATCTATGGTACAGTTCATTGG
hsa_circRNA_100815	ACTGGCAGGAGGCGGTCTATGCTTGCTTGGTGCTTATGCTGACAGT
hsa_circRNA_100816	TTCGGAATTGAGATGCATCAAATTGCAATTTGGAGGAGAGGCAGCA
hsa_circRNA_100817	TACCGCAAGGGTTTTACGACTACTAGATGTCATTGGTTTGCCTGAA
hsa_circRNA_100818	TTATGACAAGGATTATATTCAACTGCTACATCCCTGGTGTCAAGTC
hsa_circRNA_100819	ACGAGGACAGGTATGGTGTCAGTCGTGGAACTGAAACAGAGTTCAG
hsa_circRNA_100820	ATGCTGCAGTGGACGGGGTTGCTACCAAATCCATCAGACCACGCTA
hsa_circRNA_100821	GAGATGCCAGGGTCTGTCCCCTTACGCAAGAGCCTCTGCTCCCCCA
hsa_circRNA_100822	ACTAATGAGGGTTACGGGTAAATTCCGGGGAGGTGTGAACCCCTTC
hsa_circRNA_100823	GGTGCAGAAGTGAAGCCCAAGAGCCAAAGGAATCACCACCACCTTC
hsa_circRNA_100824	CCAGAACAAGGCCTAGTGATGACCACTTTGTACAGATCATGTGTAT
hsa_circRNA_100825	TGCTTGCTCAGATGATGATTGGCAGGAAGCACATGAGCGCCTGGCT
hsa_circRNA_100826	TATGCATCTGCCAGTGAGATGCTATTTCCACGGCCGGTGGTACGCA
hsa_circRNA_100827	TTGTGTTCCAGGCTGTTTTCACAGTGGTGTCGTCCGAGCTGAAGGG
hsa_circRNA_100828	TGTCTACCAGGGGGAGAGCAAGGACCTGCTGTTTATCTTGACAGCG
hsa_circRNA_100829	CATGTCTGGGTCATGCATCCAGGATATTGCAGTCCTCTTCAACATC
hsa_circRNA_100830	TATTCCAGAGACTAGCATCCAGGATATTGCAGTCCTCTTCAACATC
hsa_circRNA_100831	TAGTAATGACTGGGATATTTACTACTGGGCCACAGATGCTTGCTCT
hsa_circRNA_100832	ATACTTCTTCCTAAGCCCAGGCTGGCTGGCTGCAGCATGACTTTGG
hsa_circRNA_100833	ACGTGTTTGTTCTGGGCGAATGGCAGCCCATCGAGGATGCCTTCCG
hsa_circRNA_100834	TCAGTGGACACCTTAACTTCCAGATTGAGCACCAGACCTGGCCTGG
hsa_circRNA_100835	CTGGGCTCAGGTGATGCTGCATTACCGCTCAGACCTGCTCCAGATG
hsa_circRNA_100836	GAATCATCTCCACTTCTTCGCGTTCGGACCGACTGTGATTCCTCCA
hsa_circRNA_100837	CATCAAACAGAATGGAATCCAGACAAATAAGCCAGCTTTGCGTGCT
hsa_circRNA_100838	CTATCTTACAGATTTACGCGCACGTTGGAACCGAAGAGAGCTCTGT
hsa_circRNA_100839	GTGAATACAGATGTTCAGCCCACAAGAGCTTACTGGTGAAGGAATG
hsa_circRNA_100840	TTCCTGGACAGGCATCCGTGTCATTCTGGACCTTACTCCCAACTAC
hsa_circRNA_100841	GAGAATCTGAAGGATGCTCTGGAGTTTTGGCTGCAAGCTGGCGTGG
hsa_circRNA_100842	TCCTGGACAGGCTCTTGATTGCGGGGACTAACTCCTCCGACCTTCA
hsa_circRNA_100843	AAGATGATCTTCAACAGCTGCAGGTTGCAGTTGTTCTGATGGATAC
hsa_circRNA_100844	ATCCATTCAATGCACGATCTGATTTTCTGGAGAGATGTGAAGAAGA
hsa_circRNA_100845	AACTGAACTCCTCCAGCCTCCAGAAACCCACCTTGGGACACCTTGA
hsa_circRNA_100846	TCAATGACCTGATCAAGCGGGCACGGCTGGCCAAGGCTATGACTTT
hsa_circRNA_100847	ACCTTCAAAGTGGTAGAGCTTTGTGTTCAGTATGGACAGAATGAGG
hsa_circRNA_100848	CTTCGTGAAGACTTTGAGCAAAGCATGGTCCTGGTTGCCTGTGGAC
hsa_circRNA_100849	AGAGCTGAGGTACTTCGTGAAGCTCCGGCTCCCACCTTGTCTTTGT
hsa_circRNA_100850	CCATCGTGGGGTGGTGAAGGTGGGTCTGGTTGAAGACTCTCCCTCC
hsa_circRNA_100851	ACGGAGCCTGACCTCTTACTTCCTGTGGTACTTCCAGGCGCGACTG
hsa_circRNA_100852	TGTGCTTGGCTCAGGAAAAGCTGGAACGGGTGATCCTAGGGAGTGA
hsa_circRNA_100853	GTGACAAGGCCCTGCTCAATGTCATCCACACCCCGATGAGCCTTCC
hsa_circRNA_100854	GAGTTTCAAGGCTCTTGTCAGGATGGTGAAGCTGTTCATCGGAAAC
hsa_circRNA_100855	AGATGTGTCTCCAGACCCTTCAAGAGTCTATACTTTGCTCACAACT
hsa_circRNA_100856	TGAGGTGAAGCAGGAGTCTATACTTTGCTCACAACTCATCTCAATG
hsa_circRNA_100857	AATATGGTGCAGAGGCCCTCCACGGGAGTCGTCGCATGGTGGATGT
hsa_circRNA_100858	TTTGGTATCACATCCATCAAGGGGGAAAGGTGGATTTCATTGACTG
hsa_circRNA_100859	TAAAAATATACAACATTGAAGATCGGACACGGGTCTTCTGGCTCAT
hsa_circRNA_100860	CCGCTCACGGCCTCGCCGCTCCTGCTATTTGCCAACCGCCGGGACG
hsa_circRNA_100861	GCTCGTTCCGCCTCGCCGCTCCTGCTATTTGCCAACCGCCGGGACG
hsa_circRNA_100862	TGTAAGGCAGCCTCGCCGCTCCTGCTATTTGCCAACCGCCGGGACG
hsa_circRNA_100863	ATCAAGCGAGCCAAGGACGACGGGACCCAGGTGATCAATGTTGATG
hsa_circRNA_100865	CAAGAGGAACACGGTAGATCTAAAAAGTGTGATGAAGACCACATGG
hsa_circRNA_100866	GAGGAACACGGTAGATCTAAACATGTTCTTCAAGTATACATGGAAT
hsa_circRNA_100867	TCTTGCCCTGAGACGGTGGAACAGAGGCTGAAGTTGTTCAAGTTGG
hsa_circRNA_100868	CCTTTCCTTAAGGAAGTGGAACAGAGGCTGAAGTTGTTCAAGTTGG
hsa_circRNA_100869	TGTGAACAGGCAACTGCATGTCCAGCCAGACGAAGAACGTGGTCAG
hsa_circRNA_100870	AAAGACACTGTGAACAGGAACGGCATCATCACTGGCGTGTACCCGG
hsa_circRNA_100871	AATAAAGATTCTATGCATCGACAGATGATGTGCGAGGTGATGCCGA
hsa_circRNA_100872	CGTAAACTTCAAAAAAATTGCCACCTTCCAGAGAAGAGGTACGAGA
hsa_circRNA_100873	CGCCCACATCTAGAACGTTGCCACCTTCCAGAGAAGAGGTACGAGA
hsa_circRNA_100874	AGCATATCAAACGGAATCAGTCCCCAATGCCTGGAAATTCCTCATT
hsa_circRNA_100875	AGACCGACGAGTCTCCTGGGCTACCTGACCAAGTACGACTGCTCCA
hsa_circRNA_100876	CTCCTACAATGTTGATATGTCAGATCTCTCTCCAGAAGAGCAATGG
hsa_circRNA_100877	CTCCTACAATGGTCGAGCACGCACGCATGCATGCCAAGCACCGTGG
hsa_circRNA_100878	TACCATAGGGATGGTGACCCTCTTTCAGATGTGGGTTGTTCCCCTC
hsa_circRNA_100879	TGTTCAGCAATCCCTTCCACGAGTTCTGCATCCGTGGCTGGTGCAT
hsa_circRNA_100880	GCATCTTCAGATCTTACATCTATCAGAAACGATGGGTGAGACTGGA
hsa_circRNA_100881	GCATCTTCAGCCTGCCCACTAAGGAGGAGGAGTCATTGCTGCCATC
hsa_circRNA_100882	GACCCCAAAGTGCCGGATGGAGTGCTGTGATGTGCCAGCCGAGACA
hsa_circRNA_100883	CATTATGAAGTGTGTGGACCAGTTGACAAAGATCCAAACTGAATTA
hsa_circRNA_100884	ATGTAAAGCAGGTACGATTGCAATTATGGGACACAGCAGGTCAAGA
hsa_circRNA_100885	AAAGCTGGATACAATGTAAAGCAGATCAGGCTTCAGCTGTGGGATA
hsa_circRNA_100886	CTGGATACAATGTAAAGCAGGCAACAATTGGCATTGACTTTTTATC
hsa_circRNA_100887	AGATGAACCTGCACTGGCTGCACAAGTGGGAGCGCCTCTGGTTCCT
hsa_circRNA_100888	GAAAAGGAGAGAGACAAAAGATGATGGAAGCATTGCTGTTGCCCTT
hsa_circRNA_100889	GTAGCACAAGGTGTAAGCTGTTCAGATGAAGATGAAAAACCCAGAA
hsa_circRNA_100890	ATATTGTTACATGTGGTAGGAATGGGATCCTGGTGCTTCCACATGA
hsa_circRNA_100891	TTCTAATGCCTTGTAGCTGCTGCTGGTGGTGACAATGTCAAATAAC
hsa_circRNA_100892	AAATGATTTATGCAAGTTTAAGCCGCCTGTCTTGGTTAGATGGCTC
hsa_circRNA_100893	GATTCAATAAGAGATTATGAAGCCGCCTGTCTTGGTTAGATGGCTC
hsa_circRNA_100894	GTGGAAGCACATGAAGAATCAAAAGAACCTGTTGCTGATGAAGAAG
hsa_circRNA_100895	TAAGCTACAGAAAAGAACGCTTGGTGTATGTTGGTATCAGTATTGA
hsa_circRNA_100896	CATTCCTCCACAAATTCTTCTGTGTGACTCTTGCGATAGTGGATAC
hsa_circRNA_100897	AAAGAAGAAAGAGCGTGCCGAACGAAGATTCTTCTGTGTGACTCTT
hsa_circRNA_100898	ACTTATAGTAACAGCACGAACTACACGAGGGTGCTTGAAGTTTCTG
hsa_circRNA_100899	TGCCTTGAGGGTGCTTGAAGTTTCTGGGAAGTCGGCATCCAACCCT
hsa_circRNA_100900	TGAGATGTATGGGCTCTATGGAGCAAGTCAGTTCTCATTTCTTGGA
hsa_circRNA_100901	CAAAACTGTTGCATCTGACAGATACGTCTCATGGTGTAAGAAATAA
hsa_circRNA_100902	CAAAACTGTTGGAGAATGATCCATCTGTGAGACTGAAAATTGCATC
hsa_circRNA_100903	AAGACTTTATTCAGCCTTTTGTCTGTGGGAAAAGCAGGAGACGCTT
hsa_circRNA_100904	GGGTCCTTTCCTGGCCTTGGTGCTGTAAATGCATTGATGGAAAAAA
hsa_circRNA_100905	TAATGAAGATGGCCCTCAGCACACGAGCTTTTACTCAAGTGTTTAC
hsa_circRNA_100906	TGGCAAAGAGTGTCTTCATTGGCTGCTCTGGCATGGAGCTGATATC
hsa_circRNA_100907	AGCTCAACAGAGTTCTTCACTACCACAACCAAGGAGGGATATGATA
hsa_circRNA_100908	ATCAGGAGCACAGGCACCCCCTGTAATGGCCTATCCTGCTACTACA
hsa_circRNA_100909	CCCTGTATCAGGAGCACAGGATTCACTCCTTCTCCAGTTGCACAGC
hsa_circRNA_100910	CCCTGTATCAGGAGCACAGGCCCCTAGCAGTCTTCTTGATGCTTTG
hsa_circRNA_100911	GTATCAGGAGCACAGACTTAATTCAGTGCACAAATGAGATGAATGT
hsa_circRNA_100912	TTGGAATGCTGCAACAATGGATTCACTCCTTCTCCAGTTGCACAGC
hsa_circRNA_100913	GAATGCTGCAACAATGCACATCAAAGCTGCCCAATGATCTGCTTGA
hsa_circRNA_100914	GCTGCAACAATGACTTAATTCAGTGCACAAATGAGATGAATGTGAA
hsa_circRNA_100915	CCACTAAGAAGCTTTGATGAACTAGGTGGACTTCTCAAACCAACAG
hsa_circRNA_100916	ATCGGAAATGGAACCACTAAGAAGATTCACTCCTTCTCCAGTTGCA
hsa_circRNA_100917	ATGGAACCACTAAGAACACATCAAAGCTGCCCAATGATCTGCTTGA
hsa_circRNA_100918	GGACACCTACTCATGAAATGTTTGTTGACTTAATTCAGTGCACAAA
hsa_circRNA_100919	ACATGGGGAGGGCAACTACACTTTCCAATGCAGTGTCTTCCCTGGC
hsa_circRNA_100920	GTAGCAAGTACATGGGGAGGCCCCTAGCAGTCTTCTTGATGCTTTG
hsa_circRNA_100921	AAGTACATGGGGAGCAAGTTGGAATTGACAGAGGTGATATACCAGA
hsa_circRNA_100922	GTACATGGGGAGACTTAATTCAGTGCACAAATGAGATGAATGTGAA
hsa_circRNA_100923	CCAGACCTTTCACAGACTTAATTCAGTGCACAAATGAGATGAATGT
hsa_circRNA_100924	CAAAGTTGCAGAGACTTAATTCAGTGCACAAATGAGATGAATGTGA
hsa_circRNA_100925	TTAATTTGTTGGACTTAATTCAGTGCACAAATGAGATGAATGTGAA
hsa_circRNA_100926	TTCACAAAAGTGAAGAGAGGACTTAATTCAGTGCACAAATGAGATG
hsa_circRNA_100927	GTGGATTGCAAGACTTAATTCAGTGCACAAATGAGATGAATGTGAA
hsa_circRNA_100928	GGTGTATGGAAATGAGACTTAATTCAGTGCACAAATGAGATGAATG
hsa_circRNA_100929	GTGTATAAAGGATGACGCTGTCAGTATAGAAAGTGGTACAAACACT
hsa_circRNA_100930	GCAGTGTATAAAGGTTACCTTGTATGAATGTCATTCACAAGGAGAA
hsa_circRNA_100931	AAATTTCAGGTCTTAAATCTGGTGCAAACAGCTGCACAGCAAGTGG
hsa_circRNA_100932	ACTTTCCGCAGGCCCCGGGGATGGCCTTTACCCTTGAAGAAAGGCT
hsa_circRNA_100933	CCTCACAATGAGGGCTGCTGAAGTATCAAACTAATTTAGATACCCA
hsa_circRNA_100934	GACGTTGCATGTTTCAGGCTAGGATTGTGTCTAAGCAGAGCCTCAG
hsa_circRNA_100935	CTCTACATATGCAATAAGCTAGGATTGTGTCTAAGCAGAGCCTCAG
hsa_circRNA_100936	ATATGTCTATTATAGATGGCTATGACCAGGGCCAGAGCACTCAGAT
hsa_circRNA_100937	TGAGTATGGGGTAACGAGTTGAAGATCCTCTTTGTAACTTCCACTC
hsa_circRNA_100938	GGGGCATTATGCTTCCCAGACCGCCCATGCCAACTTCCGTTCCCAT
hsa_circRNA_100939	TGCTTCGGCAGGTCCTCTTCCTGATGGATGGGAACAAGCCATGACT
hsa_circRNA_100940	ATTCTCCAAAATGTCAGCCATGAACCAGAGAATCAGTCAGAGTGCT
hsa_circRNA_100942	GCATGTAAAACTCTGGGCTGATCAGTTGATGTTCGCTTTGCATTTT
hsa_circRNA_100943	CATGATCAGTTCTCAGGCTGATCAGTTGATGTTCGCTTTGCATTTT
hsa_circRNA_100944	CAGTTCTCAGGACTGAAAGAGGTGTCCCCACTGCCTCTAAATCTCA
hsa_circRNA_100945	TTCTTCAGTGTACTGCTAATATACTCGCCTCAGACGATACAGCAGA
hsa_circRNA_100946	TTTTTGTTGGACTCTTTCTGTTTGGCTATAAGCCCTGCTGTTCGTG
hsa_circRNA_100947	TAGAAACAAGACGAGAATGTAACTCCGTTGAAGCAGGATGTGCATG
hsa_circRNA_100948	TATTGGGTGCAGGAAATAAGATATGTGGAACGGAGTTATGTATCAA
hsa_circRNA_100949	GAAGAATCTGAGTGAAATTCACATGTCTGAAGAAGCTATACAGGAC
hsa_circRNA_100950	AGTACCATAGGCATCCTTCATCAAAAAGCCATTTGACCGTGGAGAA
hsa_circRNA_100951	TACTTATAAGGATCTTCTCTTAGAAATCTACAGAAGTATAGGGGAG
hsa_circRNA_100952	CAATGTGGCAATGAGGAATACGGGGTGCTTTGCATTCAGGAATACA
hsa_circRNA_100953	ATTTGTCAATGACAAGAATACGGGGTGCTTTGCATTCAGGAATACA
hsa_circRNA_100954	AGGCCAGCTGGAATTAGTATCCGATACCAATCAACATGTCAAATCG
hsa_circRNA_100955	GTATTAGCAAAGCTGCCAAATGCTGTTAAATCAACTGAGAGAAATC
hsa_circRNA_100956	AACAGCAGCATCAAACAGCTGCAGCAGGAGCAGTCTCTCCTACAGC
hsa_circRNA_100957	ATCATTGTATTGGTGTAGAATGAGCCAAGGAGACTCAAACCCAGCA
hsa_circRNA_100958	CCTTCTGCAGTTGGAGTTCAGTGATGATATTGTGAAGATCATTCAA
hsa_circRNA_100959	CTTTTGGGCAAGCAACATATGAAAGTAAAAAGCCTAGAAGATGCAG
hsa_circRNA_100960	AGAGCTTTTGGGCAAGGACTTCCTCGTTCTGCCCATCTTCCTAACA
hsa_circRNA_100961	AACAGAGAATTCTAAGCAGCACAACATCACAGACTTCCTCGTTCTG
hsa_circRNA_100962	AACCAAAATGCATGCTCCACCCATTAATATGGAAAGGTGCTGTTGG
hsa_circRNA_100963	CTGGAGGAAGGAGCTCTGGAGCCTTAGGACCATGGACGCTCTCAAT
hsa_circRNA_100964	TTTTCTCCAGGTGCACGTGGTGATTGCTACCCCTGGGAGAATCCTG
hsa_circRNA_100965	GATGATACAGATTGACGTGAGTGAATTCAGATATAACTCAAGCTTG
hsa_circRNA_100966	CCACCACTATTAAATTGACGTGAGTGAATTCAGATATAACTCAAGC
hsa_circRNA_100967	AATATATCCGGTTTCACAGATGGCAGTGTTACATTGAACAAAGGAG
hsa_circRNA_100968	CCCGTTTTCGGGTGAAGGCCATGCCGCCTCCTGGGAAAGTTCCCCG
hsa_circRNA_100969	CCCGTTTTCGAATTCCTTCGACAATCCTGAGTGGTTTTATCGGCAT
hsa_circRNA_100970	TCACATGATTTTGACCCCACAGGTTTCCCCTCAAAAAACCTATAAG
hsa_circRNA_100972	GCCCAGTAGTGACAATGCAGATGTTTCCCCTCAAAAAACCTATAAG
hsa_circRNA_100973	ATGAAATGTCTGCAGATCTAGGACACTCAATCACTTGTCGGAAGTC
hsa_circRNA_100974	CAGAGTCCAGCGCCTAGAAGATTATCAGCGTCGCCTTGATACCTCC
hsa_circRNA_100975	CTGGTTTGCAGAGTCCAGAATTTGGATTTAACAAAAAGGAAGATGA
hsa_circRNA_100976	CAGAGTCCAGATTTATACACGTTGCTGCTGGAAGACATTCTTGTAT
hsa_circRNA_100977	CAGAGTCCAGATAACAAAGCTTTATTCGTCATTTCCATGTCAGACA
hsa_circRNA_100978	TGCCATTCAGCATTTTAAGAAAGAAAGATGGATCAACCTAGTGGAA
hsa_circRNA_100979	GGAAACTCTGGTGTTAAGCCCCACCTACAAGCAGAGAAATGAAGAC
hsa_circRNA_100980	CCTTGACCAGTCTGGTGCTGCTGGTCATCCTTAACATGATGCTCTT
hsa_circRNA_100981	TTTTGGAGATGGGGATGCCTAACATGAAGCCAGAAATCTTGCATCA
hsa_circRNA_100982	TTGAAAGTGTTATCCATGAGTTTGATCCCTGATCGTCGTGTGTTGC
hsa_circRNA_100983	GATAATGAAGGTACTTTAATTATCGGACTACCAGGTTCCTGGCTGA
hsa_circRNA_100984	AAAGTGCAGAGTATTCACAGGCCTCCACTGGGCTCTCAGTAGGTGG
hsa_circRNA_100985	TGCCAATGCAACAGCCACGGAAGATTAAGCAGGTGGCCCGAGGCAG
hsa_circRNA_100986	AGCTGGCTACACAGATATGGAATGTGCAGATGTCCCACTATTAACT
hsa_circRNA_100987	AGGACCAGTCGTGATATGGAATGTGCAGATGTCCCACTATTAACTC
hsa_circRNA_100988	TGTCACACCTCAGTTACCTCAGGGAAAGAGGCTCTGTCGGTGGTGA
hsa_circRNA_100989	TCACGATTGAGTGTCAAAGAAGGAGGCTCTGTCGGTGGTGAGCGAC
hsa_circRNA_100990	TGCTTGTCAGGCAAGAGGCGCAGATGTTCCAGAGATTCCTGGAGAT
hsa_circRNA_100991	AACAGGATGCTACAGCTCAGCAGGCATGCTGCAGACAGACCTTTCC
hsa_circRNA_100992	ATCCACCCGGTGGAAGCTGCACAGGCATGCTGCAGACAGACCTTTC
hsa_circRNA_100993	TCCTCTATAGGACATTTCTGATTTATTTGCATCCTTGAAGAGCATC
hsa_circRNA_100994	TAGTTCAAAGGTCTAGGCTGAGGTTCTCATCCAGTAAAATTTCTCC
hsa_circRNA_100995	AGAGGAGCAGCCGATATTTAAATAAGGCTTTTCATATCTGGTCCAA
hsa_circRNA_100996	AGTTTATCAGGCAGTGTAGCCAATCAAGTATTCCACCCAGTGATGT
hsa_circRNA_100997	AGAAGAAGAGGTTGATCTCTATGTTTGTATGTTTTGTGGTCGGGGA
hsa_circRNA_100998	GCAGACTGAGGAGATGCATCGAAGGTTTGAGAATGCTCCTGATTCT
hsa_circRNA_100999	TGACATCTGGGTATGGGAAGGTCGGTGGCGAGTGATCCCTCATGAT
hsa_circRNA_101000	CTGGAGAAACTGGATGTCACCATGGAGATGGGTGTCGTGAGCTGGT
hsa_circRNA_101001	ACAACAAGAGGAATTACTCTCACTTCCACCACCCGATGTATGGAAA
hsa_circRNA_101002	TTGGTATCGTGGAAGGACTCATGCAATGCCTCCTGCACCACCAACT
hsa_circRNA_101003	CACTTTGTCAAGCTCATTTCCTGCAATGCCTCCTGCACCACCAACT
hsa_circRNA_101004	CCAGGGAGAGGTCCCATCCATGGGGGGGCGGAAGCGGGAGCGCAAG
hsa_circRNA_101005	ACTATATCAACCTGGATGAGATCGGGTGGTTTCATGGACATGTTTG
hsa_circRNA_101006	AAGACTGCAACACCCCAACAGCTGATTGGGCAGAAAGTGGCCCATG
hsa_circRNA_101007	AGCAAGGAAACCTGGGTAGACGTTACATCCAAGAGGAAATAATCCA
hsa_circRNA_101008	AACTGCTCATTAGGTAGACGTTACATCCAAGAGGAAATAATCCAGG
hsa_circRNA_101009	CTTGGATGAGGATACTGTAGTTGCTCTCCAAGCTCTTGCCAAATAT
hsa_circRNA_101010	AACCAGTCTCAGGCCCAGATGTATCTACGGGCCACAATTGCTGCCA
hsa_circRNA_101011	TACTCAAGAGTGGAAGTTTTCACAGGTTCTCCAGCATTTGGCTCAA
hsa_circRNA_101013	TTGGGAGAATAGCAGATAACTGTGTCCAGAGGACCCCCAGGCCATC
hsa_circRNA_101014	CAAGATTGAGGCAGGCAGTGGTTAAAGGTTCCCTTCCACATCCTTT
hsa_circRNA_101015	CTTCAAGTGGCGGCCCCTTTGTTGCTTTATGCAAACAGACGGGACT
hsa_circRNA_101016	TCACCTGCTTGCAGGCTTTCAGTCCAGTGTAAAGCTGTTGGAGCGC
hsa_circRNA_101017	TACTCTCAAGAGGAAATCACTCAAGGTCCAGAATGGCTACAACAGT
hsa_circRNA_101018	GTGAATACAGCATCCACCCAACCCACCAGTATCACCAGGAAAAACT
hsa_circRNA_101019	ACCTTTCAAGCATAAGCAGTACTATAATGGATGTAGACAGCACAAT
hsa_circRNA_101020	GAAGGGACACAGTGTTGTTTTTCATAGTACTCATAAGCAGTACTAT
hsa_circRNA_101021	GGGACACAGTGTTGTTTTTCATAGTACTGTATTTGTTTGCTTATGG
hsa_circRNA_101022	GTTTGCATTGCTCTTCACAGATGGAATCACAAATAAACTTATTGGC
hsa_circRNA_101023	ATATACTGTACAAAGGCGAGAAGAAGAACTGGCAACTCCTCCACTA
hsa_circRNA_101024	AAGTATGGAAAAGCAGTGTTGCCACAAACTATATGGTGGTCAAGAA
hsa_circRNA_101025	ACCATATTAAATCTGGAGAATGGTGTTGAACGCGTGTGTCCTGAGA
hsa_circRNA_101026	TCACATGCAGACATTGAAAGGGCTGACTACACAGACTTAGTCTTCT
hsa_circRNA_101027	ATTGAAAGGGCTAGAGACATGACCTAACACCCTGATGACCACTCTC
hsa_circRNA_101028	ATGTAGATTTCCTGAAAAGTGCTAATGGCAGCATTAGCCGCTGTTG
hsa_circRNA_101029	TTTACTCCACTGGGTGGTTACCCTAACAGCTAATGATAAGACAAGT
hsa_circRNA_101030	TGTGCTTCCCTAGGTGGTTACCCTAACAGCTAATGATAAGACAAGT
hsa_circRNA_101031	GTGCTTCCCTAGACTCTCCTTTCCAATTCCTCGGAAACAGGCACTG
hsa_circRNA_101032	AACAAGGATAGAAATATCAGCCTCCAGTGGCAGCAGGTAAAGTGTT
hsa_circRNA_101033	AGCACGAGTAGTAGTCTTAAGACGGAAAGAACACCCGGAAATGAAA
hsa_circRNA_101034	ATACAAAGAACTTCAGTATCTGGAGTCCATCTTTCACCATCTTCTC
hsa_circRNA_101035	GTTGCTAAATGCTCAGTATCTGGAGTCCATCTTTCACCATCTTCTC
hsa_circRNA_101036	TTCTTACGAGGTATCTGAGAGCAAGCAGCAATAGAAATTTCCTGCT
hsa_circRNA_101037	TCCATGATGAGGTGGCTGGGATCGTTGGCAGAGCGGACGTGTTAGC
hsa_circRNA_101038	CCATGATGAGGCTAAACATATTTTTGACTGGTATGAACCCATTCTA
hsa_circRNA_101039	ACTTGAGGGAGCCCAATCAATTGAGCAGAGACTGATGAAAATGGAT
hsa_circRNA_101040	ACTTGAGGGAGGCTTCCTTTCTGTCTGACCAGCCTGAGCCTTACCT
hsa_circRNA_101041	ATGCGGTGAACATGTTTTGTACCAATGGCTAGAAGCAGATCGTCAT
hsa_circRNA_101042	CAACAAGCAGGTAGAGCGGGAAAAGGCCATTCTTTTGGCCAACCTA
hsa_circRNA_101043	AACTGAAAGAGCTGCTATGCCTTTCTTGCCTCCTTCTATGACAATC
hsa_circRNA_101044	CTCAACATAGAAGGACATGAGAGATGGCTTTAGAAGAAAAAGTTTC
hsa_circRNA_101045	CCACATGCAGGCCATGATCATAGCTTTCACGTCGGACATGATCCCC
hsa_circRNA_101046	ATCTGGACAGGGTACTTCTTGCAAGGGATATGCATTAGCACATACT
hsa_circRNA_101049	CAACCAACAGGCTTATTTGCAACAAGTTCAAGATCTGGTCATTTTA
hsa_circRNA_101050	TTGTCTTTGCAAACAAACAGGATCAAGTCTTCCATACCAGGGACCA
hsa_circRNA_101051	CCTGCCCTGGGACAGCCATGACTCCCACCTGATGCCCTCCCCTGCC
hsa_circRNA_101052	CAAGAAAAAGATAAATGCGGTACGTGCAATAGTTCCTAATAAGAGC
hsa_circRNA_101053	GATATTAAAGAAATCACAGATGAAGACAACAGCATAGCTGCCATGT
hsa_circRNA_101054	GGACCTCAAGTGTTGACCCGAATGATCAGAAAAAGACAGCTTGTTA
hsa_circRNA_101055	ATCCATTCTGATTTATTGCCAAACCCTGTGCACTCTGTATTGGCAT
hsa_circRNA_101056	GTTTTTCACGCAGGTAGCATCTAAAGGAACTGGTTTAAATCCTAAT
hsa_circRNA_101057	GTAGGGGCAGGCTCCCTTTCCCAATGGTAGTTTTGTGAATGGCTTT
hsa_circRNA_101058	TAATGAAAAACAGTTGCCATTGCCCCAAATGGAGCCTTACAGTTGG
hsa_circRNA_101059	TGAAAAACAGCTGCATCAGGAGATATGCAAACATATCAGATCCGAA
hsa_circRNA_101060	TGAGGAGGAGAATCATATTCTAAGAACTCAGCCACTCAGGTATCCA
hsa_circRNA_101061	AGTAAAATCGGTACCTGTTTCCCAGGCAACTACTGATCAGGCATTT
hsa_circRNA_101062	AAGAGAAACTCCATGCCAAGAAAATGAAGCCACATCCATCCTGAAG
hsa_circRNA_101063	AGAAAATGAAGAATCCTAATGTACCTGGCTAGCTGGTGGTGAGTAG
hsa_circRNA_101064	TTCACAAGGCTTTTCACAAACTTCTCAGAAATGGTTCACCAAACCA
hsa_circRNA_101065	AGGAAATCTGGCTACAACTGAGGTGGAAATTAAGAAGAAAGGCCCT
hsa_circRNA_101066	TGGTAGTCATCCTCTCCATTGTGGGTGGTGGTGAATGCCTTGGTGG
hsa_circRNA_101067	GAGTTATGAGATACATGGCCCCTGAAGTACTTGATGAAACCATTAA
hsa_circRNA_101068	GAGTTATGAGGAGTCCATGAAGAATATCAGCTGCCATATTACGACT
hsa_circRNA_101069	TTTGGAGACACAAAAAAGAAGAATAAGAAGGGGAAGACTATCTCCC
hsa_circRNA_101070	AGAAGAGGTGATGATAGCTTTGGAGACAATCAGTGCAGTGCGTTTA
hsa_circRNA_101071	GCGTGATGATAGAGAGTATCGAGATCGTTATGATTCAGACCGGTAT
hsa_circRNA_101072	CAGTCCCCTACAAGAGTATCGAGATCGTTATGATTCAGACCGGTAT
hsa_circRNA_101073	TCTCTGCAGGCTCTTCAACCTTTCAGAGAAAAGGCATGACCTGACC
hsa_circRNA_101074	TGGAAGCCAAAATGCAGGAAGACTCTGCGAGACAGCCTCAGTGGCT
hsa_circRNA_101075	AATCAATGTCAGTTTTTGGCTTTCACCCCCAACCAGTGACCAAAGA
hsa_circRNA_101076	TCCAAACGATTCCCCCCCGAAGGGCGTGACCATCCCGTACCGGCCC
hsa_circRNA_101077	ACAGGGCTGTGGGCACCTCATTGTGAACATGCTTTCTGCAACGCCT
hsa_circRNA_101078	CCATCCACAGGGCATCCGTTTCCGAGGCTTTAGTATCCCTGAATGC
hsa_circRNA_101079	TATCAGCCGAACCAAGTACTGGGAGAATGCATCTTGTCTTGTTCTT
hsa_circRNA_101080	GGAATGATGGACTCTGGTGGAGCAACGTTCAGGTGGTTCAGGAAAG
hsa_circRNA_101081	ATCTTTCACAAAGGCCTTCACAACAAGATTGATGATGACGCCAGTG
hsa_circRNA_101082	GCTTTGCAAGCCATATGTGTCATTGGCTCAGCAGATGGCACCACCT
hsa_circRNA_101083	TTGGCTTTGCAAGATATGGCAAGATTGTTTCCACTAAGGCCATACT
hsa_circRNA_101084	CATGCAGCCTTCAATATGGCAAGATTGTTTCCACTAAGGCCATACT
hsa_circRNA_101085	GAGCAGATGATCTTAATTGGCTTAGTGTCGACTTCAATAATTGGAA
hsa_circRNA_101086	TGCTGAGCAGCTGAAACTGATGTAAATGTGGTCATGCTTCAGGAAT
hsa_circRNA_101087	GGCCAGGATGGCTGATCATTGGCTTCATCAGCAAACAGTACGTTAC
hsa_circRNA_101088	TGTGCCAGAGGGTGCCATGTTTGAAGGGTGCCGGAAGTCATACTCA
hsa_circRNA_101089	AGCAGACCAAGTTGCCTGTGGCTGGAGAAAGGAATGTGCTCATCAC
hsa_circRNA_101090	AGCTATTCAGGTCCCCAGGTGCATCCAATTTTTCAACTTTACCAAA
hsa_circRNA_101091	GGTCTTTTTACAAGCAATCGTTCTTTGTTTTCGACTACACTTCACA
hsa_circRNA_101092	AGTGAAGATGTGCTGTGATCTTGGCTACCATGCAAGTCTGAACAGA
hsa_circRNA_101093	CTTTGTATAGCATCCATGAGTATGTTTTCTGATTTCCTGCAGTCTT
hsa_circRNA_101094	CACTACTGAGGACCCTGATGCTCCCATAAGACAGAAAATGCCCCTT
hsa_circRNA_101095	CATACATACAGGTTTGATGGATGAGTTTAGCAAATGGCTTTCCAAA
hsa_circRNA_101096	GAGAGCAATTAGTGAGACAGGTTCTTTTTTATCTTGGCCAGTATAT
hsa_circRNA_101097	AGTGAGACAGGAAAATATATACCATGATCTACAGGAACTTGGTAGT
hsa_circRNA_101098	TTAGTGAGACAGAATCATCGGACTCAGGTACATCTGTGAGTGAGAA
hsa_circRNA_101099	TCGTTAGAAGGAAGCTGAATATGGTGGGCATGATCAGATAGATTTG
hsa_circRNA_101100	ATCGTTAGAAGGGAAATGGATACTGCAAGAACGCCATTGAGTGAAG
hsa_circRNA_101101	CTCTTGTCACAGTTCCGATGAAGTTAAATTCCGTCAAGATTTAATG
hsa_circRNA_101102	GAGGACCAAAGCTGACTTATCCTTGTATAATGAATTCCGATTGTGG
hsa_circRNA_101103	TCTTCTATGTTTCCACATCGGTCAGAAAAAGATAGGGAGACGTGGT
hsa_circRNA_101105	AGCAAGATATGCAGTCCAGATTTACACTGACTGGGCCAACCACTAC
hsa_circRNA_101106	TCATTTACAGATTTACACTGACTGGGCCAACCACTACCTAGCAAAA
hsa_circRNA_101107	TAAGACTGCTAAGCAGTGCCTGGAGGAGATATCTGATTTACACTGA
hsa_circRNA_101108	AAAGTCTCAGGACTGATGACATCAACAGTGGATTTACACTGACTGG
hsa_circRNA_101109	ATGCAGACAGATTTACACTGACTGGGCCAACCACTACCTAGCAAAA
hsa_circRNA_101110	GGCACCATTCATTTACAGATTGAAAATGTTGATGTCTGCCTTAGTT
hsa_circRNA_101111	ATGCAGACAGGTGAAGACCCTGAAACAAGAAGAATGAGAACAGTTA
hsa_circRNA_101112	TCTTCATGGGAACACAACAGTTTTATATGAGGAGGCGGTTCCTTTG
hsa_circRNA_101113	TTACCTACCATTTACAAACCGTGCTATCAAGACTAATCAGGACCTT
hsa_circRNA_101114	ACTTCTGGGCATATTTGAGGTGCTGCTGGTGAGTAGCAGCCGGTAC
hsa_circRNA_101115	TGGGAAGACATATCAAGCAAAAGTTCAAACAGACCCTCCCTCAGTT
hsa_circRNA_101116	TTCTGAAGGAGCAAAGCGTAGAAGGTTTTCCTCCAAACCAGTTGTA
hsa_circRNA_101117	CTACACTCAGCGTGTTCCTGCCATCCAGTAGGATCAGCTGTCCTTC
hsa_circRNA_101118	GCTTGCAAACGTTATTTTCAAAGCTTTGTCACCACCATACGATACA
hsa_circRNA_101119	GGAAGCAGATTAGGATTTTTCAAGCCACATTCAATTGATAGGATGA
hsa_circRNA_101120	TTGTTCGGCCAAAGATTCTCAGGATGATGGAGTGAGTGATGGAATA
hsa_circRNA_101121	TAACACTCAAGCAAAGAAGAGTTGAGCACAATCAGAAAGCCACAAA
hsa_circRNA_101122	TGAGCTGTCAACATCTGGCGAGGCCCCAATGTGAACTGCACAGACA
hsa_circRNA_101123	TTTGCTTCAGGTAACTATAACTACCCAATATTGCAGCCATGGAGTC
hsa_circRNA_101124	CAATTTTCAGTGATACGGGAACAACACCTCCAGAGAGTGGTATTTT
hsa_circRNA_101125	AAGAGAAAAGGAGTTAGCTGTGCCAGTGGTTCATGACGGGGGCGCT
hsa_circRNA_101126	TCAGAGGCTCTATGCAGGTTCCACTGTCAAGGTTGAACAAATTGAA
hsa_circRNA_101127	AACCATATCTGGAAGGGTGTACTCTGTGTGACCGCGCCTATCCCTC
hsa_circRNA_101128	AGATTGCCAGAAAAATATGCAGGAACCAATTGCTCTTCATGAGATG
hsa_circRNA_101129	AACAAGAGATTGTTGCTGTATGGCAGATCCCAGAAAATGGACTCAC
hsa_circRNA_101130	CACGGTCATGACACGATGAGGCGAGTGGTACGACAGAGCAAGTTTC
hsa_circRNA_101131	TCTGCACAAGACACGATGAGGCGAGTGGTACGACAGAGCAAGTTTC
hsa_circRNA_101132	ACGGCATGGAGCAAACAGCGGCACAACAAGCTGTGGCGTCAGCAGA
hsa_circRNA_101134	CATTGATAGGGTGAAGGTTGTCATCCTGGGACAGGATCCATATCAT
hsa_circRNA_101135	GCCATTGATAGGTTTGGAGAACATTTATAAAGAGTTGTCTACAGAC
hsa_circRNA_101136	AAACAAAGTCGTGTGCATGGCGTCCTTGGAGGATGAGCTGTGTGGC
hsa_circRNA_101137	TCACCGACAGTGAAGGAAGAGATGTCAGGAGAAAGTGTGGTGAGCT
hsa_circRNA_101138	TTCTGTGACTGTTCGCGGCACCTCATCACCCTGAAATCCTGCAGGA
hsa_circRNA_101139	AAGTTGTCTGGTGAATCTGTCTCTGTCATCAAGCACACTGATCCCG
hsa_circRNA_101140	AAGTTGTCTGACCAATCTGACCTTCGTTGGCTGCGTGGGCATGCTG
hsa_circRNA_101141	CTTAGATTGTTATGAAGTGAGTTATTCTCCCCACCTCAGAAGTACC
hsa_circRNA_101142	CCGTGGGTGGTTTCTGGTGAGTTATTCTCCCCACCTCAGAAGTACC
hsa_circRNA_101143	GTACCATCTGATAAACATGATGCTGGCAAACCTGTACAAGAAGGCT
hsa_circRNA_101144	CCTTGATGCCATTCTAGTGAGTTATTCTCCCCACCTCAGAAGTACC
hsa_circRNA_101145	AAGACAAAGAACTCCCAAATGAGTTATTCTCCCCACCTCAGAAGTA
hsa_circRNA_101146	TATAGAGCAGGCAAGTTAGGAAATCAACATTGAATCCCAATGCAAA
hsa_circRNA_101147	TATAGAGCAGTTCCAAGATTATCCCCTAAAACTCATAGACCCAGGT
hsa_circRNA_101151	ACAGTTAGAGAATCTTTGGATTTGTTTAATATGCGGCCACATAGGA
hsa_circRNA_101152	AAGTTTCGTGCACAGCCGGGGAAATGTCTGATGAGGAGATAAAAAA
hsa_circRNA_101153	GTGCTGAGAGGCTCGACAACCTGGTGTTTCATCCAGAAGAGCCAGA
hsa_circRNA_101154	TTGTGAGGAAAGCTGTGACTTGTGGTCCCTAGGGGTGATTATCTAT
hsa_circRNA_101155	TTTGCTGCTGGGGCCCAGATATTCTACATTTCCTCATTTCTCTACA
hsa_circRNA_101156	GGAGATGCACCGACATTATCTTGACAATGGTAATAATAAAATGGCA
hsa_circRNA_101157	TGAACTTGTGATTTTAACCTTTGAGACCAAGAACCCGTCGGAATTA
hsa_circRNA_101158	AAAGAAGTGGAGAGAGGAAAGTTGATCATACCAGGGTTGTCCTACA
hsa_circRNA_101159	ATGATCATCTTTGCCATCCTCGGTCCACGCCACCCTGGAGCTGTTT
hsa_circRNA_101160	TCGGGGACCTAGATCCTCTCAGACTCCGAGGAGGACCGGGTATCTT
hsa_circRNA_101161	AGGACAAAGCCAACAGTGCCAGGTCCCCTGTCTGAGCTCCACTACC
hsa_circRNA_101162	ACAGAATGTCAAGAATGCAAAGAGCAGAACCTTGCGCGGGCACAGG
hsa_circRNA_101163	TGTAATACATCATGAACTGCAGGGCTGAACTCACGGGAATCAAATG
hsa_circRNA_101164	AGCCTCTGATTCTCCTGTGCCAGTCCTTCGACATCTGTGGACGTGT
hsa_circRNA_101165	TCATTGCGGGAATGAAATGAATGATGTGCCTTTCTTTGATATCCAA
hsa_circRNA_101166	GCAGCTTATGAGGATGAATGAAATGAATGATGTGCCTTTCTTTGAT
hsa_circRNA_101167	AAGGAAGCAAGATATACATCAGGGGATGTGAGAGTGTGGGACACCC
hsa_circRNA_101168	AGGAAGCAAGGGTTTCTTAATATTTGGGATTTAAGGACCGGAAAGT
hsa_circRNA_101169	ATACACTTGTTTGTGCATAGAGGGTTGAAAAATACCGGCCACAGAC
hsa_circRNA_101170	GGTCACTCCAGTAAACAGATTCAAGTGTTATCGGGCCACCTGCAGT
hsa_circRNA_101171	CAGGTGGCCAGATTGGAGGCTGTTGTCATTGGAGAAGTTCATGAGA
hsa_circRNA_101172	TATCATAGAAAAGGAGGTTACACGACAGATCCATGAGCATGAGCAG
hsa_circRNA_101173	TCACCTCCACGTGTGGGCAAGAGCAGTTTACTGTTGCGTTTTGCAG
hsa_circRNA_101174	GGCCAATAAGACTGCTGCCTCATATCCGGGGGAATGTGGGCTTTGT
hsa_circRNA_101175	AATGTAGACCATCCCATTCATCTAGGAGCGCATTTGTAGCCATGAA
hsa_circRNA_101176	GGAGCTCAAGCGCATTTGTAGCCATGAAGTGCCATCTTGCCCAATA
hsa_circRNA_101177	AGATTGCTGGCTACTCCATGTCTGAGACTCGGGAAGAGGCTCTGTC
hsa_circRNA_101178	CTTTGCCCAGGATGTTCGACAGCGTCACAGATATCTCTCTCACTTG
hsa_circRNA_101179	CTTTGCCCAGACCCAGAAGTCCACATTCCCCTCGAGAATCTACAGC
hsa_circRNA_101180	TCACGATGGCCTATTTAAAGGCATCCAAACAATTGACTCTACCCAG
hsa_circRNA_101181	ATTGGCTTCTCATGGATGGCATCCAAACAATTGACTCTACCCAGGC
hsa_circRNA_101182	CTCATGGATGGTCCCTTAATATGGACTTTGAAAATCAAGATAAGGA
hsa_circRNA_101183	CTCATGGATGGGCCTATTCCCTGGTGGATTCCAGTCAAGTGTCTAC
hsa_circRNA_101184	CACAGCAACGGAGGAAAACTCCCTCTTCGTCATGACCAACGTGATC
hsa_circRNA_101185	ACTTGGCTTTTGCGCAGTGTCCTACTGTCCGTGGCAGAGCTGTACT
hsa_circRNA_101186	AAACATCCAGATCTGGAGTGCCGGCACAGGCGGGTGCCACGTCTAT
hsa_circRNA_101187	GATTTGTCCTTCACTACAGGAGACGCACAGGATCTACAAGCAGAAG
hsa_circRNA_101188	TCATCAGCAACGGCTCAAGGAGACGCACAGGATCTACAAGCAGAAG
hsa_circRNA_101189	AGAGTACGGTGTTCAGTATTCCTGTGCACACAATATTTGACAGCTG
hsa_circRNA_101190	ATATATTATGCATGGTATTCCTGTGCACACAATATTTGACAGCTGC
hsa_circRNA_101191	AAGTAGCAAGGTGGCTACAGTTTCAGAAAAGTCACGTATAATGGAA
hsa_circRNA_101192	CAGAGTATTGATTTAATCCAGAGACTGACTTCACTATAGAACCCAC
hsa_circRNA_101193	CTCGATTCAGGAATGGAGGATCTTTGGTTCCATACCAATGCAGGCA
hsa_circRNA_101194	TCAAATGAAGATACTGAAGTGGATGTAGTTGGCCTTTGTCAAGAAG
hsa_circRNA_101195	CCAAAACCAGGGATACCATATACCTTTTAGAAGGAGTTTGCAAAAA
hsa_circRNA_101196	GGAGCCTGAGGCATGTCAGAGCGGGAGCGACAGGTGATGAAGAAGC
hsa_circRNA_101197	ATTAACCAAAAATGGGATTTTAGTGTGCACTGATGTGATGGCCCGG
hsa_circRNA_101198	AAGGATATTGTTCACTTTATCCAAATGCATAGATGCCGTGATGGTG
hsa_circRNA_101199	TATCATGGTGCTGTAGAACGTGACTGTCATTCCTAACCAGGTGTAT
hsa_circRNA_101200	CAAGAGCCAGGAGCAGAAGTTCTGCCAGCGCTATGACCAGCTCATG
hsa_circRNA_101201	TCATCTGCCAAATCCGGAGCCAAGTGCCCCCTTGTTTCTCTCCCAT
hsa_circRNA_101202	TGCAGGTTCAGTTGACTTCTGGCATTCCGATCAGTGCAACATGATC
hsa_circRNA_101203	AATTCAGAACGTCAGCACCTGCAGGTTCAAACGTGCGCATCGACCC
hsa_circRNA_101204	ACAAGTGGAACGGGCTGAGCAAGAACGTGCGCATCGACCCCAGTAG
hsa_circRNA_101205	TTCCGCTGGGGGTGTGCTGGACCGGTTTTCTCAAATTCAGCCAAAG
hsa_circRNA_101206	ACAGGATAGGGGCACCCTCATCCAGCATCTGAAGGAGCACCTGCTG
hsa_circRNA_101207	TCATGTGCTCGGCCTTTGCTGCAGGTTAAAGATCGAGGTCCGGAAG
hsa_circRNA_101208	GAGCGCCAGAGTAATGGGTTAAAGATCGAGGTCCGGAAGCCACTAG
hsa_circRNA_101209	GGGTCCTGAACCGCATGCTAAGGGTAAGGTCTATGTCCAGAGTCAA
hsa_circRNA_101210	ATTGTGGGTCCTGAAGAATTGCAACAACACCAAACGCCGCTTTTAA
hsa_circRNA_101211	GGGTCCTGAAAGATTAACCAAAGTGCTGATAATTTGCACATATTTC
hsa_circRNA_101212	TTTTCCAATCCTCAGGTCGATCCAGTGTTTACAAGGGAAGTGAAAG
hsa_circRNA_101213	AAGTATGTAGCTTGTATTGGTTGGTGATGGTGGTACTGGAAAAACG
hsa_circRNA_101214	CCCACACCAAGAAAGCATGCTTTATTGTCTTCAACGCTGCCAAGCC
hsa_circRNA_101215	TGACCAACCGCCTGCAGAATCCTGCCGCCTTTGACTTCCTGCTGCA
hsa_circRNA_101216	ACCACGTCTGGCAGAAGATTTTCGCAAGCTCTGGAAAACTCCACCT
hsa_circRNA_101217	CGACAAGATGGTGAAATGACAATGGATGCTCTGTTGGCTCGATTGA
hsa_circRNA_101218	GGCGAGTCAGGTATCATGATATTAGCTGGTTTGACATCAAGTCATT
hsa_circRNA_101219	ATTCCTGCTTCCGAGTTGCCAGGTGCGGTCTGCCTGCAGCCTTTCT
hsa_circRNA_101220	CCTCAGCAGTCCAGCCATACGTCGTGTGCCGGCAGTGTCCTGAGTA
hsa_circRNA_101221	ACCTGTCCAAGGACCTTTGTCATTCATGGATGTGTTTGTGGATTTT
hsa_circRNA_101222	CGAAAGAAAGTCCACCCACAAATGAATTATCAGGAGTGAACCCAGA
hsa_circRNA_101223	TTCAGCTTCCTGTTTTTCTGGATTCCAGTGGAATGACACTGGTGAT
hsa_circRNA_101224	CATGGAAAATGCCTGTATCCGGTGTCCGAGGCGAACTCAGTAAGAT
hsa_circRNA_101225	AATACAGGAGGCTGCAAGGTGTGACTGTTGTAAATCTCAAGGAACT
hsa_circRNA_101226	ATATTCCTGTTCCTACTACAGTTCCTGTTCCTGGTTCAGCACCACC
hsa_circRNA_101227	TTTGCCTTGGAATACAGGAGGGTTCAGCACCACCCCCTTCTCCAAC
hsa_circRNA_101228	GCTAGTGGAGGAATGTGTTCCAGAAGATCTAGAACTGAAGAAGAAG
hsa_circRNA_101229	CTGTGCACAGAATCGCATGTGTGAGTGCCCCTAGTGTTTACCAGAA
hsa_circRNA_101230	CTGTGCACAGCAACTGAGCCAGTTTTGGTATAGTCAGGAAACTGCT
hsa_circRNA_101231	ATAATAAAAGTACACGAGCAAGAAGCCATTAACTCTGACCCAGAGT
hsa_circRNA_101232	ACCACATCAGCTTCAAAAATTACTATTTTTGGAAATGAAGAAAATG
hsa_circRNA_101233	CCTTACGAACCGCACTAACTCTCCAACAATAAATACATTTGATAAG
hsa_circRNA_101234	GAAGGAGGAGCCCGTGGCCACCCAGGAGCCCGATGTGCAAGGCAGG
hsa_circRNA_101235	GAATCATAGACACTGTAGCCCAGTACAAGTATCAAGTACTCACACC
hsa_circRNA_101236	GGTGTTGCACAGAGATTTGGAAGGATGATAAAGACTATGCTTTAAA
hsa_circRNA_101237	TTATCATGACCTCAGACTATCAGCTTCAGAAGCTGCTTACCATGGA
hsa_circRNA_101238	TCTCTCAGAGACGAAAGTTCCAGGAATGGATGGAGGTGCTTTAACT
hsa_circRNA_101239	CAGAAAACAATTTACAGTTCCAGGAATGGATGGAGGTGCTTTAACT
hsa_circRNA_101240	ATGGGAAGCCCTGCTACTGCTGGATTAGCGCCAGCCAAGGAAGTAT
hsa_circRNA_101241	ATGGCTCAAATTGATCAAGCAGATATGCCAGGAATGTCGTTGTCTG
hsa_circRNA_101242	TAGCAAAATTGGGAACAATCAATGAGAGGCCGGAGAATGTCGTTGT
hsa_circRNA_101243	GATATGCCAGGTGTTTCCAAACTATCATATTTATCCTCCAACTGCA
hsa_circRNA_101244	TAACTGGCAAAACAAGCAGTTCCTACAGAGGTTGACAGCTACCATA
hsa_circRNA_101245	GGAGACAGAGAATTCTGCTTGGTCAGAATCGTGATGGCATTGTGTT
hsa_circRNA_101246	GAATGATCGGAGCCTTGCTTCCTGTTTTACATCACAAATCTAAAAA
hsa_circRNA_101247	CATTAGCTATCAACAGCCTTGCTTCCTGTTTTACATCACAAATCTA
hsa_circRNA_101248	CAACTGTCTGCTGGTTGGTGGAGAATTTGACTTGGAGATGAACTTT
hsa_circRNA_101249	CAACTGTCTGGCAATTGCCTTGCCTCCTATTGCAAAGTGGCCTTAT
hsa_circRNA_101250	ATGGACCCAGTACTGTAAGATTGATGTTAAAGGCATGGTGTTCACC
hsa_circRNA_101251	CCACAGTGAAGTTGAACTCCCACCACCTGATCTTGGACCAAGTTCT
hsa_circRNA_101252	TAGTGAGCAGAATTCAATTCGTCATAATCTGTCCCTACACAGCAAG
hsa_circRNA_101253	CAAAGCTGAGGGATATGTGGTGCCTGTCATAAGCTCCAGAGAGCTG
hsa_circRNA_101254	AGAGTATTAGGAAGAAAAACTAAACCACCACGACCAGATTCCCCAG
hsa_circRNA_101255	CCTACCTCTGGTATCCAATTGCTCCAGCACCAACTGGTGAAAAGAC
hsa_circRNA_101257	TATACACCAGCAGATTATGGTACTCACAGTTCTTTCCTGATCTTCC
hsa_circRNA_101258	GTTACTAAAGCCTGCCTTTCCAGATCCATTTTTCCTATCCATCCCT
hsa_circRNA_101259	GCCTTTCCAGGATATGACAGCGCGTGATCTGCTACAGCAGAGATAC
hsa_circRNA_101260	GCTCTATCAGCGCTTTGAACTTCAAGATTCAGGAAGCTCTCTACTT
hsa_circRNA_101261	TAAGACAATGTGTGTAAATTCAAGGCTCACAAAAGATGTGCAGTGA
hsa_circRNA_101262	AGTACCAGAGTGTTTCTAAGACCTCAGAGAAATTTGGAATCTATAG
hsa_circRNA_101263	AAAGTCCTTCTCAAGATTCGGATTATCGAGATTGCAGCCTGTCACT
hsa_circRNA_101264	ATCCTCCTACAGGTGAGCTTTCCGTTGAAGAGGCGCAGGACCCTTT
hsa_circRNA_101266	AGAAATACAGTTCTTGGAGAAGCTGAATATCTTCTCTTGAGAGAGC
hsa_circRNA_101267	AATTACCTCTCAGGCCTTTGAAGACCTCAGCAAACTAATGATCAAG
hsa_circRNA_101268	CACATTCATGTCTCTGTAGAAACGCTGGAAAAGAATTTGAGGCAGA
hsa_circRNA_101269	TGTCAAAAATAAGGTATCTTTCAGATGAAGGCATTGAAGCTTGCAC
hsa_circRNA_101270	GGAGTTACAGAGAGTATCTTTCAGATGAAGGCATTGAAGCTTGCAC
hsa_circRNA_101271	TTCCGGAAAAGCCTCCATTTGCTGTTTGGGAAACTCTCTACGCTAT
hsa_circRNA_101272	CATGGCAAAGTCTCCAAACGTCCACAACTATCCCGATATGGAAGCC
hsa_circRNA_101273	AACAGTGCAGGTTGATGAGGTAATGCTGACTCTGAAACAGGCCTTC
hsa_circRNA_101274	AACAGTGCAGGTTCCTGATGTTATTAGCAGCATAAGGCAATTATCT
hsa_circRNA_101275	AGGCCCTTCTGTCTCTACCCACCAAGAGCCAAGCTGGTGATACAGA
hsa_circRNA_101276	TCGAGTCACTGTCAAGCAGTAACAGAGAAGAATTTTGAAACAAAAG
hsa_circRNA_101277	CGAGTCACTGTCAATTTGATTAATAAGCTTAAACCTGGCGTCATTA
hsa_circRNA_101278	TTGGAAGTTTTTCTGATCTGTGGTTGTGGTTCCGGAGAATCTGGTT
hsa_circRNA_101279	TGTCAACTCCAGGCCCCCTTGTATTTGCTGGTCCTATTTTTATGAA
hsa_circRNA_101280	CAATCTTGTAGTTATACATTGGCTCTTCAAAGACGTTCACCTCATC
hsa_circRNA_101281	GCATTTTTCACTTCTTAATGAAGAGGATAACTCAGAATCATCGGCT
hsa_circRNA_101282	AAACAGCAAAACAGACATTGCTACAAGTGGTTGGTGTGGTCTCTGT
hsa_circRNA_101283	ATAGAAATCCAATAGGCATCAGAGACCCCAACTCTACAAGGCCTTT
hsa_circRNA_101285	AAGAATCCAGGCACTTCGTCTTAGTAACATGGCCATGGGGAAGACA
hsa_circRNA_101286	CTTGATGAAGCAGAAGATGATTTTAAAAAAGTGATGGTGACCCTGA
hsa_circRNA_101287	CAAGATACAAGATCTCCCCAATAATATGATTTACCAAGTCGCCATT
hsa_circRNA_101288	TGAAGTTCCAATATTCTCTAAGCCGCTTTCATCATGGGAGAAATAG
hsa_circRNA_101289	TTGCCTTCTGGATTACAAGGCGCCTCTGTCGAAGAGCCTTCTGCTG
hsa_circRNA_101290	AAGTGGACTTCCTGGCACCTGTGTTTGCTCTGTTTGTACCATTTTA
hsa_circRNA_101291	ATACTTCTTTGCTATTTCCACCTATGTGCAGAGGCCATTGAACACC
hsa_circRNA_101292	AACTATGTTATTCGAGGTTGAGCATCCTGTCACAGAATGCATTACT
hsa_circRNA_101293	GTTTCTTGGTACAGTGGTTGAGCATCCTGTCACAGAATGCATTACT
hsa_circRNA_101294	GAAAATTCAAGGTGTTACACATAATATTGCATTACTTCGAGAGGTG
hsa_circRNA_101295	TTCTTGGTACAGTGGTGGAAGTTGATGGGTCGAAACTAAATGTGAC
hsa_circRNA_101296	CTACCCATCAATCCCCAGCTCAAGGGTATAGTGACCAGGTTATATT
hsa_circRNA_101297	GACAAAGAAGGTTGCTTTCAGCTATGTAACGTTTTTCGATCCCATG
hsa_circRNA_101298	TCTCAAAGTGTTTTAGAAAGAGCGTTTTCGCTACGTAAAGCACATT
hsa_circRNA_101299	TGACTCCAGGTTTTTTGTAGCATCAGATCCAACAGTTAAAACAGAT
hsa_circRNA_101300	GAAACATGCCAGTTTTTTGTAGCATCAGATCCAACAGTTAAAACAG
hsa_circRNA_101301	AAAGCTGCGATTGATTATTGATACACCCACAAGTCCAGTGACAAGC
hsa_circRNA_101303	AGCTCCAAAGAACATGACCTTTGACCTGCCATCAGATGCCACAGTG
hsa_circRNA_101304	AAAGGTTTAGCATAAGCTTAAATCGTCTCAGAAGGACAAGGTCCGC
hsa_circRNA_101305	CTCGGGGTGACAAAGAAGCTGAAAATGTGTGTCTGACATGCAAGCT
hsa_circRNA_101306	CGCCAGTGCATCTTCTAGCTGAAAATGTGTGTCTGACATGCAAGCT
hsa_circRNA_101307	GCGCCAGTGCATCTTCTAGGTGTGGAAGATTTCCTTACAAGGGCCG
hsa_circRNA_101308	GTTTTCTTCGCCTCCATAGGTGTGGAAGATTTCCTTACAAGGGCCG
hsa_circRNA_101309	GCCTCCATAGCATTGTCGTGGAAGTTCTCCGAATCCTGGTTTTGAT
hsa_circRNA_101310	CCAGCAAGTGGCCGGTCTAATTGAAGCCAACGGAGAACTCAAGGTC
hsa_circRNA_101311	TGACTCGGAAGTGCAGGTGAAGCCAAAAACCTTCCCTCTTACCCGG
hsa_circRNA_101312	ACAAGGCCAGAAGTCGGTGATCCACAGTCGGCAGTTTCCATTCAGA
hsa_circRNA_101313	GGCACGGCAGTGTCCCCATGAACTCCCTTGTCCCCAGTTGACCAAC
hsa_circRNA_101314	ATTATGATAGTTTTCGGCTTTGTGAGAAACCTTACCATCAAACACG
hsa_circRNA_101315	TCACAGGCAGGTCAGTCAGGAGATCCTAGAGCTATTAAATACTACA
hsa_circRNA_101316	AACAGTCCACTAAGGAACAACAGAGCAAGAAGATCTACGGAATCCA
hsa_circRNA_101317	CACTTGCCACTGGGATGAGCAACAAAGGAAAGAAGTTAAAAAGGAT
hsa_circRNA_101318	TCCACTTGCCACTGGATCTGACAGGATGGCATCTGATGACTTTGAC
hsa_circRNA_101319	CGGGGAGACAAGCAAATCTGACAGGATGGCATCTGATGACTTTGAC
hsa_circRNA_101320	ATCTTCCGGCTCCTCAAGTTCTGGATGCGGGTACCCTTGGTGGCAC
hsa_circRNA_101321	GCTCCTCAAGGCCATGTTACAGGAGCTGAATTTTGGTGCATATTTG
hsa_circRNA_101322	GTCTGATTAGTGTGCAGCAAACAACTTCCTCCTTGTAACCTGAGTA
hsa_circRNA_101323	TAAGAGAGGCCCTGTTCCGCCATGGAGTCATAGTTGCAGCTGACTC
hsa_circRNA_101324	ATCCCAAAGGGAGCTGGAAGCTATCAAAGCTCGAGTCAGGGAGATG
hsa_circRNA_101325	GCGTCTACAGGTGATCCCAAAACGAACCAACAGACCAGGCATCAGC
hsa_circRNA_101326	TGCTGCCCAAAGCATGAAGAAGGCCTACCAGGACATGGAAGAAGGA
hsa_circRNA_101327	GCAAGCAGATACGCTGACCGGAAAGGAGATTGAGATTGACATTGAA
hsa_circRNA_101328	AGGAGCTGCTACTGTGCAACAACCCTCTGTGACCTGCCTGCTGCCT
hsa_circRNA_101329	TTAACTTATATCTGCCTGTCAGATTCACTGCGTGCTGTCCTCACTT
hsa_circRNA_101330	CGATGTACTGTGGCTTTGAAGCGTATGTTGAATTTCAATGTGCCTC
hsa_circRNA_101331	GCCACTGCTGTTTTAGAACATATAAAGGATTTCCATTTAAACAGGG
hsa_circRNA_101332	TTCAAGCCAGCTCCCATTGCTATCACATGTTTTACCAGAGGCTTGG
hsa_circRNA_101333	ATCCACCAACAGGGGAGTAATCAGCAACTCAGGGGGACCTGTACGA
hsa_circRNA_101334	ATTCCTTATATGGTCAACTGCAACTTGGCCTCTTGATCCACCAAAG
hsa_circRNA_101335	CACAGGTCAGGAAGCAGAATATTCCTTATATGCCTTTGAAGTAAAT
hsa_circRNA_101336	CTGGTTAGCTGCCTCTGTGTCCTGCAGTTGTTAGCCATCACCTTGC
hsa_circRNA_101337	TGTGGATTTGCTAACTCAGTCCTGCAGTTGTTAGCCATCACCTTGC
hsa_circRNA_101338	ATGACATTAGGTCTCCTTGACAGTATCTTGTCAGTTATTCTTCATC
hsa_circRNA_101339	CCCACAAAGTGAAAGAAGATAAAAAGGAAGATGATCCCTATGATCT
hsa_circRNA_101340	TTGAAGATACAGGAAGATGATCCCTATGATCTTGAAGATGTTTCTG
hsa_circRNA_101341	ACGCAACCAGGCAATGGTGGCTTGCTATCCGGGAAATGGAACAGGT
hsa_circRNA_101342	ATATATGCAACTTAAAGCAATAAATGTAGATCTTCAAAGTGATGCT
hsa_circRNA_101343	GATGCTGACACCAAAGTGACTTTTTTGAACGAACCATTCTGTGCAA
hsa_circRNA_101344	GGAACAATGGTGCAAGTGACTTTTTTGAACGAACCATTCTGTGCAA
hsa_circRNA_101345	TTACAGATGTTAAGGGAACAGATGCTGCTTGTGTTGCTCAGAGTCA
hsa_circRNA_101346	AACCTTACTGGTGTACTTTTCCCAACACTGGTGCTCGTATCATGAT
hsa_circRNA_101347	CTAGTACTACTAGAGAGCACGTTTTCAATATCATAGGAGCATTTGA
hsa_circRNA_101348	GTCTTAGCAGAAGAGAGCACGTTTTCAATATCATAGGAGCATTTGA
hsa_circRNA_101349	AAGCAAATTCCAGAGAGCACGTTTTCAATATCATAGGAGCATTTGA
hsa_circRNA_101350	CAAACTACAAGAAAACCTATTTGATTCTTTGACAGGCCAGCCACAT
hsa_circRNA_101351	GATCTTTACAGGGAAAGCTATGAAAAAATGGGTAGAGTCAATTGCT
hsa_circRNA_101352	ATTAGGATCAGACAGTATGCCTTCAAGACAGTGTGTTGGCTTTCTG
hsa_circRNA_101353	ATGGTTTGGTCCAGGTTCTGTTCTTTATGCCCCGTGGTGCCCTGCT
hsa_circRNA_101354	TACCCTTCAATTATGCCCCGTGGTGCCCTGCTTGTCAAAATCTTCA
hsa_circRNA_101355	AACACCGAGGCTGAACACTTTCCAGGCAGTTTTGGCATCTGATGGG
hsa_circRNA_101356	ACAAGTACAAGAATCATTAACCAATGGCAACAGGAATCCAAGGATA
hsa_circRNA_101357	AATGAAAATGCTTGCGGTGCATTCCTTGTAAAGGTTCTCGGTTTCC
hsa_circRNA_101358	TGGATTGGGTTTTCAGCTGAAGACCCTCAATATAGTAACCTGGTCT
hsa_circRNA_101359	AAAGTGAAAGCTCAACTCTACGCTCAAGCATATGACGGGAACTGAT
hsa_circRNA_101360	ATCCTTGGATCAATCAGCGCGTACTTGCTTTGTAAGTGATCTGAAG
hsa_circRNA_101361	TTGGCTGCAGTACAGCTATTGGAATCAGATGCAAAGATGGTGTTGT
hsa_circRNA_101362	GAAGACTTGGTTTTCAACTTGACCAACAATGTGGATTTGGACAACA
hsa_circRNA_101363	CACAGAAATGGATAAGTTCTGAACGTCGAAAAGAAAAGTCTCGAGA
hsa_circRNA_101364	CACACAGAAATGGTGATTTGGATATTGAAGATGACATGAAAGCACA
hsa_circRNA_101365	TATGACCTCAAGGGCACTCCAGTGTTTGTCCATGCTGGCCCGTTTG
hsa_circRNA_101366	TATTTATTCACCAAACAAGAACCACAATGGACACTGCCAGCCATAG
hsa_circRNA_101367	AATCTCTCCGGTTGCTGCTTTTGCTCAGAGGACATCCATGACCCTA
hsa_circRNA_101368	AATCTCTCCGCATGTAGAGCGCATGAAGTACAGGACAATAAAGCTT
hsa_circRNA_101369	AACATTCTCAGAGCCAATTCCAGACTCCATCATTTCTCGTGGTGTT
hsa_circRNA_101370	TCATCAATTACCGAGATTCCAGACTCCATCATTTCTCGTGGTGTTC
hsa_circRNA_101371	CCAAGGAAACAGTAAATAAGAAAGCCTTGAGTTTTGTGAAAAACCG
hsa_circRNA_101372	ATTCTAAGTGGGAATCATTTCAGGTCACTTCCTCCTAACCCATCTG
hsa_circRNA_101373	AGACTAAAAGGAAAATGCTGTCCAGTGGGGTGTGTACATCAACTGT
hsa_circRNA_101374	TCTCAACAAGCTACATCAGCAAGGTAGATGTGCTGAATATTTTAGT
hsa_circRNA_101375	GATGCAAACGGCATGGGTAGCAAGAAACTAAAACGAGTGGGTTTAT
hsa_circRNA_101376	AAAGCTGCTGTTTTGCAGGAGATCGTGACCAGGAGGAGATGACCGC
hsa_circRNA_101377	ACTGAGTAAGATCCAGAAGCAGCAAGGTCTAGCAATTCCAAAATCA
hsa_circRNA_101378	TCTTTCCATCATAGCAGTGTGCCCCCTACCACCGGAGCCAGAGAAT
hsa_circRNA_101379	TTAACTCAGCAGCGCCCACTGGAGGTGGGAGATGACGGGTCTAAGC
hsa_circRNA_101380	AGCAAAGAAGAGAAAGTCTATTCGTGTGACCAGGAGAGGCAGAGTG
hsa_circRNA_101381	GAAGAACAAGGCCCTTCCTTCTACCATGATTATAGTAGCAGTTTAT
hsa_circRNA_101382	AAGATGCAGTCAGTGGAGTGATCCTGGTGGAGGGATTGAAATGTCT
hsa_circRNA_101383	TTGCACGATGAACTTGTGATCCTGGTGGAGGGATTGAAATGTCTGA
hsa_circRNA_101384	TTTGGCCCTGTTTGATAGTGATCCTGGTGGAGGGATTGAAATGTCT
hsa_circRNA_101385	ACGATGAACTTGCAGCACAAGCCAGCGAGGAGGCAGTGTCATTTCG
hsa_circRNA_101386	TGTTTGATAGGTAAGTTCTCTTCTACGCTGTATGAGACTGGTGGCT
hsa_circRNA_101387	GCCCTGTTTGATAGATTCGATTGAATAGACTATTGACCATTGATAC
hsa_circRNA_101388	AGTATTGCAGGGTCATAATCGTATCATTGCCTACAGTAGACCAGTT
hsa_circRNA_101389	GAGACTATAAAGTGAGCGATTACAGTCTGACCTGGTAGTATGCATT
hsa_circRNA_101390	CCAACACTAGGCTTAGGAAAGGTTGCGGAGCTGGATGTAACAGTGG
hsa_circRNA_101391	ATGAACAAGGGAGAAAGCATGGGATTATGGCAACCACAGAATCTCA
hsa_circRNA_101392	AACCACCTGAGCAATACTACCTAATCTGGGAGCCTGCAAGTGACAA
hsa_circRNA_101393	ACGTAGCCAGACCTAATCTGGGAGCCTGCAAGTGACAACAGCCTTT
hsa_circRNA_101394	ATAAATACAGGTGCTATAAGACCTAATCTGGGAGCCTGCAAGTGAC
hsa_circRNA_101395	TTCATTCATTTACTTGGGACCTAATCTGGGAGCCTGCAAGTGACAA
hsa_circRNA_101396	TGAAACGCTTTTTCCAGCTCTCATTTACTCCTACCTAATCTGGGAG
hsa_circRNA_101397	ATACAGGTGCTATAAGAATGACAATAGAGAACGGCAGGAGCACAAC
hsa_circRNA_101398	TCAAGCTCAGGATGGCAGTGGTTCTGAAGAGAAGCGGAAAAGTGTA
hsa_circRNA_101399	GTTCACTCAGGTTACATTGATTACCCACCTAGTACAACATCTTACG
hsa_circRNA_101400	TGGGAGAAAGCATTAACAACAGTGTCTTCAGTGTTCGCTTTTTCAG
hsa_circRNA_101401	TGAAGAGAATGGCGAGGCAGGTTGCTGTTGATGTAAGCAGTGGCCA
hsa_circRNA_101402	TTCATTCAATGCAGGGTCTCAGTACAGGTGTCAACCTTTTAGAAGC
hsa_circRNA_101403	CTTGAGAATGGCAATTATTTCCAGTCAGAGAAGGAAACCAGTGCCT
hsa_circRNA_101404	ATACCATTCTCATCGTTGGATGACTCACTGGTTGTGTGGAAGGAAG
hsa_circRNA_101405	GCCACTGATGGTGGATGTTCCCAAGGCCTTGATTATTGTTGCAGTT
hsa_circRNA_101406	TACACTTGGGTGAGAGATGGAGGAAAAAGTCACTCTGCTTAATGCA
hsa_circRNA_101407	AGCTGGAATATTGTAATGGATGACTCACTGGTTGTGTGGAAGGAAG
hsa_circRNA_101408	AGTTGTTTTGCCAAACCAGATCTCCCTGGAAGAGAACATTTTGGTC
hsa_circRNA_101409	AGTTGTTTTGGTTTGCAACTGTGCGATATGATCAAGGAGCCAAGAA
hsa_circRNA_101410	CAGCAAAGGCAGATCACCCTGAGACTATAATGGAAGAAGTGAAAAT
hsa_circRNA_101411	TCACCAGCACACTGCTCTGCCAGTGAAACCAGCAGTGTGTGTAGCA
hsa_circRNA_101412	CTTTGTCTAGCCCCAGTGCAGTGAAACCAGCAGTGTGTGTAGCAGC
hsa_circRNA_101413	CCCAGTGCAGGTGATGACGAACAGAGTGATTGGTTCTATGAAGGAG
hsa_circRNA_101414	CCCAGTGCAGGAGACCAGCATAAACACTTTGGGGACTGAGAGGATA
hsa_circRNA_101415	TGGCCAGAGGAGTTCACCCAGGGCATGATCTTACCTACAATGAATG
hsa_circRNA_101416	GAGAAGAGAGGAAAAACATATAAGCATTGAAGAGGAGCACTTAAGG
hsa_circRNA_101417	TTCTGGATGAAATACATCGTGAGAAGAGAGGCTGAAAGTTTAGAAG
hsa_circRNA_101418	TTGGCATCACAAGTAGAGGCACTAAAGAAACAAGAAGCTAAAGCAG
hsa_circRNA_101419	GACTCAACTGCCCTACCATTGACCATGCCCTGCTGGACATGCCCTT
hsa_circRNA_101420	TGCAGACCATGCTCGCTATTGCATTTGGTGCAGCCTCCAGTGAGCA
hsa_circRNA_101421	TTAGAGTAAGCGCTTGGTTTCAGTTGGACTTGATTCAAAGAATGCA
hsa_circRNA_101422	ATTCACTGTACTTAGAGTAAGCCTTGCATTGCATCCTGAACGAGTG
hsa_circRNA_101423	GTTCGGTCAGCCTTGCATTGCATCCTGAACGAGTGTTGGTAGCAAC
hsa_circRNA_101424	AGATGGACAGCCTTGCATTGCATCCTGAACGAGTGTTGGTAGCAAC
hsa_circRNA_101425	ACGCTACCAAAGATGACATGGCAGAGCTTCTCCTCGGGGAGTCGAA
hsa_circRNA_101426	CATATCCAGGAGGGAAGAGCATGGAGGAAATCAAGAAGGTGCTGCT
hsa_circRNA_101427	CATGTTGCAGGACACTCTGATTGTGTGGTCTGAAGCAGAAAATTAT
hsa_circRNA_101428	TGAGGATCAGTGATAAACATCAACGAATGTGAGCACAGGAACCACA
hsa_circRNA_101429	TCCTGAAGAGCAATCCCACTCCAGGAATTGTGATCAACAGGCCCAA
hsa_circRNA_101430	GAGCTGGTGCACAGGTTCCAGGAAGCGAGGGATGGAGGTTGTGCAG
hsa_circRNA_101431	AATTTAACATGCTTGCACAAGGGACCTCATCCTATTCTCAGCAAGG
hsa_circRNA_101432	TAACATGCTTGCACAAGAAATGGATGAAAAGAGGCTGCTGGATCCA
hsa_circRNA_101433	AACCCATGGAATTTGCCAGGGTGAGCCTCTGCACACCCAGTGAGAA
hsa_circRNA_101434	TGGCCTCTCAGGATGAAACAAGTGAAGATGCTAACTGTCTTGCTTT
hsa_circRNA_101435	TCTGTCCCAAGCAGGAGAACATTGCAGCAGAGGCTGACCATGTGGA
hsa_circRNA_101436	AGTCATCCAGTCAGAAAAATGGGTAAGAAGAGTCGAGTAAAAACTC
hsa_circRNA_101437	TACTCACCAGGATCCAGCTCAGTCTTCTGGTTTTCATCCTTCAGGG
hsa_circRNA_101438	AACATCATGAATTCCCAAGAAGGAGTGAACAGAGTATCTGCCAAGC
hsa_circRNA_101439	ACTACATGGGGATGAAATTGATTCTGCAGTAAAGATGTTGGTGTCA
hsa_circRNA_101440	ATTGGAACAAGTGGTGATGGCACTTCTCAAATACTGGCCAAAGACT
hsa_circRNA_101441	ACCTGTCCAGCCCCCAGGTTTCCCTAGATGACAAATAAACATTCCT
hsa_circRNA_101444	ATCGCGCTGCAGAACTCCTCTTTCCTAAAATGGAGTCGAGTAAAAA
hsa_circRNA_101445	TAAAATTGGCAAGACATATCCTTACAGGCAGAGAGCACACGTCACA
hsa_circRNA_101446	AGACCTCAAGGTGAAGTATTTGACTATTTGGTTGCACATGGCAGGA
hsa_circRNA_101447	TGGTGTACAGGAGGACAAAGACACTGATTCTACCAAAGAGCCTCTG
hsa_circRNA_101448	CCGGCCATAGGGAGGCGCCACATCCACCACCTGGGGAACCAGCTGC
hsa_circRNA_101450	CATGGCTGAGGGCTCCAAACGAATCCTGCGGTCCCATGAGATTGTG
hsa_circRNA_101456	CGAGATTGAATGTGCCACTTGCATTCACAAGAGATGGGCTCTGTGG
hsa_circRNA_101457	GTCTCATAAGCTTTTGTCTGGTCCTCTGAGCCCCAGTGAGAGTTTC
hsa_circRNA_101458	CTCCGACGTCTCATAAGCTTGCATTCACAAGAGATGGGCTCTGTGG
hsa_circRNA_101459	AAACCCTATGATTTCATCGTTTCTTGGATGTCAACAGCCACAAAAT
hsa_circRNA_101460	CTCTAGCATGCCAAATTTCAACACTAACTTTGAAGACAGAAATGCA
hsa_circRNA_101461	ACACCAGCGAGGAGAAGTTTGCCCTAGTGGAGATGGACGTGCACAT
hsa_circRNA_101462	AAGCTAGCCGAATAGTTATTAAGCCTACGCTCAGATCAAGGTAGCA
hsa_circRNA_101463	GACATTGAAGCTAGCCGAATGTTAAAAATCTGTAAGAGCCTGATTT
hsa_circRNA_101464	TTCGCCACAGAATCACCACGACAGCAGCATGCATGATGGACCTCAG
hsa_circRNA_101465	TATGGGTTCTCCTTCATGGAATTTTTCAGATTCCCGTGCTCCTGAA
hsa_circRNA_101466	ATAGTGGGAATTGCCTGTGGGCCTGCCCAGGGCAAGTGTGGTCTTG
hsa_circRNA_101467	AAGCAATGGCAGGCTCCTGGATTTGGATTTGGAATTGCAATATCTG
hsa_circRNA_101468	GCAATGGCAGAGCACAGCAATGGAGGAAACAGCTATATGGGAACAA
hsa_circRNA_101469	AGACCTGCTGGAAGGTGGCAGTGACGAAAGAAGAGACTCTCCCGGC
hsa_circRNA_101470	ACCTGCTGGAAGAGTTCTCAGGCGCTGTGGTCTCACCTTCCACTGG
hsa_circRNA_101471	GAGGAAACTCCACTCAATCGCAGGCCACTCTGCTGAGCATCTTCTC
hsa_circRNA_101472	ACTGGAATAGCCTCCAAGTCTATTATAAATAGTATGCTACGGGACC
hsa_circRNA_101473	ATTGTGACCACGCTGCAGGACAGCATCCGCAAAGTGCTACCAGTGT
hsa_circRNA_101474	TTACCACTGCAAAAAGGTGTGCAAGCCCCGTAACCCCTGCACGGAT
hsa_circRNA_101475	GACTCTGACGGTATCCTCAATGAACGGGACAACTGCCAGTACGTCT
hsa_circRNA_101476	CTGCTGTCCTCAACATGGAGGAATCTGAAAGAAATTACAGTATTTA
hsa_circRNA_101477	AGCCAGTTATACAATTCCAAGCTCGAGTGTCTCGGCAAACTCTGTT
hsa_circRNA_101478	AGCCAGTTATCTCCAAGCCAGAACAGAGGACTCCAAAATCCATTTC
hsa_circRNA_101479	GGACCGGCAGGACAATGATTTCTTGCGGAACACAGTGCACAGGCAT
hsa_circRNA_101480	TAGAATCTAGGTGGAATTGAGACTGGATCTATCACAGAAATGTTTG
hsa_circRNA_101481	TGAGCGAGAAGAAGTCATATGCCCTAGATGTTACACAACAGCCAAT
hsa_circRNA_101482	TTGGAGAAGAAACGTGATTTTCTATGATAGCGACTGGAACCCCACT
hsa_circRNA_101483	ATTGATGAGATGTTCGTTGGAAGATCCTCTTACAGTTCCAGTGTCG
hsa_circRNA_101484	CTAAATTTAAGGGTATTAATGGCATTCTTGCTGATGAAATGGGCCT
hsa_circRNA_101485	AAAGGAACTACCAAAGTTGCAGCAATATCAGTACTACAGTGCAGGC
hsa_circRNA_101486	GAAGCAACAAACTGCACTTTTCCCACAGTCAAATCACTCGCCTCTA
hsa_circRNA_101487	CCACACAAAGGTAACAGAGATTCAAAGGTACCTTCAGAAGGAAAGA
hsa_circRNA_101488	TTTCTGAATGGATGGGAAGGCCATTGTGACTATGTGGTGATTACAG
hsa_circRNA_101489	TTCCTTTGAATCAAAGTCTTATTGCCAGCAGTTTTGAAGATGACTC
hsa_circRNA_101490	CCTGGTCTTCAAGAAGTCTTATTGCCAGCAGTTTTGAAGATGACTC
hsa_circRNA_101491	GGAGCTGAGGGTGTGTGGTTGTGTTGTTCAATCCCCGGAAACACAA
hsa_circRNA_101492	TGAATTGGCTCTGCAGCTCGCAAGCACCAGCCTCCCTACATCATTG
hsa_circRNA_101493	AGACAAAACCTTGATGGAGAACCTTGTGACCTGTCTTTGAATATAA
hsa_circRNA_101494	CCTTACAGCGCCTCGAGCTGTGGCAGGTTTTCGAGGGACAGTTCGT
hsa_circRNA_101495	GCTTGACCCCTGCTGCAATTGGCCTCGAGCTGTGGCAGGTTTTCGA
hsa_circRNA_101496	TGCTGCAATTGGGGAAAGACCATGTTTGTAGATTTATTGGCTGTGG
hsa_circRNA_101497	TTATTTTACAAAACCAGACTACCAGCCTCGAGCTGTGGCAGGTTTT
hsa_circRNA_101498	TGACGTCAGACCAGGAAAGACCATGTTTGTAGATTTATTGGCTGTG
hsa_circRNA_101499	ATTCTAACTTGTGGACCGAAGGGATGCTCCAAATGGCTGAACATAT
hsa_circRNA_101500	CTTTGGAAGAGTGAAGCTGAACCCAGATCTACACATACAGCTAATC
hsa_circRNA_101501	TGTCAACTACTTCCTAGACCAGGTATCGCAGGACTTCCCTTTCCTC
hsa_circRNA_101502	GCAGGACTTGATTCATGGTTGTCAAATCCTGGAAACAGTCTACAAA
hsa_circRNA_101503	GCTGGCTCAATCCTTTATCCTATTGAAACCTGTACAATGTTGTTTT
hsa_circRNA_101504	AGGACTGCTGGTGTGGACACTGCAAGAGACTTGCACCTGAGTATGA
hsa_circRNA_101505	ATAATGGAGAGTTGATTGCACTGCCAACACTAACACCTGTAATAAA
hsa_circRNA_101506	ATGATAATGGAGAATGGAATTGTCAGCCACTTGAAGAAGCAGGCAG
hsa_circRNA_101507	TTGAAGCAAAAGCAACTTGCTGAGCTTCGTCAGGAATTTCTTCGAC
hsa_circRNA_101508	TTTAGACTTGCACCAGTAACTCCAGATAGTGGTTATTCATCAGCCC
hsa_circRNA_101509	AATTGATTGAGTCTCAGCCCTGGGGTACGGCTCCTCACTGGCATTG
hsa_circRNA_101510	TGAAATTGATTGAGTCTCAGCCCTGGGGACATAAGCAGATGTTCAA
hsa_circRNA_101511	AGTCTGCTAACACACTAGCTATAGGAGATCCCAAACTGATCTTCCA
hsa_circRNA_101512	ACTGTTACAAAATACAAATCATATTCCCCTGAAGCCCTCTGGAGAT
hsa_circRNA_101513	ATCTATCCAAGGGACTTCAGTACTAGTGCTAATAACATCCAGATTG
hsa_circRNA_101514	CACTCAAGATGGGACTTCAGTACTAGTGCTAATAACATCCAGATTG
hsa_circRNA_101515	GTGCTCATCAACAGCAAGATAATCGTATCCACACATCGAAATATAA
hsa_circRNA_101516	GAAACTCCAGATTGCTATGCAGAACCAAATCAACACAAACCCAGAG
hsa_circRNA_101517	GAAACTCCAGCTGGGAACTTCTCCACTTCATCTAGCAGCACAGTAT
hsa_circRNA_101518	GAAACTCCAGATGTCCCTGGTAGATTTGGGAAAGAAGCTTTTAGAA
hsa_circRNA_101519	AGATGCACTTTTCAAGAGTCACTGCTAGTTGGATTGAAGCACACCT
hsa_circRNA_101520	TTTAATACCGAATAACAATACTTCTGAAAACACTTTGAAACGAGTG
hsa_circRNA_101521	GTAAACACAGTCCCAGAAATCCTGGATAGAAAGCACTTTGACCAAG
hsa_circRNA_101522	ACACATTAATATCACCCGGAAACAGCCTCATTCATGTGTGGTGTTG
hsa_circRNA_101523	TAACAAAAAACAATGACTTAGAATGCCCTTCTGCCTGCAGGGTTCC
hsa_circRNA_101524	TGCTTGCAGAGGCTGGAGGTGGACTTTATGGTATTGACAGCATGCC
hsa_circRNA_101525	GTGTTCTGTGTTTTTTTGCCAGTTGTGCTCCTGGTTCACATGGTAT
hsa_circRNA_101526	GTCTATGATGAGTACAACAAAACTGTACAATCTAAAGTGGACTGCA
hsa_circRNA_101527	TTTGGCATCTGTATATGCACCATCCCCAAATTCAGATGATTTCAAC
hsa_circRNA_101528	AAGCAACCAAGGAGCTCTTACAGGCAAAACAGGATCTTCAAGATCT
hsa_circRNA_101529	GTCTACTGAGATGGAGACTATTTTACCTTTACAAGACATGAACCCA
hsa_circRNA_101530	AGGGTCTACTGAGATCTTTATAAACAACGAGTGGCAGAACTCAGAG
hsa_circRNA_101531	ACCATTCCTGTAGATCTTTATAAACAACGAGTGGCAGAACTCAGAG
hsa_circRNA_101532	CAGTTCTTGCAATCTTTATAAACAACGAGTGGCAGAACTCAGAGAG
hsa_circRNA_101533	TTCTAACAGCCCAAGACTGTGAATTGGAGAATCAAGAGGCACATGA
hsa_circRNA_101534	CTAACAGCCCAAGTAAAAAACATGAAGCAGATGAGTTGAGTGGAGA
hsa_circRNA_101535	TCATGAACAGGCTTTCCTTAAAGTTTCCCATGTCTCAATGGACTCC
hsa_circRNA_101536	ATCACTTACAATTAGGAGCTCTTCCTTTAATGGCGGGCACATGAAC
hsa_circRNA_101537	TTCAGAGGTCCTTTCAGGGGCAATTTTGAGGCGGGCACATGAACGC
hsa_circRNA_101538	GATGGTTGCCCTGGCAAAGGTGTGGATGAGGTCACCATTGTCAACA
hsa_circRNA_101539	TGATGGTTGCCCTGGCAAAGCACTCTACACCCCCAAGTGCATATGG
hsa_circRNA_101540	GCTAAAAGCTTCCATGAAGGTGTGGATGAGGTCACCATTGTCAACA
hsa_circRNA_101541	AGCTAAAAGCTTCCATGAAGCACTCTACACCCCCAAGTGCATATGG
hsa_circRNA_101542	AAGACCAAAGCTTCCTTCAAAATGTCTACTGTTCACGAAATCCTGT
hsa_circRNA_101543	GAAAGAAATTCAGACTGCAAATGAACACTGGACTCCATGCATATTA
hsa_circRNA_101544	ACTCACAGAAGTTGGCTAGAGATTTACTACATCCGTCCTTGGAAGA
hsa_circRNA_101545	ATAACAATGTTGTGCCGGTCCAACAAAAGCCCTTGGGTCTGTTTGA
hsa_circRNA_101546	TTTGGAAGATTATGCCAAACTTTAGTGTGCCGGTCCAACAAAAGCC
hsa_circRNA_101547	GGATAACAATGTTTATCGCTGTGATGATTTTGTGGTTAATGACACC
hsa_circRNA_101548	GCCAAACTTTAGTTATCGCTGTGATGATTTTGTGGTTAATGACACC
hsa_circRNA_101549	TGATGCAAATAGAAGACTGGGACATGTTGGATGTTGATGAAGATGA
hsa_circRNA_101550	TCACTATCAGATATCAGAAAACCAGGACTCTGCAGATGTTGATCCT
hsa_circRNA_101551	GTCTCTTTGAAGAGGACTAATGGCTGAAGGATAAATCAACATGGCA
hsa_circRNA_101552	TGAGGCGTTCTTTGGACTAATGGCTGAAGGATAAATCAACATGGCA
hsa_circRNA_101553	TATAACTGATCCTGAGAAGATAGATGCCACAGTGGAGCTATCCTTG
hsa_circRNA_101554	TATGTAGCCTACAAAGTTACAACACAGATGCCACAGTGGAGCTATC
hsa_circRNA_101555	TCGAAATCAGGTGAAGGTCTCCCACAGGTGTATTACTTTGGACCAT
hsa_circRNA_101556	ATGTCCATCCACAAGAGCCAAGTAAGGTACACAGATTTGAGGCTAT
hsa_circRNA_101557	CTGCAAACAGGATTAACCTCCATTTCAGCTAATCATGGGAGAGATT
hsa_circRNA_101558	GGTTATCGCTGATTAACCTCCATTTCAGCTAATCATGGGAGAGATT
hsa_circRNA_101559	ACCTTTGTATGTATTTCTGGTGGTCGCATTCATATGTCAGTTTTAG
hsa_circRNA_101560	GATTCAGCAGTGCTTGGTCCATCCTACTAGATCGCTCCCAGACTCG
hsa_circRNA_101561	GTGCACAATGCAACAACCTTTAAGGCCCAATCTAGTGGAAACTAGT
hsa_circRNA_101562	CTATTTCTCAGCATATTTCTCATTTTATGCATAAAGTTCCTTTTCC
hsa_circRNA_101563	CTATTTCTCAGCCTAATTTGTAGATATCCTCAAGAAGATTATGAGT
hsa_circRNA_101564	CTATTTCTCAATGTAACCTTCTGTAATGGAAGATGATTGAAGACAA
hsa_circRNA_101565	GTCCTTCCAATTGAGAAGCCTAATTTGTAGATATCCTCAAGAAGAT
hsa_circRNA_101566	TAACAGTATGTTATTTCTCAAACTCTGAGGCTGCGGAGTTCACACA
hsa_circRNA_101567	TACTTTCAAGACAGTATAACAAACTGCGAAACCTGCTGAAGGATGC
hsa_circRNA_101568	AGCAATAATGGCTGAAGACTTGAAGATGCTAATCAGACACATGGAG
hsa_circRNA_101569	ATGGAGCACATGGACCAACTTGGAGGCCTTGCAGAAGAAGCTGGAG
hsa_circRNA_101570	CCAACTGCTGTAAAGAACTTATATCAAAGGAATACTTCATTGCTCC
hsa_circRNA_101571	GGTGAATTCTCAGAATCTCCGCCACCTCCCTACTCTCGGCTGTCTC
hsa_circRNA_101572	GTGATGAAGAATGATATCCTTGGAACAGAAGATCTTATTGTGGAAG
hsa_circRNA_101573	CTGAGGAGGATGATATCCTTGGAACAGAAGATCTTATTGTGGAAGT
hsa_circRNA_101574	TGTTTCTTGGACTGCAGAAATTGGAAGACATCAGACAACAGTCAGC
hsa_circRNA_101575	TAAGGGTTTCTCTACTATGTCCACATCAGACAACAGTCAGCGCTTT
hsa_circRNA_101577	AACAAACAATCAAGTCATGAGATTTGCGGAAGTGACTCAAGAAGTT
hsa_circRNA_101578	AACAAAACAGCATGCAGCAGATTGGAATAAATATGATGACCGATTG
hsa_circRNA_101579	TATGAAGAGAATCACGAGAGATGTGGATAATTTGCCCTGCCTCCAA
hsa_circRNA_101580	TCAACACAGGAAGGACTTGAACGCAACTCCCAATTGCAGAAAATTG
hsa_circRNA_101581	TTTGCAGAAGGACTTGAACGCAACTCCCAATTGCAGAAAATTGGCA
hsa_circRNA_101582	TGAGTGGGAACCATTTGCAGAAGGAGCAGGACCCGTGGTACCATTG
hsa_circRNA_101583	CCAGTACTTGAGTTATTTTACCAAGAAAATGGTTTGCACGACTTTG
hsa_circRNA_101584	AACTCATGAGGACCTCAGCAGCCATGTCGAAGCCCCATAGTGAAGC
hsa_circRNA_101585	ATCAGAGGAATTTCTCTATGGCGTTCAGGACAGTGACTTGTTACCA
hsa_circRNA_101586	CCACATGGATCTGCCTGTGCAATCGACTGTTAAAGTGGTGTCCTGC
hsa_circRNA_101587	CAAGAGATGCACAGGAGTGCAATCGACTGTTAAAGTGGTGTCCTGC
hsa_circRNA_101588	TGCACAGGAGCTTTAACTGTGGAGAAAATTGGCATGATCCTGTTAA
hsa_circRNA_101589	TAGAGTATCAAGCAGAGTCAATGCATGTGTTGATGTGGTGCTCTCA
hsa_circRNA_101590	ACCATCACAGGCAGGGGCAGCCTTCCACCACGGGGAGCCCAGCTGT
hsa_circRNA_101591	TTTATGCAGAAGAGGGAATGGTGGTTTGGCCTGGAGTGATGATGCA
hsa_circRNA_101592	TCTTGTAGCAGCGCCTCCTCGATGCATCACTGTAAGCGATACCGCT
hsa_circRNA_101593	TTCTGCACGGGGTCATCTAGTAGCAGGCACCCAAATCAGGCAACTC
hsa_circRNA_101594	CACAACTCCTGGCAGGTGACATTACGGAGTTAAAAATTCTGGAGAT
hsa_circRNA_101595	CACAACTCCTTGGTCTCACGTGTGAAACATGGCTACAGATTGGCTG
hsa_circRNA_101596	AACCGCATGGCTATCCAGTCAGTTCGCTGCTATTCCCATGGGTCAC
hsa_circRNA_101597	CTGTAAAGAGCATCGACACCCCAGGAGTGATTAGTCGTGTGTCCCA
hsa_circRNA_101598	ATGAAGGAATTTAAATCTCAGAGGTTTCAGCCATGCCACAGAGCTC
hsa_circRNA_101600	TTCTCTCAGGAGGCTTCGTCAGCAATTGAAGTGGTTGATATGTGAA
hsa_circRNA_101601	AGTAGCACCAGAAATGCTCTATGTACAGTGAAGTGTGATGAGAAAG
hsa_circRNA_101602	AAATAGTAGCACCAAACCTTTTGCCCAGAGTAGCAGCCAAACTTGA
hsa_circRNA_101603	GAAAAATAGTAGCACCAGTGGCACAAGATCTCTGTAAAGTAGCAGG
hsa_circRNA_101604	GAAAAATAGTAGCACCAGCCTCATTGCTACGATTTCAGAGTACCCT
hsa_circRNA_101605	TTATATGACTTGGCAGATCAACTACATGCTGCAGGTGGCACAAGAT
hsa_circRNA_101606	TTATATGACTTGGCAGATCAACTACATGCTGCAGGCCTCATTGCTA
hsa_circRNA_101607	ATTTATGCAGGTGGCACAAGATCTCTGTAAAGTAGCAGGCATAGCA
hsa_circRNA_101608	ATTTATGCAGGCCTCATTGCTACGATTTCAGAGTACCCTGGTAATA
hsa_circRNA_101609	CATCTGCCTTCGGAAAGGTGGCACAAGATCTCTGTAAAGTAGCAGG
hsa_circRNA_101610	AGCATCTGCCTTCGGAAAGGCCTCATTGCTACGATTTCAGAGTACC
hsa_circRNA_101611	TAGTAGCTGGAACCAAATGTGACAAGGCCTCATTGCTACGATTTCA
hsa_circRNA_101612	AGCTATTCAGGGGGCAGCTGGCATTTTATGCTATGTGGGAGCCTAT
hsa_circRNA_101613	AGATTCTCAGATTGATCATTCTTAGAAGAGCTGCTGTAACACATAG
hsa_circRNA_101614	TGATCATGAGCAACGAAGTAAACGAGGAGGTTGGTCCAAAGGAAGA
hsa_circRNA_101615	ACTTCCTCAGACTTCAACACTGACAACTTCATCTGCAAGGAGGACC
hsa_circRNA_101616	TAATAGCGCTGTATTTATTACAGTATCAGGAGCCAATACCTTGTGA
hsa_circRNA_101617	GATGTGCAGGGAATGAATCTGAAGTCTGCTGCAGTAAAACACAGAA
hsa_circRNA_101618	GATGTGCAGGGTGTGCAACTGAGGAACATGGCTCAAGAAACTAATC
hsa_circRNA_101619	ACTCAATGACAGAAATGGCTTCAGACATACCTGGATCTGTGACGTT
hsa_circRNA_101620	AAACTCAATGACAGAATGGACTTCGATGATGAAGATGGTGAAGGCC
hsa_circRNA_101621	TGGCTTGTTGGGAAACCAATGTACCTGCACATCGGGGAGGAGATAG
hsa_circRNA_101622	AGGACTCAGGATGTACATTCAAGCCTACAAGACCAGTAACCTGCGA
hsa_circRNA_101623	GATGTTCTCGGTTTGCAAAGATTCATATCAGTGTATCTGAACCTAT
hsa_circRNA_101624	TGGCCTAAAGGCATGATGACCTGAAGGAGATGCTGGACACCAACAA
hsa_circRNA_101625	GAGCCAGGGGCTCTATTATCAAGTCCTAAATTTTGGAATGATTGTC
hsa_circRNA_101626	GATGCAGAGGCACTGTGCAGGTAGCAGTAGCTGATGTGCAGTTTGG
hsa_circRNA_101627	TGAAACTCAGGTAGCAGTAGCTGATGTGCAGTTTGGCCCCATGAGA
hsa_circRNA_101628	CACTGTGCAGGTACTTTTAGTGTTTACCAAAGAAGATAACCAATGT
hsa_circRNA_101629	TGAAACTCAGGTCTATCAGATCATCAAAACTCTCAGAAAACACAGT
hsa_circRNA_101630	AGAATATTTTTCTCAGTTTCCAGCCAGAGACGACACTCTTCCATGG
hsa_circRNA_101631	TCAACAAAAAGTAATCAATATTATCAATGCTGCCCAGGAAAGTAGT
hsa_circRNA_101632	GAGAGGATAAAGGTAATCAATATTATCAATGCTGCCCAGGAAAGTA
hsa_circRNA_101633	AAACATGGAGAGGTAATCAATATTATCAATGCTGCCCAGGAAAGTA
hsa_circRNA_101634	AAATTTGGAATGAAGGTTGACGAAGTGAGTCCCACACCTCCTATCA
hsa_circRNA_101635	AATTTGGAATGAAGGAAGCAGCGATCGGAGATGGATGTCTCTCTTT
hsa_circRNA_101636	ATTTGCGTTATATACACATAGAGAACTGGCGCAGTCTTCACACGCT
hsa_circRNA_101637	TGACCAAAGACTTTTAGGTTTGTTTGAATAAGAGATCTGACCTGAC
hsa_circRNA_101638	TTCACCTATGCTTTTAGGTTTGTTTGAATAAGAGATCTGACCTGAC
hsa_circRNA_101639	ATGTTCACCTATGATGATATCACCATGGTCATCTGCCCTGGAATTG
hsa_circRNA_101640	CTAAGAAGTCCAAGAATAAGAGTAAGAGCCTGAACTATACGGGAGA
hsa_circRNA_101641	CTTCCATATGGATAAGCCAGAAGAAATTCAACAGCAGATTGTTCGA
hsa_circRNA_101642	ATCTTGGACCTCATCCAGCCAGAAGAAATTCAACAGCAGATTGTTC
hsa_circRNA_101643	CGAGGAGTGGGGGAAATGGTGTCCTGCTGGAGGGAGAACTGATCGA
hsa_circRNA_101644	AACACGGGCTTCCTCATGTCGTCCTACAGGGAAATGGTGTCCTGCT
hsa_circRNA_101645	CCCATGTGTACCTACATCGCTCTGAAGAGCGGCCATTCCTCAGATT
hsa_circRNA_101646	ATTGCCCGCATCTGCAAGGCTCTGAAGAGCGGCCATTCCTCAGATT
hsa_circRNA_101647	CATCTGCAAGCGCGACTGTCAAAACTACATCAAGATCCTCCTGCCG
hsa_circRNA_101648	TAAACAAAGTCAATATTTGTACCTGTTCAAGCTAGGCCTGGCCCCT
hsa_circRNA_101649	AGACCTCAGGTATCTGTGCAAGTAACAGACTCATTTCTACTCTGGA
hsa_circRNA_101650	CAGAGAGAAAGGTGCTAGAGCGGCGAAGCTGGCAGGGCCTTGATGA
hsa_circRNA_101651	ATCTATGGAGATTGTGCTTCTTGGTCAGACCCCGCATCAAGAATAT
[truncated: 3,397 more rows]
