# Supplementary material for: Construction and analysis of a survival-associated competing endogenous RNA network in breast cancer
Source: Front Surg. 2023 Jan 6;9:1021195. doi: 10.3389/fsurg.2022.1021195 (PMC9852745; doi:10.3389/fsurg.2022.1021195)
Supplement: Supplementary file 13 [file Datasheet13.zip › GSE101124/GPL19978_Agilent-069978.txt]

#ID = 
#circRNA = circRNA ID in Arraystar database
#SPOT_ID = circRNA ID or control
#PROBE_TYPE = circRNA or control
#BUILD = genome build
#SEQUENCE = Sequence
ID	circRNA	SPOT_ID	PROBE_TYPE	BUILD	SEQUENCE
AS_circRNA_control1		control	control		ACATTCGCAGGTCTTTCACTACCATTCCTACAGTGATTGGCAAGAT
AS_circRNA_control10		control	control		ACACTTCAGTGCATTCAAGGAAGCCAGTTGAGGGAAGTTCTCCATG
AS_circRNA_control11		control	control		ATGGGAACATGCACAGGTTGCTCCGACTGTGTGTTCCAGGAGTGGT
AS_circRNA_control12		control	control		CAGTCACGAGGAATAGTAAAGAAACACATCATAAAACCTCCCAGGA
AS_circRNA_control13		control	control		TGCAGTCCAGATATTACAGGTATGGCCTCACATGTGCAAGTTTTCT
AS_circRNA_control14		control	control		TCCTCAGAGCCTGAACTGGCATCAAATACTCACAACATAGCTCAGG
AS_circRNA_control15		control	control		TGTTCTGGATCAACAAGATAACATCCCTGAGGACCTCAGAGACCCT
AS_circRNA_control2		control	control		GGACACACAGGCTTCTCGTCAGTGCCTCGCAGGATGGTAAACTTAT
AS_circRNA_control3		control	control		ATATCTACAATCTCGGTACTACAGGTATGGCCTCACAAGTCTTGGT
AS_circRNA_control4		control	control		CGCTGCAGGCCCTGAATGGATGATGAACTTGTTGTTGGACATAGTG
AS_circRNA_control5		control	control		TTGGGATCCGGCCAGATGATTACTTGACCACCTCCTCCACCCTGAA
AS_circRNA_control6		control	control		ATCTGGTCCAGCATTCTCATCACCACCATCGCTTCCAAGGGTGAGC
AS_circRNA_control7		control	control		ACCCCCAAGACCAGTCCAGGAGGTGCAGCCCATCACCAGTTATGAC
AS_circRNA_control8		control	control		TCTGCTGATTTTTCAGGGTCAACTTTGTAGTGTGCCAACTCTTTGC
AS_circRNA_control9		control	control		TGTCAGTCTGCAGCTACTCAGATCAACCTCTCCACTTCTCCTACAC
ASCRP000001	hsa_circRNA_000006	hsa_circRNA_000006	circRNA	HG19	TGGGCTTGAGGCCTGATCTTTTGGCCAGAAGGAGATTAAAAAGATG
ASCRP000002	hsa_circRNA_000010	hsa_circRNA_000010	circRNA	HG19	TCCTTTTGGCCTCACCCAATGACCTGGCTGAAGAAGAGCCCAAGGA
ASCRP000003	hsa_circRNA_000028	hsa_circRNA_000028	circRNA	HG19	TAAGCCAAATGACTAACAGTAATTAAAATGGAAATGGCACAGGGAG
ASCRP000004	hsa_circRNA_000031	hsa_circRNA_000031	circRNA	HG19	ATTGGCACTCAGTGACCATCAGGCTGGCTGTGTGCGGCAGCTTCCT
ASCRP000005	hsa_circRNA_000041	hsa_circRNA_000041	circRNA	HG19	GCAGGTTGAGGATTTTATTTGATCCCTGCTCTAATTTTTAGCTTCA
ASCRP000006	hsa_circRNA_000042	hsa_circRNA_000042	circRNA	HG19	CTCGCAGTGGGGGAGATGGAGGTGGAGGAGAGAGATGCTGTGTGGG
ASCRP000007	hsa_circRNA_000046	hsa_circRNA_000046	circRNA	HG19	GTCTCTTGAGGTGAGGGTGTGCAGCTTGGTAGGGATTGGGGTCCCT
ASCRP000008	hsa_circRNA_000082	hsa_circRNA_000082	circRNA	HG19	AAATGAGTAGTATGTTGGTGAGAGTGAACGTGCTGTGCGACAAGTT
ASCRP000009	hsa_circRNA_000085	hsa_circRNA_000085	circRNA	HG19	AAATTGAAATGTAATGATCACCGTGGGTAGGTTATAAACGACTGTG
ASCRP000010	hsa_circRNA_000094	hsa_circRNA_000094	circRNA	HG19	ACATTCGCAGGTCTTTCACTACCATTCCTACAGTGATTGGCAAGAT
ASCRP000011	hsa_circRNA_000095	hsa_circRNA_000095	circRNA	HG19	ATGCATAGTGCTTTGGTCTAGATTCCCTATCTTTAGCTATGACTGA
ASCRP000012	hsa_circRNA_000104	hsa_circRNA_000104	circRNA	HG19	AAGAACCAAGAATGCAGAAGTCTGGGGGTGGTGGAGAGCCAGGCCA
ASCRP000013	hsa_circRNA_000113	hsa_circRNA_000113	circRNA	HG19	ATGAGGAACTAAAGCCAGGGGGCGTAGGAGGGTAGGTTGGCCTCCT
ASCRP000014	hsa_circRNA_000128	hsa_circRNA_000128	circRNA	HG19	TTTTAAGATGGACATCTGCTTTACAAGAACACAGCAAACTAAGAAA
ASCRP000015	hsa_circRNA_000139	hsa_circRNA_000139	circRNA	HG19	CAAGTTACTGAGAAGAAAAAGCTGGATCACTTACCAGTAACTGGAG
ASCRP000016	hsa_circRNA_000162	hsa_circRNA_000162	circRNA	HG19	CCTAACACAGTTTTAGATGGAGTTTGGCTTGGTTTTCTTATTCCAT
ASCRP000017	hsa_circRNA_000166	hsa_circRNA_000166	circRNA	HG19	CGAAGTGAGTTCAATGGCTGAGGTGAGGTGAGTTCCCAGAGAACGG
ASCRP000018	hsa_circRNA_000167	hsa_circRNA_000167	circRNA	HG19	TCCGCGCGAGCTCATCAGTGGGGCCACGAGCTGAGTGCGTCCTGTC
ASCRP000019	hsa_circRNA_000178	hsa_circRNA_000178	circRNA	HG19	ATAATAATAAAGCCTGTCTGTGTCGTTGGCCTTATGACGAGGAGTG
ASCRP000020	hsa_circRNA_000191	hsa_circRNA_000191	circRNA	HG19	ATACTGTGACTGGGGGTAGGATGACATCTTTGCATCTTGCAACAAA
ASCRP000021	hsa_circRNA_000195	hsa_circRNA_000195	circRNA	HG19	AAGCGAAGGGGAGGGAGAACTTAAGCATCCACAGCTTTCAGTCACA
ASCRP000022	hsa_circRNA_000200	hsa_circRNA_000200	circRNA	HG19	GTGGTTAAGACAGTGTTGTGTTGAAGGGACTGTTTATAATTTTCAC
ASCRP000023	hsa_circRNA_000201	hsa_circRNA_000201	circRNA	HG19	TTTATTGAAGTCACTAATCTATGTTACTAGTTAATAATGGCCCTAG
ASCRP000024	hsa_circRNA_000212	hsa_circRNA_000212	circRNA	HG19	CTTTTAAAAACAAGGAGTGTTTCTCAGGAGCTATCAGAAACTATCC
ASCRP000025	hsa_circRNA_000230	hsa_circRNA_000230	circRNA	HG19	TTGCAGCTGGGTGGTGTGCACACATGCGCATCTGTGGGATTTTTCA
ASCRP000026	hsa_circRNA_000250	hsa_circRNA_000250	circRNA	HG19	ATGTGGGGGTGGAGGCTTAATTAACGTTTGTAAATCCCTCTTGAGA
ASCRP000027	hsa_circRNA_000274	hsa_circRNA_000274	circRNA	HG19	GGGTAGGGAGGTGAGGGCCTGGTGTGGGGTTTCCCAAGGAGAGCGC
ASCRP000028	hsa_circRNA_000280	hsa_circRNA_000280	circRNA	HG19	GGGCAGCAAGGTTCGTCCAGCTCCACGCCCACCCACTGGCCGCTGG
ASCRP000029	hsa_circRNA_000294	hsa_circRNA_000294	circRNA	HG19	TTTACTGAGGGGAGGAAGAGGGATCTGGCCCACTGCGCTAAACTCT
ASCRP000030	hsa_circRNA_000295	hsa_circRNA_000295	circRNA	HG19	CTGTGGGGAGGGGAAAGCCCCACTCTGTGGAGCAGCAGGCACTGGC
ASCRP000031	hsa_circRNA_000300	hsa_circRNA_000300	circRNA	HG19	CCTGGGGCAGGGGTGGCCTCTTTCACTTTAACCTGCTCCTCACCTT
ASCRP000032	hsa_circRNA_000309	hsa_circRNA_000309	circRNA	HG19	ACATTCAGCAGTATAGTTGAAGGGATCTAATAGAACAAATTTCCTA
ASCRP000033	hsa_circRNA_000315	hsa_circRNA_000315	circRNA	HG19	GCTGAAGAAGACTAAGTATGAAAGTGGGAAGAGTTGTGACTGTTCC
ASCRP000034	hsa_circRNA_000322	hsa_circRNA_000322	circRNA	HG19	TTATTCTGAGAAATGAAAGTCAATTTTAGTGGCAGCAGGTATATCA
ASCRP000035	hsa_circRNA_000329	hsa_circRNA_000329	circRNA	HG19	ACCGAGGCAGGTCAGTGCCACGCCCTAAAACAAAGGCTTGAGTGGA
ASCRP000036	hsa_circRNA_000332	hsa_circRNA_000332	circRNA	HG19	GAAAAAACTAGAGGAGAGCTTTTGCAGGAACAGGCATTTAGAAAGC
ASCRP000037	hsa_circRNA_000347	hsa_circRNA_000347	circRNA	HG19	ATTGAACAGCCACCATATAGAAGGAGCTGGACAACTGGACTTACTT
ASCRP000038	hsa_circRNA_000361	hsa_circRNA_000361	circRNA	HG19	TCTTGAGCTAGGGCCCTTGCTCACCATTGGGAGGAAGAAGGGTCAT
ASCRP000039	hsa_circRNA_000368	hsa_circRNA_000368	circRNA	HG19	ATAACTAGTGTGAGGAGAGGTTGAAGGTATCTTATTGACAGCCGGT
ASCRP000040	hsa_circRNA_000390	hsa_circRNA_000390	circRNA	HG19	ATGTCAATAGGAAATTAATTCTGATCAGGCTACCCAGGGCAACATC
ASCRP000041	hsa_circRNA_000401	hsa_circRNA_000401	circRNA	HG19	TGAGGGAGAGGTAAAGGGGAGGTGCGGCACCTGCCGCGCTCTGGCG
ASCRP000042	hsa_circRNA_000404	hsa_circRNA_000404	circRNA	HG19	TCCGGGATAGCAGTCACGCAGTCGGCAAGCACCGAGCAGGTCCGGC
ASCRP000043	hsa_circRNA_000410	hsa_circRNA_000410	circRNA	HG19	TTTAGTTCCGTGTAATCAGTAGGTTCCTGTCCTCTTCCTTCATGAC
ASCRP000044	hsa_circRNA_000422	hsa_circRNA_000422	circRNA	HG19	GCTTTAGGGGGTGGGGGCAGCAGTGGGTGGGGAAAAGCTGCAGGTC
ASCRP000045	hsa_circRNA_000424	hsa_circRNA_000424	circRNA	HG19	TGTAGGGGAGAGCATACCTGTAGAATTGGGCAGTAAGGCCGTGGAA
ASCRP000046	hsa_circRNA_000425	hsa_circRNA_000425	circRNA	HG19	CTGAGTGGGGGGGGAACCCACTAAATCCAGTCAAGCAGTTTCATAA
ASCRP000047	hsa_circRNA_000441	hsa_circRNA_000441	circRNA	HG19	TATTTCCTAGGTTGATGGGAACAGGAGAAGGTCCCAAAAGCAAACA
ASCRP000048	hsa_circRNA_000442	hsa_circRNA_000442	circRNA	HG19	TGTATGGGCTGGAAAAGAGGTCCCGTGACTTCTCAGAGAGGACGCT
ASCRP000049	hsa_circRNA_000446	hsa_circRNA_000446	circRNA	HG19	TTCTCACACGCAGAAGACGATAGGAATAGGAGGAGGCAGGGCGGGC
ASCRP000050	hsa_circRNA_000454	hsa_circRNA_000454	circRNA	HG19	GAGTGGAGAGGCATGAGATTAAGGAGCACATAAGAGGAATATTAGC
ASCRP000051	hsa_circRNA_000455	hsa_circRNA_000455	circRNA	HG19	GCCTTCAACTTCCAGCCCTATTACTGAATGAGAAAATGTATTATGA
ASCRP000052	hsa_circRNA_000465	hsa_circRNA_000465	circRNA	HG19	CAAAAGCCAGTGAAAGATGTTTTTCTTTAAAGATCTTAGCAGTGAC
ASCRP000053	hsa_circRNA_000466	hsa_circRNA_000466	circRNA	HG19	TTTTCAAAGAGAAAGAGGTGGTCCCAGCATCTTGTTAAGCAGACTG
ASCRP000054	hsa_circRNA_000481	hsa_circRNA_000481	circRNA	HG19	TCTTGGGCAGGTGCCCTGGAGCAGCGCCCTGCTCCCCTCCCCTCTT
ASCRP000055	hsa_circRNA_000482	hsa_circRNA_000482	circRNA	HG19	AATACTGTTGCAGATTGATCATCCAGTCACTCGATGGGGATTACCA
ASCRP000056	hsa_circRNA_000486	hsa_circRNA_000486	circRNA	HG19	CACGAACCACCCGCGCTGAGAATGAGCCCCGTGTGGTTGGTGCGCG
ASCRP000057	hsa_circRNA_000487	hsa_circRNA_000487	circRNA	HG19	CACGAACCACCCCCGTGTGGTTGGTGCGCGGACACGCACTGCCTGC
ASCRP000058	hsa_circRNA_000508	hsa_circRNA_000508	circRNA	HG19	AGTTAGGTAAGGAGGGGTCTGTTCCCTTCCTGGGCAGAGAAGGTGT
ASCRP000059	hsa_circRNA_000519	hsa_circRNA_000519	circRNA	HG19	ACACAGTGAGGTACAGCAGAGATGAGGAAGAGCAGCCGGCCTGCTG
ASCRP000060	hsa_circRNA_000525	hsa_circRNA_000525	circRNA	HG19	AGGCTTCTTGGTAATTTTTTCTGCAGGATGAATTAAGAGAAGAGAC
ASCRP000061	hsa_circRNA_000526	hsa_circRNA_000526	circRNA	HG19	CGGAGTGCAGGCTTGGTAGTTCTGAGAATTTTAGATTCAGTTATAA
ASCRP000062	hsa_circRNA_000543	hsa_circRNA_000543	circRNA	HG19	CTGGAGTAACTGGCATGTGAACAAGCTTTTTCTGTATTTACATACA
ASCRP000063	hsa_circRNA_000552	hsa_circRNA_000552	circRNA	HG19	AGCCCTTGGGGGCTGCGGGTGGACGCTCCTTCGGCCCGCCGCTGTT
ASCRP000064	hsa_circRNA_000554	hsa_circRNA_000554	circRNA	HG19	ACTCCATCTATCCATATGAGAGTTGGATTCTCACTCTGTTGTCCAC
ASCRP000065	hsa_circRNA_000556	hsa_circRNA_000556	circRNA	HG19	TTGGTATCACAGTGCACCTGAAAAGCTGAACTCACGGGAATCAAAT
ASCRP000066	hsa_circRNA_000569	hsa_circRNA_000569	circRNA	HG19	TCTAGTCAAGATGCTGCACTTAAAAGGATGCTTGTTTTGATGTCCT
ASCRP000067	hsa_circRNA_000571	hsa_circRNA_000571	circRNA	HG19	GTTTCAGACGGGGAAGGGGTTGCGTCGCGGGAGTGTTGGAAAGTTA
ASCRP000068	hsa_circRNA_000574	hsa_circRNA_000574	circRNA	HG19	ATGTTACAAACGAGGGAGAAGGCAAAGAGGTGAGAGAGGAAGGTGT
ASCRP000069	hsa_circRNA_000578	hsa_circRNA_000578	circRNA	HG19	AGACGGGGCTGAGGGGGGAGGGTTGGAGTTTGCGCATGCGTAAAAA
ASCRP000070	hsa_circRNA_000581	hsa_circRNA_000581	circRNA	HG19	TAATGAGGAAACAATCCCATGAGGTTGGTAGAACAGAGATTCTCAT
ASCRP000071	hsa_circRNA_000585	hsa_circRNA_000585	circRNA	HG19	AACAGACTCACGGCCAGCGAACTGAGTGCGTCCTGTCACTCCACTC
ASCRP000072	hsa_circRNA_000592	hsa_circRNA_000592	circRNA	HG19	TGGTTAAAGGGAAAAAAGTTACCCTGGACGAATTTAGGAGCAGGAG
ASCRP000073	hsa_circRNA_000593	hsa_circRNA_000593	circRNA	HG19	AGAAATTGGAGGTGGCAATCAAGAGTGGTGTCATGGCAAACATGAT
ASCRP000074	hsa_circRNA_000596	hsa_circRNA_000596	circRNA	HG19	CCGGGAGATGGTGCTGTTGCCACCCACCAGGATGGTGGCTCTTTTG
ASCRP000075	hsa_circRNA_000598	hsa_circRNA_000598	circRNA	HG19	CACCCTGGAGCCCAGCCCCCTGGCCCAGGGTCCCTTCCCTGTCACT
ASCRP000076	hsa_circRNA_000604	hsa_circRNA_000604	circRNA	HG19	TGTCCTAGAACTGCATCCTAGGAAAATTAGGCAACAGTGTGTAAGG
ASCRP000077	hsa_circRNA_000617	hsa_circRNA_000617	circRNA	HG19	TGAGGTCTTGGCAGGTGTCAGAGAAATCTACAAGCAGATAAAACAG
ASCRP000078	hsa_circRNA_000618	hsa_circRNA_000618	circRNA	HG19	TGGTTGTGGTTTAGGAGGGGGGCATTCCAAAGGCAGGTGAATAAAT
ASCRP000079	hsa_circRNA_000619	hsa_circRNA_000619	circRNA	HG19	GGCCATTTTGAAATCTACAAGATATAGGATACCAAAAAGACAAGGG
ASCRP000080	hsa_circRNA_000620	hsa_circRNA_000620	circRNA	HG19	ACTGACTTTCAGCTATGGAATCGCCCGAAAAAATCGAAATAACCGG
ASCRP000081	hsa_circRNA_000621	hsa_circRNA_000621	circRNA	HG19	CAGGATCATGCTTGGAGCATCGTGGCATTCCTGGTGGCTTTCCATC
ASCRP000082	hsa_circRNA_000623	hsa_circRNA_000623	circRNA	HG19	ATGGGTGGGGGGCCACTCCAGCATTTGTCTTGGTGATGCCAGGTCA
ASCRP000083	hsa_circRNA_000624	hsa_circRNA_000624	circRNA	HG19	CCCCGTCTCGATGGGGGTGGGGCTGGATCCGAAAAGCGCGGACGGG
ASCRP000084	hsa_circRNA_000626	hsa_circRNA_000626	circRNA	HG19	TGAGGGAGAGGTGGGACAGTGACCTGGGAGAGCTGAAAGTGGAGAC
ASCRP000085	hsa_circRNA_000629	hsa_circRNA_000629	circRNA	HG19	AGGCCTCTTCCTTTCTTCCTTTCTCAGATACATCCCGGCCTCAGCT
ASCRP000086	hsa_circRNA_000638	hsa_circRNA_000638	circRNA	HG19	CCCCATACTGTTCTTGTCATTGTGAATAAGACTCAGTGTATCATAA
ASCRP000087	hsa_circRNA_000639	hsa_circRNA_000639	circRNA	HG19	GAGCAGGTGGGTATGGAGCAGCAGGGAAGATCATCCATTTGGGAAT
ASCRP000088	hsa_circRNA_000644	hsa_circRNA_000644	circRNA	HG19	GGTCTCACGGGTGAGGATGGGCAGGTGAGTGCAGGTGAGGATGGAC
ASCRP000089	hsa_circRNA_000645	hsa_circRNA_000645	circRNA	HG19	AAGTCAAGGTTGCCCCCAGGCGGTCCTTCCTGGCCATCTATCTGCT
ASCRP000090	hsa_circRNA_000651	hsa_circRNA_000651	circRNA	HG19	GCAGCAGCAGGATGGGACCCGGAGACCCAGATCAGGAACTGGACCT
ASCRP000091	hsa_circRNA_000653	hsa_circRNA_000653	circRNA	HG19	GACCCCGCAGGTCTGGCGTGGACTCCAGCCTCATCACCGTCAGATC
ASCRP000092	hsa_circRNA_000658	hsa_circRNA_000658	circRNA	HG19	ACTTTGGAAAGTCAAATCCAGTTATAGCAAAACACCTTTACTGCAG
ASCRP000093	hsa_circRNA_000662	hsa_circRNA_000662	circRNA	HG19	GTCTCTTTAGGTCTTGGATATGAAGAGCATGTTGTCTCTTCCTCTT
ASCRP000094	hsa_circRNA_000671	hsa_circRNA_000671	circRNA	HG19	GTCCTTGGAGGTCCTTAGGGTCTTTCCTTCGTGGTCGCACACGGCA
ASCRP000095	hsa_circRNA_000675	hsa_circRNA_000675	circRNA	HG19	CTCCAAGTAGATATATCTCAGGAAATGTCATTCAGGAGAAAGCCAA
ASCRP000096	hsa_circRNA_000676	hsa_circRNA_000676	circRNA	HG19	GGCCCCAGAACTGTCCCATTCCTTTAAGGTACGAGCAGTCTACACA
ASCRP000097	hsa_circRNA_000679	hsa_circRNA_000679	circRNA	HG19	AGAGGGGCAGGAGCAGGCAGGCGGCAGGCACAGGCACAGCCACAGA
ASCRP000098	hsa_circRNA_000684	hsa_circRNA_000684	circRNA	HG19	AAGGAAGCAAAAGAAAGTCTTGTTCTGTCATCCAGGCTGGAGTGTA
ASCRP000099	hsa_circRNA_000689	hsa_circRNA_000689	circRNA	HG19	GGGATGAGAAAGTTCAAGTCAACTTTGTAGTGTGCCAACTCTTTGC
ASCRP000100	hsa_circRNA_000695	hsa_circRNA_000695	circRNA	HG19	TAGTTCTTTTTGATCTTTGTGAAAGTGGAGAGCAAGGTGGCTGTGC
ASCRP000101	hsa_circRNA_000696	hsa_circRNA_000696	circRNA	HG19	AGAGGTTCAGGTCCTATATTGCGACCTAGTTGGACTTTCGTTTAAA
ASCRP000102	hsa_circRNA_000708	hsa_circRNA_000708	circRNA	HG19	ATCAGCTAAGTTGAAGAAGCATCTATCTGTAGGGAATCCAGAAGGA
ASCRP000103	hsa_circRNA_000709	hsa_circRNA_000709	circRNA	HG19	TACAATACTTCCTGAAATATCCAAGTTGGGAGCAGGCTGAGTCAAG
ASCRP000104	hsa_circRNA_000711	hsa_circRNA_000711	circRNA	HG19	TCTATTTTCCTGAGGTTGCTGCTGCTGTCAAAGGCCCATTCAATTT
ASCRP000105	hsa_circRNA_000721	hsa_circRNA_000721	circRNA	HG19	CTAGACCCAGCGCAAAAAGAACAGTGGACTCTGCTGCCTGCTCACT
ASCRP000106	hsa_circRNA_000724	hsa_circRNA_000724	circRNA	HG19	ATTCTAGAAGGGAGGATCCTCTGAGCAGTGTAATTTCAGAACTACT
ASCRP000107	hsa_circRNA_000740	hsa_circRNA_000740	circRNA	HG19	ATTTGCATGACTTCTTACCAAGGTTAGAGTAGTGGCAGTAGAGTGG
ASCRP000108	hsa_circRNA_000741	hsa_circRNA_000741	circRNA	HG19	ATGAGCGAAGGATGGGAATTCCTGGATTCCAGAGTCTGTATTCTGG
ASCRP000109	hsa_circRNA_000749	hsa_circRNA_000749	circRNA	HG19	TTTTGTCTGAAATGGAGCATGCCTTGAGTTACAATCCTCTCTGAGG
ASCRP000110	hsa_circRNA_000750	hsa_circRNA_000750	circRNA	HG19	AGCTCAAGTGTCACCATTCATATCCCGTTTCTTCTATCAAACTGAA
ASCRP000111	hsa_circRNA_000754	hsa_circRNA_000754	circRNA	HG19	CGGGACCCCGGCCCAAGCCCCGTGCGGCAAGGGAGCGAATGAGCGA
ASCRP000112	hsa_circRNA_000757	hsa_circRNA_000757	circRNA	HG19	TCAAATACAGATAATAAGCATAATGCACAACAGGAAAAAAGGTGTC
ASCRP000113	hsa_circRNA_000764	hsa_circRNA_000764	circRNA	HG19	ACAAGGCGAGCTCCCGCGGCTCCAGCCTCCGCGCCCTCCCGGCCGG
ASCRP000114	hsa_circRNA_000775	hsa_circRNA_000775	circRNA	HG19	GAATCAGCAGGTATCCGAGGCCCCGATGGGCAAGGAAAAATAAAAA
ASCRP000115	hsa_circRNA_000776	hsa_circRNA_000776	circRNA	HG19	TAAAAAAGAATTAAAAGGCAGATATCCGTCACCCCGATGGGCCAGA
ASCRP000116	hsa_circRNA_000780	hsa_circRNA_000780	circRNA	HG19	CTTAGGAAACCTGCTGTGGAGTGGGATGTCCTCTGTGTGCATCATG
ASCRP000117	hsa_circRNA_000781	hsa_circRNA_000781	circRNA	HG19	GTGTTGGAGCCAGTGCACAAGTGCAGGGACTTGAGATGGGAGTACT
ASCRP000118	hsa_circRNA_000782	hsa_circRNA_000782	circRNA	HG19	TGGGAGGATGACATTTTCAGTTTAAATTCTCAACTGGCAATTGGCC
ASCRP000119	hsa_circRNA_000785	hsa_circRNA_000785	circRNA	HG19	TGAATTGACCTTTTTAGATGAGAGCATATCAGAGTCAGGGAGGCTG
ASCRP000120	hsa_circRNA_000790	hsa_circRNA_000790	circRNA	HG19	TTCTGAGTAAGTAAAAGCTAGAGCAATGTGGATACTCAGTATTGCT
ASCRP000121	hsa_circRNA_000791	hsa_circRNA_000791	circRNA	HG19	TCTTCCTTATGCTGGTTCCTCCCTCTTTGAACTCATCTGGATCTGG
ASCRP000122	hsa_circRNA_000792	hsa_circRNA_000792	circRNA	HG19	TGCTTGTAAAAAGAGGGCCCTGGTGGTTTCCCTATAGTCTCTAGGG
ASCRP000123	hsa_circRNA_000798	hsa_circRNA_000798	circRNA	HG19	TAAAGTTGGGATATGGGTACAGAAGCTTTTCCTCATAGGGCATGAG
ASCRP000124	hsa_circRNA_000799	hsa_circRNA_000799	circRNA	HG19	GAAGACAGAACCCCGAATTAATACCAATAGAAGGGCAATGCTTTTA
ASCRP000125	hsa_circRNA_000803	hsa_circRNA_000803	circRNA	HG19	TTGATCAGGCCAGCTTAGACTATTCATACGCTCGATCCATTTGAAC
ASCRP000126	hsa_circRNA_000807	hsa_circRNA_000807	circRNA	HG19	GCGACCTATCCAGAATGATCAAGGAAAAGGAAACTATTAATAAGCT
ASCRP000127	hsa_circRNA_000811	hsa_circRNA_000811	circRNA	HG19	CACGAGGGAAGGCAAGAAGCAAATGCCTCCTTAAGGGAAAATTGGG
ASCRP000128	hsa_circRNA_000814	hsa_circRNA_000814	circRNA	HG19	CCAAGTATGGAACAACAATTGAGTCACTTCAAAAGGAGTTCATTGA
ASCRP000129	hsa_circRNA_000815	hsa_circRNA_000815	circRNA	HG19	TAGTTTTCCTGTCTCATAATGCTAAAACAGGGTGTAGGTATGCCCT
ASCRP000130	hsa_circRNA_000816	hsa_circRNA_000816	circRNA	HG19	CCTTTGTGGCCACAGCAATAACAGGTAAATTAAACTTCAAGTACTA
ASCRP000131	hsa_circRNA_000818	hsa_circRNA_000818	circRNA	HG19	ACCTTTTCTTAAGAAATAGTCCTGGAGAAGTACATGGAAGGGGCTG
ASCRP000132	hsa_circRNA_000820	hsa_circRNA_000820	circRNA	HG19	CAAACACTGGAATCCTACTTTTTCTAGTCAAGGAAACTTTTGAGCT
ASCRP000133	hsa_circRNA_000832	hsa_circRNA_000832	circRNA	HG19	AAGCTTAGAAACTGCCTTAGAACTAACAGGAGTGCTCAGTATGATT
ASCRP000134	hsa_circRNA_000836	hsa_circRNA_000836	circRNA	HG19	CTGAGCTGAAGGAAGAAAGGGAGATGAATTCAAAAGACTATTTGCT
ASCRP000135	hsa_circRNA_000838	hsa_circRNA_000838	circRNA	HG19	TTAATATATGGACCAAGAATACCAAAATGTGGCTAAGTTTGCATGA
ASCRP000136	hsa_circRNA_000853	hsa_circRNA_000853	circRNA	HG19	TAGTCTACTGGATTTCTGGAATTCATAGGATATGTAATGACACTGC
ASCRP000137	hsa_circRNA_000855	hsa_circRNA_000855	circRNA	HG19	ACATTTCAGGTGCCCATATACTCTACACCTTGCCGCTGGGTGTGTG
ASCRP000138	hsa_circRNA_000862	hsa_circRNA_000862	circRNA	HG19	GTGATAAGGGAGGTTTAACAAGGTAAACCAAAGGGTGAAGGATTCC
ASCRP000139	hsa_circRNA_000863	hsa_circRNA_000863	circRNA	HG19	AGAAGGTGGTATAAGGGCTTAATCAACGTAAAACTGCTTTGGGGCA
ASCRP000140	hsa_circRNA_000864	hsa_circRNA_000864	circRNA	HG19	CAGCAGTGTGGACTGTTGGCTGGTAAAGTGTGTGCAATGTGAGGAA
ASCRP000141	hsa_circRNA_000865	hsa_circRNA_000865	circRNA	HG19	CCGTGAGAAAGTGAATTGATTTTTCTTGAGCAGATTGATTAGATGG
ASCRP000142	hsa_circRNA_000868	hsa_circRNA_000868	circRNA	HG19	TCACAATACAGGAACGTCGATACGATGCGGTCAGGACCCTCCCTGT
ASCRP000143	hsa_circRNA_000872	hsa_circRNA_000872	circRNA	HG19	ATGATCTTCACCTGGGCTGCCACCTCCCGCACCAGCTTGGCAAACT
ASCRP000144	hsa_circRNA_000881	hsa_circRNA_000881	circRNA	HG19	ATGATGGATGGGCCTAGTTTGCCTTTGAGTGTGTGTCTGTTTGGGG
ASCRP000145	hsa_circRNA_000888	hsa_circRNA_000888	circRNA	HG19	GCAGTTTTAGGTACACCAAATACTGCTGAGTCATTATGAAGATACG
ASCRP000146	hsa_circRNA_000891	hsa_circRNA_000891	circRNA	HG19	GTACTGGCAATGGTGAAAATAGTCAAGATGAATGTAGTGCTGGTTT
ASCRP000147	hsa_circRNA_000896	hsa_circRNA_000896	circRNA	HG19	CTGGTCGAGGGTCGGATTTGGGCGCAGGACGGGGAGTCGGGGGAGG
ASCRP000148	hsa_circRNA_000903	hsa_circRNA_000903	circRNA	HG19	ACTCTGGGAGGTCCTTGATATACCTTGGAGTGGGGACTTGATCCTG
ASCRP000149	hsa_circRNA_000905	hsa_circRNA_000905	circRNA	HG19	TGGGTACGGGCCAAGAAGCCACTGACTCAAGAGGATTTCAAGCGAG
ASCRP000150	hsa_circRNA_000911	hsa_circRNA_000911	circRNA	HG19	AAACATCACTATGGCTGGTGAACGTGTGTGCTGGTGTCCCTGGGCA
ASCRP000151	hsa_circRNA_000921	hsa_circRNA_000921	circRNA	HG19	TGCCAGGCAGGTGAGAGGGTCAGGGGGATCAAGCAGGGTACATGGG
ASCRP000152	hsa_circRNA_000923	hsa_circRNA_000923	circRNA	HG19	TGAGCTGTACAGGTTCTGTGGTACTCATGAAACAGGTGGCAGCCCG
ASCRP000153	hsa_circRNA_000926	hsa_circRNA_000926	circRNA	HG19	GGGTGATGTGGAAAAACTTTCTGCCTTATTTTTTGAACAATTGAGC
ASCRP000154	hsa_circRNA_000927	hsa_circRNA_000927	circRNA	HG19	CTTGTAATCAAATAACAGACAAGAGAGTATCCAGAAGACATGCCAT
ASCRP000155	hsa_circRNA_000931	hsa_circRNA_000931	circRNA	HG19	TAAATGAGTCTGGGGGGAGACCCCCCAAGATTTAGAGGCCAGCAAG
ASCRP000156	hsa_circRNA_000936	hsa_circRNA_000936	circRNA	HG19	TGCGGTAGGGGCCTCCTTAAGGAAGGTGCAAGAGGTTGGCAGCTTC
ASCRP000157	hsa_circRNA_000941	hsa_circRNA_000941	circRNA	HG19	GATGAATTTTGAAACATTTGGGTCCATGCCTTTTTAGAGCAGTGGG
ASCRP000158	hsa_circRNA_000942	hsa_circRNA_000942	circRNA	HG19	ATGACAGAGGCTGGGGTGTTGGGAGATCAGACTTGGATTTGTGAAT
ASCRP000159	hsa_circRNA_000943	hsa_circRNA_000943	circRNA	HG19	AGCCTAGGATACATTTCTATTCCCCAGGAAGCCATCACACTCCTTC
ASCRP000160	hsa_circRNA_000945	hsa_circRNA_000945	circRNA	HG19	AAACTAATTAGGGAAGGGTAGTCTTCCCACCACCTAAAAGTGGGTA
ASCRP000161	hsa_circRNA_000950	hsa_circRNA_000950	circRNA	HG19	TGCTTAACATGGGAGATGTCCACACACAGTCATACCTGTGTTTGAA
ASCRP000162	hsa_circRNA_000956	hsa_circRNA_000956	circRNA	HG19	AGAAGAGCCAGGTCTTCTCCCCCCTAATGTTATGCTCCCTAAGCAC
ASCRP000163	hsa_circRNA_000958	hsa_circRNA_000958	circRNA	HG19	AACTGTAAGAGTAAGATAAGCAAGAGTCAGCTTATCCTTTCATTTT
ASCRP000164	hsa_circRNA_000959	hsa_circRNA_000959	circRNA	HG19	CTGGAGGCATAATGAGGTACTAAAGAAAACTTAGAAGCTTCTAACT
ASCRP000165	hsa_circRNA_000961	hsa_circRNA_000961	circRNA	HG19	AAACTGGTCTGAAAAAGAGAGGGCAGCTGTACAAAAGCAGCATTGA
ASCRP000166	hsa_circRNA_000962	hsa_circRNA_000962	circRNA	HG19	TGGAAAAGAACGCAATTCAAGGCTACTGTGGTTCCCAGAGGCTGGC
ASCRP000167	hsa_circRNA_000963	hsa_circRNA_000963	circRNA	HG19	TGGGTGGTGTCGGGTAGGCCTCGCAATGTATTCAAGTTACTCCAGG
ASCRP000168	hsa_circRNA_000964	hsa_circRNA_000964	circRNA	HG19	TGGCTTTGTAGGTAATATAATAAATGGAAAGTCCCAGAAGCAGGAA
ASCRP000169	hsa_circRNA_000984	hsa_circRNA_000984	circRNA	HG19	CCCCAACGTGGGCAGGAGCGCGCGGAGGGTAGCGATGGAGGCTTCG
ASCRP000170	hsa_circRNA_000987	hsa_circRNA_000987	circRNA	HG19	GAATCTGGGGGTGCCCTGGAGCAGCGCCCTGCTCCCCTCCCCTCTT
ASCRP000171	hsa_circRNA_000990	hsa_circRNA_000990	circRNA	HG19	GTTTTGGTTGGAAAACAAGTAAATAACTCTCCAAAGTCTCAGGGTA
ASCRP000172	hsa_circRNA_000993	hsa_circRNA_000993	circRNA	HG19	TGTTAATTCTGGGATCAAGGTGGTCGGACATTGTGTGGTGTAATGA
ASCRP000173	hsa_circRNA_000996	hsa_circRNA_000996	circRNA	HG19	GGGGAGGCAGGTCTCCTGTCTGCCTTCCCACAACCACGACCTGGGA
ASCRP000174	hsa_circRNA_000997	hsa_circRNA_000997	circRNA	HG19	TCCAGGATTTGTAGGTAGTCAGGTGGTGAGCCAAGTGGGCCAGGTA
ASCRP000175	hsa_circRNA_001012	hsa_circRNA_001012	circRNA	HG19	GGCTGCCAAGATTGGGGGTCCTCAGGGTCTCCATCCTGGCTGCCGA
ASCRP000176	hsa_circRNA_001023	hsa_circRNA_001023	circRNA	HG19	GTTGTCATTTTAAATAGGGTGGGGAGGCAATTCCCTAATAAAAACA
ASCRP000177	hsa_circRNA_001026	hsa_circRNA_001026	circRNA	HG19	TGGGGGGATGGTGAGGAGGATCCGAGTGGCATGGTGACCATCATCA
ASCRP000178	hsa_circRNA_001030	hsa_circRNA_001030	circRNA	HG19	AATTATAGGTGAACGGGATGGGTCTTTGGATGTGTTTCCTGTTGAG
ASCRP000179	hsa_circRNA_001036	hsa_circRNA_001036	circRNA	HG19	AAGATTGAAGCAATGATATCTGAGCTGAGAGGGAGAATGTGCCTTG
ASCRP000180	hsa_circRNA_001038	hsa_circRNA_001038	circRNA	HG19	CACCCACCAGGCCTGGACACCCCCTGAAGCCACCTCTCCGCCCGCA
ASCRP000181	hsa_circRNA_001039	hsa_circRNA_001039	circRNA	HG19	TTCTGAGTTGGCCTTGATTGGAAGGCCAGGTGTCTGTCCAAGGCTG
ASCRP000182	hsa_circRNA_001040	hsa_circRNA_001040	circRNA	HG19	AGAGCTGCAGGGGCCCGTTTGTGTTGTGGAGCAAGGTTCTCAAAAG
ASCRP000183	hsa_circRNA_001044	hsa_circRNA_001044	circRNA	HG19	GGTTAGAAAGACAGATTTGTGGGAAGAGGGATTACTGATTCACAGA
ASCRP000184	hsa_circRNA_001046	hsa_circRNA_001046	circRNA	HG19	TGGAATCCTACTTTTTCTCCTGGCTGAATTGTTCCCATCTCAAGTC
ASCRP000185	hsa_circRNA_001049	hsa_circRNA_001049	circRNA	HG19	CCTTGTAGGTATACATTTGGGCCTGTCTACCTGCCTTTGGGGCAAT
ASCRP000186	hsa_circRNA_001054	hsa_circRNA_001054	circRNA	HG19	AGTGGGAGAGAATATCTTTAATGCTAGCCAAGGAGTCAGGGATTTG
ASCRP000187	hsa_circRNA_001055	hsa_circRNA_001055	circRNA	HG19	ATTGACATGACGTTGAAGGTATCTACACTTGGACAGGAGAAACTCG
ASCRP000188	hsa_circRNA_001058	hsa_circRNA_001058	circRNA	HG19	AGTGTCAGGGTACGGCCGCGGAGCTTAAGAGAGAAGTGTTCCAGTT
ASCRP000189	hsa_circRNA_001059	hsa_circRNA_001059	circRNA	HG19	ATTCTGGGTAAAAGGACAGGGGGATGGCGTCTCCCACAGACGGTAA
ASCRP000190	hsa_circRNA_001064	hsa_circRNA_001064	circRNA	HG19	GACGAGAAAGGGGCCACCCTGAGTGCAGCGAGAGGACCACAGAAAC
ASCRP000191	hsa_circRNA_001066	hsa_circRNA_001066	circRNA	HG19	ACACAGTTATTGCATATTGGGTACTTCCAGAAGTATGAATTCAGTG
ASCRP000192	hsa_circRNA_001067	hsa_circRNA_001067	circRNA	HG19	TCTCCACTTTCTCCCCGTTTACCAGTCTAAGGGGTTGACACAGTGA
ASCRP000193	hsa_circRNA_001072	hsa_circRNA_001072	circRNA	HG19	ACAGGCCCAGCGTGGCCAAGATCGTGTCTGACCGCAACCTGCCCTT
ASCRP000194	hsa_circRNA_001073	hsa_circRNA_001073	circRNA	HG19	AGACCCCAGGGTGCCTCAGACAAGAAAGGGTAAGCGTGAGCCAGGT
ASCRP000195	hsa_circRNA_001082	hsa_circRNA_001082	circRNA	HG19	AGGCTGAAGGGCTGGGACTGAGGCTCTGGGGGAGTCAGGACCTTGA
ASCRP000196	hsa_circRNA_001083	hsa_circRNA_001083	circRNA	HG19	TGTGGTTGAACCTAACAGACACTTAACAGAGTACACCTGAACAGGA
ASCRP000197	hsa_circRNA_001085	hsa_circRNA_001085	circRNA	HG19	ACAGGGAAGAAGCCAAACCACACAGGCAACCATGGTATGGCATGTC
ASCRP000198	hsa_circRNA_001090	hsa_circRNA_001090	circRNA	HG19	AACTTAAAAGCGGTTCAAGCTCTACGTTCGTGACATCAAACCTCCT
ASCRP000199	hsa_circRNA_001096	hsa_circRNA_001096	circRNA	HG19	CGCGGAGACCATGCCCACCACCACCCTGCCTGGAAAGGACCCAGCG
ASCRP000200	hsa_circRNA_001097	hsa_circRNA_001097	circRNA	HG19	TCACTGATGCTGCCTGTGCAGAATGAGGACTTGAGGCCAGTGAGGA
ASCRP000201	hsa_circRNA_001100	hsa_circRNA_001100	circRNA	HG19	TTGATCTTCCGGTACTTCTCCTCCTCGGGGTGCAGGATGGAGTCCG
ASCRP000202	hsa_circRNA_001104	hsa_circRNA_001104	circRNA	HG19	CAAGGGAACAGGAGGCATTTATAAGACTGGGTCTAAACAGAAGTGA
ASCRP000203	hsa_circRNA_001107	hsa_circRNA_001107	circRNA	HG19	TCCAAACAATCAGGCAGATTATTGCCAGAGGGCTGCTTGATATCTT
ASCRP000204	hsa_circRNA_001108	hsa_circRNA_001108	circRNA	HG19	GCCCCTCTGTCCAAGAGCCCACATATTTGTTCATTTACTTTTTAAT
ASCRP000205	hsa_circRNA_001109	hsa_circRNA_001109	circRNA	HG19	CCCCTTCCCGCTGGGAGTGGAGTATGAAGACCAAGGAATTCTCTTA
ASCRP000206	hsa_circRNA_001123	hsa_circRNA_001123	circRNA	HG19	GGACCGAGTCAAGTCAAAGGAAGCAAAAGAAGACCTGATATTGAAT
ASCRP000207	hsa_circRNA_001129	hsa_circRNA_001129	circRNA	HG19	GCGCCTAGGGGCCCAGGAAGAGCCCAGAGCTCGACCACGCTTCCTC
ASCRP000208	hsa_circRNA_001131	hsa_circRNA_001131	circRNA	HG19	GGGGGCACAGGTGGAGGCAGCATGTCAGTGCAAACAGGGGACTGGT
ASCRP000209	hsa_circRNA_001132	hsa_circRNA_001132	circRNA	HG19	TGTTGATATAGTTTGGTATTTAAGGGGATTGACAATAGCTGCTGAC
ASCRP000210	hsa_circRNA_001143	hsa_circRNA_001143	circRNA	HG19	TGAAAAATAAGTGAGTGTGGCTTACACATGTATTTCCTGATCATTT
ASCRP000211	hsa_circRNA_001146	hsa_circRNA_001146	circRNA	HG19	ATCAGCTAAGAATGAAGGATTAAACTGAAGATTAAAAGAAAATTTC
ASCRP000212	hsa_circRNA_001153	hsa_circRNA_001153	circRNA	HG19	GGTTTTATAAGCTCATCCTCAACCATGACTTCCTTCCAATTTTGTC
ASCRP000213	hsa_circRNA_001157	hsa_circRNA_001157	circRNA	HG19	TGGTGGCACCGTGCCCCTGTGGGCTGAGGGGAGCCACACAGCCATG
ASCRP000214	hsa_circRNA_001166	hsa_circRNA_001166	circRNA	HG19	GCATGAGAAGGTGAGAGAACCGAGGTGGCGTGATCTGATCTAGTGT
ASCRP000215	hsa_circRNA_001170	hsa_circRNA_001170	circRNA	HG19	CGCCAACGTAGGTAAAGAAAAGCCACAATAATCAAACAAACAAGCA
ASCRP000216	hsa_circRNA_001172	hsa_circRNA_001172	circRNA	HG19	GAGGAAGGAAGTTTTATTTTTCTTCTGGTGATCCATGGATGCCTAT
ASCRP000217	hsa_circRNA_001175	hsa_circRNA_001175	circRNA	HG19	TCTCTCCTGCAAGTATCCCAGGTTGAAGTCTTGGCCTCGGAGGATG
ASCRP000218	hsa_circRNA_001180	hsa_circRNA_001180	circRNA	HG19	AGTCAAGAAGATATCCTTGAAATGGAATTACCAGATCGAAAGGCAT
ASCRP000219	hsa_circRNA_001181	hsa_circRNA_001181	circRNA	HG19	TATGAAAACAGAACAAGTGGACGCCACCTAATTTTCAGAGCCAGGA
ASCRP000220	hsa_circRNA_001190	hsa_circRNA_001190	circRNA	HG19	ATTGTACTTTGTCACTATCACTTATAGGACCAGGCCCAGAAGACTC
ASCRP000221	hsa_circRNA_001194	hsa_circRNA_001194	circRNA	HG19	CAATCCAAGGATAACTGCAGCATTGGACTAGAGGTGGAGAGAGTGG
ASCRP000222	hsa_circRNA_001195	hsa_circRNA_001195	circRNA	HG19	GACACCCAAGGTAAACTGGACAAAGGTGGTAGCAATGAAGATAATG
ASCRP000223	hsa_circRNA_001196	hsa_circRNA_001196	circRNA	HG19	TAAAAGACTAAATATACTGCTGCTTGGAGGGGGATGGGGATTGGAA
ASCRP000224	hsa_circRNA_001200	hsa_circRNA_001200	circRNA	HG19	AGAATGGACGCATCCTACAACCACAGTTGCTAACAGTATGAGTTCT
ASCRP000225	hsa_circRNA_001201	hsa_circRNA_001201	circRNA	HG19	TTATTGATTGACCTCCTAAAACATCAACACAGGTTCTCATCAGCTC
ASCRP000226	hsa_circRNA_001205	hsa_circRNA_001205	circRNA	HG19	TCACAAGCAGGACTCTTCTCCAGCCCGGACACCTGCTCCTCAATGG
ASCRP000227	hsa_circRNA_001207	hsa_circRNA_001207	circRNA	HG19	GGTGGAGAAGATAAATGAGTATGTATTATAATAGATGGTTGTCAAT
ASCRP000228	hsa_circRNA_001210	hsa_circRNA_001210	circRNA	HG19	TTCTTACAGTTCTGCACACTCATCAGTCATGTGATGCAGGAAGAGA
ASCRP000229	hsa_circRNA_001214	hsa_circRNA_001214	circRNA	HG19	TTCTCTAAAGCAGCTGTTTAAGGAAGACAGAGCAGGCATTGGATAA
ASCRP000230	hsa_circRNA_001216	hsa_circRNA_001216	circRNA	HG19	TCCGAGAAAATGCTCTTTAACTCCTCCTTATTCTTTTCACTGGCAG
ASCRP000231	hsa_circRNA_001225	hsa_circRNA_001225	circRNA	HG19	AGTGCCCGTGTGAGTGATTTGAAGGATGTGACAGATGATTTAAGTG
ASCRP000232	hsa_circRNA_001233	hsa_circRNA_001233	circRNA	HG19	AGGACTGTGACTTCCTGAATGCACTGCACTGCTCCCTGTCACATGC
ASCRP000233	hsa_circRNA_001234	hsa_circRNA_001234	circRNA	HG19	CTGTCAGAAGCAGCTTCATTTAAAAGGAGTTGAGAAGAGGAGGAAG
ASCRP000234	hsa_circRNA_001238	hsa_circRNA_001238	circRNA	HG19	CCCATTGAAGAGAGATCTCTTGAAGTGAACACATTATGATTTACTG
ASCRP000235	hsa_circRNA_001240	hsa_circRNA_001240	circRNA	HG19	ATCTCTGTGTGACTATGGAGGTCACGTCCCATGTGGCTGTGGAGGT
ASCRP000236	hsa_circRNA_001241	hsa_circRNA_001241	circRNA	HG19	GGCTATGGAGGTCACGTCCCGTGTGGCTGTGGAGATCTCTGTGTGA
ASCRP000237	hsa_circRNA_001250	hsa_circRNA_001250	circRNA	HG19	CTGACCTTACCAGTTAATATATGCACAGATAAATGGCCCATAAAGA
ASCRP000238	hsa_circRNA_001255	hsa_circRNA_001255	circRNA	HG19	GCTGTGGAAGGTGGAATGGGCAGGGCTTCCAGAGCAGCTGTTTTTG
ASCRP000239	hsa_circRNA_001259	hsa_circRNA_001259	circRNA	HG19	GGCCATCTATTTTCCTGTTTTCCAGCACCCAACATAACTTGTAAGG
ASCRP000240	hsa_circRNA_001264	hsa_circRNA_001264	circRNA	HG19	GCTTCACATGGTTTTAAAATGTGCTGCTGTGGTTTGACCTAGAGTA
ASCRP000241	hsa_circRNA_001275	hsa_circRNA_001275	circRNA	HG19	TTGAAGGGGGAGCTCCTGTCATAAAAGCCAAGCACAAGGAAGAAAG
ASCRP000242	hsa_circRNA_001278	hsa_circRNA_001278	circRNA	HG19	GAGTGGGTGACTGCAGGTCTTACCCGGAGAGACGCTGCACGTGGAG
ASCRP000243	hsa_circRNA_001282	hsa_circRNA_001282	circRNA	HG19	TATACTAAGCTGATATCCGGAGTGTGATGCAGAAGTACCTTGCAGA
ASCRP000244	hsa_circRNA_001288	hsa_circRNA_001288	circRNA	HG19	ATAAAGGATACTTTCTGGAGGTTGGTGGTCCAGTAGCACAGATAAG
ASCRP000245	hsa_circRNA_001296	hsa_circRNA_001296	circRNA	HG19	AATTCCAGAAAAACCATGGAAGACAGCATCTCACTCTGTCATCCAG
ASCRP000246	hsa_circRNA_001299	hsa_circRNA_001299	circRNA	HG19	TGGAAAAAATTACTGGATTTGACGGGATCTGAACTATACACCCAGG
ASCRP000247	hsa_circRNA_001300	hsa_circRNA_001300	circRNA	HG19	TCAAATAATAAATACAGAAGGAGGCTGGATAGGGATGGAGAGGGGT
ASCRP000248	hsa_circRNA_001302	hsa_circRNA_001302	circRNA	HG19	CGGGTAGGTGGTGCCCTTGCTGACCTGGGTGATGGCCTTCTCCCCG
ASCRP000249	hsa_circRNA_001304	hsa_circRNA_001304	circRNA	HG19	CTGACTCTAGATTCATTTCACTACCAGGTCAAAGACACAATCAAAA
ASCRP000250	hsa_circRNA_001309	hsa_circRNA_001309	circRNA	HG19	GGACGTGGTGGCATTTGATATATACCAAACAAACAAGCAAGTGACT
ASCRP000251	hsa_circRNA_001340	hsa_circRNA_001340	circRNA	HG19	GCCATAGAGTTTACTGACTCTTGCTTTGATATTTCTAAGATTGACC
ASCRP000252	hsa_circRNA_001343	hsa_circRNA_001343	circRNA	HG19	AATATGGTATTTAGTCCAGACCTAGAGAAGACGGGAAGGCCAATGA
ASCRP000253	hsa_circRNA_001350	hsa_circRNA_001350	circRNA	HG19	CTTAGGTGGTGTGGGAAGATCTGTCTGAGAAGAAACAAGAAAGCAA
ASCRP000254	hsa_circRNA_001355	hsa_circRNA_001355	circRNA	HG19	GTAGAGAAAGGGAGAATCTGACTTGGTTTTGAGGAATTCTCTCTCC
ASCRP000255	hsa_circRNA_001359	hsa_circRNA_001359	circRNA	HG19	TGGGGCAGGGAGAGTATGGGAGCCAGAGGAACATCATTATCTAATA
ASCRP000256	hsa_circRNA_001363	hsa_circRNA_001363	circRNA	HG19	TATATCATGAAGAGGTGGCTTGGAGTCTTGCTGGGAAGTGATAAAG
ASCRP000257	hsa_circRNA_001369	hsa_circRNA_001369	circRNA	HG19	ATGTCTGAGGCGATGAAGCCTGTGTGCAGAAAGTCGTAGAGGGAGC
ASCRP000258	hsa_circRNA_001372	hsa_circRNA_001372	circRNA	HG19	TGCCGTATGCAGGTTTGTTTTGCATGCTGGACTAGAGCATATTGAA
ASCRP000259	hsa_circRNA_001379	hsa_circRNA_001379	circRNA	HG19	TCTGGCCCTATCTGACCTCGCGCGGAGCCCCGTTCTCTGGGAACTC
ASCRP000260	hsa_circRNA_001380	hsa_circRNA_001380	circRNA	HG19	AATTGAAAGCTAAGGAGGGGCTCAGTGGTTGCAGGTTGTGAGGTAT
ASCRP000261	hsa_circRNA_001382	hsa_circRNA_001382	circRNA	HG19	TTCACCTCGAGGAAGGAAAGGATGTCTGAGAAATCACTAAGGCTTT
ASCRP000262	hsa_circRNA_001383	hsa_circRNA_001383	circRNA	HG19	TTCACAACCCTTTGATCTTTCATGAATACCAGGAGAGTCCTGTCCA
ASCRP000263	hsa_circRNA_001389	hsa_circRNA_001389	circRNA	HG19	AGGTGAGGAGGCATGTGTAGCTGTGTAAAGGTGAGGCATGCAAGTG
ASCRP000264	hsa_circRNA_001393	hsa_circRNA_001393	circRNA	HG19	TCATTGAGGACACAGTTGCAGATCTGATCTCTTCTGAACACCTCAT
ASCRP000265	hsa_circRNA_001396	hsa_circRNA_001396	circRNA	HG19	GGTGAAGCACCCATCTCATCACACCATATCAAAGCACCCATGGGAC
ASCRP000266	hsa_circRNA_001401	hsa_circRNA_001401	circRNA	HG19	GAAAAGTTCATCCACTCAGGATTCCATTGTATCCCACCAGAAACAG
ASCRP000267	hsa_circRNA_001405	hsa_circRNA_001405	circRNA	HG19	TGAATGGATGGTAGATGGAGGCAGGTGCATGTGTGATGGGAAGTGT
ASCRP000268	hsa_circRNA_001408	hsa_circRNA_001408	circRNA	HG19	GTTTTTGTAACAGCCTGTGCCTTTTACCACGGACTACTTTCACTAC
ASCRP000269	hsa_circRNA_001409	hsa_circRNA_001409	circRNA	HG19	GGCTGGGCAGGGTTTTGTCCACCTTGTGTCTGTAGCATCTAGGATG
ASCRP000270	hsa_circRNA_001413	hsa_circRNA_001413	circRNA	HG19	GACAAGGCAGGTTTCGTAAACAAGGCCTAGGAAAGTGGATGCGTTG
ASCRP000271	hsa_circRNA_001415	hsa_circRNA_001415	circRNA	HG19	TTTAAAGATGCCTCTAAAGAGAGCAATCACTACACTTATGGCTGGG
ASCRP000272	hsa_circRNA_001416	hsa_circRNA_001416	circRNA	HG19	GTAGCCCGAGGTCCCTCTCTAATATGAAGAAGCAAGGAACTTTCCA
ASCRP000273	hsa_circRNA_001420	hsa_circRNA_001420	circRNA	HG19	TGTATGCGAGGCATCGAGAGTCGTGATGTTCAGGCTCGGGAGACGC
ASCRP000274	hsa_circRNA_001426	hsa_circRNA_001426	circRNA	HG19	TGCAGGCAGCGCAGGGTAAGGAAGAAGTTCCAGTTGTTGCTTTTAT
ASCRP000275	hsa_circRNA_001430	hsa_circRNA_001430	circRNA	HG19	TCACACATAGGAGACGGGTTTGGCTCTGTGATTCATCAGAAATAAG
ASCRP000276	hsa_circRNA_001445	hsa_circRNA_001445	circRNA	HG19	TTCACATTGTAGCAGCTGGTCTTGAAGGTGGGGACCACGGGACACT
ASCRP000277	hsa_circRNA_001449	hsa_circRNA_001449	circRNA	HG19	GTGATAGCTTTGATAACCCCATCACTGAGAAGAATTTTTTCACTGT
ASCRP000278	hsa_circRNA_001459	hsa_circRNA_001459	circRNA	HG19	AGCATGTATGTGTATATGTGAGCAGCTGTGCACGTATGATGTCAGT
ASCRP000279	hsa_circRNA_001465	hsa_circRNA_001465	circRNA	HG19	ATGGCATTGCGAGACAGTGTCAGGTCCTCCAGGCTCTCTAGGAAGT
ASCRP000280	hsa_circRNA_001468	hsa_circRNA_001468	circRNA	HG19	TATTTTTCAGATTGATGTCAGGGTTTCTGATTAAAACATACACATT
ASCRP000281	hsa_circRNA_001484	hsa_circRNA_001484	circRNA	HG19	ACAGCGACAGGTCCCTAATATTAAGGAGCTTTGTGGATGATACTAT
ASCRP000282	hsa_circRNA_001486	hsa_circRNA_001486	circRNA	HG19	TCAATGTCTTCTTCATGGCTCAGCCCAAGGATGGCATGTTGAAAAC
ASCRP000283	hsa_circRNA_001493	hsa_circRNA_001493	circRNA	HG19	TTTAGGTTTTGTTGCTGTTTTTACACTGGGCCATGAGAGCTGCATG
ASCRP000284	hsa_circRNA_001498	hsa_circRNA_001498	circRNA	HG19	GGGGGCGGGGAGGGACACCGTAGCATTCCTCACCTCCCCCAGAGAA
ASCRP000285	hsa_circRNA_001503	hsa_circRNA_001503	circRNA	HG19	AGGAGGCTGCAGGTGGAGTGTTATAGTTTTGCCGCTGGACTCTTCC
ASCRP000286	hsa_circRNA_001506	hsa_circRNA_001506	circRNA	HG19	CGTCGTGATGGTAGTCTCCCACTATTTTATATCTTTGTTACTTCAA
ASCRP000287	hsa_circRNA_001509	hsa_circRNA_001509	circRNA	HG19	ACAAGTTGACGATTGAGAGGGTTAATGTCAGAGGAGTTGGTGAACA
ASCRP000288	hsa_circRNA_001523	hsa_circRNA_001523	circRNA	HG19	CTGAAAATCCTATAAATACTGGGCTCAAAATGCAGAGAACTCAAAG
ASCRP000289	hsa_circRNA_001527	hsa_circRNA_001527	circRNA	HG19	AAATACAGATTAAGCTGGGAGTGAGAGAATATGCAGCCAGTGTGGA
ASCRP000290	hsa_circRNA_001528	hsa_circRNA_001528	circRNA	HG19	ATAACAAATGTTTATGATCTTAAGATAGTTCTTTAATTCACAAGAC
ASCRP000291	hsa_circRNA_001535	hsa_circRNA_001535	circRNA	HG19	GTGACAACGTTTATCAGGAACTGTTGCCGTTATTACATCAGATGGG
ASCRP000292	hsa_circRNA_001543	hsa_circRNA_001543	circRNA	HG19	CTATCCTCTAGGTGGGAAGGAGAAACCAAAAACAAATATAGAAGAC
ASCRP000293	hsa_circRNA_001546	hsa_circRNA_001546	circRNA	HG19	CTGAGAAATTGTAGAAAGATAGCATGAAGAATTATCAAGGCATGAA
ASCRP000294	hsa_circRNA_001547	hsa_circRNA_001547	circRNA	HG19	AGGGCAGTGGGTGGGAGGGTGCAGGCACTGGCCTGGGGCTGCTCTT
ASCRP000295	hsa_circRNA_001549	hsa_circRNA_001549	circRNA	HG19	ACCATGGCGAGTGGAAGAAATATGGATATGCTGTATTCTGTTTGAA
ASCRP000296	hsa_circRNA_001551	hsa_circRNA_001551	circRNA	HG19	CCACACTATCATAATGCTTTGCAGATGACTTCAACCGAGTGATCCT
ASCRP000297	hsa_circRNA_001552	hsa_circRNA_001552	circRNA	HG19	ATGGATCATTGGAGTTTTCAGTTTAAATTCTCAACTGGCAATTGGC
ASCRP000298	hsa_circRNA_001556	hsa_circRNA_001556	circRNA	HG19	ACACTGTTGACGTATGCAGGTAGGAGCAATAGTTACTGAATACCAG
ASCRP000299	hsa_circRNA_001578	hsa_circRNA_001578	circRNA	HG19	TTATCTTCAGTCCAGCATCAAGGTCCTCAGAATCATCTGGAAGCTT
ASCRP000300	hsa_circRNA_001579	hsa_circRNA_001579	circRNA	HG19	TTTTGTAAAATGTCCCCCAACGAACCCACATGCCATTGACTCCCGA
ASCRP000301	hsa_circRNA_001583	hsa_circRNA_001583	circRNA	HG19	ATTAAAGAAGTCTAACTTTCAGGCTGGATGCGCTGGTGTCCCATTA
ASCRP000302	hsa_circRNA_001587	hsa_circRNA_001587	circRNA	HG19	TTTGCAATGGTGGGGTGGTGAGGGATGCGGGCTGCAGGCAAGTATG
ASCRP000303	hsa_circRNA_001594	hsa_circRNA_001594	circRNA	HG19	AGCCGCCATCCATCTCTACTACCACATGTTTGAGTTCCCCCAAACT
ASCRP000304	hsa_circRNA_001597	hsa_circRNA_001597	circRNA	HG19	TTCACACATAGAGCTGGGGAGGACTCCTGACCAGCGTGACACCTAA
ASCRP000305	hsa_circRNA_001609	hsa_circRNA_001609	circRNA	HG19	AGAGAAATTATTCCGACACTTGTTAAAATGGCACGCACAGAGGCTG
ASCRP000306	hsa_circRNA_001612	hsa_circRNA_001612	circRNA	HG19	AAGAATGTGGAAACGCACACAGGGACTGAATTGACTGTACCAAGAA
ASCRP000307	hsa_circRNA_001617	hsa_circRNA_001617	circRNA	HG19	TAGTAGGATCATGCAGATTTCCAGGAAAGAATGGTTAAGTAAGATG
ASCRP000308	hsa_circRNA_001622	hsa_circRNA_001622	circRNA	HG19	TGGTGAAAGGGAGAGAGAGGTAGAACTAAGCAGATTCTGAAAAAGA
ASCRP000309	hsa_circRNA_001651	hsa_circRNA_001651	circRNA	HG19	GCCTCAGAAATAGTTTATGAACATCTATTTCTTACCCATTTGCCCA
ASCRP000310	hsa_circRNA_001653	hsa_circRNA_001653	circRNA	HG19	ACTTGTGTGTGGGTGACTAAGTGGATGCATGTGTGCCCCTGCACTC
ASCRP000311	hsa_circRNA_001654	hsa_circRNA_001654	circRNA	HG19	GGAAGGTCAGGCCTGCATGTATCTTAGTGTGTCTGCTGGTGTGAGT
ASCRP000312	hsa_circRNA_001658	hsa_circRNA_001658	circRNA	HG19	TCGAGGGGGCCAGAAGAAACAAGAGCAAAGATCTTGAGACATGAAC
ASCRP000313	hsa_circRNA_001671	hsa_circRNA_001671	circRNA	HG19	GGATGCTCAGGTGCCAGTGTGGCCGTGGGCTCGCCCTGCATGTTGA
ASCRP000314	hsa_circRNA_001676	hsa_circRNA_001676	circRNA	HG19	AAAGGCCACCCAGCCCTGTAAGACCAGTAATAAATTTCTGTCTACT
ASCRP000315	hsa_circRNA_001678	hsa_circRNA_001678	circRNA	HG19	TCCGCGCGAGGTCTGAGACTAGGGCCAGAGGCGGCCCTAACAGGGC
ASCRP000316	hsa_circRNA_001679	hsa_circRNA_001679	circRNA	HG19	AAGGATTTGAACCCAGGTCGGCAGGAGACCAGCTGCTCTAGAAGAG
ASCRP000317	hsa_circRNA_001689	hsa_circRNA_001689	circRNA	HG19	GAGCGAGGGCCATCTCTAAGACCGGAGTGGGCAGGGACCCGGGCCT
ASCRP000318	hsa_circRNA_001695	hsa_circRNA_001695	circRNA	HG19	GCAGCTACAGAACCATCAGGAAGAGGACATTTTGTAGAGTCATTCA
ASCRP000319	hsa_circRNA_001701	hsa_circRNA_001701	circRNA	HG19	AAATCCATGTGAAAAAGAACACTGAGAGCCCAGCATGCATATCCAC
ASCRP000320	hsa_circRNA_001702	hsa_circRNA_001702	circRNA	HG19	ATACTAACAGACAGGGTGAATGGAAAGCAGCCCTTTGACAGAAGAA
ASCRP000321	hsa_circRNA_001712	hsa_circRNA_001712	circRNA	HG19	GGAATTCAAAGTTCTCATTTAGGTCTAAAATTCTATGATTCTGTTT
ASCRP000322	hsa_circRNA_001724	hsa_circRNA_001724	circRNA	HG19	AGGGCTGCTGGATGTGTCCTGAGCTGAAGCTTATCAACAAGTAATG
ASCRP000323	hsa_circRNA_001729	hsa_circRNA_001729	circRNA	HG19	TCCATTCTGGCTACAGTGTAATGGAGGAGCCCAGACACAGCAGCCA
ASCRP000324	hsa_circRNA_001741	hsa_circRNA_001741	circRNA	HG19	TTATGACTAGTGCCTTTGGAGTTTATGTCTGCACATGGCATTGGTT
ASCRP000325	hsa_circRNA_001745	hsa_circRNA_001745	circRNA	HG19	CTACAACCCTAATAACACCACAAGTAGTTATGTTGGGGAAATAACT
ASCRP000326	hsa_circRNA_001747	hsa_circRNA_001747	circRNA	HG19	ACATTCGCAGGGAGTGGAGGAAGAGGTGAAGATGTGGAAAGCCCAG
ASCRP000327	hsa_circRNA_001752	hsa_circRNA_001752	circRNA	HG19	CAGTTAACAAGCTGTTATAATATTCCAGTGATAGACTGGAGTGATG
ASCRP000328	hsa_circRNA_001754	hsa_circRNA_001754	circRNA	HG19	AAGAGAAATGGAGCCCTTCTCCAAGGGAAGGATGACTAAGAGTTTA
ASCRP000329	hsa_circRNA_001769	hsa_circRNA_001769	circRNA	HG19	CATTCCTCAGAAGGTGTTGGAGTTCTTGGTTGTAAGCAACAAAAAG
ASCRP000330	hsa_circRNA_001772	hsa_circRNA_001772	circRNA	HG19	GTGGGGGCAGGGACAGAACGCAGTGTTCTCTGAGGAACTGCACTTC
ASCRP000331	hsa_circRNA_001783	hsa_circRNA_001783	circRNA	HG19	AGACTTGGACTATCTGGGCATAGGAACCAATCAGAAACAATCGCTT
ASCRP000332	hsa_circRNA_001785	hsa_circRNA_001785	circRNA	HG19	CACTCTGGGTGATCCAGCCAAAGAAAATAAAATTAATGAAGCATAG
ASCRP000333	hsa_circRNA_001800	hsa_circRNA_001800	circRNA	HG19	GCTAACTCAGGGTGGGTTATGTGGAGCTGTTCATACTGCAGATATG
ASCRP000334	hsa_circRNA_001805	hsa_circRNA_001805	circRNA	HG19	AGAGTGAGAGATGATGCAACCTACTTCTCTCTAGAGGTAGTCAGAT
ASCRP000335	hsa_circRNA_001808	hsa_circRNA_001808	circRNA	HG19	TATTAGACTTAACTGTTAGAGATTTTTAGTGCCAGCCACCACGCCC
ASCRP000336	hsa_circRNA_001818	hsa_circRNA_001818	circRNA	HG19	GATGAGGAAGGTCTGGGCACATACAGTCACTTGATCAGCAATAAGA
ASCRP000337	hsa_circRNA_001819	hsa_circRNA_001819	circRNA	HG19	CCAAGACTTGTGGCTAAAGAGGAGAGAGAAGAAGGGATTACAACAG
ASCRP000338	hsa_circRNA_001820	hsa_circRNA_001820	circRNA	HG19	GTGCCCTGAGGGCTGAGCCACGTGTGCCCATCTCAGACGTGGGCCT
ASCRP000339	hsa_circRNA_001826	hsa_circRNA_001826	circRNA	HG19	AAGTAGATGCTCACTTTCGACTGAGTGTTATAGTTTTGCCGCTGGA
ASCRP000340	hsa_circRNA_001830	hsa_circRNA_001830	circRNA	HG19	AGTAAACCAGCCATCACTGCTCTTATATACGTATATTCTCTCCTTA
ASCRP000341	hsa_circRNA_001838	hsa_circRNA_001838	circRNA	HG19	GAAATGAGACATTGTTTTCCTACTGTTTGTTGGTGGCATACTTTGT
ASCRP000342	hsa_circRNA_001844	hsa_circRNA_001844	circRNA	HG19	TGGGACTGAGGTGTTAGTATAAACTTTGCCAAGTTTGTAGCCTGCA
ASCRP000343	hsa_circRNA_001846	hsa_circRNA_001846	circRNA	HG19	CTCCCTGAGCTTCGGGGAGGGAAGCTCATCAGTGGGGCCACGAGCT
ASCRP000344	hsa_circRNA_001857	hsa_circRNA_001857	circRNA	HG19	TTTCTTTTTTTAAACAGTGCTCAAGAAACAGAGTAGTGTGAGGTTT
ASCRP000345	hsa_circRNA_001860	hsa_circRNA_001860	circRNA	HG19	AAACTGTAGGTGTGCAGCACACTGGCATGTTATCCAAACTCAGTAT
ASCRP000346	hsa_circRNA_001882	hsa_circRNA_001882	circRNA	HG19	GAAGAGGCAGGCATAAATGAGACATTTTTGAGAGTTGGTAAGAGTT
ASCRP000347	hsa_circRNA_001886	hsa_circRNA_001886	circRNA	HG19	AGGGCTTCTGTCAGGCCCCACCGTGGACATGCCGGTTCCCTCCAGC
ASCRP000348	hsa_circRNA_001896	hsa_circRNA_001896	circRNA	HG19	CGTGAGGATGAGTGTCCTCATTTCTCAATTTGCTCTTCATATTAAT
ASCRP000349	hsa_circRNA_001899	hsa_circRNA_001899	circRNA	HG19	TGAAGTAGGGGGTTAGTCAGGTCAAATTCTGGAAGATTGCAGCAAA
ASCRP000350	hsa_circRNA_001914	hsa_circRNA_001914	circRNA	HG19	TTTGCTGTTAGGTACCTGCTGGCGCTCATCACTCAGGTGGTGGGAT
ASCRP000351	hsa_circRNA_001915	hsa_circRNA_001915	circRNA	HG19	CCTGTGTCCAGTCCTTGGTACATAATGCTGGGAATTACTTTTAAAG
ASCRP000352	hsa_circRNA_001937	hsa_circRNA_001937	circRNA	HG19	TGAACATATCCCTTGGATACTCTAAGACCTGACCCTGATTAAGTGG
ASCRP000353	hsa_circRNA_001946	hsa_circRNA_001946	circRNA	HG19	TCCCAAGTCGAATCTGGGGTGAGTGATTTCACGTGGAGCCATGATG
ASCRP000354	hsa_circRNA_001950	hsa_circRNA_001950	circRNA	HG19	ATGGGGCCTGGCGGGCTTTGGGCTTTACTATATATGGATGGATCCA
ASCRP000355	hsa_circRNA_001952	hsa_circRNA_001952	circRNA	HG19	GAAAAATATAGGTCAGAAAATTCCACCTTTGGCCTTGCTATTAATC
ASCRP000356	hsa_circRNA_001955	hsa_circRNA_001955	circRNA	HG19	TGACAGCCCCATGGTAACCCAGAGAACACAGCCGAAGTGGAATGTG
ASCRP000357	hsa_circRNA_001959	hsa_circRNA_001959	circRNA	HG19	ATCTACTTCAGGTCCTGCGTCAGGCCAGGCGTGTTGGGTAACCCAG
ASCRP000358	hsa_circRNA_001961	hsa_circRNA_001961	circRNA	HG19	CACAAGGCAATCATTTAATACTTCATGATTAGAACAAATATGTGAA
ASCRP000359	hsa_circRNA_001968	hsa_circRNA_001968	circRNA	HG19	AGCCAGTTTTACGATAGAGGTTTCATTGCCTGAAAGAGCTACTTGC
ASCRP000360	hsa_circRNA_001978	hsa_circRNA_001978	circRNA	HG19	AACCCTGAGGTGAGGTGACTTCGCCTGTGATGGACTTCCAGTGTGA
ASCRP000361	hsa_circRNA_001992	hsa_circRNA_001992	circRNA	HG19	CTTTATGAGGAGACTAAGGTGTCAGTATGTTCTTCAAGCTGCTCTG
ASCRP000362	hsa_circRNA_001993	hsa_circRNA_001993	circRNA	HG19	AGACTAAAGGGGGTGCACAGTCTACGCAGGCAAGAGTGTAAATGAT
ASCRP000363	hsa_circRNA_001994	hsa_circRNA_001994	circRNA	HG19	ATACATATATTTTATATATTAACAGTTTTTCCAGCCAAAAATTGAT
ASCRP000364	hsa_circRNA_002002	hsa_circRNA_002002	circRNA	HG19	ATCTGACAATTTGATGCAACGGCTCAGGATTGCGTTTCATAAAAAA
ASCRP000365	hsa_circRNA_002006	hsa_circRNA_002006	circRNA	HG19	GGGGCTCCAAAATGACATCCTTAACTCCAGGCTGCAGGTACTCTGT
ASCRP000366	hsa_circRNA_002008	hsa_circRNA_002008	circRNA	HG19	GAGGAAGAAAAGGAGAAAAGAGGCAGAAGTAGCTGATTAAAGGACA
ASCRP000367	hsa_circRNA_002010	hsa_circRNA_002010	circRNA	HG19	AGCGGCATTGGCAATCCAAAGGGCTCAGCCTTGCTGATCCTCCTGC
ASCRP000368	hsa_circRNA_002011	hsa_circRNA_002011	circRNA	HG19	TTTTATGTTGCTTACAGCACTTAGAAATTGTTGATGGCCGGTATCT
ASCRP000369	hsa_circRNA_002026	hsa_circRNA_002026	circRNA	HG19	TCATGGCAAGGAGGCTACAGCTTCAGGCAGTAAAACCAAGAGGAAG
ASCRP000370	hsa_circRNA_002039	hsa_circRNA_002039	circRNA	HG19	TTCAGAATGAAGAGAGATGAGGTCTCACTGTTTTTCCCAGGCTGAA
ASCRP000371	hsa_circRNA_002042	hsa_circRNA_002042	circRNA	HG19	AGAAGGACAAAACCATCCCCTGCTCTTGGGACTTGGGCCAGTCTTT
ASCRP000372	hsa_circRNA_002044	hsa_circRNA_002044	circRNA	HG19	GCCACCTTGTTCTCTAAAGTTTTCAGTTTAAATTCTCAACTGGCAA
ASCRP000373	hsa_circRNA_002045	hsa_circRNA_002045	circRNA	HG19	AATAGTATATATATTTGTCAGGATACGAATCAGGTTCTCTTCAAGT
ASCRP000374	hsa_circRNA_002048	hsa_circRNA_002048	circRNA	HG19	TCAGCTATGGAATCGCCCGTGCAGCCTGCCAGGACTCTTCCAGACA
ASCRP000375	hsa_circRNA_002050	hsa_circRNA_002050	circRNA	HG19	AGAAGAATGAGGACACTTGTTTAACAAGACATCTGCCCATGTCCCT
ASCRP000376	hsa_circRNA_002051	hsa_circRNA_002051	circRNA	HG19	TTGTAGCTTCAGCCACTCTGGATGCAGACTACCTTGCAGAAGCCGG
ASCRP000377	hsa_circRNA_002076	hsa_circRNA_002076	circRNA	HG19	TTTTATGTCAATTTGAATGGCCTTTCTGGGCTACCAACCCAGAAGG
ASCRP000378	hsa_circRNA_002085	hsa_circRNA_002085	circRNA	HG19	CATATGCAGAGGTCTTGACACAAGCTCTTCGAAGAAATAAGATTTA
ASCRP000379	hsa_circRNA_002086	hsa_circRNA_002086	circRNA	HG19	CTATCCACAGTTTTCCTAAAATTCCCTTTTCCACTGGTGTGTGGTG
ASCRP000380	hsa_circRNA_002106	hsa_circRNA_002106	circRNA	HG19	GCTGGACCATTCATCCTTGAGAACATCAGTTACTTTTATATGAAGA
ASCRP000381	hsa_circRNA_002111	hsa_circRNA_002111	circRNA	HG19	TATTTTTCAGGCTGAACTCACGGGAATCAAATGGCGTAGGTACAAT
ASCRP000382	hsa_circRNA_002115	hsa_circRNA_002115	circRNA	HG19	CCAACCTTTGGAGAGTGAAGAGAGAACCTGACAGCCATAGGAGGAG
ASCRP000383	hsa_circRNA_002117	hsa_circRNA_002117	circRNA	HG19	AGCAGGGTTGGCGGCGATGTCCGAGGGCCCGGGGCGGCCCCCCTCG
ASCRP000384	hsa_circRNA_002143	hsa_circRNA_002143	circRNA	HG19	ATTTGTGGAATCCTCAGTCATCGACACACAAGACAGAGACAAGGTA
ASCRP000385	hsa_circRNA_002144	hsa_circRNA_002144	circRNA	HG19	AGTGAGTTCAATGGCTGAGGTGAGTTCCCAGAGAACGGGGCTCCGC
ASCRP000386	hsa_circRNA_002149	hsa_circRNA_002149	circRNA	HG19	CTGGGCTCAGCGCGTTCGTTCACATAGCTCCCAGTTTTAACATTTC
ASCRP000387	hsa_circRNA_002153	hsa_circRNA_002153	circRNA	HG19	TTCATATGAGTGCTACTCATTGAGTTTCCTTGTGAGGAGATTGTGT
ASCRP000388	hsa_circRNA_002161	hsa_circRNA_002161	circRNA	HG19	ACAGTAGAAAGTGTTTGCTGACTAGCACTTTGGAGAGTGTATGCTT
ASCRP000389	hsa_circRNA_002172	hsa_circRNA_002172	circRNA	HG19	TTGGAACAGACTCACGGCCAGCGAAGTGAGTTCCCAGAGAACGGGG
ASCRP000390	hsa_circRNA_002178	hsa_circRNA_002178	circRNA	HG19	CTTCGGGGAGCTGAGTGCGTCCTGTCACTCCACTCCCATGTCCCTT
ASCRP000391	hsa_circRNA_100001	hsa_circRNA_100001	circRNA	HG19	CCCAGCCACGCCAGGACGGCAACCTTCCCACCCTCATATCCAGCGT
ASCRP000392	hsa_circRNA_100002	hsa_circRNA_100002	circRNA	HG19	CTGCTGTTTGGAAAGGTGGCAAAGGATAGCAGCAGCCGGCGTAAAG
ASCRP000393	hsa_circRNA_100003	hsa_circRNA_100003	circRNA	HG19	GATGAGGAAAGGTGGATGTGAACACTGACCGGAAGATCAGTGCCAA
ASCRP000394	hsa_circRNA_100004	hsa_circRNA_100004	circRNA	HG19	AAAGTGGATGAGGAAAACTGTGAGCTGCTTGTCCCCATCCTGCGGC
ASCRP000395	hsa_circRNA_100005	hsa_circRNA_100005	circRNA	HG19	GGACTTCACGGTGGCTATTATCATGGAAAACTAATTTTTCCCAGAG
ASCRP000396	hsa_circRNA_100006	hsa_circRNA_100006	circRNA	HG19	ATAGAGACGTCGGACTTCACGATGAGCAGCACCAGCAGTAAGAGGG
ASCRP000397	hsa_circRNA_100007	hsa_circRNA_100007	circRNA	HG19	AGAGATGACCCCTTATGAAGATGAGCAGCACCAGCAGTAAGAGGGC
ASCRP000398	hsa_circRNA_100008	hsa_circRNA_100008	circRNA	HG19	AGTCTGACATCAATGCCATTTGCTGCCCTGTGGGACATCGAGACCG
ASCRP000399	hsa_circRNA_100009	hsa_circRNA_100009	circRNA	HG19	TGCCATTTGCGTTACCTGTCCTGCTGCCGATTCCTGGATGACAATC
ASCRP000400	hsa_circRNA_100010	hsa_circRNA_100010	circRNA	HG19	ACACCACGTGGACGCCAGGAAAGCATGTGCAGATGCAACTCTCTCT
ASCRP000401	hsa_circRNA_100011	hsa_circRNA_100011	circRNA	HG19	GGACACACAGGCTTCTCGTCAGTGCCTCGCAGGATGGTAAACTTAT
ASCRP000402	hsa_circRNA_100012	hsa_circRNA_100012	circRNA	HG19	GGACACACAGGACGCCAGGAAAGCATGTGCAGATGCAACTCTCTCT
ASCRP000403	hsa_circRNA_100013	hsa_circRNA_100013	circRNA	HG19	CTGGCAGGACACACAGATCTCACATTCTTGAAGGTGGCATTGAAGA
ASCRP000404	hsa_circRNA_100014	hsa_circRNA_100014	circRNA	HG19	GGCAGGACACACAGACAAATTTACATGTATTGGAGACCAGACCAGA
ASCRP000405	hsa_circRNA_100015	hsa_circRNA_100015	circRNA	HG19	CACCAACAAGGACGCCAGGAAAGCATGTGCAGATGCAACTCTCTCT
ASCRP000406	hsa_circRNA_100016	hsa_circRNA_100016	circRNA	HG19	CAGACTCCAGGACGCCAGGAAAGCATGTGCAGATGCAACTCTCTCT
ASCRP000407	hsa_circRNA_100017	hsa_circRNA_100017	circRNA	HG19	GGGGCACAGACTCCAGATCTCACATTCTTGAAGGTGGCATTGAAGA
ASCRP000408	hsa_circRNA_100018	hsa_circRNA_100018	circRNA	HG19	CAACTCTCTCTCAGACAAATTTACATGTATTGGAGACCAGACCAGA
ASCRP000409	hsa_circRNA_100019	hsa_circRNA_100019	circRNA	HG19	AACCAGATTCGAACAAATTTACATGTATTGGAGACCAGACCAGAAG
ASCRP000410	hsa_circRNA_100020	hsa_circRNA_100020	circRNA	HG19	AAGGAACGTACGCCAGGTTGCTTTGGTTGCCATAAATATCATTGGA
ASCRP000411	hsa_circRNA_100021	hsa_circRNA_100021	circRNA	HG19	CACGTCCCCTTCGAAAAACAGACACATGACCCTCATTGAGAACTGC
ASCRP000412	hsa_circRNA_100022	hsa_circRNA_100022	circRNA	HG19	GAGTGGACGGCAATAAAACAGACACATGACCCTCATTGAGAACTGC
ASCRP000413	hsa_circRNA_100023	hsa_circRNA_100023	circRNA	HG19	TGTTCAGCAGCCCTGCAGGAGTGGACGGCAATATCATCCGGGAAGC
ASCRP000414	hsa_circRNA_100024	hsa_circRNA_100024	circRNA	HG19	GCTCATGGAGAATCCGCCCTTGTATTTTCACACATCCCTAAACCAC
ASCRP000415	hsa_circRNA_100025	hsa_circRNA_100025	circRNA	HG19	TCATGGAGAATCCGGGCGTGCTGGAGGTACTGTCAGAGGTTGAATG
ASCRP000416	hsa_circRNA_100026	hsa_circRNA_100026	circRNA	HG19	TGCTTCCAGCTCATGGAGAATCCGATCATCCGGGAAGCCCACGGGA
ASCRP000417	hsa_circRNA_100027	hsa_circRNA_100027	circRNA	HG19	ATTGGAACTCAGGTACATGTGCTCCCTGTCATTGTTCCACTATTCT
ASCRP000418	hsa_circRNA_100028	hsa_circRNA_100028	circRNA	HG19	TTGGGCTTTGGACCACCTTTCACTCACCTGAGGACTCCACAGAAGA
ASCRP000419	hsa_circRNA_100029	hsa_circRNA_100029	circRNA	HG19	AGGACATCATGGTGGACTCAGGAACTCCCTTTAAGGAGCAGCCCCA
ASCRP000420	hsa_circRNA_100030	hsa_circRNA_100030	circRNA	HG19	AGGACGAAGTGGAGGCTGAACAGTACCCAGGGGGAGATTCGTGTCG
ASCRP000421	hsa_circRNA_100031	hsa_circRNA_100031	circRNA	HG19	AAGTGCTGGACCGAGGACGAAGTGGTCCACAACTCCCAGGCCTGTT
ASCRP000422	hsa_circRNA_100032	hsa_circRNA_100032	circRNA	HG19	TCTGAATGCACTGAACACAGAGGCTGAACAGTACCCAGGGGGAGAT
ASCRP000423	hsa_circRNA_100033	hsa_circRNA_100033	circRNA	HG19	ACTGAACACAAGGGAAGTGTAACATCTCCCATTTTTCTGACATATT
ASCRP000424	hsa_circRNA_100034	hsa_circRNA_100034	circRNA	HG19	GAATGCACTGAACACAAGTAAGAGGGACCATCTCCTCATGAACGTC
ASCRP000425	hsa_circRNA_100035	hsa_circRNA_100035	circRNA	HG19	CTCTGAATGCACTGAACACAGTCCACAACTCCCAGGCCTGTTGCAG
ASCRP000426	hsa_circRNA_100036	hsa_circRNA_100036	circRNA	HG19	ACACCACTCTGAATGCACTGAACACAACTGTGTGTATATCGAGAGT
ASCRP000427	hsa_circRNA_100037	hsa_circRNA_100037	circRNA	HG19	TTAGGATATAACCCTGAGACAAGAGTAAGAGGGACCATCTCCTCAT
ASCRP000428	hsa_circRNA_100038	hsa_circRNA_100038	circRNA	HG19	TCTACATATTAGGATATAACCCTGAGACAAGGTCCACAACTCCCAG
ASCRP000429	hsa_circRNA_100039	hsa_circRNA_100039	circRNA	HG19	ATTACGTTGACACTTACCATGCTGCTGCCCTTAGGTCCACAACTCC
ASCRP000430	hsa_circRNA_100040	hsa_circRNA_100040	circRNA	HG19	GCCTGTAGGGACTGTGTGTATATCGAGAGTCGGAGGCCAAACACAC
ASCRP000431	hsa_circRNA_100041	hsa_circRNA_100041	circRNA	HG19	GCCTGTAGGGCATTTTTGAAACGTTGGGGTTGTTGGAGTGGTTGGA
ASCRP000432	hsa_circRNA_100042	hsa_circRNA_100042	circRNA	HG19	AGTACAACCAGCTCCTCAGGTGCAAGCTGGCCCAGGCCAATGGTTG
ASCRP000433	hsa_circRNA_100043	hsa_circRNA_100043	circRNA	HG19	ACATCCTGGAGAATAAAGAAGCTAAGTTTGGTGCGAACGCCATTCT
ASCRP000434	hsa_circRNA_100044	hsa_circRNA_100044	circRNA	HG19	CATCAAGCAGCTGGTGGCCATGACTGGCTTTCGTGGATGTGTATGT
ASCRP000435	hsa_circRNA_100045	hsa_circRNA_100045	circRNA	HG19	ATCGACCAGGGGCGGCACCTTCCTACTTCTGCCCAGCCACAGCCCT
ASCRP000436	hsa_circRNA_100046	hsa_circRNA_100046	circRNA	HG19	AGTTTGAGAAAGTCTCTACAGACCTTGGCTATTCAGGCAGCTATCA
ASCRP000437	hsa_circRNA_100047	hsa_circRNA_100047	circRNA	HG19	CTTTGTCTAGGAGTAGCCCATCGAAGCCAGAGCAGTGAAGGAGTCA
ASCRP000438	hsa_circRNA_100048	hsa_circRNA_100048	circRNA	HG19	GCACAATACGGACCTTCTACCGCTTTGAGGCTGTGTGGGATAGCTC
ASCRP000439	hsa_circRNA_100049	hsa_circRNA_100049	circRNA	HG19	ACCCTCATTGGTGGGAGATGAGGGAGCAGGCCACTTCGTGAAGATG
ASCRP000440	hsa_circRNA_100050	hsa_circRNA_100050	circRNA	HG19	AGCAGGTCGTGGATCTGTGCCAGTTCAGAAGCAGGCGAGCCTCTTC
ASCRP000441	hsa_circRNA_100051	hsa_circRNA_100051	circRNA	HG19	CAGCTCCGAGCATCCAGAGATACGCTGTCATCCCTTTATCGACCAA
ASCRP000442	hsa_circRNA_100052	hsa_circRNA_100052	circRNA	HG19	TGGATTACGAGGCCCAGTTTGACCTGGCCTTTGTCGTCCGCTACAA
ASCRP000443	hsa_circRNA_100053	hsa_circRNA_100053	circRNA	HG19	TTTTTGGCCGCGCAATGTCCCTGCTCTTCTCTCGATGCAACTCTAT
ASCRP000444	hsa_circRNA_100054	hsa_circRNA_100054	circRNA	HG19	GGGAGCAGCAGTGCGGCGGCAGCACATGGAGCGTTGTACCAGCTTC
ASCRP000445	hsa_circRNA_100055	hsa_circRNA_100055	circRNA	HG19	TCTTTGCATAGAGGTCAAGATAACTCCAGGAGGAAAAGTAGGGATG
ASCRP000446	hsa_circRNA_100056	hsa_circRNA_100056	circRNA	HG19	CAAGAGTCCAGTAGTCCAGGTGAGAGATCAAGCCCAGCGCTGTTCA
ASCRP000447	hsa_circRNA_100057	hsa_circRNA_100057	circRNA	HG19	AAATTGCAGGTGGAAAGGAATTTGGACAAGTGAGAGATCAAGCCCA
ASCRP000448	hsa_circRNA_100058	hsa_circRNA_100058	circRNA	HG19	ATCCTGTCTTGGATCTACCAAGGATTCCTCCTGCTTTACAGTAGTT
ASCRP000449	hsa_circRNA_100059	hsa_circRNA_100059	circRNA	HG19	TCGTTATCTTGAAAAGGTGGGTGACATCACCATCCTGGTGAACAAT
ASCRP000450	hsa_circRNA_100060	hsa_circRNA_100060	circRNA	HG19	ATGTTCCAGGGCATGAGAGTCAGGTGGGTGACATCACCATCCTGGT
ASCRP000451	hsa_circRNA_100061	hsa_circRNA_100061	circRNA	HG19	TGAGAGTCAGATTGTTCTCTGGGGCCGGACTGAGAAATGCCTGAAG
ASCRP000452	hsa_circRNA_100062	hsa_circRNA_100062	circRNA	HG19	TTACTATAAAACTTTAAAGAACACTACTGAGCCTGTGGCGGCCACC
ASCRP000453	hsa_circRNA_100063	hsa_circRNA_100063	circRNA	HG19	ATTGGTTCTGGAGGATTTGGTGATGTCGCGGGCAGGCTCTGGATCT
ASCRP000454	hsa_circRNA_100064	hsa_circRNA_100064	circRNA	HG19	TGTTATCCAGCTCTGGAAAGGAAGAGAAATGGAAGTGAGAAAGTTG
ASCRP000455	hsa_circRNA_100065	hsa_circRNA_100065	circRNA	HG19	GAAGAATTGGGCATCCTGACAAAAACAAAGATCCTGGAGCAGAAGA
ASCRP000456	hsa_circRNA_100066	hsa_circRNA_100066	circRNA	HG19	AGAGGATGCAGACTTACCCCGAATAGATTTCAGTAGTATAGCTGTG
ASCRP000457	hsa_circRNA_100067	hsa_circRNA_100067	circRNA	HG19	GAGGATGCAGGCAACAGAACATTGAGGAAAACATGACAATAGCTAT
ASCRP000458	hsa_circRNA_100068	hsa_circRNA_100068	circRNA	HG19	GACTGGGAAGGCCGTGCCTGGCTGTACCTGGCCCTCAACGAGAACT
ASCRP000459	hsa_circRNA_100069	hsa_circRNA_100069	circRNA	HG19	ACAGACTGGGAAGGATGCCCCTTACCTAGACCTGGCCCCCTACATG
ASCRP000460	hsa_circRNA_100070	hsa_circRNA_100070	circRNA	HG19	AACCAGACAGCCTGCTCGCCTGGATTTTTTAAGTTTGAGGCATCTG
ASCRP000461	hsa_circRNA_100071	hsa_circRNA_100071	circRNA	HG19	TTCTCGCACACTGTTGAGTGGAATGTCATGGCCAGCTCCTCGGACA
ASCRP000462	hsa_circRNA_100072	hsa_circRNA_100072	circRNA	HG19	CCGGCACAGGGTGTGTAGCTGGGACGGTGCTGGTCTGAGCTGGACC
ASCRP000463	hsa_circRNA_100073	hsa_circRNA_100073	circRNA	HG19	TGCATCGTTCACCAGATGCTGTCCCACACCCCAGATTCTACTGTGT
ASCRP000464	hsa_circRNA_100074	hsa_circRNA_100074	circRNA	HG19	TAACCTGCAGACGATGACAGTGAGCCTATTTTGGGGCAATGGTTTG
ASCRP000465	hsa_circRNA_100075	hsa_circRNA_100075	circRNA	HG19	GCCTGAGCGGGACTCTCTGGCTTGCTTCAATCAGACCTACACCATT
ASCRP000466	hsa_circRNA_100076	hsa_circRNA_100076	circRNA	HG19	GATCCGGGAGATGAGCGGGGCAAGGACCACCTCCGGGCGGGCAAGC
ASCRP000467	hsa_circRNA_100077	hsa_circRNA_100077	circRNA	HG19	GAAGCTGGAGGGCGTCACTGAGGGCTACAATGGCACCATCTTTGCC
ASCRP000468	hsa_circRNA_100078	hsa_circRNA_100078	circRNA	HG19	TCTAACTATCAAACTGAAGAAATCAGGGGAGAAACCCCTGCTTGGT
ASCRP000469	hsa_circRNA_100079	hsa_circRNA_100079	circRNA	HG19	GACATTCCAGGTTGATTCTTCACCACACTGAAACCATTAGGAAAAA
ASCRP000470	hsa_circRNA_100080	hsa_circRNA_100080	circRNA	HG19	CATCAAACAGTGAGAAAGATCAGTCTAAAGAAAAGGAGAAGAAAGT
ASCRP000471	hsa_circRNA_100081	hsa_circRNA_100081	circRNA	HG19	AGGCGTACCTAATCCTGGAAGCCTACTGATACTGAAGGTAAGAAGC
ASCRP000472	hsa_circRNA_100082	hsa_circRNA_100082	circRNA	HG19	ACACCTGGTGGAAGAGGCGTACCTGTAACACAAGTGGCAAGACAGC
ASCRP000473	hsa_circRNA_100083	hsa_circRNA_100083	circRNA	HG19	AATGCTTATGACCCCTTATCCCTCTGGACAGAATGCAGGTCCAACC
ASCRP000474	hsa_circRNA_100084	hsa_circRNA_100084	circRNA	HG19	AACCTCAAACCCGTTCTCCGAATTCCTAGAGGACCTGTGCAACAAC
ASCRP000475	hsa_circRNA_100085	hsa_circRNA_100085	circRNA	HG19	CCTGGACTCTCTCAAAATTCCTAGAGGACCTGTGCAACAACCTCTT
ASCRP000476	hsa_circRNA_100086	hsa_circRNA_100086	circRNA	HG19	GACTCTCTCAACAATCCCACAGAGTATTGATGAGGAAACTGAAGTT
ASCRP000477	hsa_circRNA_100087	hsa_circRNA_100087	circRNA	HG19	TCAGCAGTCTACAGCACGAATTCCTAGAGGACCTGTGCAACAACCT
ASCRP000478	hsa_circRNA_100088	hsa_circRNA_100088	circRNA	HG19	TCTACAGCACGCAATCCCACAGAGTATTGATGAGGAAACTGAAGTT
ASCRP000479	hsa_circRNA_100089	hsa_circRNA_100089	circRNA	HG19	TTTGATGATCAAGGTGGAGCATGACCCCGCCCATGGTGAACGCCTA
ASCRP000480	hsa_circRNA_100090	hsa_circRNA_100090	circRNA	HG19	ATCAAGCACCTCCTCGGATCCCCCTCTGTGTGCCTGAGCGAAGCTT
ASCRP000481	hsa_circRNA_100091	hsa_circRNA_100091	circRNA	HG19	AAGCAATCATCAAGCACCTCCTCGATGTCGACGTACAAGCGGGCCA
ASCRP000482	hsa_circRNA_100092	hsa_circRNA_100092	circRNA	HG19	GGGTTTAAAGAGCAATGGTGGAACAAAGCGGCAAAAGATATCCCAT
ASCRP000483	hsa_circRNA_100093	hsa_circRNA_100093	circRNA	HG19	CTTAAATAAAGTGAAAGCCCTGTGTAAGGAATGTGTAGTAGAACGT
ASCRP000484	hsa_circRNA_100094	hsa_circRNA_100094	circRNA	HG19	TACTGTGAGCACAATGCCAGCACAACGCCGCAGGGGAGTTCTGCGA
ASCRP000485	hsa_circRNA_100095	hsa_circRNA_100095	circRNA	HG19	GGAGTGTTCTGCACTTACACAGGTCATCATCAGATTTGAAATATTT
ASCRP000486	hsa_circRNA_100096	hsa_circRNA_100096	circRNA	HG19	ACCAACCAGGCAGGTTGTCCATCTGGGACTTTCAAGGCCAACCAAG
ASCRP000487	hsa_circRNA_100097	hsa_circRNA_100097	circRNA	HG19	ATTAGAAACCGCACAGTAGAGTACAGAGAGATGGATGAAAGCTTGG
ASCRP000488	hsa_circRNA_100098	hsa_circRNA_100098	circRNA	HG19	TTATGAAGCCAACGGACAAGCTGTAGAGTACAGAGAGATGGATGAA
ASCRP000489	hsa_circRNA_100099	hsa_circRNA_100099	circRNA	HG19	TTCTGTGCGGGGGTCAGCACCTCATCTATGGGCACTTTACCAAAGC
ASCRP000490	hsa_circRNA_100100	hsa_circRNA_100100	circRNA	HG19	GTTGCTAAAGGATTAATGCAGTATCGAATGGACAAGTCCGAGGTGA
ASCRP000491	hsa_circRNA_100101	hsa_circRNA_100101	circRNA	HG19	TTTACAGATGGAGCAAATGCAGATTTTTGCAGCTCAAGTGGCAGTC
ASCRP000492	hsa_circRNA_100102	hsa_circRNA_100102	circRNA	HG19	TGAAGAAACAGGAAGAAAGGATTTTTGCAGCTCAAGTGGCAGTCCT
ASCRP000493	hsa_circRNA_100103	hsa_circRNA_100103	circRNA	HG19	GGAAGAAAGGCTTCAGAATGGAGCCATCTGCCACCATCCTGCTGCT
ASCRP000494	hsa_circRNA_100104	hsa_circRNA_100104	circRNA	HG19	TGTTGGATCCCAGGGAGAAACTGCAGAAGCATGGGGTGTGTATCCG
ASCRP000495	hsa_circRNA_100105	hsa_circRNA_100105	circRNA	HG19	GATGAACCATAGCGTGCTTCAGGGAGAAACTGCAGAAGCATGGGGT
ASCRP000496	hsa_circRNA_100106	hsa_circRNA_100106	circRNA	HG19	TAGCGTGCTTCAGGTGTTTCCTGAATGTCTGTTTTGCATACACATC
ASCRP000497	hsa_circRNA_100107	hsa_circRNA_100107	circRNA	HG19	ACCATAGCGTGCTTCAGTGATATCTCTGAGTCTCTGCTTGATAAGT
ASCRP000498	hsa_circRNA_100108	hsa_circRNA_100108	circRNA	HG19	GAACCATAGCGTGCTTCAGACCTCTCACTCCTGCCTGGTGTTCCAA
ASCRP000499	hsa_circRNA_100109	hsa_circRNA_100109	circRNA	HG19	CAGCTTGCCTCCATCCAGTCCAATGGATCAGATGGGCAAGATGAGA
ASCRP000500	hsa_circRNA_100110	hsa_circRNA_100110	circRNA	HG19	TATCCAAAACAGGATCTATCTGGTTCAATAGATGACCTCCCCATGG
ASCRP000501	hsa_circRNA_100111	hsa_circRNA_100111	circRNA	HG19	CTTTGTGCAGGTCCTGTATCACCTCTTTGAGGAGTTTGCCAACTAC
ASCRP000502	hsa_circRNA_100112	hsa_circRNA_100112	circRNA	HG19	CGTCACTGTGGTTTCCATGTGATCCCCACTATCTCAAGCATCGTCC
ASCRP000503	hsa_circRNA_100113	hsa_circRNA_100113	circRNA	HG19	CAACAGCCAGGACACCAGCAGTGAAAACACTGTGGTTCCTCCAGAA
ASCRP000504	hsa_circRNA_100114	hsa_circRNA_100114	circRNA	HG19	TGACACAGATAGAGCCCGAGCCCAGCACATTGTGCCCTGTACTATA
ASCRP000505	hsa_circRNA_100115	hsa_circRNA_100115	circRNA	HG19	TACCTCCTTTTGTCAAGTAAGCAATCCAGATGTCAGTGATCAGAAG
ASCRP000506	hsa_circRNA_100116	hsa_circRNA_100116	circRNA	HG19	ACTACCTCCTTTTGGTGAAAAAAGCCAAGATGCAGGAATCAGGAGA
ASCRP000507	hsa_circRNA_100117	hsa_circRNA_100117	circRNA	HG19	CCTCCTTTTGATTGTGAAAACTGCTGAGAGAGACTTGCAATCCAGT
ASCRP000508	hsa_circRNA_100118	hsa_circRNA_100118	circRNA	HG19	GTATTCTGCAAATCAAGTAAGCAATCCAGATGTCAGTGATCAGAAG
ASCRP000509	hsa_circRNA_100119	hsa_circRNA_100119	circRNA	HG19	AAATGCTAAAAGTCTGAACTGTCCCAAGCAATAAACAGTGGTACAT
ASCRP000510	hsa_circRNA_100120	hsa_circRNA_100120	circRNA	HG19	GAAAGCTATCAGACTGAACTGTCCCAAGCAATAAACAGTGGTACAT
ASCRP000511	hsa_circRNA_100121	hsa_circRNA_100121	circRNA	HG19	AGGGGACCTGGCGGATAAAACGGTCCCATCAAGACTGAGAAAAAGC
ASCRP000512	hsa_circRNA_100122	hsa_circRNA_100122	circRNA	HG19	TCACAAACAGTTAATTGGCCTTGGTCCTCACAGCTCCAAAAAGAAA
ASCRP000513	hsa_circRNA_100123	hsa_circRNA_100123	circRNA	HG19	TCGGCTGATGCAGTCCCAGCTATCTGACTTCATGTGAAAGATGGCT
ASCRP000514	hsa_circRNA_100124	hsa_circRNA_100124	circRNA	HG19	TGTTAAAAAGAATAATGCATATACTGCCATGTCAGATTCCTACTTA
ASCRP000515	hsa_circRNA_100125	hsa_circRNA_100125	circRNA	HG19	AACCTCTAAGCAACATCATGACAACAGAGAAGAGTTTAGTGACTGA
ASCRP000516	hsa_circRNA_100126	hsa_circRNA_100126	circRNA	HG19	CTCGATGGAGCAAGAGCAGTATGAAAGTACCATCGGATTCAAACTT
ASCRP000517	hsa_circRNA_100127	hsa_circRNA_100127	circRNA	HG19	GTCATTCAAGGATTATATGCGTCAGGCAGGAGAAGTGACTTATGCA
ASCRP000518	hsa_circRNA_100128	hsa_circRNA_100128	circRNA	HG19	GCTGGTTTAGACTCAAGAACCTGGAGCTAGCTGCTGTGAGAGGATC
ASCRP000519	hsa_circRNA_100129	hsa_circRNA_100129	circRNA	HG19	AATTTGCAAGGTATTTGCCTTATCCACACATCCTTATGGCTGCCGA
ASCRP000520	hsa_circRNA_100130	hsa_circRNA_100130	circRNA	HG19	CTCAGCAAGGACAGCAGCAGCTGTTCCAAAGACCTAATGCGCTTGC
ASCRP000521	hsa_circRNA_100131	hsa_circRNA_100131	circRNA	HG19	GCGACACTAGCTGTTCCAAAGACCTAATGCGCTTGCTGTCCAGCAG
ASCRP000522	hsa_circRNA_100132	hsa_circRNA_100132	circRNA	HG19	GCGACACTAGGGCCCAAGGGATGCAGACAGTGATGAAAACGACAAA
ASCRP000523	hsa_circRNA_100133	hsa_circRNA_100133	circRNA	HG19	TCAACAACAGGGCCCAAGGGATGCAGACAGTGATGAAAACGACAAA
ASCRP000524	hsa_circRNA_100134	hsa_circRNA_100134	circRNA	HG19	ATTCTCAACAACAGCAGCTCTTGCCAGGTAAAAAGTTTTGGGAAAC
ASCRP000525	hsa_circRNA_100135	hsa_circRNA_100135	circRNA	HG19	GAAAAGGAGGATTTCAGCTCTTGCCAGGTAAAAAGTTTTGGGAAAC
ASCRP000526	hsa_circRNA_100136	hsa_circRNA_100136	circRNA	HG19	TAACATTCATGCAGAACATCAGGTGTTGGTGGAATGAGCGTTGCAT
ASCRP000527	hsa_circRNA_100137	hsa_circRNA_100137	circRNA	HG19	TCAGCCGACAGTACTGTGGAATGTCTATGGTGACTGTGATAACTAT
ASCRP000528	hsa_circRNA_100138	hsa_circRNA_100138	circRNA	HG19	TGTTATCATTGAGTCTGGTCCATCGAACTCATATGTCATCCTGTCG
ASCRP000529	hsa_circRNA_100139	hsa_circRNA_100139	circRNA	HG19	CAAGGTCCAGGCGTCCTGCCTCTGCGGCTCTGCCCCCTGCATCCTG
ASCRP000530	hsa_circRNA_100140	hsa_circRNA_100140	circRNA	HG19	TTATAAGACAGATTGGCCATTTGATGATGGAGCTCCACCCCCTAAT
ASCRP000531	hsa_circRNA_100141	hsa_circRNA_100141	circRNA	HG19	TCCACGTTCTAGTTTTTCGTTGGAATATACGTTGCACATTTATGGC
ASCRP000532	hsa_circRNA_100143	hsa_circRNA_100143	circRNA	HG19	AGAGTCAAGGGATATGATGGATGATATCTGTCAGGAGCAATTTCTA
ASCRP000533	hsa_circRNA_100144	hsa_circRNA_100144	circRNA	HG19	TGCGCGAGGAGCTGGAGGAGCACCGGAATTCACAGAAGCAGATGAA
ASCRP000534	hsa_circRNA_100145	hsa_circRNA_100145	circRNA	HG19	TGTGAAACAGATCGTCAATGTATGGTACTCTGTGAATGGTGAGAGG
ASCRP000535	hsa_circRNA_100146	hsa_circRNA_100146	circRNA	HG19	TAGTGCCAAGGAAAGCAGCTGGCCCTTCTCAAGACCAATTCGGCTG
ASCRP000536	hsa_circRNA_100147	hsa_circRNA_100147	circRNA	HG19	TTGAGGCCAGTCTGGAGAGGTGTTGGTGAATGTTAAGGAGCACTCC
ASCRP000537	hsa_circRNA_100148	hsa_circRNA_100148	circRNA	HG19	TGTCACATCCAAAAGCTTTCCAGAATGGAGATCTCCTCTCATCAGT
ASCRP000538	hsa_circRNA_100149	hsa_circRNA_100149	circRNA	HG19	AGTAGCCATTTTCGAACAAATGGAGATCTCCTCTCATCAGTCTCAC
ASCRP000539	hsa_circRNA_100150	hsa_circRNA_100150	circRNA	HG19	TTTCATTGTCCAAGCACCCTCAGATTTGGATCATACAGCAGATGTC
ASCRP000540	hsa_circRNA_100151	hsa_circRNA_100151	circRNA	HG19	CATACCCCGGGTTACACGCATGGGGAGATACTCTGGAGGAAGCATT
ASCRP000541	hsa_circRNA_100152	hsa_circRNA_100152	circRNA	HG19	GATGAATTCTTCATACCCCGGATTTGGATCATACAGCAGATGTCCA
ASCRP000542	hsa_circRNA_100153	hsa_circRNA_100153	circRNA	HG19	AGGACACTAACCAAGGAAGGTGGGAGTCAATCATTTTGACAAGTCT
ASCRP000543	hsa_circRNA_100154	hsa_circRNA_100154	circRNA	HG19	GGACCTCACCACGCGGAAGGTGGGAGTCAATCATTTTGACAAGTCT
ASCRP000544	hsa_circRNA_100155	hsa_circRNA_100155	circRNA	HG19	ATGATGGTCCAATCACAGATTCACAGCAGGTATGAGGGAAGGAAAA
ASCRP000545	hsa_circRNA_100156	hsa_circRNA_100156	circRNA	HG19	TCAGACTTGCATTACCTCAGTTATGCTGTTATTGCCTATGGCTGTG
ASCRP000546	hsa_circRNA_100157	hsa_circRNA_100157	circRNA	HG19	AAAGCCACATGCTGATTCACCCCAAGAGTGGCCGTTCCTACCACGA
ASCRP000547	hsa_circRNA_100158	hsa_circRNA_100158	circRNA	HG19	TGTGAGCAATGCTGGCTTCGTCATTGACTATACAGCTCCCTGCGGG
ASCRP000548	hsa_circRNA_100159	hsa_circRNA_100159	circRNA	HG19	TCAAGGCTTCTTATGAAGCCCGCATGTGTGATGCCCACCTTCGAGG
ASCRP000549	hsa_circRNA_100160	hsa_circRNA_100160	circRNA	HG19	CAATGCTCAAGTGGTGGTATCATGGATACAGAAATGTCTGAAGATA
ASCRP000550	hsa_circRNA_100161	hsa_circRNA_100161	circRNA	HG19	ACGGCATACAAGCAGAGACATTTTAAATCCAAAGGATGTGATCAGT
ASCRP000551	hsa_circRNA_100162	hsa_circRNA_100162	circRNA	HG19	TTTTGTTCTATCAGAGACATTTTAAATCCAAAGGATGTGATCAGTG
ASCRP000552	hsa_circRNA_100163	hsa_circRNA_100163	circRNA	HG19	CGCCTTCACAAAATAATGCAGAGACATTTTAAATCCAAAGGATGTG
ASCRP000553	hsa_circRNA_100164	hsa_circRNA_100164	circRNA	HG19	CCCAGACGAAGAAGACATTTTAAATCCAAAGGATGTGATCAGTGCC
ASCRP000554	hsa_circRNA_100165	hsa_circRNA_100165	circRNA	HG19	GGAGTCAGAACCAGTACCTGTTTGAAAATGGTAGAATAGATAACAT
ASCRP000555	hsa_circRNA_100166	hsa_circRNA_100166	circRNA	HG19	ATCCTCAAACTATCGAAGGTCCACAAGGCGATTACAATTTCCAGTC
ASCRP000556	hsa_circRNA_100167	hsa_circRNA_100167	circRNA	HG19	TGTTCTCCAAGAACCACCTAAAGGTCCACAAGGCGATTACAATTTC
ASCRP000557	hsa_circRNA_100168	hsa_circRNA_100168	circRNA	HG19	ACCTCAGCACCATACCCAGGTCCACAAGGCGATTACAATTTCCAGT
ASCRP000558	hsa_circRNA_100169	hsa_circRNA_100169	circRNA	HG19	GGCGAATGAGGAAGTTTCGATGGAAAAACATAGGTTCTTAAATGTT
ASCRP000559	hsa_circRNA_100170	hsa_circRNA_100170	circRNA	HG19	CACTTCTCAGGGTTCTTAAATGTTAGAAACCACAGGAATCAGTACC
ASCRP000560	hsa_circRNA_100171	hsa_circRNA_100171	circRNA	HG19	ATGCAGATGGATGAGGATGATTCATGTTCATTGCTAACAAAGGAGA
ASCRP000561	hsa_circRNA_100172	hsa_circRNA_100172	circRNA	HG19	TAATGTTACCCGTCGCCCTGCTAGCCATCAGACCTGCGGGCGCTTA
ASCRP000562	hsa_circRNA_100173	hsa_circRNA_100173	circRNA	HG19	AATATCGATGGGAGGTGGTTGACTCAATGGTTCAGCATTTTAAAGT
ASCRP000563	hsa_circRNA_100174	hsa_circRNA_100174	circRNA	HG19	AATATCGATGGTAGATTTAGACGTTACTTTACCTGGGGAAGGTGGA
ASCRP000564	hsa_circRNA_100175	hsa_circRNA_100175	circRNA	HG19	AAATATTGAATTTCTGCCACTGCCTTCTACAAAGCACAACCTGTAA
ASCRP000565	hsa_circRNA_100176	hsa_circRNA_100176	circRNA	HG19	ACTACCTGCAGACAGGCCTTGGTAACCCAGACATGCCTTCAGTCAG
ASCRP000566	hsa_circRNA_100177	hsa_circRNA_100177	circRNA	HG19	CCTCTTCCAGGTCCCCGTCTGGGCAACTCACCGGTGCCAAGCATAG
ASCRP000567	hsa_circRNA_100178	hsa_circRNA_100178	circRNA	HG19	TTATGCCCTGAAAGAACCGAAAAAGAAGAAACAACAGTTGTCTGTT
ASCRP000568	hsa_circRNA_100179	hsa_circRNA_100179	circRNA	HG19	TCAGTCTGGAGTCCATGCTGCCTGATGTCATTGACGACTTCCATCT
ASCRP000569	hsa_circRNA_100180	hsa_circRNA_100180	circRNA	HG19	ACAAAGATGTAATAAGCTTTCCGATTTGTTGGCACCCATCTCAGAG
ASCRP000570	hsa_circRNA_100181	hsa_circRNA_100181	circRNA	HG19	GTAGTGCTCAATATGATCGCTTGCTGGAGACCTGCTCTATTGCCCT
ASCRP000571	hsa_circRNA_100182	hsa_circRNA_100182	circRNA	HG19	TCTCACCCAGGTGAATCCAGTCTGGAAAAAGTGTTTGGAAGAACAA
ASCRP000572	hsa_circRNA_100183	hsa_circRNA_100183	circRNA	HG19	CGACAGGTACCTACCAGTTGTGATTCCAAAGAATCCCTATCCTGCC
ASCRP000573	hsa_circRNA_100184	hsa_circRNA_100184	circRNA	HG19	CATGCAGGCCCCAACAGTTGTGATTCCAAAGAATCCCTATCCTGCC
ASCRP000574	hsa_circRNA_100185	hsa_circRNA_100185	circRNA	HG19	GGCACCAAAGGATTTCGGCTGAATGCGTCTTCTTGGCCCATGTTCC
ASCRP000575	hsa_circRNA_100186	hsa_circRNA_100186	circRNA	HG19	GGCACCAAAGTCCTACACACCTCCAAGCAACGAGTTCAAGATCAGT
ASCRP000576	hsa_circRNA_100187	hsa_circRNA_100187	circRNA	HG19	GGCACCAAAGTGATAGACTGGAGTGATGTTAGAAAACACAAATATG
ASCRP000577	hsa_circRNA_100188	hsa_circRNA_100188	circRNA	HG19	ATCAAAATCTTCGAAGGAGGAAGAAGAGCGTGATTTCTCCTCCAAG
ASCRP000578	hsa_circRNA_100189	hsa_circRNA_100189	circRNA	HG19	TTCAGCACAGGATTCGAGGCACAAACCCAGCAGCCTCAACCTAGTT
ASCRP000579	hsa_circRNA_100190	hsa_circRNA_100190	circRNA	HG19	CCCTGGAAAGGATGACATCTGAACTGGAGAGCAGCCTAACGTCTAT
ASCRP000580	hsa_circRNA_100191	hsa_circRNA_100191	circRNA	HG19	ACAGTGAAAGTGCGCCGCGTGGCTCCTCGTTTCTCCATCCCTCCCA
ASCRP000581	hsa_circRNA_100192	hsa_circRNA_100192	circRNA	HG19	TATGCTTCAGCCTTGATGACGGCCATCTTCCCCCGCTCACCGAGGA
ASCRP000582	hsa_circRNA_100193	hsa_circRNA_100193	circRNA	HG19	CATCAAAGAGAGTGCATCGGATGGCTTCTGGAAATCTGTGGCCACT
ASCRP000583	hsa_circRNA_100194	hsa_circRNA_100194	circRNA	HG19	GCGGATTACTTCAAGCAGTGGATTAATCTGAAAAAGTTTTAGATGC
ASCRP000584	hsa_circRNA_100195	hsa_circRNA_100195	circRNA	HG19	TAAAAGTCATGAAATCATCGAGTTCCCCATCCTAAAGCTAAATGGC
ASCRP000585	hsa_circRNA_100196	hsa_circRNA_100196	circRNA	HG19	GGACTTAAAAGTCATTTTTAGATGCTTCTGGATGTTCAATGCTAGC
ASCRP000586	hsa_circRNA_100197	hsa_circRNA_100197	circRNA	HG19	CATTCTGTACAGAGTTTTAGATGCTTCTGGATGTTCAATGCTAGCA
ASCRP000587	hsa_circRNA_100198	hsa_circRNA_100198	circRNA	HG19	AGATTCATCCTCAGTTTTAGATGCTTCTGGATGTTCAATGCTAGCA
ASCRP000588	hsa_circRNA_100199	hsa_circRNA_100199	circRNA	HG19	AATGACAGATGTCTTAGGAGGGAATGATTCCCCAGTAATATTCCCT
ASCRP000589	hsa_circRNA_100200	hsa_circRNA_100200	circRNA	HG19	AATAAGCAAGGAGTATGACAGTAGTTTTCCAAACTGGGAATTTGCC
ASCRP000590	hsa_circRNA_100201	hsa_circRNA_100201	circRNA	HG19	TATGTGACATTCTTCGAGATCTACAATGGGAAGGTTCACAGCAAGG
ASCRP000591	hsa_circRNA_100202	hsa_circRNA_100202	circRNA	HG19	TGGAGGAAGGGTGCCCAAATTGCTGTCTGCTCTCTGTCCAGAAGAA
ASCRP000592	hsa_circRNA_100203	hsa_circRNA_100203	circRNA	HG19	CAAAACTTAAGAAGTCATTGTGGTTACAACCAGGGATGTTCAAAAG
ASCRP000593	hsa_circRNA_100204	hsa_circRNA_100204	circRNA	HG19	TATGCCTTTGAGTAAAAGCAGCTGTTAAGTATGCCCTTAGCGTAGG
ASCRP000594	hsa_circRNA_100205	hsa_circRNA_100205	circRNA	HG19	TCCTTCCAAGTCACCTACTGCCACCTTCGAAAAACACGGAGAGCAC
ASCRP000595	hsa_circRNA_100206	hsa_circRNA_100206	circRNA	HG19	GTCAGCTAAGAGTGATAGATTCGTGTGGCCTTTCAAATGATTGTGA
ASCRP000596	hsa_circRNA_100207	hsa_circRNA_100207	circRNA	HG19	TGCTGGCCTGGATGTAGTAACTGGAGTTAGTCCCCTGCTCTTCAGG
ASCRP000597	hsa_circRNA_100208	hsa_circRNA_100208	circRNA	HG19	GGCCACACAGAATCTCTACCCTTTGCCGAGGAGCTGAAGTAAACCA
ASCRP000598	hsa_circRNA_100209	hsa_circRNA_100209	circRNA	HG19	GAGATCAACACCTTGTCTCTTCCACCAAAGCCACCTAAGCCAATGA
ASCRP000599	hsa_circRNA_100211	hsa_circRNA_100211	circRNA	HG19	CATACCAAAGGTTCCATCTTAGCCCACATCCAGAAGCAAAAGCACT
ASCRP000600	hsa_circRNA_100212	hsa_circRNA_100212	circRNA	HG19	TTCTGTATCCAAATTCAGCGTTTGTTGGAAGCACAGTCTCTGATGC
ASCRP000601	hsa_circRNA_100213	hsa_circRNA_100213	circRNA	HG19	ACTACTTCAGGCACAGGTCTTCCCAAAAGTTATCTTCTGGGAAGAT
ASCRP000602	hsa_circRNA_100214	hsa_circRNA_100214	circRNA	HG19	TGGTGGGAATATGAAGAAGGTGTAACATTGACAGTAGATCGCTTTG
ASCRP000603	hsa_circRNA_100215	hsa_circRNA_100215	circRNA	HG19	ATTGGTGGGAATGTTTCCTTCAAGCAGGATGGTACCTTTCCACTTT
ASCRP000604	hsa_circRNA_100216	hsa_circRNA_100216	circRNA	HG19	ACATTTATATGTTATCAGGACACCCCATGGGAGAGACTTCGATGAC
ASCRP000605	hsa_circRNA_100217	hsa_circRNA_100217	circRNA	HG19	ATCTGACAAAGGACTCCAACAGAGCAAGATGTGTCTTGCTGAATCA
ASCRP000606	hsa_circRNA_100218	hsa_circRNA_100218	circRNA	HG19	AGACGACTCATGCCCTGCAGGAGTCATTAAATCAAAACTTCATGCT
ASCRP000607	hsa_circRNA_100219	hsa_circRNA_100219	circRNA	HG19	CAGACGACTCAGAGAGATTAAACAGATTCTAGAAAATGAACTTCAG
ASCRP000608	hsa_circRNA_100220	hsa_circRNA_100220	circRNA	HG19	TGTACTGTTGGCAGCTATCAATGGTGTAATACCACAGGAAAATGGC
ASCRP000609	hsa_circRNA_100221	hsa_circRNA_100221	circRNA	HG19	TGTACTGTTGGCATGTACTGGCATTGAAAACATTGACGAAGCTATT
ASCRP000610	hsa_circRNA_100222	hsa_circRNA_100222	circRNA	HG19	TTGCCAACTTCAGTGCTCCACAGACCCCTTTGCTTCTGTTTTTGGG
ASCRP000611	hsa_circRNA_100223	hsa_circRNA_100223	circRNA	HG19	CTGCCCTCTACCACCTGCCACAGACCCCTTTGCTTCTGTTTTTGGG
ASCRP000612	hsa_circRNA_100224	hsa_circRNA_100224	circRNA	HG19	AGCGATTCAGGTGATCCTTTCAAGGATGATCCTTTTGGAAAAATCG
ASCRP000613	hsa_circRNA_100225	hsa_circRNA_100225	circRNA	HG19	AGCGATTCAGGCCATGTTTTTGGTATACTGTGCACTGGAGAAAGAA
ASCRP000614	hsa_circRNA_100226	hsa_circRNA_100226	circRNA	HG19	TTTTGTTGGCAATCTCTTCTCTGAAAGCTGAATTAACTAGTCAGGA
ASCRP000615	hsa_circRNA_100227	hsa_circRNA_100227	circRNA	HG19	AGGAATCTCCAATCTCTTCTCTGAAAGCTGAATTAACTAGTCAGGA
ASCRP000616	hsa_circRNA_100228	hsa_circRNA_100228	circRNA	HG19	GTTTGCAGTTCATGATACCAGTAGTCCTTTGCTAATCAGTGGAACC
ASCRP000617	hsa_circRNA_100229	hsa_circRNA_100229	circRNA	HG19	AATGGATCTTACTAAGTTCTTCTGGATCTGCCTCAGTCCTGACACA
ASCRP000618	hsa_circRNA_100230	hsa_circRNA_100230	circRNA	HG19	GTTGATAGTGTGGTATTCATGGGTAGTTTGAAATATCCAGATGAGA
ASCRP000619	hsa_circRNA_100231	hsa_circRNA_100231	circRNA	HG19	CATTGTCAGGCTTGTGGTTACTGGGATGAGAAACCACCCTATGAAT
ASCRP000620	hsa_circRNA_100232	hsa_circRNA_100232	circRNA	HG19	TTCAATGGAGGTAACCATGCCTGCTATTTTAAAGGTTGCTGGAGGA
ASCRP000621	hsa_circRNA_100233	hsa_circRNA_100233	circRNA	HG19	GGCAGTTAAGGTTGCTGGAGGAGCCAGTATGAGTCAGATTTCAGAA
ASCRP000622	hsa_circRNA_100234	hsa_circRNA_100234	circRNA	HG19	TTCATGGCAGTTAAGGTTTGATGCTGCCAAGTTTGTCATGAGATGG
ASCRP000623	hsa_circRNA_100235	hsa_circRNA_100235	circRNA	HG19	AGTAAAAATCCATGCAACCATACAGAATTGGCCAAGTTCAAGTTGT
ASCRP000624	hsa_circRNA_100236	hsa_circRNA_100236	circRNA	HG19	TTTTAAGATGCCTCTCTCTCTTATGTCCCTGATGCCAAAAATGCAC
ASCRP000625	hsa_circRNA_100237	hsa_circRNA_100237	circRNA	HG19	CGGCCCACAGCCTCCGGGAGGAGTTCCTGGGACACAGCCATTGCTG
ASCRP000626	hsa_circRNA_100238	hsa_circRNA_100238	circRNA	HG19	CGGCCCACAGCCTTTTATGTCACCGCGATACGCAGGCGGCCCCAGG
ASCRP000627	hsa_circRNA_100239	hsa_circRNA_100239	circRNA	HG19	TGTGCGATGCACTCCGATTGTCCGTGTGGAGCCCTTGGTGACCATG
ASCRP000628	hsa_circRNA_100240	hsa_circRNA_100240	circRNA	HG19	TTATACCTCAGGCTTGTGCAGACATAAGAGCCAGTTCAGTGTTTTG
ASCRP000629	hsa_circRNA_100241	hsa_circRNA_100241	circRNA	HG19	TGAGTACTTGGATAGACTTATACCTCAGGGGCATAAGGAAATGGTG
ASCRP000630	hsa_circRNA_100242	hsa_circRNA_100242	circRNA	HG19	TATACCTCAGGTAGTCAAGTGAAAAAATGAGCTTCATCTGTGGATT
ASCRP000631	hsa_circRNA_100243	hsa_circRNA_100243	circRNA	HG19	ACAAAATTGGACTACTGCTTGCTGCAAAGGGGCATAAGGAAATGGT
ASCRP000632	hsa_circRNA_100244	hsa_circRNA_100244	circRNA	HG19	ACTTCTGTGGCTGAAAGAGGTGGAGGAACTGCAATGTCTGGTGGAG
ASCRP000633	hsa_circRNA_100245	hsa_circRNA_100245	circRNA	HG19	AAGGCAACAGGTGTCACAGCACGGTGGAGGAACTGCAATGTCTGGT
ASCRP000634	hsa_circRNA_100246	hsa_circRNA_100246	circRNA	HG19	TCACAGCACGAAAGTTGTACAAGGGATTGATTTAAACCAAATTCGA
ASCRP000635	hsa_circRNA_100247	hsa_circRNA_100247	circRNA	HG19	CTGATACATGGACCCTTTAGATCCTACAAGATCAGTGATTGTGATC
ASCRP000636	hsa_circRNA_100248	hsa_circRNA_100248	circRNA	HG19	ACACACTGAGTGATCAAGTTGTTCCTGCAGCACAGTCTTCACCTAT
ASCRP000637	hsa_circRNA_100249	hsa_circRNA_100249	circRNA	HG19	GACAATGATGATGTTAAAAGATCACTGAAGTTGGATGGTCTGTTAG
ASCRP000638	hsa_circRNA_100250	hsa_circRNA_100250	circRNA	HG19	AAGTCCAGGATACTCAAACAGAGCTGTCAGTCAGTGCTGAATTAGT
ASCRP000639	hsa_circRNA_100251	hsa_circRNA_100251	circRNA	HG19	CAGGATACTCATTCTTACCTGACCCTCGATGAACCAATGAATAACA
ASCRP000640	hsa_circRNA_100252	hsa_circRNA_100252	circRNA	HG19	CAGAGAACCGGTATCTCCATGCAGTAGCTAATCCAGGGTTGATTTC
ASCRP000641	hsa_circRNA_100253	hsa_circRNA_100253	circRNA	HG19	TCAACTGTCACCGGAGCCCCTGGTAGCAAATGATATCCTCAACCAC
ASCRP000642	hsa_circRNA_100254	hsa_circRNA_100254	circRNA	HG19	TTATGCACAGCTTTTGTTACCTTATTGAATGGGGAACAAGCCCAGA
ASCRP000643	hsa_circRNA_100255	hsa_circRNA_100255	circRNA	HG19	TTATTCTCCACCTTTTGGTGATTATGCACAGCCGTTCTTGGAACAC
ASCRP000644	hsa_circRNA_100256	hsa_circRNA_100256	circRNA	HG19	TTATGCACAGGCTGCCTCTAAGAATCAAACTTCACTCTTGGGAGAA
ASCRP000645	hsa_circRNA_100257	hsa_circRNA_100257	circRNA	HG19	ATCGAACTGCCAAGTTTCACAGCCGGGTGCCTCATCTCCAGACATG
ASCRP000646	hsa_circRNA_100258	hsa_circRNA_100258	circRNA	HG19	GCCAGGAGTGGTATTAAAAAGTGTCAGCAAACTGCATTGAATAACA
ASCRP000647	hsa_circRNA_100259	hsa_circRNA_100259	circRNA	HG19	AGTTTCACAGGAACAATGCCACACAACCAAAGAAGTCTATTAGCTT
ASCRP000648	hsa_circRNA_100260	hsa_circRNA_100260	circRNA	HG19	TTTCCTGTAAAATTAGTTACAGCTCTTTTGAGGAAGCTTAAGCAGC
ASCRP000649	hsa_circRNA_100261	hsa_circRNA_100261	circRNA	HG19	GGAACAGAATTTTGAGTTACAGCTCTTTTGAGGAAGCTTAAGCAGC
ASCRP000650	hsa_circRNA_100262	hsa_circRNA_100262	circRNA	HG19	TGCTGTCCAGGGCACTCCACAGAAGGATGTTATTATCAAGTCAGAT
ASCRP000651	hsa_circRNA_100263	hsa_circRNA_100263	circRNA	HG19	TTCCTGACAGGATCAAGCAGAACAATTCTTTAGAAGTGGCCATACA
ASCRP000652	hsa_circRNA_100264	hsa_circRNA_100264	circRNA	HG19	TGTAAATATGATATCAAGTTATTCTAGTACAACCATATAAATAAAT
ASCRP000653	hsa_circRNA_100265	hsa_circRNA_100265	circRNA	HG19	TGGAACTGCAAGTAGTTGAGAAATGGAGTGAAGTTTTGTAAAGTAC
ASCRP000654	hsa_circRNA_100266	hsa_circRNA_100266	circRNA	HG19	ACTGCAAGTAAATATATCACTGATGTCCATTCGAATGACCTGTCTA
ASCRP000655	hsa_circRNA_100267	hsa_circRNA_100267	circRNA	HG19	CTTGCTGATGATATTGATCAAATTTTCTCCGGTGGCTAAAAAGTTG
ASCRP000656	hsa_circRNA_100268	hsa_circRNA_100268	circRNA	HG19	AAAGACAACAGATGAAGCTTGCAGAACACAGAGAAGTACGGCATAC
ASCRP000657	hsa_circRNA_100269	hsa_circRNA_100269	circRNA	HG19	CCCCGATGCCTTCAAAATTATGACTCAAAGATATGAAGATCAATGA
ASCRP000658	hsa_circRNA_100270	hsa_circRNA_100270	circRNA	HG19	CCATGACAAGATTGTGTTCAATTAGACCTTCAGGACCTCTCCAAGA
ASCRP000659	hsa_circRNA_100271	hsa_circRNA_100271	circRNA	HG19	TATAGTACACTATCCAAACCAGCAGCACTAACAGGATCGGAAACTC
ASCRP000660	hsa_circRNA_100272	hsa_circRNA_100272	circRNA	HG19	GTTGCTGTCATTCATGATTCCACCTTTCCACTGATAGACTCAAGTT
ASCRP000661	hsa_circRNA_100273	hsa_circRNA_100273	circRNA	HG19	TTTACCAGAGTGCATGATTCCACCTTTCCACTGATAGACTCAAGTT
ASCRP000662	hsa_circRNA_100274	hsa_circRNA_100274	circRNA	HG19	TGAAATCCAGAACCAGATCAATAGTAACCATCTTCGAAGAGCAGAA
ASCRP000663	hsa_circRNA_100275	hsa_circRNA_100275	circRNA	HG19	TGAAATCCAGCATAAATGCAGTTCCAACTACAACGAAGATTTTGTG
ASCRP000664	hsa_circRNA_100276	hsa_circRNA_100276	circRNA	HG19	AAATGAAAAAATTGTTAGAAACGGATAGTAAGTCTTTAAGATCTGT
ASCRP000665	hsa_circRNA_100277	hsa_circRNA_100277	circRNA	HG19	AACAGAATAGGTGGCGACAGACAAAGTTGCAGAAAAGCTGAGCTCT
ASCRP000666	hsa_circRNA_100278	hsa_circRNA_100278	circRNA	HG19	AACTCCAGACATGATTGCTTATGCCCGTATAGAGGGGGATATGATA
ASCRP000667	hsa_circRNA_100279	hsa_circRNA_100279	circRNA	HG19	TCCAGACATGCTTCTCAATAGGTTTGGCATGGACAAGATCTATGAA
ASCRP000668	hsa_circRNA_100280	hsa_circRNA_100280	circRNA	HG19	GAGACAAACAACATACAAATAACTGATACCGTGCTTCCAGAAGATT
ASCRP000669	hsa_circRNA_100281	hsa_circRNA_100281	circRNA	HG19	ATCCTGGCAGATCACAAGGTTAGAAAAGACGTGGACTGCTCTGCGG
ASCRP000670	hsa_circRNA_100282	hsa_circRNA_100282	circRNA	HG19	AGGCTAAACTAGTTTTGCTGCTAATGGGATTCAAGCGCATCCAGAA
ASCRP000671	hsa_circRNA_100283	hsa_circRNA_100283	circRNA	HG19	GCTGTTGACTCACAATGATCCAAAAGCAAAACTGTTCATTGTAGAA
ASCRP000672	hsa_circRNA_100284	hsa_circRNA_100284	circRNA	HG19	GATCCAAAAGGAGTTTCCAGATGTCTTGGAATGCACTGTATCTCAT
ASCRP000673	hsa_circRNA_100285	hsa_circRNA_100285	circRNA	HG19	GATGTTTTGATCCGAGACCTTAATTTTGAAGTGGAACACCTACATA
ASCRP000674	hsa_circRNA_100286	hsa_circRNA_100286	circRNA	HG19	TGAATCAGCGGTTGAAGAAATATGGAGATCAACACAAAACTGCTCA
ASCRP000675	hsa_circRNA_100287	hsa_circRNA_100287	circRNA	HG19	AATGTTAATGGATGCCTCATTGATGGACATGAACTCCTTCAGCCCT
ASCRP000676	hsa_circRNA_100288	hsa_circRNA_100288	circRNA	HG19	TGCCTATGCATTTCTATGCAGATTTTGGACCGCTGAACTTGGCAAT
ASCRP000677	hsa_circRNA_100289	hsa_circRNA_100289	circRNA	HG19	ACATTATGAGGTAATCTATTTAAAGAAGACACCAGAAGAAGCCTAC
ASCRP000678	hsa_circRNA_100290	hsa_circRNA_100290	circRNA	HG19	GACACTTTCATTCTCATGCTTAGGCTTGATTTCCGACTCTTTTCAC
ASCRP000679	hsa_circRNA_100291	hsa_circRNA_100291	circRNA	HG19	TCTTATAGTTGTAAGCTTAGGCTTGATTTCCGACTCTTTTCACATG
ASCRP000680	hsa_circRNA_100292	hsa_circRNA_100292	circRNA	HG19	TTATAGTTGTAAGGCCACGGACACAGTCATTCCCTCTTTAATGGTG
ASCRP000681	hsa_circRNA_100294	hsa_circRNA_100294	circRNA	HG19	TGCGAGGAAGGGCAATCCCTACATGTGCAATAATGAGTGTGATGCG
ASCRP000682	hsa_circRNA_100295	hsa_circRNA_100295	circRNA	HG19	TATATCGAAGCATGTGTTTGATGATCTCAGAGGCTCAGTATCCTTG
ASCRP000683	hsa_circRNA_100296	hsa_circRNA_100296	circRNA	HG19	AAGGAAAACAAGTGTCTGCTTATGTCGGGCAAGAATATCACGGCAT
ASCRP000684	hsa_circRNA_100297	hsa_circRNA_100297	circRNA	HG19	TAAGATTCAGACGTTCGGCTACTACTTAATAATGACAATCTCCTCA
ASCRP000685	hsa_circRNA_100298	hsa_circRNA_100298	circRNA	HG19	GTGCTTAAGATTCAGTGCATTTGCCCAGTATAACATGGATCAGTTC
ASCRP000686	hsa_circRNA_100299	hsa_circRNA_100299	circRNA	HG19	TCACTAACTGTTTCGTGCATTTGCCCAGTATAACATGGATCAGTTC
ASCRP000687	hsa_circRNA_100300	hsa_circRNA_100300	circRNA	HG19	CCACTTTTAGGTCTTGGGCTTGCCTTCAACTTGAATCCAGCTCTGA
ASCRP000688	hsa_circRNA_100301	hsa_circRNA_100301	circRNA	HG19	ATGAGCGGTGAGATGCCATCTTTTCTGAAAACGCCAATGGATCTGA
ASCRP000689	hsa_circRNA_100302	hsa_circRNA_100302	circRNA	HG19	ATGAGCGGTGGTGGCACTGGTACCCGGGTGATTTGCTCAGATTGTT
ASCRP000690	hsa_circRNA_100303	hsa_circRNA_100303	circRNA	HG19	ATGGCAGAATTCATAGCATCATGGTCCACCATCAGGAACAAACTCA
ASCRP000691	hsa_circRNA_100304	hsa_circRNA_100304	circRNA	HG19	TTCATGCAAGGGTTTGAAAAACAAACCGAAAAAGATGGGCCACATA
ASCRP000692	hsa_circRNA_100305	hsa_circRNA_100305	circRNA	HG19	CTAAAAGATGGGGAAACTCGAACTATCTACCAGTTTCATTACAAGA
ASCRP000693	hsa_circRNA_100306	hsa_circRNA_100306	circRNA	HG19	ATAAAGATTGGTGATTTTCGATACACACCATCCATGCTAAAGGAGC
ASCRP000694	hsa_circRNA_100307	hsa_circRNA_100307	circRNA	HG19	TACAGTCACGTTACTACAGGTATGGCATCACAGCTGCAAGTGTTTT
ASCRP000695	hsa_circRNA_100308	hsa_circRNA_100308	circRNA	HG19	AATATGCCACAAGTCTGTGCTGGATGCCCTGGAGGAACAAGGAGGC
ASCRP000696	hsa_circRNA_100309	hsa_circRNA_100309	circRNA	HG19	TTGGAACACAAAGAACATAGTTGGTGTAATACGGTGCCCAGTATGC
ASCRP000697	hsa_circRNA_100310	hsa_circRNA_100310	circRNA	HG19	CTGGGACACCTGAGGGAAAGAACTAGAGAGAGACACAAGTCACCCC
ASCRP000698	hsa_circRNA_100311	hsa_circRNA_100311	circRNA	HG19	CCTAACATATTTGGGAAGAGGAAGAACGTCTGAGAAATAAAATTCG
ASCRP000699	hsa_circRNA_100312	hsa_circRNA_100312	circRNA	HG19	TTCCTTGGGCAATGGTGAATTTGAAAAGGGAAGAGGAAGAACGTCT
ASCRP000700	hsa_circRNA_100313	hsa_circRNA_100313	circRNA	HG19	TATCAGGAGAGGAGGAAGTTCACAAATGGGTGCTACCATAGTAGAT
ASCRP000701	hsa_circRNA_100314	hsa_circRNA_100314	circRNA	HG19	ATTATTTGAACCCCAGAACAGGGCGCTGGGGTCAGTTGGAGTAGGG
ASCRP000702	hsa_circRNA_100315	hsa_circRNA_100315	circRNA	HG19	TAGATATGGACAAGGAAAGGAGATGTGGCATTACTGAACTGTACAG
ASCRP000703	hsa_circRNA_100316	hsa_circRNA_100316	circRNA	HG19	ACACATAGCACTTCGAAAGGAGATGTGGCATTACTGAACTGTACAG
ASCRP000704	hsa_circRNA_100317	hsa_circRNA_100317	circRNA	HG19	ATCTACAAGCGGAGATTATTTTGCAGAGGATGATGGGGAGATGGTA
ASCRP000705	hsa_circRNA_100318	hsa_circRNA_100318	circRNA	HG19	TGAAACGTAATGTCAACAAGAAATTCCCAAAACACCAGACCATGCC
ASCRP000706	hsa_circRNA_100319	hsa_circRNA_100319	circRNA	HG19	ATTGTCTTCCAATGAGCCCATTCCAGATGATGGGATTTATTGGCAG
ASCRP000707	hsa_circRNA_100320	hsa_circRNA_100320	circRNA	HG19	TCTTACCAAGGCTACCATCAATATTGTTTTTGATCGAGTTGGGAAA
ASCRP000708	hsa_circRNA_100322	hsa_circRNA_100322	circRNA	HG19	CTTGTCAGAGGGATTCACCTACGCTCTTACCAGCTGGAGGGAGTAA
ASCRP000709	hsa_circRNA_100323	hsa_circRNA_100323	circRNA	HG19	CAGAAAGAAGGTAGAGTGGAACCCCCAGCTATTAGAGGTCCCACCC
ASCRP000710	hsa_circRNA_100324	hsa_circRNA_100324	circRNA	HG19	TCTTACCAAGGATGGCAATGGCACGGAGAACAATGTTCCAGAAGGG
ASCRP000711	hsa_circRNA_100326	hsa_circRNA_100326	circRNA	HG19	CACTAGTGGCGTTTATCAGGGTGTGGCACATTGGTTGACCTTTGCC
ASCRP000712	hsa_circRNA_100327	hsa_circRNA_100327	circRNA	HG19	ATGAACTGCCCTGCACACTGGTGTGGCACATTGGTTGACCTTTGCC
ASCRP000713	hsa_circRNA_100328	hsa_circRNA_100328	circRNA	HG19	AGACATATAGGTGCTGTGAGGAGCAAAGGCCCTGTTGTCCAGTACA
ASCRP000714	hsa_circRNA_100329	hsa_circRNA_100329	circRNA	HG19	CAACCCTGATGTCCAAGTGTGCCTGCCATCAACTAACTATCCAGGC
ASCRP000715	hsa_circRNA_100330	hsa_circRNA_100330	circRNA	HG19	CCAAACAACGGACTGACCACTGAGCAGATGCTGAGAAAAGACCAGA
ASCRP000716	hsa_circRNA_100331	hsa_circRNA_100331	circRNA	HG19	TAACAGTTGCTGCCGCCGGAAGTACAGCTTTGCTTGTGCCATCTGC
ASCRP000717	hsa_circRNA_100332	hsa_circRNA_100332	circRNA	HG19	GTATTTAAGAAGATTCCCTAACCTCAACCAGAACCCTCGGACTTTG
ASCRP000718	hsa_circRNA_100333	hsa_circRNA_100333	circRNA	HG19	ATGGAGACTGATGACCAGTGCTGCAGAGCTTCAAGATAATGGATTA
ASCRP000719	hsa_circRNA_100334	hsa_circRNA_100334	circRNA	HG19	TAACTACAAGTGAAGCCTTCTCCTTCCAAAAAGTTTCGGTCTGGCT
ASCRP000720	hsa_circRNA_100335	hsa_circRNA_100335	circRNA	HG19	AATGAGGATGAGCTTGGAAGCTCGAAGTCTGGCTGTGGCCATGGGA
ASCRP000721	hsa_circRNA_100336	hsa_circRNA_100336	circRNA	HG19	TCATAGTCCCTATGAATCTACTACTGGCAATCCTTTGGTCCAGCAA
ASCRP000722	hsa_circRNA_100337	hsa_circRNA_100337	circRNA	HG19	CCTGAGTCTTCAATGAAAGCTGGCAATCCTTTGGTCCAGCAAGGTG
ASCRP000723	hsa_circRNA_100338	hsa_circRNA_100338	circRNA	HG19	AAACATGTGGAGCAGAATGGTGAGAAGTTTGTGGAACCACGTGAAT
ASCRP000724	hsa_circRNA_100339	hsa_circRNA_100339	circRNA	HG19	TTGCTGTTACCTACTTCTTTCATCAGGAACCACGTGAATGTTGAGG
ASCRP000725	hsa_circRNA_100340	hsa_circRNA_100340	circRNA	HG19	TACGAACAAAGAAAAATGGTCATGGAACCACGTGAATGTTGAGGGG
ASCRP000726	hsa_circRNA_100341	hsa_circRNA_100341	circRNA	HG19	TTGCATACAGTGGATATCAAAGTATTGCAGAGTGCCTTAGCAGCCA
ASCRP000727	hsa_circRNA_100342	hsa_circRNA_100342	circRNA	HG19	AACGTGCACGGGAGTGGGTCCTGAAGAGCAGCATCCTCATTGCCAT
ASCRP000728	hsa_circRNA_100343	hsa_circRNA_100343	circRNA	HG19	AACGTGCACGTTCATGGAATGTCTGATGATTGGTCGGGATCTCGTA
ASCRP000729	hsa_circRNA_100344	hsa_circRNA_100344	circRNA	HG19	AACGTGCACGGTATCCTACAGCTTCTTCAGTCAAGAACATCCCGAA
ASCRP000730	hsa_circRNA_100345	hsa_circRNA_100345	circRNA	HG19	TGGCCACTGCGTTGCTACAACTATCTGTATAGGATGAAAGCTCTGG
ASCRP000731	hsa_circRNA_100346	hsa_circRNA_100346	circRNA	HG19	GCACGGCCAGATTTGAAGAACCCAAGTGATTCAGCAGTGCACAGCC
ASCRP000732	hsa_circRNA_100347	hsa_circRNA_100347	circRNA	HG19	CCTTATTCTGCCACAAGTATATGGTTATGATGACTTGCAGATGCTT
ASCRP000733	hsa_circRNA_100348	hsa_circRNA_100348	circRNA	HG19	TTGTTCTGAGAATCCAGGAGTCCTCCAGCTGAGAACGAGGTGTCCA
ASCRP000734	hsa_circRNA_100349	hsa_circRNA_100349	circRNA	HG19	GTGGAGAACGCACTGCTCCGTGTGGAGATGGCGCCCTCTTTGACAA
ASCRP000735	hsa_circRNA_100350	hsa_circRNA_100350	circRNA	HG19	CCTAGAGAAGCCTCTGTGTCCAGATGTTTGACTGGTTTGACTACCA
ASCRP000736	hsa_circRNA_100351	hsa_circRNA_100351	circRNA	HG19	AATGCAGAAATGAATGATCTTTGCTGAGTGTTCCCCCAACACTTGC
ASCRP000737	hsa_circRNA_100352	hsa_circRNA_100352	circRNA	HG19	ATAATAAAAGTAAACGGAGTTCCCTCTCGAAGTCCAAGATTAGTTG
ASCRP000738	hsa_circRNA_100353	hsa_circRNA_100353	circRNA	HG19	AGCAAGAGAATAATAAAAGGCTCCCAGCCAACCTCTGATAAACCCT
ASCRP000739	hsa_circRNA_100354	hsa_circRNA_100354	circRNA	HG19	TATTCCAGATGGCCAAGCATGGGGATCAGCACGAGGGTCAGCACTA
ASCRP000740	hsa_circRNA_100355	hsa_circRNA_100355	circRNA	HG19	TATTCCAGATGGTGAAGACATTCAGTGAAGCTTGCCTGATGGTAAG
ASCRP000741	hsa_circRNA_100356	hsa_circRNA_100356	circRNA	HG19	TTCTGTCCCAGAACTCCAGGCCAGTCTGCCATCCATCCAGGAAGAA
ASCRP000742	hsa_circRNA_100357	hsa_circRNA_100357	circRNA	HG19	CTGAGGACAATTCCAAGATGAGATGGGATTCTCCAACATGGAAGAT
ASCRP000743	hsa_circRNA_100358	hsa_circRNA_100358	circRNA	HG19	GAAGAAGGAGAATGGAACAAAAGTGGGACTTTTAAAATGTTGCCCT
ASCRP000744	hsa_circRNA_100359	hsa_circRNA_100359	circRNA	HG19	CACTGGACAGGTTCATGCTGAATACTCTAGATTTGTGAATCAGATT
ASCRP000745	hsa_circRNA_100360	hsa_circRNA_100360	circRNA	HG19	CACTGGACAGTCACCCCAAACCAGAAGGCCTGGCTGCTGCCAAGAA
ASCRP000746	hsa_circRNA_100361	hsa_circRNA_100361	circRNA	HG19	CCAGTCAGGGGGATCGTCCATTATATCTTCATGTTCAGGGCCAGAC
ASCRP000747	hsa_circRNA_100362	hsa_circRNA_100362	circRNA	HG19	AATCGCATTGCTAGACTGACATTGAGATTACACGAGAGGAGGACTT
ASCRP000748	hsa_circRNA_100363	hsa_circRNA_100363	circRNA	HG19	AAGAGTGGAAAAGACTATTGCAGATATCATCCGAACATGTTTGGGA
ASCRP000749	hsa_circRNA_100364	hsa_circRNA_100364	circRNA	HG19	GACCACATCAGTAATTATTCTTGACTATTGCAGATATCATCCGAAC
ASCRP000750	hsa_circRNA_100365	hsa_circRNA_100365	circRNA	HG19	TCCAACACGGAGATCCCATGGACCTGATGCCAAGCTGCTGGCTGGT
ASCRP000751	hsa_circRNA_100366	hsa_circRNA_100366	circRNA	HG19	AAGACCGCCCAGCGTCGAAGCCTGTCTAGCAGTCCAGAGGAGATGT
ASCRP000752	hsa_circRNA_100367	hsa_circRNA_100367	circRNA	HG19	GCCCAGCGTCTCCTTCAGTGAATCTACAGACCTATTTTCTCAGGAG
ASCRP000753	hsa_circRNA_100368	hsa_circRNA_100368	circRNA	HG19	ATGTAGCTGTGATGCAGTTGCGGAGGACTGGGGTTCAGACTTTCCG
ASCRP000754	hsa_circRNA_100369	hsa_circRNA_100369	circRNA	HG19	ATCTGGCGCATGAATGTGTGTTAACAGGGCACAACCATTATGTGAT
ASCRP000755	hsa_circRNA_100370	hsa_circRNA_100370	circRNA	HG19	CTATCTACAGACACGTTGGTCGTCATTGCCTCCGAGCCCACTTTAG
ASCRP000756	hsa_circRNA_100371	hsa_circRNA_100371	circRNA	HG19	TTGAGTGCAGACACGTTGGTCGTCATTGCCTCCGAGCCCACTTTAG
ASCRP000757	hsa_circRNA_100372	hsa_circRNA_100372	circRNA	HG19	TGGAATGGGATCCGACACTTGACACGTTGGTCGTCATTGCCTCCGA
ASCRP000758	hsa_circRNA_100373	hsa_circRNA_100373	circRNA	HG19	TCAGCATGTTCCTATTCTGCTCTCTTTGCTGAACTCGGTTATTTCA
ASCRP000759	hsa_circRNA_100374	hsa_circRNA_100374	circRNA	HG19	TGTCGGTTCAGATATTCTGCTCTCTTTGCTGAACTCGGTTATTTCA
ASCRP000760	hsa_circRNA_100375	hsa_circRNA_100375	circRNA	HG19	TTTGTCTCCCATTCCCGTCTTCCGTGTGTGCTAAGATCGTGCAGCT
ASCRP000761	hsa_circRNA_100376	hsa_circRNA_100376	circRNA	HG19	TGATCATCCCTAGAGGTGCAGATAATCTGGTATTAAGGGACATCAG
ASCRP000762	hsa_circRNA_100377	hsa_circRNA_100377	circRNA	HG19	TTGGTTTCTACACCAGATACTGGGCTAACCTAAAGCTGTGGTTCAA
ASCRP000763	hsa_circRNA_100378	hsa_circRNA_100378	circRNA	HG19	AGGAAAAACTCTAAACGGGATTACACTGGTGACAGCTGGAGTATCA
ASCRP000764	hsa_circRNA_100379	hsa_circRNA_100379	circRNA	HG19	TCTGGATCTCACCAGTGACAGCTGGAGTATCAGCCTTGGAAGTATA
ASCRP000765	hsa_circRNA_100380	hsa_circRNA_100380	circRNA	HG19	GCCAATTTACGTGTCATTATGGAACTACTTATGAGGAAGAAGAGAA
ASCRP000766	hsa_circRNA_100381	hsa_circRNA_100381	circRNA	HG19	GAACTACTTATGAGGTTAATACAATCTGTTGGAATGACACTGGAGA
ASCRP000767	hsa_circRNA_100382	hsa_circRNA_100382	circRNA	HG19	ATCCGAGCTGACGCTCTGCTGTTGCCCGTATTCAGGAGTTCTTCAG
ASCRP000768	hsa_circRNA_100383	hsa_circRNA_100383	circRNA	HG19	ATGCTAACCCTCGGGGTCATTGCCATCGACCGTCGTCCAGCATGCT
ASCRP000769	hsa_circRNA_100384	hsa_circRNA_100384	circRNA	HG19	ATCAATTGGGAGGTTGTTGAGGCATCTTCATTAAGCTGGAGTACCA
ASCRP000770	hsa_circRNA_100385	hsa_circRNA_100385	circRNA	HG19	GGACAGCGTCTCCGTACAGATGACCAGCTGAACTCAGAAGAAAAAA
ASCRP000771	hsa_circRNA_100386	hsa_circRNA_100386	circRNA	HG19	CTAACGGAAGACACTGAAAAGATGACCAGCTGAACTCAGAAGAAAA
ASCRP000772	hsa_circRNA_100387	hsa_circRNA_100387	circRNA	HG19	TGCTTGCACAGCAGAGGCCTTCGAGGAAGAGGCCCACCTCCTTCAT
ASCRP000773	hsa_circRNA_100388	hsa_circRNA_100388	circRNA	HG19	TACTTTCAGCCTCACCTTCAAGGAGTCTGTAACAGACTATACTACA
ASCRP000774	hsa_circRNA_100389	hsa_circRNA_100389	circRNA	HG19	ACTCCTACAGCATCACTATCAGGAGTCTGTAACAGACTATACTACA
ASCRP000775	hsa_circRNA_100390	hsa_circRNA_100390	circRNA	HG19	TCTGCAGCAGGAGCTGGTACATACACTACCTCTTCTTTGAGCACAA
ASCRP000776	hsa_circRNA_100391	hsa_circRNA_100391	circRNA	HG19	GTCCCTTCCGCTCAAATCCCAGCCTTCTATATGGACACAAGTCATT
ASCRP000777	hsa_circRNA_100393	hsa_circRNA_100393	circRNA	HG19	AAGTCTCTACAGTTAACTGGCAAAGAAGGATCAGCGGCAAACTGAA
ASCRP000778	hsa_circRNA_100394	hsa_circRNA_100394	circRNA	HG19	TAACTTTCAAGAGGTGTACCAACATTCGACCAGGAGAGACTGGAAT
ASCRP000779	hsa_circRNA_100395	hsa_circRNA_100395	circRNA	HG19	CCGTAGTGGATTGGTGGTTGGTGCAGTGGAGATGCCATTTCCAGTG
ASCRP000780	hsa_circRNA_100396	hsa_circRNA_100396	circRNA	HG19	ACCAGATGGGATCACTGTGTCCACTACTATGATCTTCGTAACACTA
ASCRP000781	hsa_circRNA_100397	hsa_circRNA_100397	circRNA	HG19	GGCTGTGCAGTGAAGCTGTGGTCTACCAATCTAGACAACTCAGTGG
ASCRP000782	hsa_circRNA_100398	hsa_circRNA_100398	circRNA	HG19	GGCTGTGCAGTATTGAATTTGACCGGGATTGTGACTATTTTGCGAT
ASCRP000783	hsa_circRNA_100399	hsa_circRNA_100399	circRNA	HG19	TAGTCTCTAGACAAAGAAACAGCCTTGGTATAATAGCACGTTAGCA
ASCRP000784	hsa_circRNA_100400	hsa_circRNA_100400	circRNA	HG19	TTCCAGTATAGTCTCTAGCAACTGGAACAGATCCAGAAGGAGCTAA
ASCRP000785	hsa_circRNA_100401	hsa_circRNA_100401	circRNA	HG19	TCAGTGGCAGTTCTCAGCAACTGGAACAGATCCAGAAGGAGCTAAG
ASCRP000786	hsa_circRNA_100402	hsa_circRNA_100402	circRNA	HG19	GAAGAAACAACTGGAAGCATGAATGAACTCATTCTTAAACAGAAGC
ASCRP000787	hsa_circRNA_100403	hsa_circRNA_100403	circRNA	HG19	CAACTGGAAGCACCCCATCTGCTTTGATATGATTGAAGAAGCATAC
ASCRP000788	hsa_circRNA_100404	hsa_circRNA_100404	circRNA	HG19	CTAATTTCTTGGCCCCATCTGCTTTGATATGATTGAAGAAGCATAC
ASCRP000789	hsa_circRNA_100405	hsa_circRNA_100405	circRNA	HG19	ACTAAACTGGATGTGAAAGGACCACCCACCCACCGTCTGTCTTGTG
ASCRP000790	hsa_circRNA_100406	hsa_circRNA_100406	circRNA	HG19	TTCCTAACTGTAGGAACTGTGGAAGGTGCATCAGTGAAGAAATGGA
ASCRP000791	hsa_circRNA_100407	hsa_circRNA_100407	circRNA	HG19	ATCACTAAAGAAGCTTTGCATCGTCCCTATGGTTGTGATGTTGAAC
ASCRP000792	hsa_circRNA_100409	hsa_circRNA_100409	circRNA	HG19	ATTCGAGCAGGGATTTGAGAGCACCTCCAGAACAAGGAAAGATTTT
ASCRP000793	hsa_circRNA_100410	hsa_circRNA_100410	circRNA	HG19	GTTTGCACAGATTCGTTTTGTAATGAAGGCCCACTCATTTGTCAGA
ASCRP000794	hsa_circRNA_100411	hsa_circRNA_100411	circRNA	HG19	CTTACAAGGACTTTCTCTGGGTGTGCTGATTCTCTTCCTTACTTTT
ASCRP000795	hsa_circRNA_100412	hsa_circRNA_100412	circRNA	HG19	GTGCTCTTCATGTTCTTTGGAAGTGTGCTGATTCTCTTCCTTACTT
ASCRP000796	hsa_circRNA_100413	hsa_circRNA_100413	circRNA	HG19	GGCTGCTTAAACTGCTGCTGTATTTAAACTTGAAACAGATAGAAGT
ASCRP000797	hsa_circRNA_100414	hsa_circRNA_100414	circRNA	HG19	ATGACCAGTGGACATGAAAGATCAGATGTCAACTTCATCTGTGCAG
ASCRP000798	hsa_circRNA_100415	hsa_circRNA_100415	circRNA	HG19	TTCATTACAAGTACTCGGCAAGTTGTCAGGAGAGGTACAGAAAGCA
ASCRP000799	hsa_circRNA_100416	hsa_circRNA_100416	circRNA	HG19	GCTGTACAATCATCCTGGCCACTGCAGGAACCCACTTCAATACTCA
ASCRP000800	hsa_circRNA_100417	hsa_circRNA_100417	circRNA	HG19	TTGGCAGTACACGGATTAAACTGCAAATATCTCATGAAGCTGCTGC
ASCRP000801	hsa_circRNA_100418	hsa_circRNA_100418	circRNA	HG19	AATTCATGCATCTTCAAATGTCAACAAGCAAGAGCTGCAGCCCGAT
ASCRP000802	hsa_circRNA_100419	hsa_circRNA_100419	circRNA	HG19	AGAAGGACAGAGTTCAGCAAGACCAGCAGATTGGAAGTATCAAAGT
ASCRP000803	hsa_circRNA_100420	hsa_circRNA_100420	circRNA	HG19	ACTACTGCTGCATTCCTACTTCATTGCCCCTGATGTAACTGGACTC
ASCRP000804	hsa_circRNA_100421	hsa_circRNA_100421	circRNA	HG19	CAAATTAAGCACTTTACCTTCCCTGGTTTGAAGTGTATTACAAGCT
ASCRP000805	hsa_circRNA_100422	hsa_circRNA_100422	circRNA	HG19	AATTTGAGTGTGTTACCTTCCCTGGTTTGAAGTGTATTACAAGCTT
ASCRP000806	hsa_circRNA_100423	hsa_circRNA_100423	circRNA	HG19	CCTTCAGATCACTATTCAGAAGAACATTTTAAGAAGCAAAAGAGGC
ASCRP000807	hsa_circRNA_100424	hsa_circRNA_100424	circRNA	HG19	TCACTACCGGACCCAGAGTCCCAGAGAAAGAGGACAGTGCAGAATG
ASCRP000808	hsa_circRNA_100425	hsa_circRNA_100425	circRNA	HG19	AACCTCTCAGGGTGCAGCCAAAGTCCTGATCTTTCCCGTGGTACAG
ASCRP000809	hsa_circRNA_100426	hsa_circRNA_100426	circRNA	HG19	GCAAAGTCAGATTAAAGTATGGACAGCCAACCCCCAACAATTTGTA
ASCRP000810	hsa_circRNA_100427	hsa_circRNA_100427	circRNA	HG19	ATCATTCCAGGCGTTGACCCGGACGACACCTATAATGAGACCCCCT
ASCRP000811	hsa_circRNA_100428	hsa_circRNA_100428	circRNA	HG19	TCCGTAAATTGTGTTTGCAGAAGCCAAACCTGACCACAGACACTAA
ASCRP000812	hsa_circRNA_100429	hsa_circRNA_100429	circRNA	HG19	CAGCCTAAGGGATTGGCAGCCACCATTTGCATGTGATGTTGATAAA
ASCRP000813	hsa_circRNA_100430	hsa_circRNA_100430	circRNA	HG19	TATCAACAGTGCTTATACCTCCAAGATTCTGGTCTGCTCATGTCTG
ASCRP000814	hsa_circRNA_100431	hsa_circRNA_100431	circRNA	HG19	CGGCACATGGAGATTGATGATTACAGTTTAAAGACAATTTCTGTGA
ASCRP000815	hsa_circRNA_100432	hsa_circRNA_100432	circRNA	HG19	AAGGAACTCTATGGAAGCCAAAGATGTCAAAGGATGTCCATGAGGA
ASCRP000816	hsa_circRNA_100433	hsa_circRNA_100433	circRNA	HG19	ATTCAGCCCATTCCCTGCAAACCAGGATGTCCATGAGGAGCCCCAT
ASCRP000817	hsa_circRNA_100434	hsa_circRNA_100434	circRNA	HG19	TGCAAACCAGGGACCCAAGAGAGCCTAGCAGAGAAGGAGCTCCAGC
ASCRP000818	hsa_circRNA_100435	hsa_circRNA_100435	circRNA	HG19	TCTCTTACAGGCCAACTGAGCTGCATTTCCTTCCCACCTAAGGAAG
ASCRP000819	hsa_circRNA_100436	hsa_circRNA_100436	circRNA	HG19	ATGACCCAGTGCCTGCAGGAGGAGCGCTACAGGTCGATAAGGGAGA
ASCRP000820	hsa_circRNA_100437	hsa_circRNA_100437	circRNA	HG19	CCTTATTGATGTGATGAAGACATATCACATGTACAATGCCGACAGC
ASCRP000821	hsa_circRNA_100438	hsa_circRNA_100438	circRNA	HG19	ATTTAACCGCTCTCTGCCTCCCAGAGGACTCAGGAGAGTGCAGCTT
ASCRP000822	hsa_circRNA_100439	hsa_circRNA_100439	circRNA	HG19	GAGGAAGAGGCACTTCTCTATGCCACCATCTTCGGGAATGTGACGA
ASCRP000823	hsa_circRNA_100440	hsa_circRNA_100440	circRNA	HG19	ATGATTGGCTGGCATCAGCAGCCTGTTCAGCTCTCTAAAAGTTGTC
ASCRP000824	hsa_circRNA_100441	hsa_circRNA_100441	circRNA	HG19	ATCTCAGGAGAATGGCTTATTCAGAAGAGCATAAAGGTATGCCCTG
ASCRP000825	hsa_circRNA_100442	hsa_circRNA_100442	circRNA	HG19	GTACATTACAGTGATGGAATGGGGAGAAGATATTAAAGCAGTTTCA
ASCRP000826	hsa_circRNA_100443	hsa_circRNA_100443	circRNA	HG19	TTTGAGAAAGCTCCCAATATGGAACATGTACTAGCAGTTGCCAATG
ASCRP000827	hsa_circRNA_100444	hsa_circRNA_100444	circRNA	HG19	TCACATACAGATGCCACTTCAAATGAACAACAAGAGCTTTTCTGTC
ASCRP000828	hsa_circRNA_100445	hsa_circRNA_100445	circRNA	HG19	TTTTACAAGAGCAAGGTTGGACTAGATTTCTCCCCCAGATTTGCTG
ASCRP000829	hsa_circRNA_100446	hsa_circRNA_100446	circRNA	HG19	AAACATACAACTTGGAACTGCAGTTGGCTTTTTGCTACCACCAGTT
ASCRP000830	hsa_circRNA_100447	hsa_circRNA_100447	circRNA	HG19	GAGAGAAGTCCCTTCAATACCCCAGGTCCCAAACTACAGGCTGTCG
ASCRP000831	hsa_circRNA_100448	hsa_circRNA_100448	circRNA	HG19	TCCTGGGCATATATAATCACACAGGGACCCAGTTCTTTGAAATTAG
ASCRP000832	hsa_circRNA_100449	hsa_circRNA_100449	circRNA	HG19	TGATTGACAAGGCTTCTCCAGTGACAGTGATCTGGTATCTCTTACT
ASCRP000833	hsa_circRNA_100450	hsa_circRNA_100450	circRNA	HG19	GATTGACAAGGAGAGTCAAGCCCTACCCGTCGAGAAGCTGTGAAGA
ASCRP000834	hsa_circRNA_100451	hsa_circRNA_100451	circRNA	HG19	CATGCGGAAGGTTTTACTTGTAATGGACACAAGGACAGAACAGACT
ASCRP000835	hsa_circRNA_100452	hsa_circRNA_100452	circRNA	HG19	CATTCAACAGGACACATTCAGCTAACGTATTTTAGCAGGTGGAGTG
ASCRP000836	hsa_circRNA_100453	hsa_circRNA_100453	circRNA	HG19	ATCCTCTCTGGACAATCATGGAAACTGTGTACACCTTGGCATTTTC
ASCRP000837	hsa_circRNA_100454	hsa_circRNA_100454	circRNA	HG19	ATGGCTTCAGCAAGAGGCCACAAGCTATCTTCCAGAGGGCCACACT
ASCRP000838	hsa_circRNA_100455	hsa_circRNA_100455	circRNA	HG19	GCTGCGAGAGCTATCTTCCAGAGGGCCACACTGGGCATGGACACCC
ASCRP000839	hsa_circRNA_100456	hsa_circRNA_100456	circRNA	HG19	ATTGGATTTGGTGACTACGTTGCAGGATTTGGAAACATCTCACCAC
ASCRP000840	hsa_circRNA_100457	hsa_circRNA_100457	circRNA	HG19	GTTAGGCTAGATATTTATTGATAGAGATCCAGCAGCATTTGCACCC
ASCRP000841	hsa_circRNA_100458	hsa_circRNA_100458	circRNA	HG19	AGCACTGGCAGAATCAAAGAATCTTCAGGATGGCAGCAAGTGTTTA
ASCRP000842	hsa_circRNA_100459	hsa_circRNA_100459	circRNA	HG19	AAGAACAGTAAGAATCCTGAGGTTGGCTTGAAGCCTGTGTGGTATA
ASCRP000843	hsa_circRNA_100460	hsa_circRNA_100460	circRNA	HG19	TGGTTCCTTAAATGTCGAAGAAGGGAAGAAGAAGGAAATACTTGCA
ASCRP000844	hsa_circRNA_100461	hsa_circRNA_100461	circRNA	HG19	AACAATAGAGCTCGACCTTATCTCTTTAAGTGGGCAGACCAACATC
ASCRP000845	hsa_circRNA_100462	hsa_circRNA_100462	circRNA	HG19	ATCATATGGCAAGTTGATCCGGTATCTGATGTGTAGCCATGCAGAA
ASCRP000846	hsa_circRNA_100463	hsa_circRNA_100463	circRNA	HG19	CGGCAATTCAAGATATTTTCTGATTTCCGCCAGTTCCTTTATAGTT
ASCRP000847	hsa_circRNA_100464	hsa_circRNA_100464	circRNA	HG19	CAGAGAAGAGCAGCCAGTTCCTTTATAGTTTTGTTCAGAAAAACAT
ASCRP000848	hsa_circRNA_100465	hsa_circRNA_100465	circRNA	HG19	TTTTCTAAAGCCAGTTCCTTTATAGTTTTGTTCAGAAAAACATATG
ASCRP000849	hsa_circRNA_100466	hsa_circRNA_100466	circRNA	HG19	GCCAGCTCTGGTTGTAGAAGGAACGCCTCTTATTGATGGAAGAAGA
ASCRP000850	hsa_circRNA_100467	hsa_circRNA_100467	circRNA	HG19	AAATTCACAGGAAACAGTGAACAGAGTATCTGTCAGGCAAGAGCTG
ASCRP000851	hsa_circRNA_100468	hsa_circRNA_100468	circRNA	HG19	ACCTCTCAGGGGACTTGCTGGTGATGACCAGATCCTGGAATGGTGT
ASCRP000852	hsa_circRNA_100469	hsa_circRNA_100469	circRNA	HG19	TCTGTGTATGCATCTACACGCCATTCACTGAGGACACACCCTCGGT
ASCRP000853	hsa_circRNA_100470	hsa_circRNA_100470	circRNA	HG19	TCTGTGTATGTTCATCCATGGCTGGTTGATCATGTCTTCACTGATG
ASCRP000854	hsa_circRNA_100471	hsa_circRNA_100471	circRNA	HG19	AAACTTCAAGGTTCAGTCCTCAGTGGCTGTAGGAACTCCAGATTAT
ASCRP000855	hsa_circRNA_100472	hsa_circRNA_100472	circRNA	HG19	AGAGCTGCTCAGTCTGGCATGCAGAGGCAGAAGAGGCCTGGACCTT
ASCRP000856	hsa_circRNA_100473	hsa_circRNA_100473	circRNA	HG19	TGAAAGTCACAGCTCCTGAGGTGACCATCCTGGAGCCCCTGCAGGA
ASCRP000857	hsa_circRNA_100474	hsa_circRNA_100474	circRNA	HG19	GGTACAGAAGGTGTTACTTGATTGGGCAAGACAATCATTGGTTGCA
ASCRP000858	hsa_circRNA_100475	hsa_circRNA_100475	circRNA	HG19	GGCATGACCAGAGGACTGGAATGAAATTGACCCCATTAAAAAGAAA
ASCRP000859	hsa_circRNA_100476	hsa_circRNA_100476	circRNA	HG19	CCATCTCCAGGAAGATTTCGATGTCGATCATTTTGTGTCTGACTGT
ASCRP000860	hsa_circRNA_100477	hsa_circRNA_100477	circRNA	HG19	CCATCTCCAGAGCCTTAGATCGTCTGTCAGTGAAGGAATTCGGGCA
ASCRP000861	hsa_circRNA_100478	hsa_circRNA_100478	circRNA	HG19	GTTTGCACAGAGTCAGATGGAGTTCAGTATCTCCGCCCTATCCATC
ASCRP000862	hsa_circRNA_100479	hsa_circRNA_100479	circRNA	HG19	AATGCTTCAGAGTCATCCTTTTTGAACTTCCATGACTCAGACTGCG
ASCRP000863	hsa_circRNA_100480	hsa_circRNA_100480	circRNA	HG19	TGAAGTACAACCAGCATATGCTACAAGGCCATGGTTGCTTGTTATC
ASCRP000864	hsa_circRNA_100481	hsa_circRNA_100481	circRNA	HG19	ATTACTACAGCATTTCAGCAGGAACTTGATGCAAGGCATGACAAAT
ASCRP000865	hsa_circRNA_100482	hsa_circRNA_100482	circRNA	HG19	GAATTCCGAGTACAAGGCGAGTGGATAATTCCAACACAAGACTGGC
ASCRP000866	hsa_circRNA_100483	hsa_circRNA_100483	circRNA	HG19	AATTCTGGGAGAAAAACTACAACTCGGGGACCTGCTTCACAAGTTA
ASCRP000867	hsa_circRNA_100484	hsa_circRNA_100484	circRNA	HG19	ATTTAGCAAGACGGATGTCTTAAAATGGGATCTCATCGTCTGCGCA
ASCRP000868	hsa_circRNA_100485	hsa_circRNA_100485	circRNA	HG19	AACGGGAAGTGAGAGGGACACAACCAAATCATAACATATAGCAGAC
ASCRP000869	hsa_circRNA_100486	hsa_circRNA_100486	circRNA	HG19	GAAAGATTCAGTGGGACACAACCAAATCATAACATATAGCAGACCA
ASCRP000870	hsa_circRNA_100487	hsa_circRNA_100487	circRNA	HG19	TCAGTGCAGTGAAGGGACACAACCAAATCATAACATATAGCAGACC
ASCRP000871	hsa_circRNA_100488	hsa_circRNA_100488	circRNA	HG19	CTGCTTCAGTGCAGTGAAGAGAGATGCAGGTCAGCTCCTCCAGTAC
ASCRP000872	hsa_circRNA_100489	hsa_circRNA_100489	circRNA	HG19	CGCAGTCTGCTTCAGTGCAGTGAAGATAACTGTTCCCAGGAAAAAA
ASCRP000873	hsa_circRNA_100490	hsa_circRNA_100490	circRNA	HG19	TCTACAATCAGCTAGGGACTACTTAATAGAGAGATGCAGGTCAGCT
ASCRP000874	hsa_circRNA_100491	hsa_circRNA_100491	circRNA	HG19	ACCAATACACCATGTGAGTCAGGATCTGGAAGCCTCGTCATGTTCT
ASCRP000875	hsa_circRNA_100492	hsa_circRNA_100492	circRNA	HG19	ACCCCGCCTCACCAATACACAGAGATGCAGGTCAGCTCCTCCAGTA
ASCRP000876	hsa_circRNA_100493	hsa_circRNA_100493	circRNA	HG19	AGAGTCATTACAATCAGTTGGCCTTATTTCCTCAGTGGAAATCTAC
ASCRP000877	hsa_circRNA_100494	hsa_circRNA_100494	circRNA	HG19	ATCTTACCAGAGATCAGTTGGCCTTATTTCCTCAGTGGAAATCTAC
ASCRP000878	hsa_circRNA_100496	hsa_circRNA_100496	circRNA	HG19	CAGGGTCAAGGTGACCTCAAAGCAGAAGCTCTGAATTCACCTCTCA
ASCRP000879	hsa_circRNA_100497	hsa_circRNA_100497	circRNA	HG19	CGGGCGAACCTGCTATGTTTTCAGCTATAACACGGATTCCCGCCAG
ASCRP000880	hsa_circRNA_100498	hsa_circRNA_100498	circRNA	HG19	TGTACCACTACTCCACCTCAGTTTTCAGCTATAACACGGATTCCCG
ASCRP000881	hsa_circRNA_100499	hsa_circRNA_100499	circRNA	HG19	AACCACTCTGGAATACTTGCTGGCTGGGGCAGATATCATTGAAACA
ASCRP000882	hsa_circRNA_100500	hsa_circRNA_100500	circRNA	HG19	ATCATATCAGCATTGGATTAAATTGTGCTTTGGGTGCAGCTGAAAT
ASCRP000883	hsa_circRNA_100501	hsa_circRNA_100501	circRNA	HG19	TGTCCAGAAGCAAGATCAACTTTATACCTGGGCTGCAGTTAGTCAA
ASCRP000884	hsa_circRNA_100502	hsa_circRNA_100502	circRNA	HG19	CCTCAATGGGGATGACGTAGCTTTGCCAAAGACTTAGAAGCTAAGC
ASCRP000885	hsa_circRNA_100503	hsa_circRNA_100503	circRNA	HG19	TGATAAAAAGCTGTTTTTCCATTTGTCGAGAGAGCGGGTGTTCTCT
ASCRP000886	hsa_circRNA_100504	hsa_circRNA_100504	circRNA	HG19	AAAGATTGTGTACCGTGATCTCAAGGCTGAGTCATCACTAGAGAGT
ASCRP000887	hsa_circRNA_100505	hsa_circRNA_100505	circRNA	HG19	TTTTGTGATGGAATATGTTAATGGGGGCGAGGCTGAGTCATCACTA
ASCRP000888	hsa_circRNA_100506	hsa_circRNA_100506	circRNA	HG19	CATATCCCAGTATTTGATTTTCATCAAGCAGCTGATGGTATCCAGG
ASCRP000889	hsa_circRNA_100507	hsa_circRNA_100507	circRNA	HG19	ACCCATACCAGGACCCTGCTTTCTCGGCTGTGATTCACGACAAACT
ASCRP000890	hsa_circRNA_100508	hsa_circRNA_100508	circRNA	HG19	GCCGCCTCCTTCTTTGCACGGACCCTGCTTTCTCGGCTGTGATTCA
ASCRP000891	hsa_circRNA_100509	hsa_circRNA_100509	circRNA	HG19	AGCCATACAGGATGCTGATATGCTAACTGGTGATGAGCAAGTATGG
ASCRP000892	hsa_circRNA_100510	hsa_circRNA_100510	circRNA	HG19	AGCCATACAGCTCACCATCTGCTACCTGGATATGCTGATGACCAGT
ASCRP000893	hsa_circRNA_100511	hsa_circRNA_100511	circRNA	HG19	CATGGAGCCATACAGGTGATCTGCAACTCTTTCACCATCTGTAATG
ASCRP000894	hsa_circRNA_100512	hsa_circRNA_100512	circRNA	HG19	CAAACCCAGGACAAGGTGATCTGCAACTCTTTCACCATCTGTAATG
ASCRP000895	hsa_circRNA_100513	hsa_circRNA_100513	circRNA	HG19	GATACCACCAGACATGGAAGGTCTTTAATGTAACTTTAAATGGTTC
ASCRP000896	hsa_circRNA_100514	hsa_circRNA_100514	circRNA	HG19	CACATCAAGAGACTTTTTTCAGGAGATATTGCACCTTTAATGCAAG
ASCRP000897	hsa_circRNA_100515	hsa_circRNA_100515	circRNA	HG19	TGCAACACATCAAGAATAGCAGAATCCTATTTCCAGGAGGAGGACT
ASCRP000898	hsa_circRNA_100516	hsa_circRNA_100516	circRNA	HG19	TTTCGATTAGGTGTATGGTTGAAGCCTGGAATTTTTTGCGGCAACA
ASCRP000899	hsa_circRNA_100517	hsa_circRNA_100517	circRNA	HG19	AGAAATCTAAGAACTCGGTTGCCTTTGAGGATGTGGCTGTGAACTT
ASCRP000900	hsa_circRNA_100518	hsa_circRNA_100518	circRNA	HG19	AGTTTGCAGGCTAAAGAAGTAAACAGGTCATGGCACGTTTAACAAA
ASCRP000901	hsa_circRNA_100519	hsa_circRNA_100519	circRNA	HG19	TGAAAATAGCGAGACAGGTACCAGCAACTAAGGTTTCAGAGCTGAA
ASCRP000902	hsa_circRNA_100521	hsa_circRNA_100521	circRNA	HG19	AAGGCTTCCACCAGCAAGCTTATTGCAGGAGTGACCAGGACACTAC
ASCRP000903	hsa_circRNA_100522	hsa_circRNA_100522	circRNA	HG19	CAGGCCACGTGGGCTCAGCTTATTGCAGGAGTGACCAGGACACTAC
ASCRP000904	hsa_circRNA_100523	hsa_circRNA_100523	circRNA	HG19	GTTGCTGACACTAGTCTTATTGCAGGAGTGACCAGGACACTACCTC
ASCRP000905	hsa_circRNA_100524	hsa_circRNA_100524	circRNA	HG19	TCCAGGGACACACGGACTTATTGCAGGAGTGACCAGGACACTACCT
ASCRP000906	hsa_circRNA_100525	hsa_circRNA_100525	circRNA	HG19	TGACACTAGTGATTCTAAACTGCCTTCCTCGGTTCGCAGTACACTT
ASCRP000907	hsa_circRNA_100526	hsa_circRNA_100526	circRNA	HG19	CCACCAGCAAGTACGTAGAGAAATCGACACTCTTAATGAACGTTTA
ASCRP000908	hsa_circRNA_100527	hsa_circRNA_100527	circRNA	HG19	CGTGGGCTCAGTACGTAGAGAAATCGACACTCTTAATGAACGTTTA
ASCRP000909	hsa_circRNA_100528	hsa_circRNA_100528	circRNA	HG19	GCCACGTGGGCTCAGATTGTCTCCAGCTTTAAGACCACGACATCGA
ASCRP000910	hsa_circRNA_100529	hsa_circRNA_100529	circRNA	HG19	GTTGCTGACACTAGTATTGTCTCCAGCTTTAAGACCACGACATCGA
ASCRP000911	hsa_circRNA_100530	hsa_circRNA_100530	circRNA	HG19	CCAGGGACACACGGAATTGTCTCCAGCTTTAAGACCACGACATCGA
ASCRP000912	hsa_circRNA_100531	hsa_circRNA_100531	circRNA	HG19	TGACACTAGTTAAATTCTATCAAATTTCATCCCTCAGAGCAGTTGG
ASCRP000913	hsa_circRNA_100532	hsa_circRNA_100532	circRNA	HG19	CGTGCAGATGGGCGGGACGATCATTGGCAGTGCGCGGTGCCAGGCC
ASCRP000914	hsa_circRNA_100533	hsa_circRNA_100533	circRNA	HG19	ACACTATCACCGACCGTTCTCCCGGGGAAGTACTTGGAAGAGATCG
ASCRP000915	hsa_circRNA_100534	hsa_circRNA_100534	circRNA	HG19	CTGATGTTGGGTTCTTCACGTACGGTAATTTTCCATTAGAACAGCA
ASCRP000916	hsa_circRNA_100536	hsa_circRNA_100536	circRNA	HG19	GGATTTGCAAGGAATGTATCCTGTCAGGTATAATGTCAGTGAATGG
ASCRP000917	hsa_circRNA_100537	hsa_circRNA_100537	circRNA	HG19	CCTGGCATCTAGAATGTATCCTGTCAGGTATAATGTCAGTGAATGG
ASCRP000918	hsa_circRNA_100538	hsa_circRNA_100538	circRNA	HG19	CACCTGGAAGGTTACTCTGGCCAGGACTTCGACTGGGCAGATTATC
ASCRP000919	hsa_circRNA_100539	hsa_circRNA_100539	circRNA	HG19	CACCTGGAAGAAATCTATCCTTTGAAGATGGCCTCTGAATGGAAAT
ASCRP000920	hsa_circRNA_100540	hsa_circRNA_100540	circRNA	HG19	TAATGTGGCTTCACCTGGAAGCAATCAAAGAGAAGTACACAGACTG
ASCRP000921	hsa_circRNA_100541	hsa_circRNA_100541	circRNA	HG19	TAAAAATGGAGTCAGCCTCACTCCTCCCAAAGCAATCAAAGAGAAG
ASCRP000922	hsa_circRNA_100542	hsa_circRNA_100542	circRNA	HG19	TTACATCTCTCCTGCGTCGGTGACTAAGCAATCAAAGAGAAGTACA
ASCRP000923	hsa_circRNA_100543	hsa_circRNA_100543	circRNA	HG19	CAATGGAAGTGTTTAAGCAATCAAAGAGAAGTACACAGACTGGACA
ASCRP000924	hsa_circRNA_100544	hsa_circRNA_100544	circRNA	HG19	TACAGAATGGACCCACCTTCAGCAATCAAAGAGAAGTACACAGACT
ASCRP000925	hsa_circRNA_100545	hsa_circRNA_100545	circRNA	HG19	CCGCCGGACGAAGAAGGCTCAAGCTTGGAGGAAACTGGCTTTAACT
ASCRP000926	hsa_circRNA_100546	hsa_circRNA_100546	circRNA	HG19	TTGAAATTATCTCTGGTGCTGCAGCTCTTCACCAGGAGACTAAAGT
ASCRP000927	hsa_circRNA_100547	hsa_circRNA_100547	circRNA	HG19	GGATTTCAGATTTCATGCGCATTCTACATTCTAAAGGGGAGCTCAG
ASCRP000928	hsa_circRNA_100548	hsa_circRNA_100548	circRNA	HG19	ATAGTTCCTAGACAAAGGCGCATTCTACATTCTAAAGGGGAGCTCA
ASCRP000929	hsa_circRNA_100549	hsa_circRNA_100549	circRNA	HG19	ATTCTACACCAACCCCATCATGTACAAAATCATCAGTTGATCATGG
ASCRP000930	hsa_circRNA_100550	hsa_circRNA_100550	circRNA	HG19	ACATGTTCAGTTGATCATGGCCTTGCCAGGTTGGTGACAGTATATT
ASCRP000931	hsa_circRNA_100551	hsa_circRNA_100551	circRNA	HG19	ATATGGACCCAAATCAGAAGGGGTTTCTAGAGTTGATCATGGCCTT
ASCRP000932	hsa_circRNA_100552	hsa_circRNA_100552	circRNA	HG19	TGGCCTGCAAGGGAAGCTTGTGGGCTGTGCCATCATCCATGTCAAT
ASCRP000933	hsa_circRNA_100553	hsa_circRNA_100553	circRNA	HG19	CACGCTTACGGGATGATCCACCAACACATTCTCAGCCAGACAGTGA
ASCRP000934	hsa_circRNA_100554	hsa_circRNA_100554	circRNA	HG19	TCACCTCCAGAGGAATTAAGGAATTTGCAAGAGCAAATGAAGGCCT
ASCRP000935	hsa_circRNA_100555	hsa_circRNA_100555	circRNA	HG19	TCATGCACGGGACCTGCCCGGAGACTTCAGGTGGATCCATAAAGAA
ASCRP000936	hsa_circRNA_100556	hsa_circRNA_100556	circRNA	HG19	AACCCAATGAATTTATCATGTGGATCCATAAAGAACCCAGCCAACC
ASCRP000937	hsa_circRNA_100557	hsa_circRNA_100557	circRNA	HG19	CTACCATGATAAAGTGAAGCCAAGAAAGCAATGAAGTTGTGAGGAG
ASCRP000938	hsa_circRNA_100558	hsa_circRNA_100558	circRNA	HG19	TGTTGGAGAGGATATGGAATATTATCTTGTAAAATGGAAAGGATGG
ASCRP000939	hsa_circRNA_100559	hsa_circRNA_100559	circRNA	HG19	CGTATTTTTTGCCAAGGGTTTGTGTTTAGTGAATCAGAGGGATCTG
ASCRP000940	hsa_circRNA_100560	hsa_circRNA_100560	circRNA	HG19	TTTAAGATACTGTAAGGGTTTGTGTTTAGTGAATCAGAGGGATCTG
ASCRP000941	hsa_circRNA_100561	hsa_circRNA_100561	circRNA	HG19	TGCTCAGGAATGAGGTTTGTGTTTAGTGAATCAGAGGGATCTGCAT
ASCRP000942	hsa_circRNA_100562	hsa_circRNA_100562	circRNA	HG19	TTCTGCCCCCAGAACTAGTTACCTTATCCCATATCACACAACTGGT
ASCRP000943	hsa_circRNA_100563	hsa_circRNA_100563	circRNA	HG19	TGGTTCTCAGGATAAAATGGACCAGTTGCTACAGATGCTGCAAAGT
ASCRP000944	hsa_circRNA_100564	hsa_circRNA_100564	circRNA	HG19	GCTACAACTCAGGTATTTATAACAGCAATGATGTAGCAGTATCGTT
ASCRP000945	hsa_circRNA_100565	hsa_circRNA_100565	circRNA	HG19	GCTCACACCAATCCCCTGTAAGCAGCTTACAGATTCGCTATGATCA
ASCRP000946	hsa_circRNA_100566	hsa_circRNA_100566	circRNA	HG19	ACATCCTGAAGAAATACCACCAGAATTCCCTGACCAGGAGCGCACC
ASCRP000947	hsa_circRNA_100568	hsa_circRNA_100568	circRNA	HG19	CATCCAGCACATTCACGATTTGCCTGAACATCATTATGAAACACTT
ASCRP000948	hsa_circRNA_100569	hsa_circRNA_100569	circRNA	HG19	GAGACTTGAAAGGTCTGTATGAGGACATTAGAAAGATACCCTATAT
ASCRP000949	hsa_circRNA_100570	hsa_circRNA_100570	circRNA	HG19	ATAACAACTCCCGGTTTCATCACACAACCCCAGACAGTAAAACACA
ASCRP000950	hsa_circRNA_100571	hsa_circRNA_100571	circRNA	HG19	TGTTTGCCTGTCAGCAGGTCTCTGTTCTAGGATGTCCCGACCCAGT
ASCRP000951	hsa_circRNA_100572	hsa_circRNA_100572	circRNA	HG19	AGGAAGATATAGAATCACCTTGGGATTCTGAGGCTTTCTGGCAAAC
ASCRP000952	hsa_circRNA_100573	hsa_circRNA_100573	circRNA	HG19	TACTGGCCAGCCTTCACTTAACTTAAGGGACCTTGGATTATCTGAA
ASCRP000953	hsa_circRNA_100574	hsa_circRNA_100574	circRNA	HG19	TGTCTACTTGGTTGTTAAAAAAGCAGACATGATCAACAAAAATATG
ASCRP000954	hsa_circRNA_100575	hsa_circRNA_100575	circRNA	HG19	CTAAAATCATATATTAATATGATGGATATCCTTACAACACCATCAA
ASCRP000955	hsa_circRNA_100576	hsa_circRNA_100576	circRNA	HG19	AAAGAAGATCCTGTATGCCACATCAGGAAAGTGATGAAGCATTGGG
ASCRP000956	hsa_circRNA_100577	hsa_circRNA_100577	circRNA	HG19	TACTAGGCAGGGCCCATGGAAAGTGATGAAGCATTGGGCCCAACAA
ASCRP000957	hsa_circRNA_100578	hsa_circRNA_100578	circRNA	HG19	ATTGATGATACAAAGAGAGCTGGAATGAAAGGTCCTGCGGTAGACT
ASCRP000958	hsa_circRNA_100579	hsa_circRNA_100579	circRNA	HG19	GAAAGAAAAGGGACCAGTTACTCTCCACAAGAAAATTCACACAACC
ASCRP000959	hsa_circRNA_100580	hsa_circRNA_100580	circRNA	HG19	AGAAGAGCATGGATCAAGACTTCTGGTGCCCAGGTTTTGTAATCAA
ASCRP000960	hsa_circRNA_100582	hsa_circRNA_100582	circRNA	HG19	CCAGTGGTCATGATGAAAATGTTTTCAGTTTAAATTCTCAACTGGC
ASCRP000961	hsa_circRNA_100583	hsa_circRNA_100583	circRNA	HG19	ACAGATAAGGGTTTAAATGTGATACTGGTGTAGATCTCCTTGTTCT
ASCRP000962	hsa_circRNA_100584	hsa_circRNA_100584	circRNA	HG19	ACCTGAACTGATGCCAACACTATTTGTGGAGTCAGTTTTGGAAGTG
ASCRP000963	hsa_circRNA_100585	hsa_circRNA_100585	circRNA	HG19	CTCAAGTATACAATTAAATGCATCCTCCAGGACAAATAGCAAGGAA
ASCRP000964	hsa_circRNA_100587	hsa_circRNA_100587	circRNA	HG19	TGCCATCGTCACCCTGCATCCTCCAGGACAAATAGCAAGGAAATAC
ASCRP000965	hsa_circRNA_100588	hsa_circRNA_100588	circRNA	HG19	CTGCTGAGAGGGCTTAGGAACCAAGGAGGGTGTCATCATTGAGATC
ASCRP000966	hsa_circRNA_100589	hsa_circRNA_100589	circRNA	HG19	GGAATTATTCATCGGCTTCTTGGTGAATTTTTGGATGAAGCCATTA
ASCRP000967	hsa_circRNA_100590	hsa_circRNA_100590	circRNA	HG19	GGTTCAAATTACAGGAGATGGAATAAACTGAGACTGCAGGACAAAG
ASCRP000968	hsa_circRNA_100591	hsa_circRNA_100591	circRNA	HG19	ATTATCACAGATTGTTTGAGGGACGTTCATCAAGGAAACCGGAGAA
ASCRP000969	hsa_circRNA_100593	hsa_circRNA_100593	circRNA	HG19	GTTGTATAAATGTACAGTAACTGGTATGAACCCTCTGTCTCCTTAT
ASCRP000970	hsa_circRNA_100594	hsa_circRNA_100594	circRNA	HG19	GTATAAATGTACAGGATACAGATGAGTTTATTTTACCTACCGGAGC
ASCRP000971	hsa_circRNA_100595	hsa_circRNA_100595	circRNA	HG19	CAAAACCATTGAGCAGTGAGGAGAATGAATACCTTCCAAGACCAGA
ASCRP000972	hsa_circRNA_100597	hsa_circRNA_100597	circRNA	HG19	ATGTTTTTAAATAATCCCGTGACGACAGCATGTACGATCCCTGAAT
ASCRP000973	hsa_circRNA_100598	hsa_circRNA_100598	circRNA	HG19	TGCAAAACAGTGGCTGTTGCAGATTGGAAAGAAGACTGATGAAGAA
ASCRP000974	hsa_circRNA_100599	hsa_circRNA_100599	circRNA	HG19	AACAGTGGCTGTTGCAGCGTGACGACAGCATGTACGATCCCTGAAT
ASCRP000975	hsa_circRNA_100600	hsa_circRNA_100600	circRNA	HG19	TTTCTGATAAGGCAGCACACTTCTGCTTTTGTTCCTTCATCAGGAC
ASCRP000976	hsa_circRNA_100601	hsa_circRNA_100601	circRNA	HG19	CTTGTGGACGAGCAGGTTGTTGCCCTGGATGCCCAAAATATTGTAG
ASCRP000977	hsa_circRNA_100602	hsa_circRNA_100602	circRNA	HG19	TGTTTACAAAGGTGGTACTGTGAAGGCAAGGAGCTTGAAAATTCCC
ASCRP000978	hsa_circRNA_100603	hsa_circRNA_100603	circRNA	HG19	ATGTACTCTCAATTATTAAAGCTAAGAAACCAGATGGCATTCTCAT
ASCRP000979	hsa_circRNA_100604	hsa_circRNA_100604	circRNA	HG19	CAGCTCTCTCTATTTCAGAAGAAAGTGGTAGCTTCCTTTCCAAGAA
ASCRP000980	hsa_circRNA_100605	hsa_circRNA_100605	circRNA	HG19	GAAACTTTTAGGATTTCAGAAGAAAGTGGTAGCTTCCTTTCCAAGA
ASCRP000981	hsa_circRNA_100606	hsa_circRNA_100606	circRNA	HG19	CCGGAATTTGAAAAGTGCCTGTGTTTCATTTTTTACTTTTGGTACC
ASCRP000982	hsa_circRNA_100607	hsa_circRNA_100607	circRNA	HG19	GAAAAGTGCCTGTATGACAGCAGTTATCTGTACTTACCCTCTTGAC
ASCRP000983	hsa_circRNA_100608	hsa_circRNA_100608	circRNA	HG19	GAAAAGTGCCTTTAATTACTACGAAGCTGGGAATTTCAGGTCATGT
ASCRP000984	hsa_circRNA_100609	hsa_circRNA_100609	circRNA	HG19	GAAAAGTGCCTGAGTATTTTCTGCATTGCGTGCTGTTCCTCAAAAA
ASCRP000985	hsa_circRNA_100610	hsa_circRNA_100610	circRNA	HG19	TTTCAGCTTAGCAATATTCACAACCTCAGCAGGCCCTGTATAGTGT
ASCRP000986	hsa_circRNA_100611	hsa_circRNA_100611	circRNA	HG19	GAAGATGTATTCTTTCAGCTTAGTTACAGCAACCCCAGCAAACCCT
ASCRP000987	hsa_circRNA_100612	hsa_circRNA_100612	circRNA	HG19	TACAAGAAAGGCCGAGGAGTGACCTTCCTATTTCCTATACAAGCAA
ASCRP000988	hsa_circRNA_100613	hsa_circRNA_100613	circRNA	HG19	TTCACTGTTACAGGTTCGAGACTATAAGAGGCTTACCCCCATTTCT
ASCRP000989	hsa_circRNA_100614	hsa_circRNA_100614	circRNA	HG19	ATATATCTGGAACTATGGTGCCATCCCTCAGGATGTGTTTCACATG
ASCRP000990	hsa_circRNA_100615	hsa_circRNA_100615	circRNA	HG19	CCGGAAAGAGGTCTGGGGTCCTGAGGCTGCTGGCAGACTATGGGTA
ASCRP000991	hsa_circRNA_100616	hsa_circRNA_100616	circRNA	HG19	TCATGAATATCGCGGGCCTCATCCGCACAGACAGCACCGACTTCTT
ASCRP000992	hsa_circRNA_100617	hsa_circRNA_100617	circRNA	HG19	GTGCTCCATGGCATATAGTTGGAAAGAGAGGGGACACTAGGAAGAA
ASCRP000993	hsa_circRNA_100618	hsa_circRNA_100618	circRNA	HG19	AACCAGGGTGATCCATTGGCACAGCATATGCGGTACTCAGCAACCC
ASCRP000994	hsa_circRNA_100620	hsa_circRNA_100620	circRNA	HG19	TTACCCTAGTCAGAATGTCATACCCAGGCTATCCCCCAACAGGCTA
ASCRP000995	hsa_circRNA_100621	hsa_circRNA_100621	circRNA	HG19	TGAACTAATGACTGAAGGTGAAGACCAGTTTGATGCTGTCCCTTTC
ASCRP000996	hsa_circRNA_100622	hsa_circRNA_100622	circRNA	HG19	ATGCTACGACAGTGAAGATTCAGCTGTTTTTCAGAGTGACGGATGA
ASCRP000997	hsa_circRNA_100623	hsa_circRNA_100623	circRNA	HG19	ATTATATCTCCACCACTTCCCTTTGGAAAACCTCCTGATGAGAATT
ASCRP000998	hsa_circRNA_100624	hsa_circRNA_100624	circRNA	HG19	ATATCACACAAAGCTTTGGAGTTTAGCCTTTCTGCCAATCCAGAGG
ASCRP000999	hsa_circRNA_100625	hsa_circRNA_100625	circRNA	HG19	AAGTCAGGGAGCTTAAGGTTGCCAAGCTGTTCTGCCTTTCTGGAAT
ASCRP001000	hsa_circRNA_100626	hsa_circRNA_100626	circRNA	HG19	AAGGCAGCAAAGTATTAGTTGCCAAGCTGTTCTGCCTTTCTGGAAT
ASCRP001001	hsa_circRNA_100627	hsa_circRNA_100627	circRNA	HG19	CTCATTTCAGGGTTGAGAATGCTTGCACCAAGCTTGTCCAGGCAGC
ASCRP001002	hsa_circRNA_100628	hsa_circRNA_100628	circRNA	HG19	TTATATAGCATGGATGATTCAACAGCCACACAAAGCAGCAACATTT
ASCRP001003	hsa_circRNA_100629	hsa_circRNA_100629	circRNA	HG19	GAAAGACCAGATTTGCCTGAAGACCTGGATAATCTCCATTTTTGTC
ASCRP001004	hsa_circRNA_100630	hsa_circRNA_100630	circRNA	HG19	GAAAGACCAGGTCTTGATTTCCCAGTTAAAGATGTTCTTCACCCGA
ASCRP001005	hsa_circRNA_100631	hsa_circRNA_100631	circRNA	HG19	TCTTAGACAGGCAGCGGAGGAGGAAATGGCAGGTCCTAATCAACTC
ASCRP001006	hsa_circRNA_100632	hsa_circRNA_100632	circRNA	HG19	TACTGGAAAGGCAGCGGAGGAGGAAATGGCAGGTCCTAATCAACTC
ASCRP001007	hsa_circRNA_100633	hsa_circRNA_100633	circRNA	HG19	AAATATCAGTTGGATCCCACTGCTTCCATTTCTATTCCCCTCTTCC
ASCRP001008	hsa_circRNA_100634	hsa_circRNA_100634	circRNA	HG19	GCAGCAGCAGGCCCTACCACAGGCTGAATCCTGACTATGAGAGGCT
ASCRP001009	hsa_circRNA_100635	hsa_circRNA_100635	circRNA	HG19	TTCAGAAAGCTGGTGTGCTGTCCGACCTCACCAAAGTGACCCGGAT
ASCRP001010	hsa_circRNA_100636	hsa_circRNA_100636	circRNA	HG19	GGAGCTATGAGTCCTCTGAAATGAACAGCATAATTCTTTCAACTTT
ASCRP001011	hsa_circRNA_100637	hsa_circRNA_100637	circRNA	HG19	CACTATCATCACCATGGAAAAAGTGACTTGAGCAGGATATTTTGAA
ASCRP001012	hsa_circRNA_100638	hsa_circRNA_100638	circRNA	HG19	CCTGCATCAGGATATTTTGAATAATCTTGAATCATGTGACCTTGAG
ASCRP001013	hsa_circRNA_100639	hsa_circRNA_100639	circRNA	HG19	TTTAGTGCAGACTGGGCATTTAGCTATGGAGACATTATTATCCCTT
ASCRP001014	hsa_circRNA_100640	hsa_circRNA_100640	circRNA	HG19	AGCACCATCAGTCACCCACAAAAGCTGTATATAATGCCAGACATTG
ASCRP001015	hsa_circRNA_100641	hsa_circRNA_100641	circRNA	HG19	CAGCTGCCAGGTGTTCTTCTCTATGGGCCTCCAGGCTGTGGTAAAA
ASCRP001016	hsa_circRNA_100642	hsa_circRNA_100642	circRNA	HG19	ATGTAGTAAGATATTTATCCAAACATTATTGCTATGGGATTTCCTG
ASCRP001017	hsa_circRNA_100643	hsa_circRNA_100643	circRNA	HG19	AATGGAGGAGATCTAAATGTTAAAGAGAAAATAATTGAAGACATGC
ASCRP001018	hsa_circRNA_100644	hsa_circRNA_100644	circRNA	HG19	AGTTTGTGCTGTACCTTGGGATCACAAGGCCCCTCACATACCCTGT
ASCRP001019	hsa_circRNA_100645	hsa_circRNA_100645	circRNA	HG19	ATGACATTGACAAACGGGTGCAAATTCGACCATGGAACCTAAGTGA
ASCRP001020	hsa_circRNA_100646	hsa_circRNA_100646	circRNA	HG19	ATTTTCCTCCTAAAGGTCGATCTTCTCTCTTTCCCTTTGAAGATGC
ASCRP001021	hsa_circRNA_100647	hsa_circRNA_100647	circRNA	HG19	TTCTGTTTTGGTCTGTGTATGATGACCAACCAAATGCGCACAAGAA
ASCRP001022	hsa_circRNA_100648	hsa_circRNA_100648	circRNA	HG19	GTATTTGATGTAAACACAGGAGAAACAGAGGTAGGCTTTGTTCCAA
ASCRP001023	hsa_circRNA_100649	hsa_circRNA_100649	circRNA	HG19	CCCAGTGGTATCCTGAAACAGGAATCATTCAAACTGGATTTTAAAA
ASCRP001024	hsa_circRNA_100650	hsa_circRNA_100650	circRNA	HG19	AGCGATCTTCAGCCTGACCTAGTGCTTGGAGCAGTAGTAGCTGGCA
ASCRP001025	hsa_circRNA_100651	hsa_circRNA_100651	circRNA	HG19	GCCTGATGTTGGTTATAACTTTATGAAATCTTCCTCTCAAGAGCAA
ASCRP001026	hsa_circRNA_100652	hsa_circRNA_100652	circRNA	HG19	TGCTGCCCAGGTATCAGTGCTGCAGAATCAGGGCAGAGAGATGATG
ASCRP001027	hsa_circRNA_100653	hsa_circRNA_100653	circRNA	HG19	TAAAGTAAAGGGTTTGAAAGTATTCTTGAAGGGCTGTTTGGACCTG
ASCRP001028	hsa_circRNA_100654	hsa_circRNA_100654	circRNA	HG19	ACTCAAGGGAACGGGGACACTTAGTCGGTCTGGATGAACCAGCTTC
ASCRP001029	hsa_circRNA_100655	hsa_circRNA_100655	circRNA	HG19	AGTACTCAAGGGAACGGACAGTCCCTGGGTCTCCGACCCCAATATT
ASCRP001030	hsa_circRNA_100656	hsa_circRNA_100656	circRNA	HG19	AGTGAGTCAGGTTGAAATTTATAAGAGTTTCCGCCCAGGTGACATT
ASCRP001031	hsa_circRNA_100657	hsa_circRNA_100657	circRNA	HG19	ATCGATTTTACCCCTTGGTACACCTGATACTGTTCTATGAGAACCG
ASCRP001032	hsa_circRNA_100658	hsa_circRNA_100658	circRNA	HG19	CGCAACACTGGTAGTATACCTGGCCAGTGAGACCTTCAACTATAGT
ASCRP001033	hsa_circRNA_100659	hsa_circRNA_100659	circRNA	HG19	TGAAGAGCTTGTGGCAGATGCCTTTGTGTTCCTTGCTGACCTGCCT
ASCRP001034	hsa_circRNA_100660	hsa_circRNA_100660	circRNA	HG19	TCTACAAGAGATTGTGGTGGTGCCATGCAGCAAGAATCAGAGAGAT
ASCRP001035	hsa_circRNA_100661	hsa_circRNA_100661	circRNA	HG19	CAGATCTGAAGACCTGTGTTTCTTGGTCACCGGGATGAGCTTGAGG
ASCRP001036	hsa_circRNA_100662	hsa_circRNA_100662	circRNA	HG19	ACACACAAAGCAGGCTCTAAGCAGAATAAATTCCCTGAAAAAAGAA
ASCRP001037	hsa_circRNA_100663	hsa_circRNA_100663	circRNA	HG19	CTCAGCCAAAGACTGTAATAGATACAATGCAACATGCAGTCTACGT
ASCRP001038	hsa_circRNA_100664	hsa_circRNA_100664	circRNA	HG19	AGAATCTGGGACCTCAACAGGATGACCAGTGTCCCAGTGAAGGAAC
ASCRP001039	hsa_circRNA_100665	hsa_circRNA_100665	circRNA	HG19	CATTACTCAGTCAGATGCCCTGGATGCAGCTAGAGGATGATTCTCT
ASCRP001040	hsa_circRNA_100666	hsa_circRNA_100666	circRNA	HG19	GACGGCCAAGTCAGATGCCCTGGATGCAGCTAGAGGATGATTCTCT
ASCRP001041	hsa_circRNA_100667	hsa_circRNA_100667	circRNA	HG19	TCCAGGGACAGGACGGCCAAGGATGACCAGTGTCCCAGTGAAGGAA
ASCRP001042	hsa_circRNA_100668	hsa_circRNA_100668	circRNA	HG19	TAAGGATGAGAGCAACTTATGACTCTCATCTCTGCTGCACGAGAAT
ASCRP001043	hsa_circRNA_100669	hsa_circRNA_100669	circRNA	HG19	CTCTGAAAAAGTTTCTCAGTTTGGGTGCAGATCATTTGCTTTGCTT
ASCRP001044	hsa_circRNA_100670	hsa_circRNA_100670	circRNA	HG19	TCAGAGGAGCAGTCCTGAGGCTTTCTACCAATGCAGGCCAGTGGAA
ASCRP001045	hsa_circRNA_100671	hsa_circRNA_100671	circRNA	HG19	TACTCCATGGCCTTGATAAATTTGCTGAAGTTCCTTATGTCAAATG
ASCRP001046	hsa_circRNA_100672	hsa_circRNA_100672	circRNA	HG19	TGAACTATAGAAAATATGAGACCCTGTGCGCACTCATTCGAGGAGT
ASCRP001047	hsa_circRNA_100673	hsa_circRNA_100673	circRNA	HG19	GAAAATATGAGATTCTCTAACCATGGCACAGGTAGAGAAACGTGGA
ASCRP001048	hsa_circRNA_100674	hsa_circRNA_100674	circRNA	HG19	TAAAGCTCAGACTAAAGCCCCTCCCAAACCAGACACAGCAGGATGC
ASCRP001049	hsa_circRNA_100675	hsa_circRNA_100675	circRNA	HG19	ACTTATTCCAGGCACAGCTTTGGTCCCCTATGGTCTTCCCTGCATC
ASCRP001050	hsa_circRNA_100676	hsa_circRNA_100676	circRNA	HG19	CCTAAACCTGGTTGGACCGACAGTTACAAGACATAGTGTACAAATT
ASCRP001051	hsa_circRNA_100677	hsa_circRNA_100677	circRNA	HG19	AAGAGGTCTAGAAGTACCTAAACCTGCGCCTGATTAATCTCTCTGA
ASCRP001052	hsa_circRNA_100678	hsa_circRNA_100678	circRNA	HG19	AACCTCTTTATAACATAAGCGCCTGATTAATCTCTCTGAGCTGACC
ASCRP001053	hsa_circRNA_100679	hsa_circRNA_100679	circRNA	HG19	CACAGCCGAGGTGCCGACGCCACCGCCGAGCCCATGATCCTGGAAC
ASCRP001054	hsa_circRNA_100680	hsa_circRNA_100680	circRNA	HG19	GAATACTGAGTCTGTATCAGGTGTATTTTTGTACAATGGACATCCA
ASCRP001055	hsa_circRNA_100681	hsa_circRNA_100681	circRNA	HG19	CCTCTATGAGATTCACATTATCTAACTTGCCGAATGCAGAACTGTA
ASCRP001056	hsa_circRNA_100682	hsa_circRNA_100682	circRNA	HG19	GCAAAGTCCTATAACAAGAGTAATCCACAGACTTAAAACATGAGCT
ASCRP001057	hsa_circRNA_100683	hsa_circRNA_100683	circRNA	HG19	CCAGATACTATAGGAACTCTAATGAATCATTGATTGACCAGCACTA
ASCRP001058	hsa_circRNA_100684	hsa_circRNA_100684	circRNA	HG19	ACACATTGTCCTCCATTTTCAGTCCGGCAGCACACATTACTCTGCG
ASCRP001059	hsa_circRNA_100685	hsa_circRNA_100685	circRNA	HG19	TCATAGGCAGCTTGCACCTTCTCTTCCTTTACAAGAAGATTTTGTT
ASCRP001060	hsa_circRNA_100686	hsa_circRNA_100686	circRNA	HG19	AGTTGGCAAGGTTAACAGAACCTTCTGGATATTTAACAGATGGCCC
ASCRP001061	hsa_circRNA_100687	hsa_circRNA_100687	circRNA	HG19	ATCCAGTGTCCAGCATCAAACACTTGGCTTGTTCCAGAAACTAAAG
ASCRP001062	hsa_circRNA_100688	hsa_circRNA_100688	circRNA	HG19	ACCTTCTTCAGACAGCCTTTTGATTGATTATCAATTTACCTTCAGC
ASCRP001063	hsa_circRNA_100689	hsa_circRNA_100689	circRNA	HG19	ATGTTTTGCCACCGTGTGCAAATTTACAGTGGAGCACATTCCCAAA
ASCRP001064	hsa_circRNA_100690	hsa_circRNA_100690	circRNA	HG19	ACATCTGCAGTGGAGCACATTCCCAAAGGGAACAACTGCCTGGATG
ASCRP001065	hsa_circRNA_100691	hsa_circRNA_100691	circRNA	HG19	AATGCATCCATGTGATGAGAAACGGCTCCCACATCTGCATATTCAT
ASCRP001066	hsa_circRNA_100692	hsa_circRNA_100692	circRNA	HG19	GAGAGTCTCAAAGGAGCTGCAGTAATGAATGTTATAACTATTGAAG
ASCRP001067	hsa_circRNA_100693	hsa_circRNA_100693	circRNA	HG19	GAAGGTTCTGGTCTTGCACTAAGGTTCCTCATGCCATGCACCTGCT
ASCRP001068	hsa_circRNA_100694	hsa_circRNA_100694	circRNA	HG19	ATCTTGCCTGGATAAATACACCAAGAAAGGTTCCTCATGCCATGCA
ASCRP001069	hsa_circRNA_100695	hsa_circRNA_100695	circRNA	HG19	TTCCAGAAACTCCAGGACCAGACATCCACGACAGCGATGGCAGTTC
ASCRP001070	hsa_circRNA_100696	hsa_circRNA_100696	circRNA	HG19	CATTCCTCCTGCAATTTCTTTCCTCACACCCCTGGCTGTTATTTGT
ASCRP001071	hsa_circRNA_100697	hsa_circRNA_100697	circRNA	HG19	GCGTCTACTCTGCACTACGGCATGTGGGCACATTCCATGACAGTAC
ASCRP001072	hsa_circRNA_100698	hsa_circRNA_100698	circRNA	HG19	ACCCTTGGAGGCATGTGGGCACATTCCATGACAGTACAGGATTATC
ASCRP001073	hsa_circRNA_100699	hsa_circRNA_100699	circRNA	HG19	GAAGACTGAGGCAAAGGGGCTGATTTGAGTAAGCCTCCATGTCGAA
ASCRP001074	hsa_circRNA_100700	hsa_circRNA_100700	circRNA	HG19	GAAGACTGAGGTGCCGACCTTTACAATTTCAGCCTTCAAAATCTCA
ASCRP001075	hsa_circRNA_100701	hsa_circRNA_100701	circRNA	HG19	GAAGACTGAGGCATGTGGGCACATTCCATGACAGTACAGGATTATC
ASCRP001076	hsa_circRNA_100702	hsa_circRNA_100702	circRNA	HG19	AACATGTTGTCCTCAGTACACAATAAGGCATGTGGGCACATTCCAT
ASCRP001077	hsa_circRNA_100703	hsa_circRNA_100703	circRNA	HG19	CAGTTTCTGAACCTAGGAAATCTGGCATTTTTTAAAGTTTGCGCCC
ASCRP001078	hsa_circRNA_100704	hsa_circRNA_100704	circRNA	HG19	TGCTCAGGGACCCTGTGGAGAGGAAATCTGGCATTTTTTAAAGTTT
ASCRP001079	hsa_circRNA_100705	hsa_circRNA_100705	circRNA	HG19	GATTGTTTTTGCAGATCTGTGGTTTTTCTACTTGAAGGACACAATG
ASCRP001080	hsa_circRNA_100706	hsa_circRNA_100706	circRNA	HG19	AGCCCACCAGGAGTCCGCTCAGAATTTGATCAGATCGACACATCCA
ASCRP001081	hsa_circRNA_100707	hsa_circRNA_100707	circRNA	HG19	AGCCCACCAGGCGTTACTACAAGGAGACCTCTGGCCTGATGCTGGA
ASCRP001082	hsa_circRNA_100708	hsa_circRNA_100708	circRNA	HG19	CAAGATGGCACAGAAAATGACAGATGGCGAGACCTGGACAGGAAAT
ASCRP001083	hsa_circRNA_100709	hsa_circRNA_100709	circRNA	HG19	GATGGCACAGCACACGCCAAAGAAGATGAGTCAAGGACCTACACTT
ASCRP001084	hsa_circRNA_100710	hsa_circRNA_100710	circRNA	HG19	CCTTGCCAAGATGGCACAGGGAGTTGACCACATTTGGCCATTTCCC
ASCRP001085	hsa_circRNA_100711	hsa_circRNA_100711	circRNA	HG19	TTTCTCTTGTGGAATTATGGGGAGTTGACCACATTTGGCCATTTCC
ASCRP001086	hsa_circRNA_100712	hsa_circRNA_100712	circRNA	HG19	GACCTTCAGCCGTGAACTGGGAGTTGACCACATTTGGCCATTTCCC
ASCRP001087	hsa_circRNA_100713	hsa_circRNA_100713	circRNA	HG19	AGCAATATTGCTTACAGAGCTTCCTGCCTGACACAGCTCACTTCAA
ASCRP001088	hsa_circRNA_100714	hsa_circRNA_100714	circRNA	HG19	TGCATGACTGTTCACATTGCTTCCTGCCTGACACAGCTCACTTCAA
ASCRP001089	hsa_circRNA_100715	hsa_circRNA_100715	circRNA	HG19	ATTTGTGAAGGGTTCATAGTGGCGTCATGCACGCAGACTCCTGCAA
ASCRP001090	hsa_circRNA_100716	hsa_circRNA_100716	circRNA	HG19	GACAGAATTTGTGAAGGGTTTCATCACCTTAAATGGTTTTGAACCA
ASCRP001091	hsa_circRNA_100717	hsa_circRNA_100717	circRNA	HG19	TTGATTATGGAAACAGCTTTTTATAACTATGATGCCAGAGGAGCGG
ASCRP001092	hsa_circRNA_100718	hsa_circRNA_100718	circRNA	HG19	CCTTTTGGAGTGGCTGCTTTTTATAACTATGATGCCAGAGGAGCGG
ASCRP001093	hsa_circRNA_100719	hsa_circRNA_100719	circRNA	HG19	GGTGGTGAAGTAGTGAAGCTTTTTATAACTATGATGCCAGAGGAGC
ASCRP001094	hsa_circRNA_100720	hsa_circRNA_100720	circRNA	HG19	CAGACCGTCCGGGTGAAGCTTTTTATAACTATGATGCCAGAGGAGC
ASCRP001095	hsa_circRNA_100721	hsa_circRNA_100721	circRNA	HG19	ACCTCTTCACACAGCATGCTTTTTATAACTATGATGCCAGAGGAGC
ASCRP001096	hsa_circRNA_100722	hsa_circRNA_100722	circRNA	HG19	TCTGAACTCATTCTTTTTATAACTATGATGCCAGAGGAGCGGATGA
ASCRP001097	hsa_circRNA_100723	hsa_circRNA_100723	circRNA	HG19	CCACATTCCTGCGGCTTTTTATAACTATGATGCCAGAGGAGCGGAT
ASCRP001098	hsa_circRNA_100724	hsa_circRNA_100724	circRNA	HG19	CCGGGTGAAGGAAGTTGACAAAAGTGTTGAAGAACTACGTGGACGG
ASCRP001099	hsa_circRNA_100725	hsa_circRNA_100725	circRNA	HG19	ATTCTGAACTCATTGGGGCAGCACTGAAATACTTACCAACGATCGT
ASCRP001100	hsa_circRNA_100726	hsa_circRNA_100726	circRNA	HG19	AGATTCTGAACTCATTACTGCAGAGAGATCCTGCTTCCCATGATGA
ASCRP001101	hsa_circRNA_100727	hsa_circRNA_100727	circRNA	HG19	ATAGTACTGGGCTCAAAGTGCTGACAAATAAAGCTTCTGTGATGCT
ASCRP001102	hsa_circRNA_100728	hsa_circRNA_100728	circRNA	HG19	CACTCCAAGTGTCCCAATATTGAAGCCCATGGATCTTATGGTAGAA
ASCRP001103	hsa_circRNA_100729	hsa_circRNA_100729	circRNA	HG19	TGCTGGACAGGCACTAGGAAGCTTTTATTTTCTTCATGAGTCCTTA
ASCRP001104	hsa_circRNA_100730	hsa_circRNA_100730	circRNA	HG19	AGCGCTTTGGAAAATTATGCAACACTTAGAAGGAGAAGGCCTAAAA
ASCRP001105	hsa_circRNA_100731	hsa_circRNA_100731	circRNA	HG19	CGAAACGTGAGTGGGAACATCCAGTTGCAGGAAAACAAGCTTAACA
ASCRP001106	hsa_circRNA_100732	hsa_circRNA_100732	circRNA	HG19	GGGACTACAGAAACAGGACCTTGCCCTGTCACTCAGGATGGAGTTC
ASCRP001107	hsa_circRNA_100733	hsa_circRNA_100733	circRNA	HG19	CTCCCTGGAGATCGCCGGGGAGTGGCCTGTACAGCAACCTCCAGCA
ASCRP001108	hsa_circRNA_100734	hsa_circRNA_100734	circRNA	HG19	ATGTTCGCCTTCAACCTGCTCTTCTGGAGCTTGGGGCTTCCTTGGT
ASCRP001109	hsa_circRNA_100735	hsa_circRNA_100735	circRNA	HG19	ACTTAAGTCTGAATTTCGGCAGAATTTAGTCTACGCCTTCTCCGTC
ASCRP001110	hsa_circRNA_100736	hsa_circRNA_100736	circRNA	HG19	CCCATCACAGGCAAAGTTGGCCAAGAATTACGGCATGACCCGCATG
ASCRP001111	hsa_circRNA_100737	hsa_circRNA_100737	circRNA	HG19	TGTGCCCATCACAGGTGTACATCGGTGAGCTCCCGCAGGACTTCCT
ASCRP001112	hsa_circRNA_100738	hsa_circRNA_100738	circRNA	HG19	GAAATTAACCCCAAGGGGATAAAAACATTCAGATGGCAGATCACAG
ASCRP001113	hsa_circRNA_100739	hsa_circRNA_100739	circRNA	HG19	CAGCTACATCGAAACGGGATAAAAACATTCAGATGGCAGATCACAG
ASCRP001114	hsa_circRNA_100740	hsa_circRNA_100740	circRNA	HG19	ACAGTGACAGGGGATCATCGTCTTGCTCTTCTTTTATCTCAGTTTG
ASCRP001115	hsa_circRNA_100741	hsa_circRNA_100741	circRNA	HG19	AATGGAGCATTCATGCCCAAAGATTGAAACCAACAAATCCAGCAGC
ASCRP001116	hsa_circRNA_100742	hsa_circRNA_100742	circRNA	HG19	AATGGAGCATTCATGCCCAACTTTGACAGATCCAAATGCTTCTGCT
ASCRP001117	hsa_circRNA_100743	hsa_circRNA_100743	circRNA	HG19	TCATGCCCAAGTTTTGGCACAAATACCAGTGGGAATAGTATTTTTG
ASCRP001118	hsa_circRNA_100744	hsa_circRNA_100744	circRNA	HG19	CAACACCATGGTACAACTGGATTTGGAACAAATCCAGGTGGTCTCT
ASCRP001119	hsa_circRNA_100745	hsa_circRNA_100745	circRNA	HG19	AGCACCAACACCATGATTTTGGAACCAGTACTAGCAGTGGAGGACT
ASCRP001120	hsa_circRNA_100746	hsa_circRNA_100746	circRNA	HG19	AACTGCCTTTGGAACTAATTTTGGAACCAGTACTAGCAGTGGAGGA
ASCRP001121	hsa_circRNA_100747	hsa_circRNA_100747	circRNA	HG19	AAAGCAAGTCACTAGAGATTTTGGAACCAGTACTAGCAGTGGAGGA
ASCRP001122	hsa_circRNA_100748	hsa_circRNA_100748	circRNA	HG19	TGTGGATGTGGAAGAAAGTGATGAGAGTTTTGCCGAATTGACAAGC
ASCRP001123	hsa_circRNA_100749	hsa_circRNA_100749	circRNA	HG19	TGTGGAAGGCATGGAAGTCATCAGAAGAGTTTTGCCGAATTGACAA
ASCRP001124	hsa_circRNA_100750	hsa_circRNA_100750	circRNA	HG19	TCTTTGGGCCTCCTCTCTAGTTTTGCCGAATTGACAAGCCCCTGTG
ASCRP001125	hsa_circRNA_100751	hsa_circRNA_100751	circRNA	HG19	CCTCCTCTCTTATACAATTGGACCGTGGATGAGGTGGTACAGTGGC
ASCRP001126	hsa_circRNA_100752	hsa_circRNA_100752	circRNA	HG19	ATGGGTGGAAGATGTTGAGAAGGAACAACATGATCTAAGTCTTTAG
ASCRP001127	hsa_circRNA_100753	hsa_circRNA_100753	circRNA	HG19	GGAGTACCAGGATTCTACAGGCAGGAAACATCTTAGAAATCAGGGT
ASCRP001128	hsa_circRNA_100754	hsa_circRNA_100754	circRNA	HG19	GCAACCAGAGGCGTGCCGATGCTCTCCGTCCAGCCCAAAGGGAAGC
ASCRP001129	hsa_circRNA_100755	hsa_circRNA_100755	circRNA	HG19	AAGTGAAGACATTCCTGCCAGGTGCTGGCAATGAGCCCACACACAG
ASCRP001130	hsa_circRNA_100756	hsa_circRNA_100756	circRNA	HG19	GCGCTTACTGCCCACACACAGCGCCTGGTCCACATCCAGTCGATGC
ASCRP001131	hsa_circRNA_100757	hsa_circRNA_100757	circRNA	HG19	AGGCAGCAAGATTTCACACCCTTTGGAGAGTTTCTTTCTTGGATAA
ASCRP001132	hsa_circRNA_100758	hsa_circRNA_100758	circRNA	HG19	GAGCTGCCTCAAGAGCATTATGCCAGTACATACAGGCTTCTAAAGC
ASCRP001133	hsa_circRNA_100759	hsa_circRNA_100759	circRNA	HG19	GGAGTTTCAAATCCTGCTCTACTCACAGCCATTATGCCAGTACATA
ASCRP001134	hsa_circRNA_100760	hsa_circRNA_100760	circRNA	HG19	GATGCAGTAGGAATGCATTATGCCAGTACATACAGGCTTCTAAAGC
ASCRP001135	hsa_circRNA_100761	hsa_circRNA_100761	circRNA	HG19	TGTAGAGATCTCATACTTCCTCGCGTATTGCTAAAGGAGGAGTTGA
ASCRP001136	hsa_circRNA_100762	hsa_circRNA_100762	circRNA	HG19	GGCATTTCAAGATGATTCTTTGGGATTGGGACTTAAAACAATGGTA
ASCRP001137	hsa_circRNA_100763	hsa_circRNA_100763	circRNA	HG19	GCAAAGAATGGTCACTTTCATGAATTCAAAGGCAATTTACCAGTGA
ASCRP001138	hsa_circRNA_100764	hsa_circRNA_100764	circRNA	HG19	CACTGAAGAGGCCGAATCCACATATGTCGAAGCAAGACAGAAACCA
ASCRP001139	hsa_circRNA_100765	hsa_circRNA_100765	circRNA	HG19	GGATTGAAAGGACCAAGCTACAGGACCCTCTGGTTTTATTTGAATC
ASCRP001140	hsa_circRNA_100766	hsa_circRNA_100766	circRNA	HG19	TTGAAGGATTGAAAGGGAGGAAAAAGAGGTAACTAGTCCACCTCCA
ASCRP001141	hsa_circRNA_100767	hsa_circRNA_100767	circRNA	HG19	CCAATCCCAGCCACAGTCAGACTTGTTGGGGCTTATTCAGGTCATG
ASCRP001142	hsa_circRNA_100768	hsa_circRNA_100768	circRNA	HG19	ATGGAAACACTTTTTAACGATGGCAGTTCCAGGGAACTAATGAACC
ASCRP001143	hsa_circRNA_100769	hsa_circRNA_100769	circRNA	HG19	ATGGAAACACTACAAATACAGAGACCTAACTGTACGTGAAACTGTC
ASCRP001144	hsa_circRNA_100770	hsa_circRNA_100770	circRNA	HG19	CTTTCCATCCTCATCAAGAAACAGAATTGGGAAAAAGTCAATAAGC
ASCRP001145	hsa_circRNA_100771	hsa_circRNA_100771	circRNA	HG19	GCCCACAAAGGTATTACAAGTGGATAAATAATGTGCACTGCTCTGA
ASCRP001146	hsa_circRNA_100772	hsa_circRNA_100772	circRNA	HG19	GTTCAGCCTATTCCTTGTTGTATATAATGAACAGATTCGTGATCTC
ASCRP001147	hsa_circRNA_100773	hsa_circRNA_100773	circRNA	HG19	ATCGTTGCAGATTTTTCTAGATATGACATTTGGTTCGGGAGGGCAC
ASCRP001148	hsa_circRNA_100774	hsa_circRNA_100774	circRNA	HG19	ATCGTTGCAGTAAACAAATCCGAGCTATGCTGGGCCAGTTCAGCCA
ASCRP001149	hsa_circRNA_100775	hsa_circRNA_100775	circRNA	HG19	ATACGGTGCACCTTGGGTCGACCCCATCCCATATGACACTCCAAAA
ASCRP001150	hsa_circRNA_100776	hsa_circRNA_100776	circRNA	HG19	ATATACGGTGCACCTTGAAATGCACAGCGGTATTGATGAGTAGATC
ASCRP001151	hsa_circRNA_100777	hsa_circRNA_100777	circRNA	HG19	TAATGACTGGTTAGAAATGCACAGCGGTATTGATGAGTAGATCCTT
ASCRP001152	hsa_circRNA_100778	hsa_circRNA_100778	circRNA	HG19	CACATGTACATATAAATGCACAGCGGTATTGATGAGTAGATCCTTG
ASCRP001153	hsa_circRNA_100779	hsa_circRNA_100779	circRNA	HG19	GATTCACTTGGTTAGAAAATGGATTTCTGACTGGAATCTCACCACT
ASCRP001154	hsa_circRNA_100780	hsa_circRNA_100780	circRNA	HG19	TCCATCCTGGCAGACAGTTTAAGCTATGAAGAAGGACATCCCTCAC
ASCRP001155	hsa_circRNA_100781	hsa_circRNA_100781	circRNA	HG19	TAAAAAGAAGAAAACAGTTTAAGCTATGAAGAAGGACATCCCTCAC
ASCRP001156	hsa_circRNA_100782	hsa_circRNA_100782	circRNA	HG19	ATATCTACAATCTCGGTACTACAGGTATGGCCTCACAAGTCTTGGT
ASCRP001157	hsa_circRNA_100783	hsa_circRNA_100783	circRNA	HG19	AGCCTTGGAGTATGATCAGGTATGGCCTCACAAGTCTTGGTCTACC
ASCRP001158	hsa_circRNA_100784	hsa_circRNA_100784	circRNA	HG19	GACAATTCAGGTGGACATTCTGGAATATTCTCATAATGTCACAGTT
ASCRP001159	hsa_circRNA_100785	hsa_circRNA_100785	circRNA	HG19	CACTAAGTCAAGATGGTAAGCTTGATGATTACCAGGAACGAATGAA
ASCRP001160	hsa_circRNA_100786	hsa_circRNA_100786	circRNA	HG19	ATGTGGAACCACCTGGTAAGCTTGATGATTACCAGGAACGAATGAA
ASCRP001161	hsa_circRNA_100787	hsa_circRNA_100787	circRNA	HG19	CATGCAAACGGTGGTAAATTCACTCCAGCAGCAACCTCAGGCTGCA
ASCRP001162	hsa_circRNA_100788	hsa_circRNA_100788	circRNA	HG19	TGCCCTCCAGGATTCAATGCTGGATTTTGAAAATCAGACACTTGAT
ASCRP001163	hsa_circRNA_100789	hsa_circRNA_100789	circRNA	HG19	CATGCAAACGTTCATTCTGAATCTAGACTTGCTCAGCCTAATCAAG
ASCRP001164	hsa_circRNA_100790	hsa_circRNA_100790	circRNA	HG19	ATTCCAATCCATGCAAACGGTTCCTTTGGTATCATCCACAAGTGAG
ASCRP001165	hsa_circRNA_100791	hsa_circRNA_100791	circRNA	HG19	AAGAACAGCTTCAAACAGGTTCCTTTGGTATCATCCACAAGTGAGG
ASCRP001166	hsa_circRNA_100792	hsa_circRNA_100792	circRNA	HG19	TTTAAAAGTTAGGCAAGATCTGGTCAAAGGTGAAGCGGTGAGTGCT
ASCRP001167	hsa_circRNA_100793	hsa_circRNA_100793	circRNA	HG19	CTGTTACCCTTAAAGTTGAAGAAGGAAGTAAAAATATACGGCTAGG
ASCRP001168	hsa_circRNA_100794	hsa_circRNA_100794	circRNA	HG19	CTCTGTAAAGGTTGAAGAAGGAAGTAAAAATATACGGCTAGGTTCA
ASCRP001169	hsa_circRNA_100795	hsa_circRNA_100795	circRNA	HG19	ATCCAGGAAATTGCTGACTCTGTAAAGGGCACATTCACTGAAATCC
ASCRP001170	hsa_circRNA_100796	hsa_circRNA_100796	circRNA	HG19	TCGACAACAGGGACAGCTGTTTCAACCACACCACGGGCTTTTGACC
ASCRP001171	hsa_circRNA_100797	hsa_circRNA_100797	circRNA	HG19	ACCTCTTTCAATGACAACGCTTTCAACCACACCACGGGCTTTTGAC
ASCRP001172	hsa_circRNA_100798	hsa_circRNA_100798	circRNA	HG19	TGAGGAAAGCTGTGAAAGTTCTCAAGCCAAGGCTAAGTCGAAATGT
ASCRP001173	hsa_circRNA_100799	hsa_circRNA_100799	circRNA	HG19	TGGACCAGAGAACCCGGCAGTGGGCAGGTGTTTGTGACTTCAGAGA
ASCRP001174	hsa_circRNA_100800	hsa_circRNA_100800	circRNA	HG19	TAGCTCTGAGATCTCTCCAGCGAACACTGAATGAGTTAAAAGAGTA
ASCRP001175	hsa_circRNA_100801	hsa_circRNA_100801	circRNA	HG19	CTTTGTGCAGTTGTCACAGGTAGTACTGATGGAATTGGAAAATCAT
ASCRP001176	hsa_circRNA_100802	hsa_circRNA_100802	circRNA	HG19	AAGGACCAGGGAGTGTGAGGAAGAGGCTGTCTGTGTCATTATGTGT
ASCRP001177	hsa_circRNA_100803	hsa_circRNA_100803	circRNA	HG19	TTTGAGTGAGAAACAGGGGGCTAGAGAGCTGAAGGAGAGCCAGTTT
ASCRP001178	hsa_circRNA_100804	hsa_circRNA_100804	circRNA	HG19	TCTGTTAACAGGGTCCTGGCAGGGACAATGGTGACAGATCCAGGCA
ASCRP001179	hsa_circRNA_100805	hsa_circRNA_100805	circRNA	HG19	GTCCTGGCAGATTATCTCCTGCTGCATACTACGCCCAGAGGATGAT
ASCRP001180	hsa_circRNA_100806	hsa_circRNA_100806	circRNA	HG19	AGGGTCCTGGCAGGAGGCTGCTGGAATCTTCCCTCATTTCATTATC
ASCRP001181	hsa_circRNA_100807	hsa_circRNA_100807	circRNA	HG19	TTCTGTTAACAGGGTCCTGGCAGATTTCCATGAGGACAACTTACAA
ASCRP001182	hsa_circRNA_100808	hsa_circRNA_100808	circRNA	HG19	TTGAGGACTTTGAGAGGCTGCTGGAATCTTCCCTCATTTCATTATC
ASCRP001183	hsa_circRNA_100809	hsa_circRNA_100809	circRNA	HG19	TACTCTTGGACCCCAGTATTTAGCACTCAAAGAAAATGAACGGCAC
ASCRP001184	hsa_circRNA_100810	hsa_circRNA_100810	circRNA	HG19	CTATGTTGAGATTGTCTACAACCTGTTGTCTCTGCGCTTCAACTCA
ASCRP001185	hsa_circRNA_100811	hsa_circRNA_100811	circRNA	HG19	CAACAACTGTGGGTTTCTACCATGAATGAAATGAAGAGTTATTCTC
ASCRP001186	hsa_circRNA_100812	hsa_circRNA_100812	circRNA	HG19	AGAGTTATTCTCAAGCTGTCACAGGACATTACCAGGAGAGTGACAA
ASCRP001187	hsa_circRNA_100813	hsa_circRNA_100813	circRNA	HG19	CTGGACAGTGGGTGATCACTCTGAGATCTATGGTACAGTTCATTGG
ASCRP001188	hsa_circRNA_100814	hsa_circRNA_100814	circRNA	HG19	AGGATTTTTCGCTGATCACTCTGAGATCTATGGTACAGTTCATTGG
ASCRP001189	hsa_circRNA_100815	hsa_circRNA_100815	circRNA	HG19	ACTGGCAGGAGGCGGTCTATGCTTGCTTGGTGCTTATGCTGACAGT
ASCRP001190	hsa_circRNA_100816	hsa_circRNA_100816	circRNA	HG19	TTCGGAATTGAGATGCATCAAATTGCAATTTGGAGGAGAGGCAGCA
ASCRP001191	hsa_circRNA_100817	hsa_circRNA_100817	circRNA	HG19	TACCGCAAGGGTTTTACGACTACTAGATGTCATTGGTTTGCCTGAA
ASCRP001192	hsa_circRNA_100818	hsa_circRNA_100818	circRNA	HG19	TTATGACAAGGATTATATTCAACTGCTACATCCCTGGTGTCAAGTC
ASCRP001193	hsa_circRNA_100819	hsa_circRNA_100819	circRNA	HG19	ACGAGGACAGGTATGGTGTCAGTCGTGGAACTGAAACAGAGTTCAG
ASCRP001194	hsa_circRNA_100820	hsa_circRNA_100820	circRNA	HG19	ATGCTGCAGTGGACGGGGTTGCTACCAAATCCATCAGACCACGCTA
ASCRP001195	hsa_circRNA_100821	hsa_circRNA_100821	circRNA	HG19	GAGATGCCAGGGTCTGTCCCCTTACGCAAGAGCCTCTGCTCCCCCA
ASCRP001196	hsa_circRNA_100822	hsa_circRNA_100822	circRNA	HG19	ACTAATGAGGGTTACGGGTAAATTCCGGGGAGGTGTGAACCCCTTC
ASCRP001197	hsa_circRNA_100823	hsa_circRNA_100823	circRNA	HG19	GGTGCAGAAGTGAAGCCCAAGAGCCAAAGGAATCACCACCACCTTC
ASCRP001198	hsa_circRNA_100824	hsa_circRNA_100824	circRNA	HG19	CCAGAACAAGGCCTAGTGATGACCACTTTGTACAGATCATGTGTAT
ASCRP001199	hsa_circRNA_100825	hsa_circRNA_100825	circRNA	HG19	TGCTTGCTCAGATGATGATTGGCAGGAAGCACATGAGCGCCTGGCT
ASCRP001200	hsa_circRNA_100826	hsa_circRNA_100826	circRNA	HG19	TATGCATCTGCCAGTGAGATGCTATTTCCACGGCCGGTGGTACGCA
ASCRP001201	hsa_circRNA_100827	hsa_circRNA_100827	circRNA	HG19	TTGTGTTCCAGGCTGTTTTCACAGTGGTGTCGTCCGAGCTGAAGGG
ASCRP001202	hsa_circRNA_100828	hsa_circRNA_100828	circRNA	HG19	TGTCTACCAGGGGGAGAGCAAGGACCTGCTGTTTATCTTGACAGCG
ASCRP001203	hsa_circRNA_100829	hsa_circRNA_100829	circRNA	HG19	CATGTCTGGGTCATGCATCCAGGATATTGCAGTCCTCTTCAACATC
ASCRP001204	hsa_circRNA_100830	hsa_circRNA_100830	circRNA	HG19	TATTCCAGAGACTAGCATCCAGGATATTGCAGTCCTCTTCAACATC
ASCRP001205	hsa_circRNA_100831	hsa_circRNA_100831	circRNA	HG19	TAGTAATGACTGGGATATTTACTACTGGGCCACAGATGCTTGCTCT
ASCRP001206	hsa_circRNA_100832	hsa_circRNA_100832	circRNA	HG19	ATACTTCTTCCTAAGCCCAGGCTGGCTGGCTGCAGCATGACTTTGG
ASCRP001207	hsa_circRNA_100833	hsa_circRNA_100833	circRNA	HG19	ACGTGTTTGTTCTGGGCGAATGGCAGCCCATCGAGGATGCCTTCCG
ASCRP001208	hsa_circRNA_100834	hsa_circRNA_100834	circRNA	HG19	TCAGTGGACACCTTAACTTCCAGATTGAGCACCAGACCTGGCCTGG
ASCRP001209	hsa_circRNA_100835	hsa_circRNA_100835	circRNA	HG19	CTGGGCTCAGGTGATGCTGCATTACCGCTCAGACCTGCTCCAGATG
ASCRP001210	hsa_circRNA_100836	hsa_circRNA_100836	circRNA	HG19	GAATCATCTCCACTTCTTCGCGTTCGGACCGACTGTGATTCCTCCA
ASCRP001211	hsa_circRNA_100837	hsa_circRNA_100837	circRNA	HG19	CATCAAACAGAATGGAATCCAGACAAATAAGCCAGCTTTGCGTGCT
ASCRP001212	hsa_circRNA_100838	hsa_circRNA_100838	circRNA	HG19	CTATCTTACAGATTTACGCGCACGTTGGAACCGAAGAGAGCTCTGT
ASCRP001213	hsa_circRNA_100839	hsa_circRNA_100839	circRNA	HG19	GTGAATACAGATGTTCAGCCCACAAGAGCTTACTGGTGAAGGAATG
ASCRP001214	hsa_circRNA_100840	hsa_circRNA_100840	circRNA	HG19	TTCCTGGACAGGCATCCGTGTCATTCTGGACCTTACTCCCAACTAC
ASCRP001215	hsa_circRNA_100841	hsa_circRNA_100841	circRNA	HG19	GAGAATCTGAAGGATGCTCTGGAGTTTTGGCTGCAAGCTGGCGTGG
ASCRP001216	hsa_circRNA_100842	hsa_circRNA_100842	circRNA	HG19	TCCTGGACAGGCTCTTGATTGCGGGGACTAACTCCTCCGACCTTCA
ASCRP001217	hsa_circRNA_100843	hsa_circRNA_100843	circRNA	HG19	AAGATGATCTTCAACAGCTGCAGGTTGCAGTTGTTCTGATGGATAC
ASCRP001218	hsa_circRNA_100844	hsa_circRNA_100844	circRNA	HG19	ATCCATTCAATGCACGATCTGATTTTCTGGAGAGATGTGAAGAAGA
ASCRP001219	hsa_circRNA_100845	hsa_circRNA_100845	circRNA	HG19	AACTGAACTCCTCCAGCCTCCAGAAACCCACCTTGGGACACCTTGA
ASCRP001220	hsa_circRNA_100846	hsa_circRNA_100846	circRNA	HG19	TCAATGACCTGATCAAGCGGGCACGGCTGGCCAAGGCTATGACTTT
ASCRP001221	hsa_circRNA_100847	hsa_circRNA_100847	circRNA	HG19	ACCTTCAAAGTGGTAGAGCTTTGTGTTCAGTATGGACAGAATGAGG
ASCRP001222	hsa_circRNA_100848	hsa_circRNA_100848	circRNA	HG19	CTTCGTGAAGACTTTGAGCAAAGCATGGTCCTGGTTGCCTGTGGAC
ASCRP001223	hsa_circRNA_100849	hsa_circRNA_100849	circRNA	HG19	AGAGCTGAGGTACTTCGTGAAGCTCCGGCTCCCACCTTGTCTTTGT
ASCRP001224	hsa_circRNA_100850	hsa_circRNA_100850	circRNA	HG19	CCATCGTGGGGTGGTGAAGGTGGGTCTGGTTGAAGACTCTCCCTCC
ASCRP001225	hsa_circRNA_100851	hsa_circRNA_100851	circRNA	HG19	ACGGAGCCTGACCTCTTACTTCCTGTGGTACTTCCAGGCGCGACTG
ASCRP001226	hsa_circRNA_100852	hsa_circRNA_100852	circRNA	HG19	TGTGCTTGGCTCAGGAAAAGCTGGAACGGGTGATCCTAGGGAGTGA
ASCRP001227	hsa_circRNA_100853	hsa_circRNA_100853	circRNA	HG19	GTGACAAGGCCCTGCTCAATGTCATCCACACCCCGATGAGCCTTCC
ASCRP001228	hsa_circRNA_100854	hsa_circRNA_100854	circRNA	HG19	GAGTTTCAAGGCTCTTGTCAGGATGGTGAAGCTGTTCATCGGAAAC
ASCRP001229	hsa_circRNA_100855	hsa_circRNA_100855	circRNA	HG19	AGATGTGTCTCCAGACCCTTCAAGAGTCTATACTTTGCTCACAACT
ASCRP001230	hsa_circRNA_100856	hsa_circRNA_100856	circRNA	HG19	TGAGGTGAAGCAGGAGTCTATACTTTGCTCACAACTCATCTCAATG
ASCRP001231	hsa_circRNA_100857	hsa_circRNA_100857	circRNA	HG19	AATATGGTGCAGAGGCCCTCCACGGGAGTCGTCGCATGGTGGATGT
ASCRP001232	hsa_circRNA_100858	hsa_circRNA_100858	circRNA	HG19	TTTGGTATCACATCCATCAAGGGGGAAAGGTGGATTTCATTGACTG
ASCRP001233	hsa_circRNA_100859	hsa_circRNA_100859	circRNA	HG19	TAAAAATATACAACATTGAAGATCGGACACGGGTCTTCTGGCTCAT
ASCRP001234	hsa_circRNA_100860	hsa_circRNA_100860	circRNA	HG19	CCGCTCACGGCCTCGCCGCTCCTGCTATTTGCCAACCGCCGGGACG
ASCRP001235	hsa_circRNA_100861	hsa_circRNA_100861	circRNA	HG19	GCTCGTTCCGCCTCGCCGCTCCTGCTATTTGCCAACCGCCGGGACG
ASCRP001236	hsa_circRNA_100862	hsa_circRNA_100862	circRNA	HG19	TGTAAGGCAGCCTCGCCGCTCCTGCTATTTGCCAACCGCCGGGACG
ASCRP001237	hsa_circRNA_100863	hsa_circRNA_100863	circRNA	HG19	ATCAAGCGAGCCAAGGACGACGGGACCCAGGTGATCAATGTTGATG
ASCRP001238	hsa_circRNA_100865	hsa_circRNA_100865	circRNA	HG19	CAAGAGGAACACGGTAGATCTAAAAAGTGTGATGAAGACCACATGG
ASCRP001239	hsa_circRNA_100866	hsa_circRNA_100866	circRNA	HG19	GAGGAACACGGTAGATCTAAACATGTTCTTCAAGTATACATGGAAT
ASCRP001240	hsa_circRNA_100867	hsa_circRNA_100867	circRNA	HG19	TCTTGCCCTGAGACGGTGGAACAGAGGCTGAAGTTGTTCAAGTTGG
ASCRP001241	hsa_circRNA_100868	hsa_circRNA_100868	circRNA	HG19	CCTTTCCTTAAGGAAGTGGAACAGAGGCTGAAGTTGTTCAAGTTGG
ASCRP001242	hsa_circRNA_100869	hsa_circRNA_100869	circRNA	HG19	TGTGAACAGGCAACTGCATGTCCAGCCAGACGAAGAACGTGGTCAG
ASCRP001243	hsa_circRNA_100870	hsa_circRNA_100870	circRNA	HG19	AAAGACACTGTGAACAGGAACGGCATCATCACTGGCGTGTACCCGG
ASCRP001244	hsa_circRNA_100871	hsa_circRNA_100871	circRNA	HG19	AATAAAGATTCTATGCATCGACAGATGATGTGCGAGGTGATGCCGA
ASCRP001245	hsa_circRNA_100872	hsa_circRNA_100872	circRNA	HG19	CGTAAACTTCAAAAAAATTGCCACCTTCCAGAGAAGAGGTACGAGA
ASCRP001246	hsa_circRNA_100873	hsa_circRNA_100873	circRNA	HG19	CGCCCACATCTAGAACGTTGCCACCTTCCAGAGAAGAGGTACGAGA
ASCRP001247	hsa_circRNA_100874	hsa_circRNA_100874	circRNA	HG19	AGCATATCAAACGGAATCAGTCCCCAATGCCTGGAAATTCCTCATT
ASCRP001248	hsa_circRNA_100875	hsa_circRNA_100875	circRNA	HG19	AGACCGACGAGTCTCCTGGGCTACCTGACCAAGTACGACTGCTCCA
ASCRP001249	hsa_circRNA_100876	hsa_circRNA_100876	circRNA	HG19	CTCCTACAATGTTGATATGTCAGATCTCTCTCCAGAAGAGCAATGG
ASCRP001250	hsa_circRNA_100877	hsa_circRNA_100877	circRNA	HG19	CTCCTACAATGGTCGAGCACGCACGCATGCATGCCAAGCACCGTGG
ASCRP001251	hsa_circRNA_100878	hsa_circRNA_100878	circRNA	HG19	TACCATAGGGATGGTGACCCTCTTTCAGATGTGGGTTGTTCCCCTC
ASCRP001252	hsa_circRNA_100879	hsa_circRNA_100879	circRNA	HG19	TGTTCAGCAATCCCTTCCACGAGTTCTGCATCCGTGGCTGGTGCAT
ASCRP001253	hsa_circRNA_100880	hsa_circRNA_100880	circRNA	HG19	GCATCTTCAGATCTTACATCTATCAGAAACGATGGGTGAGACTGGA
ASCRP001254	hsa_circRNA_100881	hsa_circRNA_100881	circRNA	HG19	GCATCTTCAGCCTGCCCACTAAGGAGGAGGAGTCATTGCTGCCATC
ASCRP001255	hsa_circRNA_100882	hsa_circRNA_100882	circRNA	HG19	GACCCCAAAGTGCCGGATGGAGTGCTGTGATGTGCCAGCCGAGACA
ASCRP001256	hsa_circRNA_100883	hsa_circRNA_100883	circRNA	HG19	CATTATGAAGTGTGTGGACCAGTTGACAAAGATCCAAACTGAATTA
ASCRP001257	hsa_circRNA_100884	hsa_circRNA_100884	circRNA	HG19	ATGTAAAGCAGGTACGATTGCAATTATGGGACACAGCAGGTCAAGA
ASCRP001258	hsa_circRNA_100885	hsa_circRNA_100885	circRNA	HG19	AAAGCTGGATACAATGTAAAGCAGATCAGGCTTCAGCTGTGGGATA
ASCRP001259	hsa_circRNA_100886	hsa_circRNA_100886	circRNA	HG19	CTGGATACAATGTAAAGCAGGCAACAATTGGCATTGACTTTTTATC
ASCRP001260	hsa_circRNA_100887	hsa_circRNA_100887	circRNA	HG19	AGATGAACCTGCACTGGCTGCACAAGTGGGAGCGCCTCTGGTTCCT
ASCRP001261	hsa_circRNA_100888	hsa_circRNA_100888	circRNA	HG19	GAAAAGGAGAGAGACAAAAGATGATGGAAGCATTGCTGTTGCCCTT
ASCRP001262	hsa_circRNA_100889	hsa_circRNA_100889	circRNA	HG19	GTAGCACAAGGTGTAAGCTGTTCAGATGAAGATGAAAAACCCAGAA
ASCRP001263	hsa_circRNA_100890	hsa_circRNA_100890	circRNA	HG19	ATATTGTTACATGTGGTAGGAATGGGATCCTGGTGCTTCCACATGA
ASCRP001264	hsa_circRNA_100891	hsa_circRNA_100891	circRNA	HG19	TTCTAATGCCTTGTAGCTGCTGCTGGTGGTGACAATGTCAAATAAC
ASCRP001265	hsa_circRNA_100892	hsa_circRNA_100892	circRNA	HG19	AAATGATTTATGCAAGTTTAAGCCGCCTGTCTTGGTTAGATGGCTC
ASCRP001266	hsa_circRNA_100893	hsa_circRNA_100893	circRNA	HG19	GATTCAATAAGAGATTATGAAGCCGCCTGTCTTGGTTAGATGGCTC
ASCRP001267	hsa_circRNA_100894	hsa_circRNA_100894	circRNA	HG19	GTGGAAGCACATGAAGAATCAAAAGAACCTGTTGCTGATGAAGAAG
ASCRP001268	hsa_circRNA_100895	hsa_circRNA_100895	circRNA	HG19	TAAGCTACAGAAAAGAACGCTTGGTGTATGTTGGTATCAGTATTGA
ASCRP001269	hsa_circRNA_100896	hsa_circRNA_100896	circRNA	HG19	CATTCCTCCACAAATTCTTCTGTGTGACTCTTGCGATAGTGGATAC
ASCRP001270	hsa_circRNA_100897	hsa_circRNA_100897	circRNA	HG19	AAAGAAGAAAGAGCGTGCCGAACGAAGATTCTTCTGTGTGACTCTT
ASCRP001271	hsa_circRNA_100898	hsa_circRNA_100898	circRNA	HG19	ACTTATAGTAACAGCACGAACTACACGAGGGTGCTTGAAGTTTCTG
ASCRP001272	hsa_circRNA_100899	hsa_circRNA_100899	circRNA	HG19	TGCCTTGAGGGTGCTTGAAGTTTCTGGGAAGTCGGCATCCAACCCT
ASCRP001273	hsa_circRNA_100900	hsa_circRNA_100900	circRNA	HG19	TGAGATGTATGGGCTCTATGGAGCAAGTCAGTTCTCATTTCTTGGA
ASCRP001274	hsa_circRNA_100901	hsa_circRNA_100901	circRNA	HG19	CAAAACTGTTGCATCTGACAGATACGTCTCATGGTGTAAGAAATAA
ASCRP001275	hsa_circRNA_100902	hsa_circRNA_100902	circRNA	HG19	CAAAACTGTTGGAGAATGATCCATCTGTGAGACTGAAAATTGCATC
ASCRP001276	hsa_circRNA_100903	hsa_circRNA_100903	circRNA	HG19	AAGACTTTATTCAGCCTTTTGTCTGTGGGAAAAGCAGGAGACGCTT
ASCRP001277	hsa_circRNA_100904	hsa_circRNA_100904	circRNA	HG19	GGGTCCTTTCCTGGCCTTGGTGCTGTAAATGCATTGATGGAAAAAA
ASCRP001278	hsa_circRNA_100905	hsa_circRNA_100905	circRNA	HG19	TAATGAAGATGGCCCTCAGCACACGAGCTTTTACTCAAGTGTTTAC
ASCRP001279	hsa_circRNA_100906	hsa_circRNA_100906	circRNA	HG19	TGGCAAAGAGTGTCTTCATTGGCTGCTCTGGCATGGAGCTGATATC
ASCRP001280	hsa_circRNA_100907	hsa_circRNA_100907	circRNA	HG19	AGCTCAACAGAGTTCTTCACTACCACAACCAAGGAGGGATATGATA
ASCRP001281	hsa_circRNA_100908	hsa_circRNA_100908	circRNA	HG19	ATCAGGAGCACAGGCACCCCCTGTAATGGCCTATCCTGCTACTACA
ASCRP001282	hsa_circRNA_100909	hsa_circRNA_100909	circRNA	HG19	CCCTGTATCAGGAGCACAGGATTCACTCCTTCTCCAGTTGCACAGC
ASCRP001283	hsa_circRNA_100910	hsa_circRNA_100910	circRNA	HG19	CCCTGTATCAGGAGCACAGGCCCCTAGCAGTCTTCTTGATGCTTTG
ASCRP001284	hsa_circRNA_100911	hsa_circRNA_100911	circRNA	HG19	GTATCAGGAGCACAGACTTAATTCAGTGCACAAATGAGATGAATGT
ASCRP001285	hsa_circRNA_100912	hsa_circRNA_100912	circRNA	HG19	TTGGAATGCTGCAACAATGGATTCACTCCTTCTCCAGTTGCACAGC
ASCRP001286	hsa_circRNA_100913	hsa_circRNA_100913	circRNA	HG19	GAATGCTGCAACAATGCACATCAAAGCTGCCCAATGATCTGCTTGA
ASCRP001287	hsa_circRNA_100914	hsa_circRNA_100914	circRNA	HG19	GCTGCAACAATGACTTAATTCAGTGCACAAATGAGATGAATGTGAA
ASCRP001288	hsa_circRNA_100915	hsa_circRNA_100915	circRNA	HG19	CCACTAAGAAGCTTTGATGAACTAGGTGGACTTCTCAAACCAACAG
ASCRP001289	hsa_circRNA_100916	hsa_circRNA_100916	circRNA	HG19	ATCGGAAATGGAACCACTAAGAAGATTCACTCCTTCTCCAGTTGCA
ASCRP001290	hsa_circRNA_100917	hsa_circRNA_100917	circRNA	HG19	ATGGAACCACTAAGAACACATCAAAGCTGCCCAATGATCTGCTTGA
ASCRP001291	hsa_circRNA_100918	hsa_circRNA_100918	circRNA	HG19	GGACACCTACTCATGAAATGTTTGTTGACTTAATTCAGTGCACAAA
ASCRP001292	hsa_circRNA_100919	hsa_circRNA_100919	circRNA	HG19	ACATGGGGAGGGCAACTACACTTTCCAATGCAGTGTCTTCCCTGGC
ASCRP001293	hsa_circRNA_100920	hsa_circRNA_100920	circRNA	HG19	GTAGCAAGTACATGGGGAGGCCCCTAGCAGTCTTCTTGATGCTTTG
ASCRP001294	hsa_circRNA_100921	hsa_circRNA_100921	circRNA	HG19	AAGTACATGGGGAGCAAGTTGGAATTGACAGAGGTGATATACCAGA
ASCRP001295	hsa_circRNA_100922	hsa_circRNA_100922	circRNA	HG19	GTACATGGGGAGACTTAATTCAGTGCACAAATGAGATGAATGTGAA
ASCRP001296	hsa_circRNA_100923	hsa_circRNA_100923	circRNA	HG19	CCAGACCTTTCACAGACTTAATTCAGTGCACAAATGAGATGAATGT
ASCRP001297	hsa_circRNA_100924	hsa_circRNA_100924	circRNA	HG19	CAAAGTTGCAGAGACTTAATTCAGTGCACAAATGAGATGAATGTGA
ASCRP001298	hsa_circRNA_100925	hsa_circRNA_100925	circRNA	HG19	TTAATTTGTTGGACTTAATTCAGTGCACAAATGAGATGAATGTGAA
ASCRP001299	hsa_circRNA_100926	hsa_circRNA_100926	circRNA	HG19	TTCACAAAAGTGAAGAGAGGACTTAATTCAGTGCACAAATGAGATG
ASCRP001300	hsa_circRNA_100927	hsa_circRNA_100927	circRNA	HG19	GTGGATTGCAAGACTTAATTCAGTGCACAAATGAGATGAATGTGAA
ASCRP001301	hsa_circRNA_100928	hsa_circRNA_100928	circRNA	HG19	GGTGTATGGAAATGAGACTTAATTCAGTGCACAAATGAGATGAATG
ASCRP001302	hsa_circRNA_100929	hsa_circRNA_100929	circRNA	HG19	GTGTATAAAGGATGACGCTGTCAGTATAGAAAGTGGTACAAACACT
ASCRP001303	hsa_circRNA_100930	hsa_circRNA_100930	circRNA	HG19	GCAGTGTATAAAGGTTACCTTGTATGAATGTCATTCACAAGGAGAA
ASCRP001304	hsa_circRNA_100931	hsa_circRNA_100931	circRNA	HG19	AAATTTCAGGTCTTAAATCTGGTGCAAACAGCTGCACAGCAAGTGG
ASCRP001305	hsa_circRNA_100932	hsa_circRNA_100932	circRNA	HG19	ACTTTCCGCAGGCCCCGGGGATGGCCTTTACCCTTGAAGAAAGGCT
ASCRP001306	hsa_circRNA_100933	hsa_circRNA_100933	circRNA	HG19	CCTCACAATGAGGGCTGCTGAAGTATCAAACTAATTTAGATACCCA
ASCRP001307	hsa_circRNA_100934	hsa_circRNA_100934	circRNA	HG19	GACGTTGCATGTTTCAGGCTAGGATTGTGTCTAAGCAGAGCCTCAG
ASCRP001308	hsa_circRNA_100935	hsa_circRNA_100935	circRNA	HG19	CTCTACATATGCAATAAGCTAGGATTGTGTCTAAGCAGAGCCTCAG
ASCRP001309	hsa_circRNA_100936	hsa_circRNA_100936	circRNA	HG19	ATATGTCTATTATAGATGGCTATGACCAGGGCCAGAGCACTCAGAT
ASCRP001310	hsa_circRNA_100937	hsa_circRNA_100937	circRNA	HG19	TGAGTATGGGGTAACGAGTTGAAGATCCTCTTTGTAACTTCCACTC
ASCRP001311	hsa_circRNA_100938	hsa_circRNA_100938	circRNA	HG19	GGGGCATTATGCTTCCCAGACCGCCCATGCCAACTTCCGTTCCCAT
ASCRP001312	hsa_circRNA_100939	hsa_circRNA_100939	circRNA	HG19	TGCTTCGGCAGGTCCTCTTCCTGATGGATGGGAACAAGCCATGACT
ASCRP001313	hsa_circRNA_100940	hsa_circRNA_100940	circRNA	HG19	ATTCTCCAAAATGTCAGCCATGAACCAGAGAATCAGTCAGAGTGCT
ASCRP001314	hsa_circRNA_100942	hsa_circRNA_100942	circRNA	HG19	GCATGTAAAACTCTGGGCTGATCAGTTGATGTTCGCTTTGCATTTT
ASCRP001315	hsa_circRNA_100943	hsa_circRNA_100943	circRNA	HG19	CATGATCAGTTCTCAGGCTGATCAGTTGATGTTCGCTTTGCATTTT
ASCRP001316	hsa_circRNA_100944	hsa_circRNA_100944	circRNA	HG19	CAGTTCTCAGGACTGAAAGAGGTGTCCCCACTGCCTCTAAATCTCA
ASCRP001317	hsa_circRNA_100945	hsa_circRNA_100945	circRNA	HG19	TTCTTCAGTGTACTGCTAATATACTCGCCTCAGACGATACAGCAGA
ASCRP001318	hsa_circRNA_100946	hsa_circRNA_100946	circRNA	HG19	TTTTTGTTGGACTCTTTCTGTTTGGCTATAAGCCCTGCTGTTCGTG
ASCRP001319	hsa_circRNA_100947	hsa_circRNA_100947	circRNA	HG19	TAGAAACAAGACGAGAATGTAACTCCGTTGAAGCAGGATGTGCATG
ASCRP001320	hsa_circRNA_100948	hsa_circRNA_100948	circRNA	HG19	TATTGGGTGCAGGAAATAAGATATGTGGAACGGAGTTATGTATCAA
ASCRP001321	hsa_circRNA_100949	hsa_circRNA_100949	circRNA	HG19	GAAGAATCTGAGTGAAATTCACATGTCTGAAGAAGCTATACAGGAC
ASCRP001322	hsa_circRNA_100950	hsa_circRNA_100950	circRNA	HG19	AGTACCATAGGCATCCTTCATCAAAAAGCCATTTGACCGTGGAGAA
ASCRP001323	hsa_circRNA_100951	hsa_circRNA_100951	circRNA	HG19	TACTTATAAGGATCTTCTCTTAGAAATCTACAGAAGTATAGGGGAG
ASCRP001324	hsa_circRNA_100952	hsa_circRNA_100952	circRNA	HG19	CAATGTGGCAATGAGGAATACGGGGTGCTTTGCATTCAGGAATACA
ASCRP001325	hsa_circRNA_100953	hsa_circRNA_100953	circRNA	HG19	ATTTGTCAATGACAAGAATACGGGGTGCTTTGCATTCAGGAATACA
ASCRP001326	hsa_circRNA_100954	hsa_circRNA_100954	circRNA	HG19	AGGCCAGCTGGAATTAGTATCCGATACCAATCAACATGTCAAATCG
ASCRP001327	hsa_circRNA_100955	hsa_circRNA_100955	circRNA	HG19	GTATTAGCAAAGCTGCCAAATGCTGTTAAATCAACTGAGAGAAATC
ASCRP001328	hsa_circRNA_100956	hsa_circRNA_100956	circRNA	HG19	AACAGCAGCATCAAACAGCTGCAGCAGGAGCAGTCTCTCCTACAGC
ASCRP001329	hsa_circRNA_100957	hsa_circRNA_100957	circRNA	HG19	ATCATTGTATTGGTGTAGAATGAGCCAAGGAGACTCAAACCCAGCA
ASCRP001330	hsa_circRNA_100958	hsa_circRNA_100958	circRNA	HG19	CCTTCTGCAGTTGGAGTTCAGTGATGATATTGTGAAGATCATTCAA
ASCRP001331	hsa_circRNA_100959	hsa_circRNA_100959	circRNA	HG19	CTTTTGGGCAAGCAACATATGAAAGTAAAAAGCCTAGAAGATGCAG
ASCRP001332	hsa_circRNA_100960	hsa_circRNA_100960	circRNA	HG19	AGAGCTTTTGGGCAAGGACTTCCTCGTTCTGCCCATCTTCCTAACA
ASCRP001333	hsa_circRNA_100961	hsa_circRNA_100961	circRNA	HG19	AACAGAGAATTCTAAGCAGCACAACATCACAGACTTCCTCGTTCTG
ASCRP001334	hsa_circRNA_100962	hsa_circRNA_100962	circRNA	HG19	AACCAAAATGCATGCTCCACCCATTAATATGGAAAGGTGCTGTTGG
ASCRP001335	hsa_circRNA_100963	hsa_circRNA_100963	circRNA	HG19	CTGGAGGAAGGAGCTCTGGAGCCTTAGGACCATGGACGCTCTCAAT
ASCRP001336	hsa_circRNA_100964	hsa_circRNA_100964	circRNA	HG19	TTTTCTCCAGGTGCACGTGGTGATTGCTACCCCTGGGAGAATCCTG
ASCRP001337	hsa_circRNA_100965	hsa_circRNA_100965	circRNA	HG19	GATGATACAGATTGACGTGAGTGAATTCAGATATAACTCAAGCTTG
ASCRP001338	hsa_circRNA_100966	hsa_circRNA_100966	circRNA	HG19	CCACCACTATTAAATTGACGTGAGTGAATTCAGATATAACTCAAGC
ASCRP001339	hsa_circRNA_100967	hsa_circRNA_100967	circRNA	HG19	AATATATCCGGTTTCACAGATGGCAGTGTTACATTGAACAAAGGAG
ASCRP001340	hsa_circRNA_100968	hsa_circRNA_100968	circRNA	HG19	CCCGTTTTCGGGTGAAGGCCATGCCGCCTCCTGGGAAAGTTCCCCG
ASCRP001341	hsa_circRNA_100969	hsa_circRNA_100969	circRNA	HG19	CCCGTTTTCGAATTCCTTCGACAATCCTGAGTGGTTTTATCGGCAT
ASCRP001342	hsa_circRNA_100970	hsa_circRNA_100970	circRNA	HG19	TCACATGATTTTGACCCCACAGGTTTCCCCTCAAAAAACCTATAAG
ASCRP001343	hsa_circRNA_100972	hsa_circRNA_100972	circRNA	HG19	GCCCAGTAGTGACAATGCAGATGTTTCCCCTCAAAAAACCTATAAG
ASCRP001344	hsa_circRNA_100973	hsa_circRNA_100973	circRNA	HG19	ATGAAATGTCTGCAGATCTAGGACACTCAATCACTTGTCGGAAGTC
ASCRP001345	hsa_circRNA_100974	hsa_circRNA_100974	circRNA	HG19	CAGAGTCCAGCGCCTAGAAGATTATCAGCGTCGCCTTGATACCTCC
ASCRP001346	hsa_circRNA_100975	hsa_circRNA_100975	circRNA	HG19	CTGGTTTGCAGAGTCCAGAATTTGGATTTAACAAAAAGGAAGATGA
ASCRP001347	hsa_circRNA_100976	hsa_circRNA_100976	circRNA	HG19	CAGAGTCCAGATTTATACACGTTGCTGCTGGAAGACATTCTTGTAT
ASCRP001348	hsa_circRNA_100977	hsa_circRNA_100977	circRNA	HG19	CAGAGTCCAGATAACAAAGCTTTATTCGTCATTTCCATGTCAGACA
ASCRP001349	hsa_circRNA_100978	hsa_circRNA_100978	circRNA	HG19	TGCCATTCAGCATTTTAAGAAAGAAAGATGGATCAACCTAGTGGAA
ASCRP001350	hsa_circRNA_100979	hsa_circRNA_100979	circRNA	HG19	GGAAACTCTGGTGTTAAGCCCCACCTACAAGCAGAGAAATGAAGAC
ASCRP001351	hsa_circRNA_100980	hsa_circRNA_100980	circRNA	HG19	CCTTGACCAGTCTGGTGCTGCTGGTCATCCTTAACATGATGCTCTT
ASCRP001352	hsa_circRNA_100981	hsa_circRNA_100981	circRNA	HG19	TTTTGGAGATGGGGATGCCTAACATGAAGCCAGAAATCTTGCATCA
ASCRP001353	hsa_circRNA_100982	hsa_circRNA_100982	circRNA	HG19	TTGAAAGTGTTATCCATGAGTTTGATCCCTGATCGTCGTGTGTTGC
ASCRP001354	hsa_circRNA_100983	hsa_circRNA_100983	circRNA	HG19	GATAATGAAGGTACTTTAATTATCGGACTACCAGGTTCCTGGCTGA
ASCRP001355	hsa_circRNA_100984	hsa_circRNA_100984	circRNA	HG19	AAAGTGCAGAGTATTCACAGGCCTCCACTGGGCTCTCAGTAGGTGG
ASCRP001356	hsa_circRNA_100985	hsa_circRNA_100985	circRNA	HG19	TGCCAATGCAACAGCCACGGAAGATTAAGCAGGTGGCCCGAGGCAG
ASCRP001357	hsa_circRNA_100986	hsa_circRNA_100986	circRNA	HG19	AGCTGGCTACACAGATATGGAATGTGCAGATGTCCCACTATTAACT
ASCRP001358	hsa_circRNA_100987	hsa_circRNA_100987	circRNA	HG19	AGGACCAGTCGTGATATGGAATGTGCAGATGTCCCACTATTAACTC
ASCRP001359	hsa_circRNA_100988	hsa_circRNA_100988	circRNA	HG19	TGTCACACCTCAGTTACCTCAGGGAAAGAGGCTCTGTCGGTGGTGA
ASCRP001360	hsa_circRNA_100989	hsa_circRNA_100989	circRNA	HG19	TCACGATTGAGTGTCAAAGAAGGAGGCTCTGTCGGTGGTGAGCGAC
ASCRP001361	hsa_circRNA_100990	hsa_circRNA_100990	circRNA	HG19	TGCTTGTCAGGCAAGAGGCGCAGATGTTCCAGAGATTCCTGGAGAT
ASCRP001362	hsa_circRNA_100991	hsa_circRNA_100991	circRNA	HG19	AACAGGATGCTACAGCTCAGCAGGCATGCTGCAGACAGACCTTTCC
ASCRP001363	hsa_circRNA_100992	hsa_circRNA_100992	circRNA	HG19	ATCCACCCGGTGGAAGCTGCACAGGCATGCTGCAGACAGACCTTTC
ASCRP001364	hsa_circRNA_100993	hsa_circRNA_100993	circRNA	HG19	TCCTCTATAGGACATTTCTGATTTATTTGCATCCTTGAAGAGCATC
ASCRP001365	hsa_circRNA_100994	hsa_circRNA_100994	circRNA	HG19	TAGTTCAAAGGTCTAGGCTGAGGTTCTCATCCAGTAAAATTTCTCC
ASCRP001366	hsa_circRNA_100995	hsa_circRNA_100995	circRNA	HG19	AGAGGAGCAGCCGATATTTAAATAAGGCTTTTCATATCTGGTCCAA
ASCRP001367	hsa_circRNA_100996	hsa_circRNA_100996	circRNA	HG19	AGTTTATCAGGCAGTGTAGCCAATCAAGTATTCCACCCAGTGATGT
ASCRP001368	hsa_circRNA_100997	hsa_circRNA_100997	circRNA	HG19	AGAAGAAGAGGTTGATCTCTATGTTTGTATGTTTTGTGGTCGGGGA
ASCRP001369	hsa_circRNA_100998	hsa_circRNA_100998	circRNA	HG19	GCAGACTGAGGAGATGCATCGAAGGTTTGAGAATGCTCCTGATTCT
ASCRP001370	hsa_circRNA_100999	hsa_circRNA_100999	circRNA	HG19	TGACATCTGGGTATGGGAAGGTCGGTGGCGAGTGATCCCTCATGAT
ASCRP001371	hsa_circRNA_101000	hsa_circRNA_101000	circRNA	HG19	CTGGAGAAACTGGATGTCACCATGGAGATGGGTGTCGTGAGCTGGT
ASCRP001372	hsa_circRNA_101001	hsa_circRNA_101001	circRNA	HG19	ACAACAAGAGGAATTACTCTCACTTCCACCACCCGATGTATGGAAA
ASCRP001373	hsa_circRNA_101002	hsa_circRNA_101002	circRNA	HG19	TTGGTATCGTGGAAGGACTCATGCAATGCCTCCTGCACCACCAACT
ASCRP001374	hsa_circRNA_101003	hsa_circRNA_101003	circRNA	HG19	CACTTTGTCAAGCTCATTTCCTGCAATGCCTCCTGCACCACCAACT
ASCRP001375	hsa_circRNA_101004	hsa_circRNA_101004	circRNA	HG19	CCAGGGAGAGGTCCCATCCATGGGGGGGCGGAAGCGGGAGCGCAAG
ASCRP001376	hsa_circRNA_101005	hsa_circRNA_101005	circRNA	HG19	ACTATATCAACCTGGATGAGATCGGGTGGTTTCATGGACATGTTTG
ASCRP001377	hsa_circRNA_101006	hsa_circRNA_101006	circRNA	HG19	AAGACTGCAACACCCCAACAGCTGATTGGGCAGAAAGTGGCCCATG
ASCRP001378	hsa_circRNA_101007	hsa_circRNA_101007	circRNA	HG19	AGCAAGGAAACCTGGGTAGACGTTACATCCAAGAGGAAATAATCCA
ASCRP001379	hsa_circRNA_101008	hsa_circRNA_101008	circRNA	HG19	AACTGCTCATTAGGTAGACGTTACATCCAAGAGGAAATAATCCAGG
ASCRP001380	hsa_circRNA_101009	hsa_circRNA_101009	circRNA	HG19	CTTGGATGAGGATACTGTAGTTGCTCTCCAAGCTCTTGCCAAATAT
ASCRP001381	hsa_circRNA_101010	hsa_circRNA_101010	circRNA	HG19	AACCAGTCTCAGGCCCAGATGTATCTACGGGCCACAATTGCTGCCA
ASCRP001382	hsa_circRNA_101011	hsa_circRNA_101011	circRNA	HG19	TACTCAAGAGTGGAAGTTTTCACAGGTTCTCCAGCATTTGGCTCAA
ASCRP001383	hsa_circRNA_101013	hsa_circRNA_101013	circRNA	HG19	TTGGGAGAATAGCAGATAACTGTGTCCAGAGGACCCCCAGGCCATC
ASCRP001384	hsa_circRNA_101014	hsa_circRNA_101014	circRNA	HG19	CAAGATTGAGGCAGGCAGTGGTTAAAGGTTCCCTTCCACATCCTTT
ASCRP001385	hsa_circRNA_101015	hsa_circRNA_101015	circRNA	HG19	CTTCAAGTGGCGGCCCCTTTGTTGCTTTATGCAAACAGACGGGACT
ASCRP001386	hsa_circRNA_101016	hsa_circRNA_101016	circRNA	HG19	TCACCTGCTTGCAGGCTTTCAGTCCAGTGTAAAGCTGTTGGAGCGC
ASCRP001387	hsa_circRNA_101017	hsa_circRNA_101017	circRNA	HG19	TACTCTCAAGAGGAAATCACTCAAGGTCCAGAATGGCTACAACAGT
ASCRP001388	hsa_circRNA_101018	hsa_circRNA_101018	circRNA	HG19	GTGAATACAGCATCCACCCAACCCACCAGTATCACCAGGAAAAACT
ASCRP001389	hsa_circRNA_101019	hsa_circRNA_101019	circRNA	HG19	ACCTTTCAAGCATAAGCAGTACTATAATGGATGTAGACAGCACAAT
ASCRP001390	hsa_circRNA_101020	hsa_circRNA_101020	circRNA	HG19	GAAGGGACACAGTGTTGTTTTTCATAGTACTCATAAGCAGTACTAT
ASCRP001391	hsa_circRNA_101021	hsa_circRNA_101021	circRNA	HG19	GGGACACAGTGTTGTTTTTCATAGTACTGTATTTGTTTGCTTATGG
ASCRP001392	hsa_circRNA_101022	hsa_circRNA_101022	circRNA	HG19	GTTTGCATTGCTCTTCACAGATGGAATCACAAATAAACTTATTGGC
ASCRP001393	hsa_circRNA_101023	hsa_circRNA_101023	circRNA	HG19	ATATACTGTACAAAGGCGAGAAGAAGAACTGGCAACTCCTCCACTA
ASCRP001394	hsa_circRNA_101024	hsa_circRNA_101024	circRNA	HG19	AAGTATGGAAAAGCAGTGTTGCCACAAACTATATGGTGGTCAAGAA
ASCRP001395	hsa_circRNA_101025	hsa_circRNA_101025	circRNA	HG19	ACCATATTAAATCTGGAGAATGGTGTTGAACGCGTGTGTCCTGAGA
ASCRP001396	hsa_circRNA_101026	hsa_circRNA_101026	circRNA	HG19	TCACATGCAGACATTGAAAGGGCTGACTACACAGACTTAGTCTTCT
ASCRP001397	hsa_circRNA_101027	hsa_circRNA_101027	circRNA	HG19	ATTGAAAGGGCTAGAGACATGACCTAACACCCTGATGACCACTCTC
ASCRP001398	hsa_circRNA_101028	hsa_circRNA_101028	circRNA	HG19	ATGTAGATTTCCTGAAAAGTGCTAATGGCAGCATTAGCCGCTGTTG
ASCRP001399	hsa_circRNA_101029	hsa_circRNA_101029	circRNA	HG19	TTTACTCCACTGGGTGGTTACCCTAACAGCTAATGATAAGACAAGT
ASCRP001400	hsa_circRNA_101030	hsa_circRNA_101030	circRNA	HG19	TGTGCTTCCCTAGGTGGTTACCCTAACAGCTAATGATAAGACAAGT
ASCRP001401	hsa_circRNA_101031	hsa_circRNA_101031	circRNA	HG19	GTGCTTCCCTAGACTCTCCTTTCCAATTCCTCGGAAACAGGCACTG
ASCRP001402	hsa_circRNA_101032	hsa_circRNA_101032	circRNA	HG19	AACAAGGATAGAAATATCAGCCTCCAGTGGCAGCAGGTAAAGTGTT
ASCRP001403	hsa_circRNA_101033	hsa_circRNA_101033	circRNA	HG19	AGCACGAGTAGTAGTCTTAAGACGGAAAGAACACCCGGAAATGAAA
ASCRP001404	hsa_circRNA_101034	hsa_circRNA_101034	circRNA	HG19	ATACAAAGAACTTCAGTATCTGGAGTCCATCTTTCACCATCTTCTC
ASCRP001405	hsa_circRNA_101035	hsa_circRNA_101035	circRNA	HG19	GTTGCTAAATGCTCAGTATCTGGAGTCCATCTTTCACCATCTTCTC
ASCRP001406	hsa_circRNA_101036	hsa_circRNA_101036	circRNA	HG19	TTCTTACGAGGTATCTGAGAGCAAGCAGCAATAGAAATTTCCTGCT
ASCRP001407	hsa_circRNA_101037	hsa_circRNA_101037	circRNA	HG19	TCCATGATGAGGTGGCTGGGATCGTTGGCAGAGCGGACGTGTTAGC
ASCRP001408	hsa_circRNA_101038	hsa_circRNA_101038	circRNA	HG19	CCATGATGAGGCTAAACATATTTTTGACTGGTATGAACCCATTCTA
ASCRP001409	hsa_circRNA_101039	hsa_circRNA_101039	circRNA	HG19	ACTTGAGGGAGCCCAATCAATTGAGCAGAGACTGATGAAAATGGAT
ASCRP001410	hsa_circRNA_101040	hsa_circRNA_101040	circRNA	HG19	ACTTGAGGGAGGCTTCCTTTCTGTCTGACCAGCCTGAGCCTTACCT
ASCRP001411	hsa_circRNA_101041	hsa_circRNA_101041	circRNA	HG19	ATGCGGTGAACATGTTTTGTACCAATGGCTAGAAGCAGATCGTCAT
ASCRP001412	hsa_circRNA_101042	hsa_circRNA_101042	circRNA	HG19	CAACAAGCAGGTAGAGCGGGAAAAGGCCATTCTTTTGGCCAACCTA
ASCRP001413	hsa_circRNA_101043	hsa_circRNA_101043	circRNA	HG19	AACTGAAAGAGCTGCTATGCCTTTCTTGCCTCCTTCTATGACAATC
ASCRP001414	hsa_circRNA_101044	hsa_circRNA_101044	circRNA	HG19	CTCAACATAGAAGGACATGAGAGATGGCTTTAGAAGAAAAAGTTTC
ASCRP001415	hsa_circRNA_101045	hsa_circRNA_101045	circRNA	HG19	CCACATGCAGGCCATGATCATAGCTTTCACGTCGGACATGATCCCC
ASCRP001416	hsa_circRNA_101046	hsa_circRNA_101046	circRNA	HG19	ATCTGGACAGGGTACTTCTTGCAAGGGATATGCATTAGCACATACT
ASCRP001417	hsa_circRNA_101049	hsa_circRNA_101049	circRNA	HG19	CAACCAACAGGCTTATTTGCAACAAGTTCAAGATCTGGTCATTTTA
ASCRP001418	hsa_circRNA_101050	hsa_circRNA_101050	circRNA	HG19	TTGTCTTTGCAAACAAACAGGATCAAGTCTTCCATACCAGGGACCA
ASCRP001419	hsa_circRNA_101051	hsa_circRNA_101051	circRNA	HG19	CCTGCCCTGGGACAGCCATGACTCCCACCTGATGCCCTCCCCTGCC
ASCRP001420	hsa_circRNA_101052	hsa_circRNA_101052	circRNA	HG19	CAAGAAAAAGATAAATGCGGTACGTGCAATAGTTCCTAATAAGAGC
ASCRP001421	hsa_circRNA_101053	hsa_circRNA_101053	circRNA	HG19	GATATTAAAGAAATCACAGATGAAGACAACAGCATAGCTGCCATGT
ASCRP001422	hsa_circRNA_101054	hsa_circRNA_101054	circRNA	HG19	GGACCTCAAGTGTTGACCCGAATGATCAGAAAAAGACAGCTTGTTA
ASCRP001423	hsa_circRNA_101055	hsa_circRNA_101055	circRNA	HG19	ATCCATTCTGATTTATTGCCAAACCCTGTGCACTCTGTATTGGCAT
ASCRP001424	hsa_circRNA_101056	hsa_circRNA_101056	circRNA	HG19	GTTTTTCACGCAGGTAGCATCTAAAGGAACTGGTTTAAATCCTAAT
ASCRP001425	hsa_circRNA_101057	hsa_circRNA_101057	circRNA	HG19	GTAGGGGCAGGCTCCCTTTCCCAATGGTAGTTTTGTGAATGGCTTT
ASCRP001426	hsa_circRNA_101058	hsa_circRNA_101058	circRNA	HG19	TAATGAAAAACAGTTGCCATTGCCCCAAATGGAGCCTTACAGTTGG
ASCRP001427	hsa_circRNA_101059	hsa_circRNA_101059	circRNA	HG19	TGAAAAACAGCTGCATCAGGAGATATGCAAACATATCAGATCCGAA
ASCRP001428	hsa_circRNA_101060	hsa_circRNA_101060	circRNA	HG19	TGAGGAGGAGAATCATATTCTAAGAACTCAGCCACTCAGGTATCCA
ASCRP001429	hsa_circRNA_101061	hsa_circRNA_101061	circRNA	HG19	AGTAAAATCGGTACCTGTTTCCCAGGCAACTACTGATCAGGCATTT
ASCRP001430	hsa_circRNA_101062	hsa_circRNA_101062	circRNA	HG19	AAGAGAAACTCCATGCCAAGAAAATGAAGCCACATCCATCCTGAAG
ASCRP001431	hsa_circRNA_101063	hsa_circRNA_101063	circRNA	HG19	AGAAAATGAAGAATCCTAATGTACCTGGCTAGCTGGTGGTGAGTAG
ASCRP001432	hsa_circRNA_101064	hsa_circRNA_101064	circRNA	HG19	TTCACAAGGCTTTTCACAAACTTCTCAGAAATGGTTCACCAAACCA
ASCRP001433	hsa_circRNA_101065	hsa_circRNA_101065	circRNA	HG19	AGGAAATCTGGCTACAACTGAGGTGGAAATTAAGAAGAAAGGCCCT
ASCRP001434	hsa_circRNA_101066	hsa_circRNA_101066	circRNA	HG19	TGGTAGTCATCCTCTCCATTGTGGGTGGTGGTGAATGCCTTGGTGG
ASCRP001435	hsa_circRNA_101067	hsa_circRNA_101067	circRNA	HG19	GAGTTATGAGATACATGGCCCCTGAAGTACTTGATGAAACCATTAA
ASCRP001436	hsa_circRNA_101068	hsa_circRNA_101068	circRNA	HG19	GAGTTATGAGGAGTCCATGAAGAATATCAGCTGCCATATTACGACT
ASCRP001437	hsa_circRNA_101069	hsa_circRNA_101069	circRNA	HG19	TTTGGAGACACAAAAAAGAAGAATAAGAAGGGGAAGACTATCTCCC
ASCRP001438	hsa_circRNA_101070	hsa_circRNA_101070	circRNA	HG19	AGAAGAGGTGATGATAGCTTTGGAGACAATCAGTGCAGTGCGTTTA
ASCRP001439	hsa_circRNA_101071	hsa_circRNA_101071	circRNA	HG19	GCGTGATGATAGAGAGTATCGAGATCGTTATGATTCAGACCGGTAT
ASCRP001440	hsa_circRNA_101072	hsa_circRNA_101072	circRNA	HG19	CAGTCCCCTACAAGAGTATCGAGATCGTTATGATTCAGACCGGTAT
ASCRP001441	hsa_circRNA_101073	hsa_circRNA_101073	circRNA	HG19	TCTCTGCAGGCTCTTCAACCTTTCAGAGAAAAGGCATGACCTGACC
ASCRP001442	hsa_circRNA_101074	hsa_circRNA_101074	circRNA	HG19	TGGAAGCCAAAATGCAGGAAGACTCTGCGAGACAGCCTCAGTGGCT
ASCRP001443	hsa_circRNA_101075	hsa_circRNA_101075	circRNA	HG19	AATCAATGTCAGTTTTTGGCTTTCACCCCCAACCAGTGACCAAAGA
ASCRP001444	hsa_circRNA_101076	hsa_circRNA_101076	circRNA	HG19	TCCAAACGATTCCCCCCCGAAGGGCGTGACCATCCCGTACCGGCCC
ASCRP001445	hsa_circRNA_101077	hsa_circRNA_101077	circRNA	HG19	ACAGGGCTGTGGGCACCTCATTGTGAACATGCTTTCTGCAACGCCT
ASCRP001446	hsa_circRNA_101078	hsa_circRNA_101078	circRNA	HG19	CCATCCACAGGGCATCCGTTTCCGAGGCTTTAGTATCCCTGAATGC
ASCRP001447	hsa_circRNA_101079	hsa_circRNA_101079	circRNA	HG19	TATCAGCCGAACCAAGTACTGGGAGAATGCATCTTGTCTTGTTCTT
ASCRP001448	hsa_circRNA_101080	hsa_circRNA_101080	circRNA	HG19	GGAATGATGGACTCTGGTGGAGCAACGTTCAGGTGGTTCAGGAAAG
ASCRP001449	hsa_circRNA_101081	hsa_circRNA_101081	circRNA	HG19	ATCTTTCACAAAGGCCTTCACAACAAGATTGATGATGACGCCAGTG
ASCRP001450	hsa_circRNA_101082	hsa_circRNA_101082	circRNA	HG19	GCTTTGCAAGCCATATGTGTCATTGGCTCAGCAGATGGCACCACCT
ASCRP001451	hsa_circRNA_101083	hsa_circRNA_101083	circRNA	HG19	TTGGCTTTGCAAGATATGGCAAGATTGTTTCCACTAAGGCCATACT
ASCRP001452	hsa_circRNA_101084	hsa_circRNA_101084	circRNA	HG19	CATGCAGCCTTCAATATGGCAAGATTGTTTCCACTAAGGCCATACT
ASCRP001453	hsa_circRNA_101085	hsa_circRNA_101085	circRNA	HG19	GAGCAGATGATCTTAATTGGCTTAGTGTCGACTTCAATAATTGGAA
ASCRP001454	hsa_circRNA_101086	hsa_circRNA_101086	circRNA	HG19	TGCTGAGCAGCTGAAACTGATGTAAATGTGGTCATGCTTCAGGAAT
ASCRP001455	hsa_circRNA_101087	hsa_circRNA_101087	circRNA	HG19	GGCCAGGATGGCTGATCATTGGCTTCATCAGCAAACAGTACGTTAC
ASCRP001456	hsa_circRNA_101088	hsa_circRNA_101088	circRNA	HG19	TGTGCCAGAGGGTGCCATGTTTGAAGGGTGCCGGAAGTCATACTCA
ASCRP001457	hsa_circRNA_101089	hsa_circRNA_101089	circRNA	HG19	AGCAGACCAAGTTGCCTGTGGCTGGAGAAAGGAATGTGCTCATCAC
ASCRP001458	hsa_circRNA_101090	hsa_circRNA_101090	circRNA	HG19	AGCTATTCAGGTCCCCAGGTGCATCCAATTTTTCAACTTTACCAAA
ASCRP001459	hsa_circRNA_101091	hsa_circRNA_101091	circRNA	HG19	GGTCTTTTTACAAGCAATCGTTCTTTGTTTTCGACTACACTTCACA
ASCRP001460	hsa_circRNA_101092	hsa_circRNA_101092	circRNA	HG19	AGTGAAGATGTGCTGTGATCTTGGCTACCATGCAAGTCTGAACAGA
ASCRP001461	hsa_circRNA_101093	hsa_circRNA_101093	circRNA	HG19	CTTTGTATAGCATCCATGAGTATGTTTTCTGATTTCCTGCAGTCTT
ASCRP001462	hsa_circRNA_101094	hsa_circRNA_101094	circRNA	HG19	CACTACTGAGGACCCTGATGCTCCCATAAGACAGAAAATGCCCCTT
ASCRP001463	hsa_circRNA_101095	hsa_circRNA_101095	circRNA	HG19	CATACATACAGGTTTGATGGATGAGTTTAGCAAATGGCTTTCCAAA
ASCRP001464	hsa_circRNA_101096	hsa_circRNA_101096	circRNA	HG19	GAGAGCAATTAGTGAGACAGGTTCTTTTTTATCTTGGCCAGTATAT
ASCRP001465	hsa_circRNA_101097	hsa_circRNA_101097	circRNA	HG19	AGTGAGACAGGAAAATATATACCATGATCTACAGGAACTTGGTAGT
ASCRP001466	hsa_circRNA_101098	hsa_circRNA_101098	circRNA	HG19	TTAGTGAGACAGAATCATCGGACTCAGGTACATCTGTGAGTGAGAA
ASCRP001467	hsa_circRNA_101099	hsa_circRNA_101099	circRNA	HG19	TCGTTAGAAGGAAGCTGAATATGGTGGGCATGATCAGATAGATTTG
ASCRP001468	hsa_circRNA_101100	hsa_circRNA_101100	circRNA	HG19	ATCGTTAGAAGGGAAATGGATACTGCAAGAACGCCATTGAGTGAAG
ASCRP001469	hsa_circRNA_101101	hsa_circRNA_101101	circRNA	HG19	CTCTTGTCACAGTTCCGATGAAGTTAAATTCCGTCAAGATTTAATG
ASCRP001470	hsa_circRNA_101102	hsa_circRNA_101102	circRNA	HG19	GAGGACCAAAGCTGACTTATCCTTGTATAATGAATTCCGATTGTGG
ASCRP001471	hsa_circRNA_101103	hsa_circRNA_101103	circRNA	HG19	TCTTCTATGTTTCCACATCGGTCAGAAAAAGATAGGGAGACGTGGT
ASCRP001472	hsa_circRNA_101105	hsa_circRNA_101105	circRNA	HG19	AGCAAGATATGCAGTCCAGATTTACACTGACTGGGCCAACCACTAC
ASCRP001473	hsa_circRNA_101106	hsa_circRNA_101106	circRNA	HG19	TCATTTACAGATTTACACTGACTGGGCCAACCACTACCTAGCAAAA
ASCRP001474	hsa_circRNA_101107	hsa_circRNA_101107	circRNA	HG19	TAAGACTGCTAAGCAGTGCCTGGAGGAGATATCTGATTTACACTGA
ASCRP001475	hsa_circRNA_101108	hsa_circRNA_101108	circRNA	HG19	AAAGTCTCAGGACTGATGACATCAACAGTGGATTTACACTGACTGG
ASCRP001476	hsa_circRNA_101109	hsa_circRNA_101109	circRNA	HG19	ATGCAGACAGATTTACACTGACTGGGCCAACCACTACCTAGCAAAA
ASCRP001477	hsa_circRNA_101110	hsa_circRNA_101110	circRNA	HG19	GGCACCATTCATTTACAGATTGAAAATGTTGATGTCTGCCTTAGTT
ASCRP001478	hsa_circRNA_101111	hsa_circRNA_101111	circRNA	HG19	ATGCAGACAGGTGAAGACCCTGAAACAAGAAGAATGAGAACAGTTA
ASCRP001479	hsa_circRNA_101112	hsa_circRNA_101112	circRNA	HG19	TCTTCATGGGAACACAACAGTTTTATATGAGGAGGCGGTTCCTTTG
ASCRP001480	hsa_circRNA_101113	hsa_circRNA_101113	circRNA	HG19	TTACCTACCATTTACAAACCGTGCTATCAAGACTAATCAGGACCTT
ASCRP001481	hsa_circRNA_101114	hsa_circRNA_101114	circRNA	HG19	ACTTCTGGGCATATTTGAGGTGCTGCTGGTGAGTAGCAGCCGGTAC
ASCRP001482	hsa_circRNA_101115	hsa_circRNA_101115	circRNA	HG19	TGGGAAGACATATCAAGCAAAAGTTCAAACAGACCCTCCCTCAGTT
ASCRP001483	hsa_circRNA_101116	hsa_circRNA_101116	circRNA	HG19	TTCTGAAGGAGCAAAGCGTAGAAGGTTTTCCTCCAAACCAGTTGTA
ASCRP001484	hsa_circRNA_101117	hsa_circRNA_101117	circRNA	HG19	CTACACTCAGCGTGTTCCTGCCATCCAGTAGGATCAGCTGTCCTTC
ASCRP001485	hsa_circRNA_101118	hsa_circRNA_101118	circRNA	HG19	GCTTGCAAACGTTATTTTCAAAGCTTTGTCACCACCATACGATACA
ASCRP001486	hsa_circRNA_101119	hsa_circRNA_101119	circRNA	HG19	GGAAGCAGATTAGGATTTTTCAAGCCACATTCAATTGATAGGATGA
ASCRP001487	hsa_circRNA_101120	hsa_circRNA_101120	circRNA	HG19	TTGTTCGGCCAAAGATTCTCAGGATGATGGAGTGAGTGATGGAATA
ASCRP001488	hsa_circRNA_101121	hsa_circRNA_101121	circRNA	HG19	TAACACTCAAGCAAAGAAGAGTTGAGCACAATCAGAAAGCCACAAA
ASCRP001489	hsa_circRNA_101122	hsa_circRNA_101122	circRNA	HG19	TGAGCTGTCAACATCTGGCGAGGCCCCAATGTGAACTGCACAGACA
ASCRP001490	hsa_circRNA_101123	hsa_circRNA_101123	circRNA	HG19	TTTGCTTCAGGTAACTATAACTACCCAATATTGCAGCCATGGAGTC
ASCRP001491	hsa_circRNA_101124	hsa_circRNA_101124	circRNA	HG19	CAATTTTCAGTGATACGGGAACAACACCTCCAGAGAGTGGTATTTT
ASCRP001492	hsa_circRNA_101125	hsa_circRNA_101125	circRNA	HG19	AAGAGAAAAGGAGTTAGCTGTGCCAGTGGTTCATGACGGGGGCGCT
ASCRP001493	hsa_circRNA_101126	hsa_circRNA_101126	circRNA	HG19	TCAGAGGCTCTATGCAGGTTCCACTGTCAAGGTTGAACAAATTGAA
ASCRP001494	hsa_circRNA_101127	hsa_circRNA_101127	circRNA	HG19	AACCATATCTGGAAGGGTGTACTCTGTGTGACCGCGCCTATCCCTC
ASCRP001495	hsa_circRNA_101128	hsa_circRNA_101128	circRNA	HG19	AGATTGCCAGAAAAATATGCAGGAACCAATTGCTCTTCATGAGATG
ASCRP001496	hsa_circRNA_101129	hsa_circRNA_101129	circRNA	HG19	AACAAGAGATTGTTGCTGTATGGCAGATCCCAGAAAATGGACTCAC
ASCRP001497	hsa_circRNA_101130	hsa_circRNA_101130	circRNA	HG19	CACGGTCATGACACGATGAGGCGAGTGGTACGACAGAGCAAGTTTC
ASCRP001498	hsa_circRNA_101131	hsa_circRNA_101131	circRNA	HG19	TCTGCACAAGACACGATGAGGCGAGTGGTACGACAGAGCAAGTTTC
ASCRP001499	hsa_circRNA_101132	hsa_circRNA_101132	circRNA	HG19	ACGGCATGGAGCAAACAGCGGCACAACAAGCTGTGGCGTCAGCAGA
ASCRP001500	hsa_circRNA_101134	hsa_circRNA_101134	circRNA	HG19	CATTGATAGGGTGAAGGTTGTCATCCTGGGACAGGATCCATATCAT
ASCRP001501	hsa_circRNA_101135	hsa_circRNA_101135	circRNA	HG19	GCCATTGATAGGTTTGGAGAACATTTATAAAGAGTTGTCTACAGAC
ASCRP001502	hsa_circRNA_101136	hsa_circRNA_101136	circRNA	HG19	AAACAAAGTCGTGTGCATGGCGTCCTTGGAGGATGAGCTGTGTGGC
ASCRP001503	hsa_circRNA_101137	hsa_circRNA_101137	circRNA	HG19	TCACCGACAGTGAAGGAAGAGATGTCAGGAGAAAGTGTGGTGAGCT
ASCRP001504	hsa_circRNA_101138	hsa_circRNA_101138	circRNA	HG19	TTCTGTGACTGTTCGCGGCACCTCATCACCCTGAAATCCTGCAGGA
ASCRP001505	hsa_circRNA_101139	hsa_circRNA_101139	circRNA	HG19	AAGTTGTCTGGTGAATCTGTCTCTGTCATCAAGCACACTGATCCCG
ASCRP001506	hsa_circRNA_101140	hsa_circRNA_101140	circRNA	HG19	AAGTTGTCTGACCAATCTGACCTTCGTTGGCTGCGTGGGCATGCTG
ASCRP001507	hsa_circRNA_101141	hsa_circRNA_101141	circRNA	HG19	CTTAGATTGTTATGAAGTGAGTTATTCTCCCCACCTCAGAAGTACC
ASCRP001508	hsa_circRNA_101142	hsa_circRNA_101142	circRNA	HG19	CCGTGGGTGGTTTCTGGTGAGTTATTCTCCCCACCTCAGAAGTACC
ASCRP001509	hsa_circRNA_101143	hsa_circRNA_101143	circRNA	HG19	GTACCATCTGATAAACATGATGCTGGCAAACCTGTACAAGAAGGCT
ASCRP001510	hsa_circRNA_101144	hsa_circRNA_101144	circRNA	HG19	CCTTGATGCCATTCTAGTGAGTTATTCTCCCCACCTCAGAAGTACC
ASCRP001511	hsa_circRNA_101145	hsa_circRNA_101145	circRNA	HG19	AAGACAAAGAACTCCCAAATGAGTTATTCTCCCCACCTCAGAAGTA
ASCRP001512	hsa_circRNA_101146	hsa_circRNA_101146	circRNA	HG19	TATAGAGCAGGCAAGTTAGGAAATCAACATTGAATCCCAATGCAAA
ASCRP001513	hsa_circRNA_101147	hsa_circRNA_101147	circRNA	HG19	TATAGAGCAGTTCCAAGATTATCCCCTAAAACTCATAGACCCAGGT
ASCRP001514	hsa_circRNA_101151	hsa_circRNA_101151	circRNA	HG19	ACAGTTAGAGAATCTTTGGATTTGTTTAATATGCGGCCACATAGGA
ASCRP001515	hsa_circRNA_101152	hsa_circRNA_101152	circRNA	HG19	AAGTTTCGTGCACAGCCGGGGAAATGTCTGATGAGGAGATAAAAAA
ASCRP001516	hsa_circRNA_101153	hsa_circRNA_101153	circRNA	HG19	GTGCTGAGAGGCTCGACAACCTGGTGTTTCATCCAGAAGAGCCAGA
ASCRP001517	hsa_circRNA_101154	hsa_circRNA_101154	circRNA	HG19	TTGTGAGGAAAGCTGTGACTTGTGGTCCCTAGGGGTGATTATCTAT
ASCRP001518	hsa_circRNA_101155	hsa_circRNA_101155	circRNA	HG19	TTTGCTGCTGGGGCCCAGATATTCTACATTTCCTCATTTCTCTACA
ASCRP001519	hsa_circRNA_101156	hsa_circRNA_101156	circRNA	HG19	GGAGATGCACCGACATTATCTTGACAATGGTAATAATAAAATGGCA
ASCRP001520	hsa_circRNA_101157	hsa_circRNA_101157	circRNA	HG19	TGAACTTGTGATTTTAACCTTTGAGACCAAGAACCCGTCGGAATTA
ASCRP001521	hsa_circRNA_101158	hsa_circRNA_101158	circRNA	HG19	AAAGAAGTGGAGAGAGGAAAGTTGATCATACCAGGGTTGTCCTACA
ASCRP001522	hsa_circRNA_101159	hsa_circRNA_101159	circRNA	HG19	ATGATCATCTTTGCCATCCTCGGTCCACGCCACCCTGGAGCTGTTT
ASCRP001523	hsa_circRNA_101160	hsa_circRNA_101160	circRNA	HG19	TCGGGGACCTAGATCCTCTCAGACTCCGAGGAGGACCGGGTATCTT
ASCRP001524	hsa_circRNA_101161	hsa_circRNA_101161	circRNA	HG19	AGGACAAAGCCAACAGTGCCAGGTCCCCTGTCTGAGCTCCACTACC
ASCRP001525	hsa_circRNA_101162	hsa_circRNA_101162	circRNA	HG19	ACAGAATGTCAAGAATGCAAAGAGCAGAACCTTGCGCGGGCACAGG
ASCRP001526	hsa_circRNA_101163	hsa_circRNA_101163	circRNA	HG19	TGTAATACATCATGAACTGCAGGGCTGAACTCACGGGAATCAAATG
ASCRP001527	hsa_circRNA_101164	hsa_circRNA_101164	circRNA	HG19	AGCCTCTGATTCTCCTGTGCCAGTCCTTCGACATCTGTGGACGTGT
ASCRP001528	hsa_circRNA_101165	hsa_circRNA_101165	circRNA	HG19	TCATTGCGGGAATGAAATGAATGATGTGCCTTTCTTTGATATCCAA
ASCRP001529	hsa_circRNA_101166	hsa_circRNA_101166	circRNA	HG19	GCAGCTTATGAGGATGAATGAAATGAATGATGTGCCTTTCTTTGAT
ASCRP001530	hsa_circRNA_101167	hsa_circRNA_101167	circRNA	HG19	AAGGAAGCAAGATATACATCAGGGGATGTGAGAGTGTGGGACACCC
ASCRP001531	hsa_circRNA_101168	hsa_circRNA_101168	circRNA	HG19	AGGAAGCAAGGGTTTCTTAATATTTGGGATTTAAGGACCGGAAAGT
ASCRP001532	hsa_circRNA_101169	hsa_circRNA_101169	circRNA	HG19	ATACACTTGTTTGTGCATAGAGGGTTGAAAAATACCGGCCACAGAC
ASCRP001533	hsa_circRNA_101170	hsa_circRNA_101170	circRNA	HG19	GGTCACTCCAGTAAACAGATTCAAGTGTTATCGGGCCACCTGCAGT
ASCRP001534	hsa_circRNA_101171	hsa_circRNA_101171	circRNA	HG19	CAGGTGGCCAGATTGGAGGCTGTTGTCATTGGAGAAGTTCATGAGA
ASCRP001535	hsa_circRNA_101172	hsa_circRNA_101172	circRNA	HG19	TATCATAGAAAAGGAGGTTACACGACAGATCCATGAGCATGAGCAG
ASCRP001536	hsa_circRNA_101173	hsa_circRNA_101173	circRNA	HG19	TCACCTCCACGTGTGGGCAAGAGCAGTTTACTGTTGCGTTTTGCAG
ASCRP001537	hsa_circRNA_101174	hsa_circRNA_101174	circRNA	HG19	GGCCAATAAGACTGCTGCCTCATATCCGGGGGAATGTGGGCTTTGT
ASCRP001538	hsa_circRNA_101175	hsa_circRNA_101175	circRNA	HG19	AATGTAGACCATCCCATTCATCTAGGAGCGCATTTGTAGCCATGAA
ASCRP001539	hsa_circRNA_101176	hsa_circRNA_101176	circRNA	HG19	GGAGCTCAAGCGCATTTGTAGCCATGAAGTGCCATCTTGCCCAATA
ASCRP001540	hsa_circRNA_101177	hsa_circRNA_101177	circRNA	HG19	AGATTGCTGGCTACTCCATGTCTGAGACTCGGGAAGAGGCTCTGTC
ASCRP001541	hsa_circRNA_101178	hsa_circRNA_101178	circRNA	HG19	CTTTGCCCAGGATGTTCGACAGCGTCACAGATATCTCTCTCACTTG
ASCRP001542	hsa_circRNA_101179	hsa_circRNA_101179	circRNA	HG19	CTTTGCCCAGACCCAGAAGTCCACATTCCCCTCGAGAATCTACAGC
ASCRP001543	hsa_circRNA_101180	hsa_circRNA_101180	circRNA	HG19	TCACGATGGCCTATTTAAAGGCATCCAAACAATTGACTCTACCCAG
ASCRP001544	hsa_circRNA_101181	hsa_circRNA_101181	circRNA	HG19	ATTGGCTTCTCATGGATGGCATCCAAACAATTGACTCTACCCAGGC
ASCRP001545	hsa_circRNA_101182	hsa_circRNA_101182	circRNA	HG19	CTCATGGATGGTCCCTTAATATGGACTTTGAAAATCAAGATAAGGA
ASCRP001546	hsa_circRNA_101183	hsa_circRNA_101183	circRNA	HG19	CTCATGGATGGGCCTATTCCCTGGTGGATTCCAGTCAAGTGTCTAC
ASCRP001547	hsa_circRNA_101184	hsa_circRNA_101184	circRNA	HG19	CACAGCAACGGAGGAAAACTCCCTCTTCGTCATGACCAACGTGATC
ASCRP001548	hsa_circRNA_101185	hsa_circRNA_101185	circRNA	HG19	ACTTGGCTTTTGCGCAGTGTCCTACTGTCCGTGGCAGAGCTGTACT
ASCRP001549	hsa_circRNA_101186	hsa_circRNA_101186	circRNA	HG19	AAACATCCAGATCTGGAGTGCCGGCACAGGCGGGTGCCACGTCTAT
ASCRP001550	hsa_circRNA_101187	hsa_circRNA_101187	circRNA	HG19	GATTTGTCCTTCACTACAGGAGACGCACAGGATCTACAAGCAGAAG
ASCRP001551	hsa_circRNA_101188	hsa_circRNA_101188	circRNA	HG19	TCATCAGCAACGGCTCAAGGAGACGCACAGGATCTACAAGCAGAAG
ASCRP001552	hsa_circRNA_101189	hsa_circRNA_101189	circRNA	HG19	AGAGTACGGTGTTCAGTATTCCTGTGCACACAATATTTGACAGCTG
ASCRP001553	hsa_circRNA_101190	hsa_circRNA_101190	circRNA	HG19	ATATATTATGCATGGTATTCCTGTGCACACAATATTTGACAGCTGC
ASCRP001554	hsa_circRNA_101191	hsa_circRNA_101191	circRNA	HG19	AAGTAGCAAGGTGGCTACAGTTTCAGAAAAGTCACGTATAATGGAA
ASCRP001555	hsa_circRNA_101192	hsa_circRNA_101192	circRNA	HG19	CAGAGTATTGATTTAATCCAGAGACTGACTTCACTATAGAACCCAC
ASCRP001556	hsa_circRNA_101193	hsa_circRNA_101193	circRNA	HG19	CTCGATTCAGGAATGGAGGATCTTTGGTTCCATACCAATGCAGGCA
ASCRP001557	hsa_circRNA_101194	hsa_circRNA_101194	circRNA	HG19	TCAAATGAAGATACTGAAGTGGATGTAGTTGGCCTTTGTCAAGAAG
ASCRP001558	hsa_circRNA_101195	hsa_circRNA_101195	circRNA	HG19	CCAAAACCAGGGATACCATATACCTTTTAGAAGGAGTTTGCAAAAA
ASCRP001559	hsa_circRNA_101196	hsa_circRNA_101196	circRNA	HG19	GGAGCCTGAGGCATGTCAGAGCGGGAGCGACAGGTGATGAAGAAGC
ASCRP001560	hsa_circRNA_101197	hsa_circRNA_101197	circRNA	HG19	ATTAACCAAAAATGGGATTTTAGTGTGCACTGATGTGATGGCCCGG
ASCRP001561	hsa_circRNA_101198	hsa_circRNA_101198	circRNA	HG19	AAGGATATTGTTCACTTTATCCAAATGCATAGATGCCGTGATGGTG
ASCRP001562	hsa_circRNA_101199	hsa_circRNA_101199	circRNA	HG19	TATCATGGTGCTGTAGAACGTGACTGTCATTCCTAACCAGGTGTAT
ASCRP001563	hsa_circRNA_101200	hsa_circRNA_101200	circRNA	HG19	CAAGAGCCAGGAGCAGAAGTTCTGCCAGCGCTATGACCAGCTCATG
ASCRP001564	hsa_circRNA_101201	hsa_circRNA_101201	circRNA	HG19	TCATCTGCCAAATCCGGAGCCAAGTGCCCCCTTGTTTCTCTCCCAT
ASCRP001565	hsa_circRNA_101202	hsa_circRNA_101202	circRNA	HG19	TGCAGGTTCAGTTGACTTCTGGCATTCCGATCAGTGCAACATGATC
ASCRP001566	hsa_circRNA_101203	hsa_circRNA_101203	circRNA	HG19	AATTCAGAACGTCAGCACCTGCAGGTTCAAACGTGCGCATCGACCC
ASCRP001567	hsa_circRNA_101204	hsa_circRNA_101204	circRNA	HG19	ACAAGTGGAACGGGCTGAGCAAGAACGTGCGCATCGACCCCAGTAG
ASCRP001568	hsa_circRNA_101205	hsa_circRNA_101205	circRNA	HG19	TTCCGCTGGGGGTGTGCTGGACCGGTTTTCTCAAATTCAGCCAAAG
ASCRP001569	hsa_circRNA_101206	hsa_circRNA_101206	circRNA	HG19	ACAGGATAGGGGCACCCTCATCCAGCATCTGAAGGAGCACCTGCTG
ASCRP001570	hsa_circRNA_101207	hsa_circRNA_101207	circRNA	HG19	TCATGTGCTCGGCCTTTGCTGCAGGTTAAAGATCGAGGTCCGGAAG
ASCRP001571	hsa_circRNA_101208	hsa_circRNA_101208	circRNA	HG19	GAGCGCCAGAGTAATGGGTTAAAGATCGAGGTCCGGAAGCCACTAG
ASCRP001572	hsa_circRNA_101209	hsa_circRNA_101209	circRNA	HG19	GGGTCCTGAACCGCATGCTAAGGGTAAGGTCTATGTCCAGAGTCAA
ASCRP001573	hsa_circRNA_101210	hsa_circRNA_101210	circRNA	HG19	ATTGTGGGTCCTGAAGAATTGCAACAACACCAAACGCCGCTTTTAA
ASCRP001574	hsa_circRNA_101211	hsa_circRNA_101211	circRNA	HG19	GGGTCCTGAAAGATTAACCAAAGTGCTGATAATTTGCACATATTTC
ASCRP001575	hsa_circRNA_101212	hsa_circRNA_101212	circRNA	HG19	TTTTCCAATCCTCAGGTCGATCCAGTGTTTACAAGGGAAGTGAAAG
ASCRP001576	hsa_circRNA_101213	hsa_circRNA_101213	circRNA	HG19	AAGTATGTAGCTTGTATTGGTTGGTGATGGTGGTACTGGAAAAACG
ASCRP001577	hsa_circRNA_101214	hsa_circRNA_101214	circRNA	HG19	CCCACACCAAGAAAGCATGCTTTATTGTCTTCAACGCTGCCAAGCC
ASCRP001578	hsa_circRNA_101215	hsa_circRNA_101215	circRNA	HG19	TGACCAACCGCCTGCAGAATCCTGCCGCCTTTGACTTCCTGCTGCA
ASCRP001579	hsa_circRNA_101216	hsa_circRNA_101216	circRNA	HG19	ACCACGTCTGGCAGAAGATTTTCGCAAGCTCTGGAAAACTCCACCT
ASCRP001580	hsa_circRNA_101217	hsa_circRNA_101217	circRNA	HG19	CGACAAGATGGTGAAATGACAATGGATGCTCTGTTGGCTCGATTGA
ASCRP001581	hsa_circRNA_101218	hsa_circRNA_101218	circRNA	HG19	GGCGAGTCAGGTATCATGATATTAGCTGGTTTGACATCAAGTCATT
ASCRP001582	hsa_circRNA_101219	hsa_circRNA_101219	circRNA	HG19	ATTCCTGCTTCCGAGTTGCCAGGTGCGGTCTGCCTGCAGCCTTTCT
ASCRP001583	hsa_circRNA_101220	hsa_circRNA_101220	circRNA	HG19	CCTCAGCAGTCCAGCCATACGTCGTGTGCCGGCAGTGTCCTGAGTA
ASCRP001584	hsa_circRNA_101221	hsa_circRNA_101221	circRNA	HG19	ACCTGTCCAAGGACCTTTGTCATTCATGGATGTGTTTGTGGATTTT
ASCRP001585	hsa_circRNA_101222	hsa_circRNA_101222	circRNA	HG19	CGAAAGAAAGTCCACCCACAAATGAATTATCAGGAGTGAACCCAGA
ASCRP001586	hsa_circRNA_101223	hsa_circRNA_101223	circRNA	HG19	TTCAGCTTCCTGTTTTTCTGGATTCCAGTGGAATGACACTGGTGAT
ASCRP001587	hsa_circRNA_101224	hsa_circRNA_101224	circRNA	HG19	CATGGAAAATGCCTGTATCCGGTGTCCGAGGCGAACTCAGTAAGAT
ASCRP001588	hsa_circRNA_101225	hsa_circRNA_101225	circRNA	HG19	AATACAGGAGGCTGCAAGGTGTGACTGTTGTAAATCTCAAGGAACT
ASCRP001589	hsa_circRNA_101226	hsa_circRNA_101226	circRNA	HG19	ATATTCCTGTTCCTACTACAGTTCCTGTTCCTGGTTCAGCACCACC
ASCRP001590	hsa_circRNA_101227	hsa_circRNA_101227	circRNA	HG19	TTTGCCTTGGAATACAGGAGGGTTCAGCACCACCCCCTTCTCCAAC
ASCRP001591	hsa_circRNA_101228	hsa_circRNA_101228	circRNA	HG19	GCTAGTGGAGGAATGTGTTCCAGAAGATCTAGAACTGAAGAAGAAG
ASCRP001592	hsa_circRNA_101229	hsa_circRNA_101229	circRNA	HG19	CTGTGCACAGAATCGCATGTGTGAGTGCCCCTAGTGTTTACCAGAA
ASCRP001593	hsa_circRNA_101230	hsa_circRNA_101230	circRNA	HG19	CTGTGCACAGCAACTGAGCCAGTTTTGGTATAGTCAGGAAACTGCT
ASCRP001594	hsa_circRNA_101231	hsa_circRNA_101231	circRNA	HG19	ATAATAAAAGTACACGAGCAAGAAGCCATTAACTCTGACCCAGAGT
ASCRP001595	hsa_circRNA_101232	hsa_circRNA_101232	circRNA	HG19	ACCACATCAGCTTCAAAAATTACTATTTTTGGAAATGAAGAAAATG
ASCRP001596	hsa_circRNA_101233	hsa_circRNA_101233	circRNA	HG19	CCTTACGAACCGCACTAACTCTCCAACAATAAATACATTTGATAAG
ASCRP001597	hsa_circRNA_101234	hsa_circRNA_101234	circRNA	HG19	GAAGGAGGAGCCCGTGGCCACCCAGGAGCCCGATGTGCAAGGCAGG
ASCRP001598	hsa_circRNA_101235	hsa_circRNA_101235	circRNA	HG19	GAATCATAGACACTGTAGCCCAGTACAAGTATCAAGTACTCACACC
ASCRP001599	hsa_circRNA_101236	hsa_circRNA_101236	circRNA	HG19	GGTGTTGCACAGAGATTTGGAAGGATGATAAAGACTATGCTTTAAA
ASCRP001600	hsa_circRNA_101237	hsa_circRNA_101237	circRNA	HG19	TTATCATGACCTCAGACTATCAGCTTCAGAAGCTGCTTACCATGGA
ASCRP001601	hsa_circRNA_101238	hsa_circRNA_101238	circRNA	HG19	TCTCTCAGAGACGAAAGTTCCAGGAATGGATGGAGGTGCTTTAACT
ASCRP001602	hsa_circRNA_101239	hsa_circRNA_101239	circRNA	HG19	CAGAAAACAATTTACAGTTCCAGGAATGGATGGAGGTGCTTTAACT
ASCRP001603	hsa_circRNA_101240	hsa_circRNA_101240	circRNA	HG19	ATGGGAAGCCCTGCTACTGCTGGATTAGCGCCAGCCAAGGAAGTAT
ASCRP001604	hsa_circRNA_101241	hsa_circRNA_101241	circRNA	HG19	ATGGCTCAAATTGATCAAGCAGATATGCCAGGAATGTCGTTGTCTG
ASCRP001605	hsa_circRNA_101242	hsa_circRNA_101242	circRNA	HG19	TAGCAAAATTGGGAACAATCAATGAGAGGCCGGAGAATGTCGTTGT
ASCRP001606	hsa_circRNA_101243	hsa_circRNA_101243	circRNA	HG19	GATATGCCAGGTGTTTCCAAACTATCATATTTATCCTCCAACTGCA
ASCRP001607	hsa_circRNA_101244	hsa_circRNA_101244	circRNA	HG19	TAACTGGCAAAACAAGCAGTTCCTACAGAGGTTGACAGCTACCATA
ASCRP001608	hsa_circRNA_101245	hsa_circRNA_101245	circRNA	HG19	GGAGACAGAGAATTCTGCTTGGTCAGAATCGTGATGGCATTGTGTT
ASCRP001609	hsa_circRNA_101246	hsa_circRNA_101246	circRNA	HG19	GAATGATCGGAGCCTTGCTTCCTGTTTTACATCACAAATCTAAAAA
ASCRP001610	hsa_circRNA_101247	hsa_circRNA_101247	circRNA	HG19	CATTAGCTATCAACAGCCTTGCTTCCTGTTTTACATCACAAATCTA
ASCRP001611	hsa_circRNA_101248	hsa_circRNA_101248	circRNA	HG19	CAACTGTCTGCTGGTTGGTGGAGAATTTGACTTGGAGATGAACTTT
ASCRP001612	hsa_circRNA_101249	hsa_circRNA_101249	circRNA	HG19	CAACTGTCTGGCAATTGCCTTGCCTCCTATTGCAAAGTGGCCTTAT
ASCRP001613	hsa_circRNA_101250	hsa_circRNA_101250	circRNA	HG19	ATGGACCCAGTACTGTAAGATTGATGTTAAAGGCATGGTGTTCACC
ASCRP001614	hsa_circRNA_101251	hsa_circRNA_101251	circRNA	HG19	CCACAGTGAAGTTGAACTCCCACCACCTGATCTTGGACCAAGTTCT
ASCRP001615	hsa_circRNA_101252	hsa_circRNA_101252	circRNA	HG19	TAGTGAGCAGAATTCAATTCGTCATAATCTGTCCCTACACAGCAAG
ASCRP001616	hsa_circRNA_101253	hsa_circRNA_101253	circRNA	HG19	CAAAGCTGAGGGATATGTGGTGCCTGTCATAAGCTCCAGAGAGCTG
ASCRP001617	hsa_circRNA_101254	hsa_circRNA_101254	circRNA	HG19	AGAGTATTAGGAAGAAAAACTAAACCACCACGACCAGATTCCCCAG
ASCRP001618	hsa_circRNA_101255	hsa_circRNA_101255	circRNA	HG19	CCTACCTCTGGTATCCAATTGCTCCAGCACCAACTGGTGAAAAGAC
ASCRP001619	hsa_circRNA_101257	hsa_circRNA_101257	circRNA	HG19	TATACACCAGCAGATTATGGTACTCACAGTTCTTTCCTGATCTTCC
ASCRP001620	hsa_circRNA_101258	hsa_circRNA_101258	circRNA	HG19	GTTACTAAAGCCTGCCTTTCCAGATCCATTTTTCCTATCCATCCCT
ASCRP001621	hsa_circRNA_101259	hsa_circRNA_101259	circRNA	HG19	GCCTTTCCAGGATATGACAGCGCGTGATCTGCTACAGCAGAGATAC
ASCRP001622	hsa_circRNA_101260	hsa_circRNA_101260	circRNA	HG19	GCTCTATCAGCGCTTTGAACTTCAAGATTCAGGAAGCTCTCTACTT
ASCRP001623	hsa_circRNA_101261	hsa_circRNA_101261	circRNA	HG19	TAAGACAATGTGTGTAAATTCAAGGCTCACAAAAGATGTGCAGTGA
ASCRP001624	hsa_circRNA_101262	hsa_circRNA_101262	circRNA	HG19	AGTACCAGAGTGTTTCTAAGACCTCAGAGAAATTTGGAATCTATAG
ASCRP001625	hsa_circRNA_101263	hsa_circRNA_101263	circRNA	HG19	AAAGTCCTTCTCAAGATTCGGATTATCGAGATTGCAGCCTGTCACT
ASCRP001626	hsa_circRNA_101264	hsa_circRNA_101264	circRNA	HG19	ATCCTCCTACAGGTGAGCTTTCCGTTGAAGAGGCGCAGGACCCTTT
ASCRP001627	hsa_circRNA_101266	hsa_circRNA_101266	circRNA	HG19	AGAAATACAGTTCTTGGAGAAGCTGAATATCTTCTCTTGAGAGAGC
ASCRP001628	hsa_circRNA_101267	hsa_circRNA_101267	circRNA	HG19	AATTACCTCTCAGGCCTTTGAAGACCTCAGCAAACTAATGATCAAG
ASCRP001629	hsa_circRNA_101268	hsa_circRNA_101268	circRNA	HG19	CACATTCATGTCTCTGTAGAAACGCTGGAAAAGAATTTGAGGCAGA
ASCRP001630	hsa_circRNA_101269	hsa_circRNA_101269	circRNA	HG19	TGTCAAAAATAAGGTATCTTTCAGATGAAGGCATTGAAGCTTGCAC
ASCRP001631	hsa_circRNA_101270	hsa_circRNA_101270	circRNA	HG19	GGAGTTACAGAGAGTATCTTTCAGATGAAGGCATTGAAGCTTGCAC
ASCRP001632	hsa_circRNA_101271	hsa_circRNA_101271	circRNA	HG19	TTCCGGAAAAGCCTCCATTTGCTGTTTGGGAAACTCTCTACGCTAT
ASCRP001633	hsa_circRNA_101272	hsa_circRNA_101272	circRNA	HG19	CATGGCAAAGTCTCCAAACGTCCACAACTATCCCGATATGGAAGCC
ASCRP001634	hsa_circRNA_101273	hsa_circRNA_101273	circRNA	HG19	AACAGTGCAGGTTGATGAGGTAATGCTGACTCTGAAACAGGCCTTC
ASCRP001635	hsa_circRNA_101274	hsa_circRNA_101274	circRNA	HG19	AACAGTGCAGGTTCCTGATGTTATTAGCAGCATAAGGCAATTATCT
ASCRP001636	hsa_circRNA_101275	hsa_circRNA_101275	circRNA	HG19	AGGCCCTTCTGTCTCTACCCACCAAGAGCCAAGCTGGTGATACAGA
ASCRP001637	hsa_circRNA_101276	hsa_circRNA_101276	circRNA	HG19	TCGAGTCACTGTCAAGCAGTAACAGAGAAGAATTTTGAAACAAAAG
ASCRP001638	hsa_circRNA_101277	hsa_circRNA_101277	circRNA	HG19	CGAGTCACTGTCAATTTGATTAATAAGCTTAAACCTGGCGTCATTA
ASCRP001639	hsa_circRNA_101278	hsa_circRNA_101278	circRNA	HG19	TTGGAAGTTTTTCTGATCTGTGGTTGTGGTTCCGGAGAATCTGGTT
ASCRP001640	hsa_circRNA_101279	hsa_circRNA_101279	circRNA	HG19	TGTCAACTCCAGGCCCCCTTGTATTTGCTGGTCCTATTTTTATGAA
ASCRP001641	hsa_circRNA_101280	hsa_circRNA_101280	circRNA	HG19	CAATCTTGTAGTTATACATTGGCTCTTCAAAGACGTTCACCTCATC
ASCRP001642	hsa_circRNA_101281	hsa_circRNA_101281	circRNA	HG19	GCATTTTTCACTTCTTAATGAAGAGGATAACTCAGAATCATCGGCT
ASCRP001643	hsa_circRNA_101282	hsa_circRNA_101282	circRNA	HG19	AAACAGCAAAACAGACATTGCTACAAGTGGTTGGTGTGGTCTCTGT
ASCRP001644	hsa_circRNA_101283	hsa_circRNA_101283	circRNA	HG19	ATAGAAATCCAATAGGCATCAGAGACCCCAACTCTACAAGGCCTTT
ASCRP001645	hsa_circRNA_101285	hsa_circRNA_101285	circRNA	HG19	AAGAATCCAGGCACTTCGTCTTAGTAACATGGCCATGGGGAAGACA
ASCRP001646	hsa_circRNA_101286	hsa_circRNA_101286	circRNA	HG19	CTTGATGAAGCAGAAGATGATTTTAAAAAAGTGATGGTGACCCTGA
ASCRP001647	hsa_circRNA_101287	hsa_circRNA_101287	circRNA	HG19	CAAGATACAAGATCTCCCCAATAATATGATTTACCAAGTCGCCATT
ASCRP001648	hsa_circRNA_101288	hsa_circRNA_101288	circRNA	HG19	TGAAGTTCCAATATTCTCTAAGCCGCTTTCATCATGGGAGAAATAG
ASCRP001649	hsa_circRNA_101289	hsa_circRNA_101289	circRNA	HG19	TTGCCTTCTGGATTACAAGGCGCCTCTGTCGAAGAGCCTTCTGCTG
ASCRP001650	hsa_circRNA_101290	hsa_circRNA_101290	circRNA	HG19	AAGTGGACTTCCTGGCACCTGTGTTTGCTCTGTTTGTACCATTTTA
ASCRP001651	hsa_circRNA_101291	hsa_circRNA_101291	circRNA	HG19	ATACTTCTTTGCTATTTCCACCTATGTGCAGAGGCCATTGAACACC
ASCRP001652	hsa_circRNA_101292	hsa_circRNA_101292	circRNA	HG19	AACTATGTTATTCGAGGTTGAGCATCCTGTCACAGAATGCATTACT
ASCRP001653	hsa_circRNA_101293	hsa_circRNA_101293	circRNA	HG19	GTTTCTTGGTACAGTGGTTGAGCATCCTGTCACAGAATGCATTACT
ASCRP001654	hsa_circRNA_101294	hsa_circRNA_101294	circRNA	HG19	GAAAATTCAAGGTGTTACACATAATATTGCATTACTTCGAGAGGTG
ASCRP001655	hsa_circRNA_101295	hsa_circRNA_101295	circRNA	HG19	TTCTTGGTACAGTGGTGGAAGTTGATGGGTCGAAACTAAATGTGAC
ASCRP001656	hsa_circRNA_101296	hsa_circRNA_101296	circRNA	HG19	CTACCCATCAATCCCCAGCTCAAGGGTATAGTGACCAGGTTATATT
ASCRP001657	hsa_circRNA_101297	hsa_circRNA_101297	circRNA	HG19	GACAAAGAAGGTTGCTTTCAGCTATGTAACGTTTTTCGATCCCATG
ASCRP001658	hsa_circRNA_101298	hsa_circRNA_101298	circRNA	HG19	TCTCAAAGTGTTTTAGAAAGAGCGTTTTCGCTACGTAAAGCACATT
ASCRP001659	hsa_circRNA_101299	hsa_circRNA_101299	circRNA	HG19	TGACTCCAGGTTTTTTGTAGCATCAGATCCAACAGTTAAAACAGAT
ASCRP001660	hsa_circRNA_101300	hsa_circRNA_101300	circRNA	HG19	GAAACATGCCAGTTTTTTGTAGCATCAGATCCAACAGTTAAAACAG
ASCRP001661	hsa_circRNA_101301	hsa_circRNA_101301	circRNA	HG19	AAAGCTGCGATTGATTATTGATACACCCACAAGTCCAGTGACAAGC
ASCRP001662	hsa_circRNA_101303	hsa_circRNA_101303	circRNA	HG19	AGCTCCAAAGAACATGACCTTTGACCTGCCATCAGATGCCACAGTG
ASCRP001663	hsa_circRNA_101304	hsa_circRNA_101304	circRNA	HG19	AAAGGTTTAGCATAAGCTTAAATCGTCTCAGAAGGACAAGGTCCGC
ASCRP001664	hsa_circRNA_101305	hsa_circRNA_101305	circRNA	HG19	CTCGGGGTGACAAAGAAGCTGAAAATGTGTGTCTGACATGCAAGCT
ASCRP001665	hsa_circRNA_101306	hsa_circRNA_101306	circRNA	HG19	CGCCAGTGCATCTTCTAGCTGAAAATGTGTGTCTGACATGCAAGCT
ASCRP001666	hsa_circRNA_101307	hsa_circRNA_101307	circRNA	HG19	GCGCCAGTGCATCTTCTAGGTGTGGAAGATTTCCTTACAAGGGCCG
ASCRP001667	hsa_circRNA_101308	hsa_circRNA_101308	circRNA	HG19	GTTTTCTTCGCCTCCATAGGTGTGGAAGATTTCCTTACAAGGGCCG
ASCRP001668	hsa_circRNA_101309	hsa_circRNA_101309	circRNA	HG19	GCCTCCATAGCATTGTCGTGGAAGTTCTCCGAATCCTGGTTTTGAT
ASCRP001669	hsa_circRNA_101310	hsa_circRNA_101310	circRNA	HG19	CCAGCAAGTGGCCGGTCTAATTGAAGCCAACGGAGAACTCAAGGTC
ASCRP001670	hsa_circRNA_101311	hsa_circRNA_101311	circRNA	HG19	TGACTCGGAAGTGCAGGTGAAGCCAAAAACCTTCCCTCTTACCCGG
ASCRP001671	hsa_circRNA_101312	hsa_circRNA_101312	circRNA	HG19	ACAAGGCCAGAAGTCGGTGATCCACAGTCGGCAGTTTCCATTCAGA
ASCRP001672	hsa_circRNA_101313	hsa_circRNA_101313	circRNA	HG19	GGCACGGCAGTGTCCCCATGAACTCCCTTGTCCCCAGTTGACCAAC
ASCRP001673	hsa_circRNA_101314	hsa_circRNA_101314	circRNA	HG19	ATTATGATAGTTTTCGGCTTTGTGAGAAACCTTACCATCAAACACG
ASCRP001674	hsa_circRNA_101315	hsa_circRNA_101315	circRNA	HG19	TCACAGGCAGGTCAGTCAGGAGATCCTAGAGCTATTAAATACTACA
ASCRP001675	hsa_circRNA_101316	hsa_circRNA_101316	circRNA	HG19	AACAGTCCACTAAGGAACAACAGAGCAAGAAGATCTACGGAATCCA
ASCRP001676	hsa_circRNA_101317	hsa_circRNA_101317	circRNA	HG19	CACTTGCCACTGGGATGAGCAACAAAGGAAAGAAGTTAAAAAGGAT
ASCRP001677	hsa_circRNA_101318	hsa_circRNA_101318	circRNA	HG19	TCCACTTGCCACTGGATCTGACAGGATGGCATCTGATGACTTTGAC
ASCRP001678	hsa_circRNA_101319	hsa_circRNA_101319	circRNA	HG19	CGGGGAGACAAGCAAATCTGACAGGATGGCATCTGATGACTTTGAC
ASCRP001679	hsa_circRNA_101320	hsa_circRNA_101320	circRNA	HG19	ATCTTCCGGCTCCTCAAGTTCTGGATGCGGGTACCCTTGGTGGCAC
ASCRP001680	hsa_circRNA_101321	hsa_circRNA_101321	circRNA	HG19	GCTCCTCAAGGCCATGTTACAGGAGCTGAATTTTGGTGCATATTTG
ASCRP001681	hsa_circRNA_101322	hsa_circRNA_101322	circRNA	HG19	GTCTGATTAGTGTGCAGCAAACAACTTCCTCCTTGTAACCTGAGTA
ASCRP001682	hsa_circRNA_101323	hsa_circRNA_101323	circRNA	HG19	TAAGAGAGGCCCTGTTCCGCCATGGAGTCATAGTTGCAGCTGACTC
ASCRP001683	hsa_circRNA_101324	hsa_circRNA_101324	circRNA	HG19	ATCCCAAAGGGAGCTGGAAGCTATCAAAGCTCGAGTCAGGGAGATG
ASCRP001684	hsa_circRNA_101325	hsa_circRNA_101325	circRNA	HG19	GCGTCTACAGGTGATCCCAAAACGAACCAACAGACCAGGCATCAGC
ASCRP001685	hsa_circRNA_101326	hsa_circRNA_101326	circRNA	HG19	TGCTGCCCAAAGCATGAAGAAGGCCTACCAGGACATGGAAGAAGGA
ASCRP001686	hsa_circRNA_101327	hsa_circRNA_101327	circRNA	HG19	GCAAGCAGATACGCTGACCGGAAAGGAGATTGAGATTGACATTGAA
ASCRP001687	hsa_circRNA_101328	hsa_circRNA_101328	circRNA	HG19	AGGAGCTGCTACTGTGCAACAACCCTCTGTGACCTGCCTGCTGCCT
ASCRP001688	hsa_circRNA_101329	hsa_circRNA_101329	circRNA	HG19	TTAACTTATATCTGCCTGTCAGATTCACTGCGTGCTGTCCTCACTT
ASCRP001689	hsa_circRNA_101330	hsa_circRNA_101330	circRNA	HG19	CGATGTACTGTGGCTTTGAAGCGTATGTTGAATTTCAATGTGCCTC
ASCRP001690	hsa_circRNA_101331	hsa_circRNA_101331	circRNA	HG19	GCCACTGCTGTTTTAGAACATATAAAGGATTTCCATTTAAACAGGG
ASCRP001691	hsa_circRNA_101332	hsa_circRNA_101332	circRNA	HG19	TTCAAGCCAGCTCCCATTGCTATCACATGTTTTACCAGAGGCTTGG
ASCRP001692	hsa_circRNA_101333	hsa_circRNA_101333	circRNA	HG19	ATCCACCAACAGGGGAGTAATCAGCAACTCAGGGGGACCTGTACGA
ASCRP001693	hsa_circRNA_101334	hsa_circRNA_101334	circRNA	HG19	ATTCCTTATATGGTCAACTGCAACTTGGCCTCTTGATCCACCAAAG
ASCRP001694	hsa_circRNA_101335	hsa_circRNA_101335	circRNA	HG19	CACAGGTCAGGAAGCAGAATATTCCTTATATGCCTTTGAAGTAAAT
ASCRP001695	hsa_circRNA_101336	hsa_circRNA_101336	circRNA	HG19	CTGGTTAGCTGCCTCTGTGTCCTGCAGTTGTTAGCCATCACCTTGC
ASCRP001696	hsa_circRNA_101337	hsa_circRNA_101337	circRNA	HG19	TGTGGATTTGCTAACTCAGTCCTGCAGTTGTTAGCCATCACCTTGC
ASCRP001697	hsa_circRNA_101338	hsa_circRNA_101338	circRNA	HG19	ATGACATTAGGTCTCCTTGACAGTATCTTGTCAGTTATTCTTCATC
ASCRP001698	hsa_circRNA_101339	hsa_circRNA_101339	circRNA	HG19	CCCACAAAGTGAAAGAAGATAAAAAGGAAGATGATCCCTATGATCT
ASCRP001699	hsa_circRNA_101340	hsa_circRNA_101340	circRNA	HG19	TTGAAGATACAGGAAGATGATCCCTATGATCTTGAAGATGTTTCTG
ASCRP001700	hsa_circRNA_101341	hsa_circRNA_101341	circRNA	HG19	ACGCAACCAGGCAATGGTGGCTTGCTATCCGGGAAATGGAACAGGT
ASCRP001701	hsa_circRNA_101342	hsa_circRNA_101342	circRNA	HG19	ATATATGCAACTTAAAGCAATAAATGTAGATCTTCAAAGTGATGCT
ASCRP001702	hsa_circRNA_101343	hsa_circRNA_101343	circRNA	HG19	GATGCTGACACCAAAGTGACTTTTTTGAACGAACCATTCTGTGCAA
ASCRP001703	hsa_circRNA_101344	hsa_circRNA_101344	circRNA	HG19	GGAACAATGGTGCAAGTGACTTTTTTGAACGAACCATTCTGTGCAA
ASCRP001704	hsa_circRNA_101345	hsa_circRNA_101345	circRNA	HG19	TTACAGATGTTAAGGGAACAGATGCTGCTTGTGTTGCTCAGAGTCA
ASCRP001705	hsa_circRNA_101346	hsa_circRNA_101346	circRNA	HG19	AACCTTACTGGTGTACTTTTCCCAACACTGGTGCTCGTATCATGAT
ASCRP001706	hsa_circRNA_101347	hsa_circRNA_101347	circRNA	HG19	CTAGTACTACTAGAGAGCACGTTTTCAATATCATAGGAGCATTTGA
ASCRP001707	hsa_circRNA_101348	hsa_circRNA_101348	circRNA	HG19	GTCTTAGCAGAAGAGAGCACGTTTTCAATATCATAGGAGCATTTGA
ASCRP001708	hsa_circRNA_101349	hsa_circRNA_101349	circRNA	HG19	AAGCAAATTCCAGAGAGCACGTTTTCAATATCATAGGAGCATTTGA
ASCRP001709	hsa_circRNA_101350	hsa_circRNA_101350	circRNA	HG19	CAAACTACAAGAAAACCTATTTGATTCTTTGACAGGCCAGCCACAT
ASCRP001710	hsa_circRNA_101351	hsa_circRNA_101351	circRNA	HG19	GATCTTTACAGGGAAAGCTATGAAAAAATGGGTAGAGTCAATTGCT
ASCRP001711	hsa_circRNA_101352	hsa_circRNA_101352	circRNA	HG19	ATTAGGATCAGACAGTATGCCTTCAAGACAGTGTGTTGGCTTTCTG
ASCRP001712	hsa_circRNA_101353	hsa_circRNA_101353	circRNA	HG19	ATGGTTTGGTCCAGGTTCTGTTCTTTATGCCCCGTGGTGCCCTGCT
ASCRP001713	hsa_circRNA_101354	hsa_circRNA_101354	circRNA	HG19	TACCCTTCAATTATGCCCCGTGGTGCCCTGCTTGTCAAAATCTTCA
ASCRP001714	hsa_circRNA_101355	hsa_circRNA_101355	circRNA	HG19	AACACCGAGGCTGAACACTTTCCAGGCAGTTTTGGCATCTGATGGG
ASCRP001715	hsa_circRNA_101356	hsa_circRNA_101356	circRNA	HG19	ACAAGTACAAGAATCATTAACCAATGGCAACAGGAATCCAAGGATA
ASCRP001716	hsa_circRNA_101357	hsa_circRNA_101357	circRNA	HG19	AATGAAAATGCTTGCGGTGCATTCCTTGTAAAGGTTCTCGGTTTCC
ASCRP001717	hsa_circRNA_101358	hsa_circRNA_101358	circRNA	HG19	TGGATTGGGTTTTCAGCTGAAGACCCTCAATATAGTAACCTGGTCT
ASCRP001718	hsa_circRNA_101359	hsa_circRNA_101359	circRNA	HG19	AAAGTGAAAGCTCAACTCTACGCTCAAGCATATGACGGGAACTGAT
ASCRP001719	hsa_circRNA_101360	hsa_circRNA_101360	circRNA	HG19	ATCCTTGGATCAATCAGCGCGTACTTGCTTTGTAAGTGATCTGAAG
ASCRP001720	hsa_circRNA_101361	hsa_circRNA_101361	circRNA	HG19	TTGGCTGCAGTACAGCTATTGGAATCAGATGCAAAGATGGTGTTGT
ASCRP001721	hsa_circRNA_101362	hsa_circRNA_101362	circRNA	HG19	GAAGACTTGGTTTTCAACTTGACCAACAATGTGGATTTGGACAACA
ASCRP001722	hsa_circRNA_101363	hsa_circRNA_101363	circRNA	HG19	CACAGAAATGGATAAGTTCTGAACGTCGAAAAGAAAAGTCTCGAGA
ASCRP001723	hsa_circRNA_101364	hsa_circRNA_101364	circRNA	HG19	CACACAGAAATGGTGATTTGGATATTGAAGATGACATGAAAGCACA
ASCRP001724	hsa_circRNA_101365	hsa_circRNA_101365	circRNA	HG19	TATGACCTCAAGGGCACTCCAGTGTTTGTCCATGCTGGCCCGTTTG
ASCRP001725	hsa_circRNA_101366	hsa_circRNA_101366	circRNA	HG19	TATTTATTCACCAAACAAGAACCACAATGGACACTGCCAGCCATAG
ASCRP001726	hsa_circRNA_101367	hsa_circRNA_101367	circRNA	HG19	AATCTCTCCGGTTGCTGCTTTTGCTCAGAGGACATCCATGACCCTA
ASCRP001727	hsa_circRNA_101368	hsa_circRNA_101368	circRNA	HG19	AATCTCTCCGCATGTAGAGCGCATGAAGTACAGGACAATAAAGCTT
ASCRP001728	hsa_circRNA_101369	hsa_circRNA_101369	circRNA	HG19	AACATTCTCAGAGCCAATTCCAGACTCCATCATTTCTCGTGGTGTT
ASCRP001729	hsa_circRNA_101370	hsa_circRNA_101370	circRNA	HG19	TCATCAATTACCGAGATTCCAGACTCCATCATTTCTCGTGGTGTTC
ASCRP001730	hsa_circRNA_101371	hsa_circRNA_101371	circRNA	HG19	CCAAGGAAACAGTAAATAAGAAAGCCTTGAGTTTTGTGAAAAACCG
ASCRP001731	hsa_circRNA_101372	hsa_circRNA_101372	circRNA	HG19	ATTCTAAGTGGGAATCATTTCAGGTCACTTCCTCCTAACCCATCTG
ASCRP001732	hsa_circRNA_101373	hsa_circRNA_101373	circRNA	HG19	AGACTAAAAGGAAAATGCTGTCCAGTGGGGTGTGTACATCAACTGT
ASCRP001733	hsa_circRNA_101374	hsa_circRNA_101374	circRNA	HG19	TCTCAACAAGCTACATCAGCAAGGTAGATGTGCTGAATATTTTAGT
ASCRP001734	hsa_circRNA_101375	hsa_circRNA_101375	circRNA	HG19	GATGCAAACGGCATGGGTAGCAAGAAACTAAAACGAGTGGGTTTAT
ASCRP001735	hsa_circRNA_101376	hsa_circRNA_101376	circRNA	HG19	AAAGCTGCTGTTTTGCAGGAGATCGTGACCAGGAGGAGATGACCGC
ASCRP001736	hsa_circRNA_101377	hsa_circRNA_101377	circRNA	HG19	ACTGAGTAAGATCCAGAAGCAGCAAGGTCTAGCAATTCCAAAATCA
ASCRP001737	hsa_circRNA_101378	hsa_circRNA_101378	circRNA	HG19	TCTTTCCATCATAGCAGTGTGCCCCCTACCACCGGAGCCAGAGAAT
ASCRP001738	hsa_circRNA_101379	hsa_circRNA_101379	circRNA	HG19	TTAACTCAGCAGCGCCCACTGGAGGTGGGAGATGACGGGTCTAAGC
ASCRP001739	hsa_circRNA_101380	hsa_circRNA_101380	circRNA	HG19	AGCAAAGAAGAGAAAGTCTATTCGTGTGACCAGGAGAGGCAGAGTG
ASCRP001740	hsa_circRNA_101381	hsa_circRNA_101381	circRNA	HG19	GAAGAACAAGGCCCTTCCTTCTACCATGATTATAGTAGCAGTTTAT
ASCRP001741	hsa_circRNA_101382	hsa_circRNA_101382	circRNA	HG19	AAGATGCAGTCAGTGGAGTGATCCTGGTGGAGGGATTGAAATGTCT
ASCRP001742	hsa_circRNA_101383	hsa_circRNA_101383	circRNA	HG19	TTGCACGATGAACTTGTGATCCTGGTGGAGGGATTGAAATGTCTGA
ASCRP001743	hsa_circRNA_101384	hsa_circRNA_101384	circRNA	HG19	TTTGGCCCTGTTTGATAGTGATCCTGGTGGAGGGATTGAAATGTCT
ASCRP001744	hsa_circRNA_101385	hsa_circRNA_101385	circRNA	HG19	ACGATGAACTTGCAGCACAAGCCAGCGAGGAGGCAGTGTCATTTCG
ASCRP001745	hsa_circRNA_101386	hsa_circRNA_101386	circRNA	HG19	TGTTTGATAGGTAAGTTCTCTTCTACGCTGTATGAGACTGGTGGCT
ASCRP001746	hsa_circRNA_101387	hsa_circRNA_101387	circRNA	HG19	GCCCTGTTTGATAGATTCGATTGAATAGACTATTGACCATTGATAC
ASCRP001747	hsa_circRNA_101388	hsa_circRNA_101388	circRNA	HG19	AGTATTGCAGGGTCATAATCGTATCATTGCCTACAGTAGACCAGTT
ASCRP001748	hsa_circRNA_101389	hsa_circRNA_101389	circRNA	HG19	GAGACTATAAAGTGAGCGATTACAGTCTGACCTGGTAGTATGCATT
ASCRP001749	hsa_circRNA_101390	hsa_circRNA_101390	circRNA	HG19	CCAACACTAGGCTTAGGAAAGGTTGCGGAGCTGGATGTAACAGTGG
ASCRP001750	hsa_circRNA_101391	hsa_circRNA_101391	circRNA	HG19	ATGAACAAGGGAGAAAGCATGGGATTATGGCAACCACAGAATCTCA
ASCRP001751	hsa_circRNA_101392	hsa_circRNA_101392	circRNA	HG19	AACCACCTGAGCAATACTACCTAATCTGGGAGCCTGCAAGTGACAA
ASCRP001752	hsa_circRNA_101393	hsa_circRNA_101393	circRNA	HG19	ACGTAGCCAGACCTAATCTGGGAGCCTGCAAGTGACAACAGCCTTT
ASCRP001753	hsa_circRNA_101394	hsa_circRNA_101394	circRNA	HG19	ATAAATACAGGTGCTATAAGACCTAATCTGGGAGCCTGCAAGTGAC
ASCRP001754	hsa_circRNA_101395	hsa_circRNA_101395	circRNA	HG19	TTCATTCATTTACTTGGGACCTAATCTGGGAGCCTGCAAGTGACAA
ASCRP001755	hsa_circRNA_101396	hsa_circRNA_101396	circRNA	HG19	TGAAACGCTTTTTCCAGCTCTCATTTACTCCTACCTAATCTGGGAG
ASCRP001756	hsa_circRNA_101397	hsa_circRNA_101397	circRNA	HG19	ATACAGGTGCTATAAGAATGACAATAGAGAACGGCAGGAGCACAAC
ASCRP001757	hsa_circRNA_101398	hsa_circRNA_101398	circRNA	HG19	TCAAGCTCAGGATGGCAGTGGTTCTGAAGAGAAGCGGAAAAGTGTA
ASCRP001758	hsa_circRNA_101399	hsa_circRNA_101399	circRNA	HG19	GTTCACTCAGGTTACATTGATTACCCACCTAGTACAACATCTTACG
ASCRP001759	hsa_circRNA_101400	hsa_circRNA_101400	circRNA	HG19	TGGGAGAAAGCATTAACAACAGTGTCTTCAGTGTTCGCTTTTTCAG
ASCRP001760	hsa_circRNA_101401	hsa_circRNA_101401	circRNA	HG19	TGAAGAGAATGGCGAGGCAGGTTGCTGTTGATGTAAGCAGTGGCCA
ASCRP001761	hsa_circRNA_101402	hsa_circRNA_101402	circRNA	HG19	TTCATTCAATGCAGGGTCTCAGTACAGGTGTCAACCTTTTAGAAGC
ASCRP001762	hsa_circRNA_101403	hsa_circRNA_101403	circRNA	HG19	CTTGAGAATGGCAATTATTTCCAGTCAGAGAAGGAAACCAGTGCCT
ASCRP001763	hsa_circRNA_101404	hsa_circRNA_101404	circRNA	HG19	ATACCATTCTCATCGTTGGATGACTCACTGGTTGTGTGGAAGGAAG
ASCRP001764	hsa_circRNA_101405	hsa_circRNA_101405	circRNA	HG19	GCCACTGATGGTGGATGTTCCCAAGGCCTTGATTATTGTTGCAGTT
ASCRP001765	hsa_circRNA_101406	hsa_circRNA_101406	circRNA	HG19	TACACTTGGGTGAGAGATGGAGGAAAAAGTCACTCTGCTTAATGCA
ASCRP001766	hsa_circRNA_101407	hsa_circRNA_101407	circRNA	HG19	AGCTGGAATATTGTAATGGATGACTCACTGGTTGTGTGGAAGGAAG
ASCRP001767	hsa_circRNA_101408	hsa_circRNA_101408	circRNA	HG19	AGTTGTTTTGCCAAACCAGATCTCCCTGGAAGAGAACATTTTGGTC
ASCRP001768	hsa_circRNA_101409	hsa_circRNA_101409	circRNA	HG19	AGTTGTTTTGGTTTGCAACTGTGCGATATGATCAAGGAGCCAAGAA
ASCRP001769	hsa_circRNA_101410	hsa_circRNA_101410	circRNA	HG19	CAGCAAAGGCAGATCACCCTGAGACTATAATGGAAGAAGTGAAAAT
ASCRP001770	hsa_circRNA_101411	hsa_circRNA_101411	circRNA	HG19	TCACCAGCACACTGCTCTGCCAGTGAAACCAGCAGTGTGTGTAGCA
ASCRP001771	hsa_circRNA_101412	hsa_circRNA_101412	circRNA	HG19	CTTTGTCTAGCCCCAGTGCAGTGAAACCAGCAGTGTGTGTAGCAGC
ASCRP001772	hsa_circRNA_101413	hsa_circRNA_101413	circRNA	HG19	CCCAGTGCAGGTGATGACGAACAGAGTGATTGGTTCTATGAAGGAG
ASCRP001773	hsa_circRNA_101414	hsa_circRNA_101414	circRNA	HG19	CCCAGTGCAGGAGACCAGCATAAACACTTTGGGGACTGAGAGGATA
ASCRP001774	hsa_circRNA_101415	hsa_circRNA_101415	circRNA	HG19	TGGCCAGAGGAGTTCACCCAGGGCATGATCTTACCTACAATGAATG
ASCRP001775	hsa_circRNA_101416	hsa_circRNA_101416	circRNA	HG19	GAGAAGAGAGGAAAAACATATAAGCATTGAAGAGGAGCACTTAAGG
ASCRP001776	hsa_circRNA_101417	hsa_circRNA_101417	circRNA	HG19	TTCTGGATGAAATACATCGTGAGAAGAGAGGCTGAAAGTTTAGAAG
ASCRP001777	hsa_circRNA_101418	hsa_circRNA_101418	circRNA	HG19	TTGGCATCACAAGTAGAGGCACTAAAGAAACAAGAAGCTAAAGCAG
ASCRP001778	hsa_circRNA_101419	hsa_circRNA_101419	circRNA	HG19	GACTCAACTGCCCTACCATTGACCATGCCCTGCTGGACATGCCCTT
ASCRP001779	hsa_circRNA_101420	hsa_circRNA_101420	circRNA	HG19	TGCAGACCATGCTCGCTATTGCATTTGGTGCAGCCTCCAGTGAGCA
ASCRP001780	hsa_circRNA_101421	hsa_circRNA_101421	circRNA	HG19	TTAGAGTAAGCGCTTGGTTTCAGTTGGACTTGATTCAAAGAATGCA
ASCRP001781	hsa_circRNA_101422	hsa_circRNA_101422	circRNA	HG19	ATTCACTGTACTTAGAGTAAGCCTTGCATTGCATCCTGAACGAGTG
ASCRP001782	hsa_circRNA_101423	hsa_circRNA_101423	circRNA	HG19	GTTCGGTCAGCCTTGCATTGCATCCTGAACGAGTGTTGGTAGCAAC
ASCRP001783	hsa_circRNA_101424	hsa_circRNA_101424	circRNA	HG19	AGATGGACAGCCTTGCATTGCATCCTGAACGAGTGTTGGTAGCAAC
ASCRP001784	hsa_circRNA_101425	hsa_circRNA_101425	circRNA	HG19	ACGCTACCAAAGATGACATGGCAGAGCTTCTCCTCGGGGAGTCGAA
ASCRP001785	hsa_circRNA_101426	hsa_circRNA_101426	circRNA	HG19	CATATCCAGGAGGGAAGAGCATGGAGGAAATCAAGAAGGTGCTGCT
ASCRP001786	hsa_circRNA_101427	hsa_circRNA_101427	circRNA	HG19	CATGTTGCAGGACACTCTGATTGTGTGGTCTGAAGCAGAAAATTAT
ASCRP001787	hsa_circRNA_101428	hsa_circRNA_101428	circRNA	HG19	TGAGGATCAGTGATAAACATCAACGAATGTGAGCACAGGAACCACA
ASCRP001788	hsa_circRNA_101429	hsa_circRNA_101429	circRNA	HG19	TCCTGAAGAGCAATCCCACTCCAGGAATTGTGATCAACAGGCCCAA
ASCRP001789	hsa_circRNA_101430	hsa_circRNA_101430	circRNA	HG19	GAGCTGGTGCACAGGTTCCAGGAAGCGAGGGATGGAGGTTGTGCAG
ASCRP001790	hsa_circRNA_101431	hsa_circRNA_101431	circRNA	HG19	AATTTAACATGCTTGCACAAGGGACCTCATCCTATTCTCAGCAAGG
ASCRP001791	hsa_circRNA_101432	hsa_circRNA_101432	circRNA	HG19	TAACATGCTTGCACAAGAAATGGATGAAAAGAGGCTGCTGGATCCA
ASCRP001792	hsa_circRNA_101433	hsa_circRNA_101433	circRNA	HG19	AACCCATGGAATTTGCCAGGGTGAGCCTCTGCACACCCAGTGAGAA
ASCRP001793	hsa_circRNA_101434	hsa_circRNA_101434	circRNA	HG19	TGGCCTCTCAGGATGAAACAAGTGAAGATGCTAACTGTCTTGCTTT
ASCRP001794	hsa_circRNA_101435	hsa_circRNA_101435	circRNA	HG19	TCTGTCCCAAGCAGGAGAACATTGCAGCAGAGGCTGACCATGTGGA
ASCRP001795	hsa_circRNA_101436	hsa_circRNA_101436	circRNA	HG19	AGTCATCCAGTCAGAAAAATGGGTAAGAAGAGTCGAGTAAAAACTC
ASCRP001796	hsa_circRNA_101437	hsa_circRNA_101437	circRNA	HG19	TACTCACCAGGATCCAGCTCAGTCTTCTGGTTTTCATCCTTCAGGG
ASCRP001797	hsa_circRNA_101438	hsa_circRNA_101438	circRNA	HG19	AACATCATGAATTCCCAAGAAGGAGTGAACAGAGTATCTGCCAAGC
ASCRP001798	hsa_circRNA_101439	hsa_circRNA_101439	circRNA	HG19	ACTACATGGGGATGAAATTGATTCTGCAGTAAAGATGTTGGTGTCA
ASCRP001799	hsa_circRNA_101440	hsa_circRNA_101440	circRNA	HG19	ATTGGAACAAGTGGTGATGGCACTTCTCAAATACTGGCCAAAGACT
ASCRP001800	hsa_circRNA_101441	hsa_circRNA_101441	circRNA	HG19	ACCTGTCCAGCCCCCAGGTTTCCCTAGATGACAAATAAACATTCCT
ASCRP001801	hsa_circRNA_101444	hsa_circRNA_101444	circRNA	HG19	ATCGCGCTGCAGAACTCCTCTTTCCTAAAATGGAGTCGAGTAAAAA
ASCRP001802	hsa_circRNA_101445	hsa_circRNA_101445	circRNA	HG19	TAAAATTGGCAAGACATATCCTTACAGGCAGAGAGCACACGTCACA
ASCRP001803	hsa_circRNA_101446	hsa_circRNA_101446	circRNA	HG19	AGACCTCAAGGTGAAGTATTTGACTATTTGGTTGCACATGGCAGGA
ASCRP001804	hsa_circRNA_101447	hsa_circRNA_101447	circRNA	HG19	TGGTGTACAGGAGGACAAAGACACTGATTCTACCAAAGAGCCTCTG
ASCRP001805	hsa_circRNA_101448	hsa_circRNA_101448	circRNA	HG19	CCGGCCATAGGGAGGCGCCACATCCACCACCTGGGGAACCAGCTGC
ASCRP001806	hsa_circRNA_101450	hsa_circRNA_101450	circRNA	HG19	CATGGCTGAGGGCTCCAAACGAATCCTGCGGTCCCATGAGATTGTG
ASCRP001807	hsa_circRNA_101456	hsa_circRNA_101456	circRNA	HG19	CGAGATTGAATGTGCCACTTGCATTCACAAGAGATGGGCTCTGTGG
ASCRP001808	hsa_circRNA_101457	hsa_circRNA_101457	circRNA	HG19	GTCTCATAAGCTTTTGTCTGGTCCTCTGAGCCCCAGTGAGAGTTTC
ASCRP001809	hsa_circRNA_101458	hsa_circRNA_101458	circRNA	HG19	CTCCGACGTCTCATAAGCTTGCATTCACAAGAGATGGGCTCTGTGG
ASCRP001810	hsa_circRNA_101459	hsa_circRNA_101459	circRNA	HG19	AAACCCTATGATTTCATCGTTTCTTGGATGTCAACAGCCACAAAAT
ASCRP001811	hsa_circRNA_101460	hsa_circRNA_101460	circRNA	HG19	CTCTAGCATGCCAAATTTCAACACTAACTTTGAAGACAGAAATGCA
ASCRP001812	hsa_circRNA_101461	hsa_circRNA_101461	circRNA	HG19	ACACCAGCGAGGAGAAGTTTGCCCTAGTGGAGATGGACGTGCACAT
ASCRP001813	hsa_circRNA_101462	hsa_circRNA_101462	circRNA	HG19	AAGCTAGCCGAATAGTTATTAAGCCTACGCTCAGATCAAGGTAGCA
ASCRP001814	hsa_circRNA_101463	hsa_circRNA_101463	circRNA	HG19	GACATTGAAGCTAGCCGAATGTTAAAAATCTGTAAGAGCCTGATTT
ASCRP001815	hsa_circRNA_101464	hsa_circRNA_101464	circRNA	HG19	TTCGCCACAGAATCACCACGACAGCAGCATGCATGATGGACCTCAG
ASCRP001816	hsa_circRNA_101465	hsa_circRNA_101465	circRNA	HG19	TATGGGTTCTCCTTCATGGAATTTTTCAGATTCCCGTGCTCCTGAA
ASCRP001817	hsa_circRNA_101466	hsa_circRNA_101466	circRNA	HG19	ATAGTGGGAATTGCCTGTGGGCCTGCCCAGGGCAAGTGTGGTCTTG
ASCRP001818	hsa_circRNA_101467	hsa_circRNA_101467	circRNA	HG19	AAGCAATGGCAGGCTCCTGGATTTGGATTTGGAATTGCAATATCTG
ASCRP001819	hsa_circRNA_101468	hsa_circRNA_101468	circRNA	HG19	GCAATGGCAGAGCACAGCAATGGAGGAAACAGCTATATGGGAACAA
ASCRP001820	hsa_circRNA_101469	hsa_circRNA_101469	circRNA	HG19	AGACCTGCTGGAAGGTGGCAGTGACGAAAGAAGAGACTCTCCCGGC
ASCRP001821	hsa_circRNA_101470	hsa_circRNA_101470	circRNA	HG19	ACCTGCTGGAAGAGTTCTCAGGCGCTGTGGTCTCACCTTCCACTGG
ASCRP001822	hsa_circRNA_101471	hsa_circRNA_101471	circRNA	HG19	GAGGAAACTCCACTCAATCGCAGGCCACTCTGCTGAGCATCTTCTC
ASCRP001823	hsa_circRNA_101472	hsa_circRNA_101472	circRNA	HG19	ACTGGAATAGCCTCCAAGTCTATTATAAATAGTATGCTACGGGACC
ASCRP001824	hsa_circRNA_101473	hsa_circRNA_101473	circRNA	HG19	ATTGTGACCACGCTGCAGGACAGCATCCGCAAAGTGCTACCAGTGT
ASCRP001825	hsa_circRNA_101474	hsa_circRNA_101474	circRNA	HG19	TTACCACTGCAAAAAGGTGTGCAAGCCCCGTAACCCCTGCACGGAT
ASCRP001826	hsa_circRNA_101475	hsa_circRNA_101475	circRNA	HG19	GACTCTGACGGTATCCTCAATGAACGGGACAACTGCCAGTACGTCT
ASCRP001827	hsa_circRNA_101476	hsa_circRNA_101476	circRNA	HG19	CTGCTGTCCTCAACATGGAGGAATCTGAAAGAAATTACAGTATTTA
ASCRP001828	hsa_circRNA_101477	hsa_circRNA_101477	circRNA	HG19	AGCCAGTTATACAATTCCAAGCTCGAGTGTCTCGGCAAACTCTGTT
ASCRP001829	hsa_circRNA_101478	hsa_circRNA_101478	circRNA	HG19	AGCCAGTTATCTCCAAGCCAGAACAGAGGACTCCAAAATCCATTTC
ASCRP001830	hsa_circRNA_101479	hsa_circRNA_101479	circRNA	HG19	GGACCGGCAGGACAATGATTTCTTGCGGAACACAGTGCACAGGCAT
ASCRP001831	hsa_circRNA_101480	hsa_circRNA_101480	circRNA	HG19	TAGAATCTAGGTGGAATTGAGACTGGATCTATCACAGAAATGTTTG
ASCRP001832	hsa_circRNA_101481	hsa_circRNA_101481	circRNA	HG19	TGAGCGAGAAGAAGTCATATGCCCTAGATGTTACACAACAGCCAAT
ASCRP001833	hsa_circRNA_101482	hsa_circRNA_101482	circRNA	HG19	TTGGAGAAGAAACGTGATTTTCTATGATAGCGACTGGAACCCCACT
ASCRP001834	hsa_circRNA_101483	hsa_circRNA_101483	circRNA	HG19	ATTGATGAGATGTTCGTTGGAAGATCCTCTTACAGTTCCAGTGTCG
ASCRP001835	hsa_circRNA_101484	hsa_circRNA_101484	circRNA	HG19	CTAAATTTAAGGGTATTAATGGCATTCTTGCTGATGAAATGGGCCT
ASCRP001836	hsa_circRNA_101485	hsa_circRNA_101485	circRNA	HG19	AAAGGAACTACCAAAGTTGCAGCAATATCAGTACTACAGTGCAGGC
ASCRP001837	hsa_circRNA_101486	hsa_circRNA_101486	circRNA	HG19	GAAGCAACAAACTGCACTTTTCCCACAGTCAAATCACTCGCCTCTA
ASCRP001838	hsa_circRNA_101487	hsa_circRNA_101487	circRNA	HG19	CCACACAAAGGTAACAGAGATTCAAAGGTACCTTCAGAAGGAAAGA
ASCRP001839	hsa_circRNA_101488	hsa_circRNA_101488	circRNA	HG19	TTTCTGAATGGATGGGAAGGCCATTGTGACTATGTGGTGATTACAG
ASCRP001840	hsa_circRNA_101489	hsa_circRNA_101489	circRNA	HG19	TTCCTTTGAATCAAAGTCTTATTGCCAGCAGTTTTGAAGATGACTC
ASCRP001841	hsa_circRNA_101490	hsa_circRNA_101490	circRNA	HG19	CCTGGTCTTCAAGAAGTCTTATTGCCAGCAGTTTTGAAGATGACTC
ASCRP001842	hsa_circRNA_101491	hsa_circRNA_101491	circRNA	HG19	GGAGCTGAGGGTGTGTGGTTGTGTTGTTCAATCCCCGGAAACACAA
ASCRP001843	hsa_circRNA_101492	hsa_circRNA_101492	circRNA	HG19	TGAATTGGCTCTGCAGCTCGCAAGCACCAGCCTCCCTACATCATTG
ASCRP001844	hsa_circRNA_101493	hsa_circRNA_101493	circRNA	HG19	AGACAAAACCTTGATGGAGAACCTTGTGACCTGTCTTTGAATATAA
ASCRP001845	hsa_circRNA_101494	hsa_circRNA_101494	circRNA	HG19	CCTTACAGCGCCTCGAGCTGTGGCAGGTTTTCGAGGGACAGTTCGT
ASCRP001846	hsa_circRNA_101495	hsa_circRNA_101495	circRNA	HG19	GCTTGACCCCTGCTGCAATTGGCCTCGAGCTGTGGCAGGTTTTCGA
ASCRP001847	hsa_circRNA_101496	hsa_circRNA_101496	circRNA	HG19	TGCTGCAATTGGGGAAAGACCATGTTTGTAGATTTATTGGCTGTGG
ASCRP001848	hsa_circRNA_101497	hsa_circRNA_101497	circRNA	HG19	TTATTTTACAAAACCAGACTACCAGCCTCGAGCTGTGGCAGGTTTT
ASCRP001849	hsa_circRNA_101498	hsa_circRNA_101498	circRNA	HG19	TGACGTCAGACCAGGAAAGACCATGTTTGTAGATTTATTGGCTGTG
ASCRP001850	hsa_circRNA_101499	hsa_circRNA_101499	circRNA	HG19	ATTCTAACTTGTGGACCGAAGGGATGCTCCAAATGGCTGAACATAT
ASCRP001851	hsa_circRNA_101500	hsa_circRNA_101500	circRNA	HG19	CTTTGGAAGAGTGAAGCTGAACCCAGATCTACACATACAGCTAATC
ASCRP001852	hsa_circRNA_101501	hsa_circRNA_101501	circRNA	HG19	TGTCAACTACTTCCTAGACCAGGTATCGCAGGACTTCCCTTTCCTC
ASCRP001853	hsa_circRNA_101502	hsa_circRNA_101502	circRNA	HG19	GCAGGACTTGATTCATGGTTGTCAAATCCTGGAAACAGTCTACAAA
ASCRP001854	hsa_circRNA_101503	hsa_circRNA_101503	circRNA	HG19	GCTGGCTCAATCCTTTATCCTATTGAAACCTGTACAATGTTGTTTT
ASCRP001855	hsa_circRNA_101504	hsa_circRNA_101504	circRNA	HG19	AGGACTGCTGGTGTGGACACTGCAAGAGACTTGCACCTGAGTATGA
ASCRP001856	hsa_circRNA_101505	hsa_circRNA_101505	circRNA	HG19	ATAATGGAGAGTTGATTGCACTGCCAACACTAACACCTGTAATAAA
ASCRP001857	hsa_circRNA_101506	hsa_circRNA_101506	circRNA	HG19	ATGATAATGGAGAATGGAATTGTCAGCCACTTGAAGAAGCAGGCAG
ASCRP001858	hsa_circRNA_101507	hsa_circRNA_101507	circRNA	HG19	TTGAAGCAAAAGCAACTTGCTGAGCTTCGTCAGGAATTTCTTCGAC
ASCRP001859	hsa_circRNA_101508	hsa_circRNA_101508	circRNA	HG19	TTTAGACTTGCACCAGTAACTCCAGATAGTGGTTATTCATCAGCCC
ASCRP001860	hsa_circRNA_101509	hsa_circRNA_101509	circRNA	HG19	AATTGATTGAGTCTCAGCCCTGGGGTACGGCTCCTCACTGGCATTG
ASCRP001861	hsa_circRNA_101510	hsa_circRNA_101510	circRNA	HG19	TGAAATTGATTGAGTCTCAGCCCTGGGGACATAAGCAGATGTTCAA
ASCRP001862	hsa_circRNA_101511	hsa_circRNA_101511	circRNA	HG19	AGTCTGCTAACACACTAGCTATAGGAGATCCCAAACTGATCTTCCA
ASCRP001863	hsa_circRNA_101512	hsa_circRNA_101512	circRNA	HG19	ACTGTTACAAAATACAAATCATATTCCCCTGAAGCCCTCTGGAGAT
ASCRP001864	hsa_circRNA_101513	hsa_circRNA_101513	circRNA	HG19	ATCTATCCAAGGGACTTCAGTACTAGTGCTAATAACATCCAGATTG
ASCRP001865	hsa_circRNA_101514	hsa_circRNA_101514	circRNA	HG19	CACTCAAGATGGGACTTCAGTACTAGTGCTAATAACATCCAGATTG
ASCRP001866	hsa_circRNA_101515	hsa_circRNA_101515	circRNA	HG19	GTGCTCATCAACAGCAAGATAATCGTATCCACACATCGAAATATAA
ASCRP001867	hsa_circRNA_101516	hsa_circRNA_101516	circRNA	HG19	GAAACTCCAGATTGCTATGCAGAACCAAATCAACACAAACCCAGAG
ASCRP001868	hsa_circRNA_101517	hsa_circRNA_101517	circRNA	HG19	GAAACTCCAGCTGGGAACTTCTCCACTTCATCTAGCAGCACAGTAT
ASCRP001869	hsa_circRNA_101518	hsa_circRNA_101518	circRNA	HG19	GAAACTCCAGATGTCCCTGGTAGATTTGGGAAAGAAGCTTTTAGAA
ASCRP001870	hsa_circRNA_101519	hsa_circRNA_101519	circRNA	HG19	AGATGCACTTTTCAAGAGTCACTGCTAGTTGGATTGAAGCACACCT
ASCRP001871	hsa_circRNA_101520	hsa_circRNA_101520	circRNA	HG19	TTTAATACCGAATAACAATACTTCTGAAAACACTTTGAAACGAGTG
ASCRP001872	hsa_circRNA_101521	hsa_circRNA_101521	circRNA	HG19	GTAAACACAGTCCCAGAAATCCTGGATAGAAAGCACTTTGACCAAG
ASCRP001873	hsa_circRNA_101522	hsa_circRNA_101522	circRNA	HG19	ACACATTAATATCACCCGGAAACAGCCTCATTCATGTGTGGTGTTG
ASCRP001874	hsa_circRNA_101523	hsa_circRNA_101523	circRNA	HG19	TAACAAAAAACAATGACTTAGAATGCCCTTCTGCCTGCAGGGTTCC
ASCRP001875	hsa_circRNA_101524	hsa_circRNA_101524	circRNA	HG19	TGCTTGCAGAGGCTGGAGGTGGACTTTATGGTATTGACAGCATGCC
ASCRP001876	hsa_circRNA_101525	hsa_circRNA_101525	circRNA	HG19	GTGTTCTGTGTTTTTTTGCCAGTTGTGCTCCTGGTTCACATGGTAT
ASCRP001877	hsa_circRNA_101526	hsa_circRNA_101526	circRNA	HG19	GTCTATGATGAGTACAACAAAACTGTACAATCTAAAGTGGACTGCA
ASCRP001878	hsa_circRNA_101527	hsa_circRNA_101527	circRNA	HG19	TTTGGCATCTGTATATGCACCATCCCCAAATTCAGATGATTTCAAC
ASCRP001879	hsa_circRNA_101528	hsa_circRNA_101528	circRNA	HG19	AAGCAACCAAGGAGCTCTTACAGGCAAAACAGGATCTTCAAGATCT
ASCRP001880	hsa_circRNA_101529	hsa_circRNA_101529	circRNA	HG19	GTCTACTGAGATGGAGACTATTTTACCTTTACAAGACATGAACCCA
ASCRP001881	hsa_circRNA_101530	hsa_circRNA_101530	circRNA	HG19	AGGGTCTACTGAGATCTTTATAAACAACGAGTGGCAGAACTCAGAG
ASCRP001882	hsa_circRNA_101531	hsa_circRNA_101531	circRNA	HG19	ACCATTCCTGTAGATCTTTATAAACAACGAGTGGCAGAACTCAGAG
ASCRP001883	hsa_circRNA_101532	hsa_circRNA_101532	circRNA	HG19	CAGTTCTTGCAATCTTTATAAACAACGAGTGGCAGAACTCAGAGAG
ASCRP001884	hsa_circRNA_101533	hsa_circRNA_101533	circRNA	HG19	TTCTAACAGCCCAAGACTGTGAATTGGAGAATCAAGAGGCACATGA
ASCRP001885	hsa_circRNA_101534	hsa_circRNA_101534	circRNA	HG19	CTAACAGCCCAAGTAAAAAACATGAAGCAGATGAGTTGAGTGGAGA
ASCRP001886	hsa_circRNA_101535	hsa_circRNA_101535	circRNA	HG19	TCATGAACAGGCTTTCCTTAAAGTTTCCCATGTCTCAATGGACTCC
ASCRP001887	hsa_circRNA_101536	hsa_circRNA_101536	circRNA	HG19	ATCACTTACAATTAGGAGCTCTTCCTTTAATGGCGGGCACATGAAC
ASCRP001888	hsa_circRNA_101537	hsa_circRNA_101537	circRNA	HG19	TTCAGAGGTCCTTTCAGGGGCAATTTTGAGGCGGGCACATGAACGC
ASCRP001889	hsa_circRNA_101538	hsa_circRNA_101538	circRNA	HG19	GATGGTTGCCCTGGCAAAGGTGTGGATGAGGTCACCATTGTCAACA
ASCRP001890	hsa_circRNA_101539	hsa_circRNA_101539	circRNA	HG19	TGATGGTTGCCCTGGCAAAGCACTCTACACCCCCAAGTGCATATGG
ASCRP001891	hsa_circRNA_101540	hsa_circRNA_101540	circRNA	HG19	GCTAAAAGCTTCCATGAAGGTGTGGATGAGGTCACCATTGTCAACA
ASCRP001892	hsa_circRNA_101541	hsa_circRNA_101541	circRNA	HG19	AGCTAAAAGCTTCCATGAAGCACTCTACACCCCCAAGTGCATATGG
ASCRP001893	hsa_circRNA_101542	hsa_circRNA_101542	circRNA	HG19	AAGACCAAAGCTTCCTTCAAAATGTCTACTGTTCACGAAATCCTGT
ASCRP001894	hsa_circRNA_101543	hsa_circRNA_101543	circRNA	HG19	GAAAGAAATTCAGACTGCAAATGAACACTGGACTCCATGCATATTA
ASCRP001895	hsa_circRNA_101544	hsa_circRNA_101544	circRNA	HG19	ACTCACAGAAGTTGGCTAGAGATTTACTACATCCGTCCTTGGAAGA
ASCRP001896	hsa_circRNA_101545	hsa_circRNA_101545	circRNA	HG19	ATAACAATGTTGTGCCGGTCCAACAAAAGCCCTTGGGTCTGTTTGA
ASCRP001897	hsa_circRNA_101546	hsa_circRNA_101546	circRNA	HG19	TTTGGAAGATTATGCCAAACTTTAGTGTGCCGGTCCAACAAAAGCC
ASCRP001898	hsa_circRNA_101547	hsa_circRNA_101547	circRNA	HG19	GGATAACAATGTTTATCGCTGTGATGATTTTGTGGTTAATGACACC
ASCRP001899	hsa_circRNA_101548	hsa_circRNA_101548	circRNA	HG19	GCCAAACTTTAGTTATCGCTGTGATGATTTTGTGGTTAATGACACC
ASCRP001900	hsa_circRNA_101549	hsa_circRNA_101549	circRNA	HG19	TGATGCAAATAGAAGACTGGGACATGTTGGATGTTGATGAAGATGA
ASCRP001901	hsa_circRNA_101550	hsa_circRNA_101550	circRNA	HG19	TCACTATCAGATATCAGAAAACCAGGACTCTGCAGATGTTGATCCT
ASCRP001902	hsa_circRNA_101551	hsa_circRNA_101551	circRNA	HG19	GTCTCTTTGAAGAGGACTAATGGCTGAAGGATAAATCAACATGGCA
ASCRP001903	hsa_circRNA_101552	hsa_circRNA_101552	circRNA	HG19	TGAGGCGTTCTTTGGACTAATGGCTGAAGGATAAATCAACATGGCA
ASCRP001904	hsa_circRNA_101553	hsa_circRNA_101553	circRNA	HG19	TATAACTGATCCTGAGAAGATAGATGCCACAGTGGAGCTATCCTTG
ASCRP001905	hsa_circRNA_101554	hsa_circRNA_101554	circRNA	HG19	TATGTAGCCTACAAAGTTACAACACAGATGCCACAGTGGAGCTATC
ASCRP001906	hsa_circRNA_101555	hsa_circRNA_101555	circRNA	HG19	TCGAAATCAGGTGAAGGTCTCCCACAGGTGTATTACTTTGGACCAT
ASCRP001907	hsa_circRNA_101556	hsa_circRNA_101556	circRNA	HG19	ATGTCCATCCACAAGAGCCAAGTAAGGTACACAGATTTGAGGCTAT
ASCRP001908	hsa_circRNA_101557	hsa_circRNA_101557	circRNA	HG19	CTGCAAACAGGATTAACCTCCATTTCAGCTAATCATGGGAGAGATT
ASCRP001909	hsa_circRNA_101558	hsa_circRNA_101558	circRNA	HG19	GGTTATCGCTGATTAACCTCCATTTCAGCTAATCATGGGAGAGATT
ASCRP001910	hsa_circRNA_101559	hsa_circRNA_101559	circRNA	HG19	ACCTTTGTATGTATTTCTGGTGGTCGCATTCATATGTCAGTTTTAG
ASCRP001911	hsa_circRNA_101560	hsa_circRNA_101560	circRNA	HG19	GATTCAGCAGTGCTTGGTCCATCCTACTAGATCGCTCCCAGACTCG
ASCRP001912	hsa_circRNA_101561	hsa_circRNA_101561	circRNA	HG19	GTGCACAATGCAACAACCTTTAAGGCCCAATCTAGTGGAAACTAGT
ASCRP001913	hsa_circRNA_101562	hsa_circRNA_101562	circRNA	HG19	CTATTTCTCAGCATATTTCTCATTTTATGCATAAAGTTCCTTTTCC
ASCRP001914	hsa_circRNA_101563	hsa_circRNA_101563	circRNA	HG19	CTATTTCTCAGCCTAATTTGTAGATATCCTCAAGAAGATTATGAGT
ASCRP001915	hsa_circRNA_101564	hsa_circRNA_101564	circRNA	HG19	CTATTTCTCAATGTAACCTTCTGTAATGGAAGATGATTGAAGACAA
ASCRP001916	hsa_circRNA_101565	hsa_circRNA_101565	circRNA	HG19	GTCCTTCCAATTGAGAAGCCTAATTTGTAGATATCCTCAAGAAGAT
ASCRP001917	hsa_circRNA_101566	hsa_circRNA_101566	circRNA	HG19	TAACAGTATGTTATTTCTCAAACTCTGAGGCTGCGGAGTTCACACA
ASCRP001918	hsa_circRNA_101567	hsa_circRNA_101567	circRNA	HG19	TACTTTCAAGACAGTATAACAAACTGCGAAACCTGCTGAAGGATGC
ASCRP001919	hsa_circRNA_101568	hsa_circRNA_101568	circRNA	HG19	AGCAATAATGGCTGAAGACTTGAAGATGCTAATCAGACACATGGAG
ASCRP001920	hsa_circRNA_101569	hsa_circRNA_101569	circRNA	HG19	ATGGAGCACATGGACCAACTTGGAGGCCTTGCAGAAGAAGCTGGAG
ASCRP001921	hsa_circRNA_101570	hsa_circRNA_101570	circRNA	HG19	CCAACTGCTGTAAAGAACTTATATCAAAGGAATACTTCATTGCTCC
ASCRP001922	hsa_circRNA_101571	hsa_circRNA_101571	circRNA	HG19	GGTGAATTCTCAGAATCTCCGCCACCTCCCTACTCTCGGCTGTCTC
ASCRP001923	hsa_circRNA_101572	hsa_circRNA_101572	circRNA	HG19	GTGATGAAGAATGATATCCTTGGAACAGAAGATCTTATTGTGGAAG
ASCRP001924	hsa_circRNA_101573	hsa_circRNA_101573	circRNA	HG19	CTGAGGAGGATGATATCCTTGGAACAGAAGATCTTATTGTGGAAGT
ASCRP001925	hsa_circRNA_101574	hsa_circRNA_101574	circRNA	HG19	TGTTTCTTGGACTGCAGAAATTGGAAGACATCAGACAACAGTCAGC
ASCRP001926	hsa_circRNA_101575	hsa_circRNA_101575	circRNA	HG19	TAAGGGTTTCTCTACTATGTCCACATCAGACAACAGTCAGCGCTTT
ASCRP001927	hsa_circRNA_101577	hsa_circRNA_101577	circRNA	HG19	AACAAACAATCAAGTCATGAGATTTGCGGAAGTGACTCAAGAAGTT
ASCRP001928	hsa_circRNA_101578	hsa_circRNA_101578	circRNA	HG19	AACAAAACAGCATGCAGCAGATTGGAATAAATATGATGACCGATTG
ASCRP001929	hsa_circRNA_101579	hsa_circRNA_101579	circRNA	HG19	TATGAAGAGAATCACGAGAGATGTGGATAATTTGCCCTGCCTCCAA
ASCRP001930	hsa_circRNA_101580	hsa_circRNA_101580	circRNA	HG19	TCAACACAGGAAGGACTTGAACGCAACTCCCAATTGCAGAAAATTG
ASCRP001931	hsa_circRNA_101581	hsa_circRNA_101581	circRNA	HG19	TTTGCAGAAGGACTTGAACGCAACTCCCAATTGCAGAAAATTGGCA
ASCRP001932	hsa_circRNA_101582	hsa_circRNA_101582	circRNA	HG19	TGAGTGGGAACCATTTGCAGAAGGAGCAGGACCCGTGGTACCATTG
ASCRP001933	hsa_circRNA_101583	hsa_circRNA_101583	circRNA	HG19	CCAGTACTTGAGTTATTTTACCAAGAAAATGGTTTGCACGACTTTG
ASCRP001934	hsa_circRNA_101584	hsa_circRNA_101584	circRNA	HG19	AACTCATGAGGACCTCAGCAGCCATGTCGAAGCCCCATAGTGAAGC
ASCRP001935	hsa_circRNA_101585	hsa_circRNA_101585	circRNA	HG19	ATCAGAGGAATTTCTCTATGGCGTTCAGGACAGTGACTTGTTACCA
ASCRP001936	hsa_circRNA_101586	hsa_circRNA_101586	circRNA	HG19	CCACATGGATCTGCCTGTGCAATCGACTGTTAAAGTGGTGTCCTGC
ASCRP001937	hsa_circRNA_101587	hsa_circRNA_101587	circRNA	HG19	CAAGAGATGCACAGGAGTGCAATCGACTGTTAAAGTGGTGTCCTGC
ASCRP001938	hsa_circRNA_101588	hsa_circRNA_101588	circRNA	HG19	TGCACAGGAGCTTTAACTGTGGAGAAAATTGGCATGATCCTGTTAA
ASCRP001939	hsa_circRNA_101589	hsa_circRNA_101589	circRNA	HG19	TAGAGTATCAAGCAGAGTCAATGCATGTGTTGATGTGGTGCTCTCA
ASCRP001940	hsa_circRNA_101590	hsa_circRNA_101590	circRNA	HG19	ACCATCACAGGCAGGGGCAGCCTTCCACCACGGGGAGCCCAGCTGT
ASCRP001941	hsa_circRNA_101591	hsa_circRNA_101591	circRNA	HG19	TTTATGCAGAAGAGGGAATGGTGGTTTGGCCTGGAGTGATGATGCA
ASCRP001942	hsa_circRNA_101592	hsa_circRNA_101592	circRNA	HG19	TCTTGTAGCAGCGCCTCCTCGATGCATCACTGTAAGCGATACCGCT
ASCRP001943	hsa_circRNA_101593	hsa_circRNA_101593	circRNA	HG19	TTCTGCACGGGGTCATCTAGTAGCAGGCACCCAAATCAGGCAACTC
ASCRP001944	hsa_circRNA_101594	hsa_circRNA_101594	circRNA	HG19	CACAACTCCTGGCAGGTGACATTACGGAGTTAAAAATTCTGGAGAT
ASCRP001945	hsa_circRNA_101595	hsa_circRNA_101595	circRNA	HG19	CACAACTCCTTGGTCTCACGTGTGAAACATGGCTACAGATTGGCTG
ASCRP001946	hsa_circRNA_101596	hsa_circRNA_101596	circRNA	HG19	AACCGCATGGCTATCCAGTCAGTTCGCTGCTATTCCCATGGGTCAC
ASCRP001947	hsa_circRNA_101597	hsa_circRNA_101597	circRNA	HG19	CTGTAAAGAGCATCGACACCCCAGGAGTGATTAGTCGTGTGTCCCA
ASCRP001948	hsa_circRNA_101598	hsa_circRNA_101598	circRNA	HG19	ATGAAGGAATTTAAATCTCAGAGGTTTCAGCCATGCCACAGAGCTC
ASCRP001949	hsa_circRNA_101600	hsa_circRNA_101600	circRNA	HG19	TTCTCTCAGGAGGCTTCGTCAGCAATTGAAGTGGTTGATATGTGAA
ASCRP001950	hsa_circRNA_101601	hsa_circRNA_101601	circRNA	HG19	AGTAGCACCAGAAATGCTCTATGTACAGTGAAGTGTGATGAGAAAG
ASCRP001951	hsa_circRNA_101602	hsa_circRNA_101602	circRNA	HG19	AAATAGTAGCACCAAACCTTTTGCCCAGAGTAGCAGCCAAACTTGA
ASCRP001952	hsa_circRNA_101603	hsa_circRNA_101603	circRNA	HG19	GAAAAATAGTAGCACCAGTGGCACAAGATCTCTGTAAAGTAGCAGG
ASCRP001953	hsa_circRNA_101604	hsa_circRNA_101604	circRNA	HG19	GAAAAATAGTAGCACCAGCCTCATTGCTACGATTTCAGAGTACCCT
ASCRP001954	hsa_circRNA_101605	hsa_circRNA_101605	circRNA	HG19	TTATATGACTTGGCAGATCAACTACATGCTGCAGGTGGCACAAGAT
ASCRP001955	hsa_circRNA_101606	hsa_circRNA_101606	circRNA	HG19	TTATATGACTTGGCAGATCAACTACATGCTGCAGGCCTCATTGCTA
ASCRP001956	hsa_circRNA_101607	hsa_circRNA_101607	circRNA	HG19	ATTTATGCAGGTGGCACAAGATCTCTGTAAAGTAGCAGGCATAGCA
ASCRP001957	hsa_circRNA_101608	hsa_circRNA_101608	circRNA	HG19	ATTTATGCAGGCCTCATTGCTACGATTTCAGAGTACCCTGGTAATA
ASCRP001958	hsa_circRNA_101609	hsa_circRNA_101609	circRNA	HG19	CATCTGCCTTCGGAAAGGTGGCACAAGATCTCTGTAAAGTAGCAGG
ASCRP001959	hsa_circRNA_101610	hsa_circRNA_101610	circRNA	HG19	AGCATCTGCCTTCGGAAAGGCCTCATTGCTACGATTTCAGAGTACC
ASCRP001960	hsa_circRNA_101611	hsa_circRNA_101611	circRNA	HG19	TAGTAGCTGGAACCAAATGTGACAAGGCCTCATTGCTACGATTTCA
ASCRP001961	hsa_circRNA_101612	hsa_circRNA_101612	circRNA	HG19	AGCTATTCAGGGGGCAGCTGGCATTTTATGCTATGTGGGAGCCTAT
ASCRP001962	hsa_circRNA_101613	hsa_circRNA_101613	circRNA	HG19	AGATTCTCAGATTGATCATTCTTAGAAGAGCTGCTGTAACACATAG
ASCRP001963	hsa_circRNA_101614	hsa_circRNA_101614	circRNA	HG19	TGATCATGAGCAACGAAGTAAACGAGGAGGTTGGTCCAAAGGAAGA
ASCRP001964	hsa_circRNA_101615	hsa_circRNA_101615	circRNA	HG19	ACTTCCTCAGACTTCAACACTGACAACTTCATCTGCAAGGAGGACC
ASCRP001965	hsa_circRNA_101616	hsa_circRNA_101616	circRNA	HG19	TAATAGCGCTGTATTTATTACAGTATCAGGAGCCAATACCTTGTGA
ASCRP001966	hsa_circRNA_101617	hsa_circRNA_101617	circRNA	HG19	GATGTGCAGGGAATGAATCTGAAGTCTGCTGCAGTAAAACACAGAA
ASCRP001967	hsa_circRNA_101618	hsa_circRNA_101618	circRNA	HG19	GATGTGCAGGGTGTGCAACTGAGGAACATGGCTCAAGAAACTAATC
ASCRP001968	hsa_circRNA_101619	hsa_circRNA_101619	circRNA	HG19	ACTCAATGACAGAAATGGCTTCAGACATACCTGGATCTGTGACGTT
ASCRP001969	hsa_circRNA_101620	hsa_circRNA_101620	circRNA	HG19	AAACTCAATGACAGAATGGACTTCGATGATGAAGATGGTGAAGGCC
ASCRP001970	hsa_circRNA_101621	hsa_circRNA_101621	circRNA	HG19	TGGCTTGTTGGGAAACCAATGTACCTGCACATCGGGGAGGAGATAG
ASCRP001971	hsa_circRNA_101622	hsa_circRNA_101622	circRNA	HG19	AGGACTCAGGATGTACATTCAAGCCTACAAGACCAGTAACCTGCGA
ASCRP001972	hsa_circRNA_101623	hsa_circRNA_101623	circRNA	HG19	GATGTTCTCGGTTTGCAAAGATTCATATCAGTGTATCTGAACCTAT
ASCRP001973	hsa_circRNA_101624	hsa_circRNA_101624	circRNA	HG19	TGGCCTAAAGGCATGATGACCTGAAGGAGATGCTGGACACCAACAA
ASCRP001974	hsa_circRNA_101625	hsa_circRNA_101625	circRNA	HG19	GAGCCAGGGGCTCTATTATCAAGTCCTAAATTTTGGAATGATTGTC
ASCRP001975	hsa_circRNA_101626	hsa_circRNA_101626	circRNA	HG19	GATGCAGAGGCACTGTGCAGGTAGCAGTAGCTGATGTGCAGTTTGG
ASCRP001976	hsa_circRNA_101627	hsa_circRNA_101627	circRNA	HG19	TGAAACTCAGGTAGCAGTAGCTGATGTGCAGTTTGGCCCCATGAGA
ASCRP001977	hsa_circRNA_101628	hsa_circRNA_101628	circRNA	HG19	CACTGTGCAGGTACTTTTAGTGTTTACCAAAGAAGATAACCAATGT
ASCRP001978	hsa_circRNA_101629	hsa_circRNA_101629	circRNA	HG19	TGAAACTCAGGTCTATCAGATCATCAAAACTCTCAGAAAACACAGT
ASCRP001979	hsa_circRNA_101630	hsa_circRNA_101630	circRNA	HG19	AGAATATTTTTCTCAGTTTCCAGCCAGAGACGACACTCTTCCATGG
ASCRP001980	hsa_circRNA_101631	hsa_circRNA_101631	circRNA	HG19	TCAACAAAAAGTAATCAATATTATCAATGCTGCCCAGGAAAGTAGT
ASCRP001981	hsa_circRNA_101632	hsa_circRNA_101632	circRNA	HG19	GAGAGGATAAAGGTAATCAATATTATCAATGCTGCCCAGGAAAGTA
ASCRP001982	hsa_circRNA_101633	hsa_circRNA_101633	circRNA	HG19	AAACATGGAGAGGTAATCAATATTATCAATGCTGCCCAGGAAAGTA
ASCRP001983	hsa_circRNA_101634	hsa_circRNA_101634	circRNA	HG19	AAATTTGGAATGAAGGTTGACGAAGTGAGTCCCACACCTCCTATCA
ASCRP001984	hsa_circRNA_101635	hsa_circRNA_101635	circRNA	HG19	AATTTGGAATGAAGGAAGCAGCGATCGGAGATGGATGTCTCTCTTT
ASCRP001985	hsa_circRNA_101636	hsa_circRNA_101636	circRNA	HG19	ATTTGCGTTATATACACATAGAGAACTGGCGCAGTCTTCACACGCT
ASCRP001986	hsa_circRNA_101637	hsa_circRNA_101637	circRNA	HG19	TGACCAAAGACTTTTAGGTTTGTTTGAATAAGAGATCTGACCTGAC
ASCRP001987	hsa_circRNA_101638	hsa_circRNA_101638	circRNA	HG19	TTCACCTATGCTTTTAGGTTTGTTTGAATAAGAGATCTGACCTGAC
ASCRP001988	hsa_circRNA_101639	hsa_circRNA_101639	circRNA	HG19	ATGTTCACCTATGATGATATCACCATGGTCATCTGCCCTGGAATTG
ASCRP001989	hsa_circRNA_101640	hsa_circRNA_101640	circRNA	HG19	CTAAGAAGTCCAAGAATAAGAGTAAGAGCCTGAACTATACGGGAGA
ASCRP001990	hsa_circRNA_101641	hsa_circRNA_101641	circRNA	HG19	CTTCCATATGGATAAGCCAGAAGAAATTCAACAGCAGATTGTTCGA
ASCRP001991	hsa_circRNA_101642	hsa_circRNA_101642	circRNA	HG19	ATCTTGGACCTCATCCAGCCAGAAGAAATTCAACAGCAGATTGTTC
ASCRP001992	hsa_circRNA_101643	hsa_circRNA_101643	circRNA	HG19	CGAGGAGTGGGGGAAATGGTGTCCTGCTGGAGGGAGAACTGATCGA
ASCRP001993	hsa_circRNA_101644	hsa_circRNA_101644	circRNA	HG19	AACACGGGCTTCCTCATGTCGTCCTACAGGGAAATGGTGTCCTGCT
ASCRP001994	hsa_circRNA_101645	hsa_circRNA_101645	circRNA	HG19	CCCATGTGTACCTACATCGCTCTGAAGAGCGGCCATTCCTCAGATT
ASCRP001995	hsa_circRNA_101646	hsa_circRNA_101646	circRNA	HG19	ATTGCCCGCATCTGCAAGGCTCTGAAGAGCGGCCATTCCTCAGATT
ASCRP001996	hsa_circRNA_101647	hsa_circRNA_101647	circRNA	HG19	CATCTGCAAGCGCGACTGTCAAAACTACATCAAGATCCTCCTGCCG
ASCRP001997	hsa_circRNA_101648	hsa_circRNA_101648	circRNA	HG19	TAAACAAAGTCAATATTTGTACCTGTTCAAGCTAGGCCTGGCCCCT
ASCRP001998	hsa_circRNA_101649	hsa_circRNA_101649	circRNA	HG19	AGACCTCAGGTATCTGTGCAAGTAACAGACTCATTTCTACTCTGGA
ASCRP001999	hsa_circRNA_101650	hsa_circRNA_101650	circRNA	HG19	CAGAGAGAAAGGTGCTAGAGCGGCGAAGCTGGCAGGGCCTTGATGA
ASCRP002000	hsa_circRNA_101651	hsa_circRNA_101651	circRNA	HG19	ATCTATGGAGATTGTGCTTCTTGGTCAGACCCCGCATCAAGAATAT
ASCRP002001	hsa_circRNA_101653	hsa_circRNA_101653	circRNA	HG19	AAGAGACACTTCAGTAATGCAGGCCAAATTAAAGAAGCGGAAGCCT
ASCRP002002	hsa_circRNA_101654	hsa_circRNA_101654	circRNA	HG19	AGACACTTCAGTAATGCAGGAGCAAAAGAAGAAAGACGACGTGACT
ASCRP002003	hsa_circRNA_101655	hsa_circRNA_101655	circRNA	HG19	TAAGAAGTACAATAGCATTCGCGTCCTCTTTGATACGCAACCTACG
ASCRP002004	hsa_circRNA_101656	hsa_circRNA_101656	circRNA	HG19	CCTTTCTTTGGTCCCAGTTCCTCTGGGAATCGTCCTGTATGCAACA
ASCRP002005	hsa_circRNA_101657	hsa_circRNA_101657	circRNA	HG19	TGCCAGAAAATCTGCGGGCCAGGCATCGACATCCGCAACGACTATC
ASCRP002006	hsa_circRNA_101658	hsa_circRNA_101658	circRNA	HG19	AGTCCAGTGGACTTTAAGAAAGAAAGGCCTTAATGGTTGTGAGAGC
ASCRP002007	hsa_circRNA_101659	hsa_circRNA_101659	circRNA	HG19	AAACATGGAGCTTGGGCATGAACCACGACGATGACCACTCATCTTG
ASCRP002008	hsa_circRNA_101660	hsa_circRNA_101660	circRNA	HG19	TTTCTAGAACACGGAGGTTAAGAAGGCTTTTTTGCTCTGTAGCCTG
ASCRP002009	hsa_circRNA_101661	hsa_circRNA_101661	circRNA	HG19	CTGCCCTTTGGCTACTTGAAATTGACATTTCCAGCAACAAGTTGTC
ASCRP002010	hsa_circRNA_101663	hsa_circRNA_101663	circRNA	HG19	TAGAAGCAAAGATTCCTACGCCAGCTACGACGTGAACGGCAATGAT
ASCRP002011	hsa_circRNA_101664	hsa_circRNA_101664	circRNA	HG19	CAAAATAGGAGGTGAAATGGCTCCAGCAACAGGAAGTGAAACGAAG
ASCRP002012	hsa_circRNA_101665	hsa_circRNA_101665	circRNA	HG19	TGTGCAGGAGGTTTTCCAGCTTGCAGCTCATCTGGTGTACTGGGGC
ASCRP002013	hsa_circRNA_101666	hsa_circRNA_101666	circRNA	HG19	CTTGCTGCAGCCTGTGCACGTCGGGCGTAGTTCGGCTTCACATCAA
ASCRP002014	hsa_circRNA_101667	hsa_circRNA_101667	circRNA	HG19	TCAGTTGAGGGCAATGGATCACTTGGAGTCCTTTATTGCTGAATGT
ASCRP002015	hsa_circRNA_101668	hsa_circRNA_101668	circRNA	HG19	ATCAGTTGAGGCGCATGGATTTAGGAGAATGTACCAAAATCCACGA
ASCRP002016	hsa_circRNA_101669	hsa_circRNA_101669	circRNA	HG19	CGTGCGCATGGTATGGATCCTGGCGGGAGCCAGTCAACCCCTATTA
ASCRP002017	hsa_circRNA_101670	hsa_circRNA_101670	circRNA	HG19	AGGTCAATGGGCGGGTGCCCCTACCTCACATTCCCGTATGGATCCT
ASCRP002018	hsa_circRNA_101671	hsa_circRNA_101671	circRNA	HG19	GAGAGTTCAGGACAGATTGATTCACTTTGGAGCTGTAAGTACTGAT
ASCRP002019	hsa_circRNA_101672	hsa_circRNA_101672	circRNA	HG19	TACTCCAGGGGCGCTCAGGGATCGACTACAAGACCACCACCATCCT
ASCRP002020	hsa_circRNA_101673	hsa_circRNA_101673	circRNA	HG19	ATCCTGTTCCAGGATGGGAGTCCCAGCTTCTGGAGACGGGGTTCCT
ASCRP002021	hsa_circRNA_101674	hsa_circRNA_101674	circRNA	HG19	TTAATGTGGGCCATGTCTGTCGTGGCATTCCTGGTGGCTTTCCATC
ASCRP002022	hsa_circRNA_101675	hsa_circRNA_101675	circRNA	HG19	CGATTTACTGGGACTTTGAACATGTCGGGGATCGCCCTCAGCAGAC
ASCRP002023	hsa_circRNA_101676	hsa_circRNA_101676	circRNA	HG19	AATGCAACAAAGCTGAATGAACTCATTCAGGTTGGGAGCTGAAGGT
ASCRP002024	hsa_circRNA_101677	hsa_circRNA_101677	circRNA	HG19	CGGGGCGGAGAAATTCATTGAGTTTGAAGATGCTCTGGAACAAGAG
ASCRP002025	hsa_circRNA_101678	hsa_circRNA_101678	circRNA	HG19	ACCACCACTGGTCCAGCCCTGCTGGGAGTTTTCTGCCACACAGATT
ASCRP002026	hsa_circRNA_101679	hsa_circRNA_101679	circRNA	HG19	TTTGGGCTGCACGATATTGGATCAGAAAGGTACACTTTCAGCTTCA
ASCRP002027	hsa_circRNA_101680	hsa_circRNA_101680	circRNA	HG19	GAAATAGATGATATACCAGAAGCTAACATTCTGCTGAATTTTATAC
ASCRP002028	hsa_circRNA_101681	hsa_circRNA_101681	circRNA	HG19	TCGAAATAGATGATATTGGATCAGAAAGGTACACTTTCAGCTTCAC
ASCRP002029	hsa_circRNA_101682	hsa_circRNA_101682	circRNA	HG19	ATCATTTTACCAGGATGATCTGTCTGCTGTGCGTCCGGACCGCGTC
ASCRP002030	hsa_circRNA_101683	hsa_circRNA_101683	circRNA	HG19	AAGCACATGGATGGAGGTCTCGGTCCAGCTCGACTTCCAGCTCAGG
ASCRP002031	hsa_circRNA_101684	hsa_circRNA_101684	circRNA	HG19	ATGGATGGAGGCTGCTCTTTGGCGTAAATTGCAATCGATTAGGGAT
ASCRP002032	hsa_circRNA_101685	hsa_circRNA_101685	circRNA	HG19	AAGGAAAGGAGGCTGAAGGGTACATCCGGGAAGGCTTCCTGGCCGT
ASCRP002033	hsa_circRNA_101686	hsa_circRNA_101686	circRNA	HG19	ACTACGCTGCCAAAGGCTGCTGGGAAGCGCAGGATGAGGAGAAGCA
ASCRP002034	hsa_circRNA_101687	hsa_circRNA_101687	circRNA	HG19	TCCGTGCAGAAGGGACTCAATGACACAATGAGGATGAGGAGAAGCA
ASCRP002035	hsa_circRNA_101688	hsa_circRNA_101688	circRNA	HG19	AGCAAACAAGTATGACGCCGTGCCCATCCAGTCCAGCGTGGTGTTA
ASCRP002036	hsa_circRNA_101689	hsa_circRNA_101689	circRNA	HG19	ACCAAAATACATAAAGAGGTGTGAATGACAGAGGTGGTGCCATCCA
ASCRP002037	hsa_circRNA_101690	hsa_circRNA_101690	circRNA	HG19	GCCAAATATGATGGGAATAACTGGGAACACAAGTCCATTTGGACAG
ASCRP002038	hsa_circRNA_101691	hsa_circRNA_101691	circRNA	HG19	CATGGCCAAGATTTTGGATCATTGTTTGACTTGGAAAATGATCTTC
ASCRP002039	hsa_circRNA_101692	hsa_circRNA_101692	circRNA	HG19	CAGTGCCTCGGTTCCTGCGTGAAGACCAGCTGGGAGCCCACTGCCT
ASCRP002040	hsa_circRNA_101693	hsa_circRNA_101693	circRNA	HG19	AAAGCCCCAGACGGAAAGAGCTACTTGCTGAGTGCCCAGGGTGGCT
ASCRP002041	hsa_circRNA_101694	hsa_circRNA_101694	circRNA	HG19	ATGGAAGGATGACGAGGAAACTACTTTGCTTCGCACTTTTTCATGG
ASCRP002042	hsa_circRNA_101695	hsa_circRNA_101695	circRNA	HG19	AGAACTCTCCTTTTTCACCAGCCAGGACAACATGTGGCGCTGTCCC
ASCRP002043	hsa_circRNA_101696	hsa_circRNA_101696	circRNA	HG19	CTGCTTCTAGAGTTTGAACAACTGACTCTTGATGGACACAACCTTC
ASCRP002044	hsa_circRNA_101697	hsa_circRNA_101697	circRNA	HG19	TGAAACTCATCCAACAGCCTCAAAATGCGGATCCAGACACATTAGT
ASCRP002045	hsa_circRNA_101698	hsa_circRNA_101698	circRNA	HG19	GACATCTTCCTGCACATCTCTGAGTCAGCCATGTCATCTGAGCCTC
ASCRP002046	hsa_circRNA_101699	hsa_circRNA_101699	circRNA	HG19	AATATCTGAGGAAGCGGGAGATACAGATGACCCACCAAGAATTACT
ASCRP002047	hsa_circRNA_101700	hsa_circRNA_101700	circRNA	HG19	CCATGTCTCATAATAAAGAGATCGAGATGGTGATCATGGAGCGTAG
ASCRP002048	hsa_circRNA_101701	hsa_circRNA_101701	circRNA	HG19	TCAAGACTGATGATGTCCTGGATCTGAAGATCGAGATGGTGATCAT
ASCRP002049	hsa_circRNA_101702	hsa_circRNA_101702	circRNA	HG19	TCGGTGGACAAGGTGCCAGAGATCGAGATGGTGATCATGGAGCGTA
ASCRP002050	hsa_circRNA_101703	hsa_circRNA_101703	circRNA	HG19	GCCTGCTGGGTTACCGTGCAGACGGTCTACGTGCAGCACCCCATCA
ASCRP002051	hsa_circRNA_101704	hsa_circRNA_101704	circRNA	HG19	TGTGCCTGCTGGGGTAAAATGTCGGTTCCAGGACCTTACCAGGCGG
ASCRP002052	hsa_circRNA_101705	hsa_circRNA_101705	circRNA	HG19	TTTCCCTGCAACAGTCGAGCAAAAGATGTGATAATACCAGCAAAGC
ASCRP002053	hsa_circRNA_101706	hsa_circRNA_101706	circRNA	HG19	GAAACTGTTATGATTGCTCATTTAGAAAGTGGATGTGTGGGATAAC
ASCRP002054	hsa_circRNA_101707	hsa_circRNA_101707	circRNA	HG19	GGTTCTTGCAGATTATCTCCCTCCAAACTCTAAAGAAGGAATATAA
ASCRP002055	hsa_circRNA_101708	hsa_circRNA_101708	circRNA	HG19	GTTCTTGCAGGACCTTGCCTCATAGTATTCGATCAGATTCAGAAGA
ASCRP002056	hsa_circRNA_101709	hsa_circRNA_101709	circRNA	HG19	GCCAAACAAGTGGATTACCGTTTATTCCATATCTGGATAATTTGCC
ASCRP002057	hsa_circRNA_101710	hsa_circRNA_101710	circRNA	HG19	GTAAAGATTGGTTATTTCTTATGAGGGTCATGGATATCCCCTATCT
ASCRP002058	hsa_circRNA_101711	hsa_circRNA_101711	circRNA	HG19	ATGTGTTTTCCCCAGCATTCCATGGACTTTTTGCTATTTCAGTTTG
ASCRP002059	hsa_circRNA_101712	hsa_circRNA_101712	circRNA	HG19	CTCTGCCTGCGAAGGAGCGATATATAGTTATCAGCAAAGTAGATGA
ASCRP002060	hsa_circRNA_101713	hsa_circRNA_101713	circRNA	HG19	CCATTGCTAATTCGAAGGAGCGATATATAGTTATCAGCAAAGTAGA
ASCRP002061	hsa_circRNA_101714	hsa_circRNA_101714	circRNA	HG19	CCAGATGTCAAATTTGTTTGTCAGCATTCCATGGACTTTTTGCTAT
ASCRP002062	hsa_circRNA_101715	hsa_circRNA_101715	circRNA	HG19	TTCTCCTCAGATTAATGATGTTTTGCAGCAGTTTTCTACGTCTGAA
ASCRP002063	hsa_circRNA_101716	hsa_circRNA_101716	circRNA	HG19	TCTCAACAAAACCAAAACTGACTGGAATGTCACGTGGAATACCAGC
ASCRP002064	hsa_circRNA_101717	hsa_circRNA_101717	circRNA	HG19	GGAAACCATCCACGACCCTGACTGGAATGTCACGTGGAATACCAGC
ASCRP002065	hsa_circRNA_101718	hsa_circRNA_101718	circRNA	HG19	ACCATCCACGACCCTGCCTTGGGATTTTTGCTGTGGATCGTCTGCT
ASCRP002066	hsa_circRNA_101719	hsa_circRNA_101719	circRNA	HG19	GGATCACAGGGATGCCCAGGTGGACCTGTTTCGTGACATCACTTTC
ASCRP002067	hsa_circRNA_101720	hsa_circRNA_101720	circRNA	HG19	AGAAGGAATGCGCCAAGACTAGGAAAATCCCTGCCCAGAGTCCAGC
ASCRP002068	hsa_circRNA_101721	hsa_circRNA_101721	circRNA	HG19	TTCACCTGGGTCTGCACGCCCTTTCTGAATCCCTGCCCAGAGTCCA
ASCRP002069	hsa_circRNA_101722	hsa_circRNA_101722	circRNA	HG19	GCCCTTTCTGAATCTGGGCCCTTCCGTCCTGGCTGGAGTGGCGGTG
ASCRP002070	hsa_circRNA_101723	hsa_circRNA_101723	circRNA	HG19	GTCAAAGACGGTGGCCTTGTGCACATTTGCCGTCTACGTGACCATT
ASCRP002071	hsa_circRNA_101724	hsa_circRNA_101724	circRNA	HG19	ACAGAGCAGGAGCAGGATGCAGAGGAGAACGGGCGTGAACCTGTCT
ASCRP002072	hsa_circRNA_101725	hsa_circRNA_101725	circRNA	HG19	ATTTCACAAGACAGCTCAGCAGCTCCTCCTCCTATAGTGGGGACAT
ASCRP002073	hsa_circRNA_101726	hsa_circRNA_101726	circRNA	HG19	ATTTCACAAGGTCAAGCTTTCCGTGTACTGGGACTACATGAAGGCC
ASCRP002074	hsa_circRNA_101727	hsa_circRNA_101727	circRNA	HG19	TATTCAGAGACTGAGAAGGAGGTGGCTGGCCGTGCGGCTGGAGTGT
ASCRP002075	hsa_circRNA_101728	hsa_circRNA_101728	circRNA	HG19	TGAAAATCGAGGATGTCCTGGGCTGCAATGTCTCACCAGTGCCTGG
ASCRP002076	hsa_circRNA_101730	hsa_circRNA_101730	circRNA	HG19	TACCTGATAGGACCACTGAACAACAGCAAAGATTCCATGAAATTTG
ASCRP002077	hsa_circRNA_101731	hsa_circRNA_101731	circRNA	HG19	TTTTTGGCTCCAATAAATGGCTGCAGAGACTGCAAGTCTGGAAGAA
ASCRP002078	hsa_circRNA_101732	hsa_circRNA_101732	circRNA	HG19	AAACTTCTATTGCAACAGTTCAGGCGTAACCTGATGATGGAAGGTG
ASCRP002079	hsa_circRNA_101733	hsa_circRNA_101733	circRNA	HG19	TTGTACCCTTACAAGAGAAGAGAAAATTGCAATCATGAGGGAGAAG
ASCRP002080	hsa_circRNA_101734	hsa_circRNA_101734	circRNA	HG19	CGTTGTCAAGAGCTCTATAGGAAAGAAGAGAAAATTGCAATCATGA
ASCRP002081	hsa_circRNA_101735	hsa_circRNA_101735	circRNA	HG19	AGTTACGCAGGCCCAAGATTCCTACCAAACTCCTCAGAATCCTGGA
ASCRP002082	hsa_circRNA_101736	hsa_circRNA_101736	circRNA	HG19	AGTTACGCAGATAATGCTAAGTTTGCAACAGAGAGCACAGAAACGT
ASCRP002083	hsa_circRNA_101737	hsa_circRNA_101737	circRNA	HG19	CTGCCTTACAAGCACAAAAGAGAAGAGAAAATTGCAATCATGAGGG
ASCRP002084	hsa_circRNA_101738	hsa_circRNA_101738	circRNA	HG19	CAGGTATCTGCTTGTAATGACCAGCCTGCAGTCTATTCTTGAAAAT
ASCRP002085	hsa_circRNA_101739	hsa_circRNA_101739	circRNA	HG19	TTCTTCATGATTATTTGTGGAGTCTGCTTTACACCTGCAGACCCTC
ASCRP002086	hsa_circRNA_101740	hsa_circRNA_101740	circRNA	HG19	TGCCCCCGAGATCACTTTTCTCCAGAGAATGCAAATGACACGGCCA
ASCRP002087	hsa_circRNA_101741	hsa_circRNA_101741	circRNA	HG19	TGCCCCCGAGGTGGGAATGGAAGTGGCCCCACATCTCAAAGAAACC
ASCRP002088	hsa_circRNA_101742	hsa_circRNA_101742	circRNA	HG19	GTAAGAAACTAGGAAACAAGTGGGAATGGAAGTGGCCCCACATCTC
ASCRP002089	hsa_circRNA_101743	hsa_circRNA_101743	circRNA	HG19	TCTTGTGCAGTTGATTCATGTGGGAATGGAAGTGGCCCCACATCTC
ASCRP002090	hsa_circRNA_101744	hsa_circRNA_101744	circRNA	HG19	CTCTCCCAAGGTGGGAATGGAAGTGGCCCCACATCTCAAAGAAACC
ASCRP002091	hsa_circRNA_101745	hsa_circRNA_101745	circRNA	HG19	TTCTACTTTATTAATAGTTCCGGTGGGAATGGAAGTGGCCCCACAT
ASCRP002092	hsa_circRNA_101746	hsa_circRNA_101746	circRNA	HG19	ATAGACAAAGGTGGGAATGGAAGTGGCCCCACATCTCAAAGAAACC
ASCRP002093	hsa_circRNA_101747	hsa_circRNA_101747	circRNA	HG19	TAGAGCATCTGAAAACCCTGGCCAAGGACGAGGTGGGAATGGAAGT
ASCRP002094	hsa_circRNA_101748	hsa_circRNA_101748	circRNA	HG19	CTCTCCCAAGTGCACTCACTCTTGAGGATGAGAAAAGAATGCTGTC
ASCRP002095	hsa_circRNA_101749	hsa_circRNA_101749	circRNA	HG19	GTTGATTCATGTTTCCTTTGGCCGTGATTTTGAACAACAGCTGAGT
ASCRP002096	hsa_circRNA_101750	hsa_circRNA_101750	circRNA	HG19	AACACAATGCAGAATGTTCGTGGCATCAGAGAGAAAGATGAGAGCT
ASCRP002097	hsa_circRNA_101751	hsa_circRNA_101751	circRNA	HG19	CCTGAGGAAGGTATGATCTCGTGAAATCTTGAGAGAAACTGAATGA
ASCRP002098	hsa_circRNA_101752	hsa_circRNA_101752	circRNA	HG19	GAAAATAAGCTGATTGACTTGATGCACAACATCACAAAGGCGATTT
ASCRP002099	hsa_circRNA_101753	hsa_circRNA_101753	circRNA	HG19	GTGGAAAACGTGGTATGTGTGCAACAGAGAGAAATTATGCGAATCA
ASCRP002100	hsa_circRNA_101754	hsa_circRNA_101754	circRNA	HG19	GCCATTTGATTGTGACCGCAACAAGGGAAAACATGGCTTATACTGT
ASCRP002101	hsa_circRNA_101755	hsa_circRNA_101755	circRNA	HG19	AAGCTGCCAATTACATTACTTCGTTCAGAACCATTTCACAAGTGCA
ASCRP002102	hsa_circRNA_101756	hsa_circRNA_101756	circRNA	HG19	CCACTTCAAGGACCTTCGCCTCTGCATTTGTCCAGTAACTCTGGCT
ASCRP002103	hsa_circRNA_101757	hsa_circRNA_101757	circRNA	HG19	AGTATAATCGGCACAAGCCCCCCAAGCAGGTACAACGCCGTCACCG
ASCRP002104	hsa_circRNA_101758	hsa_circRNA_101758	circRNA	HG19	TACAGGCAAGTACCCTGTGCGTCCAGCCTCGATGACCTACGATGAC
ASCRP002105	hsa_circRNA_101759	hsa_circRNA_101759	circRNA	HG19	AAGGTGGATGTGATTGCCAAGCGTGTGCTGGGACTGCACCTCCAGC
ASCRP002106	hsa_circRNA_101760	hsa_circRNA_101760	circRNA	HG19	ACCTGGAGAAGCTCCCAGAATTCAACAGGCTTCTTGCACCTGGGTG
ASCRP002107	hsa_circRNA_101761	hsa_circRNA_101761	circRNA	HG19	TCATGTTGGGAAGAACTGTGTGATTGCATCTGGGAACAAAGTCAGT
ASCRP002108	hsa_circRNA_101762	hsa_circRNA_101762	circRNA	HG19	AGGGACGTCCTCATTGTCCTCGTTTGCTGCTTTGTGGTGCACAAGC
ASCRP002109	hsa_circRNA_101763	hsa_circRNA_101763	circRNA	HG19	TTCTGAACTTCAGAAAGCCAGTGTTGATGGCTGTTTGCTGCTTTGT
ASCRP002110	hsa_circRNA_101764	hsa_circRNA_101764	circRNA	HG19	GGGAAAGGCAGCTTTGGCAAGTTTGCTGCTTTGTGGTGCACAAGCG
ASCRP002111	hsa_circRNA_101765	hsa_circRNA_101765	circRNA	HG19	CCAGACCATGTTTGCTGCTTTGTGGTGCACAAGCGGTGCCATGAAT
ASCRP002112	hsa_circRNA_101766	hsa_circRNA_101766	circRNA	HG19	GACGTCCTCATTGTCCTCGGACCCCCGCAGCAAACACAAGTTTAAG
ASCRP002113	hsa_circRNA_101767	hsa_circRNA_101767	circRNA	HG19	AAGCCAGTGTTGATGGCTGGACCCCCGCAGCAAACACAAGTTTAAG
ASCRP002114	hsa_circRNA_101768	hsa_circRNA_101768	circRNA	HG19	GAAAGGCAGCTTTGGCAAGGACCCCCGCAGCAAACACAAGTTTAAG
ASCRP002115	hsa_circRNA_101769	hsa_circRNA_101769	circRNA	HG19	CTTTGGCAAGGTTTAAGTTACTGAGCCAGGAGGAAGGCGAGTACTT
ASCRP002116	hsa_circRNA_101770	hsa_circRNA_101770	circRNA	HG19	GCCAAAAGCTTGACCTAAAACTTGACAACGTGATGCTCGATTCTGA
ASCRP002117	hsa_circRNA_101771	hsa_circRNA_101771	circRNA	HG19	AACAGCAAAAACCAGTCAGTGCCAGAACAGATAAAGCCCAGTGTAA
ASCRP002118	hsa_circRNA_101772	hsa_circRNA_101772	circRNA	HG19	TGTTAGACAGGATGGCATTGTAGCAGATGAATCCCAAAACATGCAG
ASCRP002119	hsa_circRNA_101773	hsa_circRNA_101773	circRNA	HG19	TCAGAGCCAGAAAAAACTGCCTCTGACAGCTCTTGCTCAAAATATG
ASCRP002120	hsa_circRNA_101774	hsa_circRNA_101774	circRNA	HG19	GAGGAGACACAGCTGAGAAAACAGAAGTCCTTAGTGAAGATCTATT
ASCRP002121	hsa_circRNA_101775	hsa_circRNA_101775	circRNA	HG19	TGGGTCCCAGGTCAGCAGTCCCGTGCACCGGGAGAAGCACTCCCCA
ASCRP002122	hsa_circRNA_101776	hsa_circRNA_101776	circRNA	HG19	AAATACATCGTGAATGAGAAAGCAAGGGCGGACCATGGTTTGATTC
ASCRP002123	hsa_circRNA_101777	hsa_circRNA_101777	circRNA	HG19	TTTTCTGCTCTCCGAGTGCCTTGGCATCTCCCAATGGGGTGGCTTT
ASCRP002124	hsa_circRNA_101778	hsa_circRNA_101778	circRNA	HG19	GCTGAGAGCAGCTGGGGCTGCCCCGACCTCGTCTGCTACACCGATT
ASCRP002125	hsa_circRNA_101779	hsa_circRNA_101779	circRNA	HG19	GAACTTAGCTCTGCTTCCCATCACCACGGCGACTACTACTCAGGAG
ASCRP002126	hsa_circRNA_101780	hsa_circRNA_101780	circRNA	HG19	TCAAGATGGATCGGGCTTTCGGACAGTCCTTTCTCCAGCCCGACAT
ASCRP002127	hsa_circRNA_101781	hsa_circRNA_101781	circRNA	HG19	ACTGGATGACAGACACAGGTTGAACATCACGGCGGAGAACGACTGC
ASCRP002128	hsa_circRNA_101782	hsa_circRNA_101782	circRNA	HG19	AATCACACCTCTAATCAGCACCAAGGTTGGTCAAAGTCACTCTGTA
ASCRP002129	hsa_circRNA_101783	hsa_circRNA_101783	circRNA	HG19	ATTTCATCAGGTGACTTACTGAGTAACCTGTTGCAGAGTCCCAGTT
ASCRP002130	hsa_circRNA_101784	hsa_circRNA_101784	circRNA	HG19	ATCCCCGACCTCAGGAGAAAGTGTTGATCCAGTCCCCTGTGACAAC
ASCRP002131	hsa_circRNA_101785	hsa_circRNA_101785	circRNA	HG19	ACAGTGCTTGGGCTACTGACAGTTGATCCAGTCCCCTGTGACAACC
ASCRP002132	hsa_circRNA_101786	hsa_circRNA_101786	circRNA	HG19	ATCATTAATGAGGAGCTGATGCATGGAGACGCTGTCAGACATGTTT
ASCRP002133	hsa_circRNA_101787	hsa_circRNA_101787	circRNA	HG19	CTCTACGGCTGCTGCTGGGCCTTTGCAACAACTTCTCTTATGTGGT
ASCRP002134	hsa_circRNA_101788	hsa_circRNA_101788	circRNA	HG19	TGCCATCCCCGAAGGCGAGTCTGTATCTGTCATCAAACACACGGAG
ASCRP002135	hsa_circRNA_101789	hsa_circRNA_101789	circRNA	HG19	ACTGTCTCGAACTGTGTGGTACTAACAAGTTCTCCAGAGGCCACAG
ASCRP002136	hsa_circRNA_101790	hsa_circRNA_101790	circRNA	HG19	AATTTACTCACGCTGGTTCTGTACAGAGTAATGAGATGTGTGACGG
ASCRP002137	hsa_circRNA_101792	hsa_circRNA_101792	circRNA	HG19	CATGAGGAAATCACAGGATTGACTTGATGCAAAACATCACAAAGGC
ASCRP002138	hsa_circRNA_101793	hsa_circRNA_101793	circRNA	HG19	ACAGAATGACGAAAAGGATTGACTTGATGCAAAACATCACAAAGGC
ASCRP002139	hsa_circRNA_101794	hsa_circRNA_101794	circRNA	HG19	AGAAACTCAGGACTCTCTGGGTGGCTCAGCCCACAGTATCCTTATT
ASCRP002140	hsa_circRNA_101795	hsa_circRNA_101795	circRNA	HG19	AGGGTGACAGGACATCACACCCCTGCAGGTGGTTCTGCCCAACACT
ASCRP002141	hsa_circRNA_101796	hsa_circRNA_101796	circRNA	HG19	ACGGCTTGATGGCCTAAAGATCCCTCCTGGCTGTGAGCTGGTGGTC
ASCRP002142	hsa_circRNA_101797	hsa_circRNA_101797	circRNA	HG19	AGAAGATCTATGTCATTGAGGGACAGAGGTGTTCCGGGAGGAGCTG
ASCRP002143	hsa_circRNA_101798	hsa_circRNA_101798	circRNA	HG19	ACTTCTCATTTCATTTCCCGCTCCCGGCCCGTGGTGGATATGGTCA
ASCRP002144	hsa_circRNA_101799	hsa_circRNA_101799	circRNA	HG19	AGAACAGGCCAAGCATATGGTGTCGGACGGCATGACAGGCAGCAAT
ASCRP002145	hsa_circRNA_101800	hsa_circRNA_101800	circRNA	HG19	ACTCATCCAGTATGATTGCGGACTCCCTGGAGGAAAAGCGGAAGCG
ASCRP002146	hsa_circRNA_101801	hsa_circRNA_101801	circRNA	HG19	ACCTTGAACAATTGTTTTGACTGGCATATTGGAGCAAGTTGTAAAC
ASCRP002147	hsa_circRNA_101802	hsa_circRNA_101802	circRNA	HG19	AACAGCCTGGGGTATCAAAAAGCCATTCACAGAGGTCATCCGAGCC
ASCRP002148	hsa_circRNA_101803	hsa_circRNA_101803	circRNA	HG19	TTTGTGGAGCTGTTGTTAATAACAGTACTGGTAGTGGAAGGGATTG
ASCRP002149	hsa_circRNA_101804	hsa_circRNA_101804	circRNA	HG19	TACATTCGAGCTTAGCCTGCGACGCTTATGATTAGAGCCAACAATT
ASCRP002150	hsa_circRNA_101805	hsa_circRNA_101805	circRNA	HG19	GGCCGATAAGGCTCAGTTTATGAACCTCTTAAAAGCATTAATCTTC
ASCRP002151	hsa_circRNA_101806	hsa_circRNA_101806	circRNA	HG19	CAACACTGATGAGGCTCAGTTTATGAACCTCTTAAAAGCATTAATC
ASCRP002152	hsa_circRNA_101807	hsa_circRNA_101807	circRNA	HG19	GCTACATTCGAGGCTCAGTTTATGAACCTCTTAAAAGCATTAATCT
ASCRP002153	hsa_circRNA_101808	hsa_circRNA_101808	circRNA	HG19	GAGGTTTTCCAATCAGGCTCAGTTTATGAACCTCTTAAAAGCATTA
ASCRP002154	hsa_circRNA_101809	hsa_circRNA_101809	circRNA	HG19	ATGTGACTGAGAGAGAAGGCGCACCTATGTTGGCAGCATGCCTGGT
ASCRP002155	hsa_circRNA_101810	hsa_circRNA_101810	circRNA	HG19	TTACACTGAGAGGTCTTGTTCTTCCAGTATCTCAGCGTTTGAGTCA
ASCRP002156	hsa_circRNA_101811	hsa_circRNA_101811	circRNA	HG19	ACCGAGCTGCAGAGGAAGGCATCAACCACGAGTGTAAGCTGTGCAA
ASCRP002157	hsa_circRNA_101812	hsa_circRNA_101812	circRNA	HG19	TCATTGCCTTCAGCCAGGGGAGCTGAGGAACTGCGTGTGGAGTCAG
ASCRP002158	hsa_circRNA_101813	hsa_circRNA_101813	circRNA	HG19	TCTAAGTTTGTGCCTTGGAGCATGGCAAGTCCAGAGCACCCTGGGA
ASCRP002159	hsa_circRNA_101814	hsa_circRNA_101814	circRNA	HG19	ACAGCGACAGGATTTTGACACTTCATGACATGTCATTATTTAGAGC
ASCRP002160	hsa_circRNA_101815	hsa_circRNA_101815	circRNA	HG19	ACAGGCAAATGTCACAAAAGAAGATAAGTCCTTCCAGAACATTATG
ASCRP002161	hsa_circRNA_101816	hsa_circRNA_101816	circRNA	HG19	GGAGGGTGTGATGATCTCAATGCCACCCACCAACACTGTGTTTTGG
ASCRP002162	hsa_circRNA_101817	hsa_circRNA_101817	circRNA	HG19	CAATGCAATGGTTCTAGTAAATACCGCTTGCTGTGTTTTGATGTTG
ASCRP002163	hsa_circRNA_101818	hsa_circRNA_101818	circRNA	HG19	GAATTCACTGTCTGATGATTTGAAGAAGAGAAGAGAGCCTCACATC
ASCRP002164	hsa_circRNA_101819	hsa_circRNA_101819	circRNA	HG19	TATGATGATGGAGTCTGCACTATGGAAACAACCTGTCAATCCAGCT
ASCRP002165	hsa_circRNA_101820	hsa_circRNA_101820	circRNA	HG19	CCTCAATCATAAGTTACAGTCCCACCCCACAGTCATGCTTTTTGCA
ASCRP002166	hsa_circRNA_101821	hsa_circRNA_101821	circRNA	HG19	TTTCTCCTGTTCAGGAGTGTTTCTCAGGAGCTATCAGAAACTATCC
ASCRP002167	hsa_circRNA_101822	hsa_circRNA_101822	circRNA	HG19	AGGACTTGAAGTATTGAAGAATGTCGCAATATAATCGTGCAGTTTG
ASCRP002168	hsa_circRNA_101823	hsa_circRNA_101823	circRNA	HG19	GAAGTCTTGATTGACGTTCTTAAAGAACTGTATTGAAGAATGTCGC
ASCRP002169	hsa_circRNA_101825	hsa_circRNA_101825	circRNA	HG19	AAGAAGTCAGCTGGTCCACGACAAAGAGTTGGCAGCAGAAGATGAG
ASCRP002170	hsa_circRNA_101826	hsa_circRNA_101826	circRNA	HG19	TAACCTGCCGGCCAGGACTCAGCCAGTCCCATCCGGACCACACACA
ASCRP002171	hsa_circRNA_101827	hsa_circRNA_101827	circRNA	HG19	GCAGTAACTGGCTTTTGTGGCCACAGGAACCAATCTGTCTCTCCAG
ASCRP002172	hsa_circRNA_101828	hsa_circRNA_101828	circRNA	HG19	TGTTTGATGCTTTCAATCAGAGACTTAAGGAATGCCTCTGGCTCAG
ASCRP002173	hsa_circRNA_101829	hsa_circRNA_101829	circRNA	HG19	CAGTGTAGAAGCAGGGGAAATGGAAGGTGATGCAGTCGAAGCCATT
ASCRP002174	hsa_circRNA_101830	hsa_circRNA_101830	circRNA	HG19	CAGTGTAGAAGTACTCGTCCTCACAAGTGCCCAGACTGCGACATGG
ASCRP002175	hsa_circRNA_101831	hsa_circRNA_101831	circRNA	HG19	TAAGAAAGAAGATTCCTCTGACAGTGGAGAGGCACATGATCATGCA
ASCRP002176	hsa_circRNA_101832	hsa_circRNA_101832	circRNA	HG19	TGCTGCCCTCAACAGCGCCATTTTAGGTATAGCCTTCACAGACCTC
ASCRP002177	hsa_circRNA_101833	hsa_circRNA_101833	circRNA	HG19	GAGCGGACATTGTTTACTGTGAGATATCAAACAAAGAATTACTCTG
ASCRP002178	hsa_circRNA_101834	hsa_circRNA_101834	circRNA	HG19	CCAGGCTTGTAGGTGCTCAGCACAGTGGACTTTGTCGCCCCTGATG
ASCRP002179	hsa_circRNA_101835	hsa_circRNA_101835	circRNA	HG19	ACCCCTATATTTCGATCTTGAGCCAGATGATTGTGCATCCATTTAC
ASCRP002180	hsa_circRNA_101836	hsa_circRNA_101836	circRNA	HG19	ATCCTGTTGTGAAGATCTTGAGCCAGATGATTGTGCATCCATTTAC
ASCRP002181	hsa_circRNA_101837	hsa_circRNA_101837	circRNA	HG19	CACTTTAGATGATGATCTTGAGCCAGATGATTGTGCATCCATTTAC
ASCRP002182	hsa_circRNA_101838	hsa_circRNA_101838	circRNA	HG19	TGTTGTGAAGCACATCTTCATTACCTCCACTAGACTGGCCTTTACC
ASCRP002183	hsa_circRNA_101839	hsa_circRNA_101839	circRNA	HG19	AAAGTGTGATGTTCGCGTATTTCTTGACAGAGTTTATGTGGCCGAG
ASCRP002184	hsa_circRNA_101841	hsa_circRNA_101841	circRNA	HG19	TGGCTGCTGCTTGCATATAGTTTATGTGGCCGAGGCAGACAAGTGG
ASCRP002185	hsa_circRNA_101842	hsa_circRNA_101842	circRNA	HG19	TCTCCTGGCTGCTGCTTGCATATGCCACAGCAAACACAGGTGTGCA
ASCRP002186	hsa_circRNA_101843	hsa_circRNA_101843	circRNA	HG19	ATGGGCCTTGTTAAACTGTGCCAGGGCCACAGCAAACACAGGTGTG
ASCRP002187	hsa_circRNA_101844	hsa_circRNA_101844	circRNA	HG19	TGCCATCGAGGTCATCTTATGCAGATATGCTACATGACAAAGACAG
ASCRP002188	hsa_circRNA_101845	hsa_circRNA_101845	circRNA	HG19	TTATGGAACAGAAAATAACGAACCTCTGTGATGGAGGTCACAGCCA
ASCRP002189	hsa_circRNA_101846	hsa_circRNA_101846	circRNA	HG19	ACCACCCCAGGCTCGGGCTCAAGTTCACTACAGGTCACAAAACATG
ASCRP002190	hsa_circRNA_101847	hsa_circRNA_101847	circRNA	HG19	AAGAACTTAGTAGATGCATTGAGGATGTGTTTAAGCGGGAGCAGCT
ASCRP002191	hsa_circRNA_101848	hsa_circRNA_101848	circRNA	HG19	TGTAGCTGACTTTTTCCCAGGTCATGAGTCTCGGGCTACAGAAGCT
ASCRP002192	hsa_circRNA_101849	hsa_circRNA_101849	circRNA	HG19	AGTCCATTGCTGTAGCTGACGTCGCATCCTGAGTCTCAGCTGGCAT
ASCRP002193	hsa_circRNA_101850	hsa_circRNA_101850	circRNA	HG19	GATATATAAGGGTCCTGAGAACATTATCTGTAGCTGTATCTCCCCA
ASCRP002194	hsa_circRNA_101851	hsa_circRNA_101851	circRNA	HG19	GTTGCCACCAGTCAAGTTCATCCGAGAAGTAACACCATATATCAAG
ASCRP002195	hsa_circRNA_101852	hsa_circRNA_101852	circRNA	HG19	AGTCTCTCTAGTCAAGTTCATCCGAGAAGTAACACCATATATCAAG
ASCRP002196	hsa_circRNA_101853	hsa_circRNA_101853	circRNA	HG19	AGTCTCTCTAGGTTGGTTCATTCTGGCTCCGGATGTCGATCCCCCT
ASCRP002197	hsa_circRNA_101854	hsa_circRNA_101854	circRNA	HG19	AACTGGATATACTGTAGTCAGCTTTTAACCTCTGGACCAGCTACAT
ASCRP002198	hsa_circRNA_101855	hsa_circRNA_101855	circRNA	HG19	GATATTCCAGGCAGAAGAGCACTGATCGTACTGGCTCACTCAGAGA
ASCRP002199	hsa_circRNA_101856	hsa_circRNA_101856	circRNA	HG19	CCCCATAGAGTCCACTGGGGATCAGGCATTAGAAGTTCTACAGTAC
ASCRP002200	hsa_circRNA_101857	hsa_circRNA_101857	circRNA	HG19	CTTTTGCAAGTTTCTTCATGATCTCTCCAACCGACCAGCAGGTCCA
ASCRP002201	hsa_circRNA_101858	hsa_circRNA_101858	circRNA	HG19	TTCTGTTGAGTTCTGTGGGGGAACCCCCGACGAAGACCCATCATGA
ASCRP002202	hsa_circRNA_101859	hsa_circRNA_101859	circRNA	HG19	AATGAGATGATTGAGGCAGCCAAGTATTTGAGAACACAGTGGCTAC
ASCRP002203	hsa_circRNA_101860	hsa_circRNA_101860	circRNA	HG19	GGCTGTTTATTGATGAGTATTTGAGAACACAGTGGCTACGGTGATG
ASCRP002204	hsa_circRNA_101861	hsa_circRNA_101861	circRNA	HG19	AGGTCTGGCTGTTTATTGATGAGATATGTGTTGAGACGGATTCTCC
ASCRP002205	hsa_circRNA_101862	hsa_circRNA_101862	circRNA	HG19	AGGCTTCACTGAAGCCCCTCCGCTTGGCCAGAATGGAGCAGCCGAA
ASCRP002206	hsa_circRNA_101863	hsa_circRNA_101863	circRNA	HG19	TGAATCGGATGAGCACTGAAAGAGCCCCAGTGACCCTTCACCTCGA
ASCRP002207	hsa_circRNA_101864	hsa_circRNA_101864	circRNA	HG19	AGTTCCAACAATTTTCTCAACTGAAGGGCCTGAACTTGTCCCATAA
ASCRP002208	hsa_circRNA_101865	hsa_circRNA_101865	circRNA	HG19	ATGAACCATATCAAGCATGTGGATTTAAGGTGGTGTCCCAGCGAAT
ASCRP002209	hsa_circRNA_101866	hsa_circRNA_101866	circRNA	HG19	TGTTTTCCAAGCTGCAGTACCAAAGGTGCTCCAGCTGCTGCTCCTG
ASCRP002210	hsa_circRNA_101867	hsa_circRNA_101867	circRNA	HG19	CTTTTTGCAGGTGTCCTCCACACATCTGTAGTCCTCCTCACAGAAA
ASCRP002211	hsa_circRNA_101868	hsa_circRNA_101868	circRNA	HG19	TGACTCTGTGGTCATGGTTGCTGATCAGCTCTGTGCCAAGTATAGC
ASCRP002212	hsa_circRNA_101869	hsa_circRNA_101869	circRNA	HG19	CCCATCGTATGAATCTGTTGCTGATCAGCTCTGTGCCAAGTATAGC
ASCRP002213	hsa_circRNA_101870	hsa_circRNA_101870	circRNA	HG19	TGGATTATGGGAGTGACAGTGAGGATTCACATTTGGGTTATTTCAA
ASCRP002214	hsa_circRNA_101871	hsa_circRNA_101871	circRNA	HG19	CATTATGACGCATCGTCCAGCCAAGCAGAGAAGGAGCTGACAGATT
ASCRP002215	hsa_circRNA_101873	hsa_circRNA_101873	circRNA	HG19	CGCGGGCGTCATCTCCAGTCTATGTGCTGAAGAAGCAGCAGCCCAA
ASCRP002216	hsa_circRNA_101874	hsa_circRNA_101874	circRNA	HG19	GTGTAAAAAGAGGTTCTGTCCGGAAGCAGATTCTAAAACCATGTTG
ASCRP002217	hsa_circRNA_101875	hsa_circRNA_101875	circRNA	HG19	CAAATTCTGCCCTGTTCCCTACTGAAGGAACAGATGCTAAGGAAAC
ASCRP002218	hsa_circRNA_101876	hsa_circRNA_101876	circRNA	HG19	AACTGACCAGGACTTGCAAAAACTTACGTCACATCAAAGTCAGAAT
ASCRP002219	hsa_circRNA_101877	hsa_circRNA_101877	circRNA	HG19	CTCTTTTCTTCCAGTTCCCTACTGAAGGAACAGATGCTAAGGAAAC
ASCRP002220	hsa_circRNA_101878	hsa_circRNA_101878	circRNA	HG19	AGACAGTGCCAGTGATGGCTCATGAAGCAATGGAATATGATGTTCA
ASCRP002221	hsa_circRNA_101879	hsa_circRNA_101879	circRNA	HG19	AAGAAAGGATCTTGTCCAGATCTCTCTCAGCCTTGTCTGCTTATCA
ASCRP002222	hsa_circRNA_101880	hsa_circRNA_101880	circRNA	HG19	ACTGTCTGCTGTTGCCGCAGATTCTTATACATCGTCAATCTAGATG
ASCRP002223	hsa_circRNA_101881	hsa_circRNA_101881	circRNA	HG19	TCTGCTGTTGGCAACTGCGATGTCTGTGGACTGTCTTGGGCAGCAT
ASCRP002224	hsa_circRNA_101882	hsa_circRNA_101882	circRNA	HG19	CAAGTCCATGGCCTCTTCATGTGCTTGTGTGCAACGCAGCAACTTT
ASCRP002225	hsa_circRNA_101883	hsa_circRNA_101883	circRNA	HG19	CAGAAGAAACAGTGGATATCATGGAAATAAAAGAAATCCGCCCAGG
ASCRP002226	hsa_circRNA_101884	hsa_circRNA_101884	circRNA	HG19	TTACCTCGAGGAGCATTGGGCTCAGGATCTGAACAAAGTCCGTGAG
ASCRP002227	hsa_circRNA_101885	hsa_circRNA_101885	circRNA	HG19	TGCATTGAACTTCCTCACGTACCTGTTTTCACGAGAAAACAGCATC
ASCRP002228	hsa_circRNA_101886	hsa_circRNA_101886	circRNA	HG19	TGTACATGTGGGATTCCATTGACCAGTGGACTGCTGGGACGGGCCC
ASCRP002229	hsa_circRNA_101887	hsa_circRNA_101887	circRNA	HG19	TTCCCCAATGACTACACCCTGTCCTTCTGTGGACTGCTGGGACGGG
ASCRP002230	hsa_circRNA_101888	hsa_circRNA_101888	circRNA	HG19	TAGCCATAAAGATTGCAGCTTCCTCCATACAGTGGAACAGTTCTGT
ASCRP002231	hsa_circRNA_101889	hsa_circRNA_101889	circRNA	HG19	CAAACAAGAGAGTTGCTGGAGAATGTAACCCTAATCCATAAACCAG
ASCRP002232	hsa_circRNA_101890	hsa_circRNA_101890	circRNA	HG19	CTCTTTGCAGGTTGAGATAAGTCGAAGAGTGACTCTGGAAAAACTC
ASCRP002233	hsa_circRNA_101891	hsa_circRNA_101891	circRNA	HG19	TCCAACATGGAGTACATGAGCTCAAGCGCCCAGCTCTGCCCGAGGA
ASCRP002234	hsa_circRNA_101892	hsa_circRNA_101892	circRNA	HG19	TTTGGAACCAACATCTATGCAGATTGCAGGATTTGGACTGCTACAC
ASCRP002235	hsa_circRNA_101893	hsa_circRNA_101893	circRNA	HG19	TCAAAGATTTTTTGTGCTCTTCACTGGGGCAGTACCCAAAGGAAAC
ASCRP002236	hsa_circRNA_101894	hsa_circRNA_101894	circRNA	HG19	GAGGCAGGAGTGCTTCACCGATATAGACACATTTTGGGATTGTGGC
ASCRP002237	hsa_circRNA_101895	hsa_circRNA_101895	circRNA	HG19	CATGGAGAAGGTCCTGGCAATCCCTCCCTTTCTAAAGTAGGTACCG
ASCRP002238	hsa_circRNA_101896	hsa_circRNA_101896	circRNA	HG19	CAGAGTCCAACTATGTCAGCTCTATCCTGAAGAGAACTTGGAGAAA
ASCRP002239	hsa_circRNA_101897	hsa_circRNA_101897	circRNA	HG19	TACTCGAAACAGATCAACAGGCGGTCCTTCGGGTCGGAGTGGACAT
ASCRP002240	hsa_circRNA_101898	hsa_circRNA_101898	circRNA	HG19	TCTATGGGGGCTACTCGAAACAGGAAGACCTGGAAGCGCTCATAGC
ASCRP002241	hsa_circRNA_101899	hsa_circRNA_101899	circRNA	HG19	GACCTGGGAACAAGTCAAGAAGACCTGGAAGCGCTCATAGCCCATT
ASCRP002242	hsa_circRNA_101900	hsa_circRNA_101900	circRNA	HG19	ACGTGCAACAAAGTGCGATGGTGACCAAAAGCCAGCCCCACTGTGA
ASCRP002243	hsa_circRNA_101901	hsa_circRNA_101901	circRNA	HG19	GGCATCCGGTGTGACCAAAAGCCAGCCCCACTGTGAGTTGAACTCT
ASCRP002244	hsa_circRNA_101902	hsa_circRNA_101902	circRNA	HG19	GGACGGTCAGCGTCGTCCCCCAGACTACAGTAATACTCAACAATGA
ASCRP002245	hsa_circRNA_101903	hsa_circRNA_101903	circRNA	HG19	AGGACGGTCAGGTCACCTTTTCTATAAATTTGGCATCACAGAATCC
ASCRP002246	hsa_circRNA_101904	hsa_circRNA_101904	circRNA	HG19	GGACGGTCAGAGCCGATGATGAGCACCCCACCTCCTGCCAGCGAGC
ASCRP002247	hsa_circRNA_101905	hsa_circRNA_101905	circRNA	HG19	ACCTGTGTGATGATGCCTGAGTTCAGCCCTCAGCAGGTGTCCCACC
ASCRP002248	hsa_circRNA_101906	hsa_circRNA_101906	circRNA	HG19	ATGACAAGTATGACCGCATGAAGATCGCACCCCCTCCCTCCCTGGC
ASCRP002249	hsa_circRNA_101907	hsa_circRNA_101907	circRNA	HG19	GAGGACGAAGAGCTTACAATTGAGACTGCTAACCCCTACCTTTGAA
ASCRP002250	hsa_circRNA_101908	hsa_circRNA_101908	circRNA	HG19	GTGGAGCGCGTCCTCGCAGGAATGGGTACCACAGACCATGTCATCG
ASCRP002251	hsa_circRNA_101909	hsa_circRNA_101909	circRNA	HG19	ACACGGAGGCCGTGATGAAGGAATGGGTACCACAGACCATGTCATC
ASCRP002252	hsa_circRNA_101910	hsa_circRNA_101910	circRNA	HG19	AGCCTTTGCAGGAGGAGCTTCCCACCATCTACAAGTGTCCTTACCA
ASCRP002253	hsa_circRNA_101911	hsa_circRNA_101911	circRNA	HG19	TGATGGGCCTGCTGTCGTCACATCTGACCTCAAATGATCCTCCTCC
ASCRP002254	hsa_circRNA_101912	hsa_circRNA_101912	circRNA	HG19	ATTTCCACCAAAGGCAGGACTTCCACCAGTGGGCGATCCATGAGCA
ASCRP002255	hsa_circRNA_101913	hsa_circRNA_101913	circRNA	HG19	ATTTCCACCAAAGTTAACTTACCAAGACTGGTTACACCTGGAGCTG
ASCRP002256	hsa_circRNA_101914	hsa_circRNA_101914	circRNA	HG19	TCCACCAAAGATTTTGTACAGCAGCAATTTCTTACTCTCTCTGCAA
ASCRP002257	hsa_circRNA_101915	hsa_circRNA_101915	circRNA	HG19	TGTCATCAGCTGGGGACATTACTGAGGTGCACATTCTCCACCCACC
ASCRP002258	hsa_circRNA_101916	hsa_circRNA_101916	circRNA	HG19	TGGATTACCGCAGACCCGAGAACAGGCCACGGCAGAGACAACGTGT
ASCRP002259	hsa_circRNA_101917	hsa_circRNA_101917	circRNA	HG19	ATGTTCCCTGGAGGCCACGGCAGAGACAACGTGTGTACCCCAAGTG
ASCRP002260	hsa_circRNA_101918	hsa_circRNA_101918	circRNA	HG19	ATTACCGCAGACCCGAGAACAGGTTCTGCTCCAGACGAGCCCTTAC
ASCRP002261	hsa_circRNA_101919	hsa_circRNA_101919	circRNA	HG19	TTCCCTGGAGGTTCTGCTCCAGACGAGCCCTTACCACGTTGACTCA
ASCRP002262	hsa_circRNA_101920	hsa_circRNA_101920	circRNA	HG19	CTGAAATAAGGTTCTGCTCCAGACGAGCCCTTACCACGTTGACTCA
ASCRP002263	hsa_circRNA_101921	hsa_circRNA_101921	circRNA	HG19	ACAATCTACTCCTACGTCAGGCCAGAGAGGTTCTGCTCCAGACGAG
ASCRP002264	hsa_circRNA_101922	hsa_circRNA_101922	circRNA	HG19	TGTTCCCTGGAGAGAGAGCGCTGTACAGCATGGAATGTGCGTTCCA
ASCRP002265	hsa_circRNA_101923	hsa_circRNA_101923	circRNA	HG19	GTGGGCCCGAGGAAGAGAGGATCGTCTGCCTTATTGAAACCATCTA
ASCRP002266	hsa_circRNA_101924	hsa_circRNA_101924	circRNA	HG19	TAAGATCTGCAGTGAGCAAAGAGAGATGTGACTCCCCACCCCCAGC
ASCRP002267	hsa_circRNA_101925	hsa_circRNA_101925	circRNA	HG19	AAGATCTGCAGTGAGCAAAGAGAGAGGATCGTCTGCCTTATTGAAA
ASCRP002268	hsa_circRNA_101926	hsa_circRNA_101926	circRNA	HG19	AGACTGCAGGAAGAGGATCGTCTGCCTTATTGAAACCATCTAATTG
ASCRP002269	hsa_circRNA_101927	hsa_circRNA_101927	circRNA	HG19	TTTCCGAAAGGCGCTTGAAGAGGCTCAGAAAGCTATCCAACAACTC
ASCRP002270	hsa_circRNA_101928	hsa_circRNA_101928	circRNA	HG19	TTCTGTTCTTCGTAGCCGGGGAGGCATCCCCACGCTCATCATGCTG
ASCRP002271	hsa_circRNA_101929	hsa_circRNA_101929	circRNA	HG19	GGAATCCAAGCTCAAACTTTGGAACAAATACCGAATTTCCAACATT
ASCRP002272	hsa_circRNA_101930	hsa_circRNA_101930	circRNA	HG19	TGCAGGGTGACGGTTGAGACTGAGCTAAAGTTAATCTGTTGTGACA
ASCRP002273	hsa_circRNA_101932	hsa_circRNA_101932	circRNA	HG19	CCGTGCCTGCAGGTTGAGACTGAGCTAAAGTTAATCTGTTGTGACA
ASCRP002274	hsa_circRNA_101933	hsa_circRNA_101933	circRNA	HG19	CGTGCCTGCAGAAATGGTGGAGTCAATGAAGAAAGTAGCAGGGATG
ASCRP002275	hsa_circRNA_101934	hsa_circRNA_101934	circRNA	HG19	TAAAAATGATTCGGGAATATCGGCAAATGTGCTCTGGAACTGAACC
ASCRP002276	hsa_circRNA_101935	hsa_circRNA_101935	circRNA	HG19	ACCAGGGCAGGAATCTCTGTCAGCAGCCTGAGCGACAGTCTTTTTG
ASCRP002277	hsa_circRNA_101936	hsa_circRNA_101936	circRNA	HG19	ACAGGAAGATCATCGCCAAGGGGGAGGAGGACCTGCTGAGCATCGT
ASCRP002278	hsa_circRNA_101937	hsa_circRNA_101937	circRNA	HG19	TGACAGTCATTGATTTCACCGAGGATGAAGTGGAGGGTGCCCCCGT
ASCRP002279	hsa_circRNA_101938	hsa_circRNA_101938	circRNA	HG19	AGACAGCTGGATGAATCGAGTAATCCTGCCTGTGTCTGTAGATGAG
ASCRP002280	hsa_circRNA_101939	hsa_circRNA_101939	circRNA	HG19	CCCCAAGAAGGCCAGCGAGAGATGGAGCTACCGTGTCCAGGATGAA
ASCRP002281	hsa_circRNA_101940	hsa_circRNA_101940	circRNA	HG19	CAACACACAGACGTGTCTTAAAGACATTAACAGAGCACAGACACAT
ASCRP002282	hsa_circRNA_101941	hsa_circRNA_101941	circRNA	HG19	ATTTATTGTGAACACTCTGAAAGACGGAAGGCCATCATGCAGAAGG
ASCRP002283	hsa_circRNA_101942	hsa_circRNA_101942	circRNA	HG19	TATAATGAAGGCCATCATGCAGAAGGGGGATACAAACATAAAGCCC
ASCRP002284	hsa_circRNA_101943	hsa_circRNA_101943	circRNA	HG19	CTCGGATAAGTGTTGCTGTGGATGTATGGTCGACGCTGGCTGATTT
ASCRP002285	hsa_circRNA_101944	hsa_circRNA_101944	circRNA	HG19	TCCCAGCTGAAAGCTGAACAAAAGGTTCATCCTCAGTTTTCTCCAT
ASCRP002286	hsa_circRNA_101945	hsa_circRNA_101945	circRNA	HG19	TTGGCTTTGCTGGCAGTGTATACGGTAAAATATGCCTTGATCAGTG
ASCRP002287	hsa_circRNA_101946	hsa_circRNA_101946	circRNA	HG19	TATGATGATGTCACAGTACCATGGTGAAAGTGCCACAGAAGACACT
ASCRP002288	hsa_circRNA_101947	hsa_circRNA_101947	circRNA	HG19	ATGCTGTTTTCTTGGGGGACAAAGTGCCTGCTGACCTCCGCCTCAT
ASCRP002289	hsa_circRNA_101948	hsa_circRNA_101948	circRNA	HG19	ATACTCCTACGGGTCCTTGCTCCCTGCCTTATCCTGTGTTCAGACA
ASCRP002290	hsa_circRNA_101949	hsa_circRNA_101949	circRNA	HG19	ACTCCTACGGCAAAAGAGTGCATTGAGAAGAGTCTTCTATTACTAA
ASCRP002291	hsa_circRNA_101950	hsa_circRNA_101950	circRNA	HG19	CGCACAGGAGCAAAAGAGTGCATTGAGAAGAGTCTTCTATTACTAA
ASCRP002292	hsa_circRNA_101951	hsa_circRNA_101951	circRNA	HG19	TGTTGCTGCTCGAGAGCCCGAGGGAAGAATGCGTCTCTGCCCAAAC
ASCRP002293	hsa_circRNA_101952	hsa_circRNA_101952	circRNA	HG19	AGTCAGCTCTGCCTTTGCCCAGTTTGATGCTGAGGGTGATGGGACA
ASCRP002294	hsa_circRNA_101954	hsa_circRNA_101954	circRNA	HG19	ATCCAAAGAGATGTGAGAAGGGTGTTATGTCTCTAGTGAATGTCAG
ASCRP002295	hsa_circRNA_101955	hsa_circRNA_101955	circRNA	HG19	TACACAAAGGAATCCAAAGAGCGATCTGAAGATAAAGGTTGGGGAC
ASCRP002296	hsa_circRNA_101956	hsa_circRNA_101956	circRNA	HG19	AGCAGTACAGAGGAGGTGGCCAAGTTGGAGAAGCACTTGATGCTTC
ASCRP002297	hsa_circRNA_101957	hsa_circRNA_101957	circRNA	HG19	ACTTATTTCAGGTGAAGGTGGTGTTTTTAAGGCTCATCTTACTTTC
ASCRP002298	hsa_circRNA_101958	hsa_circRNA_101958	circRNA	HG19	GTTGATGCTGCGTGAAGGTGGTGTTTTTAAGGCTCATCTTACTTTC
ASCRP002299	hsa_circRNA_101959	hsa_circRNA_101959	circRNA	HG19	ACGTGTGCACTGCTAAGGTCTCGAAGGCCACATTGCAGGAGATCCT
ASCRP002300	hsa_circRNA_101960	hsa_circRNA_101960	circRNA	HG19	TAGAAGACTCTTGCAAGAAATGGGAAATTGCCAAGCCCCTGAAACA
ASCRP002301	hsa_circRNA_101961	hsa_circRNA_101961	circRNA	HG19	GAAGACTCTTGATTCCACTGCAATGAGCTGGTGGAGGAATAATTTC
ASCRP002302	hsa_circRNA_101962	hsa_circRNA_101962	circRNA	HG19	GTTATGAAAGAGGATCTGAAGAGGCAAAATGCAGTATTACAAGCTG
ASCRP002303	hsa_circRNA_101963	hsa_circRNA_101963	circRNA	HG19	TCAAACTTCATAGAGAGATTGCTTTGCATAAATCCACCCCTGTTTG
ASCRP002304	hsa_circRNA_101964	hsa_circRNA_101964	circRNA	HG19	AGTACTCAATAAAGGAGATTGCTTTGCATAAATCCACCCCTGTTTG
ASCRP002305	hsa_circRNA_101965	hsa_circRNA_101965	circRNA	HG19	GATCCACCAGGTTGGCTATACAGTGCGCTTTGATGATGTCACCTCA
ASCRP002306	hsa_circRNA_101966	hsa_circRNA_101966	circRNA	HG19	AGATCCACCAGGGGAAACTGGCTCTGGGAAGACAACTCAGATCCCT
ASCRP002307	hsa_circRNA_101967	hsa_circRNA_101967	circRNA	HG19	GCTCTCCCAGAGAATCCAGGAGTCCTGCCAAAGTGGCACCAAGTGG
ASCRP002308	hsa_circRNA_101968	hsa_circRNA_101968	circRNA	HG19	AGCATGCAGGTGACCTGACCACCCTAACATCAGCTGCATACCAGCA
ASCRP002309	hsa_circRNA_101969	hsa_circRNA_101969	circRNA	HG19	AAGTCTTTGAGTGGCTGGCGTGGCTCACCGATTCCACAGTACTTGC
ASCRP002310	hsa_circRNA_101970	hsa_circRNA_101970	circRNA	HG19	GCTGAGGAAGTCTTTGAGAGGTGTATGCGGTAGTCGATCTCTATGG
ASCRP002311	hsa_circRNA_101971	hsa_circRNA_101971	circRNA	HG19	TTCCCACTGCACTCCCCAGAGGTGTATGCGGTAGTCGATCTCTATG
ASCRP002312	hsa_circRNA_101972	hsa_circRNA_101972	circRNA	HG19	GAGAGCCAAGGTGGAACGGCACATGTGTGATGGGGACATTGTTATC
ASCRP002313	hsa_circRNA_101973	hsa_circRNA_101973	circRNA	HG19	CAGCGATGAGAACAAGATGCAAGAGGTGGAACGGCACATGTGTGAT
ASCRP002314	hsa_circRNA_101974	hsa_circRNA_101974	circRNA	HG19	GGCTCAGCAGGTTATGATGTGATTGCTCAAGCCCAATCTGGGACTG
ASCRP002315	hsa_circRNA_101975	hsa_circRNA_101975	circRNA	HG19	TCATCCACAGGCTCCTCCTGCTGGACCCTCCAGCCCCGGGCCTCAG
ASCRP002316	hsa_circRNA_101976	hsa_circRNA_101976	circRNA	HG19	CCTCCCTGAGGCTCCATCTGGCCTGAGCACCCTGCCCCAGCGAGTC
ASCRP002317	hsa_circRNA_101978	hsa_circRNA_101978	circRNA	HG19	TCGACAAAGGGCTTTCTTGATCATGGATGGTGAAGATATACCAGAT
ASCRP002318	hsa_circRNA_101979	hsa_circRNA_101979	circRNA	HG19	ATCAGGAAAAGGCCTACTGCCGGAACTCTCTGGATGGCCAGTGGTA
ASCRP002319	hsa_circRNA_101980	hsa_circRNA_101980	circRNA	HG19	AACAGAACATCTTACATGAGGAAGAAGGCAGGTGGTGTACACAATC
ASCRP002320	hsa_circRNA_101981	hsa_circRNA_101981	circRNA	HG19	TGGGCAAATAATGGCAGTTAAAGTAAACGCAAAGCACTGAAGTTGA
ASCRP002321	hsa_circRNA_101983	hsa_circRNA_101983	circRNA	HG19	GGCCATACATGGCAGTAAACGCAAAGCACTGAAGTTGAATTTTGCA
ASCRP002322	hsa_circRNA_101985	hsa_circRNA_101985	circRNA	HG19	GGCCATACATGGCAAGAGAGACTGAGAACACACAGCATTGAGTCAT
ASCRP002323	hsa_circRNA_101986	hsa_circRNA_101986	circRNA	HG19	CGCAGAACAGGCTGAACAACTTTTTAAAGCAACAATGAGTTACCTC
ASCRP002324	hsa_circRNA_101987	hsa_circRNA_101987	circRNA	HG19	GTTCTGACAGGTGGTTTCCTAGAAACATGATTGTTTATTGGCATTG
ASCRP002325	hsa_circRNA_101988	hsa_circRNA_101988	circRNA	HG19	GGTGCTTCAGGCTCCAGTCAGGCCAACACCGACGCGCAGCTGGGAG
ASCRP002326	hsa_circRNA_101989	hsa_circRNA_101989	circRNA	HG19	GGATGAGATGGCAAAACCCATTTATGGCGGTTGGCTGCTCCTGGCT
ASCRP002327	hsa_circRNA_101990	hsa_circRNA_101990	circRNA	HG19	GGACACTGTGTAAAGCCCAATCTGCAGGTGTTGCGAGCCCGATTCT
ASCRP002328	hsa_circRNA_101991	hsa_circRNA_101991	circRNA	HG19	TTCTACAGGAAAGGTGAACCCAGATACTGGCTACATCAACTATGAC
ASCRP002329	hsa_circRNA_101992	hsa_circRNA_101992	circRNA	HG19	AGCTGTACACAACCCCATGCAGGTGTTTCAGGGCTTTACGTCATTC
ASCRP002330	hsa_circRNA_101993	hsa_circRNA_101993	circRNA	HG19	TGGAGCTATCAAAGAAAATTGCAGAGAGGAATTTTGTTGTCAGAGA
ASCRP002331	hsa_circRNA_101994	hsa_circRNA_101994	circRNA	HG19	ATCTACAAAGGATCCATGTTCTCACAAGCTATGAAGAAATGGGTGC
ASCRP002332	hsa_circRNA_101995	hsa_circRNA_101995	circRNA	HG19	TGCGTCTCAGCTTCAATATCCGTACATTCCCCACAAAAAAGCACTA
ASCRP002333	hsa_circRNA_101996	hsa_circRNA_101996	circRNA	HG19	AATTAAACATGTTTCCAGTCTGCTGGCCAAGGGGCCTTTACAACAA
ASCRP002334	hsa_circRNA_101997	hsa_circRNA_101997	circRNA	HG19	AAGACACAAGGTTATGCGGGGCCTTTACAACAACTAAACGGACAGG
ASCRP002335	hsa_circRNA_101998	hsa_circRNA_101998	circRNA	HG19	ATCAAACCCAGCCTGACCTGTGGATGAAGAGCCAGAGTCCTCTGAG
ASCRP002336	hsa_circRNA_101999	hsa_circRNA_101999	circRNA	HG19	AGTGTAGGCATCAAACCCAGCCTGAACATTGACATCACCAATTTCA
ASCRP002337	hsa_circRNA_102000	hsa_circRNA_102000	circRNA	HG19	TTAATGAACATGACACAAATCACTATGTAATATAGTTAGCCTTTGA
ASCRP002338	hsa_circRNA_102001	hsa_circRNA_102001	circRNA	HG19	ACAGCGAAGGCAAAGAGAGCAGGATGAATGGACAGTACCAGCAGCC
ASCRP002339	hsa_circRNA_102002	hsa_circRNA_102002	circRNA	HG19	ATGACCCCTTTCATGGCCTCCAGATTCACCAGACCAGAGCACTTGG
ASCRP002340	hsa_circRNA_102003	hsa_circRNA_102003	circRNA	HG19	TTTCATGGCCTCCAGTGGAGTCTCCACCACCATCGACCCCTTCTGG
ASCRP002341	hsa_circRNA_102004	hsa_circRNA_102004	circRNA	HG19	ATGGCCTCCAGGTGATGACAATGGGAAGAAGGCCAACAACCCCAAC
ASCRP002342	hsa_circRNA_102005	hsa_circRNA_102005	circRNA	HG19	GTCCTCACTGTTTCAGGAGGCCAAGTCCTGTATCTGCCATGTCTGT
ASCRP002343	hsa_circRNA_102007	hsa_circRNA_102007	circRNA	HG19	ACATTCTGATGGAATTTGGTCTCTTGCATGGCACCAAGAATGTTAC
ASCRP002344	hsa_circRNA_102008	hsa_circRNA_102008	circRNA	HG19	GCAGTGTTTTAGCTGCTGGTCTCTTGCATGGCACCAAGAATGTTAC
ASCRP002345	hsa_circRNA_102009	hsa_circRNA_102009	circRNA	HG19	TAGCTGCTGGGAAAACTCCTCCTTAACTTGGTAGATCATACTGAAG
ASCRP002346	hsa_circRNA_102010	hsa_circRNA_102010	circRNA	HG19	CCTCATAAACAGGTTTGAAATATCTCCATTCAGCTGGCATTTTACA
ASCRP002347	hsa_circRNA_102011	hsa_circRNA_102011	circRNA	HG19	TGCAGGATGTTGGTCTTTGATCCACCATCTCTTCCTGTACTCTATA
ASCRP002348	hsa_circRNA_102012	hsa_circRNA_102012	circRNA	HG19	TCACAGTGGGGAAGGCAGCAACAACTCATCTCCAGTGGATTTTGTA
ASCRP002349	hsa_circRNA_102013	hsa_circRNA_102013	circRNA	HG19	AAAGTCTGCTTCACGTGTAACAGAAACGAGAGCAGAAAAAGGAGCT
ASCRP002350	hsa_circRNA_102014	hsa_circRNA_102014	circRNA	HG19	TCTGCTTCACGTGTAACAGTAACCCTCCACTGAGTGAAGAAATGTT
ASCRP002351	hsa_circRNA_102015	hsa_circRNA_102015	circRNA	HG19	ACTTTTAAAGGATGGCCCCAGAAGTAATTTTAGCCATGGATGAAGG
ASCRP002352	hsa_circRNA_102016	hsa_circRNA_102016	circRNA	HG19	TGCTGGCAAGGGTACGGTATATCTTGAATGTCACTCGAGAGATAGA
ASCRP002353	hsa_circRNA_102017	hsa_circRNA_102017	circRNA	HG19	TATCTGTGCAGGCAATGTGTAGCACTTGTACCATGGGCTTAGTTTT
ASCRP002354	hsa_circRNA_102018	hsa_circRNA_102018	circRNA	HG19	AGGCAATGTGGCGATCTCCAACAGCATCTCCAAGCAATGTTCATTT
ASCRP002355	hsa_circRNA_102019	hsa_circRNA_102019	circRNA	HG19	CTGTGCAGGCAATGTGCATCAGCGAGAGCTTTCTAACTGTCAAAGG
ASCRP002356	hsa_circRNA_102020	hsa_circRNA_102020	circRNA	HG19	CTAATGACAGGCGATCTCCAACAGCATCTCCAAGCAATGTTCATTT
ASCRP002357	hsa_circRNA_102021	hsa_circRNA_102021	circRNA	HG19	TTCTCCTCTAATGACAGCATCAGCGAGAGCTTTCTAACTGTCAAAG
ASCRP002358	hsa_circRNA_102023	hsa_circRNA_102023	circRNA	HG19	AACATCAAAAGAGCCAACACAGATCTATAGATTTCTTTGAACTCGG
ASCRP002359	hsa_circRNA_102024	hsa_circRNA_102024	circRNA	HG19	TAACATTCAGGTGGATGATGACTTTACAGCCCAAGATTACAGGCTC
ASCRP002360	hsa_circRNA_102025	hsa_circRNA_102025	circRNA	HG19	ACTCCTGAAGGCTTCCAATAAAAACAGGACAGCAGAACACACATAC
ASCRP002361	hsa_circRNA_102026	hsa_circRNA_102026	circRNA	HG19	AGATGGCCAGCTCACAAATGCTTTTTTACATCTGCAAGAAATTAAC
ASCRP002362	hsa_circRNA_102027	hsa_circRNA_102027	circRNA	HG19	CAAACATCAAAAGAGCCAACACAGATCTATAGATTTCTTCGAACTC
ASCRP002363	hsa_circRNA_102028	hsa_circRNA_102028	circRNA	HG19	AAGAATCTCATAGAGCCAACACAGATCTATAGATTTCTTCGAACTC
ASCRP002364	hsa_circRNA_102029	hsa_circRNA_102029	circRNA	HG19	CAAACTATTGGCGCTTACAGCTTTTAGATGGGGAATATGAAGTAGC
ASCRP002365	hsa_circRNA_102030	hsa_circRNA_102030	circRNA	HG19	ACTCAAACTATTGAGGCTGCCTCCATTCGAAACATTTTCTCAGGGA
ASCRP002366	hsa_circRNA_102031	hsa_circRNA_102031	circRNA	HG19	CTTGTGTGCAGTTTCTCTATAACAACAATACAAGGCAACAAACTGA
ASCRP002367	hsa_circRNA_102032	hsa_circRNA_102032	circRNA	HG19	AAAGACAGCAGCTAGAGTTGGGAAGACATCACTGATTATGTCTCTG
ASCRP002368	hsa_circRNA_102033	hsa_circRNA_102033	circRNA	HG19	AACTTCATCAAGAAATATCTCAGGTTCCTCCCCGGGCAGAAGAAAT
ASCRP002369	hsa_circRNA_102034	hsa_circRNA_102034	circRNA	HG19	AAGACAGCAGGTTCCTCCCCGGGCAGAAGAAATCACCATTCCAGCT
ASCRP002370	hsa_circRNA_102035	hsa_circRNA_102035	circRNA	HG19	TCCAGATGAGGATATATCCCTGAATGATGCCAATGGGTGGAATGAT
ASCRP002371	hsa_circRNA_102036	hsa_circRNA_102036	circRNA	HG19	CTTCATCCAGTCTAATAGAATGATGCCAATGGGTGGAATGATGCCA
ASCRP002372	hsa_circRNA_102037	hsa_circRNA_102037	circRNA	HG19	TCAGTCTGAGGCTCAGGCAGCTGTCCAAGGACCTGTTGGTACAGAT
ASCRP002373	hsa_circRNA_102038	hsa_circRNA_102038	circRNA	HG19	GGCTTTTCAGCTATATGTCTTTGGCTTTCAAGATCTTCTTTCCACA
ASCRP002374	hsa_circRNA_102039	hsa_circRNA_102039	circRNA	HG19	GGAAAACTACAGCCACCACACACAAGTTATTCTACCTATGGAAATC
ASCRP002375	hsa_circRNA_102040	hsa_circRNA_102040	circRNA	HG19	ACTTTCATAGGTCCTAGCTGGACTGCTGCACCTTGGCAATATCCAG
ASCRP002376	hsa_circRNA_102041	hsa_circRNA_102041	circRNA	HG19	GCGAAAACACAGATGGTGATGGAATTTCCTGATAATGTGTTAAATC
ASCRP002377	hsa_circRNA_102042	hsa_circRNA_102042	circRNA	HG19	AGGAAATGAGATCATGTTTCAGGCATATGGAGACAAACAGGGACCA
ASCRP002378	hsa_circRNA_102043	hsa_circRNA_102043	circRNA	HG19	ATCCAAACAGGATCAGTTGTGTGGCCGGGACCCTACTCTCACTGAT
ASCRP002379	hsa_circRNA_102044	hsa_circRNA_102044	circRNA	HG19	TTCCAGAATGATTGCAAACATCCTAGATAGCCATGCAGCTACATTG
ASCRP002380	hsa_circRNA_102045	hsa_circRNA_102045	circRNA	HG19	TGAGATTGAGAAACATGGTGGTGGCTTTGAAGGAGCTGTCTATTCG
ASCRP002381	hsa_circRNA_102046	hsa_circRNA_102046	circRNA	HG19	CGTATATGAAAGAGGAAGTGGATAGAAACATGGTGGTGGCTTTGAA
ASCRP002382	hsa_circRNA_102047	hsa_circRNA_102047	circRNA	HG19	AAGCCAATGCAGACTTTGAAATACTCGTGGGATATGAAGTGGAGGT
ASCRP002383	hsa_circRNA_102048	hsa_circRNA_102048	circRNA	HG19	TGCACATAAGCTGTAAGAGCTCATTTTGGAGGAATAATGGATGAAC
ASCRP002384	hsa_circRNA_102049	hsa_circRNA_102049	circRNA	HG19	CCATTCCATTTCACTACTTCAGATTTTCCTGTCCTTGATCCCAGCT
ASCRP002385	hsa_circRNA_102050	hsa_circRNA_102050	circRNA	HG19	CGGACATTTTACATGACTTCAGATTTTCCTGTCCTTGATCCCAGCT
ASCRP002386	hsa_circRNA_102051	hsa_circRNA_102051	circRNA	HG19	TGACACAGCCATTCCATTTCACTGCAGGATGTAGCCAATCAAATGT
ASCRP002387	hsa_circRNA_102052	hsa_circRNA_102052	circRNA	HG19	GAGCAGATTTCATTGAGGCAGGATGTAGCCAATCAAATGTGCACCA
ASCRP002388	hsa_circRNA_102053	hsa_circRNA_102053	circRNA	HG19	TTGTTGAAGATGACTCGGACATTTTACATGCTACAGATGACCCTCC
ASCRP002389	hsa_circRNA_102054	hsa_circRNA_102054	circRNA	HG19	AAGAATGCTGCCGCAGGAATGGTGGACTCATCTTTGGTTAAATGAA
ASCRP002390	hsa_circRNA_102055	hsa_circRNA_102055	circRNA	HG19	CATCCTATTGAAGAATGGTGGACTCATCTTTGGTTAAATGAAGGTT
ASCRP002391	hsa_circRNA_102056	hsa_circRNA_102056	circRNA	HG19	AATGGAGCACTACAGAGGAAACCCAAGTTGACAAGAACTCAAAGTG
ASCRP002392	hsa_circRNA_102057	hsa_circRNA_102057	circRNA	HG19	TAAGATCCAGGGTTCCAGGAAACCCAAGTTGACAAGAACTCAAAGT
ASCRP002393	hsa_circRNA_102058	hsa_circRNA_102058	circRNA	HG19	GAGACTCAGGATAACAGATAGCACATTAATCCAACTTTCTATACAC
ASCRP002394	hsa_circRNA_102059	hsa_circRNA_102059	circRNA	HG19	ATTTTATGCTGTCATTTAATGAACCTGAAGTACTATGTCTCTCCTT
ASCRP002395	hsa_circRNA_102060	hsa_circRNA_102060	circRNA	HG19	GGTCACATCCAGTTGACAATAAATGGTCATTTAATGAACCTGAAGT
ASCRP002396	hsa_circRNA_102061	hsa_circRNA_102061	circRNA	HG19	GCATCTCCCATCATTTTGCATGAGAATAATGGTCATTTAATGAACC
ASCRP002397	hsa_circRNA_102062	hsa_circRNA_102062	circRNA	HG19	CTTCGCCTGGGCTGGACCTGTCGGGACGACTGTAAGTATGAGTGTA
ASCRP002398	hsa_circRNA_102063	hsa_circRNA_102063	circRNA	HG19	ACTGCCTGTCCCTGATATCCAGGAGGTGCAGGGCTACGTGCTCATC
ASCRP002399	hsa_circRNA_102064	hsa_circRNA_102064	circRNA	HG19	TGTCTACATGATCATGGTCAAATGAAGCATACGTGATGGCTGGTGT
ASCRP002400	hsa_circRNA_102065	hsa_circRNA_102065	circRNA	HG19	TCTTGTCCTACCTGAAGTATGCCATTAGTTCCCAGCTGGCCGCCAC
ASCRP002401	hsa_circRNA_102066	hsa_circRNA_102066	circRNA	HG19	TTCCCCACCCAGGGTGTCCAGGGTGGTCGAGCCAAACGCTATTCAT
ASCRP002402	hsa_circRNA_102067	hsa_circRNA_102067	circRNA	HG19	ATCCTCGAGAGCAAACACAGAGCAGCCCAAGCTGAGTAGAGATGAG
ASCRP002403	hsa_circRNA_102068	hsa_circRNA_102068	circRNA	HG19	TCCAGAGGAAGTGAGGACAGCAATGACCTCATCCGACACTTCCTCA
ASCRP002404	hsa_circRNA_102069	hsa_circRNA_102069	circRNA	HG19	AAATTGGCTTCCTGAATGACAAGGGTTTTCTCCAGGGATTTAAGGG
ASCRP002405	hsa_circRNA_102070	hsa_circRNA_102070	circRNA	HG19	TAATGAAGATGTGGACCAAAGCACACAATCTCCTATGTCAGCAGAA
ASCRP002406	hsa_circRNA_102071	hsa_circRNA_102071	circRNA	HG19	TGACAAATCCAAGGACAAGAAGGAGGTTCGGAGATGATCGAGACGC
ASCRP002407	hsa_circRNA_102072	hsa_circRNA_102072	circRNA	HG19	AGGATCCAAGATTGTAAACCATGGCTGTGTGGATACAAGCTCAGCA
ASCRP002408	hsa_circRNA_102073	hsa_circRNA_102073	circRNA	HG19	AAACTCTTGGACCCACTCCTTGCCAGTTGTGGTGATCTCCAACATC
ASCRP002409	hsa_circRNA_102074	hsa_circRNA_102074	circRNA	HG19	TGCGGCCCAGGATGGCCCAATGGAATCAGCTACAGCAGCTTGACAC
ASCRP002410	hsa_circRNA_102075	hsa_circRNA_102075	circRNA	HG19	TGCGGCCCAGTTGGGACCCCTGATTTTAGCAGGATGGCCCAATGGA
ASCRP002411	hsa_circRNA_102076	hsa_circRNA_102076	circRNA	HG19	GAGAAAGCATTTGATTTGGAACATTGCTACCAATAAACTGACGTTC
ASCRP002412	hsa_circRNA_102077	hsa_circRNA_102077	circRNA	HG19	GAAAGCATTTGCTATTTCAAGAAGCCCCTGAATATCTACTTTGGAT
ASCRP002413	hsa_circRNA_102078	hsa_circRNA_102078	circRNA	HG19	GGACTTAAGAAGATAACTCTTCCACACAAGTGTACAACTACCAACC
ASCRP002414	hsa_circRNA_102079	hsa_circRNA_102079	circRNA	HG19	GAATCAATATGTCAAAATGTGGGTACAGCTCCTGATTCCCAGGATA
ASCRP002415	hsa_circRNA_102080	hsa_circRNA_102080	circRNA	HG19	TCTCAGTGACCTTCAGGTGAGTGGCCGGGGTTTGCCTGATGATCAT
ASCRP002416	hsa_circRNA_102081	hsa_circRNA_102081	circRNA	HG19	ATGGCTTCCATGCATGATTTTGAAGTCAGAGGAGATGTGGTCAATG
ASCRP002417	hsa_circRNA_102082	hsa_circRNA_102082	circRNA	HG19	GGCTTCCATGATGCTGAGTTTGTGTGTGAACGGACACTGAAATATT
ASCRP002418	hsa_circRNA_102083	hsa_circRNA_102083	circRNA	HG19	ATCATTCACCCTTGGCACACATGATTTTGAAGTCAGAGGAGATGTG
ASCRP002419	hsa_circRNA_102084	hsa_circRNA_102084	circRNA	HG19	CACTGCACAGAGCCCAGAGGCTCATCAGGACTTGTAAACAGCAGAC
ASCRP002420	hsa_circRNA_102085	hsa_circRNA_102085	circRNA	HG19	AACAGACAGCCAGAATGGATAAACAAGCCCTTGCAGATCAGAAGAA
ASCRP002421	hsa_circRNA_102086	hsa_circRNA_102086	circRNA	HG19	CTAATAACTGGCAGCCCTTCTGGACACTGCATGATCACAGGAGCAG
ASCRP002422	hsa_circRNA_102087	hsa_circRNA_102087	circRNA	HG19	AGAGCTCAAGGCCCCATCAGCCAGAAGATGTATGCTGTGCTGCCTT
ASCRP002423	hsa_circRNA_102088	hsa_circRNA_102088	circRNA	HG19	TAGACAGCAAGAAGTTGCTCGATCCTCACCAAGACAGGGGAGCTGC
ASCRP002424	hsa_circRNA_102089	hsa_circRNA_102089	circRNA	HG19	AGCCCTTCCCCAAGGCAGCCCTGAAGCAGCTTCCTAGGAACAAGGT
ASCRP002425	hsa_circRNA_102090	hsa_circRNA_102090	circRNA	HG19	AAGATGTACTCAGAGATAGACATCAAGGTACCACATCGAGGTGAAC
ASCRP002426	hsa_circRNA_102091	hsa_circRNA_102091	circRNA	HG19	ATGAACGACATGTACGCCTACCTCCTCTTCAAGGCCTGACGGAGGA
ASCRP002427	hsa_circRNA_102092	hsa_circRNA_102092	circRNA	HG19	CTCTGCAAGAACACATCATCTCAGAGTTGGAGCACCTGACGTTTGT
ASCRP002428	hsa_circRNA_102093	hsa_circRNA_102093	circRNA	HG19	TTCCAAGAAGATTGAGTCTGTTTCTCAGCCATTGGAAAACCATGGT
ASCRP002429	hsa_circRNA_102094	hsa_circRNA_102094	circRNA	HG19	TCGTTCCTCTTTCCAAGAAGGAGACGCAGGTCAGAATGGAAATGGG
ASCRP002430	hsa_circRNA_102095	hsa_circRNA_102095	circRNA	HG19	AGATCATGGGACTGATAAATTGGAGACGCAGGTCAGAATGGAAATG
ASCRP002431	hsa_circRNA_102096	hsa_circRNA_102096	circRNA	HG19	TCATGTACCCCTTCTGTTCTCTGGGGAGGCAGTAAGGGGCCGTGGA
ASCRP002432	hsa_circRNA_102097	hsa_circRNA_102097	circRNA	HG19	CCTGGCACGGAATGCAGTTTTTACATAAGTTAATTCTCAGAGAAAA
ASCRP002433	hsa_circRNA_102098	hsa_circRNA_102098	circRNA	HG19	CTGGCACGGAATGCAGTTTTTACATAAGTTAGATTTATCCTGCAAT
ASCRP002434	hsa_circRNA_102100	hsa_circRNA_102100	circRNA	HG19	ATAATGCATGTACAACACCTCAGGTATTGAGCCCCACTATTACATC
ASCRP002435	hsa_circRNA_102101	hsa_circRNA_102101	circRNA	HG19	ATGTATATTGTACACTCAGAAGAAGCCTTGTTTTTACTGGCAACCT
ASCRP002436	hsa_circRNA_102102	hsa_circRNA_102102	circRNA	HG19	CACCAGAAGGAGATGAAGGTGAGGCAGGCGACTAATCAGATTGTGA
ASCRP002437	hsa_circRNA_102103	hsa_circRNA_102103	circRNA	HG19	GTAGCTTTATCAAACATGGTGAGGCAGGCGACTAATCAGATTGTGA
ASCRP002438	hsa_circRNA_102105	hsa_circRNA_102105	circRNA	HG19	GCTGCCACAGGAATGGTGGACTCATCTTTGGTTAAATGAAGGTTTT
ASCRP002439	hsa_circRNA_102106	hsa_circRNA_102106	circRNA	HG19	ACTAATAAAGCTTCATAAACAAGCAGATATGCAAGAAGAGAAAAAC
ASCRP002440	hsa_circRNA_102107	hsa_circRNA_102107	circRNA	HG19	CACAGACACTAACTAAACAGGTACGAGTGGCTGCTTTACAGAATCT
ASCRP002441	hsa_circRNA_102108	hsa_circRNA_102108	circRNA	HG19	TCAAACCACTAGTTATACAGGTACGAGTGGCTGCTTTACAGAATCT
ASCRP002442	hsa_circRNA_102109	hsa_circRNA_102109	circRNA	HG19	TTAGCACACTGGTGGAAGGTACGAGTGGCTGCTTTACAGAATCTGG
ASCRP002443	hsa_circRNA_102110	hsa_circRNA_102110	circRNA	HG19	CAGACACTAACTAAACAGATCACAATCGAAGCAATGAAAAGTGACA
ASCRP002444	hsa_circRNA_102111	hsa_circRNA_102111	circRNA	HG19	CAAACCACTAGTTATACAGATCACAATCGAAGCAATGAAAAGTGAC
ASCRP002445	hsa_circRNA_102112	hsa_circRNA_102112	circRNA	HG19	ACACTGGTGGAAGATCACAATCGAAGCAATGAAAAGTGACATTGAT
ASCRP002446	hsa_circRNA_102113	hsa_circRNA_102113	circRNA	HG19	ATGCTGGTTTGGTATGTTTCCTTCCAATGGGCTTTTGGTGTAGGAT
ASCRP002447	hsa_circRNA_102115	hsa_circRNA_102115	circRNA	HG19	TGCCATGAGCGGCTGACGAGGTTCCCCTGAAGATCCTGGCCCATAA
ASCRP002448	hsa_circRNA_102116	hsa_circRNA_102116	circRNA	HG19	GAAAACACACACTGCACACACAAAAGACATGCCATTTACATGCGAA
ASCRP002449	hsa_circRNA_102117	hsa_circRNA_102117	circRNA	HG19	ACACACACTGTGTGTTTCCTGTAACAAATCGTTCAAGAAACTCTGG
ASCRP002450	hsa_circRNA_102118	hsa_circRNA_102118	circRNA	HG19	TTCGACGAACACATGAAAACACACACTGATAAGATGCTCCCAAGTC
ASCRP002451	hsa_circRNA_102119	hsa_circRNA_102119	circRNA	HG19	AACTCTCTAGATTCCAGTCCTGTTCGAAATCTGCAGTCTTTTGGCA
ASCRP002452	hsa_circRNA_102120	hsa_circRNA_102120	circRNA	HG19	CGCTTAGCATTGTGCAAGTGGAGCTGTGCTTTGCTTACAACCAGAG
ASCRP002453	hsa_circRNA_102121	hsa_circRNA_102121	circRNA	HG19	TCCTGATGGCAAAACTGGCCCCCCTGGCCCTGTTGGTGTTCAAGGA
ASCRP002454	hsa_circRNA_102122	hsa_circRNA_102122	circRNA	HG19	ATCTACTTCCTCTGGCAGGTCCTGGGTGTCCTGCTGTGGTGCGTCT
ASCRP002455	hsa_circRNA_102123	hsa_circRNA_102123	circRNA	HG19	TCTGCAACAGGTATGAGAAGAGCTCTCGTTTCATGAAAGTTGGCTA
ASCRP002456	hsa_circRNA_102124	hsa_circRNA_102124	circRNA	HG19	CTTCCGAATGGCAATGACTCAGATGCATATAAAGATCAAATATCAG
ASCRP002457	hsa_circRNA_102125	hsa_circRNA_102125	circRNA	HG19	CATTGAGCCTTATGTAAGCAAAATGTTAGCAATGACTCAGATGCAT
ASCRP002458	hsa_circRNA_102126	hsa_circRNA_102126	circRNA	HG19	GAAAATAGAGTTTGTATGTCCATTCATCTGTAGCCCAGTGGAGGAA
ASCRP002459	hsa_circRNA_102127	hsa_circRNA_102127	circRNA	HG19	CAGTGATGGATAAACCACCAGGAACAGCAGAAGGAGTTAAAAAATC
ASCRP002460	hsa_circRNA_102128	hsa_circRNA_102128	circRNA	HG19	ATGGATAAACCACCAGTTTCAGCCGACTTTTCAGCTCCTCAAGTAA
ASCRP002461	hsa_circRNA_102129	hsa_circRNA_102129	circRNA	HG19	GGTTACCTGTTTTAAACATACTGAACATTCTTCACGATCTGAAAGG
ASCRP002462	hsa_circRNA_102130	hsa_circRNA_102130	circRNA	HG19	CCACGCATATGATAATATTTCAGCCTTCCAAGTTCTGATGTAACAA
ASCRP002463	hsa_circRNA_102131	hsa_circRNA_102131	circRNA	HG19	TCACTACAGAGTTTGCCCAAAGGACCAGCCAAAACCTCACCTCAAG
ASCRP002464	hsa_circRNA_102132	hsa_circRNA_102132	circRNA	HG19	GATATGGATTGAAGCCAAAGCTGTAGTTGAAGAAACAAGAGCCCTG
ASCRP002465	hsa_circRNA_102133	hsa_circRNA_102133	circRNA	HG19	TGCTTTATCTGCTCCTCAAGAGTTACTGATCTATGAAATGGCAGAG
ASCRP002466	hsa_circRNA_102134	hsa_circRNA_102134	circRNA	HG19	AGTCTGCACAACTCCTCAAGAGTTACTGATCTATGAAATGGCAGAG
ASCRP002467	hsa_circRNA_102135	hsa_circRNA_102135	circRNA	HG19	TTTCTGCTTTATCTGATTATGGCATCGTCAAAGCATTGTGGTGTCT
ASCRP002468	hsa_circRNA_102136	hsa_circRNA_102136	circRNA	HG19	ATGCAGAGTCTGCACAAATTATGGCATCGTCAAAGCATTGTGGTGT
ASCRP002469	hsa_circRNA_102137	hsa_circRNA_102137	circRNA	HG19	GTCTGCACAAGGTCCACATATAGCCTCAGTTACATTAGCTGCTTAT
ASCRP002470	hsa_circRNA_102138	hsa_circRNA_102138	circRNA	HG19	TTTAAACCTCTGTTGCTGCTGAAAAGAAATGCTGCTTCTCGTCTGG
ASCRP002471	hsa_circRNA_102139	hsa_circRNA_102139	circRNA	HG19	ACATCCCAGGAAAGGGAAATGTACCTTCTCCGAATGCACCTTTAAA
ASCRP002472	hsa_circRNA_102140	hsa_circRNA_102140	circRNA	HG19	TCATGCCCAGGATTGGAAATGTACCTTCTCCGAATGCACCTTTAAA
ASCRP002473	hsa_circRNA_102141	hsa_circRNA_102141	circRNA	HG19	CACCACAAAGTTTGCTTCAAGGTATTTGATGTTGACCGTGATGGAG
ASCRP002474	hsa_circRNA_102142	hsa_circRNA_102142	circRNA	HG19	GACACCACAAAGTGGAGGAATCAGACATCATTGATCTTGAGAAACG
ASCRP002475	hsa_circRNA_102143	hsa_circRNA_102143	circRNA	HG19	GGCATACTGAATGCACATGACACCACAAAGACATTTTTAGTCTTTT
ASCRP002476	hsa_circRNA_102144	hsa_circRNA_102144	circRNA	HG19	GCTGAAAGACAAAAATTGGAGGAATCAGACATCATTGATCTTGAGA
ASCRP002477	hsa_circRNA_102145	hsa_circRNA_102145	circRNA	HG19	ACAATGCACTGCTTGTGTAGTAAAACGTGAATTTAAGAAGGCAGAA
ASCRP002478	hsa_circRNA_102146	hsa_circRNA_102146	circRNA	HG19	AGAGCACTTGCGGAATGGCCAAAGACTATGACGGGTCTTCCTAGCA
ASCRP002479	hsa_circRNA_102147	hsa_circRNA_102147	circRNA	HG19	ATACCTGATGTGTAATGAACAAGTCTGGGGTGAATCGTGTAGTTTG
ASCRP002480	hsa_circRNA_102148	hsa_circRNA_102148	circRNA	HG19	TTCCACAGTGATTGATGCTGCCTCAGTGGTTCCCCCTGGAAGTCCT
ASCRP002481	hsa_circRNA_102149	hsa_circRNA_102149	circRNA	HG19	CATCTTACAAGGCCTTTTCAGATATTAATGGCAAAGTTCAGACCAT
ASCRP002482	hsa_circRNA_102150	hsa_circRNA_102150	circRNA	HG19	AATACTGTGATGCCTAGAAGGGTTGCATTCAGCTTTACTACGTCTC
ASCRP002483	hsa_circRNA_102151	hsa_circRNA_102151	circRNA	HG19	TCCTGATAGTTTTAATGAAGGCATAAACTTGGAGGAGGCAGTGGAG
ASCRP002484	hsa_circRNA_102152	hsa_circRNA_102152	circRNA	HG19	ACTTTGTATTTTACAAGCAGGCATAAACTTGGAGGAGGCAGTGGAG
ASCRP002485	hsa_circRNA_102153	hsa_circRNA_102153	circRNA	HG19	AGAAGTTCTTGTTGTGAACACTTGTCCTGCTCCTTCACCTTTTTCT
ASCRP002486	hsa_circRNA_102154	hsa_circRNA_102154	circRNA	HG19	CCAATCCCTTACCGGGACCACTTAATAGTGAGTCTTCCAACCAGAG
ASCRP002487	hsa_circRNA_102155	hsa_circRNA_102155	circRNA	HG19	TCACTTTTGTTTCAGGACCACTTAATAGTGAGTCTTCCAACCAGAG
ASCRP002488	hsa_circRNA_102156	hsa_circRNA_102156	circRNA	HG19	TTCACTTTTGTTTCATTTGCTGGGGGAAGCGCGCCAGGAACCAGCC
ASCRP002489	hsa_circRNA_102157	hsa_circRNA_102157	circRNA	HG19	AATCTTATCAACGACGAGTAGAACAGCCCCTCTATGGTTTAGATGG
ASCRP002490	hsa_circRNA_102158	hsa_circRNA_102158	circRNA	HG19	ATTTATTAAGAGCTCAGCAAAACAGTCCCTCATCTACGGGATCTGG
ASCRP002491	hsa_circRNA_102159	hsa_circRNA_102159	circRNA	HG19	AGATAGTGGCATCATTGGTGATGCTGAACAGGAGCTTGGCCCCCCT
ASCRP002492	hsa_circRNA_102160	hsa_circRNA_102160	circRNA	HG19	AGCCTCGCAGTTCGCTTTGCACCTTATAGGCCTCCAGATATCTCCT
ASCRP002493	hsa_circRNA_102161	hsa_circRNA_102161	circRNA	HG19	TCTGTGATCCGAGGTGGTTGCCTATCACTATTGTCAAGCAGATAAT
ASCRP002494	hsa_circRNA_102162	hsa_circRNA_102162	circRNA	HG19	TGACAAAGAGGTTCAGCTTGTTGGTTTAGATGAGGAGAGTTCAGAG
ASCRP002495	hsa_circRNA_102163	hsa_circRNA_102163	circRNA	HG19	TGATCAAGTGGAGGGAGATACTGAGAGTGAACCATATGATGATGAA
ASCRP002496	hsa_circRNA_102164	hsa_circRNA_102164	circRNA	HG19	TGATCAAGTGCTTTTTTTCTCAAGGTGCAATGAAAGCCTTCCACAC
ASCRP002497	hsa_circRNA_102165	hsa_circRNA_102165	circRNA	HG19	AGGAGAACCCTTATGTGGAGCAGAAGGACTTTGCGCATCTCGGCCT
ASCRP002498	hsa_circRNA_102166	hsa_circRNA_102166	circRNA	HG19	GATCACCAAGGGCTTTTGCCTGCACACAGCAGACACAACAGTCCGT
ASCRP002499	hsa_circRNA_102167	hsa_circRNA_102167	circRNA	HG19	TAAATTCTACTGGAGAGCATACGGAATTTTCTGGGGTGCTCCTTGT
ASCRP002500	hsa_circRNA_102168	hsa_circRNA_102168	circRNA	HG19	GCATTTAGTTTTAAATAAGTCTTCAGTCCAGAGACCGAATAGGCAC
ASCRP002501	hsa_circRNA_102169	hsa_circRNA_102169	circRNA	HG19	TAGTTTTAAAATCAGAGGTTGGATTTATGCAAACTCGGGCCAAATG
ASCRP002502	hsa_circRNA_102170	hsa_circRNA_102170	circRNA	HG19	ATGGGAGCGCCCAACACGTAAGTCTTCAGTCCAGAGACCGAATAGG
ASCRP002503	hsa_circRNA_102171	hsa_circRNA_102171	circRNA	HG19	ACAGATAGTAGGACTTCCTGATCCATTTGCTAAGGTGGTGGTTGAT
ASCRP002504	hsa_circRNA_102172	hsa_circRNA_102172	circRNA	HG19	GACAGATAGTAGTACTCTGTGCAAAAAACCTGGTGAAAAAGGATTT
ASCRP002505	hsa_circRNA_102173	hsa_circRNA_102173	circRNA	HG19	TTTGACACCACAATCAGGCTGCTCCCGGCAGATCGGCTTCTCCTTT
ASCRP002506	hsa_circRNA_102175	hsa_circRNA_102175	circRNA	HG19	CTGGAAAAACTAATTCTCAATCACAATCCTCTGACAACTGTTGAAG
ASCRP002507	hsa_circRNA_102178	hsa_circRNA_102178	circRNA	HG19	CATGTCACAGGACCCCAGGAGCAAGCACAAGTTCAAAATCCACACT
ASCRP002508	hsa_circRNA_102179	hsa_circRNA_102179	circRNA	HG19	TCGCCCCAGAGAAAGCCAAACTTGGCCCTGCTGGCAACAAAGTCAT
ASCRP002509	hsa_circRNA_102180	hsa_circRNA_102180	circRNA	HG19	CGCCCCAGAGATTCTATGCGGCAGAGATTTCCATCGGATTGTTCTT
ASCRP002510	hsa_circRNA_102182	hsa_circRNA_102182	circRNA	HG19	TTTAGGACATACCAGTAGGTGATTTCAAATCGGAGAAGTCCAACGG
ASCRP002511	hsa_circRNA_102183	hsa_circRNA_102183	circRNA	HG19	CAATTCACAAAAACGACTGGAGCAGCAGAAGCCGACAGTGATTGCA
ASCRP002512	hsa_circRNA_102184	hsa_circRNA_102184	circRNA	HG19	AACACCTGTGATGGTACAGCCAGAAACGACTGGAGCAGCAGAAGCC
ASCRP002513	hsa_circRNA_102185	hsa_circRNA_102185	circRNA	HG19	TCTGCAAATTGAAGTGCAGGTACAGGTGAACAAAGGCAGAGTAAAC
ASCRP002514	hsa_circRNA_102186	hsa_circRNA_102186	circRNA	HG19	AATTGAAAGGCTTCAAAGCTAGCAGGTACAGGTGAACAAAGGCAGA
ASCRP002515	hsa_circRNA_102187	hsa_circRNA_102187	circRNA	HG19	CCCAGATCAGGAATTTGGCCATTGGAATCGGGATCCAGAATTTCCC
ASCRP002516	hsa_circRNA_102188	hsa_circRNA_102188	circRNA	HG19	CTCTCACAAGGAATAGGATGAGTGATAATCCACCCAGAATGGAAGT
ASCRP002517	hsa_circRNA_102189	hsa_circRNA_102189	circRNA	HG19	TGAGAAGAAGGATCCCAAAATGGCTGGGCGAAAACTTGCTCTAAAA
ASCRP002518	hsa_circRNA_102190	hsa_circRNA_102190	circRNA	HG19	GATATTCATGGTGCCAAGTCTAGTGGTGGCAGGGAAGACTTGGAGT
ASCRP002519	hsa_circRNA_102191	hsa_circRNA_102191	circRNA	HG19	TGATATTCATGAGTTTTGCGGCCTCCAGGTGGTGGATCCAATTTTT
ASCRP002520	hsa_circRNA_102192	hsa_circRNA_102192	circRNA	HG19	CAGCAGCCAGATTGGTTCGAGTGAGTAAAAACTACCGATCAGTCAT
ASCRP002521	hsa_circRNA_102193	hsa_circRNA_102193	circRNA	HG19	GCTGATGAAGTACCTGGGGGACAGGGTGTCTGAGAAAGTGAAGACC
ASCRP002522	hsa_circRNA_102194	hsa_circRNA_102194	circRNA	HG19	AGGTGCCACAGGTTTGGAAACGATGTGCAGCACTTCAAGGTGCTCC
ASCRP002523	hsa_circRNA_102195	hsa_circRNA_102195	circRNA	HG19	CCACCCCGAGGTGCCCATTCCTGCACAGAACCACAGGGGACACTGA
ASCRP002524	hsa_circRNA_102196	hsa_circRNA_102196	circRNA	HG19	ACTGGCTGCTATCCCAAAGAGAAGATTGATATTGGGCTGCCTCCAC
ASCRP002525	hsa_circRNA_102197	hsa_circRNA_102197	circRNA	HG19	GTATGCCCAGTTGGAAAGACTTCAAATCATGCAATAGTTCTTGCCC
ASCRP002526	hsa_circRNA_102198	hsa_circRNA_102198	circRNA	HG19	TTGCTAGAAAAATGCTGGAGAAGAGGCTGACGCAGGAGATCCAGAG
ASCRP002527	hsa_circRNA_102199	hsa_circRNA_102199	circRNA	HG19	GCAGGACCAGGTACTTTTACAGCGGGTTGATGAACTAGAGAAGCTA
ASCRP002528	hsa_circRNA_102200	hsa_circRNA_102200	circRNA	HG19	CGTAGACGAGTGATGATGGCCAAAGAGAAGCCACCGATAACTGTAG
ASCRP002529	hsa_circRNA_102201	hsa_circRNA_102201	circRNA	HG19	TTTTCTGGGCACTTCTGCAGTCTAGCATGTACATTGCCGTTTTCAT
ASCRP002530	hsa_circRNA_102202	hsa_circRNA_102202	circRNA	HG19	GAGAACTCAGGGGAAGGAGAAGTTCCTGGGCATCCTGAACAAATAC
ASCRP002531	hsa_circRNA_102203	hsa_circRNA_102203	circRNA	HG19	TGACCTCAGCAGGGCATCCAGGTTTCAACAGAAAATGAGAAATATC
ASCRP002532	hsa_circRNA_102204	hsa_circRNA_102204	circRNA	HG19	AGCCAGGAGGCCTTGAAAAGATCTTTTGAGGTCGAGGAGGTCGAGA
ASCRP002533	hsa_circRNA_102205	hsa_circRNA_102205	circRNA	HG19	TTTGCTCCTTACCCTCTCGGCATACCAACGTTTACAAATCCAGCAG
ASCRP002534	hsa_circRNA_102206	hsa_circRNA_102206	circRNA	HG19	CCTCCTCAAGAGTGGAGGCATACCAACGTTTACAAATCCAGCAGCA
ASCRP002535	hsa_circRNA_102207	hsa_circRNA_102207	circRNA	HG19	TTCTTTCACGGAGGATACTGGCAGAGCGGAAGCCACCACAAGGGCC
ASCRP002536	hsa_circRNA_102208	hsa_circRNA_102208	circRNA	HG19	ACAGCGTCATCTTGAGCGGGTCACCATGGCTGTTATTGGCTCCCTT
ASCRP002537	hsa_circRNA_102209	hsa_circRNA_102209	circRNA	HG19	GCAGCAGCAGCTTCACCAGGTCACCATGGCTGTTATTGGCTCCCTT
ASCRP002538	hsa_circRNA_102210	hsa_circRNA_102210	circRNA	HG19	ATCCTTACAAAGTGCAAACCTGAGTGACTCCTACTTCACCAACCGC
ASCRP002539	hsa_circRNA_102211	hsa_circRNA_102211	circRNA	HG19	TCTCAGCACGATTTTCCCGAGAGTTCACAGGCCTCTGGCTGTACCT
ASCRP002540	hsa_circRNA_102212	hsa_circRNA_102212	circRNA	HG19	AAGATCACCAAGTGAAGTGCTCCGTGTGCAAGAGCGTCTCGGACAC
ASCRP002541	hsa_circRNA_102213	hsa_circRNA_102213	circRNA	HG19	GCTGTGCCAAGCCACCAGGGAAGCTTCTGCATGCTGTGTGTCATGC
ASCRP002542	hsa_circRNA_102214	hsa_circRNA_102214	circRNA	HG19	GCTGTGCCAAGCTCTGACGCCCGCTCTGCGGCTTCGGTGTTTGAAC
ASCRP002543	hsa_circRNA_102215	hsa_circRNA_102215	circRNA	HG19	GTACCTGGATGACAGCATCAAAGATGAAGAAGAAGAGACAGTCTTT
ASCRP002544	hsa_circRNA_102216	hsa_circRNA_102216	circRNA	HG19	CAACCAGCACAACAGCATCAAAGATGAAGAAGAAGAGACAGTCTTT
ASCRP002545	hsa_circRNA_102217	hsa_circRNA_102217	circRNA	HG19	AACTCCCTCATCGGAGCTGGTGGTGGCTCTGAGTCATCTTGTGGTT
ASCRP002546	hsa_circRNA_102218	hsa_circRNA_102218	circRNA	HG19	AAAGAACTCGACCATCATGGAGCAGTTCAACCCTAGCCTCCGGAAC
ASCRP002547	hsa_circRNA_102219	hsa_circRNA_102219	circRNA	HG19	TTCCTCCCAGCCAGGTGCTGCCCACCTACGACAGCCTGGATGAGCC
ASCRP002548	hsa_circRNA_102220	hsa_circRNA_102220	circRNA	HG19	TTTCCTCCCAGCATTCCACGCCTACGGGAAGGCAGGCAAGATGCTG
ASCRP002549	hsa_circRNA_102221	hsa_circRNA_102221	circRNA	HG19	TGAGCAGCAGCATGATCGGGCTGATGCTGGGCACCTGCATCGCCTT
ASCRP002550	hsa_circRNA_102222	hsa_circRNA_102222	circRNA	HG19	TGAAGTTATGCCTCTGCAGGACGTAGACAAGTTTGGCAACGAGATC
ASCRP002551	hsa_circRNA_102223	hsa_circRNA_102223	circRNA	HG19	TGTATTGGGTGAGACACAGGACGTAGACAAGTTTGGCAACGAGATC
ASCRP002552	hsa_circRNA_102224	hsa_circRNA_102224	circRNA	HG19	CTGATGTGTTTTATAAGGTTGGCTGGATATTTACAGACCTCGTCTC
ASCRP002553	hsa_circRNA_102225	hsa_circRNA_102225	circRNA	HG19	TGATGTGTTTTATAAGCCATTCGATGAGGACTATCTAAACCATCTC
ASCRP002554	hsa_circRNA_102226	hsa_circRNA_102226	circRNA	HG19	AAGTTTGTTACTGCAGTGGCTACAGGTTGGCTGGATATTTACAGAC
ASCRP002555	hsa_circRNA_102227	hsa_circRNA_102227	circRNA	HG19	TTTGTTACTGCAGTGGCTACAGCCATTCGATGAGGACTATCTAAAC
ASCRP002556	hsa_circRNA_102228	hsa_circRNA_102228	circRNA	HG19	TTTATGAGCCACCTCAGCCATTCGATGAGGACTATCTAAACCATCT
ASCRP002557	hsa_circRNA_102229	hsa_circRNA_102229	circRNA	HG19	CCCTCTAGAGGCATGGCGATTTGTTGTTCCTGTTTCCCTCGAGCCT
ASCRP002558	hsa_circRNA_102230	hsa_circRNA_102230	circRNA	HG19	AAGGTGGAGGACAAGGCGACCAGCCAGCTCCTGTTGGAGACAGATT
ASCRP002559	hsa_circRNA_102231	hsa_circRNA_102231	circRNA	HG19	CTTTAAGAAGCTGGCAGAGAGGCTGATGACATCGTGAACTGGCTGA
ASCRP002560	hsa_circRNA_102232	hsa_circRNA_102232	circRNA	HG19	GGAGGTACAGCTATGACATGGTGCATTACGGCCACTCCAACCAGCT
ASCRP002561	hsa_circRNA_102233	hsa_circRNA_102233	circRNA	HG19	TTCTCAGCCATTTTCCACAGATCAGGTTCTGGAGGACACGTGCCGG
ASCRP002562	hsa_circRNA_102234	hsa_circRNA_102234	circRNA	HG19	CACAGATCAGGTTTCAGAGGAGCGTGCTCGACCTTTCTCTCCAGTG
ASCRP002563	hsa_circRNA_102235	hsa_circRNA_102235	circRNA	HG19	TCAACTCCAGGACGCCAAGAGTGCCGAGGATGAGGCTCCTTCCAGA
ASCRP002564	hsa_circRNA_102236	hsa_circRNA_102236	circRNA	HG19	TACTGGCATGCGCACGTGGACAAGGCATCCATTCTGGACTTGCACT
ASCRP002565	hsa_circRNA_102237	hsa_circRNA_102237	circRNA	HG19	GCCTGTCCTGGAATGTAGTAAGAAAACAAAAACTGATGACCAAGAG
ASCRP002566	hsa_circRNA_102238	hsa_circRNA_102238	circRNA	HG19	AAGGAAGCTTCAGGTGGAGACAGCCCGAAGGTGCACATTCAGGTTC
ASCRP002567	hsa_circRNA_102239	hsa_circRNA_102239	circRNA	HG19	ACTACAGGACTGCGGACAAGGGCTGGCAGGTGCACATTCAGGTTCC
ASCRP002568	hsa_circRNA_102240	hsa_circRNA_102240	circRNA	HG19	GTGAACAATGGTGCACATTCAGGTTCCCGAGCACAAACATCAAGAT
ASCRP002569	hsa_circRNA_102241	hsa_circRNA_102241	circRNA	HG19	GTGAACAATGAATTCAATTCGCCACAATCTCTCTCTGAATCGTTAT
ASCRP002570	hsa_circRNA_102242	hsa_circRNA_102242	circRNA	HG19	TCTCCAAATAGCAGAGTAATAATGGACAAATACCAGGAGCAGCCTC
ASCRP002571	hsa_circRNA_102243	hsa_circRNA_102243	circRNA	HG19	AGATGCAGCTGCTGTCCTTGTGTCCAGTAATAATGGACAAATACCA
ASCRP002572	hsa_circRNA_102244	hsa_circRNA_102244	circRNA	HG19	GACGCTGCAGGCCCTGTAATAATGGACAAATACCAGGAGCAGCCTC
ASCRP002573	hsa_circRNA_102245	hsa_circRNA_102245	circRNA	HG19	AGACTGTTTGCCCTATGTAATAATGGACAAATACCAGGAGCAGCCT
ASCRP002574	hsa_circRNA_102246	hsa_circRNA_102246	circRNA	HG19	AGGTGGCAGCATGGAGTAATAATGGACAAATACCAGGAGCAGCCTC
ASCRP002575	hsa_circRNA_102247	hsa_circRNA_102247	circRNA	HG19	TCCAAATAGCAGAGAATGGATGATGAACTTGTTGTTGGACATAGTG
ASCRP002576	hsa_circRNA_102248	hsa_circRNA_102248	circRNA	HG19	GTCCTTGTGTCCAGAATGGATGATGAACTTGTTGTTGGACATAGTG
ASCRP002577	hsa_circRNA_102249	hsa_circRNA_102249	circRNA	HG19	CGCTGCAGGCCCTGAATGGATGATGAACTTGTTGTTGGACATAGTG
ASCRP002578	hsa_circRNA_102250	hsa_circRNA_102250	circRNA	HG19	AAGGTGGCAGCATGGAGAATGGATGATGAACTTGTTGTTGGACATA
ASCRP002579	hsa_circRNA_102251	hsa_circRNA_102251	circRNA	HG19	TCGACTCGTGGATGAATGGATGATGAACTTGTTGTTGGACATAGTG
ASCRP002580	hsa_circRNA_102252	hsa_circRNA_102252	circRNA	HG19	ACTGCAATCTCGAGAATGGATGATGAACTTGTTGTTGGACATAGTG
ASCRP002581	hsa_circRNA_102253	hsa_circRNA_102253	circRNA	HG19	CAGCGCCACGCAAGAATGGATGATGAACTTGTTGTTGGACATAGTG
ASCRP002582	hsa_circRNA_102254	hsa_circRNA_102254	circRNA	HG19	TAACAGATCCAACTGTTTCCTGGTTATAAGTTGTCGCCGTGATCCT
ASCRP002583	hsa_circRNA_102255	hsa_circRNA_102255	circRNA	HG19	ACCATGAAGATCAGCCACTGGGATGGTTGTCGCCGTGATCCTGAAG
ASCRP002584	hsa_circRNA_102256	hsa_circRNA_102256	circRNA	HG19	GCCACGCAAGTTGTCGCCGTGATCCTGAAGGCGCTGACCTACGACG
ASCRP002585	hsa_circRNA_102257	hsa_circRNA_102257	circRNA	HG19	CAAACTTGCAGCCCAAGAGAACAGTTGTCGCCGTGATCCTGAAGGC
ASCRP002586	hsa_circRNA_102258	hsa_circRNA_102258	circRNA	HG19	TCATGAGACAAGCAGTTGTCGCCGTGATCCTGAAGGCGCTGACCTA
ASCRP002587	hsa_circRNA_102259	hsa_circRNA_102259	circRNA	HG19	AACAGATCCAACTGTTTCCTGGTTATAAGTGCACTGGTGATTGCTG
ASCRP002588	hsa_circRNA_102260	hsa_circRNA_102260	circRNA	HG19	GAAGATCAGCCACTGGGATGGTGCACTGGTGATTGCTGCGGTGTTT
ASCRP002589	hsa_circRNA_102261	hsa_circRNA_102261	circRNA	HG19	GCCACGCAAGTGCACTGGTGATTGCTGCGGTGTTTGACCGAGACAT
ASCRP002590	hsa_circRNA_102262	hsa_circRNA_102262	circRNA	HG19	AGACAAGCAGTGCACTGGTGATTGCTGCGGTGTTTGACCGAGACAT
ASCRP002591	hsa_circRNA_102263	hsa_circRNA_102263	circRNA	HG19	CTCATGAGACAAGCAGGCCGCCTTCCAGGAGAATGTGGGGAGACAG
ASCRP002592	hsa_circRNA_102264	hsa_circRNA_102264	circRNA	HG19	TCAGCGCCACGCAAGGGCACTTTCCCTCATGGTATTGATATTTTGA
ASCRP002593	hsa_circRNA_102265	hsa_circRNA_102265	circRNA	HG19	TCATGAGACAAGCAGGGCACTTTCCCTCATGGTATTGATATTTTGA
ASCRP002594	hsa_circRNA_102266	hsa_circRNA_102266	circRNA	HG19	AGTTCAGCGCCACGCAAGTGTGTTTATTGCCGGCTTTCCTGAGTAC
ASCRP002595	hsa_circRNA_102267	hsa_circRNA_102267	circRNA	HG19	TGATCGTCAGTTATACAGTGTGTTTATTGCCGGCTTTCCTGAGTAC
ASCRP002596	hsa_circRNA_102268	hsa_circRNA_102268	circRNA	HG19	AGCTCATGAGACAAGCAGTGTGTTTATTGCCGGCTTTCCTGAGTAC
ASCRP002597	hsa_circRNA_102269	hsa_circRNA_102269	circRNA	HG19	ATGATCGTCAGTTATACAGGGTCATCCGAGAGTTGGCTGCGAGGGC
ASCRP002598	hsa_circRNA_102270	hsa_circRNA_102270	circRNA	HG19	GAGGACAGCTCATGAGACAAGCAGGGTCATCCGAGAGTTGGCTGCG
ASCRP002599	hsa_circRNA_102271	hsa_circRNA_102271	circRNA	HG19	ATGAGACAAGCAGTCTTCCCGAGGCTGCTGTCCATGACACTGAGTC
ASCRP002600	hsa_circRNA_102272	hsa_circRNA_102272	circRNA	HG19	CCTAACCCAGGATGACGTCATGATGCCCCAGCGGGTGAGGCTGCAA
ASCRP002601	hsa_circRNA_102273	hsa_circRNA_102273	circRNA	HG19	CCTAACCCAGTCGGATACGCTAAAAATCAAGCAGTTGCCCAGAGCT
ASCRP002602	hsa_circRNA_102283	hsa_circRNA_102283	circRNA	HG19	GAACTCAAAGATGCCCTTAAAAGTTACTGTAAAATGGGGAAAGGAG
ASCRP002603	hsa_circRNA_102284	hsa_circRNA_102284	circRNA	HG19	ATGCCCTTAAAAGGGAATGACTCTACTAATGATGGGGTCAGCAGAT
ASCRP002604	hsa_circRNA_102285	hsa_circRNA_102285	circRNA	HG19	CAGGAAGTCAAGTATCTTTTTACAGGACTTAAATTGCCCTTAGAGA
ASCRP002605	hsa_circRNA_102286	hsa_circRNA_102286	circRNA	HG19	CAGCCAAATACACCCTTAGAGATTTGTTTGATTCCATGGATAAAAC
ASCRP002606	hsa_circRNA_102287	hsa_circRNA_102287	circRNA	HG19	ACCTGAATCACATCGAGCCACTGAAAATTCAGATCTTCCTCTGATG
ASCRP002607	hsa_circRNA_102288	hsa_circRNA_102288	circRNA	HG19	CCTGCTGGTTTAACAGATTTGATAATGGGCTGCATTAAAAGTAAAG
ASCRP002608	hsa_circRNA_102289	hsa_circRNA_102289	circRNA	HG19	CTGATAGCACCCCAAGATTGCTATGCTATGCCTTGTATGACTAAGA
ASCRP002609	hsa_circRNA_102290	hsa_circRNA_102290	circRNA	HG19	TGAGCTGTTTTCCAAGATTGCTATGCTATGCCTTGTATGACTAAGA
ASCRP002610	hsa_circRNA_102291	hsa_circRNA_102291	circRNA	HG19	CACCTGTCAGTCCCAGGTGCTGTTCCCACTGAATCCATACAAGGAA
ASCRP002611	hsa_circRNA_102292	hsa_circRNA_102292	circRNA	HG19	TTGTGTTGGTAATGAAGAAAAGTCCCAGGTGCTGTTCCCACTGAAT
ASCRP002612	hsa_circRNA_102293	hsa_circRNA_102293	circRNA	HG19	TCCAGAATGAGCTGGAGAGACTGAAAGAGGATGAGTTAGATGAACT
ASCRP002613	hsa_circRNA_102294	hsa_circRNA_102294	circRNA	HG19	CTGATGATGATGAAAGTTACACAGATCCAGGATGAGAAGACTGATA
ASCRP002614	hsa_circRNA_102295	hsa_circRNA_102295	circRNA	HG19	AGTTACACAGATTCAGATCCAGGACATACAAGTGAAAATTGGGGGG
ASCRP002615	hsa_circRNA_102296	hsa_circRNA_102296	circRNA	HG19	GAAGTATACAATGTACCATTGGACTCTCAGATTACACCACCACCTT
ASCRP002616	hsa_circRNA_102297	hsa_circRNA_102297	circRNA	HG19	TTAATTTGATCAGTGATCCTTCACGTTGGCCCTGGACTTTGTCTCA
ASCRP002617	hsa_circRNA_102298	hsa_circRNA_102298	circRNA	HG19	AATGATGATGTGAAAACAGAAGCTGTGGCTAACCAACTGTGAGAGC
ASCRP002618	hsa_circRNA_102299	hsa_circRNA_102299	circRNA	HG19	AGAAGCTGTGGCTCCCTGGACTTTGTCTCACAAGATGAAATGTTGA
ASCRP002619	hsa_circRNA_102300	hsa_circRNA_102300	circRNA	HG19	GAAAATGATAAATTGGCCCCTTCACAGATGTAGTCACTACAAATCT
ASCRP002620	hsa_circRNA_102301	hsa_circRNA_102301	circRNA	HG19	GGCACCTGAGAGCCCCTTCACAGATGTAGTCACTACAAATCTTAAA
ASCRP002621	hsa_circRNA_102302	hsa_circRNA_102302	circRNA	HG19	ACTATGCAAGGCTGAAGGAGAAAAAATTGATTCAGAAGAGGCACTG
ASCRP002622	hsa_circRNA_102303	hsa_circRNA_102303	circRNA	HG19	ACATCGTATTGCACCTGGCTACAACTCATGTGCATTCCGATACAAT
ASCRP002623	hsa_circRNA_102304	hsa_circRNA_102304	circRNA	HG19	CCCTGCTAGACTTTACCGATTTGTTACAACTCAAGCAAGGGCCAGC
ASCRP002624	hsa_circRNA_102305	hsa_circRNA_102305	circRNA	HG19	TGGAAAAGAAAATGGAACTTTGTTCTACCAATCCACCCGTGGGACA
ASCRP002625	hsa_circRNA_102306	hsa_circRNA_102306	circRNA	HG19	CCAGGATGATGATGAGATGGAAGATTTTCGAGGTATAGCAGAAGAA
ASCRP002626	hsa_circRNA_102307	hsa_circRNA_102307	circRNA	HG19	TGGAACAAGCACAAGTGAGATGGAAGATTTTCGAGGTATAGCAGAA
ASCRP002627	hsa_circRNA_102308	hsa_circRNA_102308	circRNA	HG19	GGCTGATAAAGGCAAAACAGAGTGAGATGGAAGATTTTCGAGGTAT
ASCRP002628	hsa_circRNA_102309	hsa_circRNA_102309	circRNA	HG19	GTCCTGTTATTGAGTGAGATGGAAGATTTTCGAGGTATAGCAGAAG
ASCRP002629	hsa_circRNA_102310	hsa_circRNA_102310	circRNA	HG19	GTCCTGTTATTGAGGACACTTTCTTCATGAGCAACAAACCCCAAAG
ASCRP002630	hsa_circRNA_102311	hsa_circRNA_102311	circRNA	HG19	GCATTAAGTTCACAGACACTTTCTTCATGAGCAACAAACCCCAAAG
ASCRP002631	hsa_circRNA_102312	hsa_circRNA_102312	circRNA	HG19	CAGCCTTGAAAAGCTGAAACCTATCAACACTCTTCAAAATGCAATG
ASCRP002632	hsa_circRNA_102313	hsa_circRNA_102313	circRNA	HG19	ATATCCAATGGGTTCAGCTCCCCAACAGCATAGTATTCTCAGTAAC
ASCRP002633	hsa_circRNA_102314	hsa_circRNA_102314	circRNA	HG19	CCCAGTCATGGCACCGACATATGTTTGTAAAACAAGTTGATATGGA
ASCRP002634	hsa_circRNA_102315	hsa_circRNA_102315	circRNA	HG19	TACAGTATCCAAGTGGCAATAGGCATCAAGCATGATGGAACCATGT
ASCRP002635	hsa_circRNA_102316	hsa_circRNA_102316	circRNA	HG19	TTTTGAAGCAAAACGTGGATGTCGAAGCAGAGGCATCAAGCATGAT
ASCRP002636	hsa_circRNA_102317	hsa_circRNA_102317	circRNA	HG19	CACTAAGGGGAAATCCCAGGCATCAAGCATGATGGAACCATGTGTG
ASCRP002637	hsa_circRNA_102318	hsa_circRNA_102318	circRNA	HG19	TACAGTATCCAAGTGGCAATAGGTAACAGAAATCCAGGACTGGAGT
ASCRP002638	hsa_circRNA_102319	hsa_circRNA_102319	circRNA	HG19	TATCCAAGTGGCAATAGTCTGATCTGAAATGTGTCCAGGATGCCAA
ASCRP002639	hsa_circRNA_102320	hsa_circRNA_102320	circRNA	HG19	AAACTACACAAAGCACATGGAACAAGCAGCTATACCCCTGATAAGT
ASCRP002640	hsa_circRNA_102321	hsa_circRNA_102321	circRNA	HG19	TTCCTACATGGGACTTGAAGTTGGACGGAGGAAGACAATCAACTGG
ASCRP002641	hsa_circRNA_102322	hsa_circRNA_102322	circRNA	HG19	TTGATGCGATCCTGACCAGTGCAACCACGGGATGTGCCCTCCTCCT
ASCRP002642	hsa_circRNA_102323	hsa_circRNA_102323	circRNA	HG19	AGTGTGCAGCCTGGATTTTCTTTGCTAAGTGCCCTCCTCCTCCTGG
ASCRP002643	hsa_circRNA_102324	hsa_circRNA_102324	circRNA	HG19	GCAGTTCAAGTATGTGCTGTCTGTCTTGAAATTTACCTACCCTACA
ASCRP002644	hsa_circRNA_102325	hsa_circRNA_102325	circRNA	HG19	CCCATCACAGATACGGGCAGCTGTATGTTCTCTTCTTGAGGCATCA
ASCRP002645	hsa_circRNA_102326	hsa_circRNA_102326	circRNA	HG19	CTGACTGGAGAACTGTCAGCACAACACCGCGGGAGAGCACTGTGAA
ASCRP002646	hsa_circRNA_102327	hsa_circRNA_102327	circRNA	HG19	AGAAGCTGATAAAAGGGAGTCGCAGCTCTAATCAGTTGCTCAACTA
ASCRP002647	hsa_circRNA_102328	hsa_circRNA_102328	circRNA	HG19	AACAAGAATTGTCAGAAATCATAGCCCACTAATGAGTTTTGGAGCC
ASCRP002648	hsa_circRNA_102329	hsa_circRNA_102329	circRNA	HG19	ATACAACGACTAGAGAAATCATAGCCCACTAATGAGTTTTGGAGCC
ASCRP002649	hsa_circRNA_102330	hsa_circRNA_102330	circRNA	HG19	TAGACAAACCAGAGATTAGCTCTGCTCTGGTATCATACTGTAGTCC
ASCRP002650	hsa_circRNA_102331	hsa_circRNA_102331	circRNA	HG19	ATGAGTCAAGTTTGTCAGGGAGCCACTGGTGATGTGGATGGGGCAC
ASCRP002651	hsa_circRNA_102332	hsa_circRNA_102332	circRNA	HG19	AGCTCCTTGATGTGTAGCTGCGTTTGCTGTATCTGCTGTTGCTTCT
ASCRP002652	hsa_circRNA_102333	hsa_circRNA_102333	circRNA	HG19	GTCGGATGAGATGGAGTGGATGTTGAAGATGATCCGACTTGCTCTT
ASCRP002653	hsa_circRNA_102334	hsa_circRNA_102334	circRNA	HG19	ATATGACCAGCCACCCACACAGAATATGCCTATGGGTCCTGGAGGG
ASCRP002654	hsa_circRNA_102335	hsa_circRNA_102335	circRNA	HG19	TAAAAGAGAATGTAACATCATGCTTCCGGTAGTTCAGCAGCCTTCA
ASCRP002655	hsa_circRNA_102336	hsa_circRNA_102336	circRNA	HG19	GAAAGCCAAAGAGAGATGAGGATGACATCAATGATGTGACTTCTAT
ASCRP002656	hsa_circRNA_102337	hsa_circRNA_102337	circRNA	HG19	ATCTGGAATTGAGAGATGAGGATGACATCAATGATGTGACTTCTAT
ASCRP002657	hsa_circRNA_102338	hsa_circRNA_102338	circRNA	HG19	ACATGTATATATTATCCCGAAGGCAATAATTCAAGTGATTATCTTG
ASCRP002658	hsa_circRNA_102339	hsa_circRNA_102339	circRNA	HG19	CCTTATATGCCCAACACATATCTCTTTATGGTACAAGCTCGAGGTA
ASCRP002659	hsa_circRNA_102340	hsa_circRNA_102340	circRNA	HG19	AAACAACAAGGAGCCACCAGAAATGGAACTATTGAAATTTTTCAGG
ASCRP002660	hsa_circRNA_102341	hsa_circRNA_102341	circRNA	HG19	AAATGAACAGATACCAAACTTGCCAGTAGGGAGAAGGGAAAGTTTT
ASCRP002661	hsa_circRNA_102342	hsa_circRNA_102342	circRNA	HG19	AGTAGGGAACAGTTTCTGTAGAAAATGTTTCCTGACTGCAATGAGG
ASCRP002662	hsa_circRNA_102343	hsa_circRNA_102343	circRNA	HG19	CAGATAGTTCCTGTGTTTCTGTAGAAAATGTTTCCTGACTGCAATG
ASCRP002663	hsa_circRNA_102344	hsa_circRNA_102344	circRNA	HG19	TATGGAGAATTTGTGTTTCTGTAGAAAATGTTTCCTGACTGCAATG
ASCRP002664	hsa_circRNA_102345	hsa_circRNA_102345	circRNA	HG19	AGAATTTGTGTTCTTCTGGTCATCCTACTTTTAAGTGTCCCCTGTG
ASCRP002665	hsa_circRNA_102346	hsa_circRNA_102346	circRNA	HG19	AGGTCTGCTTGGTATCAGCATGGAAGCCATGAGTGAGAATAAAATG
ASCRP002666	hsa_circRNA_102347	hsa_circRNA_102347	circRNA	HG19	TAAATTGGAACCAAACCAAACAGGAAGCTTACTTTTCTCTACCTAG
ASCRP002667	hsa_circRNA_102348	hsa_circRNA_102348	circRNA	HG19	TTCAAAAACTTTTCAGAAAGTGCTTTCTCTCTGTGGACATGAGGAT
ASCRP002668	hsa_circRNA_102349	hsa_circRNA_102349	circRNA	HG19	TTCAAAAACTGAGATATAGCTTCTCAGCCTTCTGATGAAGAGGAGC
ASCRP002669	hsa_circRNA_102350	hsa_circRNA_102350	circRNA	HG19	AAAGCCAAAGGTTTGAAGATGGCACCATCTCATTCCTTGATGTTAT
ASCRP002670	hsa_circRNA_102351	hsa_circRNA_102351	circRNA	HG19	CGATGATGAGCTCACCAAAGCTCATCGACAAGGACACATGGTGAAA
ASCRP002671	hsa_circRNA_102352	hsa_circRNA_102352	circRNA	HG19	GTGGAAATCGTAAGAAAAAGCTCCCAAATTATAACCAGCCCCCTTC
ASCRP002672	hsa_circRNA_102353	hsa_circRNA_102353	circRNA	HG19	CCTTTTGCTAACAAAAACAGGTATGTGATAGTGGAATGTGAAGATC
ASCRP002673	hsa_circRNA_102354	hsa_circRNA_102354	circRNA	HG19	AAGTTTGCCCAGGTATGTGATAGTGGAATGTGAAGATCAAGATACT
ASCRP002674	hsa_circRNA_102355	hsa_circRNA_102355	circRNA	HG19	ACAAAAACAGAACTTTTTTAGAAAATATGCACCAAGTGAGAATGGG
ASCRP002675	hsa_circRNA_102356	hsa_circRNA_102356	circRNA	HG19	CTATCAGTAAAATCAATGGCATTTGAGGCTCAAGAATGTGAACGAA
ASCRP002676	hsa_circRNA_102357	hsa_circRNA_102357	circRNA	HG19	ACTATCAGAGCCAAGTATCTTCAAGACCTTCTCATGGAGAGTGTGA
ASCRP002677	hsa_circRNA_102358	hsa_circRNA_102358	circRNA	HG19	ACTATCAGAGGGATGTCAAGAAAGCAGAGTTGCATCTGTCTACAGA
ASCRP002678	hsa_circRNA_102359	hsa_circRNA_102359	circRNA	HG19	TTTCTTTCCCTTATTCCAGTTGATCCCCAGGGTTCTCATGTATCAG
ASCRP002679	hsa_circRNA_102360	hsa_circRNA_102360	circRNA	HG19	AAAGTATGGACACAGCACTTGCTCTGAAATTTGGGGACTGAGTACA
ASCRP002680	hsa_circRNA_102361	hsa_circRNA_102361	circRNA	HG19	ATCAAAGTATGGACACAGGTTCGATACAAGAGGCTGTTTTCCTAGC
ASCRP002681	hsa_circRNA_102362	hsa_circRNA_102362	circRNA	HG19	TCCAGCCTGGCAGAATGGCAGCAAAGACAACTCTCTGGACATGCTG
ASCRP002682	hsa_circRNA_102363	hsa_circRNA_102363	circRNA	HG19	CATGCTGCAGGCGGCAGCAGAGACCTCCGGGGGGCAACAAGCCCCA
ASCRP002683	hsa_circRNA_102364	hsa_circRNA_102364	circRNA	HG19	GGATCATCAGATAGCAGTCCTTTCCCCTCATCAATTCCACATGCCT
ASCRP002684	hsa_circRNA_102365	hsa_circRNA_102365	circRNA	HG19	CGCACAGATATGGAAAATCTTTTGAAAACAATCCTCGAACAGGAAA
ASCRP002685	hsa_circRNA_102366	hsa_circRNA_102366	circRNA	HG19	CTGCTTTATGGACTTGCATCAGGAGTAGCAAAGATATTACATATGA
ASCRP002686	hsa_circRNA_102367	hsa_circRNA_102367	circRNA	HG19	TGATATTCCACTCTTTTGAAAACAATCCTCGAACAGGAAATCTTGG
ASCRP002687	hsa_circRNA_102368	hsa_circRNA_102368	circRNA	HG19	GTGTGCGCAGAACACTCGTGAAACTGCTCAGGCCATCAAGGGTATG
ASCRP002688	hsa_circRNA_102369	hsa_circRNA_102369	circRNA	HG19	CTCCCACAAGGGAAGGAGACTTGGTCTGAAAGATGCCACATTCCTG
ASCRP002689	hsa_circRNA_102370	hsa_circRNA_102370	circRNA	HG19	ATTTTTCCAGGCACTCTTAAAAGACCCATTTTACATGGGCTTGTAC
ASCRP002690	hsa_circRNA_102371	hsa_circRNA_102371	circRNA	HG19	AAGGTTACAGGAGTTCATGATCAAGTGTTGCCCACACCAAATGCTT
ASCRP002691	hsa_circRNA_102372	hsa_circRNA_102372	circRNA	HG19	TAATTCAGAAATTAGGGACAGGAGTTCATGATCAAGTGTTGCCCAC
ASCRP002692	hsa_circRNA_102373	hsa_circRNA_102373	circRNA	HG19	GCCATCTTCACAGAGTCTCCTTGGAGGTGACATGGATATGGGCAAC
ASCRP002693	hsa_circRNA_102374	hsa_circRNA_102374	circRNA	HG19	ATTAAACAAGGTGCATTGGATCGTTGTGTGATGGGGATAACAGCAG
ASCRP002694	hsa_circRNA_102375	hsa_circRNA_102375	circRNA	HG19	TTACCTCAGTACATAGACCACGTCATATCACGCCACCTAGACCAAG
ASCRP002695	hsa_circRNA_102376	hsa_circRNA_102376	circRNA	HG19	GAGTGGACAAAACATCTGCTCAAATTAATGACCATGGGGGATATGA
ASCRP002696	hsa_circRNA_102377	hsa_circRNA_102377	circRNA	HG19	AAGATAGGAGAACCAAAAAGACTTGCACTATCTGCCAGATGCTGCT
ASCRP002697	hsa_circRNA_102378	hsa_circRNA_102378	circRNA	HG19	GGAAGGAGCACGGGAAGAAGACTTGCACTATCTGCCAGATGCTGCT
ASCRP002698	hsa_circRNA_102379	hsa_circRNA_102379	circRNA	HG19	GAGAACCAAAATGTGTGCATTGCAATGTTGTGTACTCTGATGTGGC
ASCRP002699	hsa_circRNA_102380	hsa_circRNA_102380	circRNA	HG19	TTGGGACAAGCTTTGATCTTGCCTCTGTCTATTGCTTTCTGACTGT
ASCRP002700	hsa_circRNA_102381	hsa_circRNA_102381	circRNA	HG19	TTGGGACAAGCCTCTTCCTTGGTTGTGCCACTACTGAGTTCTCCAG
ASCRP002701	hsa_circRNA_102382	hsa_circRNA_102382	circRNA	HG19	ATAAAGTTTGTGATACAGGTGGCTTTGCAGATCGCTCCTCCATGTA
ASCRP002702	hsa_circRNA_102383	hsa_circRNA_102383	circRNA	HG19	CCATCCTAAGAACAACTCTGCTCATGGTGATTACATGCAAAATAAC
ASCRP002703	hsa_circRNA_102384	hsa_circRNA_102384	circRNA	HG19	AACTGCAAAGGAAAACCTCACAGCACGGGTAGCTCTGAACGGATTC
ASCRP002704	hsa_circRNA_102385	hsa_circRNA_102385	circRNA	HG19	ATGTCTGTGGGTTATGAGTGCCAGTGAGCCGCCTTAGATAGAAGCA
ASCRP002705	hsa_circRNA_102386	hsa_circRNA_102386	circRNA	HG19	GAGCACAGAGGGGGACAGCCGCGCCGCTGCTGCTTTTCCGAAGAGG
ASCRP002706	hsa_circRNA_102387	hsa_circRNA_102387	circRNA	HG19	TGCTACATGAAAAGGAAGAGATGGAGTTTTAACATTGAATGCGGAG
ASCRP002707	hsa_circRNA_102388	hsa_circRNA_102388	circRNA	HG19	ATTACAAAATTAGATGGAGTTTTAACATTGAATGCGGAGAACACTA
ASCRP002708	hsa_circRNA_102389	hsa_circRNA_102389	circRNA	HG19	TTAGGATACACACAGATGGAGTTTTAACATTGAATGCGGAGAACAC
ASCRP002709	hsa_circRNA_102390	hsa_circRNA_102390	circRNA	HG19	AACATCACCTCTCAGATGGAGTTTTAACATTGAATGCGGAGAACAC
ASCRP002710	hsa_circRNA_102391	hsa_circRNA_102391	circRNA	HG19	AGAAATAGCCTACCAGAACTTAACACTACAAGCGGAAGCCTTCCTT
ASCRP002711	hsa_circRNA_102392	hsa_circRNA_102392	circRNA	HG19	CCCGGATGAGGGATTTGTCTTGGCTGTTACTATGACACGGGAAGCA
ASCRP002712	hsa_circRNA_102393	hsa_circRNA_102393	circRNA	HG19	CCCGCCAACGCCCGACCCTGCCCGCCCTGGACTGGCAGCTGCCGTC
ASCRP002713	hsa_circRNA_102394	hsa_circRNA_102394	circRNA	HG19	ACACCATCGCAGAGCGGTTCTGGTGAGGTTGGAAGGATGCAGCCAC
ASCRP002714	hsa_circRNA_102395	hsa_circRNA_102395	circRNA	HG19	GCGGCCTTCGTCGCTGGACGGGCAGAACATCTACAACGCCTGCTGC
ASCRP002715	hsa_circRNA_102396	hsa_circRNA_102396	circRNA	HG19	TCCTGGCCCTCGTCGTGGACCTGCTGCAGATGCTGGAGATGAACAT
ASCRP002716	hsa_circRNA_102397	hsa_circRNA_102397	circRNA	HG19	TGGTCATCTTCGCTTCCTGCGGAATGTGGTGTCGGGCGAGCACTAC
ASCRP002717	hsa_circRNA_102398	hsa_circRNA_102398	circRNA	HG19	TGGCGGGGAAGCTCCTGTCCAAATATGACCCCCAGAAGGAGGCAGA
ASCRP002718	hsa_circRNA_102399	hsa_circRNA_102399	circRNA	HG19	TCTCTTCTCGCCCTGGCGGGGAAGACTCATGAACAAGCTACAGCCG
ASCRP002719	hsa_circRNA_102400	hsa_circRNA_102400	circRNA	HG19	AGATGGGCACGAACAAGTGTGCCAGCCAGGCCAAGACTAAGGGGCT
ASCRP002720	hsa_circRNA_102401	hsa_circRNA_102401	circRNA	HG19	GGAGCACGAGAGGAGCCCAAGGTGGGCATCAAGACCATCAAGGTGT
ASCRP002721	hsa_circRNA_102402	hsa_circRNA_102402	circRNA	HG19	TGATCTATGACGCCGAGAAGCAGAGGCCCCGAGGAAGCTCTTCGTG
ASCRP002722	hsa_circRNA_102403	hsa_circRNA_102403	circRNA	HG19	ACTTCCCCTATGGTCAGTATGGAAGCTCTTCGTGGGCGGTCTTGAC
ASCRP002723	hsa_circRNA_102404	hsa_circRNA_102404	circRNA	HG19	TTCCATGGGGGCCCCACCTCTTCCAGAACCTCCTGCTCTTCCTGTG
ASCRP002724	hsa_circRNA_102405	hsa_circRNA_102405	circRNA	HG19	TCAGATCCGTAAGGCAAAATACATATCTCAGTGCATTGATGAGATC
ASCRP002725	hsa_circRNA_102406	hsa_circRNA_102406	circRNA	HG19	GTTCACCTTCAAGGCAAAATACATATCTCAGTGCATTGATGAGATC
ASCRP002726	hsa_circRNA_102407	hsa_circRNA_102407	circRNA	HG19	TTGGGGAGCGGATAAACATCACGATGCTGCTCATGAAATCATCGAG
ASCRP002727	hsa_circRNA_102408	hsa_circRNA_102408	circRNA	HG19	TTCAAGCAGGAGGGTGTCCTGAACAGCAAGCCTGTGCAGGAGACAT
ASCRP002728	hsa_circRNA_102409	hsa_circRNA_102409	circRNA	HG19	TAGCAGCCGCAACTGGACGGAGGACATGGAAGGAGATGCAGAGCAA
ASCRP002729	hsa_circRNA_102410	hsa_circRNA_102410	circRNA	HG19	GTGCACAGCGATGCAGAGCAAAGCGGCAGTCCCCGGACAGGGATGG
ASCRP002730	hsa_circRNA_102411	hsa_circRNA_102411	circRNA	HG19	CGGCACTCAGGCACCGTCTGCGTCCTGCTGTCCTTCCCCTTCATCT
ASCRP002731	hsa_circRNA_102412	hsa_circRNA_102412	circRNA	HG19	TCTGGAATAAGGTCAGATTCAGAGGAAGAGCGGTGGCAGCGCTCAG
ASCRP002732	hsa_circRNA_102413	hsa_circRNA_102413	circRNA	HG19	AGTTCCTGCAGAAGCTGCTCCCTGGCTACTACATGACCACCTCCTC
ASCRP002733	hsa_circRNA_102414	hsa_circRNA_102414	circRNA	HG19	TTGGGATCCGGCCAGATGATTACTTGACCACCTCCTCCACCCTGAA
ASCRP002734	hsa_circRNA_102415	hsa_circRNA_102415	circRNA	HG19	CTACATGGCTGTTCTCCGGGGCTTGGCGTACCTCCGAGAGAAGCAC
ASCRP002735	hsa_circRNA_102416	hsa_circRNA_102416	circRNA	HG19	CCTCCGCAGACCATGGATTGCAAAGATAGACCAGCTTTTCCAGTTA
ASCRP002736	hsa_circRNA_102417	hsa_circRNA_102417	circRNA	HG19	CCTCCGCAGACCCGTCTGCCGTTTAAGCGCCTGAATCTTGTCCCAA
ASCRP002737	hsa_circRNA_102418	hsa_circRNA_102418	circRNA	HG19	AGGACGAGTGGGATGATTCTCTGAACGACTGTCGGATCATCTTCGT
ASCRP002738	hsa_circRNA_102419	hsa_circRNA_102419	circRNA	HG19	CCTGGCCAAGGAACCATCACTGTTGCTGGAGGCACCTGACAAATCC
ASCRP002739	hsa_circRNA_102420	hsa_circRNA_102420	circRNA	HG19	CGGCTCTTTGTATGATGACGAACCATCACTGTTGCTGGAGGCACCT
ASCRP002740	hsa_circRNA_102421	hsa_circRNA_102421	circRNA	HG19	ACTTTGGGGAGCCTAAGTCCTGGAACCATCACTGTTGCTGGAGGCA
ASCRP002741	hsa_circRNA_102422	hsa_circRNA_102422	circRNA	HG19	ATCAGCGGCTCTTTGTATGATGACGTGTGCTTCCCGCACAGCTGCA
ASCRP002742	hsa_circRNA_102423	hsa_circRNA_102423	circRNA	HG19	AGCGGCTCTTTGTATGATGACATCATCCCCCCGAAGGAGTGGAAGC
ASCRP002743	hsa_circRNA_102424	hsa_circRNA_102424	circRNA	HG19	TTTGGGGAGCCTAAGTCCTGATCATCCCCCCGAAGGAGTGGAAGCC
ASCRP002744	hsa_circRNA_102425	hsa_circRNA_102425	circRNA	HG19	TGCACTTTGGGGAGCCTAAGTCCTGGACGTGGCCCAGTGGAACATC
ASCRP002745	hsa_circRNA_102426	hsa_circRNA_102426	circRNA	HG19	TGACTACGGCAAAGTGGCCACTCAGGACGTGGCCCAGTGGAACATC
ASCRP002746	hsa_circRNA_102427	hsa_circRNA_102427	circRNA	HG19	TGACTACGGCAAAGTGGCCACTCAGGTACGCCATCCCACCAGAGCA
ASCRP002747	hsa_circRNA_102428	hsa_circRNA_102428	circRNA	HG19	ACGCATCCTGGTGGAGGAGAAGATCAAGCAGACCCACCGTAAGTAC
ASCRP002748	hsa_circRNA_102429	hsa_circRNA_102429	circRNA	HG19	CCGGTCCCCAGTACCGGCCAGCCCAGAAGACGGACAGCCTCGGGGA
ASCRP002749	hsa_circRNA_102430	hsa_circRNA_102430	circRNA	HG19	TTCCAAGACGATCAACTCCCTTCTCCTGACCTGGACCTTGTGGATC
ASCRP002750	hsa_circRNA_102431	hsa_circRNA_102431	circRNA	HG19	TATTGCCTCAAAGACCCCTCTGTGCCCCTGGATCCAATCTCAGTGT
ASCRP002751	hsa_circRNA_102432	hsa_circRNA_102432	circRNA	HG19	TGCCAGAAAGTGTGTCCCGGCATGGATATCCGGAACAACCTCACTA
ASCRP002752	hsa_circRNA_102433	hsa_circRNA_102433	circRNA	HG19	CACTGAAAGTCAAAGAATGAAGGAGAACGACCTGCTCAGAATGAGA
ASCRP002753	hsa_circRNA_102434	hsa_circRNA_102434	circRNA	HG19	ATTCTGTCGTGTCCCGGAACAGCATCTCTGCCTTCCTGTTCACGGT
ASCRP002754	hsa_circRNA_102435	hsa_circRNA_102435	circRNA	HG19	ATCCATTGGGATACAATTGGATTCAGTGACCTTTGACGATGTGGCT
ASCRP002755	hsa_circRNA_102436	hsa_circRNA_102436	circRNA	HG19	CTGGGGGACTCACGGATGATACCATCGGGGACCTTAAGAAGCTGAT
ASCRP002756	hsa_circRNA_102437	hsa_circRNA_102437	circRNA	HG19	ACTGACATCAAAATCCGGGTCAACAAGTTCTACAGCATCAAGCTGT
ASCRP002757	hsa_circRNA_102438	hsa_circRNA_102438	circRNA	HG19	CCTGCTTCAGCTGAACCTTCACCTAGCCCCAGGATTACAAGGAAAA
ASCRP002758	hsa_circRNA_102439	hsa_circRNA_102439	circRNA	HG19	CAAAGACCAGCTGAACCTTCACCTAGCCCCAGGATTACAAGGAAAA
ASCRP002759	hsa_circRNA_102440	hsa_circRNA_102440	circRNA	HG19	TAAGACCTTCAACTTGATCCCGGCTGTTGGAGGTGTTGCCCATGGC
ASCRP002760	hsa_circRNA_102441	hsa_circRNA_102441	circRNA	HG19	TTTGAGTACCTCTTTGAGCAGGTATCACTCCTCCTTGCTTCAATCT
ASCRP002761	hsa_circRNA_102442	hsa_circRNA_102442	circRNA	HG19	TTTTGGGGAGGTCCCTGAGTGCCAGAGGTGGTGGTGTTGCTTATCT
ASCRP002762	hsa_circRNA_102443	hsa_circRNA_102443	circRNA	HG19	TTCCTGTATAAGACAATAGAGCCATTGATCAGCCGCAACTACAAGG
ASCRP002763	hsa_circRNA_102444	hsa_circRNA_102444	circRNA	HG19	GAAGGACCAGATGGAGTTTGACGAGAAGGACTTACGACGGGAGATC
ASCRP002764	hsa_circRNA_102445	hsa_circRNA_102445	circRNA	HG19	TCAAGGACAAGATGAAGATGTGTGTGTCTTTAAGTGCTCAGTGTCC
ASCRP002765	hsa_circRNA_102446	hsa_circRNA_102446	circRNA	HG19	AGCCTGTGGTGGTCTTGGTGAAGAGTAACAACCTGACGGACCGCAT
ASCRP002766	hsa_circRNA_102447	hsa_circRNA_102447	circRNA	HG19	AAGGCTGTGGGGACCAACGAATGCTTGGACAACAACGGCGGCTGTT
ASCRP002767	hsa_circRNA_102448	hsa_circRNA_102448	circRNA	HG19	GGTGGATCCTGTTCATGGGCTCCATCGCCTACCTCTTCTTCACCAA
ASCRP002768	hsa_circRNA_102449	hsa_circRNA_102449	circRNA	HG19	CGTCTTTGAGCTTCATGTACTGGACTGACTGGGGAACTCCCGCCAA
ASCRP002769	hsa_circRNA_102450	hsa_circRNA_102450	circRNA	HG19	CTGCCTCACAGGACAAAGTATTTTGGACAGATATCATCAACGAAGC
ASCRP002770	hsa_circRNA_102451	hsa_circRNA_102451	circRNA	HG19	TCCTCCCCATCGGACAAAGTATTTTGGACAGATATCATCAACGAAG
ASCRP002771	hsa_circRNA_102452	hsa_circRNA_102452	circRNA	HG19	TCATCTGTGAGAACACCTGCAAGCACGGCTGCCTGTCCTAATGGCA
ASCRP002772	hsa_circRNA_102454	hsa_circRNA_102454	circRNA	HG19	GGCCAGCATGATTCATCAATAAGCTGCAGCCAGGCTCCGTGAAGAA
ASCRP002773	hsa_circRNA_102455	hsa_circRNA_102455	circRNA	HG19	GCTCAATAGGTCCTTTGATGTGGGCCACAGCTTTCCCATCACTGGG
ASCRP002774	hsa_circRNA_102456	hsa_circRNA_102456	circRNA	HG19	ATCTGGTCCAGCATTCTCATCACCACCATCGCTTCCAAGGGTGAGC
ASCRP002775	hsa_circRNA_102457	hsa_circRNA_102457	circRNA	HG19	ACAGCATCATCCAGCACCTATTTGCCCTGGCTGTGGATGATGACCC
ASCRP002776	hsa_circRNA_102459	hsa_circRNA_102459	circRNA	HG19	ATCTCTCTGAGGCCTATGAACGCTCTGAGAGCTTGGAGGTGGCCTT
ASCRP002777	hsa_circRNA_102460	hsa_circRNA_102460	circRNA	HG19	GTGGATGCAGAATCCGGACAATCAGATAGTTCAAACCAGCAAGGAG
ASCRP002778	hsa_circRNA_102461	hsa_circRNA_102461	circRNA	HG19	CCCTTTGATGGGAGTTTGCCAAAGAAAGGGAACGGGTGGAGAACCG
ASCRP002779	hsa_circRNA_102462	hsa_circRNA_102462	circRNA	HG19	AGCGTCATCAAGTGCCGCCTGCCCCTGTCAACAAGGACGACTTTGC
ASCRP002780	hsa_circRNA_102463	hsa_circRNA_102463	circRNA	HG19	TTTGCGATCCTTATGGCTCATTATGACGTGGAGGCCCCGCCGTGGC
ASCRP002781	hsa_circRNA_102464	hsa_circRNA_102464	circRNA	HG19	GGTGGCTGAGGTGAAGTCAGCACTGTGCTTAAGCTGGATAACACAG
ASCRP002782	hsa_circRNA_102465	hsa_circRNA_102465	circRNA	HG19	CCTCCTCAACTGGGTTCAAGTGCTCCACCAAGACCTCCAAGGGCAG
ASCRP002783	hsa_circRNA_102466	hsa_circRNA_102466	circRNA	HG19	ATCCCTGGCCGCAAAGGAAACAGAGAAACCCCCACTTCCTTGCAAG
ASCRP002784	hsa_circRNA_102467	hsa_circRNA_102467	circRNA	HG19	AGATGACGTGGCGAACAAATACTGTGAATCTTGAGCCTTCTCCATT
ASCRP002785	hsa_circRNA_102468	hsa_circRNA_102468	circRNA	HG19	GAAAAAGCTGCAGATGAGAGTGAGAGGCTGAAGGTGATGTGGCCGC
ASCRP002786	hsa_circRNA_102469	hsa_circRNA_102469	circRNA	HG19	AAGAGGCTGACCGCAAATACGAGGAGGCTGAAGGTGATGTGGCCGC
ASCRP002787	hsa_circRNA_102470	hsa_circRNA_102470	circRNA	HG19	GGCTGTGAGGGGTTTCTATGTTGCACTGAGACTGGTGGCCTGTGCA
ASCRP002788	hsa_circRNA_102471	hsa_circRNA_102471	circRNA	HG19	TGTGCTGGAGCTCCAGGACACGCGCGCCCCGAGCCTGGGAGGCATG
ASCRP002789	hsa_circRNA_102472	hsa_circRNA_102472	circRNA	HG19	GCTTCTGAAGGAACTACCATGTGTTTTATTATTTGTTACTTGGGGT
ASCRP002790	hsa_circRNA_102473	hsa_circRNA_102473	circRNA	HG19	AGCTTATCCTTCCCTACAGCCTCAGCGAGGATTTTTGCCGTCCTCT
ASCRP002791	hsa_circRNA_102474	hsa_circRNA_102474	circRNA	HG19	TATTACTTCAACCAGCACATCTTCAAGCTGGAGCAGGATTTTTGCC
ASCRP002792	hsa_circRNA_102475	hsa_circRNA_102475	circRNA	HG19	TTCTACCTGCTGGACGAGGAGAGCAAGATTTTTGCCGTCCTCTCGG
ASCRP002793	hsa_circRNA_102476	hsa_circRNA_102476	circRNA	HG19	GCTGGAGCAGGTGAAGCGAGAAATCTTGGTGGAGGTTCTGACCAAA
ASCRP002794	hsa_circRNA_102477	hsa_circRNA_102477	circRNA	HG19	TTACTTCAACCAGCACATCTTCAAGCTGGAGCAGGCCATCACTGCC
ASCRP002795	hsa_circRNA_102478	hsa_circRNA_102478	circRNA	HG19	AGGAGAGCAAGCCATCACTGCCCGCGACTCCATGGCCAAGTCTCTG
ASCRP002796	hsa_circRNA_102479	hsa_circRNA_102479	circRNA	HG19	ACGAGTTCCTGCTCAACAAGGGAGAGGCGCACCTCCTTCTCCACGA
ASCRP002797	hsa_circRNA_102480	hsa_circRNA_102480	circRNA	HG19	TGCAGTACAGGTTCAAGAGCTGCAGGATTCCCTCTTGAGGCTGGAG
ASCRP002798	hsa_circRNA_102481	hsa_circRNA_102481	circRNA	HG19	GAGTTGGAAGCCAGCAGAAAACTGAGCTTCCGGTCACAGAGAACGT
ASCRP002799	hsa_circRNA_102482	hsa_circRNA_102482	circRNA	HG19	CCTCCTACAGACGCATCTTCTCTCCAGACTGCCGATCCCAGAAAGC
ASCRP002800	hsa_circRNA_102483	hsa_circRNA_102483	circRNA	HG19	AAGGCAAGGCAGCTGTTCTGAAGACGCATCTTCTCTCCAGACTGCC
ASCRP002801	hsa_circRNA_102484	hsa_circRNA_102484	circRNA	HG19	AGTTTGAGGACATGGAGAGAAGTCTGCCACTAACAGGCAATCTATA
ASCRP002802	hsa_circRNA_102485	hsa_circRNA_102485	circRNA	HG19	CAGTCCACAGAGATGGGATCTCACTATATTGCCCTGGCTGGTCTTG
ASCRP002803	hsa_circRNA_102486	hsa_circRNA_102486	circRNA	HG19	ACAACATCAAGGCTCTCTTCCGCAAGGGCAAGGAGCCCATACATCC
ASCRP002804	hsa_circRNA_102487	hsa_circRNA_102487	circRNA	HG19	CCCAAGGCAGGGAACGGGCTGTTGAGGAAGAAGACGCTGGTCCCAG
ASCRP002805	hsa_circRNA_102488	hsa_circRNA_102488	circRNA	HG19	AACATCCAGAAAGACGCAAACATGCAGATCTTTGTGAAGACCCTCA
ASCRP002806	hsa_circRNA_102489	hsa_circRNA_102489	circRNA	HG19	TCTATGATCGGAGCAGCCAGGGTATGGCGTCATCATTGTGGGCAAC
ASCRP002807	hsa_circRNA_102490	hsa_circRNA_102490	circRNA	HG19	GCCCGTGCAGGACCTGCCAGATTCTGTGCATGATGCTGCGCAAATT
ASCRP002808	hsa_circRNA_102491	hsa_circRNA_102491	circRNA	HG19	TTTGCCTCTGAACAGCATCTGACACAGGGGCCAAACCAGTGCTCCT
ASCRP002809	hsa_circRNA_102492	hsa_circRNA_102492	circRNA	HG19	CATCCTCGAGACAAAGATCATTCCACTCAGCCTGGGACGATGGGGA
ASCRP002810	hsa_circRNA_102493	hsa_circRNA_102493	circRNA	HG19	TGTGGAGTACGCCTGCAGTCACGGACAAGTTCACTGAGAGCGTCTA
ASCRP002811	hsa_circRNA_102494	hsa_circRNA_102494	circRNA	HG19	CCTCTGTCAGCTTTCTGTATGAGCCCAATAGCCAAGGGTACAAGTA
ASCRP002812	hsa_circRNA_102496	hsa_circRNA_102496	circRNA	HG19	TGTCAACACCTAGCTCCGGCGCAAGCGGCGGAATTTCAGCAAGCAG
ASCRP002813	hsa_circRNA_102497	hsa_circRNA_102497	circRNA	HG19	ACTACTACCAGGGGAGGAACTGGACTTGCGGCTCATTCGGACAAAG
ASCRP002814	hsa_circRNA_102499	hsa_circRNA_102499	circRNA	HG19	AAACCCACAGGGACCATTGACATTTAGGGATGTGGCCATAGAATTC
ASCRP002815	hsa_circRNA_102500	hsa_circRNA_102500	circRNA	HG19	CAACCCCCAGGGGCCATTGACATTTAGGGATGTGGCCATAGAATTT
ASCRP002816	hsa_circRNA_102502	hsa_circRNA_102502	circRNA	HG19	CCGGAAAGAACGTGGTCACTAACTGCCAAGAGAGAATCCAGCATTG
ASCRP002817	hsa_circRNA_102503	hsa_circRNA_102503	circRNA	HG19	CGGAAAGAACGAAGAAGGTAGATAATGACTATAATGCCCTTCGAGA
ASCRP002818	hsa_circRNA_102504	hsa_circRNA_102504	circRNA	HG19	TAAACTCAAAGCTGCTGCTGCTGCACTACAAGGCCAGCGCGGAAGT
ASCRP002819	hsa_circRNA_102505	hsa_circRNA_102505	circRNA	HG19	CCTGTTTAAGCTTTAACATACCTCGTGCCAAAAGAGAGCTGGCTCA
ASCRP002820	hsa_circRNA_102506	hsa_circRNA_102506	circRNA	HG19	CGGAGTTCAGGACTCAGCGAATGCTCTCTACACCAAATGCCTCCAG
ASCRP002821	hsa_circRNA_102507	hsa_circRNA_102507	circRNA	HG19	GACCACCAGGGGGTTTTAAATTACCTGAAAGACACATTTACCCATA
ASCRP002822	hsa_circRNA_102508	hsa_circRNA_102508	circRNA	HG19	TGTTCACCTGGATTTTATCCTGGAACATTACAGTGAAGATGGCTAT
ASCRP002823	hsa_circRNA_102509	hsa_circRNA_102509	circRNA	HG19	GGTGCTGTTGGTGTTGTTCGATCCTTTGGTACAGAAGACAGACCGA
ASCRP002824	hsa_circRNA_102510	hsa_circRNA_102510	circRNA	HG19	AACAAGAGACAAGTAGTTCGATCCTTTGGTACAGAAGACAGACCGA
ASCRP002825	hsa_circRNA_102511	hsa_circRNA_102511	circRNA	HG19	AGACAAGTAGCTGGAAGCTCTTTGACATCCTTTGGAACAGAAACAT
ASCRP002826	hsa_circRNA_102512	hsa_circRNA_102512	circRNA	HG19	AAATGATAACAAGAGACAAGTAGGTCGCTCAAGCCCTCAGTTAGAC
ASCRP002827	hsa_circRNA_102513	hsa_circRNA_102513	circRNA	HG19	TCCTCCCTGTTCATCATTGCCTCCAAGCGTGTCCGGAGCGGTGACT
ASCRP002828	hsa_circRNA_102514	hsa_circRNA_102514	circRNA	HG19	TCTGCATCACAAGCGTGTCCGGAGCGGTGACTGGAAGGGGTACACA
ASCRP002829	hsa_circRNA_102515	hsa_circRNA_102515	circRNA	HG19	GCATCACAAGGGCGACATGGAGTCCAATGGGAAATACATCACCAAA
ASCRP002830	hsa_circRNA_102516	hsa_circRNA_102516	circRNA	HG19	AGATAACAGAGATTGATCTGGATACTATTGATGTAAGCAACCTCAA
ASCRP002831	hsa_circRNA_102517	hsa_circRNA_102517	circRNA	HG19	CTGGGTATCTTGGACAAGTAACTACTATCAAAAAGATTGATCTGGA
ASCRP002832	hsa_circRNA_102518	hsa_circRNA_102518	circRNA	HG19	GGGCAAAGTACTTGTTCAAATTGATCTGGATACTATTGATGTAAGC
ASCRP002833	hsa_circRNA_102519	hsa_circRNA_102519	circRNA	HG19	CATCCTTCATAGATTGATCTGGATACTATTGATGTAAGCAACCTCA
ASCRP002834	hsa_circRNA_102520	hsa_circRNA_102520	circRNA	HG19	CACCTCCACAGATTGATCTGGATACTATTGATGTAAGCAACCTCAA
ASCRP002835	hsa_circRNA_102521	hsa_circRNA_102521	circRNA	HG19	GCTTTAGATAACAGAGGTTGCCAAGGAAAGTGTACTGCAGTTTTAC
ASCRP002836	hsa_circRNA_102523	hsa_circRNA_102523	circRNA	HG19	AAAGTACTTGTTCAAGTTGCCAAGGAAAGTGTACTGCAGTTTTACC
ASCRP002837	hsa_circRNA_102524	hsa_circRNA_102524	circRNA	HG19	TAAACTTTTTACCAAGGTTGCCAAGGAAAGTGTACTGCAGTTTTAC
ASCRP002838	hsa_circRNA_102525	hsa_circRNA_102525	circRNA	HG19	TCAACATCCTTCATAGGTTGCCAAGGAAAGTGTACTGCAGTTTTAC
ASCRP002839	hsa_circRNA_102526	hsa_circRNA_102526	circRNA	HG19	CCCTCCACCTCCACAGGTTGCCAAGGAAAGTGTACTGCAGTTTTAC
ASCRP002840	hsa_circRNA_102527	hsa_circRNA_102527	circRNA	HG19	TACTTGTTCAACTGCCCGAAACCATGTTAATAGAATGTGCCTGGCA
ASCRP002841	hsa_circRNA_102528	hsa_circRNA_102528	circRNA	HG19	CCCTGAAGCTGCCTGGTGTGACCGAGTGTTATGAGTGTCATCCTAA
ASCRP002842	hsa_circRNA_102529	hsa_circRNA_102529	circRNA	HG19	AACTTTTTACCAAGGGTGTGACCGAGTGTTATGAGTGTCATCCTAA
ASCRP002843	hsa_circRNA_102530	hsa_circRNA_102530	circRNA	HG19	TTTTACCAAGCCAGTTGTTTGGGGAAGAAGATGCTGATCAAGAAGT
ASCRP002844	hsa_circRNA_102531	hsa_circRNA_102531	circRNA	HG19	ACCTCCACAGCTTTTTAAAGATGACATCAGGTATCTGTTGACAATG
ASCRP002845	hsa_circRNA_102532	hsa_circRNA_102532	circRNA	HG19	AACATCCTTCATAGGAGAAGAAACGAATGCATCAGATCAACAGAAT
ASCRP002846	hsa_circRNA_102533	hsa_circRNA_102533	circRNA	HG19	CTCCACCTCCACAGGAGAAGAAACGAATGCATCAGATCAACAGAAT
ASCRP002847	hsa_circRNA_102534	hsa_circRNA_102534	circRNA	HG19	CACCTCCACAGCTAATAATCACAAGAAGTTGTCAGAATTTGGAATT
ASCRP002848	hsa_circRNA_102535	hsa_circRNA_102535	circRNA	HG19	CCACTGTGAGGCATTTGCATCAAGTGTGGGCTTGGCATCTACGGAG
ASCRP002849	hsa_circRNA_102536	hsa_circRNA_102536	circRNA	HG19	CCCGAGGCCCATGCTGACCTGACCTTTGACCAGACGGCGTGGGGGG
ASCRP002850	hsa_circRNA_102537	hsa_circRNA_102537	circRNA	HG19	GCAATGTGAGGCAACAGAGACATCCAGATGATCAGCTGTGGGGCTG
ASCRP002851	hsa_circRNA_102538	hsa_circRNA_102538	circRNA	HG19	TGGCTGGAGATCCCCCACGCACACATTACTCCAACATTGAGGCCAA
ASCRP002852	hsa_circRNA_102539	hsa_circRNA_102539	circRNA	HG19	GCCATGTTCCAGCGACACCACAGGCAAGCTGGGCTTTGAGGAATTC
ASCRP002853	hsa_circRNA_102540	hsa_circRNA_102540	circRNA	HG19	AAGCCATCCCCAGAAAGGGGTTGGCCGGAGACCTACGACATGAATA
ASCRP002854	hsa_circRNA_102541	hsa_circRNA_102541	circRNA	HG19	CACTGTCCAGGACACGTGGCACGCCCAGTGACTTCCCCAGGGCAGC
ASCRP002855	hsa_circRNA_102542	hsa_circRNA_102542	circRNA	HG19	CCAATTACATGTCTGATCATCGACGCTTTTGGTGAGCTCCGAGACC
ASCRP002856	hsa_circRNA_102543	hsa_circRNA_102543	circRNA	HG19	TCTCATGTCTCTCTCAGACCAGCACCTGCTCCTGGGGGCAGAGGAA
ASCRP002857	hsa_circRNA_102544	hsa_circRNA_102544	circRNA	HG19	ATGCAGACTGCTGTCCATCAACTGGTATCCCAGCCTGGGCTGAATC
ASCRP002858	hsa_circRNA_102545	hsa_circRNA_102545	circRNA	HG19	ATCTTGACAGAGCTGGGCTTGCACTTCCGGGCTTCACCCCCATGAC
ASCRP002859	hsa_circRNA_102546	hsa_circRNA_102546	circRNA	HG19	TGATTTCCATTAAGGATGGTCTAGTCTATGCAGTCGAGTTCTCCCA
ASCRP002860	hsa_circRNA_102547	hsa_circRNA_102547	circRNA	HG19	ATTCTCCAGACGAGAGACTGTGCCCTGTCCACGGTGCCTCCTGCAT
ASCRP002861	hsa_circRNA_102548	hsa_circRNA_102548	circRNA	HG19	TTCGCCGTGGCACCAGTGCCACTTCCGAGTGGATCCAGTTCTTTAA
ASCRP002862	hsa_circRNA_102549	hsa_circRNA_102549	circRNA	HG19	AAGTGGTGCACCGTCAGCCACTTCCGAGTGGATCCAGTTCTTTAAG
ASCRP002863	hsa_circRNA_102550	hsa_circRNA_102550	circRNA	HG19	ACCCCCAAGACCAGTCCAGGAGGTGCAGCCCATCACCAGTTATGAC
ASCRP002864	hsa_circRNA_102551	hsa_circRNA_102551	circRNA	HG19	ACTTCTGCTGATGTGGATGAGTGCCAAGAATATGGTCCCGAGATTT
ASCRP002865	hsa_circRNA_102552	hsa_circRNA_102552	circRNA	HG19	AACTTCTGCTGATGTGAACGAGTGTGAAACACTACAGGGTGTATGT
ASCRP002866	hsa_circRNA_102553	hsa_circRNA_102553	circRNA	HG19	TCGAGGGCATCAAGGACCTATCTGGAAGAGGAGCTAGTGAAGGCAC
ASCRP002867	hsa_circRNA_102554	hsa_circRNA_102554	circRNA	HG19	ACTGCACCCTGCAGGGCTGAACAAGACATCCTCTTTCTCCTGCGAA
ASCRP002868	hsa_circRNA_102555	hsa_circRNA_102555	circRNA	HG19	TGAAGACGATGAAGATGAACAGCCTGGGCATCAGTGAAGAGCTGAA
ASCRP002869	hsa_circRNA_102556	hsa_circRNA_102556	circRNA	HG19	AGAGCGATGTGTTGCCATCTGCACGAGGTCAGAGCTGGAGGATTTC
ASCRP002870	hsa_circRNA_102557	hsa_circRNA_102557	circRNA	HG19	AGAGAACGATGTGATTGGCTGCTTTGCGATGCCATGGACAATATTA
ASCRP002871	hsa_circRNA_102558	hsa_circRNA_102558	circRNA	HG19	TTGAGCCGTGGAGAAATCTATGACAAGTTCAAGCAGAGTACACACA
ASCRP002872	hsa_circRNA_102559	hsa_circRNA_102559	circRNA	HG19	TGATGTTGAGGAAACCCCTCCTGGAGTTTCCCCAAAGCCATGGACA
ASCRP002873	hsa_circRNA_102560	hsa_circRNA_102560	circRNA	HG19	ATAAATTGCCTCATTCGTAACTTCCACAGCGCGGCACCTGTACCTC
ASCRP002874	hsa_circRNA_102561	hsa_circRNA_102561	circRNA	HG19	TCATTCGTAACGGCCGCAAACTGACACCTCAGGGACAAAGAGATCT
ASCRP002875	hsa_circRNA_102562	hsa_circRNA_102562	circRNA	HG19	TTAACCCCCGCTCTCCATCCATGAGACCGAGGACCCCAACGACAAC
ASCRP002876	hsa_circRNA_102563	hsa_circRNA_102563	circRNA	HG19	ATGCCGCTGGGTGGGCCTTCACCTTGATCATCATCTCCTCCTACAC
ASCRP002877	hsa_circRNA_102564	hsa_circRNA_102564	circRNA	HG19	TTTCCGAGCCCGTCTATGACAAGACTCCGGGATTGTGGAGGGCTGC
ASCRP002878	hsa_circRNA_102565	hsa_circRNA_102565	circRNA	HG19	CCCGTCTATGACAAGATTTTAACAACCTGGGCATCCAGTGTGTGAG
ASCRP002879	hsa_circRNA_102566	hsa_circRNA_102566	circRNA	HG19	GACAAGGTGCAGAAAGTTTTAACAACCTGGGCATCCAGTGTGTGAG
ASCRP002880	hsa_circRNA_102567	hsa_circRNA_102567	circRNA	HG19	AACCACCCCAACATCGGTTGCCATCAAGATTATCGACAAAACCCAG
ASCRP002881	hsa_circRNA_102568	hsa_circRNA_102568	circRNA	HG19	TTGTACACAGGGACCTGAAGGTTGCCATCAAGATTATCGACAAAAC
ASCRP002882	hsa_circRNA_102569	hsa_circRNA_102569	circRNA	HG19	TATTGTACACAGGGACCTGAAGTGAAGCTCTTTGAGGTGATTGAGA
ASCRP002883	hsa_circRNA_102570	hsa_circRNA_102570	circRNA	HG19	CTGCCCTATGGCTTCACCATCATCATCGAGCCCTTTGACGACAGAA
ASCRP002884	hsa_circRNA_102571	hsa_circRNA_102571	circRNA	HG19	CCCTTCTAGGGCGCCCGCTCCGGCCGGCACCATGGACAGCGAGGCA
ASCRP002885	hsa_circRNA_102572	hsa_circRNA_102572	circRNA	HG19	CCCTCAGAAAGTGACTGAATGTCTGACCACCGTGAAGTCAGTCAAC
ASCRP002886	hsa_circRNA_102573	hsa_circRNA_102573	circRNA	HG19	ATGGCCAGTGCCCTAGAGGCGTTGGAAGCGAGACGGTCATCTGTTC
ASCRP002887	hsa_circRNA_102574	hsa_circRNA_102574	circRNA	HG19	TTTAGCTACCCCTGCTGTCAGCCTCGAGGGACCCGGCTACCTGTAA
ASCRP002888	hsa_circRNA_102575	hsa_circRNA_102575	circRNA	HG19	GGATGTCAAGAATGGAGGCAACCTGCTGTGTGCAGTGGATGAATCC
ASCRP002889	hsa_circRNA_102576	hsa_circRNA_102576	circRNA	HG19	TATCCCTGTCACTCAGCCCCGGTGTAGAGCAGACCAAACAGTGCAA
ASCRP002890	hsa_circRNA_102577	hsa_circRNA_102577	circRNA	HG19	TCAAAGATCACAGTGCTCAAACAGCTGACAGCAGCCATGGCGAGCG
ASCRP002891	hsa_circRNA_102578	hsa_circRNA_102578	circRNA	HG19	GGATCATGTGGTGCCCGTGGGGCAGGAGGTGGAGGGGATGAACATC
ASCRP002892	hsa_circRNA_102579	hsa_circRNA_102579	circRNA	HG19	GGATCATGTGAAATATCTTCCCTTCCAACCTGGTGTCAGCAGCCTT
ASCRP002893	hsa_circRNA_102580	hsa_circRNA_102580	circRNA	HG19	ATATGCGCCGCGCCATGCTTCTTCTAGCGATGACTTCTCTGACTTC
ASCRP002894	hsa_circRNA_102581	hsa_circRNA_102581	circRNA	HG19	TCCCCATCACGGTCGGCTACCAGATCCGCTTTGAGAGCACACGTTC
ASCRP002895	hsa_circRNA_102582	hsa_circRNA_102582	circRNA	HG19	TCGTTGGTGCTGCAGGAAAGGTGAAGGAGATGAGCTACGATCCGCA
ASCRP002896	hsa_circRNA_102583	hsa_circRNA_102583	circRNA	HG19	GGACAATCTGTATGATGAGCTGCCGCACTACCCAGGCATCGTGGAT
ASCRP002897	hsa_circRNA_102584	hsa_circRNA_102584	circRNA	HG19	GCTGGTGCGAGCTACGACTTCCCGGCCGTGCTGCGCTGGTTCGCGG
ASCRP002898	hsa_circRNA_102585	hsa_circRNA_102585	circRNA	HG19	AGAAAATGCAGGTTCACGCTTACATCATCAGCTACCTGAAGAAGGA
ASCRP002899	hsa_circRNA_102586	hsa_circRNA_102586	circRNA	HG19	CAATGGAGAGATTAAACTCCCATCGGTCACATCCTTCATCCTGGAC
ASCRP002900	hsa_circRNA_102587	hsa_circRNA_102587	circRNA	HG19	CGTCGCACAGAAGCCTGCCCTGGACTGCTCACAGGTCTCCCCGCCC
ASCRP002901	hsa_circRNA_102588	hsa_circRNA_102588	circRNA	HG19	TTATCACCTACGAGGAGCTGCAGCAGGTGATCTACATGGGCCGCAA
ASCRP002902	hsa_circRNA_102589	hsa_circRNA_102589	circRNA	HG19	ATCTACCGCGAGGTCCTCGGCAGCCTGATCTTCTGCTTCGGCATCT
ASCRP002903	hsa_circRNA_102590	hsa_circRNA_102590	circRNA	HG19	TGACGGCATCCCACCGCCCTACGACAAGGTATGCTGCCCCACAAAA
ASCRP002904	hsa_circRNA_102591	hsa_circRNA_102591	circRNA	HG19	TCCAGACCAGCTGGTTTGACAAATCCTTCACCCTAATCGTCTTCTC
ASCRP002905	hsa_circRNA_102592	hsa_circRNA_102592	circRNA	HG19	AGCATGCTGCAGGACGTACTCCGGCCTTTTCTGTGTGGTCATCAAC
ASCRP002906	hsa_circRNA_102593	hsa_circRNA_102593	circRNA	HG19	TCATCTTCCAACAGTTGGAGATTGACCATTATGTGGCAGGATGGAT
ASCRP002907	hsa_circRNA_102594	hsa_circRNA_102594	circRNA	HG19	ATCTTCCAACAGTTGGAGATTGACCATTATGTGGGATGGATGGCAA
ASCRP002908	hsa_circRNA_102595	hsa_circRNA_102595	circRNA	HG19	AGGTATCAAAGATATCAACACAGGGACACTTGACATTCAGGGACGT
ASCRP002909	hsa_circRNA_102596	hsa_circRNA_102596	circRNA	HG19	TCCAGCTTGGTTGACTAGATAACGAAGGACAATGCATATATACAAA
ASCRP002910	hsa_circRNA_102597	hsa_circRNA_102597	circRNA	HG19	ATACTATCGGGTCGGGAGAAAGGTCGCTGTGTGGCCTCAGAATATT
ASCRP002911	hsa_circRNA_102598	hsa_circRNA_102598	circRNA	HG19	TCTCTGGCATCTTCTTCATACTATCGGAGACAGTGCGCACGGCCAC
ASCRP002912	hsa_circRNA_102599	hsa_circRNA_102599	circRNA	HG19	AGCCTTGCACCTGAAGACCCCACCTTTCCTGAAATGTATGACACAC
ASCRP002913	hsa_circRNA_102600	hsa_circRNA_102600	circRNA	HG19	AACTGGCCCGGAAACAGGAGGACGTGTGGATGTGGAAGCAGCCAAG
ASCRP002914	hsa_circRNA_102601	hsa_circRNA_102601	circRNA	HG19	GGATGAGAATGTACCCCAGTGTGGCCTGCGAGATTCTGACCTCAGA
ASCRP002915	hsa_circRNA_102602	hsa_circRNA_102602	circRNA	HG19	AGAGGAATTGGTTGTTGGTGTGGATCAGAAGATGAGGAGGCACCTT
ASCRP002916	hsa_circRNA_102603	hsa_circRNA_102603	circRNA	HG19	TGTCCTCAACGCACTTGTCCAGGAACCAGTGACCTTCAAGGACGTG
ASCRP002917	hsa_circRNA_102604	hsa_circRNA_102604	circRNA	HG19	TGTGAACCAGGATTACATTGCAGTGAAGGAGAAGTATGCCAAGTAC
ASCRP002918	hsa_circRNA_102605	hsa_circRNA_102605	circRNA	HG19	TATGCTGGCCACCAGCTCCCAAGAACTCAACGAAGCGGTACTGCAA
ASCRP002919	hsa_circRNA_102606	hsa_circRNA_102606	circRNA	HG19	TCGGACACAGTGCCTGAAACAGTATGTTGAGCTCTTGATCAAAGAA
ASCRP002920	hsa_circRNA_102607	hsa_circRNA_102607	circRNA	HG19	TAAAAACCATCTACGAAAGGACACTTACCGAAGAAGGCAGATGCAG
ASCRP002921	hsa_circRNA_102608	hsa_circRNA_102608	circRNA	HG19	AGGGATTTAGCTGTAAGGTCAACTTTGTAGTGTGCCAACTCTTTGC
ASCRP002922	hsa_circRNA_102609	hsa_circRNA_102609	circRNA	HG19	TTGCGAAATTCATGATGGTCAACTTTGTAGTGTGCCAACTCTTTGC
ASCRP002923	hsa_circRNA_102610	hsa_circRNA_102610	circRNA	HG19	TCTGCTGATTTTTCAGGGTCAACTTTGTAGTGTGCCAACTCTTTGC
ASCRP002924	hsa_circRNA_102611	hsa_circRNA_102611	circRNA	HG19	AGTGGAGAACATGCACAAGTCAACTTTGTAGTGTGCCAACTCTTTG
ASCRP002925	hsa_circRNA_102612	hsa_circRNA_102612	circRNA	HG19	TCAAAAACCTGGCTTTGGACGTGGACCGGATGGTTCTTTACAAAAT
ASCRP002926	hsa_circRNA_102613	hsa_circRNA_102613	circRNA	HG19	AGAGTGACGGGACTCCCAAATTCGTCAGAGCACAGCTTATAGCTTA
ASCRP002927	hsa_circRNA_102614	hsa_circRNA_102614	circRNA	HG19	ATGTACTGGGAACATCTGAGCTGCTGGCTAACCGGCCTCCTGCAAA
ASCRP002928	hsa_circRNA_102615	hsa_circRNA_102615	circRNA	HG19	AAACCCAACCCAGGCAGCGACATGCTAACCGGCCTCCTGCAAAGCT
ASCRP002929	hsa_circRNA_102616	hsa_circRNA_102616	circRNA	HG19	GCAGCGACATATCCTACATGGCTTTCCACCAACCTGGGCATCCTGA
ASCRP002930	hsa_circRNA_102617	hsa_circRNA_102617	circRNA	HG19	TACATCAGCCGCAGCGAGATGCTGGAGATCGTGCAGGTGTAGTCGC
ASCRP002931	hsa_circRNA_102618	hsa_circRNA_102618	circRNA	HG19	TTACATTCCAGGAAAAATATTTACTTCCTTGGAGCCAGAGCATGAC
ASCRP002932	hsa_circRNA_102619	hsa_circRNA_102619	circRNA	HG19	CCCAAGATGGGCATCTATTACATTCCATTCTGAAGTTTATAGGTTA
ASCRP002933	hsa_circRNA_102620	hsa_circRNA_102620	circRNA	HG19	AACAGATAATGATCAGGTGCAGACCATGAATTACGTGGGGCAGTTA
ASCRP002934	hsa_circRNA_102621	hsa_circRNA_102621	circRNA	HG19	ATAAAGTGAGCCAGGTAAAGCATGAATCATCCTCCAGTGATGAGGA
ASCRP002935	hsa_circRNA_102622	hsa_circRNA_102622	circRNA	HG19	TGTGACCAAGTTTGTCCACACTAGAAATTGAAAATAGAGCCCAAGA
ASCRP002936	hsa_circRNA_102623	hsa_circRNA_102623	circRNA	HG19	CGGACAGTGGTTCTCTTGCAACTAGCAAGTGAAGCCTTGCCAAATG
ASCRP002937	hsa_circRNA_102624	hsa_circRNA_102624	circRNA	HG19	AGATCCTGCCTTTGCAAGTTTTAACGGTGACTCCCTGATGATCATT
ASCRP002938	hsa_circRNA_102625	hsa_circRNA_102625	circRNA	HG19	AATAGAGCATTATGCTCGGCAGTTTTAACGGTGACTCCCTGATGAT
ASCRP002939	hsa_circRNA_102626	hsa_circRNA_102626	circRNA	HG19	ATGAATATTCTGTTTTGCTGCCCGAAGCTTGGAAATCCTAGGAGTG
ASCRP002940	hsa_circRNA_102627	hsa_circRNA_102627	circRNA	HG19	CCGAAGCTTGCCAGGCTATGATGACCTTAATCCTGATTGGAGGCTC
ASCRP002941	hsa_circRNA_102628	hsa_circRNA_102628	circRNA	HG19	TTTGCTGCCCGAAGCTTGACTTTTACTTGTTGGTGGATGTGAAACT
ASCRP002942	hsa_circRNA_102629	hsa_circRNA_102629	circRNA	HG19	GTCAAAATGAGCAGACTTTTACTTGTTGGTGGATGTGAAACTGCTG
ASCRP002943	hsa_circRNA_102630	hsa_circRNA_102630	circRNA	HG19	CATTATTGGGAAATGTCAAGCCTAGAGGCAACCAAAAACATGGTGC
ASCRP002944	hsa_circRNA_102631	hsa_circRNA_102631	circRNA	HG19	AAGATCAGTGTGTGGAAATCAGCCTAGAGGCAACCAAAAACATGGT
ASCRP002945	hsa_circRNA_102632	hsa_circRNA_102632	circRNA	HG19	ATGTACTTATGAGATGGGTGTAATGCCTGAGATTGCACAAGCTGTG
ASCRP002946	hsa_circRNA_102633	hsa_circRNA_102633	circRNA	HG19	AAATTTGCCAGAGTGAAATGGTAAAGGAGCTGGATGGTCATGTGCT
ASCRP002947	hsa_circRNA_102634	hsa_circRNA_102634	circRNA	HG19	TTGCATTTAGGCTATCAAGTACTAGCTCCAACTGCCTATTATGATC
ASCRP002948	hsa_circRNA_102635	hsa_circRNA_102635	circRNA	HG19	CATCCAGTTTGCATTTAGGTTTGATCTGTGGATGAAATGAATCATG
ASCRP002949	hsa_circRNA_102636	hsa_circRNA_102636	circRNA	HG19	TGGCATGCCAGGTTTGATCTGTGGATGAAATGAATCATGATTTTCA
ASCRP002950	hsa_circRNA_102637	hsa_circRNA_102637	circRNA	HG19	ACATTAGCAGCTGGTGTATTCTCAGCAGGCCTTGCTCCAGCTGCAT
ASCRP002951	hsa_circRNA_102638	hsa_circRNA_102638	circRNA	HG19	GCAGCCACATATAGGTTTGATCTGTGGATGAAATGAATCATGATTT
ASCRP002952	hsa_circRNA_102639	hsa_circRNA_102639	circRNA	HG19	TTCTGCCTTGGTAATTCGTGCCTTTCTGCTCTTTCCAACAATTGAA
ASCRP002953	hsa_circRNA_102640	hsa_circRNA_102640	circRNA	HG19	TACAGTGAACTGCCTGAAGAGGCTACTGTGGAGCCGATATCAAGGC
ASCRP002954	hsa_circRNA_102641	hsa_circRNA_102641	circRNA	HG19	TGAACTGCCTGAAGAGCTCTATAGTATCAACCCTCCTTGCTCTTAT
ASCRP002955	hsa_circRNA_102642	hsa_circRNA_102642	circRNA	HG19	TTAGCCAGAGTGACAAAAAAGAAGGCTACTGTGGAGCCGATATCAA
ASCRP002956	hsa_circRNA_102643	hsa_circRNA_102643	circRNA	HG19	AGGAAACGTGGTTACAGTATAGCCAGGATATACCCAGTCACTTGGC
ASCRP002957	hsa_circRNA_102644	hsa_circRNA_102644	circRNA	HG19	AGATCTGAGAGACTCCATACCATATCGTCGTCCTCCCCGCAGTCAG
ASCRP002958	hsa_circRNA_102645	hsa_circRNA_102645	circRNA	HG19	GAACCCCTGGCATGTTAGCCGCTTGCAAGACCCTTCAAGAAGTAAC
ASCRP002959	hsa_circRNA_102646	hsa_circRNA_102646	circRNA	HG19	ATGACCACAGCTGTCCAGACCAAAACGAAGAAGACGTTAGCCAAAC
ASCRP002960	hsa_circRNA_102647	hsa_circRNA_102647	circRNA	HG19	ATGACCACAGATATAAAGACCTGATGCCACATGATTTGGCTAGAGC
ASCRP002961	hsa_circRNA_102648	hsa_circRNA_102648	circRNA	HG19	TAGCCTACACTCTAGTACAGTGCTGTGGATACCAATCCACTTTCTC
ASCRP002962	hsa_circRNA_102649	hsa_circRNA_102649	circRNA	HG19	TATGACATTAGCCAGGTGTACAGTGCTGTGGATACCAATCCACTTT
ASCRP002963	hsa_circRNA_102650	hsa_circRNA_102650	circRNA	HG19	ACTGCAATGATTATTGTACAGTGCTGTGGATACCAATCCACTTTCT
ASCRP002964	hsa_circRNA_102651	hsa_circRNA_102651	circRNA	HG19	TGGTACCTGATGATCGAAAGATATCCTTCTTTCCAGAGTCAGGACA
ASCRP002965	hsa_circRNA_102652	hsa_circRNA_102652	circRNA	HG19	AGAGTATATTGCTGCTTTTCTCAGTCACTTTGGCACTGCACTTGGA
ASCRP002966	hsa_circRNA_102653	hsa_circRNA_102653	circRNA	HG19	TTGATTTGTCGAGCTCATCAGGATTGTCACCAGACCTGCAATCTAT
ASCRP002967	hsa_circRNA_102654	hsa_circRNA_102654	circRNA	HG19	TTAATGTCTGCAAATGGAAAGGCGACAATAGCAGTGTCAGTTCCCT
ASCRP002968	hsa_circRNA_102655	hsa_circRNA_102655	circRNA	HG19	CCTGGATTTGAATCATGGTGTCATGGAAAGGGATTTACTTTATACT
ASCRP002969	hsa_circRNA_102656	hsa_circRNA_102656	circRNA	HG19	TTTCTTCTGATTTCTGCCATTGGGCCATGCAGGATATACGTACTGT
ASCRP002970	hsa_circRNA_102657	hsa_circRNA_102657	circRNA	HG19	TTATACAGCTAAAGCCATGGAAAGCCGGAGAATTTTCATCCTTGGG
ASCRP002971	hsa_circRNA_102658	hsa_circRNA_102658	circRNA	HG19	TATACAGCTAAAGCCATGGAAAGCCATGCAGGATATACGTACTGTG
ASCRP002972	hsa_circRNA_102659	hsa_circRNA_102659	circRNA	HG19	CCATGGAAAGGACCGCAGCTGAATGCACAGCTAGAAGGTTGGCTTT
ASCRP002973	hsa_circRNA_102660	hsa_circRNA_102660	circRNA	HG19	ATCTTTTTAGGGGACAATTCATCTCTTTCGAAAACCACAAAGATCC
ASCRP002974	hsa_circRNA_102661	hsa_circRNA_102661	circRNA	HG19	ATTCATTTGGTCCTGGAAGATACTGCTCTTTGGTGTAATAAACTTG
ASCRP002975	hsa_circRNA_102662	hsa_circRNA_102662	circRNA	HG19	CCTACTGATGAACCTTGCTAAACCAGGTGGACAGGTGAAATGTCAG
ASCRP002976	hsa_circRNA_102663	hsa_circRNA_102663	circRNA	HG19	CAAAATTGGAAGGAGATAGCTAAACCAGGTGGACAGGTGAAATGTC
ASCRP002977	hsa_circRNA_102664	hsa_circRNA_102664	circRNA	HG19	TGTGTGCATGCACCAAAGCTAAACCAGGTGGACAGGTGAAATGTCA
ASCRP002978	hsa_circRNA_102665	hsa_circRNA_102665	circRNA	HG19	TGCACCAAAGGGCATACATCACAGAAGGAAGCCATGGAAGTAAGCC
ASCRP002979	hsa_circRNA_102666	hsa_circRNA_102666	circRNA	HG19	ACCTTTGACACATGACATAACAGGTTCTTGCACGCATTGCAAATGC
ASCRP002980	hsa_circRNA_102667	hsa_circRNA_102667	circRNA	HG19	TCATATACTTTCAACTGAAAGGTTCTTGCACGCATTGCAAATGCCA
ASCRP002981	hsa_circRNA_102668	hsa_circRNA_102668	circRNA	HG19	CAAAAGACAGGTTCTTGCACGCATTGCAAATGCCACGAGGCCAACT
ASCRP002982	hsa_circRNA_102669	hsa_circRNA_102669	circRNA	HG19	TATACTTTCAACTGAAAGCTGGTTCCAGCAGTGCCATTGGAACTCA
ASCRP002983	hsa_circRNA_102670	hsa_circRNA_102670	circRNA	HG19	TCTCTTGCAAGTACAATCACATCTAGCAGTCCTACTGCCCAACCAG
ASCRP002984	hsa_circRNA_102671	hsa_circRNA_102671	circRNA	HG19	GGACCAAGAGCTCTTTGAATTTGAATAGTCCTTTACTTTTTGGAAG
ASCRP002985	hsa_circRNA_102672	hsa_circRNA_102672	circRNA	HG19	AGCTATTCAGACAACAGTTGATATTTCTACTTGGTGTGAGCAGTTT
ASCRP002986	hsa_circRNA_102673	hsa_circRNA_102673	circRNA	HG19	TTTTGCCAAGTGTGGCAAAGCGCTCCCTGGCCTTTCAAAGCAAGAG
ASCRP002987	hsa_circRNA_102674	hsa_circRNA_102674	circRNA	HG19	CAGTGTGAAGATATTGATGAATGTCAGCAAGGGAATCTATGTGTAA
ASCRP002988	hsa_circRNA_102676	hsa_circRNA_102676	circRNA	HG19	ACGTGTGAAGATATTAATGAATGTGAACATCCAGGGCTCTGTGGTC
ASCRP002989	hsa_circRNA_102677	hsa_circRNA_102677	circRNA	HG19	GCTTTAAAGAGAATTGAAGATGAGAACTGGACTGATGACCAACTGC
ASCRP002990	hsa_circRNA_102678	hsa_circRNA_102678	circRNA	HG19	TTGCTGTACTTTGCCAACAAGATGAGAACTGGACTGATGACCAACT
ASCRP002991	hsa_circRNA_102679	hsa_circRNA_102679	circRNA	HG19	TTTGAATGTGTTAATGATGAGAACTGGACTGATGACCAACTGCTTG
ASCRP002992	hsa_circRNA_102680	hsa_circRNA_102680	circRNA	HG19	TGTTGCCCTGTGTGCGAAGATGAGAACTGGACTGATGACCAACTGC
ASCRP002993	hsa_circRNA_102681	hsa_circRNA_102681	circRNA	HG19	CTGCCCACAGTGTACAGATGAGAACTGGACTGATGACCAACTGCTT
ASCRP002994	hsa_circRNA_102682	hsa_circRNA_102682	circRNA	HG19	TTGTCCCTACTGCATAGATGAGAACTGGACTGATGACCAACTGCTT
ASCRP002995	hsa_circRNA_102683	hsa_circRNA_102683	circRNA	HG19	TGCCAACAAGAAGAGAAGCCAGATTGCTCCAAGGCCCGCTGTGAAG
ASCRP002996	hsa_circRNA_102684	hsa_circRNA_102684	circRNA	HG19	TGTCTTTGAATGTGTTAATGAAGAGAAGCCAGATTGCTCCAAGGCC
ASCRP002997	hsa_circRNA_102685	hsa_circRNA_102685	circRNA	HG19	AGTGTTGCCCTGTGTGCGAAGAAGAGAAGCCAGATTGCTCCAAGGC
ASCRP002998	hsa_circRNA_102686	hsa_circRNA_102686	circRNA	HG19	GTGTTGTCCCTACTGCATAGAAGAGAAGCCAGATTGCTCCAAGGCC
ASCRP002999	hsa_circRNA_102687	hsa_circRNA_102687	circRNA	HG19	TACTGCATAGAACCAACCATCATCACAGTTGATCCACCTGCATGTG
ASCRP003000	hsa_circRNA_102688	hsa_circRNA_102688	circRNA	HG19	TTGTCCCTACTGCATAGCCGAGGAACTATGTTCAGAACGTAAACAA
ASCRP003001	hsa_circRNA_102689	hsa_circRNA_102689	circRNA	HG19	TACTGCATAGATCAACCTTTTCGGCCTTCCTTGTCCCGCAATAACA
ASCRP003002	hsa_circRNA_102690	hsa_circRNA_102690	circRNA	HG19	AACTTATGATTGGAAGCATTGACATTTCCTCCTTCTTCTGGAAAGT
ASCRP003003	hsa_circRNA_102691	hsa_circRNA_102691	circRNA	HG19	TCTCAACCAGGTGGAGCATTTTATACCCCTGAAACTATTGATACAG
ASCRP003004	hsa_circRNA_102692	hsa_circRNA_102692	circRNA	HG19	ATAAACACCGGATCTTTTAATGCACTTCTTAGAGAACTGGTAGCGG
ASCRP003005	hsa_circRNA_102693	hsa_circRNA_102693	circRNA	HG19	AAAGATCACACTTTAGCCACAGTAGAAGACTTCCAGATTCGTCCAC
ASCRP003006	hsa_circRNA_102694	hsa_circRNA_102694	circRNA	HG19	CTCTGTCCAGGATTCTCAAAGTTGGATTGGTGGAAACAATGAACCA
ASCRP003007	hsa_circRNA_102695	hsa_circRNA_102695	circRNA	HG19	GTATAACAAGGTGAGAATTATGAAGATGATGACCTAGTAAATTCTG
ASCRP003008	hsa_circRNA_102696	hsa_circRNA_102696	circRNA	HG19	AATTACAGTGGAGGCAGGTGGAAGTCATCATAAAGTTTCTGTTTCA
ASCRP003009	hsa_circRNA_102697	hsa_circRNA_102697	circRNA	HG19	GTGCAAACAACCCGACAGTGATGGTTTTTTGGACAGTTCAGAAGAA
ASCRP003010	hsa_circRNA_102698	hsa_circRNA_102698	circRNA	HG19	GTGCAAACAACCTCTTGTTGCTGTACCACATAGAATTCACTCAACA
ASCRP003011	hsa_circRNA_102699	hsa_circRNA_102699	circRNA	HG19	CACCATATTGTAACTGGACCTCTGTCAGAACTGCAAATTGCATATG
ASCRP003012	hsa_circRNA_102700	hsa_circRNA_102700	circRNA	HG19	ATGAAATTGTTAGGTTGTGACAGTTGGAAGTGTCATGTACAACATG
ASCRP003013	hsa_circRNA_102701	hsa_circRNA_102701	circRNA	HG19	AAGAAAGCAAAAGGAGCAGAAATAAAGCCTCTACAACCCCACGTCA
ASCRP003014	hsa_circRNA_102702	hsa_circRNA_102702	circRNA	HG19	CATAGGAACGCACTCAGGCAGCCTCTACAACCCCACGTCAGAGTGT
ASCRP003015	hsa_circRNA_102703	hsa_circRNA_102703	circRNA	HG19	ACTCAGGCAGACAACAAATGAAGTTGTTTTGGCTGTGGAGTTTCAC
ASCRP003016	hsa_circRNA_102704	hsa_circRNA_102704	circRNA	HG19	ATAGCAGATATGGAAGGTGCACTGTGGTTTGTTCTGGATGCAGAAA
ASCRP003017	hsa_circRNA_102705	hsa_circRNA_102705	circRNA	HG19	CATCACCTTGGGGAAAGTGCAGTGTTGCCCTTCTGAATGAGACAGA
ASCRP003018	hsa_circRNA_102706	hsa_circRNA_102706	circRNA	HG19	TCATCACAATGGTCTGGATGATGCAGACAGACATGCTGAACTATCT
ASCRP003019	hsa_circRNA_102707	hsa_circRNA_102707	circRNA	HG19	ACTTCTCCAGGTGTGGTCACTCACCTGTCTACCACTCCCGTGAAAT
ASCRP003020	hsa_circRNA_102708	hsa_circRNA_102708	circRNA	HG19	TCATTATGAGAATGACAGGGAGAGAGTTTTTCTCTCGTTTCCCAGA
ASCRP003021	hsa_circRNA_102709	hsa_circRNA_102709	circRNA	HG19	AACACATTAATGGGATTCGGGGAAACTGCAAGGCTTATTTCAGGCA
ASCRP003022	hsa_circRNA_102710	hsa_circRNA_102710	circRNA	HG19	ATAGGATATGGGACACACTTCAGAAATTAGAGGACTACTGAGCCCA
ASCRP003023	hsa_circRNA_102711	hsa_circRNA_102711	circRNA	HG19	CGGGTTGAAGGGAAGTCGAGATAACATGAGTATTGTACTAGTTTGC
ASCRP003024	hsa_circRNA_102712	hsa_circRNA_102712	circRNA	HG19	ATTATTTTGCACCACTGGATGTTGTTTACTGGTGGAGACCACGTAG
ASCRP003025	hsa_circRNA_102713	hsa_circRNA_102713	circRNA	HG19	GTTGTTTACTGATTCTGGCAATTAACCGTGGAGAAAATTTGAAGGT
ASCRP003026	hsa_circRNA_102714	hsa_circRNA_102714	circRNA	HG19	ATGTCCATAAGGAGATATTGATGACCATGAGATCCCTGCTCAGAAC
ASCRP003027	hsa_circRNA_102715	hsa_circRNA_102715	circRNA	HG19	AAACCTGAAGAAGGGGCCTCTCTCTGGAACGCCTACCCAACTCCAT
ASCRP003028	hsa_circRNA_102716	hsa_circRNA_102716	circRNA	HG19	ACATGTACAGTTTAACCCTGATGACAAATCTGCACAACACCACAAT
ASCRP003029	hsa_circRNA_102717	hsa_circRNA_102717	circRNA	HG19	ATTGGTGCAGTATAAAGGTGCACATGTAAAGCCAGGATTTGCTGAA
ASCRP003030	hsa_circRNA_102718	hsa_circRNA_102718	circRNA	HG19	TCCAAAAGGAGTGCAAATGTCAATTGTCAAGCCTTGGACAAAGCTA
ASCRP003031	hsa_circRNA_102719	hsa_circRNA_102719	circRNA	HG19	GTTGATTCTCTGAAGTTGTTGACCTCCTGTACTGGAGAGACATTAA
ASCRP003032	hsa_circRNA_102720	hsa_circRNA_102720	circRNA	HG19	AGGCCACCCATTCAGTTGTTGACCTCCTGTACTGGAGAGACATTAA
ASCRP003033	hsa_circRNA_102721	hsa_circRNA_102721	circRNA	HG19	TAAAACTTCAGATGAGACCCTTTTTGCTCTTCCTGCTGCATCTGAG
ASCRP003034	hsa_circRNA_102722	hsa_circRNA_102722	circRNA	HG19	TAGGCAGGAATTGAGACTTTGCAGCAATTGATCATGATGTCGTTGC
ASCRP003035	hsa_circRNA_102723	hsa_circRNA_102723	circRNA	HG19	ATACCTGCGTAGACATAGATGAATGTACCATCCCTCCATATTGCCA
ASCRP003036	hsa_circRNA_102724	hsa_circRNA_102724	circRNA	HG19	GACACCTCAGACTTGTGTATGCGGATACCTGCTTCAGTACCATCAA
ASCRP003037	hsa_circRNA_102725	hsa_circRNA_102725	circRNA	HG19	TCCTGGACACCTCAGGGAAGAGACTTCCACCTTAGGATAGTGTTGC
ASCRP003038	hsa_circRNA_102726	hsa_circRNA_102726	circRNA	HG19	ACTCTTGGTTGGGATAAGGAAGAGACTTCCACCTTAGGATAGTGTT
ASCRP003039	hsa_circRNA_102727	hsa_circRNA_102727	circRNA	HG19	ATCTAGAGTGGTCTTGCAGTCACAGATGAAATTCTTCAAGGAAAGT
ASCRP003040	hsa_circRNA_102728	hsa_circRNA_102728	circRNA	HG19	AATGGAAGATGGTGGTTTTTAGATCGTATGGCTGATGACGACTGGT
ASCRP003041	hsa_circRNA_102729	hsa_circRNA_102729	circRNA	HG19	AATAAGAAAGTTGAAACATTGTAGTCGGTATATACATGACTTATTT
ASCRP003042	hsa_circRNA_102730	hsa_circRNA_102730	circRNA	HG19	ATTGACTGTATTTGGGCTGCAGCACAGGTCCATTGCAAAAGAACTT
ASCRP003043	hsa_circRNA_102731	hsa_circRNA_102731	circRNA	HG19	CTCACCTACAAGAGTTCATACGTTTTATGAAGCTGTGGGGTACATG
ASCRP003044	hsa_circRNA_102732	hsa_circRNA_102732	circRNA	HG19	TTCACATACTGCTGGTTCATACGTTTTATGAAGCTGTGGGGTACAT
ASCRP003045	hsa_circRNA_102733	hsa_circRNA_102733	circRNA	HG19	ATATGATAAATAAGGTTCATACGTTTTATGAAGCTGTGGGGTACAT
ASCRP003046	hsa_circRNA_102734	hsa_circRNA_102734	circRNA	HG19	GCCTCAACAGTTCCTGAATGTTCCAATGTTTCGAAATGTCTCTCTG
ASCRP003047	hsa_circRNA_102735	hsa_circRNA_102735	circRNA	HG19	GGAGACAGCTATATTTGCCCATGTTATTCAAGATGCTTCCTTTAAA
ASCRP003048	hsa_circRNA_102736	hsa_circRNA_102736	circRNA	HG19	CAGTGCGAAGCAAAGAATGGCTCAAGAAGTACTGACACATTTAAAG
ASCRP003049	hsa_circRNA_102737	hsa_circRNA_102737	circRNA	HG19	CAGTGCGAAGTAATCTATGCCAGCAATTATGACAATGTTAGCAGAC
ASCRP003050	hsa_circRNA_102738	hsa_circRNA_102738	circRNA	HG19	ATTACATCCAGCAGCCAGAATGCGGTTGCTGATGCTATTAGAACAA
ASCRP003051	hsa_circRNA_102739	hsa_circRNA_102739	circRNA	HG19	ATCTCATGGACACAGCAGCAAGATGAAGAGCGACGTCGGCAGCTGA
ASCRP003052	hsa_circRNA_102740	hsa_circRNA_102740	circRNA	HG19	TGTGCTGTTGTTTAAACTAGCTCCTTTTTGGTTCAGGTGTGCTGGT
ASCRP003053	hsa_circRNA_102741	hsa_circRNA_102741	circRNA	HG19	AAGACTAGAGCTCCTTTTTGGTTCAGGTGTGCTGGTGTCTCTAAGC
ASCRP003054	hsa_circRNA_102742	hsa_circRNA_102742	circRNA	HG19	TGAAGATTCGATCTTAGCAAAGCAATGTCTCAAGATGGTGCTTCTC
ASCRP003055	hsa_circRNA_102743	hsa_circRNA_102743	circRNA	HG19	GCCATTTACAGGAATCAGCCACTTCAGTTCAGGTGTAAATTAATTA
ASCRP003056	hsa_circRNA_102744	hsa_circRNA_102744	circRNA	HG19	TGTCTACAGTAGAGAAGACAAGCACATCTACCAGGGTATGTTAGAG
ASCRP003057	hsa_circRNA_102745	hsa_circRNA_102745	circRNA	HG19	ATGTAACCCATGAAAAGAAACCTGTTTCCCTCCAATCTTGTGGTTG
ASCRP003058	hsa_circRNA_102746	hsa_circRNA_102746	circRNA	HG19	GTGTCCTGGATTATGTGAAACCTGTTTCCCTCCAATCTTGTGGTTG
ASCRP003059	hsa_circRNA_102747	hsa_circRNA_102747	circRNA	HG19	GAAAAACTTTCTGATCTTATGGTTGGTGATGAGGCAAGTGAATTAC
ASCRP003060	hsa_circRNA_102748	hsa_circRNA_102748	circRNA	HG19	CGTTTTTACATGACAGCTATATTGTGCGTGTCAAGGCTGTGGTTAT
ASCRP003061	hsa_circRNA_102749	hsa_circRNA_102749	circRNA	HG19	GCATCTAACACCCTCTTGGAACAGAGATCATGATGACACGGCATCT
ASCRP003062	hsa_circRNA_102750	hsa_circRNA_102750	circRNA	HG19	TCCTTCAAGTGAACAATTGGTGATGGCTTGGACAACAGTGTAGCTT
ASCRP003063	hsa_circRNA_102751	hsa_circRNA_102751	circRNA	HG19	TGTGCAGGAGCTGGCCCGGATTGCGGACAGTAAGGATCATGTGTTT
ASCRP003064	hsa_circRNA_102752	hsa_circRNA_102752	circRNA	HG19	TGCTCGGCAGGCAACTTCAGTTCATTTATGCAGAAGGAAATATTTG
ASCRP003065	hsa_circRNA_102753	hsa_circRNA_102753	circRNA	HG19	CAGTACAAAGACACGTCAAGTTCTTGAGGAGCTGACTGAGTTGCCT
ASCRP003066	hsa_circRNA_102754	hsa_circRNA_102754	circRNA	HG19	ATCATGAAGGGCAAAGACAAGAAAGGAAGCTGCAATCTCTCTCGTG
ASCRP003067	hsa_circRNA_102755	hsa_circRNA_102755	circRNA	HG19	GGATGCCCAGGACTTGATAGACGACCTGAAGTCAGAACTGAGTGGC
ASCRP003068	hsa_circRNA_102757	hsa_circRNA_102757	circRNA	HG19	ACCAGCAAGGATTTAAGATGCTGAAAACGCCATTCAACAGATGGGT
ASCRP003069	hsa_circRNA_102758	hsa_circRNA_102758	circRNA	HG19	GTCATTTGAAGCTTTGTGTTATTCTTGGAAAATTTCGCACCACTTG
ASCRP003070	hsa_circRNA_102759	hsa_circRNA_102759	circRNA	HG19	GAAAAAGAAAGCCAAAACTGGACAAGCCAAGGCATCTGTAGCCAAA
ASCRP003071	hsa_circRNA_102760	hsa_circRNA_102760	circRNA	HG19	ACCATGCAGGAGCTGAAGGTCTTCTCCAAGATCTTCAGCCACGAGG
ASCRP003072	hsa_circRNA_102761	hsa_circRNA_102761	circRNA	HG19	GCCATGAAGCAAAATCAAGTGACGGATACTAATAGAAAACTACAAC
ASCRP003073	hsa_circRNA_102762	hsa_circRNA_102762	circRNA	HG19	AAACTAAAAGAATCAAGTGACGGATACTAATAGAAAACTACAACAT
ASCRP003074	hsa_circRNA_102763	hsa_circRNA_102763	circRNA	HG19	TTCCCTGCTGTAGGTAGTCGGTCTTCTCTTGCCCAACCAGACACTG
ASCRP003075	hsa_circRNA_102764	hsa_circRNA_102764	circRNA	HG19	CCTGCTGTAGACGTCCTTCTATGGCCGCTTCAGGCACTTCTTGGAT
ASCRP003076	hsa_circRNA_102765	hsa_circRNA_102765	circRNA	HG19	CTCCATTGCTACGTCCTTCTATGGCCGCTTCAGGCACTTCTTGGAT
ASCRP003077	hsa_circRNA_102766	hsa_circRNA_102766	circRNA	HG19	TCTGTTCTGTATGCTGCATCCCCTTTTTGGAATTGCTCAACCAGGT
ASCRP003078	hsa_circRNA_102767	hsa_circRNA_102767	circRNA	HG19	GCCAGTCATGTGGTCCTCGTTACCACCTCTTGGCTCACACCACACT
ASCRP003079	hsa_circRNA_102768	hsa_circRNA_102768	circRNA	HG19	AGCGGCTGAGGTGAAGAGAAACGGATTCGGGAATTCTACCAGTCCC
ASCRP003080	hsa_circRNA_102769	hsa_circRNA_102769	circRNA	HG19	TTTGTCTCAGAGTCTGAGAAGCCAACTGGGGCCAAACAAGTTTTAG
ASCRP003081	hsa_circRNA_102770	hsa_circRNA_102770	circRNA	HG19	GTGCAACCAGTGCTGTAGAAAACAAAACATCACCTCATTCAAAGTT
ASCRP003082	hsa_circRNA_102771	hsa_circRNA_102771	circRNA	HG19	TCTGAAACAGGTTGCCAATTTGGCCTGTTCCATCTCCAACAATGAA
ASCRP003083	hsa_circRNA_102772	hsa_circRNA_102772	circRNA	HG19	TTTTAACAAGATTTGTCCAATATGTGCAGCGTTACCTGGAGGCGAT
ASCRP003084	hsa_circRNA_102773	hsa_circRNA_102773	circRNA	HG19	GGCTTTCAGGTTGTGAGTACAGAGGTGGTCAGAGCCCAAGAAGAAT
ASCRP003085	hsa_circRNA_102774	hsa_circRNA_102774	circRNA	HG19	ATCTGGAAGGAACATCTTCGCCTGGTGTGGTGGAAAGTCCAACATC
ASCRP003086	hsa_circRNA_102775	hsa_circRNA_102775	circRNA	HG19	GTAGCTTGTGATAAGATTTGTGACCAAATCAGTGATGCTGTCCTTG
ASCRP003087	hsa_circRNA_102776	hsa_circRNA_102776	circRNA	HG19	CCATGTAAAGCAATGCCAAGTGAGTACACCTATGTGAAACTGAGAA
ASCRP003088	hsa_circRNA_102777	hsa_circRNA_102777	circRNA	HG19	GAGGAGAAAGGAATCCTACGGCCCCTGAATATTTTGGCATCTTCAA
ASCRP003089	hsa_circRNA_102778	hsa_circRNA_102778	circRNA	HG19	AAGGGAAGTCTGCCAAGATGCTGAATTATCAGGGACACTTTGACTT
ASCRP003090	hsa_circRNA_102780	hsa_circRNA_102780	circRNA	HG19	CAACCCAAAGGCAAAGAACAGAGCAGTTCACCATTTGCATTATATA
ASCRP003091	hsa_circRNA_102781	hsa_circRNA_102781	circRNA	HG19	CCTCCAGGAAAAGAATATTTCAGAACCATACTTTACAAACAGAAGG
ASCRP003092	hsa_circRNA_102782	hsa_circRNA_102782	circRNA	HG19	ACACTCCTGCTTCCTTCCTTCCCTGCAGTTGGTGCTGAACCTGAGA
ASCRP003093	hsa_circRNA_102783	hsa_circRNA_102783	circRNA	HG19	AGGCACCAGGGGAAGAAATGATTTCCCTTGGGGATGGAGACATCAG
ASCRP003094	hsa_circRNA_102784	hsa_circRNA_102784	circRNA	HG19	ATAAGTTTGCTTTGGAATCTGAGTGCTTCCTCCTGTTGAAGAGGCT
ASCRP003095	hsa_circRNA_102786	hsa_circRNA_102786	circRNA	HG19	TGGAGTTGCCATCTATGTTAATGGATACACAGAAGCTCCACCATGA
ASCRP003096	hsa_circRNA_102787	hsa_circRNA_102787	circRNA	HG19	GCAGGGGGAGTGTCTATGAACCAGATAGAAATGCATTACGGAGGAA
ASCRP003097	hsa_circRNA_102788	hsa_circRNA_102788	circRNA	HG19	CACCAGCACCGCATTAGATGGCTTCATTATCGCAGTGACAACAGAC
ASCRP003098	hsa_circRNA_102789	hsa_circRNA_102789	circRNA	HG19	TCACCAAGAGGTGCAACATTAGAGGAAATCAATCAGCACTGGGACT
ASCRP003099	hsa_circRNA_102790	hsa_circRNA_102790	circRNA	HG19	GCATTGCTAGGAACAGGAAATATAGTGGTCATTATGATTAGCTATC
ASCRP003100	hsa_circRNA_102791	hsa_circRNA_102791	circRNA	HG19	ATCTCCAAACTCAAAGTGTGAAGATCATTCACCGATGAAGACAGAC
ASCRP003101	hsa_circRNA_102792	hsa_circRNA_102792	circRNA	HG19	TTAAATGCTACGACGTCCAGCTGTACAAGTGTGAAGATCATTCACC
ASCRP003102	hsa_circRNA_102793	hsa_circRNA_102793	circRNA	HG19	ACCATGTGCTATGCCTACATGAAGCAGTTGACCAGATATACCATCT
ASCRP003103	hsa_circRNA_102794	hsa_circRNA_102794	circRNA	HG19	TATGCCTACATGAAGCAGCTGTTTGGGGCAACTTCGTTAATATGAG
ASCRP003104	hsa_circRNA_102795	hsa_circRNA_102795	circRNA	HG19	AGCCCCTCTACATCGAGGCTGTTTGGGGCAACTTCGTTAATATGAG
ASCRP003105	hsa_circRNA_102796	hsa_circRNA_102796	circRNA	HG19	TGGTTTCATTGGTTCATTCTGCCACCCATCTGCATTAAGACACAAG
ASCRP003106	hsa_circRNA_102797	hsa_circRNA_102797	circRNA	HG19	CCAACTGCGGGTGAATTCATCATTGGCCGAGTTATCAAAGCCATGA
ASCRP003107	hsa_circRNA_102798	hsa_circRNA_102798	circRNA	HG19	AGCCAGTCAGGGACAGTTGCCGTTTGCTGTTGTGGGAAGTATGGAT
ASCRP003108	hsa_circRNA_102799	hsa_circRNA_102799	circRNA	HG19	AGAAAACAAGCCAGTCAGCTCTTTCAGTCTCACATGGCAACGAAAA
ASCRP003109	hsa_circRNA_102800	hsa_circRNA_102800	circRNA	HG19	ATAAATAAAGAAGAGAGCTCTTTCAGTCTCACATGGCAACGAAAAC
ASCRP003110	hsa_circRNA_102801	hsa_circRNA_102801	circRNA	HG19	ATAGCCACAGGTTTGGTTCCGTGGCTCCAGATGGACAGTACCATTC
ASCRP003111	hsa_circRNA_102802	hsa_circRNA_102802	circRNA	HG19	CAGCAACATGGCTCTGCCGACTTCCAGTTCTGGAACAAGATGGTTA
ASCRP003112	hsa_circRNA_102803	hsa_circRNA_102803	circRNA	HG19	CATGTGCTCAGTCACGAGCCCGGGCTGGTACAGTTGGTGAATTACT
ASCRP003113	hsa_circRNA_102804	hsa_circRNA_102804	circRNA	HG19	CATGTGCTCAGTGAAGGCATTCTCATCTCCTCAGAGGCTTCAGAGC
ASCRP003114	hsa_circRNA_102805	hsa_circRNA_102805	circRNA	HG19	TCATTTTAAGGGGTCACTCCCATTGATGGAGCTCCCCACCGATCAT
ASCRP003115	hsa_circRNA_102806	hsa_circRNA_102806	circRNA	HG19	GAGAAGACAAGTTGGATATTCCAATGTTCTTTGTGGTTTTTGGCAA
ASCRP003116	hsa_circRNA_102807	hsa_circRNA_102807	circRNA	HG19	AGGATCAATGCTGGCTTCCACGTTTGCTAATCCAGACTTTACACAA
ASCRP003117	hsa_circRNA_102808	hsa_circRNA_102808	circRNA	HG19	AATCATCACCTGGGAGAACTGAAGTCCAATCAGTTCAGTATGGCAA
ASCRP003118	hsa_circRNA_102809	hsa_circRNA_102809	circRNA	HG19	ACAAGTAGCATGACAAAAATGCTGAGTTTCTTCCGTAGAACACTAG
ASCRP003119	hsa_circRNA_102810	hsa_circRNA_102810	circRNA	HG19	CGTGGACAAGCTCTTCAGTGGGTCATCTGTGTGTCACAGCCTCAGA
ASCRP003120	hsa_circRNA_102811	hsa_circRNA_102811	circRNA	HG19	CAGTTAGAAGGCATCTGTCATCAGTTCTGGGGAATAAGTTTGACCA
ASCRP003121	hsa_circRNA_102812	hsa_circRNA_102812	circRNA	HG19	AAACATGATACAATCTGCAAATGGTGGTTCTGCTGGGCATGGACAT
ASCRP003122	hsa_circRNA_102813	hsa_circRNA_102813	circRNA	HG19	CAATTACAAGAATGGACTGCTGAATTATGAAGTATTTCAGACCCAG
ASCRP003123	hsa_circRNA_102814	hsa_circRNA_102814	circRNA	HG19	CCAGTGAACTGGAAATCAGAAAAGTTGTACAGAGTTTAGAACAAAC
ASCRP003124	hsa_circRNA_102815	hsa_circRNA_102815	circRNA	HG19	ATTCTCCGAGTATCCTAGAAGGAAAACATCACCATGGCTACAGAAA
ASCRP003125	hsa_circRNA_102816	hsa_circRNA_102816	circRNA	HG19	TACTCAGCAGCCTCAGCCTGAAGGAAAGACTTCAGCCAAGGTGGTG
ASCRP003126	hsa_circRNA_102817	hsa_circRNA_102817	circRNA	HG19	TCACCAGTTCCGTGTCCACTATCCGACAGTATCCAGCCAAGGTGGT
ASCRP003127	hsa_circRNA_102818	hsa_circRNA_102818	circRNA	HG19	CTTTAAAAAGGGCAAGCGACTTGGTAATGAAGGTGGATGCTCTTCT
ASCRP003128	hsa_circRNA_102819	hsa_circRNA_102819	circRNA	HG19	CTTTAAAAAGTGCAATCAAACTGAGGCCGAAGGAAGGGGAGACATA
ASCRP003129	hsa_circRNA_102820	hsa_circRNA_102820	circRNA	HG19	AAAGAACCAAGCCGAGAAGGATCTGCCCAATAACATGATTCATCAG
ASCRP003130	hsa_circRNA_102821	hsa_circRNA_102821	circRNA	HG19	AGAGGACTGGGAGCTCATCAGCGATGGCAGTGTGGTCTGCGCTGAA
ASCRP003131	hsa_circRNA_102822	hsa_circRNA_102822	circRNA	HG19	GCTACAAACTCTAGATAATATCGTCTACTGCATTATTTTTGGCTGC
ASCRP003132	hsa_circRNA_102823	hsa_circRNA_102823	circRNA	HG19	TGGTAAGATGGGTATATTTACTTCTGGCACATGGGAAGAGAAATCA
ASCRP003133	hsa_circRNA_102824	hsa_circRNA_102824	circRNA	HG19	ATCCTATTAGGGATGTCCTTTAACTCCATTGCCTCCAGTTAGTATT
ASCRP003134	hsa_circRNA_102825	hsa_circRNA_102825	circRNA	HG19	TGTTTGCTAGTGAACTCCATTTAGCTACTACATGGCCTCATCTGAC
ASCRP003135	hsa_circRNA_102826	hsa_circRNA_102826	circRNA	HG19	ACAATTTAAGGTTATCAAGTTATACCCAACCAGCAGCAAAACTACC
ASCRP003136	hsa_circRNA_102827	hsa_circRNA_102827	circRNA	HG19	AATATTGTCCAGCTCTTCAGTAGGTTACCTGCAACATCCAGGATCA
ASCRP003137	hsa_circRNA_102828	hsa_circRNA_102828	circRNA	HG19	GAGTGGAAAGGTGATGATGAACAGTCTACACAGATGGCTGCAAGTT
ASCRP003138	hsa_circRNA_102829	hsa_circRNA_102829	circRNA	HG19	AGCATTACAGATTGTGCTTCAAGAAGACCATAGGGAAGAACGCATT
ASCRP003139	hsa_circRNA_102830	hsa_circRNA_102830	circRNA	HG19	TCCAACTCAAGTGCTATACTTGGTAGATCAGAAACTCAGGAGTGTC
ASCRP003140	hsa_circRNA_102831	hsa_circRNA_102831	circRNA	HG19	GGATCAGGAAAAACTATGGATTTGAATTTGTTGAAATGAGCAGTCG
ASCRP003141	hsa_circRNA_102832	hsa_circRNA_102832	circRNA	HG19	CCAGGTTCAAGATTCTGGACTCTACTTATAATATCCCTAACTGCTG
ASCRP003142	hsa_circRNA_102834	hsa_circRNA_102834	circRNA	HG19	AGTATGGAAGCCTGGAGCATTGGTAAGCGTCACACTGCCAAAGTGA
ASCRP003143	hsa_circRNA_102835	hsa_circRNA_102835	circRNA	HG19	TTGGAGATCAACAGGAGGAATGCCAGCTCCTGAGCAGGCCTCATTG
ASCRP003144	hsa_circRNA_102836	hsa_circRNA_102836	circRNA	HG19	ACAAAAAATCCCCAGGAGCTGACTGCTGGGCAGGAACGTCTCTCAG
ASCRP003145	hsa_circRNA_102837	hsa_circRNA_102837	circRNA	HG19	GGAATTATAGGTCCCGTCAGGAAGCCCAAGTATGTGGAAAGCCCCA
ASCRP003146	hsa_circRNA_102838	hsa_circRNA_102838	circRNA	HG19	GAAGAAGAAGGTAACGGCGACTGTGACTGTGGTGAATGTGTGTGCA
ASCRP003147	hsa_circRNA_102839	hsa_circRNA_102839	circRNA	HG19	ACTACCAAAGACCTGTCATTTACTCCATCCTTTATAGTGATGCTAC
ASCRP003148	hsa_circRNA_102840	hsa_circRNA_102840	circRNA	HG19	TAAAAGGAAAGGGGCCACCTACAGATGCTCCTGCAGTGGACACAGC
ASCRP003149	hsa_circRNA_102841	hsa_circRNA_102841	circRNA	HG19	AGAACTCAATTTGATCCTGAAAACGTGTTTATTGGTCGCCACTTCA
ASCRP003150	hsa_circRNA_102842	hsa_circRNA_102842	circRNA	HG19	CAAATAGCAGGCAGTGGAGCTACTGCTGTGGTTCAGGCAGCCCTAT
ASCRP003151	hsa_circRNA_102843	hsa_circRNA_102843	circRNA	HG19	AGTTCACTGATATCAAAAGAAAGACCCCCTGGTTGTGGAATACGAG
ASCRP003152	hsa_circRNA_102844	hsa_circRNA_102844	circRNA	HG19	TTCCTCTCTGACCCCCTGGTTGTGGAATACGAGGCATTGCTGGTAC
ASCRP003153	hsa_circRNA_102845	hsa_circRNA_102845	circRNA	HG19	GCGTGCAACATCTTAATTCTTACTTAGATCCATCCTTTTACAATCC
ASCRP003154	hsa_circRNA_102846	hsa_circRNA_102846	circRNA	HG19	TTCTTACTTAGACTTAAATCAACTATGTTATTGATGTCAGAGGACC
ASCRP003155	hsa_circRNA_102847	hsa_circRNA_102847	circRNA	HG19	TTACTGCTTAGACTTAAATCAACTATGTTATTGATGTCAGAGGACC
ASCRP003156	hsa_circRNA_102848	hsa_circRNA_102848	circRNA	HG19	TGGAGCTAAAGTGCAATGGATGAGCTTCATAGTCTGGATCCAAGAA
ASCRP003157	hsa_circRNA_102849	hsa_circRNA_102849	circRNA	HG19	TCGCTGAACAGGGAGATATACTTCCCAATTCATCAGATTATAAGTC
ASCRP003158	hsa_circRNA_102850	hsa_circRNA_102850	circRNA	HG19	TAAAATCACAGGGAGATATACTTCCCAATTCATCAGATTATAAGTC
ASCRP003159	hsa_circRNA_102851	hsa_circRNA_102851	circRNA	HG19	GACTGTGTAGAGGATTTGGTGCTATGGAGAAATTTTTGGTAGAATA
ASCRP003160	hsa_circRNA_102852	hsa_circRNA_102852	circRNA	HG19	GAATTTCCTACAGTTCTTGATATTACAGGATTTGGTGCTATGGAGA
ASCRP003161	hsa_circRNA_102853	hsa_circRNA_102853	circRNA	HG19	CTTGATATTACAGGCAGATGATGTTGAGGGCAAAATTAGACAAATC
ASCRP003162	hsa_circRNA_102854	hsa_circRNA_102854	circRNA	HG19	GCAGTTATCTACATTAAGCAAAATCACCAGGACAGCCAATACAAGT
ASCRP003163	hsa_circRNA_102855	hsa_circRNA_102855	circRNA	HG19	GCTTTTGTATTAAATTTGGAAGCAAAATCACCAGGACAGCCAATAC
ASCRP003164	hsa_circRNA_102856	hsa_circRNA_102856	circRNA	HG19	AATTTGGAAGAATGCAATGAGAGCCACTATGGAACACCATGCCAAC
ASCRP003165	hsa_circRNA_102857	hsa_circRNA_102857	circRNA	HG19	AGTCCTGCAGACAGGTGATTTGGCTTCTGCACAGTTAGGAGGAGCA
ASCRP003166	hsa_circRNA_102858	hsa_circRNA_102858	circRNA	HG19	CACTTTGGCTTTAAGATACAGATGAATATAGACCTCCTGTTTGGAA
ASCRP003167	hsa_circRNA_102859	hsa_circRNA_102859	circRNA	HG19	AGCAAAAATGCGTTTTACCAACGAGGATCATTTGGCTGTCCATAAA
ASCRP003168	hsa_circRNA_102860	hsa_circRNA_102860	circRNA	HG19	AGTAGGGGAGCTGCAGAACCTTGGCCTGAAAATGCTACATTATATC
ASCRP003169	hsa_circRNA_102861	hsa_circRNA_102861	circRNA	HG19	TGAGTTACAGGACATGGATTTGATTGACATACTTTGGAGGCAAGAT
ASCRP003170	hsa_circRNA_102862	hsa_circRNA_102862	circRNA	HG19	ATACTCATTTCCTTCGGTGATCACAGGATCTGGTTTGCCACTGAAA
ASCRP003171	hsa_circRNA_102863	hsa_circRNA_102863	circRNA	HG19	ATTTCCTTCGCAGGCTCACCAGGTCCACCAGCATTACAAGCTAGGA
ASCRP003172	hsa_circRNA_102864	hsa_circRNA_102864	circRNA	HG19	ATTAACCAAAATGTGAGGACTGCTGTCCAGGTCTGTTTTGCAAGCA
ASCRP003173	hsa_circRNA_102865	hsa_circRNA_102865	circRNA	HG19	TGATATGAAGCTGTTGACAGTGTCTTGAAGAGGATGACAATAATTG
ASCRP003174	hsa_circRNA_102866	hsa_circRNA_102866	circRNA	HG19	ATTAGATTGGTTTAGGTTACAGGCATGTGGAGACCCCAAGGCAAAA
ASCRP003175	hsa_circRNA_102867	hsa_circRNA_102867	circRNA	HG19	GGATGCAATGGAAAAGTGGATTATCTTCTCTTTCAGATGCACTAAT
ASCRP003176	hsa_circRNA_102868	hsa_circRNA_102868	circRNA	HG19	CTTTAACTTCAAGAAGACAGGATCTGAACCAATGATGCTGGGTTCA
ASCRP003177	hsa_circRNA_102869	hsa_circRNA_102869	circRNA	HG19	TTGGAGTTACATCTACTCCTGGAACAGGATCTGAACCAATGATGCT
ASCRP003178	hsa_circRNA_102870	hsa_circRNA_102870	circRNA	HG19	GATGCAACAGCCGGATGTTTCTTCTCGTGGGAGCTCCCAAAGCAAA
ASCRP003179	hsa_circRNA_102871	hsa_circRNA_102871	circRNA	HG19	GGTTTCAATGGCTGACAGAGTACTTCTTGGTGGTCCTGGTAGCTTT
ASCRP003180	hsa_circRNA_102872	hsa_circRNA_102872	circRNA	HG19	GGAACTAGAGTGTCTGTATTTATGTTGAAAGTCCAGGTGAATGACA
ASCRP003181	hsa_circRNA_102873	hsa_circRNA_102873	circRNA	HG19	CCAGCCTTTTTGAGATGATTTACACAATGAAGAAAGTACATGCACT
ASCRP003182	hsa_circRNA_102874	hsa_circRNA_102874	circRNA	HG19	GAAAAACCAGCTGTATTCTTGTTCCCTTGATGGCACAATTAAACTG
ASCRP003183	hsa_circRNA_102875	hsa_circRNA_102875	circRNA	HG19	ACATAACAAGCTGCTCTGTTAAAAGCGAAAATGAAACAATTGCCTG
ASCRP003184	hsa_circRNA_102876	hsa_circRNA_102876	circRNA	HG19	AAGAGAATTAAAGTGGAGGTTAAACCCATCCAGAGTAATGGCTGCG
ASCRP003185	hsa_circRNA_102877	hsa_circRNA_102877	circRNA	HG19	GAGCAATTGTTGTGACTTCACTAATAAAGATGTGTTCAGAGCAACA
ASCRP003186	hsa_circRNA_102878	hsa_circRNA_102878	circRNA	HG19	TGGTTCCTGAAGATGAGGCAAATATAGGGGCATCAGGAAAAATAGA
ASCRP003187	hsa_circRNA_102879	hsa_circRNA_102879	circRNA	HG19	CGTCTTCTGTCATGAACTGCCACATGAATTAGGAAAAATAGAAATG
ASCRP003188	hsa_circRNA_102880	hsa_circRNA_102880	circRNA	HG19	CCTTGGTGGATATGGAAAAATAGAAATGAAGGTACATATGCACACA
ASCRP003189	hsa_circRNA_102881	hsa_circRNA_102881	circRNA	HG19	TACCAGGAATCACTCACTCAGACTGGGAGGCACGCATTGACAGCCA
ASCRP003190	hsa_circRNA_102882	hsa_circRNA_102882	circRNA	HG19	TGCGGGTGAGAGTGCCTACCGCATGTTTACAAACAACACGTGTTTG
ASCRP003191	hsa_circRNA_102883	hsa_circRNA_102883	circRNA	HG19	TTCATTACAGAGATGAGAAGAACCTGAACTAAGGCAGAGTCAAGGA
ASCRP003192	hsa_circRNA_102884	hsa_circRNA_102884	circRNA	HG19	TACAGTATTGAAGGATCCTTCAAACCAAAAATGTGGTGGAAGAAAG
ASCRP003193	hsa_circRNA_102885	hsa_circRNA_102885	circRNA	HG19	CCCCTGAGCCGGTGCAGGTTTGATGATTCCTGTCTTTTGTGTCGTG
ASCRP003194	hsa_circRNA_102886	hsa_circRNA_102886	circRNA	HG19	AAGAGTGGCATTCAACCGCACACAGGTTTGATGATTCCTGTCTTTT
ASCRP003195	hsa_circRNA_102887	hsa_circRNA_102887	circRNA	HG19	AGTACAAGAAGATTAAAGGAATAATCAAGCTGGGAAGGTGGAACCC
ASCRP003196	hsa_circRNA_102888	hsa_circRNA_102888	circRNA	HG19	TACAAGAAGATTAAAGGTTTGATGATTCCTGTCTTTTGTGTCGTGG
ASCRP003197	hsa_circRNA_102889	hsa_circRNA_102889	circRNA	HG19	GAATGCCCTCTCTCCCAGGAATAATCAAGCTGGGAAGGTGGAACCC
ASCRP003198	hsa_circRNA_102890	hsa_circRNA_102890	circRNA	HG19	AAAGAATGCCCTCTCTCCCAGGTTTGATGATTCCTGTCTTTTGTGT
ASCRP003199	hsa_circRNA_102891	hsa_circRNA_102891	circRNA	HG19	TTCGTGGGGTCACAGAACAATAAAAGAAAAAGAAGCAAGTCCAAGC
ASCRP003200	hsa_circRNA_102892	hsa_circRNA_102892	circRNA	HG19	TACACAACTGAAGGCAACAGACTACTGCAACAGAAACTATCCTTAG
ASCRP003201	hsa_circRNA_102893	hsa_circRNA_102893	circRNA	HG19	GTTATTTTAGTTTTGCACAGTAATAAGTTGACTCACACAGACTTAA
ASCRP003202	hsa_circRNA_102894	hsa_circRNA_102894	circRNA	HG19	GGCAATGAGACAGCTCCATAATGGGAGAAGTAAAGAACAAAGACTT
ASCRP003203	hsa_circRNA_102895	hsa_circRNA_102895	circRNA	HG19	AACACCACTCACTTCGCAGAATCAAGAACGGCTATGTGCGTTTAAA
ASCRP003204	hsa_circRNA_102896	hsa_circRNA_102896	circRNA	HG19	ACTGTTGGAGGTCCACCTCATTCATTTAACCGAGATGAGACAATAA
ASCRP003205	hsa_circRNA_102897	hsa_circRNA_102897	circRNA	HG19	TTTGTTAATGCAGATGATCGTTGCCAGCCCAACAGAAAATGGACAG
ASCRP003206	hsa_circRNA_102898	hsa_circRNA_102898	circRNA	HG19	CTCCACACAAATATTGTCAGCATGTGCTTTGTGAAACTGTTCGAAC
ASCRP003207	hsa_circRNA_102899	hsa_circRNA_102899	circRNA	HG19	CAACAAGCCATACCATCCACTGGTTCCAGCTGACAGGATTGGAGCA
ASCRP003208	hsa_circRNA_102900	hsa_circRNA_102900	circRNA	HG19	TGAAGAACAGATTTCAACTATTGCAGAAAGTGAAGATTCACAGGAG
ASCRP003209	hsa_circRNA_102901	hsa_circRNA_102901	circRNA	HG19	AAATGTGCAGAACACAAGCAGACATTCCCAAACATTCTAAAGAAGG
ASCRP003210	hsa_circRNA_102902	hsa_circRNA_102902	circRNA	HG19	ACCACTGCAGATCAGCCAGCATTACTAACCTGTCACTGGATAGATC
ASCRP003211	hsa_circRNA_102903	hsa_circRNA_102903	circRNA	HG19	CATTTACAGGAGGTTTCCAATACTTATCTACAGGAATCGCCATGAC
ASCRP003212	hsa_circRNA_102904	hsa_circRNA_102904	circRNA	HG19	AAATGTGGCAGTGTTTCCAATACTTATCTACAGGAATCGCCATGAC
ASCRP003213	hsa_circRNA_102905	hsa_circRNA_102905	circRNA	HG19	ATGACAAGCACATTGCACTTTGACTATGGAAACAGAGGCTATTGAT
ASCRP003214	hsa_circRNA_102906	hsa_circRNA_102906	circRNA	HG19	CACTGCTCAGTATAATTGTGTAAGTGACTGCATTGGAACTGGATGT
ASCRP003215	hsa_circRNA_102907	hsa_circRNA_102907	circRNA	HG19	GAAATGCTGTGGCGACATACCTTCTGTTGAATACCTTTTACAAAAT
ASCRP003216	hsa_circRNA_102908	hsa_circRNA_102908	circRNA	HG19	GCCTCCAGAAATGCTGTATTTGAAAGAAGATAAACCTAGGAAAAGT
ASCRP003217	hsa_circRNA_102909	hsa_circRNA_102909	circRNA	HG19	CAGAAATGCTGTTAATTGTGTAAGTGACTGCATTGGAACTGGATGT
ASCRP003218	hsa_circRNA_102910	hsa_circRNA_102910	circRNA	HG19	CAGAAATGCTGTTACTAACATTCTGAGAGAGCCTGTGTGTTTAGGA
ASCRP003219	hsa_circRNA_102911	hsa_circRNA_102911	circRNA	HG19	GCTTCTATTAAGTAATTGTGTAAGTGACTGCATTGGAACTGGATGT
ASCRP003220	hsa_circRNA_102912	hsa_circRNA_102912	circRNA	HG19	GCTTCTATTAAGTACTAACATTCTGAGAGAGCCTGTGTGTTTAGGA
ASCRP003221	hsa_circRNA_102913	hsa_circRNA_102913	circRNA	HG19	TTAGCCTTGAAGCCTTATTTAGTGTCTCTGACAAAACCGGCCTTGT
ASCRP003222	hsa_circRNA_102914	hsa_circRNA_102914	circRNA	HG19	GAACCCAGGGAAACAGCAGCAGAAAGATGCCCTCATTCTCTTCTTC
ASCRP003223	hsa_circRNA_102915	hsa_circRNA_102915	circRNA	HG19	GCTACATTACCTTTGGATACAATGTCTCTTTGCTATATGACCTTGA
ASCRP003224	hsa_circRNA_102916	hsa_circRNA_102916	circRNA	HG19	GAAAAAAGAAATGAAAACAATCACTGCTGTTCCCTCGTCACACCAA
ASCRP003225	hsa_circRNA_102917	hsa_circRNA_102917	circRNA	HG19	ATAACCCCAGCCTGTGCCTACTACACTGGCACAAGTGGATAGAGAA
ASCRP003226	hsa_circRNA_102918	hsa_circRNA_102918	circRNA	HG19	GCTCACCAGCCTTGGAGTTATTGGAAATTGTAAATATTTATCCATC
ASCRP003227	hsa_circRNA_102919	hsa_circRNA_102919	circRNA	HG19	GAGACCCCAGCATTTAAGAAGCCAAAACACACAAGTCGGTGGTGAT
ASCRP003228	hsa_circRNA_102920	hsa_circRNA_102920	circRNA	HG19	AATAGATGGGCAGGACATTTCACAGCTACCTGGTGTTCAATGTCAT
ASCRP003229	hsa_circRNA_102921	hsa_circRNA_102921	circRNA	HG19	CATATGGGTTGCTTATGTACAGAAGTACGTCGTGAAGAATTATTTC
ASCRP003230	hsa_circRNA_102922	hsa_circRNA_102922	circRNA	HG19	TACGGTCCTGTTGGTGATGTATATTGGCCAAGTGGCCAAGGATGTC
ASCRP003231	hsa_circRNA_102923	hsa_circRNA_102923	circRNA	HG19	ATACTCCACTGTGCGACAGTTGTTACATTATATGCCACTCTAGGAG
ASCRP003232	hsa_circRNA_102924	hsa_circRNA_102924	circRNA	HG19	TTCCGGTGTGGTCGTCCTTGGTGGAAGGAACCATGAACTGGCATCT
ASCRP003233	hsa_circRNA_102926	hsa_circRNA_102926	circRNA	HG19	GGTGATGATTAGAGACATACTAATGTACATGATGACCATGGATGAA
ASCRP003234	hsa_circRNA_102927	hsa_circRNA_102927	circRNA	HG19	TGGCTATTCATTTATTCTCACCAGGGTTCAGCCGTCTGTATATCTC
ASCRP003235	hsa_circRNA_102928	hsa_circRNA_102928	circRNA	HG19	TTACAAGCCAGCCTCTGGGACCGAGGTTCAGCCGTCTGTATATCTC
ASCRP003236	hsa_circRNA_102929	hsa_circRNA_102929	circRNA	HG19	TGGGACCGAGGACTTCCTTCGCTGGGCATCTGGCTGGGATTCTTGT
ASCRP003237	hsa_circRNA_102930	hsa_circRNA_102930	circRNA	HG19	TTTGCACATTTCAACAGTCATGCAGGCGAGGATTAAATCCACCACA
ASCRP003238	hsa_circRNA_102931	hsa_circRNA_102931	circRNA	HG19	GGAGCAACAGGCGAGGATTAAATCCACCACACAGGGTGAAATCTAT
ASCRP003239	hsa_circRNA_102932	hsa_circRNA_102932	circRNA	HG19	ACAGTCATGCAGGTCTGTAAACAGATTTGGCTAGGATTATTTGATG
ASCRP003240	hsa_circRNA_102933	hsa_circRNA_102933	circRNA	HG19	GAGGAGCAACAGGTCTGTAAACAGATTTGGCTAGGATTATTTGATG
ASCRP003241	hsa_circRNA_102934	hsa_circRNA_102934	circRNA	HG19	AGGAGCAACAGGTATGTCCCGCCAGAACAAGCCAAAGTCGTGGCAT
ASCRP003242	hsa_circRNA_102935	hsa_circRNA_102935	circRNA	HG19	GGAGCAACAGCTCAGAATTCTGCAAATGCAGATTTTGCAAACTTTG
ASCRP003243	hsa_circRNA_102936	hsa_circRNA_102936	circRNA	HG19	AAGATTGCCTGTTGGAGCTGGTTATATTCTGGGCACTAAATGAAGG
ASCRP003244	hsa_circRNA_102937	hsa_circRNA_102937	circRNA	HG19	TTAGATCTCAGCCCTCAAGGGTGGATATTCAGAGTCAAAGAAGGAT
ASCRP003245	hsa_circRNA_102938	hsa_circRNA_102938	circRNA	HG19	GCCCTCAAGGTGAACTTATGCCATGTTTACCAAAAGAAGGCATTTT
ASCRP003246	hsa_circRNA_102939	hsa_circRNA_102939	circRNA	HG19	AAATTAGCAATGAATGGTAGTGTCTAGAAAGGGTATGTCCCTTCAA
ASCRP003247	hsa_circRNA_102940	hsa_circRNA_102940	circRNA	HG19	GATGAAGAAAGATGTTCACGGAAGACCAGGGTGTAGATGACAGGCT
ASCRP003248	hsa_circRNA_102941	hsa_circRNA_102941	circRNA	HG19	TTCTATTCAGTGACTCGATGGAAACAGAAGAAAAGACAAGCAGTGC
ASCRP003249	hsa_circRNA_102942	hsa_circRNA_102942	circRNA	HG19	TAGAGGCCACAGTCAGCGGCAAGATGAAATCTTGCAGCAGCTCCAC
ASCRP003250	hsa_circRNA_102943	hsa_circRNA_102943	circRNA	HG19	ATAGTGTGGACTTCACGAGGCCTGGGACGAAATCTTGCAGCAGCTC
ASCRP003251	hsa_circRNA_102944	hsa_circRNA_102944	circRNA	HG19	GCATTGGAAGCGAATGACAACAGAGCTGCTCAAGGCGGGAACTCTG
ASCRP003252	hsa_circRNA_102945	hsa_circRNA_102945	circRNA	HG19	TTGCCCTGGGGAAGAGAGGATGGTGATGCACCGGTTACAAAAGATG
ASCRP003253	hsa_circRNA_102946	hsa_circRNA_102946	circRNA	HG19	GAAATTCAAGGGAGACCAAATTTTGAGGAAGGTGGACCAACATCAG
ASCRP003254	hsa_circRNA_102947	hsa_circRNA_102947	circRNA	HG19	CAGCCTACAGACAACAATATGCACAGGTTTTGGCCCAACAGCAGAA
ASCRP003255	hsa_circRNA_102948	hsa_circRNA_102948	circRNA	HG19	AAGCTCTATGCTGAAGCCCATTATCTCTGACCCTGAGTACCTGCTA
ASCRP003256	hsa_circRNA_102949	hsa_circRNA_102949	circRNA	HG19	TGAATGTGGAGAGGGTCTTCCAGGACGATGCCTTCGTGAACAGCCA
ASCRP003257	hsa_circRNA_102950	hsa_circRNA_102950	circRNA	HG19	ATGTGGAGAGGGTCTTCCAGGACGGGAATTGTGGGTAACTTGGCCA
ASCRP003258	hsa_circRNA_102951	hsa_circRNA_102951	circRNA	HG19	GGTCCAACCTGTTCACCTTGCCCAGAAGATTGTTGCCACAAGGAAG
ASCRP003259	hsa_circRNA_102952	hsa_circRNA_102952	circRNA	HG19	CCATCCCAATTAAACAGTTGCCCAGAAGATTGTTGCCACAAGGAAG
ASCRP003260	hsa_circRNA_102953	hsa_circRNA_102953	circRNA	HG19	CTAACAGTAACCCCAGAGGTTGCAGAACTTGAAGCTAATTTACCTT
ASCRP003261	hsa_circRNA_102954	hsa_circRNA_102954	circRNA	HG19	AAACTCTTTGTTTACTCCTCCCAAAGTGAAATGCCTGACCAAGATC
ASCRP003262	hsa_circRNA_102955	hsa_circRNA_102955	circRNA	HG19	TCATTTGCGGGACAAGCCTCCCAAAGTGAAATGCCTGACCAAGATC
ASCRP003263	hsa_circRNA_102956	hsa_circRNA_102956	circRNA	HG19	ACCCCCAATGACAGTACTCGGGTTTCATATTTTGCTGTTTTTGATG
ASCRP003264	hsa_circRNA_102957	hsa_circRNA_102957	circRNA	HG19	GGAGGAAACGTCAGTACTCGGGTTTCATATTTTGCTGTTTTTGATG
ASCRP003265	hsa_circRNA_102958	hsa_circRNA_102958	circRNA	HG19	CAGGTGAAAGCTTCGTTCCAGAGCCCAGCATGAATGGATACGCGGA
ASCRP003266	hsa_circRNA_102959	hsa_circRNA_102959	circRNA	HG19	CCCAGCACGGGTTCATCTGCAGAAGCCAGCGGACGCCTCTGTTCAA
ASCRP003267	hsa_circRNA_102960	hsa_circRNA_102960	circRNA	HG19	GTTCAGAGAGTGAAAAATGTGAGGTTTTACAATATTCTGCAAGGGA
ASCRP003268	hsa_circRNA_102961	hsa_circRNA_102961	circRNA	HG19	AGTTCAGAGAGCCACATGAAATGAAGATCACCTCTGCCTATCTACA
ASCRP003269	hsa_circRNA_102962	hsa_circRNA_102962	circRNA	HG19	GTTCAGAGAGGTGTGGACCACTACAACGAGGTGAAGAGCGTCACCA
ASCRP003270	hsa_circRNA_102963	hsa_circRNA_102963	circRNA	HG19	CCATGATCGAGGGCTATACAAAGCGGACCAGCGGTTTGGGCCAGGT
ASCRP003271	hsa_circRNA_102964	hsa_circRNA_102964	circRNA	HG19	GCTTTTCCAGGGATGTTTCAGCAGCCCCTGAGAAGGAAGAGGAGGA
ASCRP003272	hsa_circRNA_102965	hsa_circRNA_102965	circRNA	HG19	AAGACCACAGAGAAGACAGATGGAGCTCCTATTGTCTATCATCACT
ASCRP003273	hsa_circRNA_102966	hsa_circRNA_102966	circRNA	HG19	GACCACAGAGTTGTTAGAGTTGGAAGCTTGGCAGTTGGCCTCCCTT
ASCRP003274	hsa_circRNA_102967	hsa_circRNA_102967	circRNA	HG19	TGGACCGCCAGCAGCAGTGAGAAGCAAAAGCTGGCAGGCTGACAGA
ASCRP003275	hsa_circRNA_102968	hsa_circRNA_102968	circRNA	HG19	GCAGAGATTGCAACAGCCAACTCAGTTTATAAATCCAGAAACACCT
ASCRP003276	hsa_circRNA_102969	hsa_circRNA_102969	circRNA	HG19	TGACATTGAGTGTTTTCTTCACTCATGGTGAAGAATGGGGGAGATA
ASCRP003277	hsa_circRNA_102970	hsa_circRNA_102970	circRNA	HG19	TAGAATTCCATCAGAAGCACGTCCTAAATGCGATGGCCAGGTATTA
ASCRP003278	hsa_circRNA_102971	hsa_circRNA_102971	circRNA	HG19	GTACTCGTGTTCCAGCCTAAATGCGATGGCCAGGTATTACTGACAC
ASCRP003279	hsa_circRNA_102972	hsa_circRNA_102972	circRNA	HG19	TTCTCACGTCCCATCTCCTGCAGTGGCCAAAGAATGTGGTGCTTCG
ASCRP003280	hsa_circRNA_102973	hsa_circRNA_102973	circRNA	HG19	ATACTAGAATTCCATCAGAAGCACGTGGCCAAAGAATGTGGTGCTT
ASCRP003281	hsa_circRNA_102974	hsa_circRNA_102974	circRNA	HG19	GACCTACCAAAACAGTGGAAGAACTCAGAAACAACTAGTAGATTAT
ASCRP003282	hsa_circRNA_102975	hsa_circRNA_102975	circRNA	HG19	TCCTTCGCCAAGGAGCCCCACGTAGAGCAGGTTCAACTCCTTCCAC
ASCRP003283	hsa_circRNA_102976	hsa_circRNA_102976	circRNA	HG19	TGTCGCCCAGGTCCTGAAATTGGAGGTGGACACAAAGGAAGAGGCA
ASCRP003284	hsa_circRNA_102977	hsa_circRNA_102977	circRNA	HG19	TTGACCCGTCCATCGCTGTGATTGGAGGTGGACACAAAGGAAGAGG
ASCRP003285	hsa_circRNA_102978	hsa_circRNA_102978	circRNA	HG19	ATGCTGGAAGGCTGTGGGTGAGCGTGGAGGATGCTCAGATGCACAC
ASCRP003286	hsa_circRNA_102979	hsa_circRNA_102979	circRNA	HG19	GATGCTGAAGGCTGTGGGTGAGCGTGGAGGATGCTCAGATGCACAC
ASCRP003287	hsa_circRNA_102980	hsa_circRNA_102980	circRNA	HG19	AGCCTCCCTGGACCTACAAGAACAGTGAGGAGCTTCGGTCTCGTAT
ASCRP003288	hsa_circRNA_102981	hsa_circRNA_102981	circRNA	HG19	CTGTTCTTGGGGATGCTTGAAGATGGAAAGAAATTTGATTCCTCCC
ASCRP003289	hsa_circRNA_102982	hsa_circRNA_102982	circRNA	HG19	GGAACATGAGGCGTAAGTTGGACTTATTTGCCAACGTAGTCCATGT
ASCRP003290	hsa_circRNA_102983	hsa_circRNA_102983	circRNA	HG19	CTTTCCCTCCTTCAGGACACATGTTCAAAGAGCATAATTAACTTTT
ASCRP003291	hsa_circRNA_102984	hsa_circRNA_102984	circRNA	HG19	TTCCCTCCTTCAGATAAGCATGGATTCCTGGTTCATTCTTGTTCTG
ASCRP003292	hsa_circRNA_102985	hsa_circRNA_102985	circRNA	HG19	TTCAGGGAGGAATTCAACATGAGACACCAATTATTGCGGTGATGGT
ASCRP003293	hsa_circRNA_102986	hsa_circRNA_102986	circRNA	HG19	TCTGCATAAGGAATGTGGCAGGCACTCCAGTGCACAGAAGCTCTTC
ASCRP003294	hsa_circRNA_102987	hsa_circRNA_102987	circRNA	HG19	ATCAACACTACTCACAGAATAGAAAGTGACAAGGCACTCCAGTGCA
ASCRP003295	hsa_circRNA_102988	hsa_circRNA_102988	circRNA	HG19	CAAAAGAGATTGATTCCACCAGTACTGTTGCTGCTCTTCTCATAGA
ASCRP003296	hsa_circRNA_102989	hsa_circRNA_102989	circRNA	HG19	TTTACATGAGTTCATCCATGAGCTCGGATTTCCCACATTACAACTT
ASCRP003297	hsa_circRNA_102990	hsa_circRNA_102990	circRNA	HG19	CATCACTTAGGTCTTGACTCCACTAACGGGGACTTCTCATACGGCT
ASCRP003298	hsa_circRNA_102991	hsa_circRNA_102991	circRNA	HG19	TCAGCAAAGGGCTGTGTCAGCGTGTTATGATGCCGTCCCGTACCAA
ASCRP003299	hsa_circRNA_102992	hsa_circRNA_102992	circRNA	HG19	TTTGATGATAATCGAGTCAGAGTCAGAAGCAAAGGTAGATGGAGAG
ASCRP003300	hsa_circRNA_102993	hsa_circRNA_102993	circRNA	HG19	GGTTCATTTCCTTTACTCTCTATCTAATAGGTGATGTGCGTTCAGA
ASCRP003301	hsa_circRNA_102994	hsa_circRNA_102994	circRNA	HG19	AGTCAATCAAGGTGTACAACTATGAGCCTTTGACACAGCTCAAGAA
ASCRP003302	hsa_circRNA_102995	hsa_circRNA_102995	circRNA	HG19	CATCAGCAAGTTCCACTTACTTACATGATCATTTCGAGAGATGTAA
ASCRP003303	hsa_circRNA_102997	hsa_circRNA_102997	circRNA	HG19	ACAAGAAATGGGAAAAGGACTTGGAGGCCAAGTTCATTATTCAGAT
ASCRP003304	hsa_circRNA_102998	hsa_circRNA_102998	circRNA	HG19	CCGAATCTGCAAAAGAAGCTAAGTGTTAGGCGGAAAAATACTAAAG
ASCRP003305	hsa_circRNA_102999	hsa_circRNA_102999	circRNA	HG19	CTGCAAAAGAAGCTGAGATCTGTATCTGTGGACCTGAATGTTGATC
ASCRP003306	hsa_circRNA_103000	hsa_circRNA_103000	circRNA	HG19	TGTTTTCCTGGAATATGATCAGGATATTCCACCTGCTCCTACGAAG
ASCRP003307	hsa_circRNA_103001	hsa_circRNA_103001	circRNA	HG19	ATATGATCAGGATCTGAGATCTGTATCTGTGGACCTGAATGTTGAT
ASCRP003308	hsa_circRNA_103002	hsa_circRNA_103002	circRNA	HG19	TGCTGGGCTTATTCTGAGATCTGTATCTGTGGACCTGAATGTTGAT
ASCRP003309	hsa_circRNA_103003	hsa_circRNA_103003	circRNA	HG19	TTGTCATTTATCTTGGTGAGTTGGGCAGATGTACAGAGTCAGCTCA
ASCRP003310	hsa_circRNA_103004	hsa_circRNA_103004	circRNA	HG19	CAACACGGAGCATGGAGGCAGTCAGTTGGGCAGATGTACAGAGTCA
ASCRP003311	hsa_circRNA_103005	hsa_circRNA_103005	circRNA	HG19	CCAATCACAGGCAACAGCATTATTGAGAAAAGCCCTTACAGAAGAG
ASCRP003312	hsa_circRNA_103006	hsa_circRNA_103006	circRNA	HG19	CCCAGATTCCAAAACTTATGTCAACCAAAAGAATGCAATGGTGTAA
ASCRP003313	hsa_circRNA_103007	hsa_circRNA_103007	circRNA	HG19	TGAGCCAGAGGATAATGTCAGGACAGTTTTAGAAGACGACAGAAAG
ASCRP003314	hsa_circRNA_103008	hsa_circRNA_103008	circRNA	HG19	CTTATGTCAATATTAATTTTAAAGACCCACAGTTTGCTGAAGATTA
ASCRP003315	hsa_circRNA_103009	hsa_circRNA_103009	circRNA	HG19	TTGAGATCTATGAGCAGAGGAAACACAAGAATAGAAGAGGCTTGTG
ASCRP003316	hsa_circRNA_103010	hsa_circRNA_103010	circRNA	HG19	TTTACAAGAGCCCTGAGCTGCCACGGATACTGAGGTTGGGGTGACT
ASCRP003317	hsa_circRNA_103011	hsa_circRNA_103011	circRNA	HG19	ATTACGATTTCACATGGCTGCTGAAGAAGAGGATGGACTCAGACAA
ASCRP003318	hsa_circRNA_103012	hsa_circRNA_103012	circRNA	HG19	AAGCATGCTCAGTGGTGTTTCCCCAGGATCTGCTGGAGAAAGGCCT
ASCRP003319	hsa_circRNA_103013	hsa_circRNA_103013	circRNA	HG19	TTCATCATGCACATCTTCAAGCATGCTCAGGGATCTTCATTGCCTT
ASCRP003320	hsa_circRNA_103014	hsa_circRNA_103014	circRNA	HG19	TCAGTTGCTGACCTGTTACCCTCCAAATCTTCTGTGACCAAGATTT
ASCRP003321	hsa_circRNA_103015	hsa_circRNA_103015	circRNA	HG19	GAAGCACCAGGGTGTTCCTGAAAAGAAGGTACTTCCAATCACCGTC
ASCRP003322	hsa_circRNA_103016	hsa_circRNA_103016	circRNA	HG19	AACAAGGAGGATGACATTACCTCAAAGCAGATGAGAAGAGTTCGTG
ASCRP003323	hsa_circRNA_103017	hsa_circRNA_103017	circRNA	HG19	TTCACGCTCAAGGTATTAGAAAACTACTCGGATGCTCCAATGACAC
ASCRP003324	hsa_circRNA_103018	hsa_circRNA_103018	circRNA	HG19	TTCACGCTCAAGTGGGACTTCCCCTCTCGCATGCCTCAATGCTATG
ASCRP003325	hsa_circRNA_103019	hsa_circRNA_103019	circRNA	HG19	GTTCCAAATGCAGTTCTCAGCCCTGACAGAGGTGCTTTTCCACTTC
ASCRP003326	hsa_circRNA_103020	hsa_circRNA_103020	circRNA	HG19	ACACGCAACCAGGATGGGAAGGAGTTTGGAATAGGGGACCTCGTGT
ASCRP003327	hsa_circRNA_103021	hsa_circRNA_103021	circRNA	HG19	ACCCAACAACACGCAACCAGGTCTCTGCAGACAAACTGGTGGCACT
ASCRP003328	hsa_circRNA_103022	hsa_circRNA_103022	circRNA	HG19	TTTGCAGCAACACGAGCTGCTGCCGAGAACAAGACTCGAAGACGCA
ASCRP003329	hsa_circRNA_103023	hsa_circRNA_103023	circRNA	HG19	TGCACTGGTGTAAGCAATGGCATCAACCATTCTCCTCCTACCCTGA
ASCRP003330	hsa_circRNA_103024	hsa_circRNA_103024	circRNA	HG19	GTCCAGAGAGAACTCAACAGTGACAATTGAGGAATTCCACTGTAAG
ASCRP003331	hsa_circRNA_103025	hsa_circRNA_103025	circRNA	HG19	AGAAGTTCGTGATAGACACCACAGTCTTGGCCAACCTGCCCCTGCT
ASCRP003332	hsa_circRNA_103026	hsa_circRNA_103026	circRNA	HG19	GGAAGAGCTGGTGGGCACCATGTCCTTGAAGCTTCAGGCAAGCAAT
ASCRP003333	hsa_circRNA_103027	hsa_circRNA_103027	circRNA	HG19	CAGTAAGCAGGTGGGCACCATGTCCTTGAAGCTTCAGGCAAGCAAT
ASCRP003334	hsa_circRNA_103028	hsa_circRNA_103028	circRNA	HG19	TTCCTGCCCAAGAAGGTGCAGTGGTCCAGCTGCAACATCTTCTCCA
ASCRP003335	hsa_circRNA_103029	hsa_circRNA_103029	circRNA	HG19	AGGATTCCTTTCAACAGAGACAATGGACCTCAGATAGCCTATGTTC
ASCRP003336	hsa_circRNA_103030	hsa_circRNA_103030	circRNA	HG19	AAAGAGGAATACATCAGAGACAATGGACCTCAGATAGCCTATGTTC
ASCRP003337	hsa_circRNA_103031	hsa_circRNA_103031	circRNA	HG19	ATTTGCTGATCTCATGGAGACAATGGACCTCAGATAGCCTATGTTC
ASCRP003338	hsa_circRNA_103032	hsa_circRNA_103032	circRNA	HG19	TTTATTGCCATGATAATGAGCTTCAGTCCCCAAGATCTGCGAAGAC
ASCRP003339	hsa_circRNA_103033	hsa_circRNA_103033	circRNA	HG19	TCTACTAAAGCCCCGTCGCAGAATTTAGTCTCAAAGGAAACTTCAA
ASCRP003340	hsa_circRNA_103034	hsa_circRNA_103034	circRNA	HG19	AGTGGTCCAGGGGAAGGTGCTATTAACCTGGCTTTGGCTCAGAACC
ASCRP003341	hsa_circRNA_103035	hsa_circRNA_103035	circRNA	HG19	ACTGAGAGCATGGATGACATGCTCAGGCCACCTGGTTCTTAGTCCC
ASCRP003342	hsa_circRNA_103036	hsa_circRNA_103036	circRNA	HG19	GTCACAACCAGAACTGTGACTGTAGCCCGCCTCCATTGTGTTCCCT
ASCRP003343	hsa_circRNA_103037	hsa_circRNA_103037	circRNA	HG19	CTTCGGCCAGAGTATAACAAAGCCATCCGGAACTACACCCGCTTCG
ASCRP003344	hsa_circRNA_103038	hsa_circRNA_103038	circRNA	HG19	AAAGTGCAGTTCCCTCCGGTGTGTTCGAGGGCGAGCTCTCCGATAC
ASCRP003345	hsa_circRNA_103039	hsa_circRNA_103039	circRNA	HG19	TTTCTTATAACCCTACTCCACGTCTGAAGATTAAGATTGCGGCCCT
ASCRP003346	hsa_circRNA_103041	hsa_circRNA_103041	circRNA	HG19	GGTGAACTGGGATTGACTTGGCCTCTACTTCTTGTTAAGGAAATTC
ASCRP003347	hsa_circRNA_103042	hsa_circRNA_103042	circRNA	HG19	GGTGAACTGGTCTAAAAGTTGGTTTTAATTGGTTGCCCACAGGATT
ASCRP003348	hsa_circRNA_103043	hsa_circRNA_103043	circRNA	HG19	TCTAACATGTTTAACCCTCAAACGTACAGGTTTGCAGATTCCGCCA
ASCRP003349	hsa_circRNA_103044	hsa_circRNA_103044	circRNA	HG19	CTTGCAGAGGAGAACCTATTGATAATTTAACTCCTGAGGAAAGAGA
ASCRP003350	hsa_circRNA_103045	hsa_circRNA_103045	circRNA	HG19	CTGGTCGATCCAAGGGATATGGATTTATTACAAGAACCTATTGATA
ASCRP003351	hsa_circRNA_103046	hsa_circRNA_103046	circRNA	HG19	GGCATCACAGAGAACCTATTGATAATTTAACTCCTGAGGAAAGAGA
ASCRP003352	hsa_circRNA_103047	hsa_circRNA_103047	circRNA	HG19	TGGAATTACAAGAGATTTCGACTGTGGAAGGAGAATAAAGGCAGCC
ASCRP003353	hsa_circRNA_103048	hsa_circRNA_103048	circRNA	HG19	AACAAGGATGGTATCCAGCTCACATAGAAGACATTGACTACGAGGA
ASCRP003354	hsa_circRNA_103049	hsa_circRNA_103049	circRNA	HG19	ACTGTGGAAGAATATTGTGGGTAATGCTAGGCCTAAAGAAACAGAT
ASCRP003355	hsa_circRNA_103050	hsa_circRNA_103050	circRNA	HG19	AACCTGTCAGTGCTGCAAGTTTACCCAAGGTCCAGCCTAGCCCCTA
ASCRP003356	hsa_circRNA_103051	hsa_circRNA_103051	circRNA	HG19	CTTGTTCATGGATGAATTTTTAGATGTGATCTACTGGTTCCGACAG
ASCRP003357	hsa_circRNA_103052	hsa_circRNA_103052	circRNA	HG19	TTTTGCCTTGTTCATGATTCTGCCTGATCAATGCAGGAGTCCTGTA
ASCRP003358	hsa_circRNA_103053	hsa_circRNA_103053	circRNA	HG19	TTTGCTAAAGCTCTCTGGCCTGACAACCAATGTTGTGGACATTATT
ASCRP003359	hsa_circRNA_103054	hsa_circRNA_103054	circRNA	HG19	TTACCCACCTAAGGAACATGATATAGAAACAACTCATGGTGTGGTC
ASCRP003360	hsa_circRNA_103055	hsa_circRNA_103055	circRNA	HG19	CTTTCCCAACAGGGAACATGATATAGAAACAACTCATGGTGTGGTC
ASCRP003361	hsa_circRNA_103056	hsa_circRNA_103056	circRNA	HG19	TACCTCCCAGGTGAACAGCATGAAGGAGCTGTACTTGCTGATGGAG
ASCRP003362	hsa_circRNA_103057	hsa_circRNA_103057	circRNA	HG19	ACCGAGAGAGGACGAGATTGAGGAGCTGCGGGCCGAGATGCTGGAG
ASCRP003363	hsa_circRNA_103058	hsa_circRNA_103058	circRNA	HG19	CATGGCAAAGACTTTGCTGTAAACAGACTAAAGCTGGCAGAAATTT
ASCRP003364	hsa_circRNA_103059	hsa_circRNA_103059	circRNA	HG19	AGATGCAAAGGTTCAAGCACTGTCTTCCTGTTGGCCCTGACAATCA
ASCRP003365	hsa_circRNA_103060	hsa_circRNA_103060	circRNA	HG19	ACATCCTTCACCCCTGTAGGAACAGTCCAGGCTCTGCAGACAGCAT
ASCRP003366	hsa_circRNA_103061	hsa_circRNA_103061	circRNA	HG19	ACCCCTGTAGGGATCAGGTCATCCAGCTGATGAACGCGATCTTCAG
ASCRP003367	hsa_circRNA_103062	hsa_circRNA_103062	circRNA	HG19	GAAAAAACTAGAGCAACAGAAGAGAAGAAATCTCTGAAACGAACTT
ASCRP003368	hsa_circRNA_103064	hsa_circRNA_103064	circRNA	HG19	GATCGAGTCGGTCATCGAGCTGGTTAAGAAGTATGGCACAAAGCAG
ASCRP003369	hsa_circRNA_103065	hsa_circRNA_103065	circRNA	HG19	CTTCTCGCCCTCCCAGGACCCTGATGCTTGGTGTGACCTGAGTAAA
ASCRP003370	hsa_circRNA_103066	hsa_circRNA_103066	circRNA	HG19	ACCAGAAACATGCTGCGACCCTGATGCTTGGTGTGACCTGAGTAAA
ASCRP003371	hsa_circRNA_103067	hsa_circRNA_103067	circRNA	HG19	GCTGCCCACGTTTGATGGTGACAGTGCCTACGTGGGGATGAGTGAC
ASCRP003372	hsa_circRNA_103068	hsa_circRNA_103068	circRNA	HG19	ACAGAAGCAGATCCAGGAGATGGTCCACTCGGAAGTGGCTGCCTAT
ASCRP003373	hsa_circRNA_103069	hsa_circRNA_103069	circRNA	HG19	TGAGGAAGCCCAGAAGCTTTGTGGGTCACTTCAAGTCTCGACGGGA
ASCRP003374	hsa_circRNA_103070	hsa_circRNA_103070	circRNA	HG19	TCTGGAAAAACCCCACAGGTATATGAAGACCTGAGGTATAAGCTCT
ASCRP003375	hsa_circRNA_103071	hsa_circRNA_103071	circRNA	HG19	AGTATTTAAGGGGACCCGAAGCTGCCAGTACTGTACCAAGTGGAGC
ASCRP003376	hsa_circRNA_103072	hsa_circRNA_103072	circRNA	HG19	TGAGACCCTCATTGACCAGTATTTAAGAGGAAGGCATTACTGGGTA
ASCRP003377	hsa_circRNA_103073	hsa_circRNA_103073	circRNA	HG19	ACCTGCGCAGAGCCCAGCAGTGATTGACTCCCCATTGAAGCTGGAG
ASCRP003378	hsa_circRNA_103074	hsa_circRNA_103074	circRNA	HG19	TACCAGACATGATCTTTCAGTCTTACCTGCAGTGGTGAAAAACGGA
ASCRP003379	hsa_circRNA_103075	hsa_circRNA_103075	circRNA	HG19	AACGTCACTATCAAGAAGTCTTACCTGCAGTGGTGAAAAACGGAGA
ASCRP003380	hsa_circRNA_103076	hsa_circRNA_103076	circRNA	HG19	CCTTTGCTTTGCCTTTGACTAATCTTTTTAAGGTTGAAGATGAACC
ASCRP003381	hsa_circRNA_103077	hsa_circRNA_103077	circRNA	HG19	TGACAAAATTGCCACTATTGAACTCTGCAGTACCCATGCAAATGAT
ASCRP003382	hsa_circRNA_103078	hsa_circRNA_103078	circRNA	HG19	GCAGCTGCAGGTAGAACTTTAGACTTCATAGCACTGAATTAACCTG
ASCRP003383	hsa_circRNA_103079	hsa_circRNA_103079	circRNA	HG19	TTCTGACCAAGGTAACTTCTTTCAAAATATTGGTTCCATCACCCTG
ASCRP003384	hsa_circRNA_103080	hsa_circRNA_103080	circRNA	HG19	TTTCTTATGACACTTTTGTGTTCTTCCTGTCCAAGATCCGGTCCCA
ASCRP003385	hsa_circRNA_103081	hsa_circRNA_103081	circRNA	HG19	ATCACCACAGTTGCAGGGGCTCTCATTGCTGACTTCTTGTCTGGCC
ASCRP003386	hsa_circRNA_103082	hsa_circRNA_103082	circRNA	HG19	ATCACCACAGGCAAGCGCCTCCAGGAGTGGTGCTCTGTGATCCTGT
ASCRP003387	hsa_circRNA_103083	hsa_circRNA_103083	circRNA	HG19	TTGTGTTTACTGAGAAGACCACAGAACCTCGCCAATAATGTCACCT
ASCRP003388	hsa_circRNA_103084	hsa_circRNA_103084	circRNA	HG19	ACTGGAGGCCACCCTGTGGTTCAGAAGAGCCGAATGCACATAAGGT
ASCRP003389	hsa_circRNA_103085	hsa_circRNA_103085	circRNA	HG19	ACATCATCCCCATTAGGTACTGTTGTGGGTGTTGTTCTTTACACTG
ASCRP003390	hsa_circRNA_103086	hsa_circRNA_103086	circRNA	HG19	GTTTTCCAACATCATCCCCATTAGGTGCTGCGAGTGGCTGAGATGC
ASCRP003391	hsa_circRNA_103087	hsa_circRNA_103087	circRNA	HG19	GTCGCATCAGGACCTTCTTCAGATTCGATCGTATGTGTACGCAGAA
ASCRP003392	hsa_circRNA_103088	hsa_circRNA_103088	circRNA	HG19	ACAGCACGAGGTGCTGCGAGTGGCTGAGATGCTGCGGTGGAGGGGA
ASCRP003393	hsa_circRNA_103089	hsa_circRNA_103089	circRNA	HG19	CTATACCTACTGGGTTCCCCTGGTGCTGCGAGTGGCTGAGATGCTG
ASCRP003394	hsa_circRNA_103090	hsa_circRNA_103090	circRNA	HG19	CAACTTAAAGGTGCTCCAGTGAACCACCCAGGGAATGACGAGGTGG
ASCRP003395	hsa_circRNA_103091	hsa_circRNA_103091	circRNA	HG19	TTTGCCAGCGATAATACGCCTCAGGGAAGGGGAAGACTGGCAGCGG
ASCRP003396	hsa_circRNA_103092	hsa_circRNA_103092	circRNA	HG19	TAATACGCCTCAGGTGGAGTACCACAAGAAGTATGGCAAGATTTTC
ASCRP003397	hsa_circRNA_103093	hsa_circRNA_103093	circRNA	HG19	GGTGGAAACGGTATCTGCCTCGTGTTGTATGAGAAGAGATTTGGGC
ASCRP003398	hsa_circRNA_103094	hsa_circRNA_103094	circRNA	HG19	AACTGCTACTAAAATAATCCTGAGGAGGAACTGGCATCAAAACAGA
ASCRP003399	hsa_circRNA_103095	hsa_circRNA_103095	circRNA	HG19	TTCAAAGTTTGATGAGCAGAGAACTGCTACTGCTACAGCTCCAGTT
ASCRP003400	hsa_circRNA_103096	hsa_circRNA_103096	circRNA	HG19	GCAGTTCAAGTGGAAGGAGGCAAAACCGGAAGACCTTATGGATTCA
ASCRP003401	hsa_circRNA_103097	hsa_circRNA_103097	circRNA	HG19	TCAATCCCTCAAGGTTGGTGTTCGAGGAAGAGACATTGTTGTTCTT
ASCRP003402	hsa_circRNA_103098	hsa_circRNA_103098	circRNA	HG19	TCCCAGCAAGGGCCGAGCCACGTGTCCATGCAGCAGACGGCGCCTA
ASCRP003403	hsa_circRNA_103099	hsa_circRNA_103099	circRNA	HG19	ATGGCAACATGGGATGAAGACTCCGGGAAGGCTGACAGCGACGTGG
ASCRP003404	hsa_circRNA_103100	hsa_circRNA_103100	circRNA	HG19	CAGCAAGGCGAGCCAGTTCCTGTGCTTGGCCGTGCAAGAAGGCAGC
ASCRP003405	hsa_circRNA_103101	hsa_circRNA_103101	circRNA	HG19	AAATAATGAAAACCTACTCCGCTAGCAATCGCATCATCGGTGCCAA
ASCRP003406	hsa_circRNA_103102	hsa_circRNA_103102	circRNA	HG19	TTGTATAAATGAGCTTACTCCACGGGAACAGCCTCTAGATAATCTG
ASCRP003407	hsa_circRNA_103103	hsa_circRNA_103103	circRNA	HG19	TGGTGCGCAAGAGTAACAGTTACCCCTCAATGAGCGACCCCTACCT
ASCRP003408	hsa_circRNA_103104	hsa_circRNA_103104	circRNA	HG19	TCGCTGTCCCAGTCTGTAGAAGAGGCGACACCAGGGCTTCCAAATG
ASCRP003409	hsa_circRNA_103105	hsa_circRNA_103105	circRNA	HG19	CGAGACTCAAAGTCTGTAGAAGAGGCGACACCAGGGCTTCCAAATG
ASCRP003410	hsa_circRNA_103106	hsa_circRNA_103106	circRNA	HG19	TGACGAGAGGGAATAGCCTAACATGGCAGACCAGAGACAGCGCTCA
ASCRP003411	hsa_circRNA_103107	hsa_circRNA_103107	circRNA	HG19	ACTGTGTCAGTATTAAGGAGGCTTGGAGTACCCATAATACAGTGAG
ASCRP003412	hsa_circRNA_103108	hsa_circRNA_103108	circRNA	HG19	GAGAGAGGAGAAATCCCAAGTTGACCGTCAAGTCCAACGCTCGCTG
ASCRP003413	hsa_circRNA_103109	hsa_circRNA_103109	circRNA	HG19	GAGACAGACGATGCACACTTGACTGAAGGAGGACAGGGAATCTGAA
ASCRP003414	hsa_circRNA_103110	hsa_circRNA_103110	circRNA	HG19	CTTGGAGACAGACGGAAGTGTTTGGATTGTGAGCTATTTCAGAACT
ASCRP003415	hsa_circRNA_103111	hsa_circRNA_103111	circRNA	HG19	AAACACAGCCAGAAGGAAGTGTTTGGATTGTGAGCTATTTCAGAAC
ASCRP003416	hsa_circRNA_103112	hsa_circRNA_103112	circRNA	HG19	GCAGATACAACACCAGCAGACGTTTTTGAATCAACTGAGAGAAATT
ASCRP003417	hsa_circRNA_103113	hsa_circRNA_103113	circRNA	HG19	TTTTGCAGTCGAGGAGTTTAATAAAGAAACTGGGCAGCCCCTTGTT
ASCRP003418	hsa_circRNA_103114	hsa_circRNA_103114	circRNA	HG19	GATGAAGTTGCCTCGTCACGTGTTCAATATGCTAAAGAAGTATGTC
ASCRP003419	hsa_circRNA_103115	hsa_circRNA_103115	circRNA	HG19	CTTCCAGAAGAGGTTGATGATAATTAGAAGCATGCTTTCCACTGAA
ASCRP003420	hsa_circRNA_103116	hsa_circRNA_103116	circRNA	HG19	ATTGAGAAGCTGGTTGATGATAATTAGAAGCATGCTTTCCACTGAA
ASCRP003421	hsa_circRNA_103117	hsa_circRNA_103117	circRNA	HG19	GAATCAGAAATTGAGAAGCTGGTGACAGTTAAAGGATTTGAACCTT
ASCRP003422	hsa_circRNA_103118	hsa_circRNA_103118	circRNA	HG19	TGAGAAGCTGGTAAAACTGCCATTCAATGCACAACGGATAATTTCA
ASCRP003423	hsa_circRNA_103119	hsa_circRNA_103119	circRNA	HG19	ATTTGACAAGCTCTTTTCGCTTATGGATATGAAACCTCCCATCTCT
ASCRP003424	hsa_circRNA_103120	hsa_circRNA_103120	circRNA	HG19	AAGCATCCCATTACAGATAGAAGAGCACCGACAGTAAATGGTTCAC
ASCRP003425	hsa_circRNA_103121	hsa_circRNA_103121	circRNA	HG19	AAACCTGAAGAAGCCTGCAGCTTCATTTTGAGCCATCTCAATCAGT
ASCRP003426	hsa_circRNA_103122	hsa_circRNA_103122	circRNA	HG19	AATGCTTAAGACTTCACATGTATCATTCTCCGAGCCTGATATTCCG
ASCRP003427	hsa_circRNA_103123	hsa_circRNA_103123	circRNA	HG19	CAGATGCAGGGGAAAAGCTTCACTCTGACCATCACTGTCTTCACAA
ASCRP003428	hsa_circRNA_103124	hsa_circRNA_103124	circRNA	HG19	TACTTTAAAACCACCAAACACAACCTCCAAGAGGGAAAACATTTCT
ASCRP003429	hsa_circRNA_103125	hsa_circRNA_103125	circRNA	HG19	TATGCTTTTCTCCAAAGCACAACCTCCAAGAGGGAAAACATTTCTC
ASCRP003430	hsa_circRNA_103126	hsa_circRNA_103126	circRNA	HG19	ACAATCACAGTACTTTACCTCGTGTGGGCCTTTATTCCTGAATCTT
ASCRP003431	hsa_circRNA_103127	hsa_circRNA_103127	circRNA	HG19	AGCAACCTCTAACTAACCAGTGTTATAGTTTTGCCGCTGGACTCTT
ASCRP003432	hsa_circRNA_103128	hsa_circRNA_103128	circRNA	HG19	AGACCAAAGATGGAAAACGGTGTTATAGTTTTGCCGCTGGACTCTT
ASCRP003433	hsa_circRNA_103129	hsa_circRNA_103129	circRNA	HG19	GATTTTACAGTTGATCCACCTGAAGAATTAGGAGCTAGTATTTCTG
ASCRP003434	hsa_circRNA_103130	hsa_circRNA_103130	circRNA	HG19	CCTGATAATGGTGACAGATTCCGCTCTATTATTGATGATGCTTGGT
ASCRP003435	hsa_circRNA_103131	hsa_circRNA_103131	circRNA	HG19	GGGACATGGAACCAATTCCTGATAATGGATCAAGAATTGGTTAAAA
ASCRP003436	hsa_circRNA_103133	hsa_circRNA_103133	circRNA	HG19	ATGGAGAAAAATGGATCTTAGGAATTTGCGGAGGATGACTCCAGCA
ASCRP003437	hsa_circRNA_103134	hsa_circRNA_103134	circRNA	HG19	ATGGTGATCGGTGGTATGTTTTTAGCCACAGGTAGTACTGATCATG
ASCRP003438	hsa_circRNA_103135	hsa_circRNA_103135	circRNA	HG19	CCCTGTGCAGCTACAGATTCTCGTTGACACTGGAAGCAGTAACTTT
ASCRP003439	hsa_circRNA_103136	hsa_circRNA_103136	circRNA	HG19	CCCTGTGCAGGTCTAGCACATACCGCTCCAAGGGCTTTGACGTCAC
ASCRP003440	hsa_circRNA_103137	hsa_circRNA_103137	circRNA	HG19	GGTGCCTCAGGTGGTGGTCTGTCACGTGGTGGGCCAGGCTATTCAG
ASCRP003441	hsa_circRNA_103138	hsa_circRNA_103138	circRNA	HG19	TAACCGATGACATGATGATGACAGCCTCTTCATCTATGACTGCAGT
ASCRP003442	hsa_circRNA_103139	hsa_circRNA_103139	circRNA	HG19	TCAACAACTGACACCATTCGCTTTTCACCCAAGATGATTTGATGTC
ASCRP003443	hsa_circRNA_103140	hsa_circRNA_103140	circRNA	HG19	CTGGTGTACGGTTTTGGGATTTGAGATTGACGCGGTGAACTCTGTC
ASCRP003444	hsa_circRNA_103141	hsa_circRNA_103141	circRNA	HG19	AGTTTGAGGCCGATGTGTGATCCAGTCTTGGGTGACAAGTGGGACG
ASCRP003445	hsa_circRNA_103142	hsa_circRNA_103142	circRNA	HG19	GCTCTTAGAAGATACCGAAGTGTATAAAGCTACAGTAAAAGATGAC
ASCRP003446	hsa_circRNA_103143	hsa_circRNA_103143	circRNA	HG19	GACAGCCCAGGATTTGTCCCATGCCACCATTGAAATGTATACAAGC
ASCRP003447	hsa_circRNA_103144	hsa_circRNA_103144	circRNA	HG19	CAGGAACACGATAGCCTTCTGGCAGGCATTCCTCAGAGAGTCAAGT
ASCRP003448	hsa_circRNA_103145	hsa_circRNA_103145	circRNA	HG19	TGCCAGCCAGAGTGGAGCCTTTCAGGCTGGCATGGAGAGCTTAAGG
ASCRP003449	hsa_circRNA_103147	hsa_circRNA_103147	circRNA	HG19	TTTGCTCAGTGAACCAGCAGATAGACACCCAAATCGTAAAGCAAGA
ASCRP003450	hsa_circRNA_103148	hsa_circRNA_103148	circRNA	HG19	CCGCAAGCAGGCACAGCGTCACCTTCGTCCCCTCCGGAGCTGCACG
ASCRP003451	hsa_circRNA_103149	hsa_circRNA_103149	circRNA	HG19	ACAGCTGGAGACCCTGAAGGAAGATTGGGAATCTGAAAAAGATTTA
ASCRP003452	hsa_circRNA_103150	hsa_circRNA_103150	circRNA	HG19	ACAGCGAAAGGGTGAATTTGGAAGTGAAAAGAAAACTGCTTTGCAT
ASCRP003453	hsa_circRNA_103152	hsa_circRNA_103152	circRNA	HG19	AGATCTGCAACATGATCGCCCAGAAGGGAAAGTGAAGGACAAAAAA
ASCRP003454	hsa_circRNA_103153	hsa_circRNA_103153	circRNA	HG19	ACATGATCGCCCAGAAGTGAAAAGCAGGAAGAAAATTCCTTGGCAT
ASCRP003455	hsa_circRNA_103154	hsa_circRNA_103154	circRNA	HG19	CTGAAGACATGGTTTGTACCAGTTGCTGGAGCCCCGAATGATTGTT
ASCRP003456	hsa_circRNA_103155	hsa_circRNA_103155	circRNA	HG19	AGGTGGCTGGGCCAGTGACATATCAGGCATTTCGGGAATGTACACT
ASCRP003457	hsa_circRNA_103156	hsa_circRNA_103156	circRNA	HG19	AACTGTCCAGAGCTGCGGTGCAACCCTGGGCAGTTTGCGTGTCGCA
ASCRP003458	hsa_circRNA_103157	hsa_circRNA_103157	circRNA	HG19	TTTCTTTTCAAAGGTGTGCTTTGCCTGCATGGATGGACAAGAGTTC
ASCRP003459	hsa_circRNA_103158	hsa_circRNA_103158	circRNA	HG19	CTATTACCAGGTTGGAGACCGCTGTTACGAGGAGGGAATGTACGAG
ASCRP003460	hsa_circRNA_103159	hsa_circRNA_103159	circRNA	HG19	CTGTGGAAAGGGACTTCTCCACGGCATTCTTTAACAGCATCCCCCT
ASCRP003461	hsa_circRNA_103160	hsa_circRNA_103160	circRNA	HG19	GACCAACTCATTCTCTTTCAACATGTTCGACCACCCTATTCCCAGG
ASCRP003462	hsa_circRNA_103161	hsa_circRNA_103161	circRNA	HG19	TCTCTTGGAGAAATAACATCTGCTTTGCTGCCGAGCTCAGAGGAGA
ASCRP003463	hsa_circRNA_103162	hsa_circRNA_103162	circRNA	HG19	CCCTGTCCAGGAATCGGTGAGTTTCAAGGATGTGGCTGTGGACTTC
ASCRP003464	hsa_circRNA_103163	hsa_circRNA_103163	circRNA	HG19	CGTGCACCAGAGGAATGTTTGCTGGGGGATTGAAGGAGATGGAACA
ASCRP003465	hsa_circRNA_103164	hsa_circRNA_103164	circRNA	HG19	CTGTCTGCAGACCTCCCGACCTCTTTTGTGAAGGAGATCCATGATT
ASCRP003466	hsa_circRNA_103165	hsa_circRNA_103165	circRNA	HG19	TGACACTCTGTACTACATGAAGGCCTCCTGCTTGCCCGATGGGACT
ASCRP003467	hsa_circRNA_103166	hsa_circRNA_103166	circRNA	HG19	TTAGGGATGAGGTCCAAAAGCTTCTTTGCATGTGTCCAGTGGATTT
ASCRP003468	hsa_circRNA_103167	hsa_circRNA_103167	circRNA	HG19	ACCGACCAAGGACAACCCTCCATATGATAAGGGAGCCTTCAGAATC
ASCRP003469	hsa_circRNA_103168	hsa_circRNA_103168	circRNA	HG19	AACAGTGAGGGTACATTACCTGTGCTGAATACACTCACTTTTATGG
ASCRP003470	hsa_circRNA_103169	hsa_circRNA_103169	circRNA	HG19	GTGGAAATACGTTACGTTTTTCTCTCGTCCCAGCTGTGTGGACAGT
ASCRP003471	hsa_circRNA_103170	hsa_circRNA_103170	circRNA	HG19	GCTCCAGAAATTATGTTGAATTCCAAGCTCTGCTTATGATAATGTC
ASCRP003472	hsa_circRNA_103171	hsa_circRNA_103171	circRNA	HG19	ACCTGTGATCTCAAGCTCTGCTTATGATAATGTCAACAAAGTTCGA
ASCRP003473	hsa_circRNA_103174	hsa_circRNA_103174	circRNA	HG19	ACGGTGAAGAAGGGAGAGATGGCTCGTTCGGAACACCACCTGGATA
ASCRP003474	hsa_circRNA_103175	hsa_circRNA_103175	circRNA	HG19	TCCATGACGGTGAAGAAGGGAGAGCTCTGCTCTACAAGCCTGTGGA
ASCRP003475	hsa_circRNA_103176	hsa_circRNA_103176	circRNA	HG19	AATTTTGCCGATTTCATGACTAACCAGTGACCTGCTGAAGCTCACA
ASCRP003476	hsa_circRNA_103177	hsa_circRNA_103177	circRNA	HG19	CAAGGGGCAGTGCAGGCCAAGGCCCCCTGCCCATGGAGGTGTGCTG
ASCRP003477	hsa_circRNA_103178	hsa_circRNA_103178	circRNA	HG19	TGCTGCGGGAGGAGAGTTGTGGACTGGGGCAACCTTTGCCAGTGAT
ASCRP003478	hsa_circRNA_103179	hsa_circRNA_103179	circRNA	HG19	TTTCTTCAACACCGAAGCCAGGACAGCACAGCCGTAGCACTCTCAG
ASCRP003479	hsa_circRNA_103180	hsa_circRNA_103180	circRNA	HG19	ATCCAAGATTAGCACAGATTTGCTTGTAAATGCATCACGAAGAGGC
ASCRP003480	hsa_circRNA_103181	hsa_circRNA_103181	circRNA	HG19	AAACAGAAGGCTATCAGATTTGCTTGTAAATGCATCACGAAGAGGC
ASCRP003481	hsa_circRNA_103182	hsa_circRNA_103182	circRNA	HG19	CCCTATGCAGGCAAGAGGAGGAGCGAGGCCGGGTATACAATTACAT
ASCRP003482	hsa_circRNA_103184	hsa_circRNA_103184	circRNA	HG19	TTCTGAGAGGTGACAAGTTCACTAGATTTTGTCAGTGGAAAAACGT
ASCRP003483	hsa_circRNA_103185	hsa_circRNA_103185	circRNA	HG19	CTTCTGAGAGGGTATGCAATGAAATGCTTAGATAAGAAGAGGATCA
ASCRP003484	hsa_circRNA_103186	hsa_circRNA_103186	circRNA	HG19	TTCTGAGAGGGACTGTCCTTTCATTGTATGTATGACCTATGCCTTC
ASCRP003485	hsa_circRNA_103187	hsa_circRNA_103187	circRNA	HG19	TTTATGAAATGACTGTCAGTACCACAGCAGCCTGGCTTCACTGAAT
ASCRP003486	hsa_circRNA_103188	hsa_circRNA_103188	circRNA	HG19	TCATTGGCAAGCCCGGTGGTGTCTCCCTGTCCAAATGTGAGCCTGG
ASCRP003487	hsa_circRNA_103189	hsa_circRNA_103189	circRNA	HG19	CTTTGGGACCCAACTGGAAGCCGTGTGGTTTTGCCATGTTCTGTTC
ASCRP003488	hsa_circRNA_103190	hsa_circRNA_103190	circRNA	HG19	ATATTGCAGATAGAAGTCAAGTTGAACCAGCACCGTGTGGTTTTGC
ASCRP003489	hsa_circRNA_103191	hsa_circRNA_103191	circRNA	HG19	CAAAATTTATCACCTAAAGAGCCGTGTGGTTTTGCCATGTTCTGTT
ASCRP003490	hsa_circRNA_103192	hsa_circRNA_103192	circRNA	HG19	CTCTTTGATATGCCTGGAAACCTTGGCTGCTACAAGGATCATGGAA
ASCRP003491	hsa_circRNA_103193	hsa_circRNA_103193	circRNA	HG19	GGGCAGCAGACTATTCCTCTACACAGCCGACTAGTTATGATCAGAG
ASCRP003492	hsa_circRNA_103194	hsa_circRNA_103194	circRNA	HG19	ACCCCAACAAGCCTGAGATCCTGAAGCATGAGATGAAGGTGTTCTT
ASCRP003493	hsa_circRNA_103195	hsa_circRNA_103195	circRNA	HG19	TCTTGTTAATACTTCACCATAAGGGAAAGAAGAGAGCCTTGTTGGA
ASCRP003494	hsa_circRNA_103196	hsa_circRNA_103196	circRNA	HG19	TCAAGTTCAAGGAGTCTCTTGTTAATGATGAAGAGACTCGGCACAG
ASCRP003495	hsa_circRNA_103197	hsa_circRNA_103197	circRNA	HG19	AGCAACATGGAGACCTGTGCAGACCAGGATGAAGAGACTCGGCACA
ASCRP003496	hsa_circRNA_103198	hsa_circRNA_103198	circRNA	HG19	TGCAGACCAGGTTCCATTACAGCTTATAGAAAGTGTTGAATGCCGA
ASCRP003497	hsa_circRNA_103199	hsa_circRNA_103199	circRNA	HG19	AAGGAATCGCCTCCGGAATGGCGCAGTAACAGTATCTCCAAGTCCC
ASCRP003498	hsa_circRNA_103200	hsa_circRNA_103200	circRNA	HG19	ATGGATTCAGAAACAGCGAAACCTTGAAAGCCATTTGATGTCCCCT
ASCRP003499	hsa_circRNA_103201	hsa_circRNA_103201	circRNA	HG19	TCAGAACAGAGGAGACATTAGAGAAGCAAGTATTTTCTCTCTGGAG
ASCRP003500	hsa_circRNA_103202	hsa_circRNA_103202	circRNA	HG19	CCACAAGCAGAAGGAAATGTACAGATTACAGCTGAAACTCTGCTAA
ASCRP003501	hsa_circRNA_103203	hsa_circRNA_103203	circRNA	HG19	CCACAAGCAGGGTGAATCATTTGATGTAAAAGACTTGACTCCATAA
ASCRP003502	hsa_circRNA_103204	hsa_circRNA_103204	circRNA	HG19	AATGTCGTAGACCCTAAGATGATGAGCTAGTTGTGAACCCCAAAGT
ASCRP003503	hsa_circRNA_103205	hsa_circRNA_103205	circRNA	HG19	GGTGTTTGGAATGACGACAGTATGTTCTAATACCCGATTTACAATT
ASCRP003504	hsa_circRNA_103206	hsa_circRNA_103206	circRNA	HG19	CCTTTGGGAAACCTGATTGTTGTAAATGTTCTAATACCCGATTTAC
ASCRP003505	hsa_circRNA_103207	hsa_circRNA_103207	circRNA	HG19	ATTTACCTGTTTTCTGGGAGCTTCGAAGAGAGTATTATGAGGGAGG
ASCRP003506	hsa_circRNA_103208	hsa_circRNA_103208	circRNA	HG19	AGCTTCGAAGAACCTACATTAAGAAACGCATTCAGATGCATCAGCC
ASCRP003507	hsa_circRNA_103209	hsa_circRNA_103209	circRNA	HG19	AGATCTTTGATCTGCCCAAAAGGTGTCCCATCTCTTGGGTATCAAT
ASCRP003508	hsa_circRNA_103210	hsa_circRNA_103210	circRNA	HG19	ATGATGCAAGGTCCTGGCTATAAGTCACCATGGCACAGCAAGCTGC
ASCRP003509	hsa_circRNA_103211	hsa_circRNA_103211	circRNA	HG19	AGACCTCGCCATTGAGTATGAGGTGGTGTGGACCCTGCAAGATCCT
ASCRP003510	hsa_circRNA_103212	hsa_circRNA_103212	circRNA	HG19	TCTTCTTTGACAAGAGAGACAACTCTGACTTTGTGAGTGTTGTGGG
ASCRP003511	hsa_circRNA_103213	hsa_circRNA_103213	circRNA	HG19	GGACCCCTCCAGTGGCTCCCGTTTCATGGACACATCTGCTCTCATC
ASCRP003512	hsa_circRNA_103214	hsa_circRNA_103214	circRNA	HG19	ATGATGAGGCCTTAGGACCAGAAGCGGATGGAGAAGATCTCGAAGA
ASCRP003513	hsa_circRNA_103215	hsa_circRNA_103215	circRNA	HG19	CCCACCTGAGGGAGTACCTGACAGGCTTCCACAAGCGGAAGGTCGA
ASCRP003514	hsa_circRNA_103216	hsa_circRNA_103216	circRNA	HG19	GGAGGCCCAGAGCATCCACAAGAATCTAGAAGCAAAAATAGCCCGC
ASCRP003515	hsa_circRNA_103217	hsa_circRNA_103217	circRNA	HG19	AGGACCACGTACAAGTATGAGATGGTGACCCTGAGAGTGTGGCTGG
ASCRP003516	hsa_circRNA_103218	hsa_circRNA_103218	circRNA	HG19	CTACATTGATAAGGTGACCCTGAGAGTGTGGCTGGGGAGTATGGGC
ASCRP003517	hsa_circRNA_103219	hsa_circRNA_103219	circRNA	HG19	TGCTATGAGGGCTAGCTTGTCACTTTCTGCAAAGGTTTCCCTCAGG
ASCRP003518	hsa_circRNA_103220	hsa_circRNA_103220	circRNA	HG19	GGCTATCCCTATCAGCCGCATCGAGTATATCCACTCCAAGAACTTC
ASCRP003519	hsa_circRNA_103221	hsa_circRNA_103221	circRNA	HG19	CGACCAGATGGTGCCAACATCGCCTCTGGTGAGGAAGTCGCCATCA
ASCRP003520	hsa_circRNA_103222	hsa_circRNA_103222	circRNA	HG19	CGACCAGATGCAAGAGTGAGCCATGGAGCTACGTGTGGGGAACAAG
ASCRP003521	hsa_circRNA_103223	hsa_circRNA_103223	circRNA	HG19	CTGCATGGAAAGTGAAAAAGACCACAAATTTGGAGCAAGAGGTGGT
ASCRP003522	hsa_circRNA_103224	hsa_circRNA_103224	circRNA	HG19	TGGCCCAATCAATATGTAATGGATGTGTTGATGGATCAGCACTTTA
ASCRP003523	hsa_circRNA_103225	hsa_circRNA_103225	circRNA	HG19	ACTTGGAAAGGGGAGATGGCCCAATCATTTGGAGCAAGAGGTGGTG
ASCRP003524	hsa_circRNA_103226	hsa_circRNA_103226	circRNA	HG19	ACCCTCTGTGAAGTGATTATTTTTCTGTTGCCCACTTTTCAATATG
ASCRP003525	hsa_circRNA_103227	hsa_circRNA_103227	circRNA	HG19	GACTATGAAGAAACCCGATGAAGGCAATGTATCCAGGCACATTCTA
ASCRP003526	hsa_circRNA_103228	hsa_circRNA_103228	circRNA	HG19	CACTGCACATAATTCCAACCAGGAGTGCCATGGAAAGGTATCCAAA
ASCRP003527	hsa_circRNA_103229	hsa_circRNA_103229	circRNA	HG19	CACATTTCCAACATTGGGTTTGCCTATCACAGATGAACAAATCCAG
ASCRP003528	hsa_circRNA_103230	hsa_circRNA_103230	circRNA	HG19	CACATTTCCAGACTTGATTATTCTTAGAAATGCACTTGACCTGCTT
ASCRP003529	hsa_circRNA_103231	hsa_circRNA_103231	circRNA	HG19	TGAAGGAAGCCATCATTGCTTTGAAAAGTCCAGCCGCATTTCATGA
ASCRP003530	hsa_circRNA_103232	hsa_circRNA_103232	circRNA	HG19	CGGAAGAATGTGATCGGAGGGTATGGTTGGCATGGAATTGAATTTC
ASCRP003531	hsa_circRNA_103233	hsa_circRNA_103233	circRNA	HG19	CAAAAATGAAAGGGGAGGTAACTCCAGGACTATCTCAGGTGGAATA
ASCRP003532	hsa_circRNA_103234	hsa_circRNA_103234	circRNA	HG19	TACTGTCGCATGGGGAGTCTGTAACTGGAATGCAGTAGCCCTCTGG
ASCRP003533	hsa_circRNA_103235	hsa_circRNA_103235	circRNA	HG19	TCCATTGGACAACAGAGAGTGGGAATTCCAAAATGGAATGCAGTAG
ASCRP003534	hsa_circRNA_103236	hsa_circRNA_103236	circRNA	HG19	CCACAATCTGATGGGAATGATGAACAACCCCAATCCTTATGGTTCA
ASCRP003535	hsa_circRNA_103237	hsa_circRNA_103237	circRNA	HG19	TCACGGAAGATTCTGGACCCTAACACTGGGTCTGCAGATCTCCAGG
ASCRP003536	hsa_circRNA_103238	hsa_circRNA_103238	circRNA	HG19	ACCAGCCCTGTCTGCAGATCTCCAGGGGAGCCCACCAGCCTAGTCA
ASCRP003537	hsa_circRNA_103239	hsa_circRNA_103239	circRNA	HG19	AGAGAAGAAGTCGGAGTTGAAGTCTGCAGATCTCCAGGGGAGCCCA
ASCRP003538	hsa_circRNA_103240	hsa_circRNA_103240	circRNA	HG19	TACTTCACCATGGTCGACACTACCCCTAAAGCAAGAAGAATATGAG
ASCRP003539	hsa_circRNA_103241	hsa_circRNA_103241	circRNA	HG19	CACACCAAAGGTCGTGTACAACGTGGGACTCTGCATTTGTCTGTTT
ASCRP003540	hsa_circRNA_103242	hsa_circRNA_103242	circRNA	HG19	TGATGTCATGCTCAAGGGGCTCTTTAAGCTCAAGAGGTTTGGATAT
ASCRP003541	hsa_circRNA_103243	hsa_circRNA_103243	circRNA	HG19	AAGCTGAAGGATGCTCAAGAGGTTTGGATATGGACCTTCTTCAATT
ASCRP003542	hsa_circRNA_103244	hsa_circRNA_103244	circRNA	HG19	TTTAAAATCGACCGCACAGAGCTCAAGAGGTTTGGATATGGACCTT
ASCRP003543	hsa_circRNA_103245	hsa_circRNA_103245	circRNA	HG19	AAGGCACAGAAGCCCTGGGCCAAGAAGCTGAAAGAGGGCCCCAGTA
ASCRP003544	hsa_circRNA_103246	hsa_circRNA_103246	circRNA	HG19	GAATGCAAAGGTTCTCTTGCTGCAAATGGCCCTACCACCTTGGTTG
ASCRP003545	hsa_circRNA_103247	hsa_circRNA_103247	circRNA	HG19	AGCAAAGCCCAGGTCCTTGAATGGGCAAGAGGGCACATGAAGTACG
ASCRP003546	hsa_circRNA_103248	hsa_circRNA_103248	circRNA	HG19	CCGCAGCCACATATCAATGAGTGTTTGAGTATCAGTGCCCCGTGCC
ASCRP003547	hsa_circRNA_103249	hsa_circRNA_103249	circRNA	HG19	TGTGGATGGAGTCACCTGTGAAGATGTCAACGAGTGCCAGCGCTAC
ASCRP003548	hsa_circRNA_103250	hsa_circRNA_103250	circRNA	HG19	AGCCTCCTGATGATGAGAGAAACAGCACCCAGGACTATCTTCCAAA
ASCRP003549	hsa_circRNA_103251	hsa_circRNA_103251	circRNA	HG19	AAGATAACCAAGACAAGAGAAACAGCACCCAGGACTATCTTCCAAA
ASCRP003550	hsa_circRNA_103252	hsa_circRNA_103252	circRNA	HG19	GGAGCCTCCTGATGATGAGCTTTTCGCTGTGGCCTGCAGTTTTTAG
ASCRP003551	hsa_circRNA_103253	hsa_circRNA_103253	circRNA	HG19	TAAAGATAACCAAGACAAGCTTTTCGCTGTGGCCTGCAGTTTTTAG
ASCRP003552	hsa_circRNA_103254	hsa_circRNA_103254	circRNA	HG19	CCAAGACAAGAGTTACACTGTTAGACCTTATGATAGCCAAGATAAC
ASCRP003553	hsa_circRNA_103255	hsa_circRNA_103255	circRNA	HG19	ATGCCTGAAGCTCAAGGGACTGTGTCCACCCTCAGAATGTGGCCCC
ASCRP003554	hsa_circRNA_103256	hsa_circRNA_103256	circRNA	HG19	TTCTTCAGACCACCTGAAGAAAAAGAATGAGAAGCTGAGCCGCAAT
ASCRP003555	hsa_circRNA_103257	hsa_circRNA_103257	circRNA	HG19	ATCGTCACCGCCAACATGAAATGAGAAGCTGAGCCGCAATGAGACG
ASCRP003556	hsa_circRNA_103258	hsa_circRNA_103258	circRNA	HG19	CTACAACAAGGTTTGCCACTCAGGAAAGGAACGGCTTGCTTCTCTA
ASCRP003557	hsa_circRNA_103259	hsa_circRNA_103259	circRNA	HG19	ACGGACCTTGCATCCAGCACGTGTATGGTGCCCAGCACCCCCCCTT
ASCRP003558	hsa_circRNA_103260	hsa_circRNA_103260	circRNA	HG19	TGTGGTCTTCATTTGTGAATACATAGCATCCAGCACGTGTATGGTG
ASCRP003559	hsa_circRNA_103261	hsa_circRNA_103261	circRNA	HG19	TTGATCCTGCAGCCCAAGGTGACGGAGAGGAATTACGGAGGTTGAG
ASCRP003560	hsa_circRNA_103262	hsa_circRNA_103262	circRNA	HG19	TCTTCATTTGTGAATACATAGGGTTACCTTCCCGCCAATGTAGACC
ASCRP003561	hsa_circRNA_103263	hsa_circRNA_103263	circRNA	HG19	AATGTTAGAAGAACTCGTGAGCCGGATTGATGAGGCAGAGGAGGTG
ASCRP003562	hsa_circRNA_103264	hsa_circRNA_103264	circRNA	HG19	CACCTACCAGAGGCAGAGGAGGTGGACACGGTGGACGTCTCCGGCG
ASCRP003563	hsa_circRNA_103265	hsa_circRNA_103265	circRNA	HG19	CACCTACCAGGACAACTACACCTTTGCCCAACCTGGGATTCAAATG
ASCRP003564	hsa_circRNA_103266	hsa_circRNA_103266	circRNA	HG19	TGAAGTGCATTCCAGAGGGAAAGACAGCGGCTCAGGCAGCTGAGGC
ASCRP003565	hsa_circRNA_103267	hsa_circRNA_103267	circRNA	HG19	GAAGGTCCGCTTCAAGTAAAGAGATTATAAATCTTCCACTGAATGA
ASCRP003566	hsa_circRNA_103268	hsa_circRNA_103268	circRNA	HG19	GAAGATGCAGCTCGATGTGATTGTTGCTGATCTGGATGGAGGGACG
ASCRP003567	hsa_circRNA_103269	hsa_circRNA_103269	circRNA	HG19	CCCTGTGGAGCTTTCACCTTCCACCAGTTTTCTCAGTGGCTGAAGA
ASCRP003568	hsa_circRNA_103270	hsa_circRNA_103270	circRNA	HG19	CCACGCCTGCATCATGACTCATGGAGAGATTTCTCATGGATGGCTT
ASCRP003569	hsa_circRNA_103271	hsa_circRNA_103271	circRNA	HG19	CTGCATCATGACAGTGACAATACCCTCCCCTCCCTTGGGCTGGACC
ASCRP003570	hsa_circRNA_103272	hsa_circRNA_103272	circRNA	HG19	TGTTCATCATTCTGTTGAAGAAACGCTTAACCCAGTTGCAGCTGCT
ASCRP003571	hsa_circRNA_103273	hsa_circRNA_103273	circRNA	HG19	ATATTCAACAGGCAATGGTCCCCATCCCTGCTGGAGTATTTACAAT
ASCRP003572	hsa_circRNA_103274	hsa_circRNA_103274	circRNA	HG19	CCACCTAAGAAATTCAGAGGATTTTCAAGAAAGACATGTCTGACAA
ASCRP003573	hsa_circRNA_103275	hsa_circRNA_103275	circRNA	HG19	AAACCACAGTTACAAGGAATTCCAATCTGGGACATAGGAGGACAAC
ASCRP003574	hsa_circRNA_103276	hsa_circRNA_103276	circRNA	HG19	ACAGTTTGAGAATTCTCCCTCTGAAGCACAGAATTTAGATGAGAAT
ASCRP003575	hsa_circRNA_103277	hsa_circRNA_103277	circRNA	HG19	ACAGTTTGAGCGCTGGATAAAACAAGCCTTAGAAGAAGGGATGACT
ASCRP003576	hsa_circRNA_103278	hsa_circRNA_103278	circRNA	HG19	AACAAGAAGGTGAAGTTTGGCATGAAGGGGTGCAGATGATGCCTGG
ASCRP003577	hsa_circRNA_103279	hsa_circRNA_103279	circRNA	HG19	GCCCTGGCTGGTGGAGGGAGCAAAGTCCTGCACACTGGAGTGGTGT
ASCRP003578	hsa_circRNA_103280	hsa_circRNA_103280	circRNA	HG19	CCACTGACAGTGCTGTCACTGATGGGATCCCAGCTGCTTCTGAGGG
ASCRP003579	hsa_circRNA_103281	hsa_circRNA_103281	circRNA	HG19	ATGCATCCTGATCCTACTATGTTGACAGACATGATGAAAGGGAATG
ASCRP003580	hsa_circRNA_103282	hsa_circRNA_103282	circRNA	HG19	ACATTAGATGCATCCTGTCAAGTCCTAATTCGAAGCAGAGTCCTCA
ASCRP003581	hsa_circRNA_103283	hsa_circRNA_103283	circRNA	HG19	CTTTGTAAAGGTGTTTGACCTGGTGATGCTTTTCATCATCTATAGC
ASCRP003582	hsa_circRNA_103284	hsa_circRNA_103284	circRNA	HG19	CACTGACCAGCCAGAGCGTCCATTACTTGCAGAATTTCCATCAAAG
ASCRP003583	hsa_circRNA_103285	hsa_circRNA_103285	circRNA	HG19	TACTCCTCAACAAGTTCCTCCTCTTGACATTTGCAGAGTGCTCCCA
ASCRP003584	hsa_circRNA_103286	hsa_circRNA_103286	circRNA	HG19	AAGGACGAAGGATCTAAAGAAGTACCACTTCTACTATTGGTTTTGC
ASCRP003585	hsa_circRNA_103287	hsa_circRNA_103287	circRNA	HG19	GGCTTGTGCCTCACCAGAATGCCAGAGGATTCAACATGAGCATACC
ASCRP003586	hsa_circRNA_103288	hsa_circRNA_103288	circRNA	HG19	TTGTTCTTCCAAAAATGCCAGAGGATTCAACATGAGCATACCTATG
ASCRP003587	hsa_circRNA_103289	hsa_circRNA_103289	circRNA	HG19	AAACCCAAGCTGCTGAGAATGCCAGAGGATTCAACATGAGCATACC
ASCRP003588	hsa_circRNA_103290	hsa_circRNA_103290	circRNA	HG19	ACCCCCATCTGCTCCAACCAGGAATGGAGACGCCATTGGATGTTTT
ASCRP003589	hsa_circRNA_103291	hsa_circRNA_103291	circRNA	HG19	CCCAAATGAGGAAATATGAAGACAAACATGCCTATCATCACATCAA
ASCRP003590	hsa_circRNA_103292	hsa_circRNA_103292	circRNA	HG19	ACAGATTTACGCCTTTTTCTTGGTCTATGCTCTGGGATGTTTAAGT
ASCRP003591	hsa_circRNA_103293	hsa_circRNA_103293	circRNA	HG19	GATGATTGAGATTGTTTCCAAATTCCACTATTGGTGATAGTGGAGT
ASCRP003592	hsa_circRNA_103294	hsa_circRNA_103294	circRNA	HG19	AACTCTATGGAGATGGAGAGACAGATTTCCACAAGCAAGATGGGAA
ASCRP003593	hsa_circRNA_103295	hsa_circRNA_103295	circRNA	HG19	CGACATCCGGGTCGGCCACACACCCGGAGCACCGTCATCACAGCGG
ASCRP003594	hsa_circRNA_103296	hsa_circRNA_103296	circRNA	HG19	TCTTCAACAACGTCGAGGGCGAGGCCCCCAGCAGTGAGACTGGCAC
ASCRP003595	hsa_circRNA_103297	hsa_circRNA_103297	circRNA	HG19	TTTGCCAAGCGGGGTGGCTTCCACCACTGCTCCAGCGACCGTGGCG
ASCRP003596	hsa_circRNA_103298	hsa_circRNA_103298	circRNA	HG19	CATCGAGTTCTGGGAAAAGCAAGGAGATGGCCACCAAGGAGAAGCT
ASCRP003597	hsa_circRNA_103299	hsa_circRNA_103299	circRNA	HG19	ATCCAGGAAGATTGTCACGGATTCTGCCTCTGTGGAGCGTTTACTG
ASCRP003598	hsa_circRNA_103300	hsa_circRNA_103300	circRNA	HG19	ATCCAGGAAGCTAACAATGCCCAGTCCAATGCCAGAGTACCTCAAC
ASCRP003599	hsa_circRNA_103301	hsa_circRNA_103301	circRNA	HG19	CAAAAGGAAGGTCACGAGACATGTGTAGAACTGCTTTTAGAACAGG
ASCRP003600	hsa_circRNA_103302	hsa_circRNA_103302	circRNA	HG19	GCATATATGGGAAGCAGTTCAGGTACTTTTGAAGCATTCTGCAGAT
ASCRP003601	hsa_circRNA_103303	hsa_circRNA_103303	circRNA	HG19	GCATATATGGGAGCTAGAGTTAATGCCAAAGACAGCAAATGGTTGA
ASCRP003602	hsa_circRNA_103304	hsa_circRNA_103304	circRNA	HG19	CTTCCAGGAGGCTGAGAAGCCAGACTGCATGGAACGCTTGCAGCTG
ASCRP003603	hsa_circRNA_103305	hsa_circRNA_103305	circRNA	HG19	CGTAACAACTTATGACATGGATGGTACAAAACAGAAGAGGGAACGG
ASCRP003604	hsa_circRNA_103306	hsa_circRNA_103306	circRNA	HG19	AGCAACCAAAAGCCAGGTGATCTTTAGACAGTGACTGAGTATGGAT
ASCRP003605	hsa_circRNA_103307	hsa_circRNA_103307	circRNA	HG19	TGCCCCCTTTCACAGGTGATCTTTAGACAGTGACTGAGTATGGATC
ASCRP003606	hsa_circRNA_103308	hsa_circRNA_103308	circRNA	HG19	TGGACATCCTGAATTCCAGTGCTGACCATCGAGTCCGACTGGACCT
ASCRP003607	hsa_circRNA_103309	hsa_circRNA_103309	circRNA	HG19	GCAACCAACACCCCCAGTGAGCCTTTGCTGTGCAAATTCGCTGATG
ASCRP003608	hsa_circRNA_103310	hsa_circRNA_103310	circRNA	HG19	ATGCAACCAACAATTTTATTCTTCACCGTACAGTATTGCAACCAAC
ASCRP003609	hsa_circRNA_103311	hsa_circRNA_103311	circRNA	HG19	TTACCAACAGTCTAATATATGACTGCTGCTGCTCCTATGCAAGGGA
ASCRP003610	hsa_circRNA_103312	hsa_circRNA_103312	circRNA	HG19	CTATTTATGGGTTTAACTATAGATCAACACATCATCTTGCATCTCA
ASCRP003611	hsa_circRNA_103313	hsa_circRNA_103313	circRNA	HG19	CTGATGCAGAGATACAGCAAAAGAGTCTACATAGGTTTAACTATAG
ASCRP003612	hsa_circRNA_103314	hsa_circRNA_103314	circRNA	HG19	ATCAGTTCATAGAGCCTTTTGATCAGGGAGCAGAGAAACATGAAGG
ASCRP003613	hsa_circRNA_103315	hsa_circRNA_103315	circRNA	HG19	AACAGTGCAGAATGCCACCCAGAGGATGTTTGAAATTGACTATAGC
ASCRP003614	hsa_circRNA_103316	hsa_circRNA_103316	circRNA	HG19	AAAGAGTCTATTCTTCTCCGCTCCTCCGACCCAGGTATGTGCCCTG
ASCRP003615	hsa_circRNA_103317	hsa_circRNA_103317	circRNA	HG19	GACTGTTCTCTAATTTTTCAGTGATGTCTTGGCATTGCCCATTTTC
ASCRP003616	hsa_circRNA_103318	hsa_circRNA_103318	circRNA	HG19	TTTCATTCAGTGATGTCTTGGCATTGCCCATTTTCAAGCAGGAAGA
ASCRP003617	hsa_circRNA_103319	hsa_circRNA_103319	circRNA	HG19	TTACTTATTTGAACCAAGTGATGTCTTGGCATTGCCCATTTTCAAG
ASCRP003618	hsa_circRNA_103320	hsa_circRNA_103320	circRNA	HG19	TCAATCACAGCATAAAAGCTTCGATGATGAAGAATCAGTGGATGGA
ASCRP003619	hsa_circRNA_103321	hsa_circRNA_103321	circRNA	HG19	TGCGTCACTAGATAAAAGCTTCGATGATGAAGAATCAGTGGATGGA
ASCRP003620	hsa_circRNA_103322	hsa_circRNA_103322	circRNA	HG19	CCCCTGCTAGGTATCATTAATGGGATTGGAAATTTTAAGTGCCTTT
ASCRP003621	hsa_circRNA_103323	hsa_circRNA_103323	circRNA	HG19	ACATTACCAGATATTATGATCAGATTTGTTCTATTGAACCCAAATT
ASCRP003622	hsa_circRNA_103324	hsa_circRNA_103324	circRNA	HG19	TTTGGCAAATGGCATGCAGCAGAACTGATTAAAACAGTGGCATCTC
[truncated: 201,775 more chars]
