# Supplementary material for: Construction and analysis of a survival-associated competing endogenous RNA network in breast cancer
Source: Front Surg. 2023 Jan 6;9:1021195. doi: 10.3389/fsurg.2022.1021195 (PMC9852745; doi:10.3389/fsurg.2022.1021195)
Supplement: Supplementary file 13 [file Datasheet13.zip › GSE101124/GSE101124_series_matrix.txt]

!Series_title	"circRNA expression in breast cancer"
!Series_geo_accession	"GSE101124"
!Series_status	"Public on Jul 07 2018"
!Series_submission_date	"Jul 11 2017"
!Series_last_update_date	"Dec 15 2020"
!Series_pubmed_id	"30787278"
!Series_pubmed_id	"33194025"
!Series_summary	"This SuperSeries is composed of the SubSeries listed below."
!Series_overall_design	"Refer to individual Series"
!Series_type	"Non-coding RNA profiling by array"
!Series_sample_id	"GSM2699583 GSM2699584 GSM2699585 GSM2699586 GSM2699587 GSM2699588 GSM2699589 GSM2699590 GSM2699591 GSM2699592 GSM2699593 GSM2699594 GSM2699595 GSM2699596 GSM2699597 "
!Series_contact_name	"Jianzhen,,Xu"
!Series_contact_email	"jzxu01@stu.edu.cn"
!Series_contact_phone	"+86-0754-88900491"
!Series_contact_institute	"Shantou University Medical College"
!Series_contact_address	"No.22 Rd Xinling"
!Series_contact_city	"Shantou"
!Series_contact_zip/postal_code	"515041"
!Series_contact_country	"China"
!Series_supplementary_file	"ftp://ftp.ncbi.nlm.nih.gov/geo/series/GSE101nnn/GSE101124/suppl/GSE101124_RAW.tar"
!Series_platform_id	"GPL19978"
!Series_platform_taxid	"9606"
!Series_sample_taxid	"9606"
!Series_relation	"SuperSeries of: GSE101122"
!Series_relation	"SuperSeries of: GSE101123"
!Series_relation	"BioProject: https://www.ncbi.nlm.nih.gov/bioproject/PRJNA393772"

!Sample_title	"breast cancer cell S14"	"breast cancer cell S15"	"breast cancer cell S16"	"breast cancer cell S17"	"breast cancer tissue A1"	"breast cancer tissue A2"	"breast cancer tissue A3"	"breast cancer tissue A4"	"breast cancer tissue B6"	"breast cancer tissue B7"	"breast cancer tissue B8"	"breast cancer tissue B10"	"mammary gland tissue C11"	"mammary gland tissue C12"	"mammary gland tissue C13"
!Sample_geo_accession	"GSM2699583"	"GSM2699584"	"GSM2699585"	"GSM2699586"	"GSM2699587"	"GSM2699588"	"GSM2699589"	"GSM2699590"	"GSM2699591"	"GSM2699592"	"GSM2699593"	"GSM2699594"	"GSM2699595"	"GSM2699596"	"GSM2699597"
!Sample_status	"Public on Jul 07 2018"	"Public on Jul 07 2018"	"Public on Jul 07 2018"	"Public on Jul 07 2018"	"Public on Jul 07 2018"	"Public on Jul 07 2018"	"Public on Jul 07 2018"	"Public on Jul 07 2018"	"Public on Jul 07 2018"	"Public on Jul 07 2018"	"Public on Jul 07 2018"	"Public on Jul 07 2018"	"Public on Jul 07 2018"	"Public on Jul 07 2018"	"Public on Jul 07 2018"
!Sample_submission_date	"Jul 11 2017"	"Jul 11 2017"	"Jul 11 2017"	"Jul 11 2017"	"Jul 11 2017"	"Jul 11 2017"	"Jul 11 2017"	"Jul 11 2017"	"Jul 11 2017"	"Jul 11 2017"	"Jul 11 2017"	"Jul 11 2017"	"Jul 11 2017"	"Jul 11 2017"	"Jul 11 2017"
!Sample_last_update_date	"Jul 07 2018"	"Jul 07 2018"	"Jul 07 2018"	"Jul 07 2018"	"Jul 07 2018"	"Jul 07 2018"	"Jul 07 2018"	"Jul 07 2018"	"Jul 07 2018"	"Jul 07 2018"	"Jul 07 2018"	"Jul 07 2018"	"Jul 07 2018"	"Jul 07 2018"	"Jul 07 2018"
!Sample_type	"RNA"	"RNA"	"RNA"	"RNA"	"RNA"	"RNA"	"RNA"	"RNA"	"RNA"	"RNA"	"RNA"	"RNA"	"RNA"	"RNA"	"RNA"
!Sample_channel_count	"1"	"1"	"1"	"1"	"1"	"1"	"1"	"1"	"1"	"1"	"1"	"1"	"1"	"1"	"1"
!Sample_source_name_ch1	"breast cancer cell"	"breast cancer cell"	"breast cancer cell"	"breast cancer cell"	"breast tumor tissue"	"breast tumor tissue"	"breast tumor tissue"	"breast tumor tissue"	"breast tumor tissue"	"breast tumor tissue"	"breast tumor tissue"	"breast tumor tissue"	"mammary gland tissue"	"mammary gland tissue"	"mammary gland tissue"
!Sample_organism_ch1	"Homo sapiens"	"Homo sapiens"	"Homo sapiens"	"Homo sapiens"	"Homo sapiens"	"Homo sapiens"	"Homo sapiens"	"Homo sapiens"	"Homo sapiens"	"Homo sapiens"	"Homo sapiens"	"Homo sapiens"	"Homo sapiens"	"Homo sapiens"	"Homo sapiens"
!Sample_characteristics_ch1	"cell line: breast cancer"	"cell line: breast cancer"	"cell line: breast cancer"	"cell line: breast cancer"	"tissue: breast tumor"	"tissue: breast tumor"	"tissue: breast tumor"	"tissue: breast tumor"	"tissue: breast tumor"	"tissue: breast tumor"	"tissue: breast tumor"	"tissue: breast tumor"	"tissue: mammary gland"	"tissue: mammary gland"	"tissue: mammary gland"
!Sample_characteristics_ch1	"subtype: MCF-7"	"subtype: MDA-MB-231"	"subtype: Primary cells isolated from breast ductal carcinoma"	"subtype: Tamoxifen-Resistant MCF-7 cell"	"subtype: luminal A"	"subtype: luminal A"	"subtype: luminal A"	"subtype: luminal A"	"subtype: Triple-negative breast cancer"	"subtype: Triple-negative breast cancer"	"subtype: Triple-negative breast cancer"	"subtype: Triple-negative breast cancer"	"subtype: non-tumor breast tissues"	"subtype: non-tumor breast tissues"	"subtype: non-tumor breast tissues"
!Sample_characteristics_ch1	""	""	""	""	"gender: female"	"gender: female"	"gender: female"	"gender: female"	"gender: female"	"gender: female"	"gender: female"	"gender: female"	"gender: female"	"gender: female"	"gender: female"
!Sample_treatment_protocol_ch1	"Treated with Trizol for extraction"	"Treated with Trizol for extraction"	"Treated with Trizol for extraction"	"Treated with Trizol for extraction"	"Tissues from surgury and promptly frozen in liquid nitrogen."	"Tissues from surgury and promptly frozen in liquid nitrogen."	"Tissues from surgury and promptly frozen in liquid nitrogen."	"Tissues from surgury and promptly frozen in liquid nitrogen."	"Tissues from surgury and promptly frozen in liquid nitrogen."	"Tissues from surgury and promptly frozen in liquid nitrogen."	"Tissues from surgury and promptly frozen in liquid nitrogen."	"Tissues from surgury and promptly frozen in liquid nitrogen."	"Tissues from surgury and promptly frozen in liquid nitrogen."	"Tissues from surgury and promptly frozen in liquid nitrogen."	"Tissues from surgury and promptly frozen in liquid nitrogen."
!Sample_growth_protocol_ch1	"Cells are cultured in EMEM containing 2 mM L-glutamine, 0.01 mg/mL bovine insulin (90%), fetal bovine serum (10%) and Earle’s BSS containing 1.5 g/L sodium bicarbonate, 0.1 mM non-essential amino acids and 1 mM sodium pyruvate."	"Cells are cultured in EMEM containing 2 mM L-glutamine, 0.01 mg/mL bovine insulin (90%), fetal bovine serum (10%) and Earle’s BSS containing 1.5 g/L sodium bicarbonate, 0.1 mM non-essential amino acids and 1 mM sodium pyruvate."	"Cells are cultured in EMEM containing 2 mM L-glutamine, 0.01 mg/mL bovine insulin (90%), fetal bovine serum (10%) and Earle’s BSS containing 1.5 g/L sodium bicarbonate, 0.1 mM non-essential amino acids and 1 mM sodium pyruvate."	"Cells are cultured in EMEM containing 2 mM L-glutamine, 0.01 mg/mL bovine insulin (90%), fetal bovine serum (10%) and Earle’s BSS containing 1.5 g/L sodium bicarbonate, 0.1 mM non-essential amino acids and 1 mM sodium pyruvate."	"breast cancer and non-tumor breast tissues"	"breast cancer and non-tumor breast tissues"	"breast cancer and non-tumor breast tissues"	"breast cancer and non-tumor breast tissues"	"breast cancer and non-tumor breast tissues"	"breast cancer and non-tumor breast tissues"	"breast cancer and non-tumor breast tissues"	"breast cancer and non-tumor breast tissues"	"breast cancer and non-tumor breast tissues"	"breast cancer and non-tumor breast tissues"	"breast cancer and non-tumor breast tissues"
!Sample_molecule_ch1	"total RNA"	"total RNA"	"total RNA"	"total RNA"	"total RNA"	"total RNA"	"total RNA"	"total RNA"	"total RNA"	"total RNA"	"total RNA"	"total RNA"	"total RNA"	"total RNA"	"total RNA"
!Sample_extract_protocol_ch1	"Trizol extraction of total RNA was performed according to the manufacturer's instructions."	"Trizol extraction of total RNA was performed according to the manufacturer's instructions."	"Trizol extraction of total RNA was performed according to the manufacturer's instructions."	"Trizol extraction of total RNA was performed according to the manufacturer's instructions."	"Trizol extraction of total RNA was performed according to the manufacturer's instructions."	"Trizol extraction of total RNA was performed according to the manufacturer's instructions."	"Trizol extraction of total RNA was performed according to the manufacturer's instructions."	"Trizol extraction of total RNA was performed according to the manufacturer's instructions."	"Trizol extraction of total RNA was performed according to the manufacturer's instructions."	"Trizol extraction of total RNA was performed according to the manufacturer's instructions."	"Trizol extraction of total RNA was performed according to the manufacturer's instructions."	"Trizol extraction of total RNA was performed according to the manufacturer's instructions."	"Trizol extraction of total RNA was performed according to the manufacturer's instructions."	"Trizol extraction of total RNA was performed according to the manufacturer's instructions."	"Trizol extraction of total RNA was performed according to the manufacturer's instructions."
!Sample_label_ch1	"Cy3"	"Cy3"	"Cy3"	"Cy3"	"Cy3"	"Cy3"	"Cy3"	"Cy3"	"Cy3"	"Cy3"	"Cy3"	"Cy3"	"Cy3"	"Cy3"	"Cy3"
!Sample_label_protocol_ch1	"Total RNA from each sample was amplified and transcribed into fluorescent cRNA utilizing ramdom primer according to Arraystar Super RNA Labeling protocol (Arraystar, Inc.)"	"Total RNA from each sample was amplified and transcribed into fluorescent cRNA utilizing ramdom primer according to Arraystar Super RNA Labeling protocol (Arraystar, Inc.)"	"Total RNA from each sample was amplified and transcribed into fluorescent cRNA utilizing ramdom primer according to Arraystar Super RNA Labeling protocol (Arraystar, Inc.)"	"Total RNA from each sample was amplified and transcribed into fluorescent cRNA utilizing ramdom primer according to Arraystar Super RNA Labeling protocol (Arraystar, Inc.)"	"Total RNA from each sample was amplified and transcribed into fluorescent cRNA utilizing ramdom primer according to Arraystar Super RNA Labeling protocol (Arraystar, Inc.)"	"Total RNA from each sample was amplified and transcribed into fluorescent cRNA utilizing ramdom primer according to Arraystar Super RNA Labeling protocol (Arraystar, Inc.)"	"Total RNA from each sample was amplified and transcribed into fluorescent cRNA utilizing ramdom primer according to Arraystar Super RNA Labeling protocol (Arraystar, Inc.)"	"Total RNA from each sample was amplified and transcribed into fluorescent cRNA utilizing ramdom primer according to Arraystar Super RNA Labeling protocol (Arraystar, Inc.)"	"Total RNA from each sample was amplified and transcribed into fluorescent cRNA utilizing ramdom primer according to Arraystar Super RNA Labeling protocol (Arraystar, Inc.)"	"Total RNA from each sample was amplified and transcribed into fluorescent cRNA utilizing ramdom primer according to Arraystar Super RNA Labeling protocol (Arraystar, Inc.)"	"Total RNA from each sample was amplified and transcribed into fluorescent cRNA utilizing ramdom primer according to Arraystar Super RNA Labeling protocol (Arraystar, Inc.)"	"Total RNA from each sample was amplified and transcribed into fluorescent cRNA utilizing ramdom primer according to Arraystar Super RNA Labeling protocol (Arraystar, Inc.)"	"Total RNA from each sample was amplified and transcribed into fluorescent cRNA utilizing ramdom primer according to Arraystar Super RNA Labeling protocol (Arraystar, Inc.)"	"Total RNA from each sample was amplified and transcribed into fluorescent cRNA utilizing ramdom primer according to Arraystar Super RNA Labeling protocol (Arraystar, Inc.)"	"Total RNA from each sample was amplified and transcribed into fluorescent cRNA utilizing ramdom primer according to Arraystar Super RNA Labeling protocol (Arraystar, Inc.)"
!Sample_taxid_ch1	"9606"	"9606"	"9606"	"9606"	"9606"	"9606"	"9606"	"9606"	"9606"	"9606"	"9606"	"9606"	"9606"	"9606"	"9606"
!Sample_hyb_protocol	"The labeled cRNAs were hybridized onto the Arraystar Human circRNA Arrays (8x15K, Arraystar), and incubated for 17 hours at 65℃ in an Agilent Hybridization Oven."	"The labeled cRNAs were hybridized onto the Arraystar Human circRNA Arrays (8x15K, Arraystar), and incubated for 17 hours at 65℃ in an Agilent Hybridization Oven."	"The labeled cRNAs were hybridized onto the Arraystar Human circRNA Arrays (8x15K, Arraystar), and incubated for 17 hours at 65℃ in an Agilent Hybridization Oven."	"The labeled cRNAs were hybridized onto the Arraystar Human circRNA Arrays (8x15K, Arraystar), and incubated for 17 hours at 65℃ in an Agilent Hybridization Oven."	"The labeled cRNAs were hybridized onto the Arraystar Human circRNA Arrays (8x15K, Arraystar), and incubated for 17 hours at 65℃ in an Agilent Hybridization Oven."	"The labeled cRNAs were hybridized onto the Arraystar Human circRNA Arrays (8x15K, Arraystar), and incubated for 17 hours at 65℃ in an Agilent Hybridization Oven."	"The labeled cRNAs were hybridized onto the Arraystar Human circRNA Arrays (8x15K, Arraystar), and incubated for 17 hours at 65℃ in an Agilent Hybridization Oven."	"The labeled cRNAs were hybridized onto the Arraystar Human circRNA Arrays (8x15K, Arraystar), and incubated for 17 hours at 65℃ in an Agilent Hybridization Oven."	"The labeled cRNAs were hybridized onto the Arraystar Human circRNA Arrays (8x15K, Arraystar), and incubated for 17 hours at 65℃ in an Agilent Hybridization Oven."	"The labeled cRNAs were hybridized onto the Arraystar Human circRNA Arrays (8x15K, Arraystar), and incubated for 17 hours at 65℃ in an Agilent Hybridization Oven."	"The labeled cRNAs were hybridized onto the Arraystar Human circRNA Arrays (8x15K, Arraystar), and incubated for 17 hours at 65℃ in an Agilent Hybridization Oven."	"The labeled cRNAs were hybridized onto the Arraystar Human circRNA Arrays (8x15K, Arraystar), and incubated for 17 hours at 65℃ in an Agilent Hybridization Oven."	"The labeled cRNAs were hybridized onto the Arraystar Human circRNA Arrays (8x15K, Arraystar), and incubated for 17 hours at 65℃ in an Agilent Hybridization Oven."	"The labeled cRNAs were hybridized onto the Arraystar Human circRNA Arrays (8x15K, Arraystar), and incubated for 17 hours at 65℃ in an Agilent Hybridization Oven."	"The labeled cRNAs were hybridized onto the Arraystar Human circRNA Arrays (8x15K, Arraystar), and incubated for 17 hours at 65℃ in an Agilent Hybridization Oven."
!Sample_scan_protocol	"After washing, slides were scanned with the Agilent Scanner G2505C."	"After washing, slides were scanned with the Agilent Scanner G2505C."	"After washing, slides were scanned with the Agilent Scanner G2505C."	"After washing, slides were scanned with the Agilent Scanner G2505C."	"After washing, slides were scanned with the Agilent Scanner G2505C."	"After washing, slides were scanned with the Agilent Scanner G2505C."	"After washing, slides were scanned with the Agilent Scanner G2505C."	"After washing, slides were scanned with the Agilent Scanner G2505C."	"After washing, slides were scanned with the Agilent Scanner G2505C."	"After washing, slides were scanned with the Agilent Scanner G2505C."	"After washing, slides were scanned with the Agilent Scanner G2505C."	"After washing, slides were scanned with the Agilent Scanner G2505C."	"After washing, slides were scanned with the Agilent Scanner G2505C."	"After washing, slides were scanned with the Agilent Scanner G2505C."	"After washing, slides were scanned with the Agilent Scanner G2505C."
!Sample_data_processing	"A series of data processing including quantile normalization were performed using the R software package. The circRNAs that at least 4 out of 11 tissue samples have flags in P or M (defined by GeneSpring software) were retained for further differential analyses.Differentially expressed circRNAs with statistical significance between two samples or two groups were identified using fold change cutoff or through Volcano Plot filtering respectively."	"A series of data processing including quantile normalization were performed using the R software package. The circRNAs that at least 4 out of 11 tissue samples have flags in P or M (defined by GeneSpring software) were retained for further differential analyses.Differentially expressed circRNAs with statistical significance between two samples or two groups were identified using fold change cutoff or through Volcano Plot filtering respectively."	"A series of data processing including quantile normalization were performed using the R software package. The circRNAs that at least 4 out of 11 tissue samples have flags in P or M (defined by GeneSpring software) were retained for further differential analyses.Differentially expressed circRNAs with statistical significance between two samples or two groups were identified using fold change cutoff or through Volcano Plot filtering respectively."	"A series of data processing including quantile normalization were performed using the R software package. The circRNAs that at least 4 out of 11 tissue samples have flags in P or M (defined by GeneSpring software) were retained for further differential analyses.Differentially expressed circRNAs with statistical significance between two samples or two groups were identified using fold change cutoff or through Volcano Plot filtering respectively."	"A series of data processing including quantile normalization were performed using the R software package. The circRNAs that at least 4 out of 11 tissue samples have flags in P or M (defined by GeneSpring software) were retained for further differential analyses.Differentially expressed circRNAs with statistical significance between two samples or two groups were identified using fold change cutoff or through Volcano Plot filtering respectively."	"A series of data processing including quantile normalization were performed using the R software package. The circRNAs that at least 4 out of 11 tissue samples have flags in P or M (defined by GeneSpring software) were retained for further differential analyses.Differentially expressed circRNAs with statistical significance between two samples or two groups were identified using fold change cutoff or through Volcano Plot filtering respectively."	"A series of data processing including quantile normalization were performed using the R software package. The circRNAs that at least 4 out of 11 tissue samples have flags in P or M (defined by GeneSpring software) were retained for further differential analyses.Differentially expressed circRNAs with statistical significance between two samples or two groups were identified using fold change cutoff or through Volcano Plot filtering respectively."	"A series of data processing including quantile normalization were performed using the R software package. The circRNAs that at least 4 out of 11 tissue samples have flags in P or M (defined by GeneSpring software) were retained for further differential analyses.Differentially expressed circRNAs with statistical significance between two samples or two groups were identified using fold change cutoff or through Volcano Plot filtering respectively."	"A series of data processing including quantile normalization were performed using the R software package. The circRNAs that at least 4 out of 11 tissue samples have flags in P or M (defined by GeneSpring software) were retained for further differential analyses.Differentially expressed circRNAs with statistical significance between two samples or two groups were identified using fold change cutoff or through Volcano Plot filtering respectively."	"A series of data processing including quantile normalization were performed using the R software package. The circRNAs that at least 4 out of 11 tissue samples have flags in P or M (defined by GeneSpring software) were retained for further differential analyses.Differentially expressed circRNAs with statistical significance between two samples or two groups were identified using fold change cutoff or through Volcano Plot filtering respectively."	"A series of data processing including quantile normalization were performed using the R software package. The circRNAs that at least 4 out of 11 tissue samples have flags in P or M (defined by GeneSpring software) were retained for further differential analyses.Differentially expressed circRNAs with statistical significance between two samples or two groups were identified using fold change cutoff or through Volcano Plot filtering respectively."	"A series of data processing including quantile normalization were performed using the R software package. The circRNAs that at least 4 out of 11 tissue samples have flags in P or M (defined by GeneSpring software) were retained for further differential analyses.Differentially expressed circRNAs with statistical significance between two samples or two groups were identified using fold change cutoff or through Volcano Plot filtering respectively."	"A series of data processing including quantile normalization were performed using the R software package. The circRNAs that at least 4 out of 11 tissue samples have flags in P or M (defined by GeneSpring software) were retained for further differential analyses.Differentially expressed circRNAs with statistical significance between two samples or two groups were identified using fold change cutoff or through Volcano Plot filtering respectively."	"A series of data processing including quantile normalization were performed using the R software package. The circRNAs that at least 4 out of 11 tissue samples have flags in P or M (defined by GeneSpring software) were retained for further differential analyses.Differentially expressed circRNAs with statistical significance between two samples or two groups were identified using fold change cutoff or through Volcano Plot filtering respectively."	"A series of data processing including quantile normalization were performed using the R software package. The circRNAs that at least 4 out of 11 tissue samples have flags in P or M (defined by GeneSpring software) were retained for further differential analyses.Differentially expressed circRNAs with statistical significance between two samples or two groups were identified using fold change cutoff or through Volcano Plot filtering respectively."
!Sample_platform_id	"GPL19978"	"GPL19978"	"GPL19978"	"GPL19978"	"GPL19978"	"GPL19978"	"GPL19978"	"GPL19978"	"GPL19978"	"GPL19978"	"GPL19978"	"GPL19978"	"GPL19978"	"GPL19978"	"GPL19978"
!Sample_contact_name	"Jianzhen,,Xu"	"Jianzhen,,Xu"	"Jianzhen,,Xu"	"Jianzhen,,Xu"	"Jianzhen,,Xu"	"Jianzhen,,Xu"	"Jianzhen,,Xu"	"Jianzhen,,Xu"	"Jianzhen,,Xu"	"Jianzhen,,Xu"	"Jianzhen,,Xu"	"Jianzhen,,Xu"	"Jianzhen,,Xu"	"Jianzhen,,Xu"	"Jianzhen,,Xu"
!Sample_contact_email	"jzxu01@stu.edu.cn"	"jzxu01@stu.edu.cn"	"jzxu01@stu.edu.cn"	"jzxu01@stu.edu.cn"	"jzxu01@stu.edu.cn"	"jzxu01@stu.edu.cn"	"jzxu01@stu.edu.cn"	"jzxu01@stu.edu.cn"	"jzxu01@stu.edu.cn"	"jzxu01@stu.edu.cn"	"jzxu01@stu.edu.cn"	"jzxu01@stu.edu.cn"	"jzxu01@stu.edu.cn"	"jzxu01@stu.edu.cn"	"jzxu01@stu.edu.cn"
!Sample_contact_phone	"+86-0754-88900491"	"+86-0754-88900491"	"+86-0754-88900491"	"+86-0754-88900491"	"+86-0754-88900491"	"+86-0754-88900491"	"+86-0754-88900491"	"+86-0754-88900491"	"+86-0754-88900491"	"+86-0754-88900491"	"+86-0754-88900491"	"+86-0754-88900491"	"+86-0754-88900491"	"+86-0754-88900491"	"+86-0754-88900491"
!Sample_contact_institute	"Shantou University Medical College"	"Shantou University Medical College"	"Shantou University Medical College"	"Shantou University Medical College"	"Shantou University Medical College"	"Shantou University Medical College"	"Shantou University Medical College"	"Shantou University Medical College"	"Shantou University Medical College"	"Shantou University Medical College"	"Shantou University Medical College"	"Shantou University Medical College"	"Shantou University Medical College"	"Shantou University Medical College"	"Shantou University Medical College"
!Sample_contact_address	"No.22 Rd Xinling"	"No.22 Rd Xinling"	"No.22 Rd Xinling"	"No.22 Rd Xinling"	"No.22 Rd Xinling"	"No.22 Rd Xinling"	"No.22 Rd Xinling"	"No.22 Rd Xinling"	"No.22 Rd Xinling"	"No.22 Rd Xinling"	"No.22 Rd Xinling"	"No.22 Rd Xinling"	"No.22 Rd Xinling"	"No.22 Rd Xinling"	"No.22 Rd Xinling"
!Sample_contact_city	"Shantou"	"Shantou"	"Shantou"	"Shantou"	"Shantou"	"Shantou"	"Shantou"	"Shantou"	"Shantou"	"Shantou"	"Shantou"	"Shantou"	"Shantou"	"Shantou"	"Shantou"
!Sample_contact_zip/postal_code	"515041"	"515041"	"515041"	"515041"	"515041"	"515041"	"515041"	"515041"	"515041"	"515041"	"515041"	"515041"	"515041"	"515041"	"515041"
!Sample_contact_country	"China"	"China"	"China"	"China"	"China"	"China"	"China"	"China"	"China"	"China"	"China"	"China"	"China"	"China"	"China"
!Sample_supplementary_file	"ftp://ftp.ncbi.nlm.nih.gov/geo/samples/GSM2699nnn/GSM2699583/suppl/GSM2699583_S14.txt.gz"	"ftp://ftp.ncbi.nlm.nih.gov/geo/samples/GSM2699nnn/GSM2699584/suppl/GSM2699584_S15.txt.gz"	"ftp://ftp.ncbi.nlm.nih.gov/geo/samples/GSM2699nnn/GSM2699585/suppl/GSM2699585_S16.txt.gz"	"ftp://ftp.ncbi.nlm.nih.gov/geo/samples/GSM2699nnn/GSM2699586/suppl/GSM2699586_S17.txt.gz"	"ftp://ftp.ncbi.nlm.nih.gov/geo/samples/GSM2699nnn/GSM2699587/suppl/GSM2699587_A1.txt.gz"	"ftp://ftp.ncbi.nlm.nih.gov/geo/samples/GSM2699nnn/GSM2699588/suppl/GSM2699588_A2.txt.gz"	"ftp://ftp.ncbi.nlm.nih.gov/geo/samples/GSM2699nnn/GSM2699589/suppl/GSM2699589_A3.txt.gz"	"ftp://ftp.ncbi.nlm.nih.gov/geo/samples/GSM2699nnn/GSM2699590/suppl/GSM2699590_A4.txt.gz"	"ftp://ftp.ncbi.nlm.nih.gov/geo/samples/GSM2699nnn/GSM2699591/suppl/GSM2699591_B6.txt.gz"	"ftp://ftp.ncbi.nlm.nih.gov/geo/samples/GSM2699nnn/GSM2699592/suppl/GSM2699592_B7.txt.gz"	"ftp://ftp.ncbi.nlm.nih.gov/geo/samples/GSM2699nnn/GSM2699593/suppl/GSM2699593_B8.txt.gz"	"ftp://ftp.ncbi.nlm.nih.gov/geo/samples/GSM2699nnn/GSM2699594/suppl/GSM2699594_B10.txt.gz"	"ftp://ftp.ncbi.nlm.nih.gov/geo/samples/GSM2699nnn/GSM2699595/suppl/GSM2699595_C11.txt.gz"	"ftp://ftp.ncbi.nlm.nih.gov/geo/samples/GSM2699nnn/GSM2699596/suppl/GSM2699596_C12.txt.gz"	"ftp://ftp.ncbi.nlm.nih.gov/geo/samples/GSM2699nnn/GSM2699597/suppl/GSM2699597_C13.txt.gz"
!Sample_data_row_count	"3991"	"3991"	"3991"	"3991"	"2545"	"2545"	"2545"	"2545"	"2545"	"2545"	"2545"	"2545"	"2545"	"2545"	"2545"
!series_matrix_table_begin
"ID_REF"	"GSM2699583"	"GSM2699584"	"GSM2699585"	"GSM2699586"	"GSM2699587"	"GSM2699588"	"GSM2699589"	"GSM2699590"	"GSM2699591"	"GSM2699592"	"GSM2699593"	"GSM2699594"	"GSM2699595"	"GSM2699596"	"GSM2699597"
"ASCRP000001"	6.18391622	5.424759558	4.744845744	4.990461629											
"ASCRP000002"	7.071558899	7.254945968	6.721872228	5.124003742	8.045299242	7.92369149	7.786543913	7.567647066	7.586443568	7.876799293	7.973632678	7.900919583	7.130455334	6.984175967	7.696809587
"ASCRP000004"	8.689183684	7.838311466	7.396849239	5.268530537	8.749287377	9.132814516	8.393940333	8.037884733	9.490659243	8.801645156	8.138206046	8.410550493	8.313945022	7.276392675	7.302343238
"ASCRP000005"					5.363779515	5.514005342	5.537369032	5.776166326	5.251939934	5.639406153	5.964514141	5.955002287	5.679687149	5.430610328	4.88390739
"ASCRP000006"	8.439265368	7.235431125	7.245404677	4.760399169	6.376133037	6.871838095	6.20200902	6.077023881	7.413281572	6.489459116	5.708631237	5.963215853	6.375178624	5.717447036	6.711370235
"ASCRP000007"	8.160129656	7.981634439	8.665058466	5.39639645	9.477826145	9.780051489	9.237095432	9.091602899	9.998640389	9.915281633	8.453909976	8.858469386	9.871619333	6.958291894	8.11019933
"ASCRP000008"	5.519049975	5.074591034	5.95884404	5.086416335	5.846404188	5.918698519	6.113849847	5.520742136	6.22668803	6.629827178	5.618192933	5.620738002	6.987183591	5.200793231	4.944292125
"ASCRP000010"	5.784015635	5.864289022	5.094597236	4.869664592	6.036230906	6.084105298	5.989723014	6.074821409	5.505258175	5.700692159	5.784838387	5.712431373	8.530951623	6.462554227	5.713182554
"ASCRP000011"					5.940965274	5.984023448	6.131641789	6.041059833	5.706421224	6.067550363	5.922976151	6.052886539	6.221817032	5.499199933	5.363071611
"ASCRP000012"	7.560460692	7.129140634	7.554478034	4.979634167	7.950379298	8.732063672	7.336469497	7.759808576	9.685018273	8.262436761	7.055511743	7.796363721	8.720251796	6.196657472	6.81552295
"ASCRP000013"	5.991327285	5.504093157	6.227822991	4.960080687											
"ASCRP000016"	6.489679484	5.803193804	5.065537904	4.482781554	5.959507439	6.283541298	5.970965322	5.89931567	6.475313849	6.318643811	5.935796029	6.010427372	6.048405865	5.672918101	5.179805549
"ASCRP000017"	15.16728121	15.19676204	14.14369203	12.43163661	12.45666776	12.30412168	13.12551223	11.61178602	12.15815474	11.64038215	11.93344388	12.06155942	11.48354113	6.214341816	10.13746399
"ASCRP000018"	14.84737872	14.58643953	13.07455705	10.09100671	12.25152858	12.05200425	12.82854556	11.50303263	12.40617762	11.5016521	10.87261049	11.46616073	10.42101357	4.703506117	9.229866734
"ASCRP000019"	6.959943837	6.871149318	7.486386121	6.066063366	8.1926404	8.478431745	7.984368062	8.50898462	8.441741499	9.072776266	8.651366305	8.608944201	9.012188328	9.846858629	6.484925872
"ASCRP000020"	4.678356772	4.889148963	4.753522488	5.923839029											
"ASCRP000021"	5.137092752	5.427114565	5.943114118	4.725405439											
"ASCRP000022"	5.610747519	5.762159824	6.402918827	4.850324366	6.411631469	6.64192285	6.148108692	5.783356593	6.923927224	8.087304573	6.396471405	6.33768478	7.094773783	5.014257356	4.852102311
"ASCRP000024"	4.695089121	4.770915895	4.895164215	6.795217461											
"ASCRP000026"	7.194904242	7.150720361	7.486938596	5.305858492	8.571830131	8.832603126	7.893759814	8.039995479	8.962295388	8.417763612	7.411343795	7.868634755	8.383141436	5.896588727	7.175626672
"ASCRP000027"	10.5367091	10.41400563	11.11056357	8.268483777	11.34516619	11.63721379	11.01706542	10.62769045	11.78861724	11.88859796	10.69329908	10.97647495	11.55383957	9.060376636	10.97225729
"ASCRP000028"	7.672438525	7.876587666	7.901244231	6.731082109	8.363300381	8.464740703	8.200911453	8.502165679	8.195191723	7.836695349	8.183571032	8.138971475	7.98405166	9.525037953	8.974696244
"ASCRP000029"	5.396268221	5.673008521	6.100833309	4.900736737	5.346891891	5.355701758	5.718049786	5.795119814	5.638433939	5.528959151	5.394963946	5.590842463	5.553390978	5.479014158	5.752595512
"ASCRP000031"	7.17823432	7.183939035	7.031835396	7.045302331	8.120410048	8.127612981	8.022698658	8.256731382	7.927430698	7.896147104	7.935055602	7.947954545	7.790348826	7.471825088	8.184651534
"ASCRP000040"	4.732617763	4.963540657	5.007580729	5.822593598											
"ASCRP000042"	5.559036169	5.789487658	5.950165607	4.534219459											
"ASCRP000043"	8.604928804	9.006451336	8.947301924	7.951357406	10.07440261	10.13711995	10.43117821	10.54921749	9.833128271	10.05117347	10.32119211	10.30983874	10.36569285	11.47776523	10.4790514
"ASCRP000044"	6.560421822	6.464061566	6.83097589	5.076508569	6.845919736	7.02826831	6.650893592	6.683781685	7.622919214	6.694510133	6.193284498	6.350429119	6.942777786	6.178737286	6.966679767
"ASCRP000046"	4.973332087	5.009577503	5.31314009	5.457565263											
"ASCRP000048"	7.07683684	6.960286163	6.763112023	5.071641244	8.001791852	8.355912986	7.374574627	7.15452861	7.222318232	8.063535703	8.510097898	8.301076194	6.684878408	6.781753541	7.006198901
"ASCRP000049"	6.346159033	6.686170533	6.952924689	5.377474975	6.637733171	5.919175864	6.235919814	6.06887284	7.082547453	5.904635316	6.117211378	6.021506999	6.757385963	5.905093025	7.102916085
"ASCRP000050"	5.32587264	5.072627606	5.999603515	5.102403325											
"ASCRP000051"	6.722303838	6.745360746	6.77391926	4.956522344	7.042210861	7.244117387	7.381140617	7.310430941	7.146791477	7.258728972	7.307536645	7.264424244	7.094828124	6.814309338	7.44272157
"ASCRP000053"	6.037706893	6.064773958	6.407937342	5.09075177	6.181097208	6.493984818	6.386039651	6.603616372	6.178483451	6.294472199	6.414202839	6.353917088	6.485551165	6.551401693	7.015621174
"ASCRP000054"	12.00534894	12.1743307	12.25306713	12.39859533	11.78082865	11.90530225	11.99995054	12.20629992	11.62002723	11.71032548	11.99085609	12.0477079	11.92252713	11.131697	13.16147814
"ASCRP000055"	6.156239852	5.255549178	5.0405159	5.898779184	5.225912687	5.34183802	5.23844277	5.498784134	5.505900494	5.293647396	5.145563082	5.198847258	5.438217028	5.276309024	6.085739946
"ASCRP000056"	6.478240651	6.111119109	6.701074211	7.50043143	6.974992868	7.247914535	6.613884912	6.984390874	6.892639093	6.693763968	6.67045543	6.618800125	7.219350885	7.397849559	6.511216699
"ASCRP000057"	5.457877975	5.407398636	5.383523596	7.144058161	5.305783672	5.411837076	5.216633793	5.476657786	5.54935819	5.331568403	5.745705316	5.591257191	5.343984586	6.051844462	5.535190721
"ASCRP000058"	5.719154866	5.985888892	6.291600357	4.900416497	6.852729602	6.790071823	7.018308524	7.352231581	6.776806799	6.898852121	7.139122342	7.007531765	7.225358359	8.132649724	6.941034204
"ASCRP000061"	6.084481657	5.453602005	5.059760347	4.980287856	5.908705899	6.085548275	5.855079742	5.851198874	5.957973248	5.778995963	5.626234749	5.746797309	5.62390812	5.445314282	4.859036531
"ASCRP000062"	4.714583261	5.004064504	4.502223383	12.89139621											
"ASCRP000063"	6.681737551	6.46288385	6.477823053	5.11322604	6.357123981	6.591168565	6.396548581	6.204964632	6.405097115	6.415004648	6.594538811	6.564774144	6.087588766	5.679908754	7.101376325
"ASCRP000064"	5.501983111	6.086879683	6.781074217	5.719679054	6.126577947	5.687832281	7.044495383	6.847370501	5.683161204	6.22485334	5.958954492	5.804763711	7.718957797	7.776787556	7.866260095
"ASCRP000065"	4.745022411	5.593336468	4.727333941	5.003770254											
"ASCRP000066"	4.217747875	4.346765756	4.409216016	5.104413958											
"ASCRP000067"	6.57384376	6.698671749	6.03120752	4.681102828	5.707022034	5.45622583	5.749399358	5.50013788	5.62575044	5.498027205	5.248652811	5.280905201	5.457850607	4.860076206	5.118425714
"ASCRP000068"	5.898303703	5.269616793	6.113751501	4.457148314											
"ASCRP000069"	5.808684426	6.050353507	6.445788763	4.819839092	6.208444671	6.505352773	5.887710942	5.778238238	6.441304871	5.724239011	5.629052292	5.77327762	6.056616219	5.912028139	6.229651717
"ASCRP000070"	4.858140902	4.505071296	4.781710474	4.900101161											
"ASCRP000071"	15.22550589	14.84743278	13.73438069	10.57540808	12.55314748	12.32068682	13.1768907	11.90119634	12.94031935	12.01672767	11.42755775	12.00196412	11.01657199	7.164401884	10.32954417
"ASCRP000073"	5.68904794	5.449591702	6.308926954	4.922514553	5.968542931	6.396937629	5.751445457	5.629355088	7.216302854	5.969655375	5.427725445	5.546017867	6.440665273	5.332606237	5.567359471
"ASCRP000074"	5.370404001	5.427125168	5.960724381	4.502143515	5.32111472	5.404842882	5.328958198	5.24874894	5.735919795	5.401493071	4.833059166	5.295642755	5.994103666	5.158446209	5.363071611
"ASCRP000075"	8.875746148	9.134395866	9.159396319	8.115583688	10.02608989	9.975329241	10.18083787	10.43451419	9.922712765	9.791444738	10.19486297	10.10807691	10.13804153	10.82822361	10.96132953
"ASCRP000077"					5.315970058	5.316811235	5.53308403	5.544425619	5.268233217	5.349782148	5.347873151	5.28140987	5.401462637	4.980771304	5.427718353
"ASCRP000078"					5.890925697	6.033040228	5.787703471	5.44215083	6.177362276	6.136687247	5.602340758	5.889518613	6.028934393	5.00073889	5.619554356
"ASCRP000080"	5.718288627	5.734701902	5.853050386	5.468366644											
"ASCRP000081"	4.7781679	4.946808601	4.980538838	4.970612242	5.624695426	5.791417081	5.811369166	6.196604076	5.677745606	5.848145078	5.989854682	5.956476532	5.93373207	5.632947004	5.369667015
"ASCRP000082"					5.605418138	5.780456628	5.657359794	5.849929117	5.855104308	5.614602334	5.867855159	5.791898682	5.792219077	5.528548528	5.928710049
"ASCRP000083"	7.069354962	7.727346843	7.537659375	6.589698895	7.960763164	7.896170466	7.797296099	7.794062551	7.650799598	7.647265052	8.171017524	7.990907449	7.320212562	6.381913522	7.678786881
"ASCRP000084"	5.204689168	4.948073114	6.06088551	4.529086572											
"ASCRP000085"	11.80988501	13.13528581	14.58147668	13.38658237	15.05313066	14.51956297	15.69300316	16.16058691	14.06407255	15.01990933	15.07970406	15.09461543	16.10682476	16.16058691	15.42113074
"ASCRP000086"	6.495720984	6.491981466	6.368138656	4.915877216	8.038036685	8.100484317	7.52256817	7.450902978	7.203077206	8.091403904	8.677808292	8.38114399	7.093153454	6.271402624	7.14161561
"ASCRP000087"	5.425976575	5.423464035	6.456188259	4.945439063	5.466530582	5.751970849	5.611490636	5.576957403	5.731270414	5.690137358	5.502682668	5.579519373	5.413734915	5.850385184	5.541783794
"ASCRP000088"	7.199701181	6.719219465	7.325068163	4.960080687	7.490221912	7.945546657	7.228424149	7.019225421	8.57064973	7.747003729	7.176657239	7.410005809	7.773038591	5.998298575	7.360163858
"ASCRP000089"	7.879395903	8.011706232	8.333816058	6.248814399	9.346004408	9.41759895	9.148343805	9.308102401	9.062523712	9.226043579	9.672089963	9.540518483	9.228522106	9.98477132	9.647909679
"ASCRP000090"	5.041221734	5.141949254	6.382101534	6.024464138	5.284772891	5.360430623	5.500116784	5.503871053	5.156713598	5.180001921	5.321264537	5.394565259	5.224667179	5.64760545	5.938322077
"ASCRP000091"	6.812352082	7.03908768	6.82117464	5.536834383	7.328320577	7.322514055	7.282938631	7.372719548	7.394149847	7.235948405	7.41779417	7.474983317	7.27465064	7.59775098	7.894131451
"ASCRP000092"	4.891655137	5.115200504	4.651204522	5.009878302											
"ASCRP000093"	5.933842569	6.03224023	5.190340383	4.866317097	6.00587567	6.193362671	6.04562068	5.618032736	5.648858231	6.327074828	6.317166724	6.145102986	5.446085292	6.411213629	6.241562885
"ASCRP000094"	6.315521847	6.925772836	6.709807833	5.102452098	7.487673187	7.434453589	7.767301749	7.897720057	7.222206401	7.599023274	7.440968889	7.521548219	7.901108401	8.828851922	7.549107496
"ASCRP000096"	7.749993094	8.21522384	8.383252929	6.822849719	9.281569519	9.469611752	9.173792143	8.846124747	8.973359217	9.283247251	9.955010573	9.643241843	9.894709236	7.487327109	8.99563646
"ASCRP000097"	7.927069772	7.520539467	8.015181561	5.926716894	8.442506104	8.368908925	8.756951702	8.566364055	9.115868251	8.125678486	7.806206431	8.024163138	7.956670075	8.774506464	10.52669801
"ASCRP000098"	8.372615353	8.578818583	9.302360739	6.140180984	11.5935071	11.51743252	11.93704459	12.20642739	11.12761852	11.77434883	11.40022472	11.40264912	11.89317534	10.607749	12.88758776
"ASCRP000102"	4.590320442	4.630413665	4.791756785	4.872274529											
"ASCRP000104"	6.893080055	7.081073204	7.563646058	7.792847388	8.527060585	8.621552455	8.759321327	8.873838268	8.368665947	8.9060743	8.636413802	8.66326216	8.75647915	8.376587907	8.254975448
"ASCRP000105"	5.402540053	5.37421782	6.189169658	4.890665231	6.52206696	6.311519767	6.543455791	6.688547641	6.219579443	6.319242785	6.554925174	6.419542497	6.594174971	6.63495272	6.518226956
"ASCRP000110"	6.99255788	6.902640938	6.691680491	5.257396919	7.86617899	7.948440766	7.557427586	7.285767119	7.341889584	7.808238216	8.206075968	8.062901379	7.226420762	6.162276529	7.424898142
"ASCRP000111"	6.891736334	6.528849748	6.607122713	6.199173131	6.972300016	6.688167003	6.771152403	6.668407748	7.227140558	6.452480988	6.813713691	6.863290628	6.433171817	7.006527068	6.187447267
"ASCRP000113"	11.97474139	12.19261214	12.22652328	11.8299145	11.59044905	11.55136337	11.72750663	11.66429293	11.5179673	11.41054937	11.61542889	11.61620456	11.86916636	9.949610163	12.84382978
"ASCRP000115"	6.140443061	6.257636897	6.413986287	4.830174793	6.41979583	6.437039172	6.483560405	6.408765284	6.435332656	6.339974972	6.341962288	6.341984573	6.65812644	6.42152572	6.954526129
"ASCRP000116"	7.864077905	7.546169976	8.69378804	5.396567005	8.90024878	9.287532697	8.471190958	8.733313373	9.241439362	9.700700071	8.674857178	8.852941639	9.589766144	8.441430128	7.542360709
"ASCRP000121"	12.62174047	12.39386249	11.60108229	13.83883364	13.16848632	12.87916217	13.0714404	13.62069505	12.59498821	13.1343551	13.46333101	13.24852024	13.04376855	14.81999287	12.9379038
"ASCRP000122"	8.216399549	8.460090314	8.373990051	5.983964892	9.084891659	9.237977772	8.651682755	8.257274736	8.750405919	9.366426105	9.786155838	9.52420302	8.577984194	8.246383783	9.415463375
"ASCRP000123"	4.867055663	5.046096581	5.039527526	5.64393386											
"ASCRP000124"	5.114784749	5.572594526	5.780383654	12.13356205											
"ASCRP000125"					5.249176925	4.942122654	5.136799625	5.244652097	4.748955883	5.128411993	5.218131809	5.279398022	5.064921368	7.060055231	5.21033611
"ASCRP000126"	5.017958141	5.141423367	5.737880708	5.495270767											
"ASCRP000129"					5.324146509	5.450234173	5.566740423	5.494600336	5.477692201	5.563284837	5.543922787	5.495757722	5.360001928	5.311383421	4.968688234
"ASCRP000131"	5.815063205	5.899472669	5.958310849	5.406810415											
"ASCRP000132"	5.015480265	5.009504549	4.808821053	6.187893876											
"ASCRP000137"	6.011276428	6.112726558	5.740587461	4.964423206	7.070357397	7.273133515	6.777605157	6.356267686	6.481616546	7.290649597	7.63612126	7.516469371	6.164496777	5.93507341	6.261940284
"ASCRP000139"	5.332082561	5.359756688	6.148674588	4.832450433											
"ASCRP000140"	9.078700004	8.554091709	9.692571132	6.094219812	9.874340965	10.25942696	9.310193591	9.184914202	10.80358975	11.2589439	9.216231264	9.590795072	11.17837816	7.421739273	8.416909611
"ASCRP000142"	6.688033719	6.772663811	7.091690053	5.161413953	6.51219677	6.542530796	6.783584941	6.456430147	6.804527412	6.441847783	6.579116194	6.687048467	6.346864184	5.803761692	7.438717198
"ASCRP000143"	9.115134824	9.155090115	9.220082903	8.279692193	10.3650647	10.24327718	10.30890299	10.35323985	10.07871213	10.14034294	10.486612	10.4384586	9.690642741	10.7522625	10.93680687
"ASCRP000144"	10.7486489	10.07849675	11.65551987	6.440469292	11.48621646	12.05170666	11.16470421	11.35701477	12.3748257	12.56101984	11.44204744	11.730389	12.65692276	10.23317089	10.21228146
"ASCRP000147"	6.536367808	6.936064159	7.014393642	5.354344343	6.694938244	6.683514155	6.459684939	6.59126835	7.195701676	6.853398492	6.261072445	6.342398362	6.617344872	5.65412307	7.27278224
"ASCRP000149"	5.074952334	5.079357231	5.526374173	5.119587109											
"ASCRP000150"	12.20111306	11.76386189	13.4267266	7.068890383	12.76113105	13.05168453	12.49721301	12.4293942	13.36671665	13.83289984	12.37692817	12.63592426	13.78546199	10.03173771	11.7403951
"ASCRP000151"	5.759494185	5.93481101	6.639624508	4.844571579	6.240645389	6.213602757	6.217673927	6.253713839	6.24164079	5.911127977	5.780838051	6.054211621	6.102595569	5.997540761	6.937253536
"ASCRP000153"	6.112618929	6.407973807	6.040358308	4.730630839	7.919830634	8.074550971	7.842204251	7.301538925	9.5875597	8.293368139	7.303476188	8.070609228	8.709720823	5.570251421	6.454809149
"ASCRP000155"	6.535294158	6.492588306	6.800982747	5.003438226	6.080409488	5.906642889	6.136487875	6.328637634	6.622216124	5.83001331	5.693909267	6.034217192	6.181826853	6.657849078	7.441770919
"ASCRP000156"	6.336460138	6.91958412	6.066030814	6.296459794	5.901402776	5.955069885	5.636357088	5.221830284	6.03278779	5.812614647	5.814215427	5.867541953	5.204767306	4.825884841	5.601761309
"ASCRP000157"	4.937655497	5.167480241	4.970019213	4.878630149	5.54423061	5.301418751	5.677329602	5.916910006	5.449613822	5.422480161	5.32484366	5.31552897	7.241518457	5.156731307	5.117869724
"ASCRP000158"	6.963158689	6.691335493	7.081861426	4.899423934	7.714441679	8.059413657	7.54892638	7.577991569	8.374073195	8.167001749	7.105424709	7.377203898	8.188585798	6.039574172	6.635654773
"ASCRP000159"	5.479638143	5.650801462	5.666141258	4.983481443	5.882666898	6.079845693	6.085628913	6.143317165	5.67899988	5.723738788	5.911821638	5.941407402	6.022305179	6.300324128	6.155375546
"ASCRP000160"	6.7771372	6.672593475	6.42731711	5.582511433	6.667628212	6.678754325	6.782516181	6.490774448	6.521652144	6.529041609	6.659381481	6.58745791	6.380157289	6.942756854	7.044861969
"ASCRP000161"	5.60286033	5.694248392	5.940313332	4.785655158	5.037668629	5.090968925	5.384972008	5.593454098	5.364008021	5.566599793	5.208700884	5.271115874	5.749396704	6.700982114	6.262945449
"ASCRP000162"	15.40712249	15.43784153	15.46677452	15.3498639	15.23587439	15.3849372	15.16222974	15.22644758	15.44589519	14.92086833	15.34407967	15.3849372	14.33391034	13.22604211	15.16066399
"ASCRP000166"					5.652252096	5.769878952	5.667454076	5.540688088	5.72431923	5.717691142	5.815799213	5.85520709	5.728696215	5.434707587	6.017139175
"ASCRP000167"	7.16745324	7.284483389	8.003394677	5.588537329	8.933904433	9.177877122	8.622710905	8.921661505	10.46289833	9.501817579	8.203519446	8.857325548	9.456383104	6.652277998	6.985073002
"ASCRP000170"	12.16572079	12.43447312	12.41711675	12.50685827	11.77795648	12.02374481	12.09827535	12.23032981	11.9073191	11.87697205	12.24279246	12.10756148	12.12745917	11.27063674	13.22169338
"ASCRP000172"	9.229407773	8.808340802	10.23051226	8.212293436	9.500412593	9.981713218	9.022333104	8.913960884	10.65231941	10.81566574	8.764447426	9.26581144	11.06636054	5.943872812	8.21350915
"ASCRP000173"	8.314126782	8.443408547	8.004930286	6.626745287	9.287655373	9.390305335	9.227167936	9.01431847	9.015342266	9.206495879	9.477063079	9.406528724	9.026943975	9.894684783	9.143589655
"ASCRP000174"	5.953037607	5.754584758	6.232500133	5.731356992	6.666778171	7.615002471	6.139765381	6.910138001	8.069462631	6.281829137	5.543465282	6.095684955	6.830439171	5.315447482	5.215737505
"ASCRP000175"	8.505875026	8.7902765	8.669290436	6.30584534	9.650359636	9.68494516	9.573439368	9.187952109	9.25691663	9.652286725	9.708570782	9.681889934	8.950064977	8.55775063	10.18648572
"ASCRP000176"					5.542045393	5.286261852	5.440421948	5.26880728	5.257653775	5.254058462	5.213459065	5.087981781	5.432660997	5.332606237	5.506712195
"ASCRP000177"	5.752726397	5.722284921	6.206409513	5.309050144	5.380572422	5.923756118	5.3085429	5.197395286	6.231630009	5.48988901	5.354494452	5.376084673	5.654458272	5.079546596	5.21561776
"ASCRP000178"	5.538486816	5.655450751	6.054989116	5.021740741	6.237817935	6.525414172	6.150535637	6.281345702	6.749906221	6.342832481	6.064653831	6.272126135	6.617105136	5.889876224	6.131360217
"ASCRP000180"	11.39212832	11.2414221	11.83273501	11.91410158	11.63018592	11.55247814	11.67516107	11.75798801	11.63223804	11.42735471	11.92930227	11.78605248	11.48171963	11.44712057	12.48317308
"ASCRP000181"					5.547941908	5.9552776	5.563675272	5.609139008	5.546332654	6.015564609	5.91361479	5.880259824	5.910663999	6.274540637	5.315816797
"ASCRP000182"	6.932059197	6.46855278	6.850239719	6.044485035	6.61445955	6.814253442	6.562512197	6.065248236	6.881682245	7.418904084	6.263548038	6.373614492	7.220811405	5.308905622	5.545403599
"ASCRP000184"	8.47903724	8.740757752	8.228790243	5.892726198	9.678066626	9.741383667	9.60556158	8.894233192	9.273254658	9.713139875	9.784082494	9.812867914	8.927304675	7.861943138	9.339244388
"ASCRP000185"	6.602153409	6.668093698	6.933982134	5.435937139	7.311633889	7.413667695	7.694846568	7.791342594	7.137833599	7.542532628	7.627914096	7.564574134	7.862715405	8.266123338	7.853601191
"ASCRP000189"	12.58825754	12.43096077	11.98321702	11.01619765	12.26148149	12.55314748	12.17598103	10.88431935	12.13593515	12.22120323	12.19494135	12.16629671	10.98949249	7.115329559	13.41523038
"ASCRP000190"					5.216633771	5.333604272	5.651420496	6.110797793	5.466717219	5.897059362	5.268477484	5.227234008	6.127203379	5.404722506	5.640119569
"ASCRP000191"	4.654496937	4.757437715	4.651204522	4.978997906											
"ASCRP000192"	13.49013125	13.50104889	13.37197048	14.16802455	13.80393556	13.65061497	13.71700206	13.54339369	13.50949806	13.72722033	13.91201321	13.84857314	12.93644475	11.87119191	13.77913336
"ASCRP000193"	4.66533477	4.772738034	4.715708977	4.999458854											
"ASCRP000194"	5.862141665	6.034279847	6.335846236	5.202915178	6.483300256	6.447840585	6.500982811	6.572032201	6.241862361	6.37641214	6.658925054	6.524538528	6.317763369	6.27985943	6.957591595
"ASCRP000195"	6.030477079	5.846348523	6.375904779	4.926727987	6.22246755	6.546458277	6.225622227	6.124502839	6.806002954	6.449615997	6.038310486	6.136650971	6.307930814	5.995239048	6.29820184
"ASCRP000197"					5.601564038	5.432857124	5.310082379	5.780272733	6.044251392	5.466306392	5.574706164	5.654510551	5.319157325	8.370490605	5.400993723
"ASCRP000198"	5.273821274	4.672906963	4.875842356	5.14459892											
"ASCRP000199"	7.492235875	7.842434575	8.353275266	7.068058172	9.185728983	8.910768032	9.829674297	10.01737305	8.844962712	8.900028403	9.208729994	9.041362542	9.309082386	10.92625494	10.61667698
"ASCRP000201"	9.797959925	10.27446491	10.14995813	8.563777946	11.44862218	11.40312131	11.45309847	11.36554118	10.95498884	11.28277866	11.79841343	11.541229	10.76911099	11.62034996	11.6102305
"ASCRP000204"	8.939548034	9.246540422	9.335076025	8.240157328	10.43040156	10.03078727	9.879139373	9.935449712	9.72577102	9.96225627	10.25181834	10.23695457	9.45143252	10.31386333	10.53151576
"ASCRP000205"	7.763773045	8.157180159	7.926520819	6.216159103	9.554086536	8.845088654	9.00382528	9.504076517	9.062634028	8.894928058	9.279832035	9.226632394	8.696713765	9.844263015	9.0905616
"ASCRP000206"	6.190715643	6.041739296	6.014228417	4.742263693	5.182236206	5.551320214	5.622625463	5.31271955	5.715390835	5.551172258	5.202731427	5.375169701	5.772310245	4.955775747	5.150463804
"ASCRP000208"	5.918268232	5.871811132	6.358196907	5.456956543	6.22379156	6.451101288	6.170334823	6.240474066	6.687219759	6.295861122	6.05077491	6.171624508	6.046466614	6.13632657	6.096053102
"ASCRP000210"	5.729453447	5.853695415	6.349115553	4.854710162	6.237923131	6.417983722	6.493745366	5.48198289	7.050577749	6.933512298	5.685279364	5.727383027	6.768082228	5.341848904	5.291058323
"ASCRP000212"	7.26347824	7.99410041	8.533893418	5.866851887	8.343312722	7.882905936	9.338088837	10.10092069	8.081581251	7.913433632	8.483596925	8.46550869	10.16263894	11.80492317	9.938098048
"ASCRP000214"	5.314868844	5.318932039	5.854031798	4.483178776	5.147168313	5.339170104	5.419209162	5.431216662	5.1233672	5.754355063	5.143127041	5.199531595	5.941908773	4.873484764	4.94318817
"ASCRP000216"	5.79962611	5.126092786	5.162249231	4.701681427											
"ASCRP000217"	6.805595098	7.072816682	6.795318969	8.47839307	7.86267004	7.920382101	7.95650818	8.092668487	7.63332509	7.854549515	8.29174381	8.254085909	7.587559281	9.302771436	7.948748147
"ASCRP000219"	4.98578742	4.938086826	5.691999006	4.98678553											
"ASCRP000222"	5.224779744	5.230851037	5.823739597	4.999521508	5.38460404	5.745350355	5.752025926	5.976243355	5.577756156	5.50927104	5.195354371	5.065045855	5.494000319	5.058664738	5.815739668
"ASCRP000223"	5.910026648	6.204155588	6.291600357	4.960160725	5.579718447	5.67673038	5.603096582	5.627153448	5.814742021	5.734505603	5.709700229	5.602291244	5.830878074	5.485818373	6.414814378
"ASCRP000225"					5.110535906	5.231459907	5.464610192	5.399107386	5.318334536	4.968602056	5.143022849	5.08368918	5.299357842	5.226410425	5.625740081
"ASCRP000226"	8.514022751	8.522625907	8.678128231	7.693665181	9.376010778	9.461865161	9.450695051	9.18704418	9.143699648	9.185518283	9.598677436	9.499244396	8.853794355	9.637744125	9.721494005
"ASCRP000228"	5.151285501	4.564841096	4.678776701	4.852937056											
"ASCRP000230"	6.916823975	7.379753579	7.55604451	5.590903327	8.334623116	8.242160859	8.791896975	9.24078087	8.146226445	8.282539448	8.851533396	8.749311294	8.747154429	9.623228855	8.982524814
"ASCRP000231"	7.129895641	6.967371551	7.617278403	6.696438658	8.981539492	9.135983209	8.510758804	8.971387958	8.94929868	9.460791939	8.506709392	8.688192687	9.173784356	8.560858895	7.42478616
"ASCRP000232"	8.473681522	8.746011659	8.328768685	9.619595513	9.453151961	9.445860058	9.403123451	9.029641048	9.243181974	9.342722408	9.424166986	9.455254712	8.529393635	8.367647811	9.122654673
"ASCRP000235"					6.78398405	7.068448249	6.385240451	7.236217334	6.860564134	7.178854724	7.069909985	7.11628475	7.202580401	6.944731655	6.605587473
"ASCRP000236"	7.692593587	7.295826162	8.254169278	5.669904891	8.593992451	9.023533661	8.082345697	8.852890286	9.001777485	9.277619551	8.335543121	8.523787251	9.225186787	8.418672122	7.580242575
"ASCRP000238"					5.646174674	5.868304206	5.686375666	5.664992483	5.789845854	5.501025367	5.418141597	5.467243476	5.3158999	5.361076644	5.86585791
"ASCRP000239"	7.249134014	7.416127443	7.133498215	5.629328276	7.679765018	7.793048367	7.819785637	7.679853016	7.393884001	7.869130865	7.899771248	7.850951202	7.206322294	6.911983355	8.297210532
"ASCRP000240"	7.175052106	6.623159251	7.386093475	5.074955798	7.342531051	7.493729968	7.375565638	9.520673389	10.23919529	8.391174133	8.893612139	9.212399254	10.36380669	8.37020384	6.516887607
"ASCRP000241"					5.322793054	5.146025103	5.276927474	5.438815354	5.47811653	5.261296971	5.42675062	5.367302973	5.159467225	7.696475169	4.834127809
"ASCRP000243"	4.60272509	4.752497749	4.711728124	5.071397193											
"ASCRP000244"	6.994560485	6.272273065	6.66063247	4.813191244	8.079421545	8.712633936	7.055968938	7.023944531	9.414248251	7.467685976	6.384241991	7.164880181	8.31291776	5.74158946	6.586173719
"ASCRP000245"	6.038406814	6.063537046	6.078781247	4.963450407	6.475891682	6.622645105	6.712263948	6.800013035	6.325334968	6.452768567	6.802101558	6.607473539	6.380910498	6.164362032	6.4958791
"ASCRP000247"	5.848731481	5.697124583	6.102973566	4.688405188											
"ASCRP000248"	10.60002041	10.56719156	9.829223696	10.29998543	10.94508882	11.42616299	11.01785036	10.50217381	11.29340074	11.20721779	11.04871448	11.11369053	10.61643984	8.850443492	10.57754617
"ASCRP000250"	4.958005517	5.991110825	5.420079846	5.146192098	5.165871661	5.587046808	5.183901454	5.250524746	5.756770352	5.384325116	5.226885058	5.465963603	5.431575612	5.088654392	5.29185555
"ASCRP000253"	8.25233301	8.146828242	9.375360198	5.13813837	10.14890738	10.30764707	9.462826873	9.246242785	10.67604662	11.54394345	9.224767456	9.545301157	10.84674872	6.825546299	7.946932235
"ASCRP000255"	5.320348369	5.437258987	6.151387332	6.12661587											
"ASCRP000256"	7.425793807	6.670614865	6.773810742	4.834504203	7.455560217	7.864883837	7.226870574	6.887233772	8.136381008	7.48384558	6.823175905	6.941559101	7.099638061	6.152248342	6.203658495
"ASCRP000257"					4.966064914	5.281862357	5.037955255	5.196979582	5.534717568	5.58921892	5.49080088	5.265966176	5.44680481	5.366268828	5.040854968
"ASCRP000258"	4.31624408	4.440262496	4.302869094	4.945711659											
"ASCRP000259"	12.40548676	11.80428994	11.32231457	9.290123006	10.92789414	10.95978659	11.29338435	10.45477233	11.1407119	10.55280782	10.21855785	10.55170735	9.28006713	7.873558738	9.763952507
"ASCRP000260"	5.875228999	5.705613237	6.263250945	5.00898083	6.12023786	6.224172668	6.18284785	6.297954884	6.852279316	6.139488584	6.018480096	6.064986962	6.50363528	5.763351616	6.079662633
"ASCRP000262"					5.493158392	5.618207209	5.272104417	5.092986655	5.381979335	5.802071338	6.102140717	5.965433074	4.949137855	5.170984495	4.760378893
"ASCRP000263"	6.945511721	6.677808237	7.631995342	4.879991966	7.468265625	7.787326779	7.209265707	7.044335995	8.002256958	8.718589839	7.128498989	7.369803461	8.755581295	5.687579612	5.972274505
"ASCRP000265"	7.001683272	6.906174801	6.982035603	6.001384859	8.367358383	7.858149567	8.734331158	9.527515809	7.468371739	8.411560457	8.112736139	7.877191044	8.841029412	10.02040682	8.412707914
"ASCRP000266"					6.906015192	6.693647952	7.143929901	7.661014831	5.84389975	6.662079202	5.917899314	5.940990299	8.277168908	7.265653046	6.611464007
"ASCRP000267"	8.394738241	7.799575929	8.749848355	5.250786207	9.250410238	9.887860532	8.874186583	8.808801696	10.09571787	10.15036832	8.668718733	8.950207271	10.4249175	6.573694041	7.724902981
"ASCRP000268"	6.139643641	6.248055703	5.891265801	4.900614764	6.632584319	6.645185379	6.66368544	6.693734372	6.501346628	6.886902117	6.768199684	6.774187149	6.672532043	6.480993465	6.344565585
"ASCRP000269"	7.067787021	6.793500133	6.741372141	7.537221082	8.139247115	8.088871754	7.693568385	7.461276384	8.206036208	8.192898856	7.632914809	7.704617428	7.623941403	6.672039381	6.808724711
"ASCRP000271"	4.864352978	4.977826871	4.881496986	5.132729857											
"ASCRP000272"	8.059525722	8.02437894	8.119907008	7.004495374	9.217391672	9.271849764	8.846419948	8.655100364	8.887158268	8.987902899	9.368797694	9.227970742	8.358055332	8.916588131	9.225023159
"ASCRP000274"	5.883535799	5.23484354	6.236829441	4.72752431	5.521117311	5.46172634	5.752924798	5.479400565	5.277876979	5.437896138	5.44025723	5.45762445	5.165634508	5.44944413	7.256329172
"ASCRP000275"					6.159569381	6.093076912	6.221704063	6.39166853	6.054195182	6.256757471	6.17235321	6.132858558	6.244580921	5.744890655	5.566748008
"ASCRP000277"					5.232585913	5.246940424	5.441304541	5.202931698	4.935129823	5.241830872	5.897820949	5.606593646	4.723873011	5.724022969	4.981348049
"ASCRP000278"					5.743274011	6.037877577	5.548983909	5.754719263	6.200707893	6.585508898	5.687965247	5.876976589	6.333976871	5.130133792	4.709774608
"ASCRP000279"	7.602059576	7.773155308	7.597351152	5.716934133	8.798569401	8.938351463	8.832666385	8.644703484	8.623667405	8.790207051	8.983951916	8.979320047	8.41292443	7.936134861	8.836337548
"ASCRP000280"	4.563977532	4.541551004	4.483320513	5.065956671											
"ASCRP000282"	5.186203368	4.846928958	4.699758238	5.071295499	5.680391134	5.514683446	5.789702806	5.881084258	5.488985895	5.763316672	5.637396329	5.657015795	6.041115507	5.698270181	5.366791663
"ASCRP000284"	8.671426757	9.00773803	8.781548619	8.141119507	9.682536436	9.717849972	9.873833737	9.969266808	9.571998632	9.490306409	9.970724247	9.849344906	9.221515614	9.930233965	10.22183811
"ASCRP000285"	7.199503899	6.955429094	7.411727652	5.419559066	7.135179251	7.496983372	6.973135803	6.789530906	7.559239995	7.786331368	7.109107714	7.236086585	7.445093872	5.89278462	6.633361303
"ASCRP000286"	13.14338057	13.13955454	12.20210166	14.11373767	13.43608354	13.54339369	13.32994889	12.05498227	12.87065672	13.52162081	13.4541562	13.3211581	11.92519636	8.063855027	13.11499916
"ASCRP000294"	7.400806508	7.373476108	7.576839301	6.305502553	8.261722181	8.386326666	7.813915052	7.719837346	9.393156304	8.097483561	7.28841736	7.744912222	8.163985128	6.880473939	7.065325004
"ASCRP000299"					5.465054638	5.513146178	5.668134139	5.779142501	5.790875664	5.439105995	5.510869361	5.484944161	5.703314773	5.992511816	5.887593806
"ASCRP000300"	7.690831959	7.785709008	7.71547655	6.512041297	8.134815396	8.055345954	8.007192579	8.061429614	8.109335335	7.763087281	8.141865446	8.034056775	7.766282393	8.985508679	8.611804738
"ASCRP000301"	7.457085176	7.054075516	6.656313347	4.810781436	6.740630333	7.265969175	6.828478907	6.509880572	7.461923954	6.978971736	6.790045474	6.878382142	6.847032083	5.900068339	6.8864018
"ASCRP000302"	9.971183539	9.723206385	10.11910257	6.15925968	11.39847566	11.69316547	10.67877044	10.16011231	12.61285402	11.73756064	9.804990685	10.5554025	11.65529111	7.204682528	9.400558412
"ASCRP000303"	9.382648536	9.580409732	9.785227376	9.720141326	10.47373805	10.43204313	10.4595129	9.824508446	9.86537122	10.16442744	10.56718432	10.35563111	9.760778745	10.68779454	11.02243999
"ASCRP000308"	11.56270482	9.776443296	8.906854144	4.647244392											
"ASCRP000310"	11.69533616	11.52048343	13.08346237	7.573899925	13.58366386	13.82073779	13.33318907	13.12247178	13.96483336	14.60823448	13.12791579	13.41953111	14.25070446	10.7555202	11.53190022
"ASCRP000311"	8.768187767	8.252042504	9.403208333	5.58455072	9.935614322	10.49228152	9.52500235	9.858492902	10.61616728	10.99959719	9.963142921	10.07914419	11.07533218	9.017791505	8.448539417
"ASCRP000312"	5.379291133	5.745052117	6.132365168	4.763776082											
"ASCRP000313"	7.864202798	7.815275817	7.60296489	7.560985444	8.238701123	8.345877822	8.074893282	7.7042114	8.036518448	8.190805227	8.27063646	8.215692509	7.72656244	6.005057002	8.315318886
"ASCRP000314"	11.56356158	10.1886727	9.041105796	6.248198715	11.85249061	11.80557238	11.67805066	10.79965369	11.58308567	11.16927909	11.23464623	11.50469472	10.92015704	9.739205859	12.16856656
"ASCRP000315"	11.67585728	11.23641365	9.651073222	8.564903275	9.465022612	9.193475651	9.934430471	9.014103243	9.564590576	9.159554267	8.70319656	9.028238567	8.15393289	5.055748252	6.531297314
"ASCRP000317"	5.761655422	5.793218838	5.814834972	5.041892734	5.520947242	5.650870723	5.212893351	5.18819082	5.886611794	5.276720416	5.352068851	5.399006832	4.918856511	4.766443365	5.402971479
"ASCRP000319"	5.910692508	5.398270142	6.306651293	4.979513334	5.076241438	5.135661878	5.065124237	5.819029114	5.057846991	5.404047867	5.114382023	5.239008657	5.214341475	5.331333312	5.394113736
"ASCRP000320"	6.269478209	5.719503103	5.682265239	4.767357905											
"ASCRP000322"	6.323840307	6.680103487	7.13540914	5.442523397	7.526484538	7.504696294	7.420946758	7.532198892	7.820822275	7.775266288	7.082532136	7.289078325	7.980585292	7.087679461	6.525812883
"ASCRP000326"	5.660517177	6.202030219	6.023110171	4.444852004											
"ASCRP000328"	7.60606665	7.716885937	7.530176321	6.033037062	7.909030537	7.851445085	7.976752911	7.297302193	8.111779682	7.622633773	7.808907803	7.838958285	7.412664364	6.167078145	7.962358207
"ASCRP000329"	4.956463246	5.165881356	4.732567785	5.239377586											
"ASCRP000330"					5.500846456	5.823587752	5.343979574	5.237077683	5.740008122	5.619569597	5.507342339	5.515847676	5.135594388	5.454021563	5.429226285
"ASCRP000331"	4.805871555	4.653879039	5.204958552	5.351403091											
"ASCRP000332"	5.18403155	5.073153657	5.23457697	5.32299074											
"ASCRP000333"	7.113890648	7.018265103	7.47732383	4.811269436	8.206094377	8.793211677	7.723160381	7.749908591	8.540634652	8.255273311	7.525690882	7.713507366	8.36264195	5.575640559	6.858832732
"ASCRP000334"	7.249408487	6.923321867	6.715396438	5.088475641	6.749739143	6.894495003	6.751188211	6.205521081	6.805044557	7.078629374	7.111852098	7.04412033	6.187199778	5.36161098	6.675943405
"ASCRP000335"	6.070542075	5.51682923	5.310420217	5.472745918	6.092152191	5.977273103	6.574134258	6.688346951	6.174136501	6.0824656	6.269828158	6.39697811	6.280044085	7.760846686	6.798391982
"ASCRP000337"	10.42035954	8.768127842	7.986189248	4.597348516											
"ASCRP000338"	5.827434751	5.771911166	5.824382503	5.014890128	6.549186578	6.568464567	6.669136793	6.600703848	6.463861453	6.779718494	6.897120842	7.106390135	6.602833479	6.66396605	6.459012014
"ASCRP000339"	5.570914503	5.123309505	4.554515765	5.153116989											
"ASCRP000340"	6.346474832	6.288235741	6.156859087	4.892784236	6.877990632	6.743701097	6.709503663	6.581674953	6.683513829	6.957778429	6.959286622	6.850933627	6.302377734	9.051231436	6.973666092
"ASCRP000341"	5.20697512	5.862508118	6.054989116	4.392315164	6.122520418	6.011607485	6.257854265	6.649003117	6.098521142	6.359922376	5.895937186	6.002111836	6.795657002	5.696509621	5.179171247
"ASCRP000342"	4.783889034	4.971083255	4.654689095	5.159818253											
"ASCRP000343"	14.6580388	14.09678544	13.19212485	10.35320634	12.20581599	12.11545684	12.7664805	11.73564666	12.37287279	11.47045168	11.00119676	11.48755048	10.30170951	5.320978302	8.660514529
"ASCRP000347"	7.069820651	7.097518274	6.862037928	6.543124147	7.286816388	7.397681042	7.427286578	7.391286141	7.250437572	7.243387457	7.591545181	7.542979545	7.156208758	6.875949567	7.830034659
"ASCRP000348"	5.521318623	5.986617391	5.302468672	4.415528954	6.03461313	6.071694732	6.301808474	6.024961535	6.248349316	6.206605484	6.208377798	6.218174365	6.429361717	5.846697169	5.723315814
"ASCRP000350"	6.244426489	6.369889596	5.666141258	5.656825685	6.133611002	6.416974077	6.062840017	6.273305081	6.457943681	6.06185947	6.268621307	6.321461356	6.147864057	5.615576647	6.033200186
"ASCRP000351"	5.785170287	5.950274571	6.178910295	5.151422265	6.950069712	6.862366447	7.072703083	7.644794187	6.631591418	7.310634366	6.876083775	6.829939168	7.446599053	7.680361669	6.467330273
"ASCRP000352"					5.751216641	5.519696365	5.53779538	5.972172542	5.512335315	5.629902974	5.835976686	6.209762899	5.716689303	8.692045422	5.576191807
"ASCRP000353"	5.872949203	5.208517803	5.291308961	4.985798846											
"ASCRP000354"	8.910820802	8.125024697	7.684293144	5.639759296	9.259652272	9.475072585	8.937991563	8.336992766	9.69232098	9.087921814	8.527914793	8.826987278	8.558257815	7.367962419	7.933109937
"ASCRP000355"					5.680553311	5.722974668	5.871759354	6.072057998	5.479353086	5.69088597	5.677502475	5.802525785	6.071353166	5.968879661	5.727392228
"ASCRP000356"	6.174743196	5.486586337	6.504575825	5.066116391	6.354248014	6.404620873	6.499644794	6.556421795	6.580150475	6.410935	6.778690394	6.62106278	6.097685501	7.585240119	6.814348589
"ASCRP000357"					5.300154616	5.139406869	5.028868833	5.265066229	5.072353907	5.376484515	5.275740221	5.227643397	5.247188902	4.892639015	4.894939318
"ASCRP000360"	5.929169544	6.085871224	6.309984818	5.719619401	6.080744103	6.286456122	6.074104186	6.037701791	6.483266506	6.536859882	6.424764765	6.428382941	5.877446584	5.600708948	5.935247918
"ASCRP000361"	4.439781479	4.496214471	4.540602112	5.333930855											
"ASCRP000365"					5.798728441	5.786771433	6.035066276	6.176929449	5.879821822	5.805592325	5.800090295	5.857059634	6.193348976	5.677210747	6.415689852
"ASCRP000366"	4.752029925	5.30437392	6.34329909	4.6793826											
"ASCRP000367"					5.478483065	5.597024297	5.634412398	5.122999091	5.502814296	5.672862361	5.784980146	5.695663734	5.237225373	5.194184467	5.499392177
"ASCRP000370"	7.589976726	7.319519409	7.415175433	5.229124334	8.966321396	8.859997923	9.421626542	9.541852572	8.583584689	9.019090162	8.873436739	8.849525838	8.963892433	7.833297407	9.40154517
"ASCRP000371"	7.571025933	7.721321836	7.818683862	6.948521568	8.824184377	8.67787014	8.965767401	9.237890709	8.917541514	8.867186319	9.119860691	9.039861022	8.719303081	9.294160874	8.944631944
"ASCRP000372"	8.472550729	8.948426726	8.689760303	6.095453013	9.233816983	9.263599604	9.030144255	7.884288227	8.631495559	9.560158704	9.36922862	9.107291516	7.856458021	5.930842942	9.431066904
"ASCRP000373"	4.966465622	4.781100523	4.586302892	5.137238522											
"ASCRP000374"	7.046830534	7.175674053	7.112356442	5.357871436	7.682112897	7.953117051	7.62807703	7.514616782	7.358672979	7.805141875	8.147199212	7.992216402	7.47434587	7.806036776	7.894403737
"ASCRP000375"	6.037060697	5.992172476	5.974707589	5.144926224	5.91525767	5.84748603	6.098437433	5.94759718	5.808568189	5.665633164	5.750584584	5.757812092	5.579228813	5.370314044	6.235798963
"ASCRP000376"	4.610289712	4.721516134	4.611025999	4.961458194											
"ASCRP000379"	6.182140995	6.125301697	6.393161012	5.431784652	6.502572154	6.786994484	6.864851905	7.367948924	6.710090018	6.900869131	6.716274775	6.844151284	7.615640797	7.160792432	6.871776464
"ASCRP000380"	6.264873518	6.634187218	6.309675741	4.771677852	6.375538741	6.188668785	6.213579012	5.786106494	6.067650816	6.162759018	6.270705313	6.26515103	5.915624873	5.846378372	6.345123128
"ASCRP000381"	6.255454916	5.333965262	4.963697442	8.537136065	5.490407056	5.328935968	5.8724648	5.280553327	5.529681382	5.504064896	4.929666904	5.140056641	5.273576342	5.193143095	4.821809352
"ASCRP000382"	6.271407017	5.559383075	5.551232544	4.72113209											
"ASCRP000383"	9.262380556	9.121814406	8.886380313	7.788627675	9.204180584	8.954803278	9.656076739	9.397061085	10.22258691	8.425921147	7.24481272	8.171326793	7.778763171	5.357661488	11.28163456
"ASCRP000384"	8.197626354	7.306253345	9.32041345	7.848618932	11.1017896	10.85289836	11.42965738	11.31212815	9.811744135	10.56874527	10.03675915	10.11060782	10.96507872	10.31806017	12.17384502
"ASCRP000385"	15.08675928	15.02924878	13.78698107	12.08452876	12.52423324	12.39091957	13.178747	11.95404061	12.85894579	12.34391819	11.73731314	12.19773347	11.09492347	6.090384577	11.02256304
"ASCRP000386"	7.181922335	7.13567802	6.974429716	5.363726265	7.581332938	7.608574767	7.623565332	7.113193815	7.510046681	7.565014131	7.659186358	7.646371275	6.72166401	5.809623989	7.679532493
"ASCRP000389"	15.83416471	15.46677452	15.2573247	12.31329689	13.57358744	13.1711774	14.14415021	13.08795994	13.78386354	12.74543215	12.51813387	13.08325636	12.43417739	6.306754781	10.9542009
"ASCRP000390"	14.70739181	14.42584013	13.37737552	10.51597003	12.64432178	12.4033553	13.01420931	11.82173528	12.6445004	12.01764471	11.63549545	11.94067303	11.00953568	9.62830524	10.4371546
"ASCRP000391"	10.02289007	9.30487737	8.894371159	7.833337949	10.46290066	10.41033695	10.59899948	10.50370765	10.46108906	9.859200787	10.28384557	10.29663851	9.836715244	11.06075608	11.11396094
"ASCRP000392"	4.606940175	4.404727891	4.968182133	6.6195851											
"ASCRP000393"	7.151842447	6.614460575	6.033207642	6.061232404	5.303192476	5.742276771	5.291222289	5.156886161	5.743561257	5.386913387	5.023641665	5.114921985	5.493003671	4.75970846	5.110639664
"ASCRP000394"	7.35729259	7.503805487	7.490775064	5.874058515	7.920599197	8.078463172	7.985343492	7.856394326	7.909268801	7.911052764	8.051578676	8.06554652	7.638637819	7.256045897	8.284887265
"ASCRP000395"	5.370404001	5.062483184	5.114279375	5.302307429											
"ASCRP000396"	4.990739039	4.859088469	5.144698124	4.908374652											
"ASCRP000397"	6.296279321	6.111694614	6.387509494	5.065897438	5.837787179	5.660855231	6.089335805	6.161269003	5.988916662	6.148365151	5.595595114	5.69967512	6.061265862	6.355716012	6.816669853
"ASCRP000398"	5.633054678	5.675562364	5.574745119	5.786338705	6.307419099	6.278766704	6.285544508	6.80128222	7.058302269	6.353392342	6.73603677	6.835105269	6.984735641	6.239293735	6.01595554
"ASCRP000399"	6.579810523	6.791043197	7.175107356	6.929018982	7.963237301	7.955032012	8.167364152	8.36341883	7.71547849	8.11381396	8.206261793	8.20101638	8.320559244	8.603376752	8.236499435
"ASCRP000400"	5.387941351	5.67246359	4.825051691	7.735578615											
"ASCRP000401"	5.908529336	6.042358172	5.68237738	7.727139674	6.10244789	6.162607333	6.174852377	6.181489699	6.058675088	6.28388392	6.109973647	6.156051943	5.898206163	6.041907234	6.567224815
"ASCRP000402"	5.762883146	5.80792665	5.265541447	8.349725767											
"ASCRP000403"	5.654269796	5.568038026	4.89259012	8.784421569											
"ASCRP000404"	5.22059244	5.077813766	5.417694944	5.72744247											
"ASCRP000405"	5.591365449	5.739013868	5.231506452	8.341620588											
"ASCRP000406"	5.723108235	5.725482875	5.472251906	8.469192346											
"ASCRP000407"	6.286848866	6.399390694	6.541338451	9.136110215	6.746900821	6.7085867	7.102254138	7.230757068	7.096332027	6.796610965	6.600769153	6.760088639	6.632007452	6.404374629	7.692923064
"ASCRP000408"	6.660840281	8.3761999	7.910828279	12.63706623	8.769887578	8.196966204	8.906058829	10.47072047	8.647280621	7.651211108	10.21364265	9.642610765	9.205583157	13.88836248	9.38916106
"ASCRP000409"	5.183337947	5.021583172	4.955601216	5.6266854											
"ASCRP000410"	5.644331645	5.986368775	5.000877943	5.64479874	5.559142509	5.567217014	5.759312677	5.800994691	5.248544943	5.804608978	5.687304579	5.680246745	5.358707281	5.465780949	4.917219489
"ASCRP000411"	7.267558289	7.173024842	7.41509094	5.942278664	7.715274121	7.629033914	7.925202118	7.869985904	7.764022683	7.695278782	8.175688327	7.846223431	7.637674452	8.284915252	8.202873441
"ASCRP000412"	5.509383314	5.608019669	5.751379644	5.165055881	5.216489283	5.295976821	5.468213205	5.428110837	5.025663889	5.054346822	5.23217533	5.152675793	5.15114002	5.684735058	5.541128054
"ASCRP000413"	5.008897613	4.801440794	4.992287727	4.975863587											
"ASCRP000414"	6.821607202	7.040528087	7.109124872	5.856182813	6.946495126	6.965470664	7.121553	7.220751908	7.166599696	7.073893144	7.166676031	7.146859849	6.873946193	6.660111177	7.625960636
"ASCRP000415"	5.549475032	5.500893645	5.32650047	5.063444378											
"ASCRP000417"	7.55407592	7.68342373	7.465851147	6.09644731	8.680822123	8.678018264	8.587958023	8.233909715	8.381884687	8.641172755	8.989614439	8.900155057	8.055153307	8.228891013	8.330427609
"ASCRP000418"	6.061617458	6.137766924	6.147491955	5.312793068	6.83831295	6.678997884	6.661081309	6.723886799	6.318360041	6.764996966	6.967481794	6.887989615	6.505513533	7.215676454	7.057913866
"ASCRP000419"	5.918933542	5.935990967	5.884495476	4.836156965	5.782418153	5.941489045	5.822497754	5.562144046	5.843327	5.861081734	6.149523887	6.213320268	5.331409663	5.494636601	5.965888181
"ASCRP000420"	5.493856124	5.604826881	6.070980598	6.053699941											
"ASCRP000421"	6.05126755	6.11661972	5.770895101	5.749948152	6.142685957	6.257954839	6.196409721	5.60865172	6.036724149	6.11545835	6.509678164	6.321589649	5.271385346	5.107808323	6.024655653
"ASCRP000422"	6.468975219	6.5575831	6.731410922	5.155897424	5.90323249	5.671471703	6.033715061	5.824226929	6.230362754	5.925255476	5.526892864	5.690963129	6.069241494	5.47452519	7.29733805
"ASCRP000423"	9.79563325	9.855952454	9.049198944	9.238903006	10.39010378	10.23371226	10.3817752	9.530887018	9.954627254	10.07699703	10.05956555	10.10635845	8.977713503	6.542299424	10.39884999
"ASCRP000424"	8.029147094	7.922201445	7.440211749	7.074966039	7.759022194	7.683422282	7.962448994	7.188237053	7.792424268	7.458679	7.558523516	7.604727092	7.060128058	6.499294491	7.944120519
"ASCRP000425"	6.793334966	6.774246724	6.511004261	6.724424051	7.008243052	7.204337468	6.952240896	6.713653382	6.850181612	6.973339818	7.265820869	7.298109759	6.538866568	6.938808464	7.0649092
"ASCRP000426"	4.777494982	4.959994425	4.918597464	5.887731614											
"ASCRP000427"	6.834889645	6.697993713	6.467248824	6.174208426	6.529816455	6.409024176	6.539505169	6.160749877	6.496869291	5.9289699	6.125814545	6.300780896	5.676852392	6.073434193	6.383904024
"ASCRP000428"	5.759353767	5.922515985	5.459148842	6.700688345	5.403618996	5.685356501	5.761270319	5.335151854	5.819962271	5.556236743	5.731714451	5.784599728	5.22468877	6.314840971	5.787602534
"ASCRP000429"	6.426899329	6.51947301	6.645121928	8.038342558	7.767173409	7.713758622	7.974866305	8.03947289	7.492555918	7.72482047	7.727555341	7.754150746	7.690761683	7.413648654	7.774159143
"ASCRP000430"	5.809950141	5.560763669	5.861936868	8.239746361	5.974552641	6.144607957	5.917233836	6.063167219	6.164856832	6.436280395	5.963532488	5.9649224	6.620015491	5.638775549	5.34700591
"ASCRP000431"	5.784371206	5.759215852	6.11859936	7.387605675	6.076830864	6.353813855	6.064624261	5.857313341	6.273639736	6.397155856	5.847019663	6.0382995	6.745329591	5.749527733	4.908519445
"ASCRP000432"	6.042686449	6.292848466	6.258520122	5.385128376	6.697182448	6.368155627	6.61251137	6.903570426	6.405828738	6.290228456	6.469801932	6.418469562	6.618317431	6.978972915	7.162966907
"ASCRP000433"	4.65957161	5.615580204	4.761468361	5.374838221											
"ASCRP000434"	6.494702856	5.889686575	5.341537667	5.33137343	5.923769981	6.076035947	5.870456803	5.89545737	6.546022453	5.921734541	5.347068849	5.694767967	5.885361285	5.012506575	5.205790935
"ASCRP000435"	8.250110943	8.562059926	8.421499409	6.81492362	9.293270485	9.234672251	9.487898401	9.442676748	9.080955021	9.266492907	9.533760768	9.443042582	9.2896662	10.20976043	9.80452413
"ASCRP000437"	4.989154529	4.879071806	4.952659519	5.430538874											
"ASCRP000438"	6.621055691	6.157488143	6.63815733	6.05672417	6.499058328	6.591438075	6.538601787	6.428578328	7.158954386	7.054652363	6.28700197	6.531905432	7.168050667	5.987882016	6.167498476
"ASCRP000439"	5.22217695	5.320441657	5.56267267	5.213900568											
"ASCRP000440"	5.393498149	5.223183341	4.834946632	5.033055229	5.351644011	5.519975681	5.335209785	4.9738139	5.278325872	5.545709302	5.25622247	5.216394904	5.360389	4.872725727	4.777529562
"ASCRP000441"	7.311801753	7.306920627	6.975021684	5.673211701	7.237341298	7.455175655	7.367812316	6.906050369	7.274084359	7.386590952	7.334169737	7.452647192	6.776860693	6.054672881	7.825983904
"ASCRP000442"	5.322460113	5.427125168	4.850193767	5.260416793	5.702937428	5.857936002	5.591812141	5.345302144	5.493303395	5.74581322	5.958848838	5.935287587	5.309415708	5.070417849	5.301408788
"ASCRP000443"	11.08350928	11.28422334	12.58153723	13.26038817	12.33408828	12.60716591	12.25987795	12.11657246	12.43746106	12.16086264	13.25098853	13.18577737	12.1925464	12.35019918	12.10205007
"ASCRP000446"	5.560932511	5.893600208	6.134477977	5.073500776	6.530431989	6.373800106	6.800902753	7.527346	6.558980441	6.750363617	5.897154674	5.971821882	7.196445217	6.524239073	6.013586977
"ASCRP000447"	5.329557582	5.157404553	5.469405785	5.323400651											
"ASCRP000448"	6.200765359	6.300744165	6.354862507	6.255040059	7.266032527	7.224241736	7.450921565	7.54393253	7.180989288	7.452200936	7.482579742	7.480630197	7.12330221	7.270038495	7.093231175
"ASCRP000450"					5.28487589	5.25382672	5.225405389	5.352152739	5.033365817	5.121729082	5.147764891	5.254287009	5.266967083	5.647804081	5.118585001
"ASCRP000455"	5.209713608	5.23753975	5.303925912	5.212280555											
"ASCRP000456"	5.077913519	5.07799124	5.389925241	5.583737241											
"ASCRP000457"	5.510467054	5.384251125	5.50046874	5.425922145											
"ASCRP000458"	6.907631172	6.732737418	6.368744193	5.652269059	6.97139145	7.101935686	7.051913103	7.118118465	7.229666892	6.974535161	7.08093486	7.065390805	7.102328507	6.943664989	7.026051852
"ASCRP000459"	8.232676652	8.413287608	8.579565863	6.83773415	8.722398497	8.674978658	8.972395778	9.090855281	8.708882443	8.530743821	8.779371549	8.717398924	8.613545069	9.163403684	9.932709926
"ASCRP000460"	6.422214649	6.491384078	6.364102509	5.221650399	7.055043778	7.025009595	6.776691558	7.046008508	7.145263499	6.993012109	7.174325577	7.248972857	6.95827771	8.741213808	6.768406449
"ASCRP000461"	5.405766216	5.724872288	5.189862706	5.187937384	5.464843622	5.593072651	5.742120676	5.585005094	5.491029697	5.583092188	5.66951849	5.730870809	5.381655547	5.359818245	5.76339954
"ASCRP000462"	7.689496624	7.070634072	7.757838901	5.741905162	7.941863189	8.373912973	7.60553441	7.857182617	8.942136532	8.764638179	7.423887939	7.811178676	9.171682739	6.073896122	6.583268227
"ASCRP000463"	7.177689694	7.19464276	7.172872959	6.798386779	8.044847882	7.893448452	8.185711608	8.36419598	7.985895828	7.775983958	8.18544367	8.148462906	8.078121165	9.08159475	8.557154628
"ASCRP000464"	4.711443913	4.621600617	4.560346554	6.929651002											
"ASCRP000465"	6.230164338	6.367148001	6.29146889	5.927319867	6.864340135	6.815242329	6.64294332	6.663815955	6.514343343	7.004233392	6.873152463	6.826957409	6.481458747	6.446697876	6.705251002
"ASCRP000466"	5.643342693	5.86911876	6.341140576	4.78415059	5.309208979	5.294437066	5.498729931	5.851091377	5.880995627	5.250091018	5.407860958	5.410563432	5.479344486	5.854290869	5.945301636
"ASCRP000469"	5.310216502	5.010345655	4.791756785	5.15938166											
"ASCRP000470"	4.829918778	4.899612723	5.386723431	4.849616481											
"ASCRP000471"	4.669756783	4.673426149	4.908308554	5.007597639											
"ASCRP000472"	4.774482425	4.898379408	5.084100081	5.668509501											
"ASCRP000473"	8.198016233	8.198912486	8.299035058	8.532668264	8.9829745	9.202762451	8.921594272	9.103914778	9.133719646	8.996708743	9.441576798	9.339710577	8.563594171	9.403271009	8.839742706
"ASCRP000474"	8.985623331	9.122452035	8.559501974	9.341230794	9.35788878	9.243723961	9.301638048	8.779558308	9.028366196	9.307329979	9.26240099	9.244354429	8.488996328	8.798125451	9.060773759
"ASCRP000475"	7.838271306	8.021215775	7.634988071	7.748945219	9.033631749	8.968157566	8.510521706	7.518902914	8.645712494	8.871971439	9.211647551	9.090915642	7.505450449	8.988405353	8.493234152
"ASCRP000476"	4.973687392	5.678517342	5.338817794	6.789335923	5.009991269	5.063356614	5.086193791	5.24398061	5.112695699	5.098116826	5.445832193	5.306426231	5.160397854	6.610000856	5.704902775
"ASCRP000477"	4.727798705	4.745365618	4.479769978	8.568274133											
"ASCRP000478"	5.25140619	5.116799491	5.515405397	5.033385671	5.471747686	5.371181279	5.809873812	5.463542731	5.686594937	5.40439413	5.318507189	5.385924857	5.54403722	5.95320494	6.748568824
"ASCRP000479"	7.11057419	7.239054061	7.495629142	5.902292374	6.760840253	6.924348657	7.05273463	7.323486077	7.563654701	6.705313874	6.882985009	6.879796702	7.146869558	7.008498224	7.903782876
"ASCRP000480"	11.40076543	11.73700331	11.38796141	10.54565984	11.91881328	11.83335444	11.92074533	12.33934855	12.12264634	11.83064931	12.09721625	12.02543493	11.65828586	12.50262862	13.32119929
"ASCRP000481"	6.27360113	6.38512085	6.559787159	6.870135672	6.579897037	6.507673234	6.642898399	6.934498907	6.541711639	6.236135342	6.653618993	6.590335694	6.391155932	7.218032907	7.333635088
"ASCRP000482"	5.136050302	5.077988997	5.525868017	6.02426554											
"ASCRP000483"	5.014237304	4.85297609	4.980847505	6.416172408											
"ASCRP000484"	6.283761097	6.036682549	5.463991912	5.148123032	5.520228659	5.63825038	5.406602212	5.456719561	5.279533345	5.248517814	5.40712341	5.473262772	5.445160069	7.795315951	4.901450985
"ASCRP000485"	4.729478415	4.836765548	5.115389585	6.752504064											
"ASCRP000487"	5.875347426	5.527873783	5.825746707	5.490355319											
"ASCRP000488"	5.322460113	5.245630878	5.357978528	5.766151914											
"ASCRP000489"					5.560195391	5.810392648	5.720186546	5.957878709	5.722079694	5.649561793	5.644786153	5.710750009	5.616620164	5.65765758	6.639009837
"ASCRP000490"	4.504526241	4.820767459	5.196287056	5.470251935											
"ASCRP000493"					5.93626752	6.054944418	6.287444211	6.413268617	5.800902762	5.90583297	5.983699452	5.933557911	6.135916586	7.360290964	6.58898539
"ASCRP000494"	6.996818417	6.724482934	7.30646022	4.841947943	6.837594395	6.908715099	6.792951927	6.633699265	7.853603219	7.299911124	6.061112283	6.336013438	7.976037526	5.328618154	6.419867996
"ASCRP000496"	4.843227855	4.505046443	4.464929959	5.033108535	5.46333343	5.488087017	5.420781621	5.657679354	5.301429529	5.670116767	5.610050131	5.553323415	5.413241816	5.862705744	4.864300273
"ASCRP000497"	5.298643468	5.12675783	4.609070983	5.270900783	5.596115309	5.597917213	5.542693548	5.544425619	5.36458277	5.654093741	5.805806356	5.837837624	5.860139345	6.361421356	5.120119652
"ASCRP000498"	7.861539164	7.977003181	8.146122512	7.121172633	9.546480259	9.373332467	9.872339138	9.975700024	9.201364657	9.274790251	9.602676224	9.536138508	9.560561412	10.87504556	10.36208534
"ASCRP000499"	5.041221734	5.000149792	4.92744567	5.27608472	5.444159824	5.447159867	5.307278991	5.459285274	4.920372773	5.282057736	5.396129824	5.305272259	5.172620072	5.98709763	5.381237798
"ASCRP000500"	7.679637725	7.884161118	7.804836095	6.319580102	7.773587729	7.516730456	7.93861853	7.93682706	8.069098414	7.354420102	7.046868962	7.35390057	7.297603579	6.395313265	8.728409784
"ASCRP000501"	4.776880142	5.125587967	4.846006393	5.255335586	5.379961338	5.483894636	5.493423957	5.69411115	5.119541197	5.68922861	5.721031576	5.650295483	5.317952649	5.88863564	5.070082442
"ASCRP000502"	6.696953101	6.745443149	6.651131525	5.90249633	7.96405458	7.817031664	7.91774597	8.100347174	7.584340466	7.87953367	8.105697963	7.993747703	7.549840644	7.100284055	7.754905954
"ASCRP000503"	6.068088767	5.300040213	5.587414078	4.640375482	6.30085158	5.880732264	5.604766171	6.083684846	6.434494655	5.847168021	6.02640024	6.137627292	5.636864776	8.510156893	5.386264641
"ASCRP000504"	5.816019753	5.735378123	5.854857765	5.11667471	6.330717959	6.22487754	5.99385422	6.3918191	6.319869125	5.974765252	6.402171299	6.283960198	6.170859101	7.483866112	6.312632186
"ASCRP000505"	5.164860427	5.131729315	5.023156206	5.44706298	5.377278462	5.312245856	5.700858239	5.450026567	5.104615751	5.365455625	5.668829944	5.501883778	5.350407743	5.482536988	5.262305939
"ASCRP000507"	6.637247407	6.108722334	6.113210232	5.437597504	6.792783	6.400007806	6.628184366	7.089968586	6.132913037	6.657785167	6.815711254	6.705613544	6.567734533	6.861859834	6.606308626
"ASCRP000508"	5.225025738	4.717970031	4.885844868	5.115067791											
"ASCRP000509"	5.253952449	5.592194511	5.341466898	6.025714321	5.145934511	5.358015449	5.484303954	5.353518082	5.102005517	5.184128771	5.308014456	5.369007852	5.096830252	5.354493768	5.394113736
"ASCRP000511"	5.318053068	5.309925158	5.428224755	5.065956671											
"ASCRP000512"	6.414878942	6.482090354	6.582192993	5.31118815	7.793037957	7.425343108	7.553855829	7.574273129	7.34886225	7.385113602	7.599064829	7.554762361	7.221289487	7.028310746	7.824476495
"ASCRP000513"	5.432400864	5.571826225	5.098150012	5.04794214	5.850142301	6.072870404	5.755472346	5.81610581	5.75251231	5.734466536	5.91659833	5.964022608	5.486001455	5.551346054	5.82157751
"ASCRP000514"	4.989860897	4.741162138	4.739933603	5.2622103											
"ASCRP000515"	4.614405272	4.948073114	5.359514331	5.021177545											
"ASCRP000516"	4.671348643	5.155128442	5.396208942	5.135044085											
"ASCRP000517"	5.731220205	5.719147575	5.219742169	6.118082473											
"ASCRP000519"	4.795279922	4.735536191	4.611362226	5.284468664											
"ASCRP000520"	4.523116978	5.016342824	4.864402134	5.530293927											
"ASCRP000521"	4.775852381	4.765993569	4.689633598	7.627622091											
"ASCRP000522"	5.893709935	5.650801462	5.358623242	5.799995875											
"ASCRP000523"	6.076954192	5.89427569	5.454622168	6.071491356											
"ASCRP000524"	5.539368939	5.706278257	5.22120662	5.653365314	5.651252594	5.422905354	5.700334782	5.83120936	5.901140323	5.63923358	5.548945777	5.652344515	5.603511437	5.578341313	5.581397106
"ASCRP000525"	4.968123444	4.817176388	5.130426782	5.020528412											
"ASCRP000526"	6.40378352	6.322302381	6.556195439	5.632998021	7.497046022	7.734837042	7.24248723	7.243496559	8.332156959	8.015121555	6.757734503	7.073861641	8.3526608	5.714012911	5.811810578
"ASCRP000527"	4.702598589	4.601037985	4.502223383	4.946215272											
"ASCRP000528"	5.029819724	4.993919474	4.92189521	5.236777674	5.324420207	5.296884874	5.14432779	5.093490581	5.350009344	5.245361696	5.323423419	5.327076666	5.350407743	5.203357144	5.005224792
"ASCRP000529"	10.10057294	10.41991793	10.64617106	10.00933043	11.54776252	11.46644752	11.43566403	11.45542472	11.26026036	11.31082522	11.77983988	11.71569579	11.29154856	11.24186327	11.80765102
"ASCRP000530"	5.633054678	5.992751982	5.731008528	5.135568295	5.407457034	5.493934708	5.478402581	5.803738446	5.354915013	5.262675841	5.343427907	5.256222117	5.624535654	5.680875959	6.329199679
"ASCRP000532"	5.125883051	5.473613149	5.008924706	7.33221895											
"ASCRP000533"	4.843227855	5.28365361	5.63250861	5.861875178											
"ASCRP000534"	4.496112617	5.386599648	4.713306778	5.75292493											
"ASCRP000535"	10.69199738	10.72817726	9.038649398	9.741325619	9.833614699	9.607891812	10.19612306	9.015446781	9.324468028	9.213797045	8.988406167	9.12170748	8.993344342	6.469709789	8.878034234
"ASCRP000536"	6.633182639	6.520453601	6.669173135	8.119838864	7.716907923	7.762678391	7.776046377	7.921247231	8.176740771	8.209267471	7.042434674	7.278490651	8.455510961	6.020309975	6.35432587
"ASCRP000538"					5.470074045	5.369083727	5.453091437	5.346632015	5.066937576	5.492717791	5.69860497	5.543086347	5.232953655	6.250561368	5.783377868
"ASCRP000539"	5.257230719	4.831423501	5.100000712	5.210731178	5.414604984	5.58054119	5.557134665	5.688205076	5.310578256	5.466382055	5.561529469	5.531640673	5.320671655	5.883800933	5.801963442
"ASCRP000546"	6.44173299	6.533757775	6.440926342	7.138245568	6.589339002	6.674740723	6.836749515	6.679458132	6.602918373	6.525053919	6.603188561	6.671124254	6.661040401	6.414488797	7.112505414
"ASCRP000547"	6.297715793	6.293751885	6.097760019	5.19192056	6.222239513	6.004578158	6.188327899	5.893510295	6.342149461	6.025257269	6.030237263	6.134553782	5.67079572	5.425119368	6.363507551
"ASCRP000548"					5.706436715	5.759949798	5.721439869	5.683772204	5.546244695	5.858905092	6.107691446	5.972062722	5.849143229	5.6573749	5.797207411
"ASCRP000549"	6.575212647	5.27137529	6.108299259	6.245499107	5.787309738	6.732455804	5.220724082	9.673303912	10.28900707	6.280087308	8.827948455	9.23058753	9.969949287	8.379387525	5.136515622
"ASCRP000551"	4.617200268	4.553288455	4.418983599	5.066055378											
"ASCRP000553"	4.967426589	4.957712065	5.175407342	5.255723099											
"ASCRP000555"	5.280998367	5.133882384	5.08951446	5.057417658											
"ASCRP000557"	6.01051001	6.047212216	6.395210018	5.246305877	7.139355782	7.071917217	7.035378316	7.210092867	6.812885111	6.643704866	6.973048096	6.857253485	6.802220863	8.091208958	7.986829493
"ASCRP000558"	4.603791457	4.69209625	5.086387172	5.147745523											
"ASCRP000560"	4.993738102	4.978056227	4.686514275	5.385388604											
"ASCRP000561"	7.816056746	7.862438985	7.518066072	7.137215659	8.158517844	7.974301718	8.172724265	7.848138972	8.127160097	7.878884557	8.042329507	8.072220535	7.53942327	7.140359865	8.32723939
"ASCRP000562"	6.489712347	5.75927115	6.156239852	5.607231459	7.066533451	7.856311902	6.115102924	5.775883504	8.625702338	6.98723783	5.674073459	6.353795831	7.051276151	5.112983471	5.334432488
"ASCRP000563"	4.594271201	4.676377964	4.665553389	5.127902306											
"ASCRP000564"	6.848527957	7.269955524	6.78595908	6.079431108	7.422562606	7.425395898	7.782894139	7.553705012	7.275353241	7.507812868	7.532341818	7.443743679	7.464498878	7.256619021	7.618590138
"ASCRP000565"	5.154364237	5.28365361	5.145421973	4.970676431	5.219451596	5.260831551	5.525874318	5.587913941	5.185489467	5.369526352	5.558937097	5.515111891	5.423267203	7.034611976	5.395505894
"ASCRP000566"	7.840260389	8.186243391	8.15797459	7.14557984	9.442542107	9.055393808	9.079329103	8.992689027	8.892774057	8.813432339	9.181129234	9.030165794	8.778126541	9.558789282	9.303531358
"ASCRP000568"					5.467449119	5.51842534	5.700147659	5.831053592	5.309269235	5.694301358	5.752240973	5.750015946	5.591333587	5.835835803	5.004279802
"ASCRP000569"	5.611802428	5.742719948	5.734583767	6.125430622	5.76184972	5.719730711	6.083096219	6.071825235	5.931955886	5.848451974	5.924921339	5.927771883	5.755138113	5.543632652	6.133382013
"ASCRP000570"					5.367828631	5.26168399	5.270879565	6.099740525	6.513746387	5.365783908	5.861474219	5.94774211	6.325302298	6.251586534	5.357891055
"ASCRP000573"	6.218918144	6.208560513	6.326092638	5.470358284	6.344527168	6.298008474	6.407230235	6.514438509	6.376025126	6.068286326	6.316952209	6.295933593	5.973410559	6.638583397	6.666203792
"ASCRP000574"	5.794300322	5.827287256	5.635459536	5.182890279	5.574955525	5.742012217	5.855815988	5.4583357	6.111158952	5.896830469	5.915272132	5.879518342	5.341909636	5.18132617	5.524344126
"ASCRP000575"	6.218517846	6.2168255	6.178378122	5.88324015	6.386230298	6.342959669	6.389865311	6.560617639	5.989973826	6.300363865	6.624121529	6.596872996	6.142023487	8.002302239	6.99359545
"ASCRP000576"	5.19042299	5.314987904	5.378511635	5.146094459											
"ASCRP000577"	6.974821502	7.205143739	6.853239193	5.006531542	6.923462881	7.089363744	6.953849427	6.053974373	6.811826638	7.008191056	7.066915977	7.035390205	6.078968554	5.381694235	7.007072438
"ASCRP000578"	5.685896259	5.744624945	6.406870623	5.333560447	6.043969198	6.221820905	6.023864877	6.111632775	5.895357186	6.101263301	6.426766451	6.297612166	6.635101775	7.463903671	6.286261947
"ASCRP000579"	5.884262827	5.273509188	5.362688698	5.424758438											
"ASCRP000580"	11.66530663	11.58956932	11.35741401	10.34677985	11.58582165	11.51833013	11.50209927	11.22704036	11.34537907	11.42010595	11.46144491	11.40696631	11.04121364	9.443359733	11.98508788
"ASCRP000581"	10.87953792	11.00086895	10.85703589	11.06430755	10.98719374	10.97794624	11.22061792	10.94371289	10.97082986	10.75032027	10.91960758	10.93343185	10.66607395	9.877723209	11.59866381
"ASCRP000583"	5.348405726	5.160989166	5.292986163	5.497426107											
"ASCRP000584"	6.590085883	6.587991908	6.510610492	5.545019455	6.840061089	6.808385004	6.841916612	7.238088158	6.761297546	6.562600983	6.87580317	6.878535541	6.768409678	7.274590177	7.278441788
"ASCRP000586"	4.380314408	4.29181021	4.288009587	4.823825185											
"ASCRP000589"	4.704146078	4.930128501	5.144828072	5.664015296											
"ASCRP000590"	5.409532041	5.830930352	4.852321459	5.781357347											
"ASCRP000591"	7.656243888	7.83423569	8.435372248	7.668290016	9.687627865	9.638325156	10.03461636	10.56624031	8.942291687	9.787208037	10.38914847	10.11511721	10.65389846	13.67290115	8.817413365
"ASCRP000592"	4.58824794	4.836589912	4.578833854	5.241063166											
"ASCRP000594"	6.282823578	6.757865955	6.580744433	5.966538821	7.230403021	6.969675083	7.519695711	7.701411944	6.939992863	7.08111217	7.32789237	7.152389754	7.459404673	8.485150694	7.949497013
"ASCRP000595"	4.754879385	4.46953526	4.665553389	7.428774032	5.26555734	5.12495172	5.00676543	5.15229251	4.888826794	5.391937751	5.304328998	5.367981944	4.949344657	5.341394429	4.681512462
"ASCRP000596"	8.228744157	7.851864416	7.787033641	7.146732147	8.892546233	9.100518115	8.855763203	8.809932201	9.163082016	8.925839122	8.976681273	9.005298698	8.715738678	8.320685592	8.346419896
"ASCRP000597"	6.937473257	6.534546513	6.612515711	5.691282868	7.674175342	7.536088975	7.469102138	7.278806038	7.146462084	7.425187131	7.718588713	7.611405592	6.757760395	6.504527541	8.096257526
"ASCRP000598"	7.841504063	7.9874259	7.696421951	6.985234503	8.878947052	8.798341175	8.812084185	8.506297477	8.788195972	9.188896204	9.108108643	9.141911191	8.405891902	9.258047454	8.81144369
"ASCRP000599"	5.423750646	5.429821378	5.53614485	5.773723492	6.100037815	5.74906034	6.153612006	6.327646123	5.918728161	5.899693057	5.888571847	5.862256055	6.105612332	6.519774585	6.252674885
"ASCRP000600"	5.002497518	4.920559006	4.586955886	5.18550827											
"ASCRP000601"	8.822478901	8.916730942	8.092112026	8.911110243	9.406588222	9.300883612	9.119171761	8.461255327	9.263399667	8.94560146	9.151720186	9.18470266	8.019731823	7.265687305	8.919166529
"ASCRP000602"	4.893081656	4.570401778	4.993320243	5.217518142											
"ASCRP000603"	4.586973365	4.456128251	4.397040009	4.900337683											
"ASCRP000604"					5.459496271	4.856649293	5.905670142	5.74312759	5.008567038	5.810141057	5.203908235	5.270219263	5.33431477	5.311153139	5.221910387
"ASCRP000605"	4.711443913	4.768673741	4.687350439	4.963821908											
"ASCRP000606"	4.976187002	4.88184879	5.163000932	5.023746347											
"ASCRP000607"	5.445138522	5.202627283	6.23401313	4.61636743											
"ASCRP000608"	4.658679669	4.865638248	4.540658532	5.468466085											
"ASCRP000609"	4.450129196	4.345854035	4.569480439	5.424412263											
"ASCRP000610"	7.685423784	7.627216042	7.397828963	8.10557764	8.881569628	8.950786258	8.786603503	8.717032249	8.61364403	8.787798388	9.203779857	9.066227676	8.277556129	8.054077364	8.684999293
"ASCRP000611"	9.692662555	10.02154818	10.59540125	11.99839549	11.7111985	11.50172804	11.76331429	12.32041662	11.38891695	11.60947487	12.06902812	11.84830247	11.74019551	13.29061983	12.16108916
"ASCRP000612"	4.556158261	4.621237621	4.610738577	5.466288703											
"ASCRP000613"	4.626703697	4.382449417	4.433246459	6.080373364											
"ASCRP000614"	5.963425952	6.045148748	5.235239952	5.438669606	6.389298736	6.073002381	7.049769785	7.573250881	5.769383621	6.176149287	6.845898841	6.570313303	7.084222396	8.583069011	6.131360217
"ASCRP000615"	6.617139895	6.558627256	6.427597738	6.002392367	7.437219177	7.281821403	7.832550195	8.312151149	6.74733802	7.588957766	7.839641793	7.602173047	7.903458543	9.495039259	7.177666224
"ASCRP000616"	5.073955256	4.635712799	4.557215093	5.682904798											
"ASCRP000617"	5.930302677	5.891714974	5.507536415	5.314162647	6.521454652	6.436659892	6.725474874	6.760013309	6.245757733	6.48991843	6.566583022	6.557367476	6.705728793	6.558217344	6.687064425
"ASCRP000618"	5.365756548	5.413394713	5.923758148	7.24660159	5.91822034	6.359692462	5.569589306	5.742269815	7.025610767	6.342272135	5.542026051	5.769334494	6.341088674	5.02117787	4.977668722
"ASCRP000619"	4.651476946	5.25857224	4.958207751	5.22849744											
"ASCRP000620"	4.639737609	4.788845551	4.554515765	5.727137806											
"ASCRP000621"	4.626257225	4.760472573	4.78578645	4.970540324											
"ASCRP000623"	4.978056227	4.687047248	4.690749745	4.945711659											
"ASCRP000624"	10.01041778	11.13414152	10.84380335	14.42189322	12.20402176	11.9054716	12.51842279	13.54100545	11.58666753	11.96437349	13.27064968	12.77915206	12.75174929	15.47532394	12.25158115
"ASCRP000625"	5.752726397	5.753115407	5.732319174	5.494530596	6.448843893	6.35708375	6.035664926	6.112279092	5.869718975	6.210065815	6.412905783	6.371499793	5.73464104	6.268612187	6.484526068
"ASCRP000626"	5.495012348	5.642015842	5.653587158	5.959079737	6.083788856	6.553958454	6.301041334	6.263822465	6.081247705	6.129315044	6.20298477	6.268768041	6.105669713	6.217213898	7.054997433
"ASCRP000627"	6.708009374	6.475572881	6.71641962	7.301344199	7.116325222	7.008114779	6.881041546	7.386202832	7.013473667	7.041253167	6.692593354	6.744477754	7.128482627	6.389312654	6.534724855
"ASCRP000629"	4.680613943	5.628313014	4.791130439	5.054344046											
"ASCRP000631"	4.909278924	4.753566787	4.968032726	5.15453597											
"ASCRP000633"	5.203472921	4.948875119	5.666141258	5.047344893	5.400377833	5.105184511	5.441118394	5.521539496	5.108210512	5.248951073	5.204193912	5.387592538	5.486047208	5.324488528	5.147371265
"ASCRP000635"	4.676714171	4.565815947	4.537655233	5.099484666											
"ASCRP000636"	5.651549414	5.548650647	5.043229766	5.985877588	5.508541963	5.589443193	5.479887113	5.40311918	5.353539788	5.504395035	5.669512819	5.439847799	5.3704374	5.479962259	5.215737505
"ASCRP000638"					5.432221139	5.242020325	6.048123088	6.092395941	5.21068247	5.497173154	4.98690013	5.144836059	5.941008246	5.086396126	7.006730953
"ASCRP000639"					6.172066019	5.957874225	6.029090614	6.367606632	5.768187836	5.838692613	6.125984891	6.071995611	6.094546388	8.48527006	6.094758035
"ASCRP000640"	6.244330412	6.31269959	6.022717597	4.954120129	6.194543851	6.221063331	6.032881273	5.547001726	5.849475141	6.344719568	6.135068121	6.126980419	5.666730493	4.938285933	6.032448946
"ASCRP000641"	5.977379992	5.982165161	6.264845465	4.938294339	6.43828672	6.649913312	6.384547704	6.455925629	6.447272104	6.366965395	6.750644036	6.653511164	6.30139944	7.023508662	6.458025263
"ASCRP000642"	4.383634037	4.670543662	4.732161043	5.438396037											
"ASCRP000644"					5.211579187	5.179262977	5.558454227	5.480734119	5.226232622	5.230732345	5.325815424	5.194420497	5.302442886	5.238489237	5.413114133
"ASCRP000645"	9.201771503	9.303851493	8.6545218	7.360916987	9.643320901	9.822413564	9.557571718	8.821783004	9.258846078	9.319707745	9.504616525	9.443038463	8.633484436	7.479115101	9.941336704
"ASCRP000647"	5.193632131	4.773125699	4.954443842	5.345829412											
"ASCRP000650"	6.542594398	6.538195669	6.398056781	5.05775315	7.896194635	7.9279963	6.69370476	7.026860702	6.651320304	6.636223296	6.733682622	6.760186384	6.352702988	8.644932922	6.944141931
"ASCRP000652"	5.187876447	4.611101534	4.713959772	5.168001205											
"ASCRP000654"	4.517305212	4.535884399	4.63329561	5.152513083											
"ASCRP000657"	6.531150812	6.615046182	6.756212879	5.426007727	7.521768798	7.7830481	6.947625566	6.376871657	6.850579203	7.623533073	8.171810814	7.829945511	6.333560743	5.934468309	6.830145584
"ASCRP000658"	7.396232684	7.419295959	6.920737524	6.109995403	7.25725944	7.375604722	7.418150819	6.875139901	7.380542534	7.388189817	7.532465215	7.677234158	6.823575497	5.632799168	7.376419516
"ASCRP000659"	5.104971509	4.893191972	5.223368854	5.922321339	5.075839204	4.853821304	5.313984215	5.418664927	5.226387197	5.379381707	5.095505868	5.115102293	5.234740912	7.460221594	5.413114133
"ASCRP000660"	5.866384996	5.516042927	5.508094055	5.204251086	6.514456693	6.213068902	7.289051169	7.350603839	6.259382376	6.632515927	6.572646179	6.478522923	7.960133986	7.201589588	6.610188153
"ASCRP000661"	5.652421027	5.723958982	6.285907643	5.203775544	6.31248174	6.203704633	6.7917031	7.188776737	5.853175437	6.44500917	6.212289269	6.192178382	7.914097174	7.016434868	6.852046429
"ASCRP000662"	5.518423372	5.021583172	4.665535896	5.194776023											
"ASCRP000664"	4.793849775	4.870177299	4.932935361	4.978184066											
"ASCRP000665"	5.140288392	5.068268402	5.007474331	5.494430028											
"ASCRP000666"	5.473467309	5.621385729	5.635459536	7.406403979	5.418440338	5.499404261	5.673019951	5.720860251	5.796522219	5.491946084	5.542843095	5.55851463	5.47226748	5.246168976	6.115577389
"ASCRP000667"	5.266392075	5.492728312	5.104551658	7.88974255	6.000814553	5.799031232	5.75367528	5.970642449	5.75032103	6.091414495	5.788025206	5.840893655	5.527909584	5.070417849	5.59902026
"ASCRP000670"	4.370113326	4.824694119	4.578093919	5.085803089											
"ASCRP000672"	4.448622648	4.566255636	4.611025999	4.937806803											
"ASCRP000673"	4.857746189	4.562721785	4.553216298	5.064225812											
"ASCRP000676"	4.435002625	5.18085108	4.197642559	5.608043248											
"ASCRP000678"					5.164509163	5.259117866	5.486041356	5.587346666	5.101559328	5.441310957	5.358588537	5.485274029	5.57173418	5.118582748	5.120502768
"ASCRP000679"	5.121130412	4.661003926	4.701681813	4.92288015											
"ASCRP000680"	5.493856124	5.723626532	5.374888044	5.274582129	6.174985596	5.995190565	6.104508959	6.035650981	5.847561787	5.895155278	6.232526001	6.173886411	5.956583586	6.227398482	6.257160865
"ASCRP000682"	4.508480203	4.610511788	4.554515765	5.530397863											
"ASCRP000685"	4.993738102	4.932091929	4.739933603	6.322486185											
"ASCRP000686"	4.578468489	4.870177299	4.525145989	6.132730728											
"ASCRP000687"	4.951071797	5.12206333	4.883238079	4.952059795	5.679360964	5.67152046	5.836888052	6.125015047	5.454166852	5.739756211	5.742651446	5.855094357	5.775365132	5.785861881	5.57026232
"ASCRP000689"	8.070105725	8.348354412	8.769154006	5.577296596	9.260040683	9.709930891	9.141714623	9.29595383	11.1637615	9.724651921	7.925443766	8.878663351	8.90160666	5.673618066	10.75378463
"ASCRP000690"	4.759497589	5.430756859	4.952350852	4.861926892											
"ASCRP000693"	5.134275574	5.287317092	5.261500851	7.116786602	4.989992677	5.212710345	5.1922838	5.347673651	5.202816717	5.091487727	5.374978214	5.22192613	5.410303553	6.977291462	5.519158091
"ASCRP000694"	4.556954191	4.526367179	4.660557937	6.129368499											
"ASCRP000695"	5.907658986	6.038569913	6.41891279	5.196264412	6.491171449	6.756794799	6.503341624	6.786241093	6.45557516	6.708659936	6.402107192	6.473790887	6.773100227	7.277345221	6.265899968
"ASCRP000696"	5.906383989	5.48013303	5.932019476	6.156497037											
"ASCRP000697"	8.771535494	7.43060117	7.128998465	4.83653461											
"ASCRP000698"	5.222173796	5.158055051	5.269772524	5.756642108											
"ASCRP000699"	4.650174793	4.615513586	4.993242831	6.74639239											
"ASCRP000700"	4.836156256	4.935544135	5.764650804	8.844259296											
"ASCRP000702"	5.223060448	4.878822561	5.454622168	4.963937943											
"ASCRP000705"	5.335840697	5.759532874	5.630493106	5.058318706											
"ASCRP000706"	5.106965178	5.510090457	5.446092521	5.851194753	6.299986757	6.366735222	6.329809242	6.533563304	5.887818152	5.998158465	5.564586369	5.659699726	9.788460287	5.853846952	5.904576333
"ASCRP000707"	5.110415914	4.611101534	4.784390966	6.405813058											
"ASCRP000708"	5.199713425	5.032324415	4.940396412	5.339504076	5.332642276	5.455133024	5.249327156	5.508194907	5.325825046	5.449306188	5.487155519	5.5139363	5.338059655	5.20181905	5.482989662
"ASCRP000709"	6.077686446	6.349261261	6.566681228	5.11688433	6.136398609	6.172568015	6.87463444	6.352286899	6.004906939	5.969563452	6.490348084	6.378286182	6.080201656	7.000159764	6.970054246
"ASCRP000710"	6.212567657	5.221694283	5.147009765	6.579602168											
"ASCRP000711"	5.844029828	4.721678382	5.46791923	5.792805823											
"ASCRP000712"	5.029819724	4.674869985	5.488158758	5.218252271	5.715520044	5.71058553	5.975203617	6.159744595	5.57835115	5.744735485	5.812624347	5.884945043	5.694815278	6.172313144	5.804162957
"ASCRP000713"	5.843337185	5.874059512	6.05965747	5.829917476	5.712629789	5.943195534	5.632859341	5.598167847	5.76293211	6.151780869	6.15565915	6.163468931	5.909404676	5.591776525	5.653972643
"ASCRP000714"	6.457095171	7.175153936	7.153261011	6.468552652	7.921476146	7.936627949	8.164055017	8.421626167	7.629137193	8.202322598	7.999915588	7.91743919	8.519053766	8.400673911	8.102449564
"ASCRP000715"	5.154364237	5.010789749	5.122811866	7.071012769											
"ASCRP000716"					5.403875205	5.152458245	5.127745797	5.227164679	5.11914221	5.192377631	5.455684561	5.328502258	5.718350624	6.5697034	4.820366569
"ASCRP000717"	6.242640099	6.194889211	6.24406906	5.783421641	6.839080088	6.767048334	6.716396269	7.61999878	7.032649521	6.981728389	7.475723476	7.393343428	6.786575423	10.0833062	6.637919278
"ASCRP000718"	4.957350901	5.054761557	5.085433202	5.106443231											
"ASCRP000719"	9.412171798	9.732044155	9.584088181	9.438094469	10.72997253	10.56376693	11.00680681	11.19781824	10.28886097	10.44877849	10.62628911	10.59162415	11.01838371	12.52307799	11.07318557
"ASCRP000720"	6.474790536	6.283339062	6.581563964	5.951035793	5.853253987	5.566948422	5.778860412	5.510187776	6.448947817	5.324550098	5.386787629	5.729049986	5.242336872	4.850021105	4.856127858
"ASCRP000721"	5.051172857	4.632654123	4.571193354	5.087932226											
"ASCRP000722"	4.989154529	4.589548946	4.536971805	4.851842053											
"ASCRP000723"	6.142611995	5.541882859	5.103863348	7.977224484											
"ASCRP000724"	5.107319723	5.050028803	4.78013182	6.26640657	5.250850487	5.366879132	5.509761928	5.484496071	5.163265207	5.617121782	5.905875857	5.717595153	5.193352527	5.274312489	4.957656306
"ASCRP000726"	4.800366843	4.769777328	4.686108014	6.806006476											
"ASCRP000727"	5.609840975	5.830700631	5.96534411	5.848107648	5.987944189	6.145013601	5.929308325	5.972093515	6.447302926	5.830416311	5.548603516	5.619632485	5.885899718	5.543486834	5.931965373
"ASCRP000729"	5.995908276	6.059528887	5.70257397	5.933855639	6.374599792	6.245621867	6.177228728	5.620022686	5.789159001	6.410508533	6.429934873	6.391265105	6.150721351	5.613327961	5.859806407
"ASCRP000730"	4.993738102	4.950668808	4.626326901	7.160563067											
"ASCRP000731"	4.712746066	4.587808225	4.817944753	7.802396796											
"ASCRP000732"	4.737505864	4.831651565	4.666177038	6.350136127											
"ASCRP000734"	6.041267607	5.884706579	6.206037377	6.897499877	5.674831334	5.981479374	5.785101851	5.795766259	5.917417517	5.968049452	5.770500145	5.790260789	5.879356568	5.826894786	6.479720778
"ASCRP000735"	5.44742467	6.163062273	5.94284633	6.821594586	6.489693359	6.537946018	6.676444615	6.810634877	6.312679957	6.73958408	6.814807259	6.683932551	7.000522645	7.056215898	6.600197415
"ASCRP000736"	7.787410469	7.975224113	7.64596103	7.318891877	8.421785686	8.383674165	8.419752449	8.206601324	8.415258506	8.180254431	8.32369464	8.395981589	7.654315603	7.762934492	8.512173733
"ASCRP000737"	6.130603432	6.27213617	6.121521088	7.219271738	6.129357434	6.096532056	6.050085609	6.141552524	6.226969411	6.0098309	6.386711716	6.335285682	5.862539656	6.174176904	6.08314554
"ASCRP000738"	6.487490797	6.486790427	6.522735414	5.853314712	6.576716699	6.570811519	6.646838629	6.694374502	6.51040842	6.515396255	6.622033889	6.643593194	6.498570695	7.587262034	7.220198702
"ASCRP000739"	5.056836294	4.819204797	5.326567679	6.67764851											
"ASCRP000740"	5.366649685	5.513042151	4.626501109	7.07725149											
"ASCRP000741"	7.763882753	7.938925787	8.225590978	8.050226929	8.872900857	8.660053784	9.197151693	9.243674542	8.297466295	8.424262486	8.486229542	8.486878191	9.27855241	10.19932142	10.05529108
"ASCRP000742"	6.786065406	6.063784447	5.67471903	6.835534399	5.977958966	5.974369491	5.9756835	5.712640174	6.052428613	6.229298813	5.491450726	5.685423921	5.995441753	4.921234318	5.70150845
"ASCRP000743"	5.883780819	5.531157999	5.890837098	4.804992631											
"ASCRP000744"	4.519045819	5.158046011	4.631010136	7.758081762											
"ASCRP000745"	6.266389607	6.268872227	6.238880915	6.026003793	6.805309253	6.635160079	6.997050476	6.94699669	6.574994015	6.679073001	6.655867353	6.662014498	7.155844625	8.053298283	7.289643419
"ASCRP000746"	5.506009332	5.550251416	5.512570955	7.91756952	5.347242302	5.382825682	5.28192427	5.184813956	5.353439463	5.466281442	5.413041056	5.223977627	5.52224515	5.102635498	5.486600364
"ASCRP000747"	4.666574398	4.679477856	4.647277771	6.964058334											
"ASCRP000748"	5.2881857	5.3577201	5.326683281	6.438209251											
"ASCRP000749"	5.196549601	5.068951303	4.776167882	5.314430971											
"ASCRP000751"	5.603013939	5.397574132	5.220456335	5.443813143	5.662692625	5.477282041	5.476215941	5.374717609	5.106392146	5.61574322	5.816569537	5.758554417	5.251713196	6.613217474	5.364378541
"ASCRP000752"	13.53427788	13.62825503	13.37326948	13.40203535	13.81386978	13.88517623	13.63490934	12.65429917	13.10127292	13.73087325	13.84624178	13.79968635	12.5952822	9.678891451	13.87500214
"ASCRP000753"	4.668209295	4.765993569	4.869950366	6.439419132											
"ASCRP000754"	5.162632675	4.734276789	4.757106519	5.492738818											
"ASCRP000755"	6.418006954	6.077532788	5.508094055	6.441683917	6.466828601	6.501886513	6.58994628	6.491313385	6.160525893	6.43974159	6.709218362	6.721761499	6.310234736	6.129463193	6.718946438
"ASCRP000756"	6.017332632	6.004716517	5.496103991	6.388566513	6.354090401	6.280558988	6.509742294	6.383344616	6.089709792	6.436920246	6.62294475	6.558619882	6.202390553	5.967998773	6.509181352
"ASCRP000757"	5.159737841	5.177361168	4.716445794	5.766729029											
"ASCRP000758"	6.667546556	6.823444514	6.509780306	6.405251618	7.85217295	7.768865065	7.879678795	7.731257293	7.429082884	7.922168183	8.03447834	7.957313698	7.66544033	8.824482825	7.324926418
"ASCRP000759"	5.248655601	5.271530363	4.727483718	6.56097773	6.229750443	6.171319347	6.360766138	6.678071167	5.883871145	6.143668875	6.526849218	6.415253401	6.239950779	8.79171454	5.683782688
"ASCRP000760"	14.44506766	15.2573247	14.39336723	15.22658502	15.07293219	15.31683433	14.64436452	14.13003821	14.68329727	15.18437493	15.35769186	15.08887352	13.9207727	12.96071551	14.00481617
"ASCRP000761"	4.65472891	5.100280992	4.794165719	7.087250474											
"ASCRP000763"	4.812581131	4.825001319	5.389794448	5.228567887											
"ASCRP000765"	4.853927413	4.405658356	4.50174723	7.06729556											
"ASCRP000766"	4.844629222	4.915287732	4.812578953	5.038751312											
"ASCRP000767"	6.964712152	6.838280682	6.199687289	5.656712023	6.978962253	6.754717002	6.868469594	6.527092846	6.769172438	6.727138517	6.775151975	6.716125501	6.55620568	6.13892114	6.236560121
"ASCRP000768"	5.99923947	6.255268447	6.207315016	4.978972763	6.836032553	6.320688907	6.176663319	5.724923671	6.155570034	6.715781187	6.596452461	6.603005839	6.040101531	7.695774081	5.992875781
"ASCRP000769"	4.927687033	5.109110988	5.1860233	6.523154821											
"ASCRP000770"	7.19240975	7.310353427	6.751645329	5.312856348	7.122274613	7.319609159	7.18811782	6.022812017	6.977312829	7.114287229	7.062405457	7.067759435	6.228249635	5.041616851	7.197022425
"ASCRP000772"	5.908478125	5.943679386	5.965180886	5.336010194	5.853942161	6.030743423	5.981420507	6.02554699	5.750918457	5.751548237	6.231214961	6.025307271	5.79627795	5.918157571	6.319554359
"ASCRP000773"	5.722089637	5.884549434	5.540410893	6.029693706	6.750577181	6.408760707	6.884618282	6.917521807	6.49794609	6.415542964	6.593598926	6.447538725	6.489598663	6.863370281	7.08427116
"ASCRP000774"	5.002052003	5.03697118	5.690642265	7.897659406	6.624623755	6.115079031	6.866383576	7.692910794	5.599564609	6.326839309	6.535624732	6.410337127	7.324795146	8.661593463	6.30532028
"ASCRP000775"	5.403120597	5.517416164	5.512570955	8.811244637	5.567476076	5.48587018	5.606967297	5.692550193	5.4797579	5.579602761	5.787710411	5.677582944	6.291156554	6.615788032	5.82678866
"ASCRP000776"	9.149208687	9.397880551	9.52203664	9.564353337	10.85123053	10.46621405	10.70276104	11.08655539	10.49537215	10.58139822	10.96077583	10.83799261	10.73042689	12.03374154	10.83936231
"ASCRP000777"	4.684564087	4.994988979	5.099664702	5.167817256											
"ASCRP000778"	4.863808867	4.653282073	4.916358952	5.241541461											
"ASCRP000779"	11.0644864	10.68354898	10.9794682	7.714590257	12.91481606	13.07362953	12.30243086	13.5599122	14.09572212	13.1063723	12.21098171	12.82113781	13.64467957	11.22447263	11.24636325
"ASCRP000781"	6.008856388	5.897594884	6.009267056	5.626844736	6.360860562	6.541215672	6.252068277	6.112234828	6.591021259	7.037172423	6.441131346	6.531374279	6.889199243	5.447759183	5.746357449
"ASCRP000782"	4.149504811	5.044646657	4.495537216	5.665213591											
"ASCRP000783"	4.712471674	4.695482599	4.902066883	5.075008253											
"ASCRP000787"	6.591520605	6.629838849	6.760139161	6.242865356	7.329434703	7.181890235	7.076452776	7.264975902	7.088001353	7.027788688	7.444756548	7.307519722	6.731803957	7.320420725	7.495700572
"ASCRP000788"	6.810958945	6.637346515	6.782617583	6.513815134	7.806588193	7.705727871	7.929773276	7.953612938	7.529295544	7.734081	8.018797686	7.947063893	7.496506638	7.207802277	7.966219352
"ASCRP000789"	7.7095001	8.08247418	7.988530047	8.06000731	8.439296374	8.377662127	8.677327364	9.120557785	8.413467398	8.160730279	8.790226365	8.663027045	8.535408384	10.40541246	9.522972659
"ASCRP000791"	6.361224606	6.615388592	6.193649781	5.498927253	6.520200479	6.551831072	6.249836867	5.839526856	6.438060635	6.365696131	6.416707982	6.551315369	6.023862348	5.318509801	5.996166531
"ASCRP000792"	5.470091503	5.691314298	5.983341627	5.169621218	5.607081697	5.4558816	6.078336177	6.131420653	5.785740981	5.427175242	5.353758629	5.429460971	5.692016272	6.009240941	6.838514859
"ASCRP000793"					5.003561832	5.346387677	5.028039751	5.242441033	4.909853724	5.082565597	5.443989888	5.498419899	4.91904258	5.297486683	4.974322086
"ASCRP000794"	7.994410813	8.209254466	8.289331901	5.585111597	9.183945807	9.268263207	9.259789701	9.426919943	9.254110566	9.433229362	9.003034745	9.117265758	9.501201748	9.013135993	8.70038442
"ASCRP000795"	7.054143268	7.268523518	7.677433452	5.351286049	8.150186436	8.137528775	8.220206476	7.989998343	8.170820311	8.608976365	8.001082801	8.002476101	8.942296642	7.86257937	7.585124631
"ASCRP000796"	5.618268865	5.702673827	5.811533509	5.492691364	6.600011594	6.543856377	6.728060615	6.805869458	6.188705479	7.148982024	6.802683989	6.56856124	6.920827629	6.474793077	6.011439513
"ASCRP000797"	5.272697856	5.212743496	4.726895662	6.378356151											
"ASCRP000798"	4.496075555	4.618499301	4.467056481	7.251072565											
"ASCRP000799"					6.035966833	6.095267568	6.082989332	6.100759887	5.829467329	6.150789203	6.168418696	6.195792895	5.546314633	6.04891318	6.227821018
"ASCRP000800"	4.768400096	4.873692459	5.083517294	5.113285686											
"ASCRP000802"	5.289270785	4.759613137	5.707242554	5.948172931											
"ASCRP000803"	6.578574245	6.718284057	6.637092053	5.894791188	7.942126616	7.805175498	8.108670726	8.322805629	7.547224895	8.002733164	7.846712586	7.94325817	7.962504178	7.681438219	7.831827822
"ASCRP000804"	5.905601426	5.856615276	6.129378752	5.230726467	6.861502624	6.867622853	7.276908895	7.585135314	6.87269933	6.969797156	7.209442737	7.126516392	7.388494129	8.63380138	7.178329864
"ASCRP000805"	6.025275374	6.040644949	6.157307559	5.379046363	7.832255555	7.616469919	7.692963367	8.108185942	7.343777167	7.713781063	7.820576811	7.724227277	7.821545476	8.614736769	7.276678463
"ASCRP000807"	5.996659151	5.591687942	5.739587478	4.901904384	5.444537332	5.462387617	5.398637314	5.222429568	5.746951787	5.192826139	5.517348294	5.373735314	5.176129928	5.538323181	5.814353039
"ASCRP000808"	7.377770469	7.541704849	7.247338029	7.305199007	7.92505415	8.245693447	8.065119505	7.555227742	7.839658796	8.180132693	8.463610351	8.408812432	7.461751653	6.765232104	7.718560363
"ASCRP000809"	6.731041934	6.832895993	6.930706111	8.210872499	6.939367009	6.769599285	6.960712633	7.245107273	7.12249293	6.682135632	6.826038193	6.909487405	6.556091475	8.724944916	7.552338749
"ASCRP000810"	5.067547471	5.152003655	5.023156206	6.946016719											
"ASCRP000811"	4.80983052	5.142739015	5.15692073	6.95137518											
"ASCRP000812"	4.847301331	4.721850007	4.765586234	7.103766072	5.012173646	5.04309273	5.331386136	5.504885504	5.004228955	5.097575316	5.212590671	5.160525493	5.158813567	6.783188372	5.037505655
"ASCRP000813"					5.59011731	5.552771845	5.64232945	5.778242076	5.287264003	5.709080128	5.62228454	5.653127074	5.551122746	5.366435232	5.587400226
"ASCRP000815"	6.133758858	5.702968469	5.387020819	6.954631425											
"ASCRP000816"	6.549800919	6.797668576	7.102423092	6.366877756	8.159419215	7.664455742	8.084479475	8.552087417	7.370313722	7.760708386	7.69521883	7.60821477	10.95699975	8.389140163	8.228893006
"ASCRP000817"	5.77428002	5.636256248	6.088931767	6.805799009											
"ASCRP000818"	7.910947368	8.225443046	8.292369911	6.084795405	8.925968295	8.720709477	9.471271432	9.706424182	8.668391047	8.656183685	8.997257386	8.979842416	9.524780587	11.1048099	9.699721025
"ASCRP000821"	10.22579024	10.30114147	10.79791125	9.352509774	12.57841004	12.17736181	12.57573612	12.59061026	11.82356805	12.49458343	12.70262813	12.52135414	12.22189815	12.31791808	12.66309456
"ASCRP000822"	5.922282475	5.891050152	5.960724381	4.963807992	6.280578744	6.21113398	6.38475779	6.225874731	6.070410715	6.224391097	6.474481936	6.459594088	5.582288387	6.223007616	6.300361229
"ASCRP000823"	7.027312156	6.982728984	6.599627356	4.852160935	7.354280816	7.526835444	7.063378629	6.321145356	7.242130558	7.566789629	7.587409392	7.481244181	6.611303984	5.388322849	6.959524104
"ASCRP000825"	4.669756783	4.951738935	5.253029069	5.269764884											
"ASCRP000826"	5.813496643	5.934899062	5.770372747	5.125207556	5.427614089	5.450398813	5.519913768	5.295107782	5.847967425	5.281689325	5.511303739	5.474518529	5.258034682	4.930176504	5.87171198
"ASCRP000827"	4.847301331	4.833157573	4.875440057	5.713242097											
"ASCRP000828"	10.82817589	10.64953268	10.54155159	10.02317518	10.83992977	10.85534282	11.17954464	10.53244888	10.8978212	10.64452337	10.61481306	10.7783236	10.00027763	8.785165206	11.70137674
"ASCRP000830"	7.96404563	7.439333624	7.477284066	5.674446804	7.711763707	7.517269909	7.571221474	7.755231688	7.792212505	7.421911953	7.880574404	7.825277177	7.402506748	8.019333433	8.218628548
"ASCRP000832"	7.309503323	7.400111602	6.8579352	5.790087831	7.581691845	7.767911593	7.58284408	7.245643913	7.531727451	7.632395927	7.669812077	7.523207644	6.985622346	6.482704695	7.476737569
"ASCRP000833"	6.444998229	6.707753322	6.952343897	5.060723235	7.023429888	6.924957675	6.654166815	6.720872022	6.564181989	6.925661969	7.396010357	7.128778406	6.668211197	9.052270754	7.1414671
"ASCRP000834"	4.379335216	4.692452249	5.007592797	5.114803222											
"ASCRP000835"	4.463649907	4.851058192	4.512546327	4.938294339											
"ASCRP000836"					6.568667762	5.699659721	7.129951835	7.029052063	5.406961512	6.612471985	6.209294224	6.154140748	6.796698975	7.237319103	5.180739622
"ASCRP000837"	6.391562375	6.393072659	5.881328808	4.828415184	6.441505965	6.622004085	6.221299453	5.596709554	6.045109894	6.815483513	6.632908548	6.558937652	5.349921534	4.870894796	6.153351563
"ASCRP000838"	5.276221921	5.215178611	5.326683281	5.075364125											
"ASCRP000840"	4.876989599	4.946339042	4.822790253	7.59926825											
"ASCRP000841"	5.042238071	5.12568961	4.92744567	6.652367575											
"ASCRP000842"	4.683753291	4.655521442	5.054564723	5.616633397											
"ASCRP000843"	5.886525758	5.228586855	5.826957526	5.107998105											
"ASCRP000844"					5.590790814	5.845563537	5.670770355	5.086250848	5.662948567	5.631310913	5.828941641	5.799758251	5.429777624	4.834740407	5.543186591
"ASCRP000845"	4.563993312	4.551331734	4.584416666	5.056623076											
"ASCRP000846"	5.068563807	4.721850007	5.043683249	6.130720632	5.36087884	5.588809171	5.500383716	5.498496832	5.170415709	5.448397377	5.679767737	5.856957895	5.243283578	5.142668981	5.112420258
"ASCRP000847"	6.318109249	5.857186838	6.07341713	5.507766018	6.04227366	5.840030057	6.150422181	6.136922679	5.635907462	5.896477403	5.697481563	5.809655176	5.666318006	7.199794023	5.90921068
"ASCRP000848"	4.752967784	5.047640451	4.623961889	5.484880376	5.499630243	5.172610153	5.391750078	5.170764124	5.071691003	5.38516617	5.118016423	5.235787968	5.132943329	4.923441599	5.324289834
"ASCRP000849"	5.934364734	5.410727962	5.435408393	5.484989967	5.507479143	5.557207634	5.949886509	5.878321143	5.460442285	5.949474571	5.744304824	5.781888035	5.657180583	5.446469408	5.535920307
"ASCRP000851"	4.511487782	4.518362632	4.493755725	4.972736766											
"ASCRP000852"					5.919540116	5.644947243	5.308380888	5.396768165	5.055788282	5.185118007	5.196992955	5.126266588	5.00823749	6.308034338	5.497224688
"ASCRP000853"					5.938304115	6.107364826	5.902134055	5.81093248	6.202250309	6.189432709	6.090635408	6.082238077	5.757811105	5.713638232	5.292855602
"ASCRP000854"					5.607743456	5.717947615	5.818418855	6.241801208	5.408351356	5.95540473	6.267756332	5.855703958	5.98989662	6.644129709	5.844056543
"ASCRP000855"	5.753324743	5.628696691	6.500325166	4.469658065											
"ASCRP000856"					5.89630308	5.849593219	6.069941089	6.008791138	5.787221008	5.802428075	5.960214414	5.958379777	5.861654934	6.034012381	6.204257692
"ASCRP000857"	4.310337313	4.613137163	4.713179853	5.086650187											
"ASCRP000858"	5.232599315	5.594213475	5.680283845	5.043381485											
"ASCRP000859"	6.527377983	6.688299905	6.158607946	5.705800259	6.540402787	6.610273614	6.659754708	6.587951618	6.887393184	6.648036508	6.787639268	6.828320172	6.394937011	7.536003808	6.677671631
"ASCRP000860"	6.642244246	6.742436191	6.526755803	6.060560323	6.702355921	6.607889868	6.959375835	6.882205241	7.088565303	6.879221723	6.987111758	7.126836615	6.7920786	8.020936044	7.197837863
"ASCRP000861"	7.022483321	7.301305539	6.842213926	5.627291049	6.985656337	7.031968758	7.218962423	6.892020859	7.054510575	6.938445931	6.919721507	6.992725438	6.33561504	5.696631941	7.3645876
"ASCRP000862"					5.430122056	5.311023868	5.303274632	5.330911352	5.212987431	5.391490273	5.332944626	5.405767963	5.232936283	4.87652079	5.145665877
"ASCRP000863"	4.574336744	4.316145115	4.595176489	5.004905906											
"ASCRP000864"	4.426260767	4.80477174	4.505231803	5.181602753											
"ASCRP000868"	5.350320339	5.255191631	5.983233975	4.827884319											
"ASCRP000869"	5.009773412	5.23780827	5.22199236	4.940518101											
"ASCRP000870"	5.084909449	5.061998285	5.207080384	5.001965851											
"ASCRP000871"	6.14169456	6.215060938	6.067551755	4.945498354	6.268098088	6.427440376	6.358659269	6.136402753	6.316463003	6.066472907	6.387280321	6.491815404	6.364362487	6.154909366	6.835202387
"ASCRP000874"	5.083229345	5.089936442	4.717381181	5.169897979											
"ASCRP000875"	11.54779777	11.75687124	11.52188192	11.31564166	10.90925909	10.62260755	11.00045331	11.19451527	10.64043665	10.40768382	10.5547433	10.48074783	10.9890812	9.937032816	11.18989234
"ASCRP000876"	5.12840803	4.911891043	4.652149875	4.939393594											
"ASCRP000877"	5.138114189	4.908871271	4.574677927	5.062332363	5.314108773	5.525159336	5.367844841	5.448676527	5.399497567	5.47412091	5.428161533	5.525171082	5.117352301	5.165086798	5.077119236
"ASCRP000880"	8.076350641	7.64089217	6.934766539	6.141262663	8.323961982	8.007657051	8.08513081	8.155174535	8.465256542	7.472817295	7.402290807	7.74531546	7.653539141	9.487664458	8.371302847
"ASCRP000881"	8.434296646	7.642004985	7.252201922	5.847926191	8.669150464	8.956663031	8.283460952	7.81050996	9.318329339	8.676019968	8.005623109	8.22321694	8.136241816	6.876481659	7.210920646
"ASCRP000882"	4.834700728	4.600609671	5.145949396	5.404521615	5.323804031	5.496937356	5.413700615	5.352848362	5.755788476	5.713153166	5.529907534	5.524936024	5.964334399	5.207363243	5.016641664
"ASCRP000884"	4.924191971	4.759171787	4.743015816	5.355192246											
"ASCRP000888"	4.244824352	4.331049057	4.360417981	5.46688654											
"ASCRP000889"	7.767914827	7.721275968	7.784856511	6.734256072	8.983363146	8.989519499	8.938391142	8.70204607	8.672346092	8.956858419	9.240388909	9.081256045	8.503982063	8.25497298	8.704307257
"ASCRP000890"	11.92512108	11.9731437	12.12800427	12.56114757	12.60979944	12.38499118	12.25621413	12.68196903	11.91965433	12.61630815	12.67985147	12.38570451	12.52640695	13.06613649	12.30012042
"ASCRP000891"	5.041221734	5.001677692	5.235720633	4.936003783											
"ASCRP000892"	6.03112165	6.044700616	6.016376543	5.008857254	6.226619552	6.453211986	6.190941599	6.319420361	6.376006349	6.214868739	6.368138201	6.298695954	5.893289085	7.288171018	6.250844498
"ASCRP000893"					5.566741294	5.463728357	5.341542096	5.597624701	5.466010696	5.478644943	5.667732462	5.63010127	5.227954132	5.271572266	5.113865896
"ASCRP000894"	5.323426672	6.045329745	5.445534882	4.846653193	5.370049222	5.55517894	5.289705077	5.415151958	5.670616465	5.760197391	5.61422482	5.506367273	5.383640639	5.390074994	5.679440296
"ASCRP000898"	4.489399671	4.782480457	4.455699865	7.455122794											
"ASCRP000899"	6.938996099	6.161175628	6.177952211	6.226869545	6.33408251	6.611260787	6.184158016	5.700114773	6.861045175	6.500423966	5.85494502	6.147398536	6.852518748	5.185579678	5.489603
"ASCRP000900"	5.472530765	5.24426873	5.369377605	6.559258027											
"ASCRP000901"	4.949429196	4.679691602	5.408953934	5.608559957											
"ASCRP000904"	4.615213078	5.07258198	4.63734791	4.891210676											
"ASCRP000906"	6.000542082	6.288685498	6.589722484	5.677006771	7.180185021	7.200446576	7.465195596	8.016571431	6.863305121	7.132867429	7.319088933	7.287715234	7.909456074	8.833635775	7.780596568
"ASCRP000907"	5.285339304	5.072627606	5.696037278	6.310328263											
"ASCRP000908"	5.009504549	4.72381303	5.129122647	6.318274382											
"ASCRP000909"	7.141029306	7.211283989	6.981094449	5.260243855	7.494769075	7.632234807	7.329023878	6.596869028	7.357628549	7.875109423	7.821381738	7.67520122	6.793247213	5.679188818	7.453034638
"ASCRP000910"	6.309656576	6.060070862	5.522877672	5.019958635	6.58079031	6.46873294	6.460213857	6.16499198	6.225198646	6.680945707	6.566503589	6.429315772	5.727404643	5.303444667	5.844992256
"ASCRP000911"	5.789796442	5.629403775	5.971331875	5.179545671	6.286380399	6.256290962	6.302707216	6.188221449	6.609652072	6.141965997	6.51127991	6.48952754	5.916959437	5.690183906	6.806762099
"ASCRP000912"	5.391955617	4.963809114	4.678759208	4.974533688											
"ASCRP000913"	5.541116338	5.533068004	5.071403972	5.878182027											
"ASCRP000914"	12.09518537	12.07534497	11.96037991	11.7052091	12.31718709	12.41083424	12.18932088	11.35913029	12.15775949	12.27540487	12.3988315	12.33553406	11.2213873	7.802712601	12.2394742
"ASCRP000915"	5.034560829	4.932092334	4.771791304	7.24120564	5.273500141	5.366053571	5.295876704	5.581334187	5.194850224	5.308967098	5.387107006	5.441145528	5.336563657	5.251357978	5.262095399
"ASCRP000916"	5.087298245	5.41448911	4.623961889	5.912100924											
"ASCRP000917"	5.366566279	5.118625868	4.730599882	5.850983491	5.082952379	4.889265622	5.563354458	5.4465184	5.016551137	5.710981288	5.337201685	5.500680621	5.675911803	5.235559801	5.423821608
"ASCRP000921"	10.01787927	10.04044117	10.14977906	10.56503653	11.16033834	11.10221928	11.01193861	11.01174048	10.82384956	10.94925894	11.53068853	11.30346161	10.37431403	10.59989054	11.22211369
"ASCRP000922"	7.765908605	7.684980414	7.373574987	6.964562483	8.800394828	8.384336711	8.570204251	8.563162906	8.50852905	8.312347539	8.476573716	8.50319984	7.992722221	9.111961831	8.164145538
"ASCRP000924"	5.487389709	5.610781359	5.888291203	4.867834564	5.628721427	5.666029086	5.931027604	5.942980779	5.765374742	5.612112469	5.933091123	5.659216963	5.457511093	6.095678669	6.650498531
"ASCRP000926"	5.248298688	4.659454833	4.456277024	5.30041235											
"ASCRP000927"	4.651589562	4.720549132	4.623961889	5.051718393											
"ASCRP000928"	5.29874376	4.782615123	5.086926586	5.782031796											
"ASCRP000929"	6.047804573	6.041466914	6.047890614	8.601345542	6.664044462	6.316902268	6.325593735	6.859466289	6.66539953	6.322776549	6.751308874	6.677726569	6.33774037	8.277694862	6.635547476
"ASCRP000930"	4.762636937	4.715525212	4.370009139	7.333219666											
"ASCRP000931"	4.825548658	4.963080668	4.597802687	7.894762184											
"ASCRP000932"	5.146394853	5.033818261	4.816283173	8.298447294											
"ASCRP000933"	5.75251354	5.731355103	5.282580279	6.130041946	5.990306799	5.894890862	5.774708277	5.916989456	5.936236828	5.932642125	5.906398689	5.880283379	5.481213318	7.734583601	5.843043408
"ASCRP000935"	5.735461837	5.178329391	5.028252753	5.228666144	5.233129076	5.372742456	5.234294458	5.303602573	5.153630141	5.303905211	5.43190853	5.485731612	5.178384041	5.747461989	5.117821654
"ASCRP000942"	7.605255283	7.772547966	7.65639271	6.47195403	8.481020259	8.127730669	8.305565721	8.454196749	8.466752223	8.138248375	8.271293376	8.285647203	7.91175776	8.044283608	8.641978973
"ASCRP000943"	4.613620604	4.646651408	4.505234358	6.05045912											
"ASCRP000944"	4.395690008	4.73045653	4.612912224	5.290078246											
"ASCRP000945"	6.294841635	6.296568577	6.36453799	5.701213829	6.450957893	6.5890669	6.608436833	6.340083205	6.521286012	6.486396377	6.907717269	6.718337846	6.489986634	6.82755994	7.194535582
"ASCRP000946"	5.340323949	5.595606852	5.251766431	5.451479812	5.14342895	5.376685568	5.41874216	5.708594107	5.196428995	5.42787403	5.402162182	5.521894055	5.045427105	6.953231414	5.67910928
"ASCRP000947"	5.610153267	4.963540251	5.043439356	5.479789177											
"ASCRP000948"	4.904540131	4.917426391	5.08523936	5.070672656											
"ASCRP000949"	6.01383034	6.106751982	6.385002492	6.311100824	6.461025613	6.559678185	6.51747225	6.445781228	6.229853544	6.555968394	6.834017614	6.656176554	6.160090944	7.868248888	6.819092443
"ASCRP000950"	7.423190927	7.530264709	6.993132873	6.28972424	7.607351747	7.407034948	7.619682912	7.192220269	7.259678037	7.265058855	7.425138256	7.441941471	7.418010708	8.739083628	6.570247107
"ASCRP000952"	4.734260364	4.762348946	4.728308639	7.04079307											
"ASCRP000955"	4.923103459	5.196671651	5.56942081	5.19369439											
"ASCRP000958"	8.153191028	8.26021378	7.742378869	10.14157188	9.19770667	9.372996054	8.758588363	7.567152897	8.383756925	9.484382549	9.27129984	9.175572277	7.281235598	6.004674221	8.388726503
"ASCRP000959"					5.308242524	5.439415629	5.676558884	5.657456439	5.217263044	5.639631318	5.556382928	5.625007449	5.347611911	5.315092659	5.784799555
"ASCRP000961"	7.512905014	7.245068693	6.307093581	6.622471591	6.825088875	6.978550415	6.7382135	6.142849855	6.540785593	6.903800494	6.871854221	6.84088682	6.58393997	5.429234664	5.974487971
"ASCRP000962"	4.469233406	4.361830941	4.498869426	4.950188564											
"ASCRP000963"					5.161121999	5.05482018	5.378558226	5.339003912	5.211617211	5.143175074	5.151324584	5.158078354	5.244206292	5.586703205	5.458772078
"ASCRP000964"	8.085178573	8.333240141	8.177381333	7.563086658	9.669355597	9.664906229	9.686595319	9.501982757	9.194795136	9.613627242	9.834539285	9.707537103	9.19200668	9.882158828	9.706897928
"ASCRP000968"	4.801914332	4.783320544	4.782224811	6.044868374											
"ASCRP000969"	8.439840316	8.811474361	8.549898669	8.310513098	9.232260558	9.652978563	9.301528151	9.050840923	9.041710833	9.488792177	10.04397147	9.902784247	8.885869912	8.512497478	9.469640424
"ASCRP000970"	5.149393291	5.083229345	4.904030342	5.204523526											
"ASCRP000971"	5.37135121	5.511699942	5.483019745	4.954243899											
"ASCRP000972"	4.924746061	5.158206152	4.78013182	5.367628316											
"ASCRP000973"	4.823906057	4.589548946	4.736254512	4.948171349											
"ASCRP000974"	5.768799394	5.719184532	4.871198404	5.276499981											
"ASCRP000975"	5.100280992	5.135793113	4.791191582	5.181568404	6.092633079	5.847692839	6.009924982	6.007211953	6.063852553	6.203223963	6.077227612	6.016753226	6.285274398	6.239949221	5.806143199
"ASCRP000976"	5.957151239	5.928137281	6.036206044	5.28686045	6.556931845	6.528565906	6.551204679	6.685291153	6.432968902	6.475137409	6.719987393	6.629608878	6.560215169	6.554497454	6.364696179
"ASCRP000979"	6.897298197	6.977270323	7.350066122	10.62540202	8.264458767	8.175293253	8.337116791	9.225075491	7.584891545	7.80482257	8.471452148	7.93152847	8.497174145	11.88381438	8.113618555
"ASCRP000980"	5.434181973	5.25857224	5.190646808	5.004656297	4.966722311	5.034726483	5.285993359	5.498636484	4.71399804	5.006769122	5.130022472	5.098005121	6.079690694	6.335183235	5.096651754
"ASCRP000981"	6.334507311	6.189666003	6.906467109	4.880042783	7.596977766	7.82004919	7.265838672	7.664071124	8.027488455	8.522198617	7.682082562	7.778621723	8.364177088	7.051797165	6.411460698
"ASCRP000984"	5.412089547	5.204168911	4.950085425	4.963609562	5.576154986	5.556123583	5.47098133	5.407630658	5.400869744	5.755859174	5.912862198	5.819755574	5.715974006	5.604127111	5.318892165
"ASCRP000985"	5.645317515	4.791329917	4.648279978	7.299614736	5.567121978	5.714569698	5.666759813	5.953732876	5.253437766	5.37990298	5.679654532	5.738020995	5.75361712	6.472288935	5.974630927
"ASCRP000986"	4.792708331	4.763223582	5.085433202	5.888496785											
"ASCRP000987"	6.261798446	6.481865527	6.664557717	7.414314719	6.315266151	6.346079733	6.79772821	7.048336716	6.262154984	6.401742984	6.602240267	6.512360409	7.18907039	8.101752528	7.490953747
"ASCRP000988"	6.341833166	6.272310911	6.569135183	5.228858749	6.012221289	6.052305657	6.41796933	6.301059481	6.238803641	5.834550352	5.698755651	5.990603542	6.285971338	5.757133999	7.08374554
"ASCRP000989"	5.599375489	5.632803856	5.497803363	5.684828253	5.872624798	5.922752033	5.957543849	6.24176016	5.707346177	5.930827764	6.072016174	6.048230816	5.91614416	5.813397976	5.960359922
"ASCRP000990"	6.750695775	6.754190742	6.900895768	6.335479641	7.297347329	7.35997815	7.412937989	7.444996166	7.393702664	7.583419027	7.101815216	7.235054906	7.522585757	6.417516665	7.01749118
"ASCRP000991"					5.955946346	5.861320115	5.84900654	5.570402325	5.834400278	5.518143827	5.723275605	5.724495921	5.698542322	6.437134453	6.01543254
"ASCRP000994"	8.907604294	9.068267743	8.586358203	7.378708026	9.815240871	9.966913315	9.53074967	8.968397271	9.445069221	9.733213176	10.02949063	9.970226761	8.528705154	8.170025491	9.732058
"ASCRP000995"	6.085553587	6.137917972	6.023110171	5.879484559	5.69705128	5.582337012	5.711799112	5.716787727	5.764163355	5.309950071	5.407919213	5.608279724	5.620523978	5.510797305	6.131762319
"ASCRP000997"	7.001882043	7.30053186	7.332130679	6.040608769	8.651563268	8.186381271	8.575112766	8.930307981	8.113885499	8.230549466	8.612822275	8.465026938	8.413887469	9.604496595	8.890597726
"ASCRP000998"	5.737860502	5.765112114	5.373360116	6.00189063	5.949968063	5.921715243	6.118401815	6.022333666	5.946398542	5.808529536	6.083921089	6.018004005	5.848283432	5.61930979	5.923559799
"ASCRP000999"	6.325591908	6.427842075	6.058370198	6.108859213	6.699032907	6.725011566	6.889206064	6.600512236	6.386215035	6.885515618	6.830120244	6.769242828	6.277126222	6.387796179	6.336097677
"ASCRP001000"	6.188146582	6.354738922	6.1125976	5.5935581	6.391349778	6.397895251	6.515346966	6.181978427	5.883203253	6.509986877	6.393163108	6.349947193	6.008440748	6.285868538	6.126306638
"ASCRP001001"	4.572513053	4.388540544	4.470102803	5.093558113											
"ASCRP001002"	5.122647052	5.071591514	5.781274178	5.04121693											
"ASCRP001003"	6.19553769	6.530033953	5.889610083	5.616946396	6.193757297	6.411157118	6.217769826	5.781635963	6.013535704	6.426694801	6.577691523	6.504375305	5.398133468	4.951186399	5.950151085
"ASCRP001004"	5.974958649	5.843471537	5.430566182	5.916525298	6.03416367	6.220824029	5.93708142	5.417826298	6.308654009	6.202881729	6.217052171	6.073727476	5.456403268	5.143055824	5.648229372
"ASCRP001005"	9.730480687	9.190912845	9.685249731	5.272253851	7.290607508	7.317520324	7.787250738	8.151628851	8.706465261	7.188730862	6.397951515	6.856362509	12.00281786	5.937079302	10.24493147
"ASCRP001006"	9.605375124	9.188655318	9.458135396	5.282367638	7.069204645	7.097144446	7.704538647	6.886942927	8.736776808	6.999720022	5.96524969	6.794732421	11.81444781	5.290125672	10.29118838
"ASCRP001007"	7.718172274	7.88776576	8.360818516	6.227226444	7.850823295	7.978409944	8.426436766	8.53984141	8.092590418	7.894762309	8.091736703	8.177057416	13.2773582	8.264295514	8.640945913
"ASCRP001008"	5.960546682	6.153115045	6.15137692	7.50998181	6.300147444	6.154903552	6.492276477	6.494075704	6.185482697	6.050986572	6.219428204	6.283776014	6.437937652	6.785781386	7.250006701
"ASCRP001009"	6.815463198	6.891522433	7.345105473	5.553281865	7.837707604	7.655509352	7.574043443	7.436131028	7.756894439	8.2537886	7.564845725	7.555213247	8.614215557	6.744751561	6.798125893
"ASCRP001010"	4.547760859	4.679691602	4.88157533	5.426034933											
"ASCRP001011"	4.893297738	5.260655333	5.349813735	5.833883593											
"ASCRP001012"	4.912005158	5.198109028	4.652149875	5.071502678											
"ASCRP001013"	4.245337356	4.507390748	4.457626572	5.711931073											
"ASCRP001014"	6.878542739	7.030294996	6.89573844	8.556438162	7.340413131	7.133725472	7.307342852	7.21247992	6.971926762	7.385644942	7.617780793	7.376375391	6.845520903	9.276420764	8.174594342
"ASCRP001015"	7.530867191	7.650273297	7.416106574	6.092070955	8.371583478	8.278362095	8.368249811	8.148135865	7.929895231	8.446443764	8.348543944	8.327771886	8.080970652	8.021875274	8.272145537
"ASCRP001016"	4.577916408	5.12206333	4.443295198	7.543582515											
"ASCRP001017"	5.977378123	6.388329819	6.527759243	5.385964314	5.997968034	5.545271463	5.974733378	5.67083963	6.334234184	5.742688816	6.051391962	5.826412986	5.858744192	5.456788128	6.595197818
"ASCRP001018"	5.800798416	5.848969351	6.016376543	4.804992631	5.911123476	5.911807739	6.04073694	6.093448886	5.898101043	5.940580888	6.42117889	6.205845259	5.958644986	6.556039807	6.527358113
"ASCRP001020"	7.650849513	8.5290942	8.7403312	10.37517285	10.49955079	10.14623089	11.02207306	11.72972965	9.788992562	10.24221033	11.19871718	10.87930458	11.27923535	14.30592246	10.94088222
"ASCRP001021"					5.310637639	5.34589103	4.800685301	5.085164183	5.320136213	6.107815299	5.328936863	5.398166729	5.891937534	5.361355447	4.565473752
"ASCRP001022"	4.847301331	5.057231564	4.888236675	7.637953965											
"ASCRP001023"					5.310722919	5.329420588	5.103505947	4.935782918	5.244843538	5.435136462	5.532300166	5.535306104	4.930427841	4.943143135	5.432135308
"ASCRP001025"					5.327949978	5.292037959	5.440416023	5.616902301	5.253299653	5.191604715	5.459541757	5.372503841	5.347611911	6.397318698	5.435038157
"ASCRP001026"	5.074611035	5.010345655	5.20502576	5.809266643											
"ASCRP001027"	4.795529484	4.626311632	4.811000299	5.785506039											
"ASCRP001028"	4.782986958	5.18812829	5.523799479	5.594777397											
"ASCRP001029"	7.583966309	7.815662003	7.912359323	6.204399101	8.484123736	8.621791997	8.255646882	7.777249688	8.40905034	8.466868083	8.865934801	8.790638382	8.440620608	7.219486199	9.095266788
"ASCRP001030"	5.992718756	6.0970052	5.589356106	5.37280695	5.343638067	5.416551291	5.527065231	5.339630942	5.219359363	5.408405296	5.256837788	5.379647843	5.851009809	5.06017106	5.6110436
"ASCRP001031"	4.973472654	4.904532578	4.996370119	5.034268851	5.772438871	6.04675234	5.393857961	5.691755862	5.265257328	5.813924459	6.351473193	6.26787246	5.596918221	6.54744222	5.599198824
"ASCRP001033"	4.798668832	4.81521296	4.713306778	5.05525508	5.660935956	5.794564568	5.930048756	6.064281046	5.578901926	5.890425482	5.974460268	5.983821308	5.747792171	5.808226572	5.244216031
"ASCRP001034"	6.43365442	6.337292784	6.683573702	5.233161744	7.208023962	7.973195865	6.750062759	8.000573374	9.314400643	7.924796898	7.216973482	7.716201263	8.578771911	6.375664698	5.715292179
"ASCRP001035"	5.009504549	5.236874706	4.701681813	4.930159261											
"ASCRP001036"	5.592194171	4.739701341	5.237950075	5.742634051											
"ASCRP001038"	5.944901134	5.675083085	5.507536415	4.857044317	5.169003082	5.371571434	5.341358146	5.435515461	5.655955427	5.354805723	5.219516363	5.328398313	5.639624557	5.509149905	5.194802738
"ASCRP001039"	5.586025674	5.199402715	5.393882016	5.384940725	5.751052634	5.756395317	5.903582145	6.137281844	5.678885564	5.831982519	5.53610238	5.651400353	6.248078682	6.221385851	5.468543527
"ASCRP001040"	5.627912019	5.309979346	5.739908076	5.317258611	5.776703364	5.795632833	5.785402337	6.037412011	5.675311233	5.826970066	5.478490063	5.544550172	5.824187032	7.20923939	5.583839428
"ASCRP001041"	5.970728736	5.61706635	5.940577079	4.945955321	5.626100193	5.520936345	5.618775708	5.702572579	5.497403493	5.383040405	5.379743659	5.506725867	5.879948199	5.883908777	5.450911596
"ASCRP001042"	4.957706207	5.156139634	5.099664702	6.812052348	5.23014035	5.791717936	5.35459124	5.60455008	5.140414441	5.334440761	5.653553167	5.428863444	5.550635711	6.949688514	5.693976301
"ASCRP001043"	5.484654068	5.129819983	5.457123161	8.260481567	5.522762265	5.609951522	5.790318665	5.717735302	5.674147066	5.914155054	5.323717155	5.431033517	6.04258216	5.06594661	4.790551357
"ASCRP001044"	6.12549169	6.341237845	5.861936868	5.320856961	6.251140193	6.41246508	6.251276945	6.042430742	6.273001951	6.466827295	6.583022141	6.498112066	6.054353453	5.558753491	6.167114297
"ASCRP001045"	4.843227855	4.931126727	4.785414694	5.925184697											
"ASCRP001048"	10.09346655	10.19114041	10.93856248	10.46045455	10.79944757	10.48743895	10.63586569	10.85984554	10.96877496	10.23896633	10.7637096	10.75698628	10.43044762	10.73728887	11.42647967
"ASCRP001049"	9.338860484	9.488059865	9.174339653	8.030943611	11.43217785	11.70702629	10.63221712	10.11527958	10.46357079	11.21537852	12.13442925	11.96549236	9.890130337	9.417525345	10.83992581
"ASCRP001051"					5.619592787	5.686876835	5.486041356	5.186896772	5.358673992	5.796633128	5.844642674	5.837383011	5.200773456	7.21404795	5.541374184
"ASCRP001052"	5.908803462	6.004524953	5.482462106	4.942279086	6.072938154	6.335570126	5.939923425	5.404544161	5.788708361	6.370229617	6.61971493	6.451233031	5.58069563	5.166945332	5.64867275
"ASCRP001053"	7.081713465	7.115607679	7.18333966	9.985255567	7.074304558	7.090423485	6.632364881	6.835997632	6.703601757	6.626737037	7.057217834	6.83979051	7.594450976	8.699024907	6.961612775
"ASCRP001056"	4.875177328	4.916410054	5.299294305	4.99437906											
"ASCRP001057"	4.714583261	4.557279887	4.646884494	5.357430187											
"ASCRP001058"	6.240339741	6.310092598	6.517661741	5.324585625	6.9226559	6.872633345	7.113432174	7.170719352	6.555437553	6.952666438	6.95496827	6.864993111	7.460998363	7.584950561	7.144068288
"ASCRP001059"	9.071019715	9.727498989	10.58906332	8.777524299	10.8731909	10.42238908	11.60505223	12.33441046	10.44815948	10.63400577	10.94645673	10.8996734	12.35525961	13.95911334	11.88939553
"ASCRP001061"					5.927803	5.894619295	6.326350399	6.903254949	5.612098639	6.166210215	5.656328742	5.617454608	7.026533623	6.038060762	5.95512457
"ASCRP001062"					5.538865511	5.185919878	5.626781612	6.058316329	5.619645322	5.451781669	5.355196562	5.434089831	6.146446348	7.296386862	5.370888399
"ASCRP001063"	5.139698699	4.768673741	4.56587238	6.67167448											
"ASCRP001064"	5.121410878	5.135793113	5.266347652	6.986502524											
"ASCRP001065"	7.931472218	8.146471199	7.993515971	7.063833571	7.894350701	7.872528525	7.996161097	8.046100552	7.931526441	7.70677966	7.901612895	7.968422518	7.929909018	7.196035045	8.936838612
"ASCRP001066"	5.024216278	4.741337775	4.767016593	4.954764534											
"ASCRP001067"	5.128020656	5.038333404	5.020217021	5.947249553	6.374449786	6.526280982	6.64572025	6.66470666	6.28610306	6.568788712	6.366152327	6.46970375	6.682286492	6.091559	6.111130791
"ASCRP001069"	5.940747339	5.755219427	5.152889395	4.785392406	7.273399335	7.323066546	5.506982058	6.891358509	5.470500148	5.725797803	5.898739024	6.246726433	5.242325923	9.307482485	5.559858772
"ASCRP001070"	7.803543236	8.282809986	8.75164216	9.218171113	10.48871139	10.09152476	10.8925095	11.40783963	9.850966564	10.68979765	10.848899	10.62208943	10.87257431	12.84509029	10.75624425
"ASCRP001071"	5.835278269	5.590020743	5.517848361	5.250475384	5.702326421	6.170285295	5.600383645	5.497232134	5.787495549	5.788912348	5.841330282	5.762232628	5.431499399	5.800117936	5.433932587
"ASCRP001072"	4.761344581	4.58278644	4.808319807	5.032994464											
"ASCRP001074"	5.574323724	5.056903609	4.811000299	5.797230173											
"ASCRP001075"	4.734260364	4.688357942	4.999749911	5.021932747											
"ASCRP001076"	4.762404964	4.712724201	5.068796223	5.526075795	5.734809371	5.960916925	5.789056037	6.154577918	5.673526487	6.040711745	6.162775489	6.068319921	6.056525909	6.984684882	5.290327962
"ASCRP001078"	5.393840522	4.778382198	5.219796087	5.739899461	5.214122722	5.247594774	4.984222556	5.361814064	4.896594276	5.13340219	5.142041732	5.087385068	5.450892913	5.474251976	4.647978329
"ASCRP001080"	5.938724701	5.722284921	6.307332434	5.993378681	6.369253198	6.32887535	6.303576484	6.322784242	6.13091937	6.005163245	6.231498253	6.344435334	6.065676119	6.272009127	6.645240552
"ASCRP001081"	5.257230719	5.225728451	5.266280444	4.876520928	5.294807152	5.243504314	5.415662135	5.620215618	5.436689298	5.256393683	5.387824344	5.434693003	5.294630739	5.497111556	5.764976533
"ASCRP001082"	5.662011865	5.167482483	5.371088877	6.002568421											
"ASCRP001083"	5.263106829	5.12036836	5.659330439	6.791212211	5.247252519	5.289623427	5.183241096	5.46600699	4.729342877	4.97148576	5.176435202	5.146082244	5.174524694	7.150278824	5.868854568
"ASCRP001086"	4.812771492	4.775119375	5.439349245	5.093588399											
"ASCRP001087"	5.569235049	5.746650879	6.258439938	4.904394461	7.098865829	6.670730869	7.164336902	7.456229626	6.762659019	6.839689639	7.031954608	6.966113004	7.354603928	7.616840205	7.867224066
"ASCRP001088"	5.913689349	6.209642381	6.59339375	5.095209092	7.305140273	7.203954081	7.700117581	8.013612484	7.139313636	7.427663573	7.536275452	7.54280856	7.962149625	8.183450283	7.676201051
"ASCRP001089"	5.421908471	5.17287169	5.173457475	7.576777977	6.081659468	5.999175272	6.528451568	6.052771337	5.615311033	6.369993859	5.982444316	6.084770699	6.268971878	5.918906947	6.259939891
"ASCRP001091"	5.362487149	4.911891043	4.834946632	5.19331435											
"ASCRP001092"	5.692731217	5.041436472	4.746577455	5.123132593											
"ASCRP001093"	6.771518117	6.643543084	7.396849239	4.874437749	8.896600067	9.458256932	7.048796654	10.73279778	10.41036289	8.341915893	7.093760014	8.091340615	8.938584965	6.054374199	6.649090643
"ASCRP001094"	5.645731343	5.535602355	5.7875005	5.797895921	6.067296864	6.154087365	6.083876603	7.142795859	6.013472917	6.299877753	5.961680112	6.005541195	6.500129912	6.220777415	5.791727335
"ASCRP001096"	6.237950246	4.729439153	4.489979086	6.139794834											
"ASCRP001097"	5.540543696	5.050498362	4.550156974	5.16818379											
"ASCRP001098"	5.250020517	5.082785251	5.479511395	5.130328856											
"ASCRP001099"	5.476859111	5.293769635	4.82049901	5.676972994											
"ASCRP001100"	6.885933248	6.707768986	6.895984326	5.269441546	6.542759197	6.338443285	6.685517179	6.518808833	6.672289507	6.470317489	6.510245732	6.770178676	6.772014521	6.337684433	7.471946325
"ASCRP001101"	4.828651989	4.893297738	5.012900701	5.487484416											
"ASCRP001102"	5.518971376	5.605030256	5.380137693	5.409457637	5.777369373	5.807638377	5.64128624	5.480765235	5.516634043	5.923339498	5.891997355	5.937554369	5.383669233	5.240517636	5.559849735
"ASCRP001103"	4.322951592	4.485872275	4.446529782	5.280670292											
"ASCRP001104"	4.680613943	4.832517516	4.88157533	5.318466059											
"ASCRP001105"	5.652226377	5.992807819	6.513049396	9.257060221	6.999791156	6.617204442	7.820262086	8.349985861	6.143348153	6.884125099	6.399505357	6.40655189	8.373902757	6.441610062	7.980952375
"ASCRP001106"	6.317012549	6.544886742	6.804422148	5.697003276	7.55011929	7.474934094	7.8214348	8.033519237	7.238406535	7.633286464	7.753904152	7.694776372	7.803859768	7.327820143	8.152148856
"ASCRP001108"	6.228331093	6.372407065	6.27788169	5.40085573	7.16850236	7.026287913	7.106381506	7.136807971	6.796178926	7.275505957	7.238076847	7.220716611	7.038958772	6.566869261	6.728464797
"ASCRP001109"	6.828573827	6.81169835	6.544631594	5.82156664	6.645315736	6.728149522	6.774417742	6.155411816	6.544300386	6.582218999	6.787289178	7.251139497	6.226152808	5.189698207	6.92787873
"ASCRP001110"	5.544992648	5.671957021	5.764435964	5.13187227	5.345503089	5.327283394	5.291163711	5.136600497	5.564231397	5.285009856	5.666694157	5.457485632	5.174524694	5.277893589	5.262305939
"ASCRP001111"	8.669621756	8.635564806	7.605271444	5.761372687	8.152306707	7.775053871	8.39117865	7.711657494	8.082349823	7.463852328	7.339993557	7.620833271	7.574258534	6.345696042	7.57887294
"ASCRP001112"	5.086876514	5.141003404	5.338817794	5.663930788											
"ASCRP001113"	4.842790666	5.052881933	5.350519275	5.086481092											
"ASCRP001114"	6.031834173	6.234509094	6.309004893	5.653162599	6.92112957	6.943536532	7.072354355	6.950620881	6.589684581	7.067966195	7.174488669	7.137548452	6.988005763	6.892058522	6.620132749
"ASCRP001117"	4.539382989	5.123545181	4.623759025	6.531375244											
"ASCRP001119"	4.859937952	4.973146894	4.871141606	5.883650549											
"ASCRP001120"	4.751312011	4.634354859	4.560346554	5.549433105											
"ASCRP001121"	4.737505864	4.743068722	4.89668359	5.343661802											
"ASCRP001122"	8.401104099	7.342234707	8.092037318	4.884747267	9.244825272	9.307440227	9.502880314	8.625215079	9.793942527	9.584078089	8.547084038	8.981416175	10.67758522	5.757545401	8.221938025
"ASCRP001124"	7.975251725	8.145376534	8.163673628	7.647263101	9.805326639	9.686704742	9.862234444	10.11330756	9.318355498	9.534631688	9.982629094	9.845662165	9.43034382	10.99758878	9.965553251
"ASCRP001125"	8.644570142	8.936003957	8.891603403	10.06809422	10.46164646	10.12196177	10.51360617	11.24862978	10.01192535	10.10715732	10.70457856	10.51812757	10.28800423	11.798292	10.44095353
"ASCRP001128"	8.808831273	8.833453052	8.563442812	7.376864916	9.615199468	9.573843632	9.468345438	8.723465798	9.179418788	9.328366061	9.465342248	9.455796422	8.530075017	7.488879592	9.174759074
"ASCRP001130"	5.950617566	6.102117916	6.274544026	5.692355038	7.005466673	6.816618026	6.937190529	7.16513866	7.069656057	6.724018551	7.019109537	6.996678225	6.725381723	8.460877113	7.345054513
"ASCRP001131"					5.288168691	5.222720459	5.73601647	5.851141685	5.256484197	5.289584671	5.340532826	5.536739863	5.513880923	5.633912419	5.46970036
"ASCRP001133"	6.033465656	6.513628829	6.770320031	6.787236961	7.081309453	7.307012429	7.421452602	6.814132233	6.824579275	7.792491401	7.354633518	7.165021988	8.352104701	6.787727629	7.576389998
"ASCRP001136"	4.886446196	4.621506603	4.739173621	5.03162759											
"ASCRP001138"	5.026685649	4.7891549	5.160017834	4.977083751											
"ASCRP001139"	5.588838878	4.94807352	5.426485731	4.947569967	5.421326699	5.429353557	5.557135716	5.465292532	5.349992178	5.584116884	5.70329786	5.721721962	5.707044216	5.685276465	5.770834608
"ASCRP001141"					5.753264865	5.544377612	5.670156113	5.956604688	5.748144584	5.594771226	5.816666273	5.79486498	5.68109731	7.77309275	5.699887473
"ASCRP001142"	4.72247799	4.954287028	4.88157533	5.148557235											
"ASCRP001143"	4.859937952	4.890088538	5.113936043	5.638409471											
"ASCRP001144"					5.740788381	5.512878419	6.102805518	5.993572699	5.599641073	5.802262284	5.601219946	5.671197547	6.059536486	6.698530772	6.15266134
"ASCRP001147"	4.84900201	4.868482328	4.728291146	5.193182919											
"ASCRP001148"	4.712428087	4.853835931	4.646884494	4.955613672											
"ASCRP001149"	5.880440908	6.093341903	5.988131911	4.994018946	5.989429469	6.018390359	5.98718923	6.132308579	5.829620975	5.960122555	6.544115547	6.162148756	5.977949643	6.592799929	6.45748324
"ASCRP001154"					5.293693796	5.019850676	5.37197043	5.448454666	5.173184998	5.165361101	5.203288209	5.148928299	5.423703231	6.658747782	5.377517746
"ASCRP001155"	5.07664101	5.382514647	5.486622955	4.946215272											
"ASCRP001156"	4.959404218	4.853835931	4.971153345	5.052305152											
"ASCRP001157"	4.683753291	4.800566157	4.805345669	5.038890047											
"ASCRP001159"	5.047035669	4.593875269	4.809566941	6.247840628											
"ASCRP001160"	5.461208799	5.384251125	4.750406323	5.808544249											
"ASCRP001161"	5.577597806	5.601569372	5.629289701	7.651832887	5.494250634	5.266121652	5.62134791	5.648725543	5.80363897	5.320498035	5.435962161	5.558037036	5.454071129	5.866163558	6.092304427
"ASCRP001162"	5.586841161	5.838164502	5.947539744	6.441328626	6.361827761	6.099925426	6.437158265	6.599480386	6.434664334	6.341873182	6.512525055	6.381982449	6.494884597	6.222967397	6.82792165
"ASCRP001164"	5.714198543	5.94773636	4.877403516	8.297044115	7.349782416	6.975561366	5.593609592	6.146857204	5.311497726	5.776433993	5.576506796	5.602929742	7.873898506	7.393741984	5.234894864
"ASCRP001165"	5.056903609	4.963540251	4.891970638	7.897149482	5.034211187	5.229972906	5.272264828	5.294327585	5.089134302	5.233607392	5.501650918	5.263662823	5.286221508	5.194985858	5.330390775
"ASCRP001167"	4.924319071	4.804873132	5.009982137	5.071690017											
"ASCRP001168"	5.062717544	4.847105376	5.177771845	5.546005754											
"ASCRP001169"	4.590873138	4.978777158	5.100618672	5.277499683											
"ASCRP001173"	5.797929462	5.965387954	6.237421326	5.106732956	6.149617282	6.47637371	5.989698999	5.948348457	7.775836336	6.296300394	5.756143374	6.141787604	6.496590994	5.635118096	5.568275205
"ASCRP001174"	6.815031922	6.760333066	6.939190602	5.823387281	7.492317918	7.522428079	7.195868686	6.332100876	7.23897954	7.466769886	7.767222857	7.483567234	6.39705508	6.955101746	6.997343638
"ASCRP001175"	4.348279244	4.396053828	4.300563015	6.176853839											
"ASCRP001176"	7.031142747	6.832488337	7.739816752	5.830688972	7.738804716	8.092379108	7.431679589	7.66300018	8.232852826	8.614431347	7.833448911	7.86700481	8.752635782	7.83258215	6.50445652
"ASCRP001177"	5.020871714	5.172526237	6.074839578	5.071806494											
"ASCRP001179"	6.810904702	7.003432755	7.119145172	5.726767823	7.921300623	7.69837203	7.880057107	7.321693592	7.642417968	7.851755953	7.946343809	7.743647528	7.074300695	6.422498239	7.385458363
"ASCRP001180"	8.059803542	8.206009146	7.891464926	6.562899321	8.522023423	8.553082223	8.407152443	7.890086097	8.531219406	8.521366067	8.591922323	8.602353778	7.994381955	7.378652936	8.868977843
"ASCRP001181"	5.214701275	4.787487612	4.938761967	5.034532335											
"ASCRP001182"	8.401539376	8.439653203	8.218451679	6.967379975	8.642714498	8.793256198	8.730475072	8.112113618	8.602372488	8.576692559	8.603423731	8.589246523	7.971887459	6.799096441	9.02815002
"ASCRP001183"	5.546406517	5.155884214	5.510859683	8.556221863	5.706599639	5.714493421	5.626918822	5.780108278	5.680822536	5.38059775	5.568882132	5.5529563	5.461206674	5.63456633	5.590864516
"ASCRP001184"	5.473270833	5.645129484	4.88547298	5.339102023	6.079521708	6.307743361	6.013480302	5.760054557	6.051288584	6.456866123	6.695405828	6.576008149	5.847085942	6.5442724	5.286778954
"ASCRP001185"	5.048231885	5.110410911	5.137488031	5.206836008											
"ASCRP001186"	4.631749472	4.799681665	4.784390966	6.938558914	5.269073854	5.298764628	5.061578741	5.274469269	4.883071394	5.161173416	5.295891617	5.275225348	5.290703068	5.287839515	4.997127383
"ASCRP001187"	4.451389582	4.46059739	4.291512479	5.382733762											
"ASCRP001188"	4.605348315	4.354257996	5.135646338	5.665719178											
"ASCRP001189"	5.577929524	5.307434237	6.002699122	8.591020653	7.267969723	7.131848675	7.611721429	7.775583345	6.421889251	7.538631906	6.791187793	6.617042615	7.964980343	7.822561348	6.027197973
"ASCRP001191"	4.328586962	4.77305496	4.600329826	5.548225238											
"ASCRP001192"	5.324604969	5.438008696	5.169419976	5.619599917	5.842160221	5.680119416	6.098828804	5.662474265	5.623646318	5.838571866	5.795167069	5.759158036	5.740344428	5.717079577	5.838207616
"ASCRP001193"	5.114677668	5.226816793	5.001649477	5.965288086											
"ASCRP001194"	5.402655537	4.836765548	5.401200054	5.146094459	5.38913172	5.176952296	5.33238676	5.565262836	5.346904277	5.483105743	5.422332923	5.439647686	5.316812308	5.733961392	5.147371265
"ASCRP001195"	8.88541983	9.08424701	8.809492507	7.569246874	9.936619749	9.994109419	9.881431147	9.713131565	9.661830532	9.78722771	10.11568812	10.01626673	9.227604147	9.594208554	9.857733991
"ASCRP001196"	5.655421585	5.827291418	5.870639299	6.680909047	6.647316947	7.233551993	5.399993384	5.614595849	5.703198839	5.806687156	5.266950107	5.304769633	6.069880589	5.111813369	5.101446705
"ASCRP001197"	5.299023592	5.211062913	6.225791576	4.811584937	5.30729689	5.231873865	5.312037285	5.545777034	5.307481628	5.260247454	5.477317243	5.359650582	5.334897876	8.582859663	5.997671778
"ASCRP001198"	5.276401052	4.961845686	4.503348132	6.272192824											
"ASCRP001199"	4.503874848	4.815508319	4.587292114	6.632374981											
"ASCRP001201"	5.961849294	5.889490882	6.220936716	4.864233919	6.986993907	7.149630314	7.088645197	7.487614651	7.089785827	7.44044906	6.909538894	6.998346866	7.39355637	6.874520047	6.112020111
"ASCRP001202"	5.372918658	5.307434237	5.358102792	5.655432653											
"ASCRP001203"	5.480691445	6.403734027	5.513508787	5.199695975	5.876781795	5.875529978	5.955604453	6.195746971	6.019620148	6.058735585	5.859719051	5.806765078	6.179105565	6.023999623	5.849491167
"ASCRP001204"	5.127591633	5.191466156	4.666314059	5.165055881											
"ASCRP001205"	4.642876958	4.474078971	4.491126593	7.256782075											
"ASCRP001206"	9.476189011	8.655980321	8.058565241	5.234175097	9.887683047	10.10771484	9.585449354	9.233115044	10.35069752	9.817978076	9.247848871	9.457430463	9.332574074	8.86018457	8.733724303
"ASCRP001207"	4.729478415	5.257176773	4.714296	7.346837009											
"ASCRP001208"	5.397999718	5.550711651	5.158270871	6.249536774	5.682686849	5.869107396	5.406070439	5.637815786	5.024851977	5.164019277	5.418061151	5.33759028	5.295772651	5.475764131	5.556517355
"ASCRP001209"					6.039165606	6.117543968	6.089276971	5.903014188	6.009130773	6.194905847	6.370988677	6.310067584	5.752605449	5.707775324	6.104269205
"ASCRP001210"	6.45594785	6.463773853	6.355194915	5.568310332	7.518478885	7.206113892	7.223249732	7.179239723	6.797064706	6.977307598	7.155615703	7.158615374	7.011668425	7.662321169	7.097483522
"ASCRP001211"	5.350556108	5.35794714	5.07016475	5.871371166											
"ASCRP001212"	4.657120162	5.455453016	4.540356532	5.203632415											
"ASCRP001213"	5.106665867	5.473613149	5.544513983	5.236777674											
"ASCRP001214"	8.024912274	8.032514476	7.523507472	9.408177049	8.386768855	8.473455194	8.432292331	7.843418481	8.239502307	8.249657022	8.49651879	8.401701724	7.428406612	6.113732457	8.255422925
"ASCRP001215"	5.252560495	5.405666142	4.948446107	7.374797261											
"ASCRP001216"	5.630476438	5.685325552	5.836548031	7.004129224	5.759203165	5.81828146	5.703088644	5.846271165	5.917417517	5.606498847	5.939229624	5.95069391	5.631552875	6.025188034	6.024477803
"ASCRP001217"	5.03269837	4.326981372	4.48173885	5.076620158											
"ASCRP001218"	4.698228469	4.517433865	4.421053701	6.862638863											
"ASCRP001219"	8.533474877	8.755998444	9.244227572	11.10225409	10.73915648	10.57575989	11.01505209	11.41548834	10.4187567	10.50892969	10.87178402	10.73751782	10.79613014	11.59658598	11.31077629
"ASCRP001220"	6.253765739	5.753115407	5.396116283	5.228334194											
"ASCRP001221"	4.646224649	4.589883838	4.478622471	7.359620394											
"ASCRP001222"	5.030843052	4.900199513	5.160986594	7.426816416	5.797971847	5.908736887	5.955604453	6.294643256	5.837690981	5.926000855	5.868806796	6.019486889	6.124674589	6.211270184	5.614699512
"ASCRP001223"	8.206630725	8.466482827	8.185525234	6.781544941	8.80408511	8.98537043	8.989825264	8.597461814	8.725692529	8.883277437	9.13893265	9.07392699	8.550697856	8.017973813	9.589031562
"ASCRP001224"	11.24506069	10.66882315	11.08723632	8.070793396	12.54681685	13.0168709	11.76820172	11.29996874	13.50759402	13.22866277	11.27288812	12.04753601	12.909638	7.897827435	10.47467269
"ASCRP001225"	6.816361022	6.931689359	6.8996124	6.367915461	8.064212017	7.952285707	8.151647105	8.151788051	7.684353971	8.05338389	8.243925556	8.107197886	7.848389535	7.914174232	7.776083697
"ASCRP001226"	6.69955832	6.116676294	6.073650318	4.822138379	6.715437561	6.708308242	6.238186669	5.730366577	6.944887166	6.576285983	5.996748163	6.427593609	5.964619967	5.496247396	5.414596664
"ASCRP001227"	6.498086168	6.59584212	6.962305516	5.786563603	7.527306972	7.533725708	7.53340622	7.645343057	7.271041473	7.482019543	7.935834962	7.816688666	7.300330701	8.40481752	7.841438704
"ASCRP001228"	5.745184479	5.051336929	4.847151651	6.404981439											
"ASCRP001229"	6.569729675	6.507918868	6.249575168	5.989020372	6.930889583	7.045502346	6.859879794	6.504004582	6.946501559	7.167018431	7.09478417	7.055731994	6.398490909	6.030610225	6.726649548
"ASCRP001230"	4.816348029	4.916141597	4.918998756	5.563291852											
"ASCRP001231"	6.342856764	6.294940541	5.872573607	6.096809534	5.994472186	5.954562666	5.95450674	5.895123839	5.701246931	5.746290665	6.022138146	5.957941969	5.853452143	5.65899135	6.158122049
"ASCRP001232"	4.771895158	4.929247849	5.023156206	5.166478777											
"ASCRP001233"	4.960092316	5.11494653	4.860253453	6.070272853											
"ASCRP001234"	8.615316864	8.567252222	8.782719694	8.248189602	9.652142859	9.404855193	9.278831632	8.813734081	9.093271721	9.358625135	9.466963668	9.426158039	8.758798608	8.287081181	9.09699971
"ASCRP001235"	11.32263505	11.09167547	11.22595713	12.28588884	11.21804396	10.95684158	11.06133668	11.02126517	10.92800806	11.12174614	11.18843134	11.09369308	11.20493889	9.7570159	11.17749523
"ASCRP001236"	7.587847069	7.729723948	7.622495319	6.747448169	8.276034832	8.274845652	8.110138856	7.914606332	7.972200019	8.149407763	8.406811879	8.290836	7.886233696	7.921175918	8.592343377
"ASCRP001237"	6.020088115	6.326623973	5.749586084	5.253162775	5.654223167	5.271148076	5.75367528	5.459371115	5.147357314	5.385396067	5.430104278	5.397629094	5.335828117	7.254751879	5.517835563
"ASCRP001240"	4.811269436	4.668203996	4.726895662	6.339801377											
"ASCRP001241"	4.561848756	5.099210531	5.45219114	5.442926413	5.495016176	4.639625683	5.740237322	6.55541742	4.863891096	4.8743118	4.803577821	4.726613246	6.650413596	6.782220131	5.259350233
"ASCRP001242"	5.772373124	5.782075031	5.531407319	5.46152848	5.814898238	5.643178796	5.511443346	5.679625009	6.112721786	5.493697205	5.670788448	5.832761545	5.307429092	8.149445694	5.262305939
"ASCRP001243"	5.25140619	5.310184635	5.523799479	6.109483802											
"ASCRP001245"	6.48572339	6.220366708	5.96484858	5.622713045	5.930162228	5.841138293	6.165896266	6.313777897	5.680901943	5.804438729	5.726876956	5.734876095	6.051268416	5.898619127	6.698524271
"ASCRP001246"	6.450034044	6.435750194	6.322874119	5.748888006	6.578061842	6.390065587	6.811282706	6.842612987	6.33976717	6.466198358	6.58599587	6.50223162	6.70513983	6.778669759	7.157621658
"ASCRP001247"	6.390235668	6.179665371	6.312396343	7.19851205	6.536617363	6.248887759	6.64887978	6.273484232	6.278854952	6.204838486	6.379042739	6.464907896	6.225885539	6.074934335	6.772422094
"ASCRP001248"	7.650085458	7.790185579	7.281791008	6.235941842	8.510673326	8.53166146	8.358892979	7.335449727	8.02985025	8.414457989	8.622575249	8.396726298	7.314482214	6.916340949	8.050621303
"ASCRP001249"	7.498245785	7.682575542	7.406117011	8.757004764	8.375724777	8.33221473	8.497282375	8.672804798	7.997987734	8.247665678	8.807133796	8.547174178	8.199156419	10.47575459	8.472942718
"ASCRP001250"	4.701958757	4.77305496	5.236729234	5.041710254	5.414640297	5.176064553	5.93981197	6.694993456	5.443465346	5.335289037	5.502779007	5.442842962	6.197626065	7.458662452	5.436184352
"ASCRP001251"	5.834907737	5.96243562	5.954161688	5.700753962	6.370019558	6.249853859	6.482072961	6.728763581	6.433037119	6.34111782	6.343275648	6.554305784	6.240130487	6.3067174	6.32900723
"ASCRP001252"	5.564448088	5.599427329	5.565078329	5.636679338	6.553273923	6.21395967	6.50301005	6.804015863	6.371091292	6.025658137	6.499956811	6.405152523	6.477463989	7.122287664	6.619119043
"ASCRP001253"	4.814236904	5.132310905	4.623961889	5.362987208											
"ASCRP001254"	6.623916129	6.830636599	7.180862822	5.488905098	7.512138475	7.173858119	7.663581947	7.698718822	7.760516549	7.329485994	7.332161432	7.39669227	7.545075053	7.884519718	7.875864179
"ASCRP001255"	7.889546681	7.474100049	8.510001975	9.648536226	8.507008302	8.730430702	8.479912356	8.452786938	9.019512339	9.491640865	7.928360837	8.182832244	9.865883832	7.245073152	7.702038461
"ASCRP001256"	7.490978542	6.758904137	7.826227699	5.697578163	7.216983692	7.52066108	7.008752639	6.909420887	8.275552653	8.475130387	6.54370264	6.829233804	8.361063897	5.393011064	6.281070818
"ASCRP001257"	5.07437885	4.868482733	4.981057136	6.15746698											
"ASCRP001259"	5.933944944	5.319170146	4.919216946	5.935031602											
"ASCRP001260"					5.505581961	5.47143435	5.582474764	5.826288446	5.273475195	5.471816895	5.644128962	5.763726503	5.470912552	6.249548263	5.431204041
"ASCRP001261"	8.910758999	7.680772007	7.25468103	4.863266682											
"ASCRP001262"	5.209613317	4.821943109	5.268551683	7.339202338	5.258178795	4.966702169	5.80301066	5.910578469	4.899865067	5.516373013	5.152782695	5.183241096	5.725385241	5.02130283	5.211611021
"ASCRP001263"	5.486994301	5.664990474	5.265339051	5.36169562	5.665995795	6.16708272	5.672065786	5.496749379	5.510819456	5.823979513	6.100794076	5.785156822	5.383640639	5.457621533	5.559464092
"ASCRP001264"	8.021787526	7.413085127	7.853827157	6.685068773	8.552174412	8.772299279	8.490166503	10.30259851	11.10625597	8.84942823	9.516498918	9.987683729	10.85150778	9.281943784	8.156556766
"ASCRP001265"	6.248661125	6.447350742	6.094281033	5.674828325	6.312459844	6.431268126	6.220770008	5.826448312	6.106960416	6.236228887	6.566882242	6.417034242	5.870493548	6.124853586	6.309068384
"ASCRP001266"	6.26081708	6.482605869	6.346325136	5.61150103	6.528798279	6.544688668	6.667380651	6.120785014	6.263333952	6.397393697	6.702630749	6.631951871	5.785805246	6.207384636	6.466664921
"ASCRP001267"	6.228562945	5.097727173	5.18912727	5.922851351											
"ASCRP001268"	4.895969848	4.917426391	5.251766431	5.491608021											
"ASCRP001269"	5.395151968	5.319039458	5.191090429	5.831936658	6.252883478	6.201029469	6.261257163	6.528103816	5.746456867	6.335452137	6.372820836	6.353773667	6.442627005	6.606408519	5.813089238
"ASCRP001270"	4.82556696	4.987727328	5.296746356	5.122829173											
"ASCRP001271"	4.524919027	4.555081078	4.975496557	6.475429068	4.869499638	5.037719212	5.277928515	5.320112858	4.65007978	5.311900741	5.025297437	4.971925533	5.13857368	5.623561295	5.15119001
"ASCRP001272"	8.313979836	8.535278916	8.094828518	5.377425417	6.94002984	6.240078296	8.060857269	6.585810097	6.603187839	7.120365497	6.212710329	6.336023438	7.823712416	5.046370278	8.203892789
"ASCRP001273"	6.12415305	5.847020341	4.92744567	4.972704122											
"ASCRP001274"	4.956463246	4.543288508	4.584416666	5.413510448											
"ASCRP001275"	4.985066378	4.774370374	4.860040292	5.174148191											
"ASCRP001277"	7.042873957	7.56075765	8.165463148	7.187610985	10.00463286	9.463388082	10.31680267	10.84033487	9.347754948	9.944016955	9.637793956	9.601698581	10.5997297	10.95862371	9.883700585
"ASCRP001278"					5.777151227	5.883816923	6.029374891	6.018822557	5.662832511	5.815821244	6.225400794	6.121619537	5.835000584	6.517325833	6.370464314
"ASCRP001279"	6.618022419	6.150071276	5.771731273	5.433179035	6.464183603	6.592389262	6.507009714	6.372176884	6.975699185	6.500504458	6.145868827	6.231789527	6.728844873	5.882472037	6.051737372
"ASCRP001280"	5.036852899	4.689976939	5.007580729	5.97105775											
"ASCRP001281"	6.779101203	7.064857131	7.294575299	6.915360877	7.416316195	7.22713513	7.375429216	7.570208637	7.441061923	7.130894746	7.472030928	7.484773207	7.197692114	8.203015465	8.160182999
"ASCRP001282"	7.778933965	7.927153739	7.872281278	7.131901422	8.589372312	8.466254785	8.759721814	9.067380288	8.415502773	8.464276686	8.970649483	8.840185293	8.650433429	9.651572099	8.993594965
"ASCRP001283"	7.258567902	7.245394466	7.206609269	6.910451491	8.351967331	8.671235815	7.823449891	7.52256965	7.918326629	8.489544208	9.141683657	8.994924388	7.338386969	6.704164169	8.296150677
"ASCRP001285"	7.6815722	7.87539492	7.80000425	6.931142578	8.395610867	8.298418519	8.739877545	9.042222389	8.251399998	8.275918323	8.753240751	8.656366117	8.735909848	9.766445556	9.024261577
"ASCRP001286"	5.431766688	5.636171563	5.129016249	6.898867376	5.617901609	5.273108197	5.457450513	5.186876183	5.170554489	5.163581094	5.41938133	5.303945698	5.029458342	5.0990851	5.200111504
"ASCRP001287"	4.941988068	5.207606869	4.743990514	4.981146605											
"ASCRP001288"	5.187876447	5.307674613	5.014132039	6.173450162											
"ASCRP001289"	7.413254881	7.644917074	7.630984827	6.576383639	7.752129992	7.94418502	8.304770059	8.699085124	8.013366765	7.962194684	8.380520747	8.248599875	8.230303616	9.145790154	8.707419884
"ASCRP001290"	5.501034213	5.522789443	5.71751812	6.685748843	5.276556551	5.447318999	5.491612909	5.240904102	5.381455225	5.181675577	5.488558395	5.396614469	5.118724114	5.447291335	5.620221144
"ASCRP001291"	5.28542632	4.589548946	4.505808962	6.404521947											
"ASCRP001292"	7.530010288	7.549549927	7.012096141	6.282437947	7.291398142	7.320967966	7.391733385	6.753826888	7.137705771	7.298988978	7.293495187	7.221563709	6.71959176	5.739419829	7.073067056
"ASCRP001293"	6.812339393	6.726839643	6.712681111	6.728049273	7.470109859	7.985682408	6.997513967	6.441731274	6.994106866	7.701320931	8.467642023	8.256506803	6.568251697	5.590568953	7.204981384
"ASCRP001294"	5.008897613	4.689976939	5.489821106	6.687913829											
"ASCRP001295"	4.668209295	4.868482733	5.788696562	5.377959546											
"ASCRP001296"	5.754923577	5.141154505	4.92179104	5.188205467											
"ASCRP001297"	4.612305702	4.864157023	5.118536265	5.128531028											
"ASCRP001298"	4.503394017	4.729439153	4.590458819	4.996958865											
"ASCRP001300"	4.910466838	4.893189396	4.740922825	5.109649084											
"ASCRP001302"	4.974971812	4.959486022	4.79997929	5.727783193											
"ASCRP001305"					5.395676589	5.418516087	5.261906098	5.318546053	5.241782954	5.245302783	5.449108184	5.489324004	5.327151605	5.010419233	5.086642516
"ASCRP001310"	4.710730076	5.082336966	4.808319807	5.274491947											
"ASCRP001311"	7.123794997	7.06980886	7.133774983	6.225451577	7.518530602	7.569256761	7.440758202	7.361014499	7.430214417	7.532583437	7.870633919	7.824407455	7.397182702	7.809688611	7.696221896
"ASCRP001312"	7.529066397	7.662776876	7.321600807	6.767450793	8.364188145	8.341352085	8.030184929	7.875673283	8.188872299	8.014407147	8.140354773	8.212939914	7.500366607	8.082717163	7.966728752
"ASCRP001313"	4.554938201	5.424105157	5.161336315	4.936263932											
"ASCRP001316"	7.609654132	7.686908139	7.768548773	6.552017638	8.614778842	8.663224623	8.831315549	9.02054494	8.610048484	8.562805888	9.019108996	8.941277003	8.615702389	9.062796074	9.104553774
"ASCRP001318"	4.434792995	4.430024732	4.284233313	5.715434676	5.46222152	5.400508039	5.634178654	5.835817575	5.30244486	5.522339545	5.592312477	5.580307147	5.403850739	6.036678069	5.369285633
"ASCRP001319"	4.724496098	5.228437805	5.114385773	5.504678082											
"ASCRP001320"	4.905068958	4.919666233	5.267471856	5.207878927											
"ASCRP001321"	4.777494982	4.69209625	4.945843772	5.060669091											
"ASCRP001322"	5.088620794	5.422111344	4.97671225	5.284644339	5.167862879	5.27815957	5.316770689	5.307520869	5.12865127	5.322789756	5.214251115	5.255149383	5.375275567	5.25083083	5.391304173
"ASCRP001323"	5.586025674	5.477562132	5.407762522	5.005635297											
"ASCRP001326"	5.015480265	5.025754598	5.052648816	5.13270503											
"ASCRP001328"	8.745285492	8.745702392	7.977997516	8.256548087	8.600695359	8.638789905	8.840258856	7.929739348	8.510987363	8.4131514	8.486937993	8.492834074	7.804323501	6.311916057	8.472526968
"ASCRP001330"	4.567391375	4.622398935	4.562602122	6.462019252											
"ASCRP001332"	8.56819452	8.72286636	8.313646135	7.835056054	9.138958095	9.233063011	9.265527524	9.122722766	9.014060256	9.10220191	9.287348075	9.298838077	8.807081395	8.160542913	9.204881576
"ASCRP001333"	5.306429659	5.227395328	5.46335085	5.920869587	5.62944737	5.384072914	5.311659202	5.363091131	5.17057191	5.058401529	5.23257727	5.252641558	5.111488672	6.639358713	5.554066257
"ASCRP001334"	5.345896635	5.492728312	5.870365452	7.362789141	5.709193035	5.66108768	5.928853512	6.060518725	5.529239923	5.697238539	5.739064379	5.744831877	6.010525016	6.988678788	7.060783252
"ASCRP001336"	5.198658889	4.870177299	4.730599882	7.414105991	5.437398713	5.428055777	5.700455811	5.482885871	5.21271601	5.461804534	5.702670669	5.722793508	5.451390227	5.971030752	5.351005376
"ASCRP001337"	5.006833725	4.537115748	4.789756767	7.233181332											
"ASCRP001339"	4.822264353	4.555315048	4.846006393	5.527532412											
"ASCRP001340"	7.415714613	7.497892813	7.378526798	5.851429598	8.177075244	8.165506139	8.072063942	7.648788206	7.625386657	8.32449579	8.432001141	8.224731652	7.684396734	6.910100645	8.480457553
"ASCRP001341"	5.306121816	5.446637859	4.56450248	5.250005731											
"ASCRP001342"	8.995107408	9.042479676	8.653332977	8.648833227	10.38783191	10.52647533	9.872984197	9.601370479	9.807433745	10.14204877	10.70434116	10.61077096	9.160622577	9.532389715	10.0172439
"ASCRP001343"	7.514712929	7.344989158	7.244485104	6.115404202	7.658424078	7.755765358	7.627852694	7.577171395	7.835552862	7.475994879	7.759924062	7.833774859	7.420650379	7.67128104	7.896401169
"ASCRP001345"	5.945678634	5.95860892	5.310977856	7.469086655											
"ASCRP001347"	4.382801197	4.870027737	4.737398248	7.32039522											
"ASCRP001348"	4.612857783	4.900375149	4.514400194	6.776241158											
"ASCRP001349"	4.992767956	4.945934455	5.054669987	5.182091555											
"ASCRP001350"	6.07690741	5.893429256	6.388266134	4.821227965	6.163757773	6.068191362	6.399694987	6.515289699	6.178179912	6.003656727	6.451656474	6.280498455	6.212420463	6.798119927	6.939461058
"ASCRP001351"	6.572348306	6.639163951	6.810782758	5.169249944	7.114465121	7.169751179	6.936548455	6.893869049	7.252203033	7.207555991	7.075389781	7.21784614	6.980593717	5.938618229	6.660175711
"ASCRP001353"	4.914016968	4.604601102	4.605626357	7.049882633	5.428719338	5.76924843	5.18316457	4.979306749	5.174658568	5.738260769	6.150921884	6.111291243	5.051607826	4.673092303	4.555891435
"ASCRP001354"	5.002843644	5.002340555	4.592425293	6.226665404											
"ASCRP001355"	6.671073859	6.935332433	6.953322295	5.447026899	7.716628974	7.790895361	7.759547748	7.86230531	7.429580579	7.780376973	8.077707629	7.99392033	7.367276632	7.119839902	8.205273206
"ASCRP001356"	5.346233953	5.192828304	5.382088798	5.399431193											
"ASCRP001357"	5.890159598	6.126482025	5.850889299	4.880379439	5.794107037	5.692604474	5.758435431	5.655316878	5.92853238	5.634498979	5.592569909	5.796247607	5.751226578	5.471984142	5.710377611
"ASCRP001358"	5.760521412	6.028833262	6.015862785	4.879245266	5.910867731	5.768093509	5.88400075	5.629411457	5.745232421	5.852059907	5.717873854	5.791950643	5.277164372	5.424296451	5.484330193
"ASCRP001359"	6.467367288	5.801415283	5.891240678	5.11173161	6.358561825	6.094675131	6.696691619	8.957448539	9.442981986	6.318177618	8.058300293	8.463137957	9.442198107	7.90022861	7.723652832
"ASCRP001360"	8.71844925	5.892029166	6.712204121	5.896072286	6.038283755	6.324702476	5.939715907	12.0356578	12.6563687	7.223408197	10.67745949	11.32106121	12.62776888	10.96295482	6.876514121
"ASCRP001364"	4.447971256	4.446400659	4.286350716	5.258787077											
"ASCRP001365"	6.200692685	6.40942839	6.25450907	5.362263894	6.619628776	6.759774603	6.489860486	6.283566516	6.647258184	6.765490874	6.847203534	6.809615098	6.228462636	5.669607653	6.643921195
"ASCRP001366"	5.01108906	4.95666585	4.851483737	5.442966071											
"ASCRP001367"	4.750615156	4.963809114	4.993011576	5.94554936											
"ASCRP001368"	6.810173065	6.311241112	6.749409454	6.01927087	7.593227179	7.923277321	7.351264796	7.716098099	7.259621773	8.128570485	7.544448447	7.559136266	8.040941084	7.6985291	7.1384924
"ASCRP001369"	4.764404711	4.795355342	4.621670646	5.257052203											
"ASCRP001370"	6.12138036	6.335251259	6.365203083	6.523319053	5.889611585	6.166579218	6.091414911	5.768338424	6.511081034	5.9498273	5.610543951	5.7930101	5.844049812	4.88641562	6.691166699
"ASCRP001372"	5.774924859	5.838787997	6.123066277	5.682483994	6.567098624	6.407456163	6.682282319	7.123126851	6.212456814	6.359173665	6.666678458	6.537357861	6.631917733	8.640337654	7.365067704
"ASCRP001373"	6.790352086	6.905174232	6.6933923	11.00716908	7.511197	7.406395827	7.875507313	8.066397572	7.392189802	7.39372179	7.443120906	7.409035595	7.663216982	7.535744863	8.447110949
"ASCRP001374"	7.537817814	7.606709884	7.376387186	10.71070295	8.764438733	8.598365894	9.179897494	9.201450676	8.451265911	8.673971319	8.84925306	8.829154549	8.621367201	8.543358454	9.280300726
"ASCRP001375"	6.530993817	6.821544362	7.571093652	5.006826646	6.210044847	6.066144197	6.54874395	6.878899608	7.061287334	6.170400486	6.20963528	6.21214888	7.319551362	7.973138163	7.956633937
"ASCRP001376"	4.979072564	4.726515336	4.625357373	6.083057266											
"ASCRP001380"	6.752749207	6.763026647	6.33092757	5.038776081	7.540547478	7.605976138	7.364799721	6.627385055	7.321174323	7.663744929	7.663969868	7.643238076	6.547355354	5.512679679	6.680159386
"ASCRP001381"	4.857265843	4.853817195	5.029504025	4.904194939											
"ASCRP001382"	6.797795578	6.774714365	6.479496191	5.193837519	6.83374118	6.683958595	6.817478992	6.429677256	6.572634301	6.648745787	6.694546033	6.896575859	6.227703257	5.395426224	6.831223258
"ASCRP001383"	5.787521697	5.752751325	6.052318193	5.189538396	5.24452244	5.394056458	5.470419993	5.528679178	5.457108847	5.281823052	5.310921717	5.445816032	5.247713374	5.587943808	6.259939891
"ASCRP001384"	6.685293977	6.318170506	6.961345282	5.810556795	6.914538465	7.043164238	7.29472396	7.542868401	6.967028371	6.758814455	6.973491478	6.942024688	7.300343211	7.916672322	8.409043424
"ASCRP001385"	6.286241722	6.262110083	6.33971482	5.429016104	6.182176261	6.249946465	6.428902727	6.259177211	6.346674921	6.224751158	6.512488178	6.443699003	6.025734478	5.363254276	6.544425203
"ASCRP001386"	4.479065338	4.363092548	4.342379241	5.029244754											
"ASCRP001387"	4.824425516	4.624427398	4.958005482	5.414827402											
"ASCRP001388"	6.81033106	6.934191771	7.220246439	8.226879386	8.093023961	7.770146927	7.805497068	8.540912903	7.670873037	7.474250437	8.004587617	7.926477312	7.542455879	10.77537035	9.000773586
"ASCRP001389"	5.363827279	6.441067795	4.963672081	6.521623211											
"ASCRP001390"	4.586406118	4.7256559	4.789939198	6.600038675											
"ASCRP001391"	4.404182836	4.442945103	4.398648544	6.39509902											
"ASCRP001392"	4.984029853	5.307434237	5.023156206	5.553363794	5.554515848	5.290708593	5.9756835	5.497180454	5.291307464	5.866755938	5.510260982	5.395924194	5.647286389	5.158103346	5.727392228
"ASCRP001393"	6.109508596	6.060428838	6.301149005	5.001353286	5.807977126	5.911533474	5.841455826	5.816289723	5.996490661	5.826804877	5.75162757	5.795368792	5.499063561	5.515407476	6.003144601
"ASCRP001395"	5.544992648	5.824609321	5.911684995	4.464440745	5.541318275	5.784741851	5.598181525	5.751260092	6.032465141	6.027145848	5.517039544	5.804406697	6.288435255	5.20173388	5.071016515
"ASCRP001397"	5.002497518	5.268644227	5.474510561	5.42100032											
"ASCRP001399"	4.599431521	4.286153267	4.489000071	5.111998243											
"ASCRP001400"	5.746344097	6.000149808	5.922508967	6.147740036	7.206525914	6.93884718	7.011182073	7.544243751	6.940517214	7.268179718	7.113059494	7.115494722	7.287442366	9.346637894	6.697478654
"ASCRP001401"	10.17062048	10.19830782	10.29485997	10.6097956	12.51431738	12.50889057	12.06481019	12.41294277	11.59136362	12.52088103	12.99935863	12.82846922	12.76488155	13.44809564	11.88550667
"ASCRP001402"					5.826157811	5.752254304	6.103832611	6.127170044	5.404730965	5.595670984	5.566588471	5.539202236	5.935233267	5.603037858	6.29552011
"ASCRP001403"	5.569501655	5.374489515	5.673245038	5.158866877											
"ASCRP001404"	5.308375257	5.372229908	4.847108342	4.989996687	5.51393799	5.57109327	5.591358789	5.538632123	5.415494141	5.578398706	5.474528663	5.420874476	5.439746912	5.517468886	5.746877231
"ASCRP001405"	5.356786753	5.24426873	4.855618992	5.05522179	5.635060599	5.628106251	5.778267818	5.898320615	5.260958774	5.66116496	5.739567893	5.784695089	5.585133612	5.623928736	5.643115773
"ASCRP001407"	6.713896079	5.866869584	5.899179016	4.649053451	6.688858762	6.953975147	6.299890531	5.943648587	6.790915961	7.039161747	5.95408132	6.038492642	6.383657698	5.351210905	5.306199926
"ASCRP001410"	6.219390407	6.643027758	6.9793678	5.046166913	7.089045624	7.030249706	7.516169092	8.000879742	7.072281235	7.156254006	7.26501035	7.273230384	8.148423502	9.721984049	7.829344911
"ASCRP001413"	7.536686161	7.992705658	8.342147133	5.753853589	9.392233595	9.181444653	9.914244616	10.16926253	8.932745117	9.400517583	9.510474062	9.411311826	9.881359301	11.23248284	9.912217427
"ASCRP001415"	4.910270883	4.898236085	4.659162453	5.164210166											
"ASCRP001416"	4.564947778	4.763086283	4.636471133	5.159878425											
"ASCRP001417"	4.43953763	4.400093184	4.645573569	7.576224764											
"ASCRP001418"	6.349325194	5.82491181	5.496806336	8.424670185	5.368308552	5.662990457	5.62752323	5.404544161	5.451157271	5.298309029	5.444164911	5.414121585	5.383669233	5.008502486	5.210582073
"ASCRP001419"	11.84574968	12.08160393	12.63033344	11.57093953	12.86837719	12.82526229	12.92717155	13.2790117	12.67104434	12.82526229	13.46347722	13.32647992	12.83153223	13.64084297	13.61505399
"ASCRP001420"	5.356454695	5.157809971	5.312837495	8.37447326											
"ASCRP001421"	5.040614798	5.220647074	5.087332767	6.277156218											
"ASCRP001422"	5.411169565	5.732591374	5.20697512	7.350125685											
"ASCRP001423"	5.138114189	4.689230723	4.476869609	4.974692843	6.090636047	6.091002309	5.808884094	5.61689123	5.436340613	6.200707893	6.49351056	6.224197215	5.755503532	5.682187646	5.280165254
"ASCRP001424"	4.822264353	4.69209625	4.590458819	5.719032013											
"ASCRP001425"	8.637591101	8.804283954	8.713566024	8.110340425	9.537582842	9.599061585	9.544833228	9.429767479	9.421123813	9.370831433	9.892068429	9.798699864	9.082849561	10.07924504	10.25758938
"ASCRP001426"					5.84189984	5.965996266	5.998432971	5.924219198	6.016281909	5.81281465	5.788182267	5.878808486	5.66559056	5.534645008	6.154928419
"ASCRP001427"	5.025186424	5.153288854	5.130224513	5.016325317											
"ASCRP001429"	6.764628507	6.867869118	6.611528827	6.430260173	7.461638715	7.506846575	7.369428973	6.673383601	7.268349451	7.403359801	7.549047435	7.404712485	6.349659768	5.530217269	7.024779428
"ASCRP001430"	5.983284183	6.081258387	6.280362614	5.205960104	6.456502348	6.363781765	6.279866401	6.440584384	6.007930141	5.646700485	5.797588342	5.550576223	6.499576114	8.101664433	6.876047815
"ASCRP001431"	5.926454759	5.527051861	5.696570276	5.178203416	5.160471719	5.582438055	5.145109274	5.271593807	5.969496566	5.56960178	5.103634149	5.265451304	5.814127682	4.949141377	5.260016198
"ASCRP001432"					5.401289799	5.131388389	5.584422835	5.846067936	4.91581209	5.399849579	5.187917614	5.187516017	5.586574365	5.153349319	5.418798385
"ASCRP001434"	11.67166968	11.47573297	11.59630899	10.80661754	13.05184349	13.30581344	12.60831328	12.85426538	13.74352902	13.37798902	12.11851844	12.60870337	13.40072622	9.810255671	11.49593122
"ASCRP001435"	6.650386825	6.413543802	6.44149067	6.041544709	6.339791196	6.307391076	6.543991158	6.413759217	6.267999057	6.113000037	6.293597568	6.423680763	6.039178785	5.639632317	6.863475866
"ASCRP001436"	5.536553058	4.753566787	4.905062858	5.224444513											
"ASCRP001437"	5.621907294	5.535602355	6.132335327	4.845428089											
"ASCRP001438"	5.569501655	5.20087672	5.112618774	7.817031961											
"ASCRP001439"	5.48926059	4.993294008	4.491160255	6.126316977											
"ASCRP001440"	5.951990627	5.869729848	5.891342467	6.043878998	6.288535517	6.029005537	6.216686634	6.369318548	6.13508962	6.03119737	6.321539184	6.203122253	6.04258216	6.717243486	6.053068481
"ASCRP001441"	5.540543696	5.608441277	5.43290404	5.289701626	5.655127835	6.005718633	5.729762436	5.738314094	5.564499474	5.803510394	5.969166691	5.977748774	5.392636044	5.72696014	5.422592262
"ASCRP001443"	7.166730271	7.476404771	7.221109791	6.289370516	7.070074105	7.258549399	7.427951204	7.866915161	7.074609085	7.016478521	7.255739265	7.311302536	7.343948826	7.709653872	8.351933318
"ASCRP001444"	8.879209769	9.06283264	9.041359774	7.737101522	9.213717879	8.881992409	9.434222973	9.432403938	9.5799356	9.000989116	8.837869719	9.032281652	8.90735845	7.697841788	10.3058918
"ASCRP001445"	5.122647052	4.946163811	5.130426782	5.183109833	6.629598125	6.137593007	5.959946741	6.065813261	5.643752098	6.05042972	5.842705455	5.892828852	5.738043717	5.653445086	5.516461961
"ASCRP001446"	5.820725352	5.919634165	6.046789437	9.457109864	6.328809762	6.264345469	6.511025205	7.203816768	6.015709486	6.787428491	6.35246459	6.277482413	7.21461563	7.08937794	6.841443754
"ASCRP001447"	4.570865387	4.561823597	4.587450398	8.834691318											
"ASCRP001448"	5.10169492	5.146041545	5.023880055	6.265794121											
"ASCRP001449"	5.239485795	4.753566787	4.586843959	5.66289013											
"ASCRP001453"	5.469852359	5.444987558	4.732161043	7.366239396											
"ASCRP001454"	4.538919689	4.366773673	4.514049199	6.285286915											
"ASCRP001455"	4.626216898	4.689117504	4.455699865	5.87905195											
"ASCRP001456"					5.665290848	5.728897794	5.87878648	5.852619768	5.620778105	5.843433142	5.666736017	5.65327334	5.811790096	5.460645812	5.428529594
"ASCRP001457"	4.962121233	4.993562871	5.224631491	6.176276068											
"ASCRP001458"	6.881139634	6.804581923	7.028152693	6.16039153	8.160032807	7.828413769	8.179420847	8.278426832	7.78962287	7.847631199	7.897588092	7.913624212	7.783573974	7.70324371	8.242875471
"ASCRP001459"	4.719997402	4.895830301	4.469685612	7.076604098											
"ASCRP001460"	5.355302774	5.256864825	5.281317641	6.825641178	6.078395451	6.013391658	6.113530233	6.126691218	5.987384921	6.603169382	6.106344929	6.104479713	6.511089988	5.844864805	5.614614285
"ASCRP001461"	4.186723091	4.443875567	4.217810931	5.771026087											
"ASCRP001462"	9.731201962	9.816342649	9.321921343	8.84619746	10.51847889	10.77525788	10.17562593	9.557238027	10.05009941	10.58867801	10.90459937	10.76967676	9.453729563	8.650690491	10.26122955
"ASCRP001463"	4.80927643	4.500266266	4.621038187	5.529321738											
"ASCRP001464"	5.311362271	4.961845686	5.263246771	7.88451386											
"ASCRP001465"	5.424412263	5.160017834	5.006358512	7.232476508											
"ASCRP001466"	5.310116211	4.822118746	4.84176238	7.776282128											
"ASCRP001467"	6.315753546	4.889110684	4.785548293	7.373462694											
"ASCRP001468"	6.029148613	5.230851037	5.294580381	5.38036439											
"ASCRP001471"	4.554938201	4.427324777	4.725584736	7.628104994											
"ASCRP001473"					5.035490969	5.290089714	5.343312657	5.402658003	5.24184957	5.156183218	5.303593416	5.297028754	5.136889792	5.63647237	5.194802738
"ASCRP001476"					5.190614026	5.063356614	5.527527391	5.511654847	5.802968615	5.35929108	5.261917179	5.413633193	5.284649482	5.757133999	5.348441777
"ASCRP001479"	4.714583261	4.687047248	4.707844596	5.82739695											
"ASCRP001480"	4.987911568	4.562158489	4.737398248	5.30341409											
"ASCRP001481"	5.314516981	5.109133099	5.738503435	5.773548666	5.338741307	5.637871972	5.601170015	5.692550193	5.939159639	5.8051705	5.355133303	5.445214895	6.068050937	5.097079543	4.776083221
"ASCRP001482"	8.231754386	8.466881545	8.629477393	7.093205258	8.567819293	8.575565546	8.931207657	9.030740864	8.922477069	8.251178933	8.874189512	8.870404307	8.647628065	9.385436053	9.868840984
"ASCRP001484"					6.358779754	6.08454343	6.17267962	6.40627747	5.976621645	6.129398376	6.396942639	6.352052043	6.199360734	6.530581033	5.941212282
"ASCRP001486"	5.414012795	4.946754789	4.962020917	5.755981779											
"ASCRP001488"	5.431766688	5.288494318	5.099356034	7.802988993											
"ASCRP001489"	5.11494653	5.645738843	4.978857488	4.916279508											
"ASCRP001490"	4.654722445	4.692452249	4.442986368	7.425804277											
"ASCRP001491"	4.702598589	4.685018839	4.882345692	5.012378935											
"ASCRP001492"	6.696834852	6.776152119	7.025930612	5.267865334	6.250713911	6.291990962	6.368274626	6.285818061	6.761112044	6.139392062	5.964242409	6.089277975	6.454983622	5.450759698	7.72549764
"ASCRP001493"	4.775852381	4.721850007	4.650571221	6.639079958											
"ASCRP001494"	6.65456554	6.5527854	7.316387687	5.459470029	7.678686815	8.042536645	7.530196227	7.762177583	8.168402112	8.562150297	8.04158166	8.004084557	8.512941177	7.718335277	6.380109634
"ASCRP001495"	6.263696909	7.194719521	5.603683561	6.969154968	5.396769316	5.728373699	5.446899042	5.016326343	5.519623619	5.594991046	5.575146748	5.533516119	5.547170432	4.870376247	5.011638454
"ASCRP001497"	4.974806483	4.91426272	4.89259012	5.694247173											
"ASCRP001498"	4.932577304	4.93239124	4.9834216	5.662674833											
"ASCRP001502"	6.361224606	6.330683938	7.239423099	5.488689967	7.307087389	7.450545071	7.117939344	7.035327414	7.752209344	8.108209242	7.040039456	7.232510074	8.329401352	6.174442471	6.058740219
"ASCRP001503"	5.367553121	5.397201659	6.17228625	4.469894746											
"ASCRP001504"	7.665670241	7.472024303	7.049982416	6.862654337	7.584900952	7.422756218	7.676543473	7.215195639	7.812333369	7.395696847	7.549607016	7.577585514	7.685656751	7.727444145	7.959878759
"ASCRP001505"	6.531720346	6.811533391	7.760718831	8.641384913	8.890846133	8.675184951	9.326875785	10.11962726	8.276833766	9.190956996	9.916890929	9.491954816	10.0751035	14.27276745	7.345981863
"ASCRP001506"	4.924746061	4.819859959	4.685118791	7.488524381	5.297686528	5.349497677	5.469514827	5.763953193	5.221153405	5.488618576	5.432678726	5.467243476	5.538793623	5.378029055	5.272694557
"ASCRP001507"	10.78729521	11.05377974	10.33983447	10.54920597	10.89734479	10.82238363	10.97223786	10.79496578	10.74397955	10.72580421	11.01628576	10.94216257	10.15738206	9.650141592	11.24599421
"ASCRP001508"	10.55552603	10.33925545	9.634521261	10.77858438	11.09559832	11.12751856	10.91473638	10.54447243	10.8421636	10.97703289	11.05576937	11.00398441	10.0845121	8.865792344	10.73703099
"ASCRP001510"	11.022919	11.18292625	10.63203291	11.64634453	11.33947752	11.22540332	11.31419224	10.94903334	11.01553697	11.14712318	11.40411437	11.2747154	10.61579142	9.936813581	11.49529146
"ASCRP001511"	10.97682683	11.22167073	10.57120553	11.39073183	11.11977959	11.11315507	11.16361084	10.84103829	10.86902929	11.03207664	11.29038711	11.20601587	10.33527681	9.751647084	11.31562275
"ASCRP001512"	4.770197147	5.164954466	5.31314009	5.549560401											
"ASCRP001513"	5.762081553	5.701648536	5.711932407	6.194230155	6.028947355	5.86266224	6.114239309	6.041450558	6.04067359	5.967104848	5.887077946	5.963488397	5.89264033	5.620276891	6.130628218
"ASCRP001516"					5.193244083	5.502350627	5.23844277	4.934299025	4.976205816	5.777520811	5.606438056	5.56356008	5.294951531	4.978990853	5.034913823
"ASCRP001517"	5.704369032	5.636625778	5.698547336	5.770985415	5.57988276	5.434232135	5.970920297	5.487275484	6.32878999	5.674500758	5.688247813	5.61082957	5.665173352	5.588887965	5.974591966
"ASCRP001518"					5.394517512	5.501263776	5.652485461	5.805493071	5.28845827	5.764787246	5.689980093	5.768061557	5.740710562	5.337554587	5.165324161
"ASCRP001520"	4.936331839	4.653282073	4.505759977	5.68522407											
"ASCRP001521"	6.573413592	5.879930117	6.078125365	5.502877093											
"ASCRP001522"	6.639181512	6.680092974	6.858050586	7.491763633	7.837061357	7.727969093	7.789567977	7.89090405	7.365715239	7.425295866	7.747696802	7.667271063	7.472092132	8.764436298	8.255950939
"ASCRP001523"					6.305234002	6.30249446	5.75139731	5.469200684	5.878474351	6.331757095	6.439347459	6.280392351	5.260645916	5.06594661	5.668499872
"ASCRP001524"	7.676954995	7.854596514	7.942792623	6.68488651	8.931121128	9.059526356	8.858020543	8.720307934	8.757661829	8.902180628	9.35084531	9.255060895	8.350694537	9.180425771	8.83736852
"ASCRP001526"	5.091988761	5.041221734	5.369221953	5.581059579											
"ASCRP001527"	11.0528538	11.51584155	11.32144085	10.44158728	12.57099545	12.44364521	12.35514414	12.02727653	11.87026525	12.93105952	12.94461554	12.73108202	11.45157297	10.97910822	12.29331922
"ASCRP001528"	5.181491572	4.76390702	4.839155844	6.146360905	5.130214593	5.197465071	5.292727518	5.401044116	5.033922679	5.298059496	5.32234248	5.348417489	4.95903933	5.153294055	5.446614338
"ASCRP001529"	4.707380538	4.420359676	4.513015527	5.107478038											
"ASCRP001530"	6.423373052	6.472186361	7.071827093	5.100627799	5.886537838	6.3323027	5.924726053	5.959052208	6.654750632	6.818063782	5.325597848	5.699443593	6.953994829	4.980781634	5.672936092
"ASCRP001531"	5.088643324	4.577144297	4.864599417	5.751385259											
"ASCRP001533"	5.152208787	5.034937697	5.326567679	5.95889814	5.327978095	5.486702897	5.320186602	5.568407627	5.261277472	5.362848718	5.212673542	5.31023564	5.494000319	5.722368678	5.406640051
"ASCRP001535"	5.138383052	5.057172472	5.444411968	5.575282421											
"ASCRP001536"	5.618400639	5.451085295	4.703973056	5.264612856											
"ASCRP001537"	6.733841954	6.971766098	7.209880548	8.749770367	6.535446777	6.533783783	6.80395478	6.593646936	6.829553815	6.470706491	6.489241592	6.669633995	6.436007105	6.177135063	6.783635643
"ASCRP001538"	6.142183794	6.369157686	6.491760968	6.236022845	6.499355076	6.294631632	6.763868967	6.893621723	6.034773549	6.449481882	6.196687117	6.242484786	7.829780489	7.684165079	7.251469521
"ASCRP001539"	5.88515388	6.172662607	5.433168543	6.497281867	5.791507578	5.466266346	5.593352504	5.663360837	5.479914265	5.619041219	5.56838462	5.642801744	5.55672825	5.426732478	5.818215482
"ASCRP001540"	6.24398633	6.199316609	5.777921567	5.77669478	6.497250287	6.218712952	6.266116964	6.194105507	6.580002433	6.267712058	6.296465748	6.351617656	6.055753897	5.592047459	6.150364794
"ASCRP001541"	6.172238752	6.278430206	5.983341627	6.479133501	6.246071094	6.363781765	6.496531083	6.517206288	6.216161611	6.293004781	6.628608832	6.51142647	5.900705718	6.87862205	6.59130232
"ASCRP001542"	7.272410632	7.283448025	7.360182366	7.196846315	8.304991593	8.391774353	8.300806943	8.425385313	8.177544259	8.122371346	8.416343974	8.409796054	7.978113417	8.599466471	8.416660207
"ASCRP001544"	5.686393632	5.372420269	5.412375444	5.183337161	5.616453279	5.590955921	5.8011734	5.690014273	5.202328066	5.555575108	5.58445077	5.547162692	5.270776402	5.349993081	5.534270016
"ASCRP001545"	4.811269436	5.048060009	5.012570878	5.210934381	5.026283369	5.169513761	5.316520491	5.458647534	5.295769948	5.346038039	5.703623554	5.439199373	4.859513721	5.592935818	5.113865896
"ASCRP001546"	5.253149377	5.074591034	5.028702482	6.145866414	6.223511575	5.981065333	6.333071508	6.468365208	5.816562486	6.252817791	6.359039262	6.306526758	6.233376589	6.053532808	5.943359136
"ASCRP001547"	6.518992111	6.3760569	6.648894758	5.692197596	7.331468108	7.267770755	7.35911053	7.052692457	7.100960951	7.115763097	7.816675537	7.517731342	6.662874487	8.255631492	7.080622077
"ASCRP001548"	5.495212128	5.136237207	5.164771684	5.731333181	5.783507171	5.599559379	5.735964085	5.996475758	5.499120215	5.8628632	5.889062499	5.824840855	5.708489876	6.067564755	4.866687384
"ASCRP001552"					5.092693623	5.437831637	5.326596332	5.191809588	5.029198551	5.275423615	5.677478198	5.537918624	5.358672984	5.432418934	4.84042353
"ASCRP001554"	4.680613943	4.808712933	5.098254168	6.268709915											
"ASCRP001555"	5.452175643	6.160800962	5.918218193	5.206236786											
"ASCRP001556"	4.945069586	4.795749599	5.192809042	5.34445762											
"ASCRP001557"	4.76371666	4.625346404	4.585260464	5.408312485											
"ASCRP001558"	4.508089719	4.687199607	4.761468361	5.050069846											
"ASCRP001559"	5.926163025	5.974201746	5.087774184	5.029025419											
"ASCRP001560"	4.823906057	4.900375149	4.822143045	5.170987052											
"ASCRP001561"	4.800366843	4.50185595	4.640357721	5.099474422											
"ASCRP001563"	5.594586071	5.401885365	5.131605617	5.428559767											
"ASCRP001564"	12.26938862	12.41996779	12.43051131	11.86699698	13.42536874	14.21890677	13.50028626	13.2868358	13.12273513	13.91787443	14.50960457	14.38236345	12.89947458	11.52721186	13.65203875
"ASCRP001565"	4.872329838	4.579057082	4.63329561	7.727525757											
"ASCRP001566"	4.84128861	4.647864221	4.664622613	5.2351792											
"ASCRP001567"	6.167337327	5.61706635	5.640666659	5.068333306											
"ASCRP001568"	8.017785814	7.775211715	8.242481182	6.31104612	8.773569325	9.045328718	8.570617896	8.541004398	9.616893787	9.582619289	8.274277561	8.57934478	9.408945693	6.952190475	7.9389151
"ASCRP001569"	6.037480767	5.372420269	5.884495476	4.932328808	5.924220365	5.720541255	6.092961813	6.31677641	5.697689469	5.738993998	5.808718605	5.797144422	6.458642009	6.765899035	6.492745049
"ASCRP001570"	4.793886883	4.746665012	4.618560671	4.904443376	5.98910603	5.545614897	5.622625463	5.796242425	5.281807667	5.687151319	5.650504708	5.635621657	5.753448064	5.492412564	5.134130042
"ASCRP001571"	5.37229104	5.935261596	5.416905479	4.906533616											
"ASCRP001573"					5.245242308	5.302581034	5.242203072	5.255195544	5.358008672	5.271165406	5.193773093	5.280693078	5.335828117	5.662668239	5.590385315
"ASCRP001575"					5.083227806	5.151856978	5.31282425	5.342967328	5.260168335	5.343328727	5.20994248	5.271115874	5.118247071	5.165407263	4.933779563
"ASCRP001576"	13.35847151	12.81319069	13.39991994	10.00593163	14.35649065	14.53523916	14.12797465	13.89670235	15.52767546	14.190114	12.83042266	13.68021082	14.609322	9.504517423	13.77166024
"ASCRP001578"	6.898056596	6.90276397	7.119782709	5.986511297	7.758325279	7.901704734	7.913667331	7.790254077	7.519859552	7.802856203	8.236054948	8.062074597	7.754209553	8.23157445	7.941065061
"ASCRP001580"	5.028121713	4.904704203	4.832065467	5.820065683											
"ASCRP001581"	4.685064597	4.352517869	4.547746891	5.770488479											
"ASCRP001582"	7.459173132	7.609048805	7.422910296	5.843892639	8.051346487	8.141052886	8.052342914	8.09094762	7.9631632	8.10977603	8.052126433	7.97823578	7.857283558	7.701560563	7.80662116
"ASCRP001583"	5.943108491	6.093908886	6.180335159	4.985984666	6.752121793	6.457509752	6.417863882	6.645769459	6.485912424	6.472238341	6.629936519	6.634079702	6.176848553	8.757913622	6.432957712
"ASCRP001585"					5.477880377	5.492106957	5.656232338	5.733812319	5.266755294	5.22881654	5.51585502	5.377596357	5.574013352	7.156020299	6.101012136
"ASCRP001586"					5.898289571	5.81100585	6.103390632	6.531894449	5.653056032	6.01215144	6.060413131	6.104163549	5.947698051	5.74868563	5.468297563
"ASCRP001587"	5.411377873	4.892299555	4.92179104	6.708646213											
"ASCRP001588"	8.324553422	8.118293838	7.963516144	8.707368598	9.311431743	9.687720841	9.151753986	8.642025036	8.495446982	9.852981403	8.733918339	8.757416518	10.17653111	5.85710787	8.227025258
"ASCRP001589"	5.989310354	6.13678018	6.450928961	7.510279505	7.287554154	7.063834134	7.771363848	7.948077632	6.996432955	7.397926827	7.347284098	7.418247408	10.86493069	8.043031666	7.27654588
"ASCRP001590"	11.18491234	11.27658067	11.65929069	11.85094738	11.48817073	11.33971415	11.80245085	12.15636539	11.68060478	11.38073878	11.47515077	11.62627406	11.46913588	10.86148276	12.74555558
"ASCRP001591"	4.678908853	5.090503891	4.882245818	5.060723026											
"ASCRP001592"	7.360245372	7.016764994	7.603727711	5.286464564	8.318526919	8.608308525	7.939419672	8.049775695	8.606089281	9.076929177	8.34197156	8.396489055	8.879485993	7.375970544	7.535750354
"ASCRP001594"	5.413886964	5.513022916	5.583460378	8.908943705	5.455325178	5.432919671	5.636369683	5.127463948	5.235939612	5.591461631	5.53527598	5.584977417	5.346931986	5.094019244	5.710949987
"ASCRP001595"	5.0600899	4.526078829	4.765800446	4.92199762											
"ASCRP001596"	8.25221566	8.283963348	7.892857552	6.461525227	9.8256603	10.12888795	9.397794318	7.96164389	9.107021152	9.739839921	10.27854127	10.05805467	7.858733235	6.257915446	8.694746201
"ASCRP001597"	5.665473617	5.398803316	5.739587478	4.950188564	5.854248027	5.755392705	5.490588043	5.590430969	5.516306035	5.430188127	5.73402169	5.624988847	5.284649482	6.437161124	5.842659404
"ASCRP001598"	5.24823387	4.957973571	4.965660901	5.084676992											
"ASCRP001601"	5.24024688	4.817617804	4.98321933	5.799016681											
"ASCRP001602"	5.233935429	5.098576219	4.869950366	5.730195898											
"ASCRP001603"	4.909064186	4.893189396	5.009982137	5.620908383	5.274169339	5.522072159	5.426273382	5.727685648	5.528525275	5.528076315	5.727187936	5.658485294	5.317475606	7.163762948	5.006616409
"ASCRP001604"	4.592951561	4.551666626	4.791169744	5.840989629											
"ASCRP001605"	4.678908853	4.829435422	4.822625263	5.286258913											
"ASCRP001606"	5.769921167	6.741926223	5.636465352	6.273235221	5.964499888	6.07857356	6.328227487	5.753026725	5.934803375	6.05146599	5.961644951	5.983266148	5.596023173	5.285136224	6.091308915
"ASCRP001608"	4.555363771	4.829814861	4.455087352	5.658498127											
"ASCRP001609"	5.550126558	5.626036068	5.632471629	5.69297968	6.193159572	6.229593223	6.357068434	6.597356762	6.402879977	6.535653208	6.42408703	6.4118197	6.791788625	6.754633284	6.047134316
"ASCRP001610"	5.671575369	5.793140815	5.917206351	5.617141268	6.396226688	6.520852315	6.651126695	7.046112158	6.225924911	6.680951332	6.590428813	6.61283429	7.04093679	7.346210914	6.511225006
"ASCRP001611"	6.370504545	6.028655098	6.638078296	5.568034107	7.487998801	7.563222127	6.812861542	6.989234375	8.830770869	7.52655912	6.936342952	7.357312581	7.540979209	5.99338971	5.579175076
"ASCRP001612"	5.918361229	6.056931224	6.046758375	4.967764506	6.749940571	6.611775208	6.718987261	7.082614611	6.43571885	6.750821385	6.780069925	6.747562957	7.031778143	6.982812024	6.730273086
"ASCRP001613"	4.745458315	4.791938348	4.994257253	5.194718524											
"ASCRP001614"	6.874538584	7.109287253	7.416752505	7.593839812	7.779573809	7.616522853	7.947077713	8.182244196	7.852705502	7.718231202	8.214785274	7.99703853	7.388085547	8.81916381	8.293248497
"ASCRP001615"	7.15576984	7.024358857	6.740454836	5.728261538	6.568815457	6.616875167	6.554252199	6.493271368	7.070354571	5.975421517	6.502623931	6.822983222	6.187766058	5.380712752	5.792447177
"ASCRP001616"	6.008856388	5.863764706	6.40113554	5.268379742	6.685175875	6.815791377	6.559454322	6.575221602	6.971264072	7.093526111	6.825097708	6.90867839	6.921927196	6.124805314	6.043374534
"ASCRP001617"	5.73629754	5.933701166	6.09174403	6.363999055	5.587967546	5.715981245	5.692895387	5.856154621	5.522346414	5.489460417	5.781086622	5.737002109	5.650888153	8.365599103	5.954597304
"ASCRP001618"	5.684191202	5.775245782	5.295898862	4.882561212	6.534276482	6.67369947	6.772069808	6.852229349	6.458167156	6.568286545	6.672467719	6.679592054	6.471759313	6.616239099	6.359256013
"ASCRP001619"					5.804957371	5.923679948	6.070715817	6.40911735	5.68215361	5.974294913	5.848860392	5.980387243	6.065685881	5.85194217	6.305934622
"ASCRP001620"	7.155149577	7.387147082	7.99953254	6.511189733	9.032849427	8.807048217	9.471879543	9.658926909	8.436089614	8.896344802	9.023215305	8.954635156	10.49139665	10.12218416	9.476914601
"ASCRP001621"	4.842790666	5.350146576	4.92744567	5.095871038											
"ASCRP001622"	4.565795361	4.461480193	4.208762168	5.340944545											
"ASCRP001623"	4.927986343	5.35783345	4.80079469	5.250201604											
"ASCRP001624"	5.141003404	4.979264654	5.039686787	5.502067812											
"ASCRP001625"	5.782416613	5.521703159	5.131487151	5.117925939	5.901595038	5.893430836	5.801706109	6.072753717	5.720706278	5.677180509	5.709456209	5.688815698	6.304107716	6.140627425	6.082555397
"ASCRP001626"	5.049474846	5.008279138	5.923875546	5.292721788	7.209248034	6.877965522	7.497077329	8.236299853	6.375787251	6.695605928	7.35884569	7.359638241	7.755954897	8.996499757	7.082138945
"ASCRP001628"					5.579849308	5.733164558	5.72862309	5.797926375	5.566819735	5.385212513	5.59142401	5.558721896	5.451344778	5.746148209	5.875932368
"ASCRP001630"	4.615213078	4.861580553	4.753504995	4.88178221											
"ASCRP001631"	5.391955617	4.720834283	4.728291146	5.007235678											
"ASCRP001632"					5.62968447	5.44915952	6.06554548	5.940454336	5.260231386	5.852714631	5.834141632	5.840852245	5.868619071	5.931946598	5.567359471
"ASCRP001633"	6.035677375	6.041472274	5.812651499	4.994969027	6.44162648	6.381249193	6.616766897	6.122375801	6.110966124	6.379110413	6.577309871	6.528907491	6.383376137	5.874044983	6.515143703
"ASCRP001634"	4.564947778	4.88255421	4.888482066	4.945711659											
"ASCRP001635"	5.005404577	4.688248588	4.736354932	5.326365949											
"ASCRP001636"	11.38344273	11.6869852	11.85073828	10.73817901	12.27554923	12.33205456	11.93944568	11.45356526	11.79394136	12.40334611	12.76374099	12.50691751	11.60418141	12.34770942	12.79514649
"ASCRP001639"	7.806956886	7.159401705	8.090323007	5.411578552	8.774635947	8.990526631	8.654827635	8.26025768	9.499956561	9.484135403	8.065353278	8.512823703	9.989001874	6.290405654	7.366146516
"ASCRP001640"	7.862650821	7.986094926	8.232633941	6.854579082	9.293155615	9.208001961	9.270946941	9.617815637	9.156783366	9.025300329	9.443017335	9.368917921	9.025826619	9.963972024	9.939994518
"ASCRP001641"	5.841765652	4.698752247	4.483802671	5.104844175											
"ASCRP001643"	9.5216813	9.344057438	10.45729939	5.06527727	10.28823491	10.76025215	10.14626602	9.966185649	11.51475965	11.20651674	9.540820506	10.19254536	11.49166748	7.287853495	9.23578816
"ASCRP001644"	5.85519513	5.714127844	6.126548704	5.133636131	6.000831581	6.120565102	6.109063272	6.159506073	6.180435317	6.026102473	6.32368217	6.232811516	5.605699135	6.362223832	6.222467412
"ASCRP001645"					5.891166778	5.758374677	5.8524529	6.167176518	5.561207193	6.137298889	5.898498767	5.834293866	5.631560443	5.504381649	6.077326912
"ASCRP001646"	6.736361427	5.89739274	6.117093509	4.627436803	6.126727594	6.892526159	5.580326417	5.815745443	7.26012589	6.66424352	5.462596391	5.740116809	6.624505501	4.702698123	5.245287117
"ASCRP001647"	10.5920707	10.53794393	9.440564618	11.46575524	10.52370524	10.53859365	10.54202221	9.708029368	10.18200353	10.25910266	10.37703844	10.40801935	9.237854272	7.099474539	10.62812727
"ASCRP001648"	5.594291185	5.466968597	4.860160481	5.573488195	5.61207358	5.705734774	5.676263893	5.375832369	5.437510837	5.626453383	5.854900396	5.871720855	5.250252644	4.927969223	5.2777214
"ASCRP001650"	5.858910316	6.304478866	6.464467803	6.260578157	7.783908322	7.728289141	7.916307971	8.477372485	7.514494897	7.928262537	7.907054204	7.93381245	7.974491274	8.202182308	7.659829319
"ASCRP001651"	4.685978856	4.767964886	4.431629752	6.201867895	5.609240645	5.300162627	5.623118763	5.951520448	5.5057597	5.515879112	5.618903927	5.583244219	5.27591899	5.427150441	5.254843421
"ASCRP001654"	4.530825924	4.689117504	4.432206911	5.170479671											
"ASCRP001655"					6.068574077	6.583399731	5.620811587	6.038128781	7.589220821	6.429031743	5.631790774	5.850397183	6.481350378	5.096058836	4.991024663
"ASCRP001656"	7.17737377	7.159553016	7.059863536	6.046815892	7.653741997	7.664987442	7.675507878	7.507119974	7.632596028	7.62449835	7.992547329	7.9521674	7.928620441	7.733435998	7.666817823
"ASCRP001659"	4.781250262	4.916968949	4.551755322	4.920206071											
"ASCRP001660"	5.189144118	5.235066833	4.748245049	4.903958418											
"ASCRP001661"	4.942502117	4.889425624	5.226989276	5.2021359											
"ASCRP001662"	6.019393601	6.183990288	5.735715301	8.761676484	6.059444327	6.082578534	6.311103356	6.261037639	5.667525403	6.073557357	6.042051448	5.986961777	6.190616687	6.028601203	6.332794957
"ASCRP001664"	6.799200978	6.447316553	7.258471907	4.972901775	7.377378284	7.924993326	6.943226619	7.204128362	8.078012015	8.563277916	7.552118173	7.555634164	8.413147408	6.856508703	5.929686906
"ASCRP001665"	7.445927509	7.230687201	7.547390535	5.221135193	8.159090407	8.599102052	7.567850058	7.587588652	8.517713005	8.900033453	8.252655007	8.236837428	8.563379219	6.739256267	6.882689232
"ASCRP001666"	6.808802391	7.1022559	6.684515321	5.565988037	6.989175927	6.886499454	6.788251515	5.913559917	6.834124057	6.97753769	7.119827565	7.022975002	5.987191256	5.056202264	6.839341303
"ASCRP001667"	5.503781273	5.683369207	7.235263768	5.056219351	7.732943861	5.743180799	8.727524145	7.342140247	5.928982122	6.923404527	6.139304861	6.137904242	8.610980415	7.06941882	7.390144933
"ASCRP001668"	6.2533851	6.42474733	6.133355397	5.658918712	6.562884713	6.679890063	6.633444256	6.080301617	6.330113951	6.773340277	6.902028207	6.918266717	5.910096644	5.965092715	6.292368784
"ASCRP001669"	4.896401069	5.087280274	5.280122668	5.453133193											
"ASCRP001670"	6.432866556	6.917699378	7.247761861	5.582928967	7.696702135	7.623622478	8.108442582	8.69571479	7.694989639	7.511051829	8.268509928	8.056680606	8.376884572	10.15935956	8.168394103
"ASCRP001672"	10.06030803	10.03478546	10.00263983	9.546985414	11.31426769	11.3597598	11.06991157	11.05147641	10.98734797	11.26959541	11.86076521	11.62043919	10.59222951	11.13256058	10.94988002
"ASCRP001673"	6.858894718	6.384908928	5.359746156	8.79933173	5.578139887	5.582349591	5.738730818	5.527414295	5.534264425	5.347857376	5.117900226	5.143439365	5.686051387	5.129373104	5.582061632
"ASCRP001674"	5.452175643	6.090400782	6.655448145	5.432967447	6.626323007	5.986514669	7.382117447	7.394191299	6.189507031	6.57052941	5.704087651	5.793212716	7.411691202	5.413329846	7.575908447
"ASCRP001675"	5.454437582	5.978087386	5.605418797	5.541476629											
"ASCRP001677"	5.866875801	5.474087018	4.611362226	5.746537594	5.640486505	5.325856472	5.440754121	5.200741223	5.328446878	5.500886823	5.148228022	5.263999119	5.262910658	5.119833	5.004675662
"ASCRP001678"	6.37052761	5.93691183	5.364162623	5.876347155											
"ASCRP001679"	6.440903469	6.684628615	6.862253963	6.597590173	7.170916088	7.188559439	7.254459967	7.445864043	7.202586298	7.311373718	7.506586495	7.471716942	7.349975053	7.711331494	7.833405895
"ASCRP001680"	4.583409887	4.836589912	4.899018104	6.309967381											
"ASCRP001681"	6.53343376	6.37727798	6.775580518	6.534998897	7.246122212	6.939204565	7.508753047	8.003875307	7.029381651	7.002365102	7.491178358	7.363592654	7.726871469	8.967110688	7.697464384
"ASCRP001682"	6.508083795	6.571485074	6.545757367	5.535077879	7.022639295	6.935893728	7.023719955	7.035241797	6.787294124	7.145524832	7.25983976	7.12815775	7.054436261	6.957565934	7.069587225
"ASCRP001683"	5.154364237	5.108537504	4.898651541	5.468613504											
"ASCRP001684"	6.433961187	6.359919907	5.99849972	9.086349996	5.955414738	5.698483727	6.059167002	6.156072886	5.636087432	5.710894438	5.745502206	5.738398448	5.803684708	5.776328225	6.216457166
"ASCRP001685"	5.025455287	4.984168607	5.043229766	5.110119309											
"ASCRP001686"	5.453829461	5.23753975	5.484963099	5.850141432											
"ASCRP001687"	6.181720496	6.500559161	6.904932929	5.342804208	7.621906888	7.646810909	7.871509717	8.105426613	7.367919224	7.663128134	7.909263529	7.889738018	7.935394719	8.134692629	7.971459963
"ASCRP001688"					5.388787789	5.669767175	5.556510786	5.699636542	5.485468415	5.701929062	5.744357595	5.778466993	5.329731829	6.411826311	5.002056591
"ASCRP001689"	4.328343113	4.243013245	4.204369181	5.438247486											
"ASCRP001690"	5.501983111	5.516042927	5.221121111	6.538458451	5.423901216	5.458722259	5.405582869	5.388512975	5.680548137	5.557836291	5.520638742	5.507461881	5.492018937	5.263731547	5.237321021
"ASCRP001691"	8.063608714	8.197621557	7.95924217	6.92287053	8.428743445	8.328972242	8.455460137	8.190176123	8.414154061	8.493689108	8.511955477	8.57988644	8.144919758	9.05949237	9.011859334
"ASCRP001692"	5.297528716	5.275985915	6.062145849	4.655175114											
"ASCRP001693"	5.337610653	5.560656878	5.011407317	5.224383828	6.008094357	6.028926097	6.102586611	6.175464643	5.726475551	5.989808781	6.200944569	6.142554133	6.075781364	6.060965726	6.028264971
"ASCRP001694"	4.832712952	4.687892771	4.847567554	7.224397739											
"ASCRP001695"	6.876872128	7.075236815	7.692919445	6.535294158	8.951783463	8.961102355	9.080154187	9.387537963	8.796516411	9.051328752	9.213622763	9.20491898	9.217083307	9.504177636	8.127029248
"ASCRP001696"	4.451633431	4.426876052	4.791292183	4.971521377											
"ASCRP001697"	6.85209501	6.659274132	6.213193088	5.749145125	6.850125857	6.68827741	6.673126741	6.057695553	6.630748022	6.723443276	6.66248003	6.700291774	5.994306832	5.091229597	6.488351883
"ASCRP001699"	4.503874848	4.547614831	4.642106926	5.562215986											
"ASCRP001702"	4.925014923	4.821681078	4.633086017	5.477269747											
"ASCRP001704"	4.324166966	4.599357348	4.701699306	5.291329193											
"ASCRP001705"	6.566311337	6.53672103	5.881413022	5.700661184	6.898156598	7.086068356	6.886115987	5.914240804	6.826995016	7.20887768	7.106399535	7.127706044	5.945411178	5.398682334	6.101427708
"ASCRP001706"	4.724496098	4.783463867	4.716445794	5.745982561											
"ASCRP001707"	5.791033957	4.982788982	4.999395165	5.848205327											
"ASCRP001708"	4.975385403	5.199197426	5.144698124	5.942931643											
"ASCRP001712"	6.78371113	6.930811018	6.75208617	7.696881723	8.134812591	8.003003223	8.142751015	8.210380102	7.695676843	8.147218215	7.927125217	7.954739013	8.31390802	7.757613932	8.061826889
"ASCRP001713"	7.637880777	7.667721937	7.841185106	6.864147859	9.26810961	9.336961639	9.117434271	9.336666706	8.918283476	9.092477491	9.268484573	9.264470752	9.007844408	9.361890878	9.187111152
"ASCRP001715"	5.292124073	5.204168911	5.563532207	5.33090964											
"ASCRP001718"	4.978056227	4.852011058	5.038461276	5.999891883											
"ASCRP001719"	4.66228912	4.607636517	4.275609462	5.234037718											
"ASCRP001720"	4.411272449	4.349623289	4.314928134	5.315594063											
"ASCRP001721"	4.423305177	4.368959316	4.547536848	5.813657607											
"ASCRP001722"	4.979072564	5.199402715	5.396673381	5.876446432											
"ASCRP001723"	4.732617763	4.774785502	4.659162453	6.588115993											
"ASCRP001724"	6.401792057	6.374428801	5.818122976	5.201226141	6.178918738	6.197858932	6.470275254	6.432522988	6.256199909	6.141564279	6.178984252	6.361343398	6.536910001	5.812176642	6.13413659
"ASCRP001725"	5.175645309	4.941988068	5.144335959	5.324430984	5.144405861	5.179580464	5.069869694	5.455957066	5.173884506	5.030970331	5.196107893	5.214700812	5.071305852	7.145461865	5.147371265
"ASCRP001726"	6.639447935	6.602646494	6.104721051	6.287703754	7.087629731	7.179177549	7.15269493	7.45523512	6.952096032	7.271700025	7.496128111	7.442882288	7.234227449	8.893239757	6.4154635
"ASCRP001727"	6.227106243	5.983493122	5.621296928	5.834371464	7.262209213	6.695244109	6.420240367	6.154582865	6.785030917	6.400390558	6.262093058	6.439007527	5.953930854	6.41222188	5.894158047
"ASCRP001728"	6.20622039	6.058230952	6.144191071	5.295810571	6.623307398	6.723453005	6.691021907	6.870197096	6.237057717	6.84975881	6.941820782	6.908489646	7.044553993	6.626523472	6.886280371
"ASCRP001729"	5.955655189	6.02889599	5.841551729	5.397471664	6.43752991	6.411870877	6.605930274	6.530835631	6.044174164	6.568123181	6.75490008	6.650736652	6.596372178	6.286988393	6.541709908
"ASCRP001730"	5.117944968	5.095040645	5.144413372	4.975612153											
"ASCRP001731"	6.737444875	6.846961254	6.880592027	5.630494487	7.831698342	7.695307787	8.043526069	8.124902289	7.56955949	7.553111706	7.936646425	7.837354455	7.437514576	9.215302832	7.960672019
"ASCRP001732"	9.512349367	9.221865354	10.42869332	5.599601914	10.15829545	10.30645991	10.21161525	10.04965921	11.06472564	11.00632667	9.088148589	9.650940367	11.39976175	7.121572989	9.26670562
"ASCRP001734"	5.121449672	5.15378011	5.482471022	5.210814489											
"ASCRP001735"	5.164439925	5.217010793	5.447014328	6.196076341											
"ASCRP001737"	7.580298907	7.716214066	7.793394383	6.405483469	8.655574354	8.532051934	8.611707711	9.017090738	8.707956492	8.472738512	8.853915691	8.81329767	8.415262743	9.45660597	9.168126015
"ASCRP001740"	9.386421653	10.47266405	11.14207724	8.854225862	11.48938663	10.96035119	11.95435216	12.79438121	10.74601666	11.03225377	11.49952739	11.31936287	12.71362726	14.50795445	12.5177029
"ASCRP001741"	6.592610877	5.909356479	6.700438603	5.751035704	5.61825572	5.720781298	5.4619048	5.713889814	5.903176999	5.866224469	5.240197559	5.370220894	6.595963142	5.235666948	5.050682327
"ASCRP001742"	5.466098043	5.00304528	4.829398853	5.492326885											
"ASCRP001743"	5.707435022	5.689372848	5.812401045	5.512908699	5.872322242	5.988218185	5.964036299	6.156937902	5.663003937	6.249271303	6.311889069	6.33728423	6.147600842	6.150680391	5.196113937
"ASCRP001744"	5.485318172	5.239164527	5.619785125	5.120069116	5.759203165	5.73707676	5.425996451	5.806205996	6.053890151	5.611258532	5.987121439	6.196898183	5.320237022	8.479971123	4.960852199
"ASCRP001745"	4.671769724	4.663781156	4.565398473	5.945125074											
"ASCRP001746"	5.264489228	5.493424333	5.401046146	5.766649583											
"ASCRP001747"	4.709487115	4.562158489	4.372417916	5.546911327											
"ASCRP001748"	4.502381685	4.815041335	4.542060734	5.906681446											
"ASCRP001749"	4.600881296	4.520894216	4.765129959	5.141334219											
"ASCRP001750"	4.957589259	5.188852875	5.786213332	7.309273279											
"ASCRP001751"	5.514784909	5.254631663	5.43738094	5.272768475											
"ASCRP001752"	4.858140902	4.836589912	5.160986594	5.373096604											
"ASCRP001753"	4.921674311	4.743402596	5.02602199	4.979980988											
"ASCRP001754"	4.495685071	4.596557875	4.362148274	4.924240143											
"ASCRP001755"	7.661161813	7.747970376	7.47681777	6.216271813	7.931286579	7.818091321	8.232728374	8.190857783	8.122079722	7.882006127	8.092367397	8.183529327	8.135847191	6.992717932	7.989530132
"ASCRP001757"	5.85714409	5.446637859	5.523570876	7.007023229	5.329599524	5.620692236	5.270175451	5.282998548	6.412259003	5.498639349	5.425162938	5.489840302	5.760069191	4.955775747	5.130674179
"ASCRP001758"	5.169831374	5.454752323	5.012361287	5.373585547	5.499524226	5.434789113	5.530820064	5.583771594	5.496133433	5.403437041	5.41183964	5.363535121	5.433089942	5.535819764	5.672936092
"ASCRP001759"	5.009719287	4.738919984	4.634284832	6.570416437											
"ASCRP001761"	5.902198967	5.813465602	5.382088798	4.878388006	5.680820266	5.765913617	5.762635999	5.747055475	5.763760659	5.762275367	5.73932627	5.916585533	5.575878666	5.322921864	5.59768812
"ASCRP001763"	5.662719608	5.529557231	6.155914573	4.537831571	5.664274072	5.610254515	5.442941744	5.335493285	5.649394638	5.828312773	5.377051303	5.615267627	5.957612878	4.979415344	5.555192775
"ASCRP001764"					5.031083829	5.487697515	5.265901853	5.301390513	5.804310671	5.254537965	5.273785387	5.354363107	5.205345954	5.282284953	4.878885346
"ASCRP001766"	5.989983494	6.010079447	6.950793623	4.602156284	6.892970798	5.655321233	5.625941976	5.326508505	6.053366398	6.263287206	5.460281573	5.891941708	6.437418837	5.296216706	6.427028483
"ASCRP001767"	10.49434621	10.54453824	9.743929657	9.795357371	10.71337497	10.84966923	10.67588012	9.84744332	10.47856031	10.73382804	10.54777747	10.65562507	9.286966997	6.980308324	10.50148485
"ASCRP001768"	4.490529733	4.439032405	4.489000071	5.626595246											
"ASCRP001769"	5.393498149	5.327382284	5.531407319	6.627466167	5.312484338	5.163779888	5.357659288	5.349882054	5.316981459	5.172310125	5.170034086	5.113420573	5.205133344	5.376444917	5.704833171
"ASCRP001771"	7.293961301	6.771504547	7.509130405	5.845743168	7.40326019	7.789830385	7.021996818	7.032721386	8.482368876	8.362509875	7.120098877	7.394409061	8.761140699	5.9051012	6.440410726
"ASCRP001772"	6.033791377	5.594057895	5.468282871	7.088253952	5.531718004	5.671099701	5.557782906	5.343410606	5.58584665	5.680576153	5.504715867	5.594835551	5.442083048	5.209943702	5.286457071
"ASCRP001773"	5.618260095	5.35048778	5.458232448	5.744774833											
"ASCRP001774"	6.221537281	6.137449127	5.921068701	7.910459099	5.857045802	5.855284949	5.924790515	5.830365256	5.891826393	5.888241117	5.829746131	5.889514422	5.578599489	5.462403837	6.213717667
"ASCRP001775"	8.738120716	7.612189736	7.239534795	4.817629252											
"ASCRP001776"	5.155821464	4.861405322	4.805345669	4.910390872											
"ASCRP001777"	4.877320505	4.853835931	5.488700052	5.286467434											
"ASCRP001778"	7.359531226	7.357090733	7.633495622	5.968091774	8.395270231	8.273851097	8.516710156	8.612458473	8.546054419	7.931842083	8.376530294	8.317412844	8.173942736	8.391099291	8.943616896
"ASCRP001779"					5.673965776	5.801616057	5.927590067	5.822109025	5.660555507	5.731778187	5.837214078	5.920658972	5.533028056	5.404739745	5.923995735
"ASCRP001783"					5.257567465	5.24240109	4.959445288	5.443296107	4.937531186	5.27702012	5.272493692	5.200827939	5.337386095	5.904640758	4.764214033
"ASCRP001784"	7.634822687	7.72736432	7.237484178	6.280921604	7.524544517	7.565530647	7.701839078	6.789894066	7.394202188	7.610481118	7.624849037	7.567860402	6.843449852	5.976940641	7.599727294
"ASCRP001785"	5.346635771	5.088351931	5.785707963	5.027416304											
"ASCRP001786"	5.687687246	5.144335959	5.85329911	7.255469588	5.331737347	5.767456481	5.062748637	5.23537504	6.147868162	5.977802607	5.475167465	5.495419408	6.349717312	5.654228202	4.541581249
"ASCRP001788"	6.228941824	5.991890711	5.864084427	5.033470171	7.583835302	7.760102135	6.319537845	6.768021545	5.941607383	5.952826001	6.046230835	6.160968968	6.199106263	8.472332215	7.195815585
"ASCRP001789"	5.211677204	5.042873849	5.454622168	7.306952792											
"ASCRP001790"	6.724236062	6.712131623	5.809283883	5.662259361	6.35913605	6.311715232	6.388307923	6.197194934	6.312244231	6.121923759	6.356168977	6.381568184	6.000591385	6.69513254	5.987394737
"ASCRP001791"	4.957706207	4.787487612	5.175303186	4.9603796											
"ASCRP001792"					5.332387311	5.357220067	5.346805588	5.314160743	5.030958387	5.323765861	5.757093188	5.442036767	5.201878918	5.946040733	5.866577731
"ASCRP001793"	5.400246548	5.500893645	5.056750619	7.542926999	5.226203026	5.368288345	5.565254463	5.524093163	5.099046621	5.531364829	5.394095971	5.396924376	5.336950729	5.277292702	5.042207976
"ASCRP001794"	4.669756783	4.925922918	5.191398509	5.125208937											
"ASCRP001795"	5.539360191	5.650014315	5.373360116	6.287326376											
"ASCRP001796"	6.5235732	6.560003132	6.546637513	5.504440243	7.047863069	6.969210915	7.373226447	7.138195335	6.94144954	7.313098758	7.144223093	7.224400427	7.08933659	6.547988717	7.461408646
"ASCRP001798"	4.477739858	4.556025163	4.621670646	5.525610854											
"ASCRP001799"	6.845252279	6.791056418	6.706449193	5.548317149	7.591484324	8.002939949	7.071474863	6.310821371	8.961845077	7.755396154	6.381127821	6.978384213	7.755166715	4.967373076	5.894441109
"ASCRP001800"	10.96079881	11.12283684	11.43634789	11.37513106	12.0301516	12.2262601	11.88387433	12.09307477	12.17198226	12.17938274	12.47532586	12.3174479	11.79358363	11.98650253	12.91757384
"ASCRP001801"	6.452936402	6.379487596	6.54013442	5.383730545	6.917733222	6.63838858	6.850921791	6.949569618	6.740269179	6.508807843	6.977184981	6.934477841	6.733303651	8.073538374	6.702374707
"ASCRP001802"	5.20671517	5.985029342	5.58026882	8.691924301	5.890525328	5.055718829	5.641388795	5.483388131	5.30365802	5.316943985	5.1080753	5.162992567	5.747286896	5.153427978	5.945436771
"ASCRP001803"	5.285339304	4.785459608	4.691231946	7.057228877											
"ASCRP001804"	5.278635361	5.492570993	5.263033147	5.9949185											
"ASCRP001805"	5.417579812	5.36023681	5.423631146	4.904503209	5.706303694	5.644779559	5.524847352	5.856154621	5.771391741	5.375097415	5.637580089	5.807460196	5.381719728	8.280216382	5.993955367
"ASCRP001806"	6.324951167	6.391784809	6.517497939	6.660559801	6.190887556	6.296954603	6.491964662	6.388439397	6.453024422	6.365365393	6.507369372	6.52270427	6.219197469	5.913427196	6.681423782
"ASCRP001807"	4.912005158	4.80251085	5.148620534	5.410043709											
"ASCRP001808"	6.934406385	7.010138414	6.844457605	5.874753927	8.031576555	7.915832138	8.095731891	8.454473784	7.738725158	7.82061177	8.065228164	8.089660262	8.040289791	8.285095882	8.180682462
"ASCRP001809"	6.041929728	6.086481595	5.993817368	6.31883982	6.441074581	6.566516036	6.269989845	5.552419654	6.266477402	6.730519236	6.870722093	6.743013174	5.624535654	5.206593115	6.333253119
"ASCRP001810"	4.657120162	4.704464487	4.374586603	5.545670127											
"ASCRP001811"	4.644679007	4.773715446	4.952659519	5.667566167											
"ASCRP001812"	6.02425308	6.205249573	5.879934386	5.422950035	5.418440338	5.390484168	5.758722751	5.715427434	5.463652353	5.531310666	5.219224013	5.217191463	6.202665354	5.35575526	5.994059363
"ASCRP001813"	5.102558388	4.952720285	4.632973906	5.258615721											
"ASCRP001815"					5.346562167	5.189738414	5.001218112	5.247603056	5.290770776	5.114936532	5.36143526	5.349916986	5.927241929	8.21730034	5.147540928
"ASCRP001816"	8.373142886	8.569946936	7.987272828	6.320741691	8.74357301	8.765904668	8.585509435	8.177375619	8.480893792	8.625890261	8.475032082	8.424845383	8.09520992	7.238219248	8.761665784
"ASCRP001818"	5.866319972	6.134544556	6.030364666	6.510902662	6.67518133	6.676038471	6.794058335	6.8466883	6.496158509	6.634813189	6.53600676	6.590008919	6.427841342	5.89473172	6.59676129
"ASCRP001819"	4.859937952	4.993294008	5.704154748	5.352971992											
"ASCRP001820"	8.037198207	8.206871396	7.983366641	6.722729623	8.073188539	8.443502444	8.393029662	7.789832976	8.290475707	8.163519378	8.289693595	8.387394518	7.71712352	5.869237046	8.654703792
"ASCRP001821"	8.697088192	8.89391117	8.384022147	6.305861207	8.863095712	9.302796472	9.158806979	8.190156254	8.990942418	9.019187535	8.992940857	9.077811974	8.233218439	6.72244078	9.259095985
"ASCRP001822"	6.332810484	6.64577666	5.858270401	4.910238238	7.645339619	8.296598129	6.242484744	7.683586563	6.409469992	6.48001293	6.9952981	7.022154845	6.000451662	10.37195933	5.884511743
"ASCRP001823"					5.241685466	5.373296649	5.35377601	5.255152007	5.250250801	5.363332083	5.262950835	5.341573081	5.243948447	5.159689666	5.497098717
"ASCRP001824"	4.831619457	5.508780367	4.725317008	5.159917439											
"ASCRP001825"	6.418656896	6.486065031	6.678617139	5.910702332	7.144933805	7.155998288	6.968319207	7.338197746	6.73926422	6.947293099	7.403763068	7.231703406	6.909650335	9.433367548	7.210920646
"ASCRP001826"	5.151457178	5.531157999	5.343808906	5.604782257											
"ASCRP001827"					5.541611496	5.760765856	5.670156113	5.486685039	5.234908637	5.774114944	5.767470795	5.719136028	5.694167079	6.034462011	5.004137298
"ASCRP001828"	5.088351931	5.03476206	4.645322755	5.512761019											
"ASCRP001829"	7.874066423	8.084553574	7.711944582	5.703138051	8.267320794	8.431215845	8.045226404	7.313869648	8.077787146	8.533513671	8.43647473	8.521512581	7.273012249	8.519798515	8.251123499
"ASCRP001832"	5.512354071	5.438008696	5.221489133	4.928073129											
"ASCRP001834"	4.732617763	4.69209625	4.860160481	5.42338119											
"ASCRP001835"	5.331029578	4.596557875	4.409183158	6.508243766											
"ASCRP001836"	4.791738185	5.059548984	5.147621621	5.456748074											
"ASCRP001837"	7.579023609	7.637513512	7.428181295	6.260189122	7.937585394	7.822289493	7.840612192	7.555343353	7.910323808	7.72303546	7.931901007	7.993902682	7.353967252	6.401664459	8.437939943
"ASCRP001840"	4.450129196	4.343532162	4.212638485	5.313756456											
"ASCRP001841"	5.162183809	4.915287732	4.597708167	5.810589486											
"ASCRP001842"	14.16289998	14.1645832	15.5398238	10.39351123	14.77248869	15.07970406	14.94607103	15.07970406	15.16066399	14.92313991	14.43170278	14.60908282	14.94607103	12.72118119	14.79375771
"ASCRP001843"	9.024636343	9.021047744	8.769494542	7.744928661	9.4537543	9.498005814	9.57767703	9.39578157	9.324670148	9.247369176	9.60921418	9.563678537	8.998178561	9.42506029	10.16534121
"ASCRP001844"	4.959135355	5.204539897	4.89102896	5.205332613											
"ASCRP001846"	8.722476022	8.616706174	6.631364299	5.051414466	7.358886486	7.179466611	7.818356589	7.206103306	6.707440861	7.164709694	7.139058474	7.083026036	6.99631787	6.599979916	6.795262859
"ASCRP001847"	4.494889141	4.519388204	4.552224522	4.966108087											
"ASCRP001850"	4.578468489	4.861327838	4.817086777	5.067918532											
"ASCRP001851"	4.967426589	4.853445649	4.831726224	5.16792701											
"ASCRP001852"	5.6534403	5.883445149	5.777921567	5.268129686	5.915468148	5.989731409	6.38329583	6.408779983	5.964687281	5.955401734	6.1780347	6.268338121	5.84149447	6.43430547	6.304494233
"ASCRP001853"	4.51114049	4.827639742	4.525145989	5.667403972											
"ASCRP001854"	6.159151587	5.892246392	5.459148842	5.71671322	6.27354909	6.56783598	6.189430261	6.203391234	6.734324982	6.605060578	6.195639293	6.175150525	6.002928783	6.740304648	5.783824865
"ASCRP001855"	6.327147004	6.071246021	6.042373685	7.161093186	6.222225434	6.323943973	6.074748653	5.910710109	6.325206543	6.784483762	5.944931394	6.027390696	6.560009846	5.674733374	5.509714292
"ASCRP001856"	5.15175829	5.361326263	5.054873391	7.150203446											
"ASCRP001857"	4.759497589	5.031449779	4.945843772	5.372338453											
"ASCRP001858"	4.482483989	5.097389216	4.526293496	5.478334871											
"ASCRP001859"	5.17809413	4.990174239	4.808319807	5.636882343											
"ASCRP001860"	6.872396865	6.957679986	7.146873006	5.766236754	8.034047527	8.160596106	7.977116609	7.934933161	7.794574076	7.857428936	8.21701643	8.185755293	7.60370958	7.416740676	8.428701765
"ASCRP001861"	5.431861081	6.272809609	5.667927325	5.118932101	5.983087204	6.139107607	6.29691093	6.248446	6.296962663	5.970432549	6.205498664	6.311526303	6.160090944	6.005814406	6.40472583
"ASCRP001863"	5.994300537	5.99385524	6.176498293	5.316742081	6.822004024	6.825869845	7.010314917	6.945986892	6.671730477	6.82196129	7.288684856	7.187840626	6.702030809	6.726471	6.954546949
"ASCRP001864"	5.216810359	4.839170393	4.725317008	5.451879727											
"ASCRP001865"	4.995107874	5.634140952	4.732161043	5.428727952											
"ASCRP001867"	4.930404048	5.389518233	5.356118889	6.10046836											
"ASCRP001868"	6.664127472	6.567875347	6.535952927	5.446820412	6.91020863	6.861030613	6.784151667	6.625730411	6.641334797	6.795330351	6.960693411	6.927976452	6.388454311	6.358312923	6.981998389
"ASCRP001869"	5.466098043	5.3577201	5.563733073	5.142346471	5.769823085	5.920858421	5.742077076	5.974681264	5.856098039	6.171717368	6.110257761	5.980278355	6.119580905	6.11842006	6.617284573
"ASCRP001870"	4.85928761	4.524390002	4.53853201	6.842619257											
"ASCRP001871"	4.712746066	4.561823597	4.621670646	5.142100759											
"ASCRP001872"	5.414559879	4.868482328	4.905062858	8.380799647											
"ASCRP001873"	5.709197513	5.651680508	6.603986667	6.592276895	5.640793827	6.11086377	6.028707508	6.021929497	6.411239471	6.6565201	5.658682572	5.820130706	7.068965952	5.97731291	5.934320771
"ASCRP001874"	6.629700017	6.85125218	6.889355671	5.889226532	7.235632256	7.185270969	7.294624736	7.447339558	7.192429724	7.249292085	7.326160135	7.304914107	7.64975829	7.283625935	7.919648378
"ASCRP001875"					5.494851403	5.841923558	5.277682284	5.20246165	6.273390092	5.451128483	5.353600733	5.410050901	5.302442886	5.357228015	5.39617042
"ASCRP001876"	8.308688336	8.05499331	8.714377259	6.981010853	10.35456813	10.57503542	9.853471933	9.92782834	10.49862278	11.62528417	10.50650184	10.57229508	10.48370257	9.492729304	8.475464706
"ASCRP001878"	6.663022024	6.79861894	6.357374851	7.080413157	6.459592026	6.573699551	6.646566677	6.803448504	6.748205855	6.52077583	6.421559124	6.523648688	6.595169416	7.083754261	7.281463612
"ASCRP001884"	5.320348369	4.987727328	5.159884728	5.31849994											
"ASCRP001885"	5.295632929	5.307453572	5.488700052	5.361583365											
"ASCRP001886"	5.904652988	5.780261663	5.653562719	6.383535157	6.157311726	6.336208086	6.292611771	6.278403883	6.104450874	6.309576551	6.700218409	6.671107709	6.31613168	6.590743303	6.039663193
"ASCRP001887"	6.826589339	6.747356463	6.732173725	5.490258134	6.544984016	6.556906548	6.764163337	6.628924635	7.565972652	6.332182612	6.263638789	6.451146057	6.553276836	6.009116523	7.193872091
"ASCRP001888"	5.586016926	6.21644987	6.162648201	5.271170001	5.817203836	5.588172502	6.004509641	5.741569104	6.220612329	5.517718696	5.678506564	5.400774006	6.000964748	5.302798125	6.149193513
"ASCRP001889"	6.156905593	5.957633575	6.294628506	6.083741604	6.302555302	6.494597542	6.174613564	6.267918386	7.112902305	6.749709162	5.992585208	6.132229592	7.035276323	5.76982815	5.34825108
"ASCRP001890"	6.939903043	7.223898149	7.210793154	5.541086763	6.987218208	7.005438692	7.523597473	7.420297279	7.567917232	6.886322136	7.004715643	7.173025605	7.142511324	7.542270032	8.386711848
"ASCRP001891"	5.677210556	5.461338028	5.761139023	5.310753922											
"ASCRP001892"	7.015027239	6.875068965	7.112075117	5.434342037	6.940045981	6.535958822	6.982875278	7.011981501	6.944479718	6.480768513	6.528993747	6.68132056	6.718062411	7.121010642	7.924963535
"ASCRP001893"	5.00426636	5.739263742	6.209944021	5.888096357	5.639372439	5.302444885	5.935829576	6.590671277	5.356282842	5.338295929	5.506839352	5.389783005	6.832407138	7.595913814	6.140659336
"ASCRP001894"	5.037673826	4.916410054	5.509419871	6.504887561											
"ASCRP001895"	4.698228469	4.936596619	4.960730204	6.037201973											
"ASCRP001896"	5.048626598	5.134589288	5.129016249	6.210195957											
"ASCRP001897"	4.781250262	4.859356927	4.634999812	5.022120826											
"ASCRP001899"	4.310462993	4.52405511	4.224948999	5.191405718											
"ASCRP001901"	5.319935134	4.951071797	4.562602122	6.422938035											
"ASCRP001904"	4.710633117	4.721850007	4.988295444	4.986453501											
"ASCRP001905"	4.86495769	5.089624356	4.878249742	6.727342704											
"ASCRP001906"	12.80676459	12.61965151	11.65874048	13.59776867	12.54883118	12.72625964	12.26151741	11.37889294	12.06017498	12.35499023	12.53886092	12.44368037	11.17125573	7.983050487	12.05878108
"ASCRP001907"					5.321228146	5.215875878	5.427679611	5.629624909	5.03276195	5.074132067	5.221742694	5.215319117	5.592418715	7.283950166	5.739894495
"ASCRP001910"	4.351598873	4.431392462	4.191362937	6.756097529											
"ASCRP001911"	7.772078265	7.948756126	7.813366217	6.307909169	8.104111743	8.325395153	8.307108465	8.294471302	8.099138565	8.082450775	8.204721294	8.324866533	7.792019189	6.891316782	8.637867949
"ASCRP001912"	4.953404603	4.577144297	4.568067436	5.090100071											
"ASCRP001914"	4.891655137	4.86360984	4.778718844	5.416506543											
"ASCRP001915"	4.353763431	4.620156781	4.374060983	4.92859256											
"ASCRP001917"	4.552016824	4.604024123	4.671440412	5.193098511											
"ASCRP001918"	5.190484623	5.399503908	5.399205471	4.98396928											
"ASCRP001919"	4.92958342	5.38148038	5.176415309	5.402288918											
"ASCRP001922"	11.35402564	11.53299738	11.67931723	11.81527122	11.78998744	11.78979586	11.89164745	12.14116008	11.66549928	11.69798672	12.27223276	12.0760793	11.58383346	12.07899843	12.35557969
"ASCRP001923"	4.831423501	4.568331249	4.795813695	5.046071866											
"ASCRP001924"	4.492976534	4.431085509	4.538252092	4.92626351											
"ASCRP001925"	4.775852381	4.638949726	4.78013182	4.9867552											
"ASCRP001926"	4.615445051	4.623469625	4.739173621	6.391617276	5.264778814	4.974663241	5.53434474	5.657945585	5.01901481	5.573080401	5.286067284	5.344465077	5.345326876	5.407852716	4.827706202
"ASCRP001927"	4.962121233	4.712724201	4.713959772	5.744286976											
"ASCRP001928"	5.193097922	5.577443877	5.280861665	5.05827392											
"ASCRP001929"	5.643531367	5.598806363	5.984674862	4.886914304	5.927567267	5.851774344	6.161623629	6.262664101	5.826427097	5.771427505	6.117799288	6.12756733	6.101595068	6.272723059	6.277782453
"ASCRP001930"	6.8564403	6.741627786	6.253847675	6.171352808	5.961583667	6.032440644	5.981355584	5.74664578	5.647967565	5.910636701	5.94144238	5.945012186	5.52370472	5.196945946	6.242308345
"ASCRP001931"	6.706417154	6.065349542	6.057532511	6.270836072	5.972094805	6.031643115	5.877358958	5.771938845	5.982337702	5.646262196	5.813955542	5.764439198	5.415101006	5.055748252	6.113254118
"ASCRP001932"	5.198003484	4.740948393	5.102389424	5.250761637											
"ASCRP001933"	5.036961707	4.734007649	4.275411189	5.71971951											
"ASCRP001934"	6.682372595	6.719817552	6.334782147	7.153055304	6.767598259	6.960531153	6.456487829	6.788307929	6.790086101	6.258519398	6.259632042	6.523285988	6.288965204	7.67735959	6.533132956
"ASCRP001935"	4.705788679	4.489205541	4.640199055	7.0022233											
"ASCRP001936"	5.932391929	6.057812616	5.559804896	5.819087266	6.462148902	6.495763329	6.170143686	5.67599886	6.057350014	6.755930398	6.394367671	6.336789041	5.921811458	5.941197277	5.628022218
"ASCRP001937"	4.412349571	4.632654123	4.655217269	5.225085198											
"ASCRP001938"	4.530825924	4.623469625	5.011940828	5.486881898											
"ASCRP001939"	6.980904187	7.039108026	7.765106811	4.657602322	8.492274243	8.727880709	8.301184609	8.140650558	8.600359264	9.396954948	7.575170518	7.919130094	9.929806922	5.392192068	6.133727936
"ASCRP001940"	5.990536506	6.154035979	6.361825523	5.287440568	6.89718258	6.64280315	6.976569707	7.126535045	6.676613094	6.4572944	6.759228784	6.724462335	6.801007357	8.133822773	7.547928932
"ASCRP001941"	7.135268296	6.472186361	6.473688319	4.806968586	6.996734852	7.687554627	6.374797145	6.228513558	8.517562317	7.21387296	6.196863417	6.638696413	7.055984476	5.774959683	5.856464971
"ASCRP001942"	7.675989611	7.463185875	7.028528125	10.79559928	7.959820098	7.836386834	8.101079432	7.511616178	7.656619966	6.901991797	7.936137322	7.850844324	7.693199379	6.637451162	7.22238939
"ASCRP001943"	5.344724009	5.547558802	5.510859683	6.375279192											
"ASCRP001945"	5.895149781	5.962034717	6.129378752	6.288059622	6.482435212	6.483514568	6.528316606	6.354985398	6.573342449	6.849552632	6.978513952	6.903487658	6.440460918	6.03286856	6.4150245
"ASCRP001946"	5.822364334	5.980547802	5.643052327	5.330704028	6.180241036	6.21395967	6.044553321	5.758253203	5.835081082	6.277462697	6.395087491	6.331731598	5.782529034	5.912296571	5.710049392
"ASCRP001947"	5.319935134	5.093555748	5.22120662	8.499725559	5.554594723	5.27149517	5.341443298	5.515719337	5.206000856	5.137093858	5.382242293	5.390867189	5.260409122	6.428818422	5.41838694
"ASCRP001949"	4.333152673	4.564841096	4.63329561	5.317892656											
"ASCRP001950"	4.584386098	4.890805249	4.736354932	5.977433163											
"ASCRP001951"	5.51991882	5.617837489	5.532927133	5.737441902	5.655633557	5.706225681	5.676966519	5.769915597	5.368342938	5.655258769	5.840441029	5.715821721	5.35046134	5.962635543	5.828440684
"ASCRP001953"	5.366649685	5.196671651	5.296746356	5.722534817	5.251005723	5.376188636	5.398878471	5.524323074	5.529148054	5.258483757	5.432857411	5.382928827	5.309229665	5.903524474	5.761471457
"ASCRP001954"	5.177843175	4.689117504	4.468473373	6.45229007											
"ASCRP001955"	5.115726395	4.53937581	4.48173885	6.470462608											
"ASCRP001956"	5.402540053	5.199197426	5.042169397	5.424598766											
"ASCRP001957"	5.078645772	4.853483322	4.50174723	7.291948193											
"ASCRP001958"	5.159737841	5.253024712	4.763329866	5.245753097											
"ASCRP001959"	5.022300862	5.082762324	4.675072481	5.603819691											
"ASCRP001960"	4.695603506	4.485837899	4.659904943	4.876331552											
"ASCRP001962"	4.668209295	4.588762768	4.916970808	4.944334622											
"ASCRP001963"	5.906370012	4.862545798	5.180204736	5.987325858											
"ASCRP001965"	4.693409411	4.536526002	4.467525681	4.942151595											
"ASCRP001967"	7.266358064	6.67676731	7.527022711	6.611412427	7.431387662	7.616295536	7.295341089	7.113628386	8.215646284	8.020711648	6.76453234	7.039565652	8.218157628	5.652520846	6.186712728
"ASCRP001972"	4.582717339	4.795530803	4.384065044	5.461946805	5.738417514	5.666204707	5.311940195	5.743605628	4.824865982	5.684241778	5.61566901	5.563516748	5.749391668	5.973381007	4.750456926
"ASCRP001974"	6.373083195	5.319902656	4.547613423	5.366365814											
"ASCRP001975"	4.41372451	4.61166483	4.972563624	4.87419438											
"ASCRP001976"	5.663086668	5.771319517	5.581547893	5.781853263	5.471137683	5.356282528	5.368208846	5.686802818	5.249845294	5.321234784	5.390130612	5.427370065	5.4762108	5.286080894	5.983752499
"ASCRP001977"	5.166286299	4.946884742	4.612134061	6.331670466											
"ASCRP001978"	5.074948682	5.047791552	4.852800303	5.595449875											
"ASCRP001979"	6.366761616	6.289964047	6.083512418	5.489739684	6.02478952	5.993888931	6.1291321	6.446057637	6.163228306	5.899471354	6.109186004	6.269725437	5.976632294	7.494335648	6.621290766
"ASCRP001980"	5.635257108	5.508838679	5.531323607	5.322365175											
"ASCRP001981"	5.893709935	5.510221648	5.589356106	5.560599435	5.159117212	5.312262123	5.742079736	5.400184433	5.494202583	5.244190028	5.136245204	5.372946523	5.192042964	5.104794746	6.177617391
"ASCRP001982"	5.492360664	5.597076873	5.769336084	5.784624725											
"ASCRP001983"	6.382112288	6.308170056	6.465096569	5.292361796	6.39633829	6.554232857	6.470463121	6.402421693	6.334042535	6.091673045	6.755119177	6.648749411	6.129188155	6.390075716	6.630205783
"ASCRP001985"	6.376490637	6.147945992	5.281317641	4.857044317	6.797840682	5.472286344	5.366398877	5.295107782	5.323480737	5.283727417	5.705433706	5.287535624	5.164114279	4.744159521	6.069073743
"ASCRP001986"	5.178164995	4.801083879	4.718937731	4.980435131											
"ASCRP001987"	4.592464997	4.766269915	4.512546327	5.223590436											
"ASCRP001988"	6.600654883	6.635696929	6.505929144	5.688829474	7.0541786	7.284506901	7.051487452	6.777475775	6.908207651	7.453654722	7.242953286	7.196916021	6.526392791	7.365667275	6.879439429
"ASCRP001991"	5.810664256	5.595299556	5.606583096	4.927388302	6.301359392	6.077354359	6.364413689	6.681019826	6.055494909	6.045528122	6.192688863	6.181103938	6.2050918	8.440955829	6.914982833
"ASCRP001992"	6.299706007	6.552081309	6.877811687	5.023858673	6.84640462	7.152317876	6.761487295	7.053758725	7.490843659	7.22452516	6.733121509	6.834047855	7.277181214	6.406375086	6.256863699
"ASCRP001993"	6.315451614	6.525706605	6.728382602	5.773039009	7.54488392	7.498077405	7.635333809	7.86416473	7.172859728	7.706839328	7.621508043	7.604611552	7.627413642	7.940237573	7.635093111
"ASCRP001995"	5.372487389	5.016345067	4.944167181	4.842415042	5.228228566	5.542433358	5.514372039	5.204106445	5.552363161	5.412180898	5.611160499	5.477155141	5.423240425	5.271645944	5.369285633
"ASCRP001996"	6.013874175	5.659478185	5.586910647	5.484165892	5.6156597	5.312636822	5.305919371	5.309824557	5.448639004	5.303951167	5.266647688	5.178936279	5.815037206	5.332307339	5.751020291
"ASCRP001997"	5.058861375	4.746645025	4.502223383	5.91586299											
"ASCRP001999"	6.272743092	5.215178611	5.370045833	4.500761801											
"ASCRP002000"	5.944481552	5.801122472	5.361477827	5.572970874	6.16667045	6.104404492	6.127647159	6.289579085	5.937191404	5.995250622	6.064382929	6.101015308	5.964148749	5.967296027	6.321113194
"ASCRP002003"					5.564321374	5.434424703	5.815383546	5.531596194	5.616281689	5.552172498	5.431069776	5.385924857	5.830878074	5.522659125	5.605767929
"ASCRP002004"	5.567123571	6.062298544	5.946096861	4.821870265	6.754043927	6.762088897	7.133386465	7.242516639	6.295342078	6.944119746	7.333951965	7.12454839	6.800350866	7.379829531	6.723178561
"ASCRP002005"	6.256548665	4.975200855	5.22120662	6.408632143											
"ASCRP002009"	4.795848782	4.795747326	4.739933603	4.957471509	5.276697837	5.332119933	5.254465187	5.100593337	5.179548891	5.603633961	5.723330518	5.601105784	5.166211928	4.968480207	4.853734926
"ASCRP002010"	5.177843175	5.177436802	5.305603852	5.107998105											
"ASCRP002011"	5.324367955	5.004064504	5.56181297	5.26371737											
"ASCRP002012"	5.667191041	5.851652017	5.741389023	5.511552035	6.095468957	5.704292219	5.815466968	5.961263824	5.737226676	5.853886325	5.770860213	5.732040902	6.096691125	5.63434021	6.022009387
"ASCRP002013"	4.676714171	4.678177071	4.362190439	6.502821971											
"ASCRP002014"	5.146277883	4.301697277	4.477469336	5.249235611											
"ASCRP002016"	5.70819102	5.146394853	4.400151416	5.005267791											
"ASCRP002017"	8.106786646	8.106580615	8.057622107	7.063313915	8.724505841	8.627487511	8.6411819	8.685987488	8.576517173	8.479672697	9.05017353	8.925695925	8.116203379	7.609543244	8.681992643
"ASCRP002018"	5.138383052	4.893297738	4.717484654	5.364000915											
"ASCRP002019"	5.323199249	5.481062239	6.459668987	4.875903304	5.925171274	5.822581253	6.148461304	6.308926786	6.0269305	5.603234945	5.783927311	5.741339593	5.840105648	8.173803816	6.747483637
"ASCRP002021"	5.842925784	5.868283157	5.616394754	5.003103765	6.438559216	6.727244016	6.520868642	6.943052675	6.513409255	6.842972795	6.717363209	6.737851311	6.786265496	6.944696533	6.266516999
"ASCRP002022"	6.420676551	6.565981829	6.291135057	6.529229326	5.883436693	5.884756684	6.226679396	5.801369111	6.229251677	5.830416311	5.664005719	5.929391422	5.69827783	5.06594661	6.355885801
"ASCRP002023"	5.133412105	4.598586284	4.737933585	5.012995697											
"ASCRP002024"	5.068366129	5.128179439	5.054669987	5.066025548											
"ASCRP002025"					5.894209717	5.849419324	5.831864042	5.973603461	5.888762176	5.860967285	5.96818993	6.094704881	5.841629172	6.665337928	6.308447379
"ASCRP002029"					5.628585463	5.795226153	5.428489743	5.917327091	5.522969126	5.983376124	5.977150963	5.936324675	6.39905484	6.859501003	4.807341216
"ASCRP002030"	6.16857677	6.039924497	5.964370843	6.679202777	6.310020841	6.251068169	6.176527429	6.147774936	6.15612136	6.183020815	6.27467784	6.299267181	5.93469695	5.648663496	6.148472294
"ASCRP002031"	6.217179353	6.28917819	5.835886981	8.348085814	6.703313145	6.991200167	6.435106625	6.733003457	7.077965178	6.891328861	6.322132541	6.431208132	6.524728388	5.580234421	5.954597304
"ASCRP002032"	5.701891247	4.704623742	5.853050386	5.096749722											
"ASCRP002033"	4.78374711	4.520894216	4.945843772	4.933604206											
"ASCRP002034"	5.07206312	5.055610328	5.458232448	7.183869896											
"ASCRP002035"	6.60501288	6.715809321	6.856735893	5.877261998	7.075048896	6.994434416	7.183804038	7.240489382	6.788163355	7.018454871	7.234435581	7.178781756	7.133044927	8.286289135	7.75533607
"ASCRP002036"	6.48308866	5.963535374	6.261776932	4.906435705	6.132920009	6.977153096	5.526234205	5.209721356	7.735213596	6.056090369	5.278145332	5.555921402	6.030539406	4.728677631	5.150293091
"ASCRP002037"	4.903474932	4.715525212	5.234981636	5.415747558											
"ASCRP002038"	5.065663025	4.751414095	4.264314399	5.986025862											
"ASCRP002039"	6.411983962	6.451498155	6.649402965	5.340372263	7.289787676	6.96330181	7.099396919	7.084800772	6.791237383	7.205179456	7.311013279	7.259926573	6.941268493	7.017877776	6.912353409
"ASCRP002040"	6.808340738	6.267049598	6.462495255	6.076568551	5.951048047	5.967450003	6.200399521	5.846464275	6.091463232	5.69843195	6.330432746	5.986817478	5.841820714	5.73773004	6.140247943
"ASCRP002042"	6.323622431	6.491682238	6.748008649	5.271282593	7.718276125	7.606954119	7.507354082	8.084015599	7.571869476	7.324562657	8.13142709	7.993431432	7.707392529	9.210713649	7.693951377
"ASCRP002043"	4.590547555	4.528201253	4.409176347	5.069727152	5.314304535	5.349337798	5.295876704	5.136541858	5.025010689	5.588710222	5.473149246	5.498175447	5.421935681	5.703133311	4.692923379
"ASCRP002044"	5.042506934	4.749241482	4.945843772	5.526793069	5.517776998	5.445064521	5.345142181	5.366944991	5.073036214	5.105108848	5.175405608	5.308199017	4.905836895	6.455231234	5.698808957
"ASCRP002045"	7.003325784	7.138416753	6.868563295	5.964456073	7.936991907	7.887085088	8.260501788	8.260238102	7.770737314	7.945398342	8.083093961	8.071632559	7.861695737	7.489241603	8.2069637
"ASCRP002046"	5.372487389	5.746203063	5.724970567	5.908905052											
"ASCRP002047"	5.406075128	5.216304483	5.057803963	4.938196428											
"ASCRP002048"	5.400582799	4.721369556	4.385683393	5.421701844											
"ASCRP002049"	5.389409833	4.931823472	5.482069462	4.972106307											
"ASCRP002050"	5.355490376	5.331394363	5.175303186	5.239377586	5.24449566	5.427132479	5.383777395	5.334104729	5.168010521	5.690453699	5.492397164	5.591909683	5.217487895	5.124389371	5.493549083
"ASCRP002051"	5.827445684	5.643683041	6.133256805	6.296180262	6.937207706	6.87362387	6.948365079	7.226311542	6.90936369	7.137154328	6.896934829	6.962355547	7.050890145	6.630983009	6.385537154
"ASCRP002052"					5.354270061	5.184364813	5.469867503	5.563633279	5.03633071	5.287320558	5.328324291	5.270650533	5.369678384	5.348095351	6.224862645
"ASCRP002053"	8.522640131	8.050863288	9.173014187	5.066061958	8.691696824	9.086717779	8.541915428	8.092296151	9.702351984	9.564692912	7.77849804	8.151191146	10.0157865	5.461802396	7.695073632
"ASCRP002054"	9.820218271	10.10774274	8.954998672	11.52886226	10.70061756	10.47139607	10.15099667	9.689717204	10.00557364	10.43171858	10.63590603	10.42000314	8.851375832	9.651300281	9.77836146
"ASCRP002055"	5.380193985	5.508145877	5.191398509	7.231153001	5.797525038	5.681058332	5.86468369	6.352877354	5.319110911	5.896706921	5.812624347	5.862238354	6.171139824	6.247642591	5.96976842
"ASCRP002056"	4.686617799	4.566235649	4.609070983	6.545750905											
"ASCRP002057"	4.814236904	4.681171177	4.62945571	5.202711976											
"ASCRP002058"	6.933680869	6.813089718	6.661994028	6.47700149	7.962622363	7.830805694	7.930288009	8.164060726	7.710487408	7.832486922	7.906099259	8.0072815	7.635741813	7.617063904	7.813769475
"ASCRP002059"	5.161914946	4.900199513	5.50633301	5.871453927	5.355707593	5.150117027	5.412132523	5.650403435	5.504111101	5.317124169	5.367469234	5.316838112	5.909795535	6.595438188	5.176402473
"ASCRP002060"	5.149990372	4.676247472	4.499931617	5.575729184											
"ASCRP002061"	4.137855445	4.242317991	4.187948789	4.991753951											
"ASCRP002062"	4.811884276	4.836006316	4.554170138	5.575781955											
"ASCRP002064"	5.729509154	5.719446821	5.910485308	4.783957553	7.144750044	6.781081574	6.906306069	7.138675203	5.796564284	6.882944209	6.348548085	6.40531909	7.072552063	7.608833634	7.077756317
"ASCRP002065"	6.222759982	6.343211796	6.93464786	5.665140149	7.984140412	7.653024526	7.795136406	8.063454241	7.255750332	7.643456954	7.587690293	7.587656424	7.803935758	8.63846371	7.869695804
"ASCRP002066"	4.893084285	5.061838968	5.113937255	6.134928827	5.537029058	5.925027717	5.483088218	5.426078179	5.090140873	5.493322142	5.486655874	5.547950641	5.407369427	5.327747763	5.506712195
"ASCRP002067"	6.62747809	6.76659473	8.259003627	6.572340779	7.546795673	7.320648586	7.73139387	7.747675244	7.690196801	6.566844793	8.673948717	8.577871193	7.674040515	6.657756616	7.160697318
"ASCRP002068"	7.676915475	7.638592676	8.421283885	7.521731997	9.117351602	9.041480993	9.192248379	9.216470553	8.901341169	8.854417987	9.756265115	9.597459735	8.898095117	9.202071727	9.139425138
"ASCRP002069"	8.9220197	8.915580931	8.572776113	8.899138718	9.089414554	8.954743779	9.341867816	9.553755599	8.793324542	8.88541091	9.243095357	9.139960048	9.517310382	10.37850753	9.539116073
"ASCRP002070"	5.909608421	5.7220523	4.467000061	5.134605277											
"ASCRP002071"	5.607393535	5.626841335	6.294639796	5.140358713											
"ASCRP002072"	9.713055639	9.83443202	10.44390401	9.764922091	11.40872989	11.2513992	11.55238855	11.92122366	10.96043511	11.01785948	11.54970938	11.47794065	11.30379132	11.95742288	12.08710077
"ASCRP002073"	4.938761967	4.703219812	4.780029125	6.05441936											
"ASCRP002074"	7.880691835	7.174244777	6.67539533	4.658392282	7.225648243	7.718333748	7.063284826	6.600480231	8.30099418	7.358323868	6.837750822	6.981488102	7.037315435	6.176752721	6.923675309
"ASCRP002075"	7.458132026	7.573879636	7.275304241	8.204913794	8.139236216	8.259595593	7.984099616	7.599401778	7.996805689	8.036569706	8.260542105	8.17767957	7.396897755	6.520845002	7.919987231
"ASCRP002076"	5.078645772	4.945656218	5.210278301	9.330872044											
"ASCRP002077"	4.775041585	4.453995173	4.489979086	5.040641891											
"ASCRP002081"	6.475081096	6.488180814	6.514476297	5.748923294	6.373590741	6.235957322	6.411570179	6.230601831	6.165138406	6.295326117	6.605991464	6.511662403	6.427304213	5.902211797	6.645015263
"ASCRP002082"	4.927358794	5.110500932	4.92744567	6.357042306											
"ASCRP002084"	5.308448317	4.924858487	4.563380286	7.716377904	6.167500667	5.859582506	6.607054275	7.02764259	5.833964478	6.435194164	5.753114025	5.849498732	5.9645411	6.766861356	5.362504893
"ASCRP002086"	8.126147419	8.288642989	8.30846772	6.863327633	8.83962862	8.589443429	8.586576419	8.36625161	8.865814991	8.49420561	8.896037244	8.883514482	8.093404889	7.540867875	9.218745148
"ASCRP002087"	7.361501873	7.320333908	7.37818447	6.212650719	7.451616136	7.5612139	7.648650434	7.55605676	7.611979824	7.409914103	7.808647131	7.786179906	7.113069605	6.382570987	7.941608889
"ASCRP002088"	5.780575295	5.754668925	6.164136702	4.764013812	5.425138209	5.366879132	5.503442352	5.521580752	5.374923512	5.277040589	5.30363948	5.302227983	5.17424956	5.159689666	6.040772558
"ASCRP002090"	10.30905462	10.53960597	9.4546899	13.0413524	11.21852537	10.70937252	10.6373797	10.25265561	10.7083586	10.66808114	10.8087365	10.91327495	8.993307762	8.123883392	10.13033366
"ASCRP002092"	6.870367635	6.708049943	6.735591273	5.68781501	6.927414721	6.926953579	6.952270182	6.878613672	6.824482716	6.762596532	7.183154426	7.00957138	6.49819999	5.916795303	7.145214264
"ASCRP002094"	10.88768015	11.01389829	9.873593327	13.53410366	11.25675168	11.11475607	10.87435545	10.84751713	11.14792159	10.73445344	10.97449146	11.03829219	9.742531132	8.958447764	10.46664857
"ASCRP002095"	5.491006741	4.551010969	4.550981475	5.067557893	5.640793827	5.488609924	5.505374095	5.850205464	5.302167291	5.531211929	5.474527682	5.549345025	5.270087366	5.201124543	4.945237115
"ASCRP002097"	4.936833419	4.768041964	4.834946632	9.05801529	5.479698899	5.126162272	5.651532931	6.105430937	4.855765656	5.70901109	5.144246688	5.143372769	5.695007842	5.417893179	5.426052336
"ASCRP002098"	4.678908853	4.626422234	4.673493827	5.919599265											
"ASCRP002099"	7.170534464	7.087138739	7.834916687	6.2466114	8.171035638	8.130498625	7.597257712	7.542335294	8.929081353	9.209557047	7.202944858	7.673819734	9.236949824	5.533393331	6.879658306
"ASCRP002100"	4.611580854	4.527348339	4.949979027	6.675283733											
"ASCRP002101"	4.885020728	4.870468841	4.80690683	6.555033433											
"ASCRP002102"	6.65456554	6.827773974	6.544068409	5.687709763	7.432502213	7.309359232	7.50378924	7.43367628	7.160793966	7.362106947	7.536027279	7.550850823	7.192111151	7.239125496	7.623409007
"ASCRP002103"	7.640414558	7.785240237	8.083154324	6.573254581	7.883806531	7.683762128	7.790660639	7.916052006	8.202717751	7.484405076	7.50403994	7.596053968	7.530790158	8.314083999	8.878267892
"ASCRP002104"	5.759494185	6.056146712	5.911344544	6.617543866	6.741440461	6.774299287	6.378984299	6.306219412	6.388771711	6.940529912	7.178048593	6.994857663	6.212603012	6.96198518	6.24413732
"ASCRP002105"	6.129307803	5.776692166	6.525645564	5.695457307	6.280497144	6.471183801	6.210040912	5.931036329	6.920610582	6.84440138	5.919296263	6.037451939	7.096617957	5.282690316	5.741178227
"ASCRP002106"	5.885458554	6.115387054	6.031059516	4.812067488	6.204383854	6.295168254	5.873895322	5.420406761	5.685075627	6.086894825	6.034317307	6.182027186	5.369071878	5.12405132	6.00227898
"ASCRP002107"	5.360330407	4.630639733	4.689082151	5.723565095											
"ASCRP002108"	6.015332001	6.202799272	5.727742549	4.865914713	6.975770583	7.130693147	6.978267086	7.807490203	8.104067833	7.272200923	7.55120562	7.607645628	7.75277851	7.511844208	6.324053625
"ASCRP002110"					4.519915026	4.654852356	4.546500672	5.517025854	6.662793134	4.757486301	5.52382639	5.673833945	6.309614255	5.427500161	4.589217126
"ASCRP002111"					5.019537655	4.987847576	5.064200693	6.538438088	7.471825917	5.302728701	6.161940583	6.460565071	7.077436205	6.029460987	4.776083221
"ASCRP002112"	7.230404765	7.395588742	7.498831799	5.904525543	8.407366019	8.357022002	8.188930105	8.388252858	8.164508686	8.089644497	8.438395467	8.404251318	8.162379664	9.158456966	8.395247007
"ASCRP002113"	6.62565821	6.749666786	6.764999814	5.307400415	6.78566627	6.628061432	6.571041328	6.710534295	6.912861066	6.336469326	6.598219055	6.697846959	6.5962331	6.977692324	7.232726484
"ASCRP002114"	6.25340415	6.377493423	6.735794224	5.289734175	6.16613801	6.198631805	6.172757569	6.383184659	6.347310755	5.971003288	6.277898645	6.173420383	6.220012971	6.854374345	6.999810513
"ASCRP002117"	5.630799409	5.229921163	6.069880579	6.441227856	5.405264364	5.401050446	5.448253947	5.712497267	5.46236819	5.598833064	5.463964006	5.504809837	5.527935402	7.697333664	5.652565465
"ASCRP002119"	5.609289876	5.718622178	5.666141258	5.113277209	5.961953644	5.96763385	5.985611672	6.057366363	5.881564499	5.988879544	6.140218126	6.123508887	5.780186388	6.072785526	5.845257651
"ASCRP002120"	5.038308161	5.584950898	5.478542845	4.948391642											
"ASCRP002121"	6.347927488	6.423620369	6.651668844	5.181487698	6.927308265	6.929007035	7.081541005	7.059400736	6.823494594	6.568543479	6.832731428	6.710218163	6.646690208	6.765740453	7.146290024
"ASCRP002123"	11.20784036	11.41698629	11.04682293	10.096873	11.89241383	11.99474244	11.64764915	10.91424388	11.4583681	11.88549777	12.0395569	11.89390289	10.77502459	8.684713511	11.92475997
"ASCRP002124"	6.314977043	6.428752472	6.174790619	5.45228671	6.721486259	6.970424833	6.623547112	6.359585371	6.488256081	6.87038157	7.397281774	7.144946982	6.359572584	6.455075189	6.684924257
"ASCRP002125"	6.53586079	6.734319863	6.960060941	5.43963144	8.183305398	7.996034957	8.32014023	8.417639096	8.038308303	7.903826263	8.215952781	8.102802185	7.986318173	9.33761426	8.370249458
"ASCRP002126"	7.926056749	8.02921778	7.442964888	6.800590918	8.180972595	8.330126893	8.35957036	7.856777647	8.112266677	8.304867657	8.809982455	8.657691059	7.49787781	7.354082023	8.058894331
"ASCRP002127"	4.972478344	5.068138449	5.409970443	5.647362715											
"ASCRP002128"	4.893297738	4.91426272	4.843696109	7.288713582	5.304151825	5.274879074	5.617971595	5.881854	5.034805221	5.253969646	5.192492183	5.165774398	5.435638963	7.230020598	5.554066257
"ASCRP002129"	4.629356246	4.805786617	4.56176751	5.601697773											
"ASCRP002130"	7.415527214	7.504001116	7.719429323	6.865161924	8.157577274	7.912410244	8.103578954	8.236167199	7.930185826	7.970456609	8.233151782	8.121392782	8.320229953	8.06424885	8.45542767
"ASCRP002131"	6.387404354	6.517900013	6.569137147	6.99226314	6.550112973	6.639151956	6.713107184	6.820120163	6.942688284	6.519771976	6.549657711	6.718509575	6.319015297	6.395385294	6.859934415
"ASCRP002132"	4.925209968	4.566235649	4.768160329	5.1481556											
"ASCRP002133"	6.490921246	6.522920713	6.86325814	7.937274031	7.985538738	7.958589271	8.103840832	8.111359267	7.706631086	8.256827925	7.909760592	7.912793853	7.868411085	7.403740664	7.477907211
"ASCRP002134"	5.729052373	5.966936276	5.751396528	4.910620328	6.286004398	5.998040155	6.261921169	6.322515009	6.156716082	6.215815782	6.078784521	6.075020788	6.328849161	7.446771893	6.073614343
"ASCRP002135"	5.678331531	5.245836166	4.970019213	5.59591323	5.645284076	4.968457019	5.257001462	5.3614436	5.001304697	5.280783192	5.21257149	5.199997292	5.129910495	6.234560633	5.116782231
"ASCRP002136"	4.8769652	4.893363597	4.711728124	7.184915447											
"ASCRP002139"	5.807447597	5.587441518	6.014797628	5.504596544	6.210472411	6.516241455	6.313468672	6.309006856	6.125717412	6.063646858	6.398464759	6.490044789	6.109382891	6.405280461	6.53616649
"ASCRP002140"	6.739589165	6.769996556	6.518224926	5.054676104	6.245668387	6.407345163	6.095454842	5.919640836	6.187271085	6.331304387	6.437699039	6.382966407	6.276813942	5.637881323	6.502533878
"ASCRP002141"	6.830094383	6.910906929	7.240661812	5.482487555	7.939753448	7.971138796	7.996587588	8.414973175	7.810089147	7.7876961	8.070468257	8.135630882	8.030478173	8.339861032	8.596843935
"ASCRP002143"	10.83021161	10.70852673	10.63064743	11.645736	10.95236126	10.59482293	11.64834088	12.03958181	10.6241728	11.74412072	10.59860412	10.60950081	11.77980057	10.65674191	11.08198095
"ASCRP002144"	5.430883977	5.564251363	5.35936543	5.190859664											
"ASCRP002145"	6.565800219	6.374559373	6.485144106	5.023130965	6.601836432	6.597046556	6.554864771	5.91585922	6.604882336	6.65261423	6.527256742	6.596522707	5.848324591	5.422312007	6.578272237
"ASCRP002146"	4.435178222	4.415200982	4.442476553	6.471579435											
"ASCRP002147"	5.379319839	5.41499038	5.881686868	5.416025852	5.504564271	5.640227685	5.707757744	5.581826294	5.302134278	5.475982008	5.503745691	5.499195943	5.509743518	5.690071103	5.583142226
"ASCRP002148"	5.849471845	5.606958304	6.251796474	4.904941639	5.765674793	6.044395194	5.832743614	5.415979904	6.324639445	6.521637325	5.243695018	5.471932405	6.903104073	4.341460282	5.406559632
"ASCRP002149"	4.419598267	4.539107933	4.396530194	4.9431614											
"ASCRP002154"	7.532085334	6.471625796	6.116347837	4.769124592											
"ASCRP002155"	6.817541253	6.907419788	6.682207607	6.102034218	7.272204428	7.177317683	7.24243606	6.866977706	7.146270366	7.378559577	7.316096871	7.324569175	6.870394205	5.707613319	6.858689809
"ASCRP002157"	6.16804664	5.795786212	6.197144585	4.416594554	5.291469307	5.516373013	5.41357847	5.328301905	5.803465529	5.592277943	4.995986006	5.199531595	6.121900194	4.791206962	5.599467749
"ASCRP002159"	4.710073957	4.807011791	5.085433202	5.361920762											
"ASCRP002160"	5.493886961	5.707104143	5.919884674	6.242329442	5.572621037	5.089307664	5.340280098	5.306268408	5.654624047	5.078431584	5.164727273	5.151411546	5.603913815	5.706985249	5.716602004
"ASCRP002161"	5.942341033	5.805640753	6.087701674	5.920255167	5.988441113	5.913966648	6.093636495	6.384185701	5.790379787	5.891084111	6.060845609	6.119937946	6.138304971	8.047196601	6.905222286
"ASCRP002162"	4.379335216	4.656022298	4.689457181	6.325186977											
"ASCRP002163"	6.686007137	5.781389387	5.617196045	5.120448696											
"ASCRP002165"	9.486914759	9.81060648	9.78494312	9.426177436	10.01432317	9.658080499	10.54480185	10.60611569	10.03889816	9.652160244	9.891334039	9.959419677	9.831472376	10.00341159	10.96714827
"ASCRP002166"	4.517922864	4.621026151	4.398131096	6.94501422											
"ASCRP002167"	4.893970656	5.034564033	4.827431006	5.954185396											
"ASCRP002168"	5.200258259	5.098103204	4.746281757	5.786563603											
"ASCRP002169"	5.241070305	5.172720589	5.521197119	5.609024393											
"ASCRP002170"	6.267901485	6.141575593	6.220413765	4.96966643	6.630239793	6.71139948	6.635806722	6.919544585	6.740352424	6.633843054	6.831242681	6.873173598	6.375960116	8.67170104	6.871633533
"ASCRP002171"	7.247311969	6.877393656	6.279456905	5.560504917	6.977973334	7.329935554	6.877644231	6.042430742	6.631233559	7.586834249	7.471749452	7.395231025	5.958895058	6.635503361	6.072852314
"ASCRP002172"	5.053204488	5.167480241	4.41992045	5.870399149											
"ASCRP002173"	5.720872237	5.297646838	5.853036857	5.713901265											
"ASCRP002174"	5.400616805	5.672657888	5.659643052	6.041572911	5.799410614	5.645167838	5.871175537	5.892347966	5.71010813	5.606877088	5.85662807	5.7770233	5.803024676	6.066943529	6.161686401
"ASCRP002175"	5.436534634	5.493561668	5.709613049	5.846925466											
"ASCRP002176"	5.559592671	5.356186676	5.627554465	5.31187078	6.153001047	5.860818562	5.994562133	6.056086483	5.586534632	5.958202052	6.208038441	6.043602054	5.837679903	6.000124903	5.784799555
"ASCRP002178"	6.686434238	6.600826458	6.371314743	5.085930909	6.19281511	6.24853517	6.309056673	6.06909477	6.242475131	6.192945551	6.127423117	6.224640658	5.958753124	6.048602844	7.557569013
"ASCRP002179"	5.874333711	5.329701635	5.297249583	7.609109705	6.091600403	6.333937239	5.762271191	5.257239008	5.595751494	6.223828968	6.94232664	6.642083926	4.930376125	5.297785581	5.395024225
"ASCRP002180"	6.051212975	4.863731664	4.364255488	7.96808912											
"ASCRP002181"	5.703692346	5.347805052	4.455129517	6.971227787											
"ASCRP002182"	5.203827611	4.821943109	4.685771786	6.599852533	5.391323165	5.131793103	5.363905131	5.442596976	5.157445738	5.366387415	5.377518636	5.405918543	5.37861777	6.10606379	5.891057121
"ASCRP002183"	5.496331522	5.548634399	4.90052767	6.702660152	5.652637531	5.65457862	5.575810859	5.251115444	4.990859454	6.416746475	5.401463882	5.430734449	6.416696083	4.762161348	4.607309408
"ASCRP002184"	5.965954524	6.163076711	6.400821719	6.601900229	7.471961818	7.229104509	7.446579893	7.558641778	7.02329527	7.718586555	7.282031906	7.303373725	7.406821421	6.971208535	6.549885303
"ASCRP002185"	5.128020656	5.63936555	5.795535619	5.229439561	6.8730989	6.65659311	6.579477389	6.742389278	6.648082333	6.72754306	6.796790871	6.761515005	6.705601379	6.688258568	6.033816186
"ASCRP002186"	4.499743103	4.840161255	4.597149692	5.157126681											
"ASCRP002187"	5.413886964	5.429213199	4.9834216	5.329021477											
"ASCRP002188"	4.997157696	4.588439207	4.839188285	4.864207877											
"ASCRP002189"	6.845870609	6.84907661	7.174457582	5.813657607	7.699444157	7.555621157	7.764083797	7.953639509	7.502877774	7.466788476	7.752005951	7.763353214	7.423362891	7.958760615	8.278298226
"ASCRP002190"	4.580270538	4.926256792	4.919216946	5.031139185											
"ASCRP002191"	6.466003704	6.611273883	6.068803792	5.824839412	6.603475784	6.721541741	6.581402132	5.881697257	6.348979741	6.803580616	6.78191628	6.759989976	5.831220815	5.131307335	6.540209286
"ASCRP002192"	4.856513709	4.772840809	4.512546327	5.378179313											
"ASCRP002193"	8.99257208	8.816485847	8.202339882	7.590793082	8.732651557	8.767013776	8.860558544	8.040074302	8.645147385	8.152657469	8.524998191	8.39039147	8.206682166	5.83678266	8.609329289
"ASCRP002194"	5.43517863	5.285368518	5.535933993	6.774686323	5.982790871	5.667129079	5.723649427	5.724805608	5.56502936	5.807321299	5.743413235	5.658065452	5.484216351	6.255224992	5.853715805
"ASCRP002195"	5.366649685	5.37858447	5.175909934	6.995220384	5.572877656	5.674834854	5.622625463	5.924432725	5.295405069	5.464264337	5.818613247	5.679152821	5.879769157	9.754237305	5.677974799
"ASCRP002196"	6.022676892	6.105971724	6.195751599	6.356084188	7.203364502	7.108311111	7.136100328	7.383990343	6.778180422	7.142211669	7.537018815	7.313543053	7.165919541	10.99027497	6.826263571
"ASCRP002197"	4.563993312	4.445402418	4.554515765	6.400701144											
"ASCRP002198"	5.20671517	4.967846783	5.308574534	5.235028405											
"ASCRP002199"	4.782986958	4.836765548	5.089521148	6.080856865											
"ASCRP002200"	7.380963927	7.313738859	6.89403331	6.452178174	7.670770069	7.742281107	7.666600739	7.197720938	7.408163321	7.76527081	8.042028548	8.042834716	7.179573076	7.90257205	7.48857519
"ASCRP002201"	5.078645772	5.302214335	5.281426646	4.954120129											
"ASCRP002203"	4.830386017	4.88555271	4.753504995	6.023755601											
"ASCRP002204"	7.476408748	6.735034328	6.443584779	4.886351782	8.049878541	8.04632687	7.417455076	7.1628557	8.502021006	8.32995953	7.189669836	7.372169139	7.520142217	7.40785264	5.972605115
"ASCRP002205"	6.31928491	6.483479184	6.670647799	5.097789037	6.746032912	6.685652508	6.694876804	6.7652763	6.769896325	6.761812063	7.127187771	7.020437237	6.802713274	6.597740222	7.419821311
"ASCRP002206"	6.373452165	6.547137039	6.600028429	5.727321676	6.821342279	6.991630836	6.862767336	7.005177656	6.749597095	6.837961262	7.298303545	7.200833398	6.746900865	7.593264107	7.475637096
"ASCRP002207"	5.762081553	5.858255951	5.624299825	5.219718223	5.718690255	5.817532226	5.617729763	5.452506842	5.603419677	5.834804852	5.964574654	5.922119149	5.986529554	5.152992011	5.893878886
"ASCRP002208"	6.164921296	6.051324061	6.293115252	6.184623829	5.942517773	6.338506767	5.974979888	5.868922808	6.973355694	6.438385943	5.921901907	6.113180571	6.697989037	5.546825679	6.059726774
"ASCRP002209"	5.004195529	4.961845686	4.958959452	5.328806185	5.324917468	5.606705811	5.51275409	5.659880825	5.372222813	5.565057156	5.708973747	5.591909683	5.578617369	5.573576932	5.306199926
"ASCRP002210"	7.323705306	7.429259891	7.538034676	8.105310028	8.921147478	8.771298697	8.825505536	9.146680962	8.414838269	8.608299802	8.897005392	8.814708784	8.754821404	9.658262067	8.947898852
"ASCRP002211"	5.038916787	4.621600617	4.409407879	7.084702434	5.159117212	5.075283787	4.916753684	6.824756244	7.829121631	5.18300665	6.56898536	6.892478614	7.376708	6.569201936	4.759361736
"ASCRP002212"	5.09128722	5.009544056	4.476869609	6.008630779	5.104690722	5.591848862	4.963936887	4.790747444	4.874290188	5.673917337	5.933358063	5.762520941	4.766165417	4.722114269	4.983229845
"ASCRP002213"	4.433496078	4.505071296	4.567480395	5.348205182											
"ASCRP002214"	5.908134076	5.098371661	5.23228615	5.333702672	6.08788301	6.382836599	5.490727613	6.122127393	6.359016023	5.913101903	6.215925403	6.32109404	5.620126367	8.654211265	5.244216031
"ASCRP002215"	10.52566946	10.824935	8.602508299	8.026928128	10.35832673	10.26720652	10.08961271	9.119176757	9.434487944	9.810550008	9.209633128	9.249123951	8.18667915	6.302500902	9.510624592
"ASCRP002216"	5.009773412	5.20133176	4.934066177	8.837227006											
"ASCRP002217"	6.700322074	6.7936159	6.464788218	6.237347307	7.061747357	6.9882304	6.71693565	6.853590783	6.994174246	6.991394736	7.013838159	6.81408653	6.925277771	6.707865292	6.257160865
"ASCRP002218"	5.223149946	5.244844265	5.189435938	7.690005516											
"ASCRP002219"	7.228945299	7.263296071	6.798998377	5.686921413	7.188782808	6.95505976	7.527037437	7.663535857	7.019647373	6.860793246	7.22907045	7.159976158	7.456269458	9.096872975	6.968072621
"ASCRP002220"	5.325179736	4.687047248	4.673234109	5.866103336											
"ASCRP002221"	7.261855407	7.281956185	7.150233123	8.197539085	8.207875767	8.230678664	8.25118119	8.247190777	7.759637532	8.175313116	8.628226199	8.417603012	7.922633265	11.02784016	8.18591545
"ASCRP002222"	5.274842711	4.924746061	4.612134061	6.952168986	5.826250158	5.767768908	5.760247937	5.674522155	5.957387868	5.9124614	5.906798114	5.881345499	5.722942474	6.110241474	5.367937858
"ASCRP002223"	5.491457812	4.932092334	5.704795777	8.193813728	5.882838452	6.141100326	5.470644389	5.66041735	6.302301025	6.786461254	6.261871154	6.306691667	6.815688114	6.475116922	4.706684618
"ASCRP002224"	6.151962902	6.16178841	6.452576735	5.495541066	7.113344426	7.231753388	7.189689741	7.07924475	7.052040244	7.698040548	7.304411549	7.364472909	7.59326051	6.842476759	7.096204325
"ASCRP002227"	4.910270883	4.698413185	4.690384172	5.260422371											
"ASCRP002228"	4.844256078	4.670842142	4.713306778	5.315872319											
"ASCRP002229"	6.765098909	7.06241771	7.179424202	5.911130973	8.214302562	8.179075863	8.156125271	8.22585464	7.955400688	8.214873901	8.679920984	8.519068778	7.788188159	8.30003451	8.017938873
"ASCRP002230"	6.468026041	6.370561097	6.540849298	9.260689269	7.036594202	6.965659521	7.230205602	7.341332698	7.040142849	6.796256421	6.944991036	7.022523055	6.84663345	6.919319307	7.242917182
"ASCRP002231"	5.301056055	5.754832594	5.20502576	7.963293037	5.896631283	5.52458653	5.60538643	6.595107239	5.792190022	5.844495618	5.832571497	5.823320168	5.934900116	9.626758153	5.396010263
"ASCRP002232"	4.572513053	4.452861274	4.551755322	5.670464904											
"ASCRP002233"	8.244923995	8.300040662	8.085020425	7.855812795	8.584812133	8.613039782	8.675560354	8.252320307	8.578349268	8.280788556	8.753635857	8.719062215	8.025235336	6.854628859	8.76460831
"ASCRP002235"	5.546734757	5.225674263	4.765129959	5.562802157	5.343986674	5.414205186	5.598887572	5.685770498	5.661144277	5.580408346	5.512969923	5.573288966	5.249019341	5.429622428	5.320088113
"ASCRP002236"	4.927849391	5.010789749	5.334291121	6.290848822											
"ASCRP002237"	9.607153937	9.997200953	10.22599589	9.236042461	11.49897887	11.30107975	11.39969277	12.00600859	11.038469	11.12929294	11.90344501	11.69191678	11.38073774	12.87362941	11.44187496
"ASCRP002238"	5.175017486	5.041690888	4.976605852	5.600293113											
"ASCRP002239"	5.731840644	5.548284834	5.63694853	6.07323642	5.445149771	5.5579744	5.503442352	5.350756842	5.112167971	5.435522679	5.37369318	5.506832148	5.517939153	4.947601176	5.353042218
"ASCRP002240"	4.754515272	5.249480591	5.341382014	5.07814651											
"ASCRP002241"	6.386470662	4.949143576	5.10909861	5.007115786											
"ASCRP002242"	7.643722648	7.064297888	6.602014969	5.495476268	7.567649352	7.769462658	7.829338533	7.416251389	7.68948255	7.323561287	7.649544939	7.674502093	7.212651498	8.76161615	8.260488469
"ASCRP002243"	8.666616666	7.666239383	7.345269724	6.113210607	9.397314332	9.123517241	9.320626229	8.722889054	8.972997667	8.466263516	8.837844083	8.788222058	7.785586808	9.203765662	9.351943798
"ASCRP002244"	8.454697578	8.534707799	8.139080467	6.704175525	9.29347706	9.243512254	8.928857083	7.805656608	8.856841216	9.052212002	9.070026052	8.834666462	7.666347619	6.814462903	9.005571742
"ASCRP002245"	6.90229092	6.049261862	5.566840049	6.932078858	5.857158227	5.717680664	6.008643069	5.664712792	5.650523944	5.741658458	5.676663932	5.770394809	5.504882263	5.113890201	6.051663198
"ASCRP002246"	9.212436189	9.253908287	9.407699754	9.363392114	9.920550658	9.762749241	10.12357764	10.43723571	9.758662471	9.519096049	10.01121281	9.938530481	9.669829188	10.94051584	11.07368359
"ASCRP002247"	7.019834982	6.939323053	6.658184288	7.38706936	7.168122255	7.385992989	7.136543354	7.273499417	7.275113259	7.466377463	7.620979933	7.606681948	7.458215712	7.930591386	7.09781092
"ASCRP002248"	13.79582663	13.88298671	15.19676204	14.88603991	13.36338001	13.27064968	13.98685168	14.42311662	13.8392379	13.28006533	13.64027657	13.7192468	13.5790546	13.79358619	14.97614429
"ASCRP002249"	6.198312677	5.98080032	6.191651672	6.155627679	6.004968253	5.945371719	5.832614684	6.473679001	5.660843896	5.899884276	6.256606713	6.156726421	5.880813492	8.856899165	6.040684301
"ASCRP002250"	5.448763701	5.245836166	5.189839156	5.005664685	5.361206428	5.226586035	5.292949891	5.092985752	5.012207554	5.315291036	5.238246047	5.321507317	5.303355294	5.443578761	5.2777214
"ASCRP002252"	6.243458209	6.177496362	6.465096569	5.590548945	6.705163268	6.636882693	6.880042645	7.08870701	6.672129474	6.556273776	6.832744672	6.749639697	6.913116675	7.313091202	7.125856985
"ASCRP002253"	6.572661293	6.644690518	6.660569599	6.172224643	7.564313585	7.517401119	7.49772358	7.54555269	7.290966226	7.734282259	7.723950467	7.666643375	7.371345785	7.007419972	7.531406793
"ASCRP002254"	5.310116211	5.384071625	5.470850322	5.116150413	5.500900818	5.449084408	5.447635895	5.437125629	5.400068002	5.391744963	5.548573155	5.475712152	5.207913727	5.857909326	5.73858467
"ASCRP002256"	5.131729315	5.372910518	4.845712858	5.769104549	5.214241416	5.290708593	5.478603895	6.125439773	5.250678977	5.218367769	5.825020784	5.790515609	5.611891087	7.405310767	6.070689379
"ASCRP002257"	7.069760776	7.144442457	6.795494835	5.483206123	6.807043106	6.950990446	7.153627382	6.293538124	6.976655166	6.927057842	6.973213176	7.02718997	6.198853457	5.188976306	7.243245184
"ASCRP002258"	5.264636786	5.212138788	5.614430416	5.36088301											
"ASCRP002259"	5.565381462	5.362386964	5.401200054	6.678774061	5.795469592	5.821134611	5.830082142	5.822889597	5.64407345	5.736933161	6.231609954	6.224343595	5.548365931	6.268861649	5.427619105
"ASCRP002260"	4.995107874	5.025011193	5.038034142	4.959964652											
"ASCRP002261"	5.60286033	5.560395838	5.413644041	5.640086348	6.42345582	6.318516604	5.987928382	6.077593798	5.74564069	6.356948429	6.683959074	6.653802194	5.796317165	6.514650044	5.9019696
"ASCRP002262"	5.543668891	5.635153588	5.429597632	5.762231098	5.617004055	5.698106275	5.624879913	5.765610261	5.281421892	5.675702842	5.794737053	5.711930596	5.810912438	6.054374199	6.07683885
"ASCRP002263"	5.288191245	5.463483435	5.279658136	6.282282311	5.36434571	5.432651079	5.706612257	5.659584239	5.444677185	5.498002807	5.729990958	5.657839509	5.429100029	5.830687551	5.620221144
"ASCRP002264"	9.335836418	7.887480235	7.185602714	5.427677595	5.463333051	5.373458885	5.194224082	5.122756047	5.267353647	5.151678148	5.839786521	5.664892113	5.592528825	5.955394349	7.143730284
"ASCRP002265"					5.295770466	5.842725003	5.512190218	5.275024265	5.186914353	5.401306648	5.464150469	5.564669808	5.145926405	5.527097768	5.128450968
"ASCRP002266"	10.18799458	10.75191342	10.69654965	10.01613262	9.981127939	9.900114029	10.57366989	10.69013875	10.21881874	9.696267961	10.07525451	10.10721141	10.38587534	9.783806095	11.69211632
"ASCRP002267"	7.550476245	6.562315606	6.381463014	4.893064118											
"ASCRP002268"	5.473467309	5.661077836	5.184887091	5.038499585											
"ASCRP002269"	4.798668832	5.001925845	5.338251123	5.379356706											
"ASCRP002270"	5.829842618	5.831679598	6.054801172	7.031069007	5.915967219	5.860089725	5.844400771	5.783636741	5.725925118	5.857842026	6.079512849	6.046464172	5.548898633	5.884308747	5.751313451
"ASCRP002272"	5.491457812	5.60493708	5.068796223	9.632856324	5.769631425	5.678978204	6.058502941	5.891273741	5.161877597	5.806865876	5.432571433	5.438754765	5.791901793	5.470702571	5.650672989
"ASCRP002273"	5.865124245	5.89718945	5.038988113	9.244258805	5.765306757	5.894205845	6.172385732	5.74880805	5.113745256	5.897368143	5.693257569	5.632688635	5.636864776	5.495875012	5.586082057
"ASCRP002274"	5.264686055	5.287322273	5.65436401	7.68874295											
"ASCRP002275"	5.547113746	5.230851037	4.966616006	8.488443122	4.918208877	4.994803806	4.986875544	5.632520413	6.389739515	4.828561664	5.535792971	5.664457253	6.206734858	5.480912927	4.99009059
"ASCRP002276"	4.858955098	5.132365093	5.173457475	6.628037629											
"ASCRP002277"	5.038916787	5.44223716	5.986688286	7.125698463											
"ASCRP002278"	5.843981685	5.924972249	6.023110171	7.52472459	5.478466381	5.557161038	5.463443844	5.60865172	5.370900072	5.286076812	5.586360208	5.480756533	5.422700618	5.279121781	5.904725482
"ASCRP002279"	6.248235564	6.349371852	6.750328417	5.766780644	7.029114683	7.281877511	6.960188323	7.388793595	7.199247862	7.644081383	7.365059179	7.401654782	7.933502215	7.611058034	6.569046009
"ASCRP002280"					5.269651013	5.157296204	5.134992113	5.173486464	5.081484954	5.212739319	5.356714177	5.209459424	5.282696731	6.246425682	6.131306445
"ASCRP002281"	4.894625272	5.053031494	5.269772524	5.168094938											
"ASCRP002282"	5.651155839	5.502990982	4.908573963	4.979980988											
"ASCRP002283"	5.588451374	5.881592181	5.853379129	5.938077049											
"ASCRP002284"	6.439007583	6.412150532	7.054969305	5.294244348	7.046110791	7.627900358	6.832049103	6.798293051	7.790935605	8.486878984	6.968375073	7.070269478	8.435190899	6.142545601	5.479390122
"ASCRP002285"	5.961849294	6.110579304	5.648170729	4.799257545	5.98240162	6.408161527	5.978546465	5.471998747	5.847022202	6.421690646	6.732018554	6.647043669	5.998116685	5.521870455	6.07283703
"ASCRP002286"	8.257635676	7.553466948	7.067133182	5.400597053	8.731620048	8.843933711	8.193661543	7.766565084	9.329313846	8.705934728	8.014338557	8.219015222	8.134257985	7.318250412	6.951898339
"ASCRP002288"	7.141454222	7.21588147	7.034856033	6.271001207	7.578476023	8.024400718	7.832280886	7.972422268	7.49029147	7.847758022	8.020549529	8.021089799	7.581614218	7.710360438	8.054756659
"ASCRP002289"	10.55492688	10.92161297	11.09950602	11.07092128	12.26105739	12.21899382	12.22800548	12.60660679	11.88489792	12.45921285	12.86631593	12.59467737	12.02878523	13.12848107	11.84001156
"ASCRP002290"	4.745833207	4.489399671	4.824001681	5.492450371											
"ASCRP002292"	6.720967053	6.771538556	6.709184439	5.60663193	6.91436303	7.085719331	7.127541699	6.613350217	6.957342426	6.983431398	7.245422669	7.189373538	6.7816638	6.270400252	7.04168898
"ASCRP002293"	6.497884268	6.746937773	7.047342161	5.994929468	8.421872913	8.160720333	8.530026225	8.606291877	8.23811774	8.233616303	8.416244304	8.391210987	8.145024066	8.295822603	8.127174551
"ASCRP002294"	5.969172856	5.892412168	5.880915525	6.272806145	5.671327955	5.832591038	5.45513572	5.120371207	5.784761999	5.706120855	5.658742198	5.670855714	5.183457095	4.897048684	5.553280629
"ASCRP002297"	7.49770018	7.021862997	7.254256448	6.861600596	8.311268109	8.892521399	7.189969677	8.360000365	10.07615325	8.699842884	7.964664732	8.513093967	9.385565525	7.06686553	5.807425259
"ASCRP002298"	8.3517356	7.807487976	8.273879779	7.097567776	9.118060982	9.647736702	8.644008721	9.74201546	11.21469682	10.00242379	9.303168629	9.866328261	10.90405538	8.258099252	7.306889607
"ASCRP002300"					5.428190384	5.423354882	5.496568333	5.716760631	5.45058599	5.275141422	5.513062527	5.38158761	5.326298164	7.393027812	5.802906483
"ASCRP002302"	4.759497589	4.687047248	5.175204438	5.402236456											
"ASCRP002303"	5.731865045	5.922349031	5.481600779	5.98228526	5.666372804	5.573128364	5.605121075	5.840774938	5.340392038	5.308919728	5.382869663	5.377057162	5.478915301	5.778605703	6.186328548
"ASCRP002304"	5.75251354	6.047068501	5.815036895	5.978633171	5.553061798	5.41529331	5.70857146	5.71619584	5.601737876	5.381254841	5.392640671	5.608500634	5.301032449	5.796788931	6.148347289
"ASCRP002305"	7.01828386	7.230578273	6.198530187	6.807369741	6.740177073	6.48289118	7.140890234	6.395800744	6.617185694	5.851490704	5.395793542	5.839521664	5.654833573	4.85532233	5.176019454
"ASCRP002306"	4.925018876	4.974184113	5.475713967	5.261957686											
"ASCRP002307"	13.1297386	13.14695583	12.7897261	14.76494743	13.87460769	13.84473776	13.41031405	13.14942662	13.28140278	13.34034839	13.83988311	13.64027657	12.36292114	8.763591431	12.50993014
"ASCRP002308"	5.680083681	5.411329514	5.918683821	5.128354406	6.37518105	5.978153213	6.049543617	6.872365475	6.05388096	6.053039208	6.249273597	6.218772744	6.353263132	9.435166009	6.274067471
"ASCRP002309"	10.57303826	9.465304416	8.902377192	6.027346597	11.0239363	11.31123104	10.59905156	10.03862452	11.47962191	11.0166921	10.39081906	10.69287709	10.17872918	9.24891302	9.522981472
"ASCRP002310"	4.969904465	5.096408233	5.023880055	4.879826133											
"ASCRP002311"	9.358908323	9.642676757	9.391570177	8.891972465	10.75248424	10.8805188	10.3031565	9.885700043	10.40765212	10.33492037	10.91041917	10.80398016	9.418043778	10.25033577	9.768285878
"ASCRP002312"	6.437630416	5.754428104	5.842692238	8.397803324											
"ASCRP002313"	4.694096723	4.825501083	5.554197484	5.417521294											
"ASCRP002315"	8.662973065	8.926296248	9.129493811	7.747602615	10.54832493	10.32113553	10.41210055	10.72336062	10.20861674	10.31481259	10.70915602	10.6152934	10.28089844	11.27691722	11.03375254
"ASCRP002316"	9.249492474	9.514857792	9.868412318	8.857328368	10.86974479	10.75144606	10.7945316	11.07036934	10.6309707	10.59652272	11.09136702	11.022346	10.56430291	11.67102638	11.11218203
"ASCRP002317"	5.239912757	5.057100744	4.645322755	6.756328935											
"ASCRP002318"					5.394043702	5.612982205	5.41322295	5.369486778	5.543239664	5.638243839	5.980872436	5.792324984	5.192772674	5.213685972	5.212892646
"ASCRP002320"	4.795529484	5.026238964	5.039527526	4.926727987											
"ASCRP002322"	6.037706893	5.372420269	5.564281797	4.95006311											
"ASCRP002323"	4.759497589	4.75058804	4.976877045	4.992062869											
"ASCRP002324"					5.556642925	5.615573604	5.399814923	5.505413427	5.291660089	5.720423732	5.473465771	5.472019698	5.428348071	5.265369451	4.853734926
"ASCRP002325"	6.303962063	6.274136516	6.153026956	4.73166564	6.62242338	6.648464595	6.759575566	6.616132214	6.587770955	6.738679559	6.557025385	6.593891175	6.430013493	6.38732308	6.726471241
"ASCRP002326"	6.49018905	6.479359322	6.053618691	5.852207696	6.679384709	6.545698585	6.170951573	5.793085348	6.560143268	6.239975822	6.23916673	6.244439344	5.794457135	5.336326626	6.576013504
"ASCRP002327"	4.54343348	4.768217601	4.657922418	5.232411062											
"ASCRP002328"	4.76114019	4.993822675	5.331926617	5.188943118											
"ASCRP002329"	5.741274738	5.239164527	5.001452895	5.211883112	5.537783981	5.525793869	5.740459017	5.782841473	5.406650554	5.611925105	5.859632463	5.784885439	5.445666976	6.36611931	5.395505894
"ASCRP002331"	5.647994052	5.937079833	5.496122809	5.309070042	5.367359787	5.503186089	5.448330511	5.320978302	5.816324691	5.478797419	5.432593484	5.45762445	5.451539365	5.137547621	5.622567872
"ASCRP002332"	6.751386972	6.788992165	6.513177127	7.152077437	7.051280342	7.27528054	7.024220419	6.50675997	6.903927382	7.135423383	7.370614264	7.308750243	6.512137867	6.086487397	7.017942058
"ASCRP002333"	5.175719027	5.072063327	4.914975293	6.297489976											
"ASCRP002335"	6.199736698	6.326709488	6.676750338	5.433826025	6.626326001	6.588766454	6.693548556	6.852980583	6.807736051	6.569577874	6.984373044	6.903901309	6.67301072	8.116150576	7.106269464
"ASCRP002336"	5.772513261	5.75847621	5.665585012	5.255777543	5.683593959	5.725946711	5.604285731	5.640014172	5.57422308	5.427921906	5.551164422	5.581417517	5.456328472	7.346252315	5.581377841
"ASCRP002338"	5.751003626	6.122371946	5.894513445	6.779721992											
"ASCRP002339"	7.812325524	7.862375582	7.847254203	8.97769956	9.736397517	9.350675984	9.50415313	9.56274713	9.091794318	10.54084095	9.709493946	9.56307318	9.633052669	8.871481386	9.180524606
"ASCRP002340"	7.770266723	7.802528725	7.552532449	7.043068783	8.725295759	8.630921609	8.526711029	8.46590358	8.327377401	8.514018382	8.839545095	8.712236964	7.925760951	9.455929057	8.619489248
"ASCRP002341"	5.748329366	5.881837434	5.761639471	7.53795701	5.345972433	5.63547699	5.610532201	5.561034012	5.448059413	5.542524844	5.553594256	5.627018055	5.464402132	5.303098479	5.67068381
"ASCRP002342"	5.864182566	5.783098464	5.719837478	5.88567802	6.373646054	6.343031902	6.39291021	6.300208132	6.089737633	6.468542867	6.623125214	6.530673375	6.194985861	6.642060293	5.606867622
"ASCRP002343"					5.235733666	5.128650107	5.265046289	6.689043613	5.09436986	6.17969216	5.321264537	5.161499477	6.296270834	5.579210642	4.858909073
"ASCRP002344"	6.861275991	7.046176957	6.810826933	5.272507155	7.549286775	7.333576971	7.414928605	7.582718457	7.230185041	7.726663928	7.52091452	7.438257275	7.200443941	6.1179958	7.2222496
"ASCRP002345"	6.352908876	6.579609085	6.943734256	6.75048889	7.339623827	7.294910104	7.765349138	8.271961721	7.381235238	7.272421973	7.784432773	7.684563206	7.678633019	8.365794434	7.86990817
"ASCRP002346"	4.831619457	4.794363383	4.623961889	5.331731625											
"ASCRP002347"	7.741268096	7.726682571	7.446019084	7.170054164	8.352574266	8.346305123	8.323177706	8.259581299	8.047381258	8.411196404	8.67872112	8.583823682	7.886061538	8.155752862	8.351359366
"ASCRP002348"	6.268307193	6.247886728	6.371133266	6.259693688	6.36399642	6.337022428	6.402396223	6.286955025	6.280993785	6.088634648	6.443004756	6.502056124	5.998145622	6.384291705	6.453520735
"ASCRP002349"	4.745458315	5.088620794	5.099356034	5.255752994											
"ASCRP002350"	5.45932176	5.421560047	5.32408092	5.069613009	6.037845737	5.490368793	5.524512205	5.748252577	5.563100819	5.42069593	5.685407109	5.650468256	5.565720101	8.209063645	6.319554359
"ASCRP002351"	5.910090429	5.897614921	5.999603515	6.504973209	5.574201919	5.471901996	5.606500445	5.621645513	5.45130888	5.332097119	5.428347459	5.527902226	5.30948751	5.26289631	5.987314193
"ASCRP002352"	4.6380579	4.399599428	5.22313118	5.414898753											
"ASCRP002354"	8.178625845	8.254017076	7.737243658	6.800095906	8.628272639	8.68312119	8.506581017	7.867800032	8.281323739	8.726882097	8.668294393	8.563389985	7.662577194	6.812366089	8.283560912
"ASCRP002356"	8.361364751	8.418418725	7.832943473	7.061276053	8.744964652	8.761440945	8.748073372	8.10553942	8.507989692	8.738247837	8.791842657	8.655510802	7.767758183	6.764357312	8.546649161
"ASCRP002358"	5.1590363	4.884463919	5.266689772	6.687130652											
"ASCRP002360"	5.325426904	5.571012031	5.739908076	5.341043584											
"ASCRP002361"	5.575310235	4.786936551	4.502122235	5.632081296											
"ASCRP002362"	5.092000329	5.008279138	5.287013752	6.286765431											
"ASCRP002363"	5.101688406	4.764030546	4.877935346	7.234361128											
"ASCRP002364"	4.698228469	4.981227676	4.725317008	6.311350633											
"ASCRP002365"	5.186141901	5.219305141	5.26054688	5.016891534	5.376007461	5.335405778	5.740089575	5.77115702	5.324042847	5.287264537	5.390482847	5.234028275	5.666730493	5.628088065	5.67910928
"ASCRP002366"	5.939962201	5.994702164	5.652443906	5.545360326	6.028958541	5.996595875	5.915393461	5.355932403	5.925335877	6.002342746	5.846538241	5.825042998	5.50994029	5.040433399	5.427619105
"ASCRP002367"	5.234429048	5.051336929	5.862442238	5.642315215											
"ASCRP002368"	7.91267503	8.098442103	7.851936357	7.447238985	8.677946159	8.513301634	8.541624398	8.512400787	8.470064778	8.468005343	8.69781777	8.673538768	8.163522621	7.908669564	8.915172066
"ASCRP002369"	11.15168789	10.94775226	9.498133365	10.56409507	10.96628821	11.09156031	10.70872274	10.23816328	10.59312989	10.14537906	10.3382402	10.38541135	9.749325685	8.840976415	9.744916681
"ASCRP002371"	4.535356211	4.672679226	4.674889311	5.051456309											
"ASCRP002372"	4.84650935	4.621600617	4.66623804	6.68980878											
"ASCRP002373"	4.634857213	4.591619475	4.341802082	5.495702129											
"ASCRP002374"	5.750534557	5.789487658	5.933686138	6.318150097	6.1936824	6.19563642	6.17285767	6.69038439	6.228881165	5.767947742	6.198042664	6.079575818	5.856204186	10.50117232	6.474983176
"ASCRP002375"	4.62300526	5.021583172	4.397348839	5.197848942											
"ASCRP002376"	7.241232674	6.947507002	7.131938019	6.260375108	7.554680191	8.315771093	7.089894173	6.854654004	9.229773166	8.379897218	6.798417893	7.295788923	8.36620681	4.939069268	6.161434868
"ASCRP002377"	4.656236072	4.685096182	4.934898821	4.954236164											
"ASCRP002378"	6.594878775	6.619497973	6.700323687	6.762010543	6.76192823	7.061435861	6.828711439	6.470821871	6.902918826	6.824006676	7.260830941	7.157736329	6.522660555	5.861805143	6.942822457
"ASCRP002379"	4.823173508	4.706571428	4.852800303	6.3028116											
"ASCRP002380"	9.053777125	8.822529332	8.815575849	6.05387886	10.67772431	11.34281713	9.854782876	9.853699004	12.12104704	11.01720575	9.2854999	10.12203776	11.07250758	6.633436335	8.42781329
"ASCRP002381"	9.369338791	8.949672205	8.847269107	4.989873111	10.21826899	10.94215193	9.596641492	9.590919568	11.89718754	10.49236263	8.842411706	9.782427598	10.91467996	6.097533531	8.621953016
"ASCRP002384"	8.00453186	9.363153858	11.08868824	6.752638389	9.567030155	8.354236071	12.88500425	13.58151513	8.970330533	11.48896449	8.156769163	8.055314517	16.11026508	12.93230356	13.12773484
"ASCRP002385"	5.923363067	6.020536404	5.855703919	5.374334834	6.530269275	6.832128692	6.64298776	6.807780061	6.469256932	6.787879735	6.939449648	6.97229962	6.380272058	6.278621075	6.017546714
"ASCRP002386"	6.950340015	7.613416307	8.972671238	5.937954095	8.493373316	8.558902256	10.11933556	10.86120245	7.522993289	8.289908633	7.621258475	7.386630241	15.48884875	10.64082097	9.885882114
"ASCRP002388"	4.463649907	4.753566787	4.607339272	5.901803491											
"ASCRP002389"	7.063024964	6.776150995	5.917462997	6.669345486	6.245835919	6.441999504	6.253415339	5.931995978	5.651290676	6.058610916	6.08211524	6.001951383	5.748119329	5.214955406	5.435038157
"ASCRP002390"	4.5504726	4.687892771	4.529833139	6.44343856	5.495333602	5.659533292	5.268417621	5.257239008	4.932242887	5.511906653	5.709086826	5.638015125	4.829981787	5.135714805	4.864300273
"ASCRP002394"	5.563336917	5.721889977	4.923159567	6.032266974	5.531553399	5.725083186	5.442819774	5.114275967	5.449822561	5.546060596	5.706358565	5.768138315	4.92864556	4.804798781	5.284267909
"ASCRP002396"	13.40799526	13.40038667	12.58651997	14.46639877	13.27176621	13.35014153	13.32034167	12.83648889	13.16554895	13.21410719	13.2143724	13.42149475	12.21485575	9.158497373	13.17886145
"ASCRP002397"	5.966407215	5.48013303	5.413911247	5.244884431	6.272461202	6.350775754	6.323875116	6.327163558	6.484591197	6.276139009	6.278128944	6.37040284	5.934584132	5.911358541	5.923995735
"ASCRP002398"	5.428374886	5.842882136	5.850889299	5.589644413	6.326519394	6.24133671	6.087449848	6.313043358	6.231760294	6.636477814	6.554136341	6.509240312	6.296799138	6.936467206	5.972872967
"ASCRP002400"					5.492883848	5.5269542	5.5589025	5.521252194	5.2007644	5.431034198	5.719904773	5.536739863	5.093459019	5.502120774	5.304807768
"ASCRP002401"	6.061144315	6.106792413	6.229006684	5.321948715	6.682980577	6.670225432	6.934900464	7.291971734	6.977509485	6.946258601	6.399495073	6.519817364	7.165360169	6.125357095	6.798391982
"ASCRP002402"	5.254867131	5.260451615	5.414860758	5.322320187	5.331508522	5.728522082	5.17722747	5.262145644	5.588497846	5.054841477	5.278658036	5.411513587	4.922634141	6.998819089	5.339705295
"ASCRP002404"	6.272463461	6.214680893	6.078172501	5.073039586	6.275691484	6.21578384	6.39788918	6.174926399	6.546557661	6.212978042	6.253031864	6.318336308	5.77699732	5.220647573	5.960280099
"ASCRP002405"	6.751788746	6.864497675	6.499650221	6.008942356	6.425292982	6.793961422	6.473518317	5.844644991	6.338822581	6.642048684	6.743153552	6.664292991	5.974454224	5.451758684	7.026626994
"ASCRP002407"	5.726707748	5.287322273	5.807551498	5.179116821	5.2944881	5.395422026	5.200611376	5.102532889	5.537142319	5.490707123	5.082545303	5.263662823	5.819026395	4.94886845	4.77723996
"ASCRP002408"	7.397599261	7.501736765	7.626091776	7.927960988	9.121050103	9.165701545	8.873685398	9.224342804	8.529139183	8.990864236	8.913772071	8.886118041	8.878276524	9.334848049	8.76918525
"ASCRP002409"	4.793886883	5.079553567	5.02454049	5.313014338											
"ASCRP002411"	4.667488814	4.732189835	4.816383592	5.698689662											
"ASCRP002412"	5.611099524	5.710920076	6.152218606	5.883187673	5.826170843	5.989159805	5.80301066	5.60402735	5.731718775	5.977419373	6.58876741	6.478446442	5.552364592	5.24766194	5.844846644
"ASCRP002413"	5.042506934	5.11494653	5.223368854	4.886667118											
"ASCRP002414"	5.855529231	5.911276335	5.790284589	8.407509749	6.154557204	6.197952646	6.162769182	6.0614058	6.201397446	6.10902	6.356800258	6.356247994	5.755404432	5.623386583	6.203308021
"ASCRP002415"	5.997450964	5.918874466	6.17422203	4.878630149	5.98825242	6.057027031	6.028352006	6.106067817	6.198464666	6.06385554	5.98533889	6.068541674	5.891590927	5.367245697	6.614865329
"ASCRP002416"	5.672075407	4.814006263	5.073991846	5.07688468											
"ASCRP002417"	6.177924748	6.1885746	6.670727014	6.204461918	7.435776704	7.823159385	6.937743509	6.963663876	7.958465953	8.798177166	6.981951628	7.180089987	9.048778163	5.73492652	5.371818506
"ASCRP002418"					5.181168643	5.334586197	5.375057058	5.637648082	5.183700514	5.443029998	5.587477975	5.387729038	5.565017651	6.162559264	5.441221834
"ASCRP002419"	5.250020517	4.7256559	4.816383592	5.025852315											
"ASCRP002420"					5.943594034	6.000393458	5.865286814	6.080889513	6.251921076	6.017584109	6.423611049	6.662783085	5.587045001	8.634036749	5.197547905
"ASCRP002421"	5.703505553	5.705613237	5.963989344	5.788680476	5.962895606	6.074634639	6.237453261	6.202883625	5.978527329	6.170637875	6.203857548	6.236110944	6.119580905	5.763235839	6.37157451
"ASCRP002422"	5.680728521	5.721889977	6.208784015	5.863552912	6.019291712	5.940758507	6.069834425	6.203038158	5.867492249	6.081072985	6.449970575	6.308534196	6.032149525	7.082843191	6.356195645
"ASCRP002423"					5.656016649	5.44679495	5.40856255	5.199937439	5.379709275	5.39860641	5.635171576	5.552626332	5.281137626	5.603195325	5.784436218
"ASCRP002424"	8.603564749	8.85147387	8.925617518	7.459977052	9.839860211	9.664615404	9.976865712	10.04846676	9.823211943	9.594973683	10.00836511	9.592601466	9.462921017	10.55633882	10.5795938
"ASCRP002425"	4.889420533	5.480836194	5.340980028	5.255556062											
"ASCRP002426"	7.989460964	8.171745092	8.406165167	7.806735066	9.478100645	9.258129513	9.761529199	9.859270737	9.168943188	9.174396523	9.612491216	9.492944123	9.289216432	10.28500854	9.993534621
"ASCRP002427"	5.27736769	5.43512736	4.664427834	6.278081136											
"ASCRP002428"	5.429341445	4.973361579	4.862727128	6.028356444	5.630561964	5.8685602	5.448756858	5.574097577	5.496775005	5.599945725	5.634062719	5.617428994	5.347977949	6.495765606	4.960852199
"ASCRP002429"					5.474022107	5.480685042	5.387378685	5.569993756	5.520582891	5.438945352	5.666736017	5.671687769	5.71722085	7.310624029	5.288974953
"ASCRP002431"	7.40820782	7.617943005	7.574007918	5.559898302	9.140762176	9.010925247	8.374958551	8.027891501	8.41567522	8.938953316	9.562861428	9.336418834	7.743081172	7.481548963	8.342551627
"ASCRP002432"	6.026398254	6.150538732	6.544736201	6.094335551	5.597000082	5.555160954	5.879394168	5.677226104	5.850108858	5.811031994	5.44594745	5.682577799	5.577091172	5.290350225	5.310782957
"ASCRP002433"	6.335178008	6.317016943	7.104015756	6.026387236	5.930610588	5.52433692	6.113821776	5.740565182	6.346258653	5.826348655	5.555720742	5.669414857	5.799613885	5.126194478	5.508311495
"ASCRP002434"	6.528946489	6.37614656	6.617503147	7.660216603	8.448997534	8.393714978	8.767401778	8.557324701	7.604065559	8.176838596	7.760335986	7.815529668	8.32552401	9.280875005	8.807306351
"ASCRP002435"	5.902668803	5.628897207	6.2897137	5.875493384	8.013328231	7.678692262	8.823056244	8.101634113	6.647361195	7.537374032	6.736052528	6.842928557	7.693929102	7.202166331	8.992730183
"ASCRP002436"	5.199713425	5.088351931	5.917206351	5.492983802											
"ASCRP002437"	4.844256078	4.573064398	5.373360116	5.238370852											
"ASCRP002438"	4.691285945	4.781436309	4.712712573	6.726647257	5.486747638	5.763923442	5.285993359	5.302843948	5.500609303	5.792961244	5.869518511	5.806514401	4.963662755	5.17761832	4.993286483
"ASCRP002440"	4.908457249	4.686008536	4.937472915	5.745443403											
"ASCRP002441"	4.548328045	4.506130642	4.639550213	5.89955061											
"ASCRP002445"	5.334894471	4.861580553	5.251766431	6.011145586											
"ASCRP002446"	6.924083667	6.841798264	6.804226162	5.575781955	8.032954684	8.060737375	7.911840004	8.202260491	8.031855323	8.046185059	7.680764233	7.670860759	8.402401026	8.75495954	7.065780201
"ASCRP002447"	6.984292979	6.970200502	7.055193326	5.321972294	7.744115509	7.679152114	7.487482922	7.895955739	7.895754573	7.625369371	7.775842425	7.888727257	7.617669518	8.383721551	7.403568957
"ASCRP002448"	5.815063205	5.867152191	6.086188259	9.205399644	7.169716982	7.060861548	6.327520218	7.716948824	6.774809277	6.121566827	6.950230279	6.837896436	6.149069038	11.27099982	6.997823155
"ASCRP002449"	4.468253164	4.493518655	4.750211544	5.345029236											
"ASCRP002450"	6.216257989	6.391413495	6.270000774	7.930698176	6.073958223	5.929119593	6.092942802	6.07295846	6.258530569	5.704517666	5.659404815	5.904368348	5.699439221	8.128234744	6.493333167
"ASCRP002451"	4.857265843	5.125648692	5.02411131	7.64892878	6.306393274	6.666142487	6.409842777	6.875890221	5.815633818	6.112545581	5.777679238	5.870735908	9.625949727	6.074507893	5.706029898
"ASCRP002452"	5.878689352	5.790279428	6.263250945	5.3106541	5.58637559	5.772729233	5.462871692	5.419197677	6.219573476	6.378564271	5.355196562	5.499518294	6.739675282	5.086119025	4.942068915
"ASCRP002453"	10.85534548	11.23438329	11.20409685	8.646798742	11.00455227	10.82265365	11.43993846	11.21346216	11.33808145	11.04084365	10.65997781	10.86603272	11.37369321	10.6489752	12.3970698
"ASCRP002454"	7.156781376	7.136213868	7.638401494	5.867282667	8.699943271	8.815225646	8.778086292	9.209374483	8.752350372	8.941866075	8.652223406	8.714495674	9.04827508	8.98350812	8.414496153
"ASCRP002455"	4.698228469	4.970138847	4.420622874	5.961816218											
"ASCRP002456"	4.894803746	5.021583172	4.943976251	5.023829284											
"ASCRP002458"	4.76371666	4.972172088	4.935824939	5.775776562	5.266902117	5.021164378	5.557301029	5.359222295	5.009983649	5.458034618	5.325190896	5.315312594	5.887045982	5.672822766	5.196476819
"ASCRP002460"	6.064104699	5.915702535	5.757071481	5.928482381	6.457859795	6.291733864	6.719767013	6.526728159	6.239626339	6.531370419	6.384648352	6.454418139	6.292007927	6.096459228	6.398513921
"ASCRP002462"	5.490352242	4.925256013	5.02602199	5.794058349	5.332269322	5.396629658	5.548198518	5.571242877	5.271154594	5.444009711	5.462006889	5.47055012	5.536499202	5.50865942	5.905858393
"ASCRP002463"	5.703869853	5.603841335	5.958630168	5.479204277	5.819691037	5.640149762	5.709495321	5.866304483	5.580336609	5.673793073	5.855342274	5.732872957	5.481622561	7.953809159	5.972593465
"ASCRP002465"	6.139054572	5.514771396	5.145147854	6.560686366	6.160140437	6.142226173	6.04073694	6.020093854	5.907498481	6.049646681	6.355016379	6.212347649	5.718013218	6.310870978	5.698907692
"ASCRP002466"	5.970904378	5.680603805	5.175204438	6.043400213	5.974313319	5.744679369	5.804969813	5.270018505	5.219568005	5.686834381	5.702163878	5.730503885	5.219672322	4.9030215	5.333286294
"ASCRP002467"	4.538919689	4.210049711	4.275411189	7.059889652											
"ASCRP002468"	5.015480265	4.519001418	4.586955886	6.502339334											
"ASCRP002469"	4.937655497	5.665213344	5.011609586	7.313271383	5.441682138	5.27185329	5.766051663	5.683687912	5.121118482	5.470291566	5.464350017	5.489995524	5.618907827	5.573168787	5.757309049
"ASCRP002470"	6.242896637	5.789487658	5.843471454	8.142078226	6.711408691	6.840895225	6.946267989	6.936858498	6.539733204	7.135760241	6.938434596	6.894585952	6.949195553	6.836477609	5.999871293
"ASCRP002471"	7.42401637	7.456291223	7.098951979	8.423272312	7.631268333	7.64962514	7.642771966	6.809108506	7.425191731	7.67629369	7.727608399	7.640788038	7.082620081	6.340731779	7.432064338
"ASCRP002472"	7.682903684	7.592523976	7.316733023	8.188139485	7.974145718	8.026710959	8.071259786	7.256819454	7.912324252	7.928908115	8.052258869	8.08702461	7.079665316	6.54864301	7.836583938
"ASCRP002473"	5.424593966	4.369062973	4.489469271	8.409771209											
"ASCRP002474"	6.524667843	5.35330054	5.465220879	8.597989978											
"ASCRP002475"	4.697996496	4.675488122	4.674750777	8.895991636											
"ASCRP002476"	6.106979249	5.320708494	5.511657547	7.938539083											
"ASCRP002477"	5.219957868	4.631749472	4.754917972	5.040719612											
"ASCRP002478"	7.17133296	6.848413349	6.856665145	6.949577112	6.339137455	6.310034955	6.436976323	6.103238613	6.600233899	6.217367072	5.851517604	6.401831511	7.036857825	5.307280446	7.337797611
"ASCRP002479"	6.796047778	6.373850101	6.220936716	5.93266708	6.326597639	6.326109167	6.070266168	6.54108952	7.284110911	6.613157607	5.491134201	5.735671678	6.901112471	5.2120331	5.791727335
"ASCRP002480"	8.873237957	9.126592783	8.722669455	7.936451968	9.698780051	9.871256627	9.547518451	9.526424006	9.42513533	9.777175575	10.04325453	9.961875484	9.366562771	9.572354615	10.01900168
"ASCRP002481"	5.658530059	4.77836221	4.43579249	6.132365175											
"ASCRP002482"	4.858694991	4.514415587	4.711141083	5.151035431											
"ASCRP002485"	7.215029811	7.455110684	7.517226365	8.7948493	8.416579762	8.555396835	8.62113385	8.742115125	8.213768353	8.426233723	8.665044142	8.671433526	8.568663228	9.124325723	8.906063261
"ASCRP002486"	6.099470174	5.864413115	5.684404749	6.415879772	5.754925742	5.938371786	5.935117302	5.675107925	5.477714454	5.713963371	5.84337195	5.834444748	5.570819392	5.590972099	6.04399041
"ASCRP002487"	5.708357662	5.454230258	4.999749911	5.918558005											
"ASCRP002489"	6.789252945	6.877842142	6.991703943	7.065024878	7.195442049	7.067742612	7.42450286	7.573898222	7.288712767	6.924755033	7.208688784	7.159462667	6.892368754	6.72725789	7.608390912
"ASCRP002490"	6.21165127	6.121472821	6.052010401	7.014695144	6.416134115	6.328705292	6.598481682	6.655375091	6.355023538	6.313540617	6.70394164	6.538717179	6.484241368	6.91105721	6.491067674
"ASCRP002491"	5.805019783	6.008899974	6.027337282	5.425468234											
"ASCRP002492"	6.493644545	6.800020969	6.291308221	5.97792576	6.896061636	6.863889498	6.947517419	6.707032229	6.569056214	7.113957768	7.007388991	6.936841689	6.535833433	6.064512446	7.294730844
"ASCRP002493"	5.038346955	4.685650616	4.59874804	5.700066421	5.476599496	5.89582034	5.399993384	5.464099556	6.048851843	5.71534937	5.400843663	5.946496666	5.786566925	5.106829997	4.761761058
"ASCRP002494"	5.117223926	4.804873132	4.628079762	7.110247771											
"ASCRP002495"	5.491457812	5.294759881	5.548003685	8.583419785											
"ASCRP002496"	5.162376038	5.129459801	4.524372142	7.435662976											
"ASCRP002498"	4.712746066	4.700297419	4.919216946	4.912449941											
"ASCRP002499"	5.390989058	5.249504829	5.292869109	5.178197789	5.891447321	5.411019449	5.878496134	6.274324398	5.427936506	5.421548619	5.373731497	5.426171116	5.765777187	5.153590338	5.382383993
"ASCRP002501"	5.042072024	4.868482328	4.92744567	5.789325102											
"ASCRP002503"	8.674554742	7.877224406	7.980553209	5.391538894	9.024025639	9.918038712	8.547546681	9.14125203	11.02229669	9.08710896	7.742059582	8.832609531	9.773326561	5.976525388	7.855191558
"ASCRP002504"	4.63090047	4.621506603	4.896577192	4.950188564											
"ASCRP002505"	7.875702323	7.897087048	7.573441775	6.19082751	8.262430898	8.265643138	8.071851201	7.736557646	8.228576247	8.094479596	8.249662426	8.268633118	7.435733605	6.826406368	8.230134921
"ASCRP002506"	5.010789749	4.951738935	4.714296	5.748982196	5.23674618	5.301071612	5.398724602	5.365230332	5.225746184	5.44261932	5.245983226	5.196553018	5.254478029	5.400230317	5.296259602
"ASCRP002507"	5.310083683	5.701366813	6.039548696	5.153193845	5.865352505	5.69790826	5.891003261	6.017290759	5.60103972	5.545155158	5.599604942	5.676533871	5.665173352	6.377999431	6.210981201
"ASCRP002508"	5.843418531	5.978369955	5.965180886	4.78864062	6.13471418	6.014795387	6.249220944	6.294643256	6.089892097	5.899160083	6.010597491	6.056968492	6.108532025	6.135077963	6.448692844
"ASCRP002509"					5.363747206	5.373024711	5.332997271	5.415151958	5.432703822	5.677893799	5.677429984	5.629582605	5.348726024	5.223850024	5.516143932
"ASCRP002510"	4.695089121	4.659454833	4.759177118	5.234844487											
"ASCRP002511"	5.235477961	5.044075384	5.174090073	6.419736271											
"ASCRP002512"	5.294716211	4.736181672	5.963974372	5.041410629											
"ASCRP002513"	4.941988068	4.583376186	5.482462106	5.921593015											
"ASCRP002514"	4.710626038	4.721678382	5.087929992	6.841618304											
"ASCRP002516"	4.957706207	4.946339042	5.137702791	5.700054615											
"ASCRP002517"	5.970990473	5.694248392	5.57327539	5.654601173	5.826716251	5.756620089	5.477247498	5.375675343	5.963116087	5.633999591	5.499346431	5.519636116	5.275186318	5.296769535	5.352759272
"ASCRP002518"	5.603838174	5.551803001	6.08899113	5.286061842	5.633541575	6.144790265	5.356379228	6.897899874	7.003747571	5.650414155	5.436126552	5.656228282	6.098637646	5.19154022	5.179805549
"ASCRP002519"	6.264373754	6.056953999	5.871764525	5.701713269	6.53300593	6.958777438	6.515218628	6.648372336	7.397250581	6.686144033	6.400823526	6.592603672	6.824163116	5.723711623	6.657374722
"ASCRP002520"	5.30841	5.161451917	5.012900701	5.861477158	5.10787808	5.091051303	5.145635877	5.310995507	5.050112353	5.331776866	5.272054113	5.202200587	5.158833075	6.849726659	4.821809352
"ASCRP002521"	5.777214791	5.635153588	5.661566882	6.0042135	5.143854537	5.664851241	5.062748637	5.397216083	5.614192667	5.473626474	5.083168792	5.189590604	5.524506552	5.082732325	4.927483842
"ASCRP002523"	6.57273917	6.605967497	6.802838625	6.401713786	7.135387298	6.893844083	7.169177792	7.362688888	7.104966952	7.029589401	7.116833084	7.067296676	8.217341549	7.363528231	7.586105043
"ASCRP002524"	6.336043799	6.48375272	6.263306284	5.130153385	6.39281108	6.738773012	6.363285322	5.899348104	6.419210366	6.74606017	6.654356297	6.635010434	6.20357498	5.375777384	6.154623032
"ASCRP002525"	4.732617763	5.010789749	4.949979027	5.566094665											
"ASCRP002528"	5.200258259	5.051336929	5.497803363	4.937523398											
"ASCRP002530"					5.32901331	5.488318517	5.676492698	5.960493026	5.292755292	5.33118493	5.809900188	5.796587344	5.692871048	5.325796832	5.902633832
"ASCRP002531"	5.229451807	5.288780611	5.068796223	5.026830652	5.440808705	5.444759522	5.470823839	5.495407668	5.522045251	5.341334236	5.342528053	5.405609327	5.277314378	5.680113943	5.581377841
"ASCRP002532"	6.252759539	6.209399608	5.158567459	5.125697123											
"ASCRP002533"	7.814390617	7.676269832	7.844339444	7.604126695	9.168288295	8.836046282	9.089794997	9.278058299	8.796831723	8.876878693	9.399853479	9.27855946	8.86159317	10.14577533	9.198053553
"ASCRP002534"					5.490545046	5.230273405	5.608342823	5.517178712	5.179500536	5.291451887	6.02715246	5.373667041	5.197504423	5.257400709	5.489733186
"ASCRP002535"	4.813766284	5.417543058	5.085635471	5.345500966											
"ASCRP002536"					5.561889068	5.989423535	5.55520485	5.346282355	5.728209885	5.830850593	5.947684149	5.959067945	5.6052699	5.223850024	5.912419024
"ASCRP002537"	6.8542069	6.859829691	7.158466897	11.30483808	7.993729332	7.776538074	8.388446948	8.297688446	7.88599265	7.67023817	7.631537243	7.717075483	7.840601307	7.489746888	9.09005452
"ASCRP002538"	5.8241151	6.05345643	5.97406264	4.9530192	5.974779184	5.994330774	5.961691843	5.807513421	6.083998478	5.941941763	6.100563719	6.074282078	5.785055176	5.813481226	6.079662633
"ASCRP002539"	6.912079214	6.888707775	6.225044403	5.884764522	6.930664989	7.232044622	6.774400859	5.99679017	6.654951351	7.203975189	7.22790752	7.130659655	6.071668413	5.251820316	6.50612969
"ASCRP002540"	6.268980473	5.762580938	6.047477968	5.534758219	7.098928371	7.439101566	6.876050607	7.206405397	6.99153821	7.021974694	6.837057638	6.918016151	7.199630096	5.951303783	6.149759112
"ASCRP002541"	8.946524557	7.575235212	6.833365558	5.072110958	8.522954842	8.234312422	8.809948063	8.283943009	8.61530317	8.099254426	8.244628974	8.390402969	8.192703054	9.096788916	9.32227842
"ASCRP002542"	5.185362037	4.961845686	4.572138707	4.882212734	5.525712329	5.493977954	5.364444072	5.413628328	5.431034769	5.628515117	5.753114025	5.748801366	5.55924199	6.172974267	5.290784465
"ASCRP002543"	5.867387176	5.383977955	5.526565108	4.855922278											
"ASCRP002545"	8.568095037	8.304185946	8.439497602	6.639376246	10.1108729	10.4767811	9.218953699	9.599185459	11.23350545	10.34169047	9.188322962	9.741146961	10.2666209	8.188527682	8.297131729
"ASCRP002546"	5.73392488	5.881083464	5.762168441	5.124156134	5.861831098	5.865066632	6.217047152	5.980276093	5.631768145	5.760748126	6.268406941	6.109731803	5.899079982	8.587592835	5.740163421
"ASCRP002547"	7.817157192	7.856309765	7.964050486	7.229772364	9.682523163	9.321574799	9.339448317	9.647356659	9.027913747	9.313898436	9.437606253	9.515066699	9.195481981	10.56840192	9.494706675
"ASCRP002548"	6.927929787	6.922151176	6.958556594	5.73044038	8.360792419	8.133338434	7.366321743	7.789876646	7.333859794	7.354835659	7.705444692	7.696982495	7.20306548	8.721483914	7.678921236
"ASCRP002550"	4.524156756	4.626422234	4.541483575	5.176648199											
"ASCRP002551"	4.635795071	4.63184643	4.636982337	5.716572222											
"ASCRP002552"	7.33050605	6.587991908	6.095581283	5.635394438	7.190380298	7.334128217	6.586964279	6.236999845	7.886192991	7.158490879	6.564193258	6.642338402	6.593475852	6.053255205	5.502420101
"ASCRP002553"	4.473374843	5.032697645	4.78324503	5.114488281	4.881399755	5.876196396	6.178407435	6.758218956	4.579118398	5.952627483	5.399850839	4.823105041	9.289360024	5.244342904	5.023458947
"ASCRP002554"	8.212261963	7.316804617	6.826143883	6.158195624	7.74697353	8.132309041	7.451692481	7.058101396	8.602859414	7.755991566	7.215989995	7.420129096	7.454097473	6.520447153	6.545537853
"ASCRP002556"	6.110200775	5.705778872	5.523570876	4.970019258	6.376369097	6.732688589	6.441459459	6.797061711	6.429631028	6.16518656	6.347079604	6.315772733	7.137500734	7.6584357	6.79822935
"ASCRP002557"	6.811193759	7.066842363	6.751216327	5.876160547	7.591668451	7.828949538	7.787150103	7.694085983	7.759356186	7.788682458	7.981070714	8.03974648	7.14295369	7.070484077	7.179845768
"ASCRP002558"	6.066079766	8.020305496	5.937866	5.572952461	6.194393874	6.263475282	5.745968752	6.036306589	6.397979759	6.05372051	6.339405851	6.329585074	5.859260114	8.216205367	5.962182882
"ASCRP002559"	5.914663995	5.986068522	5.50633301	8.556147987											
"ASCRP002560"	5.102082294	5.191466156	5.119132879	5.269067399											
"ASCRP002561"	5.875521174	5.789717556	5.459195585	5.020062318	6.005399056	6.206733448	6.143005559	5.977662022	6.194103436	6.077533547	6.355485187	6.262401935	5.624769723	5.362300658	5.72802096
"ASCRP002562"	7.983185571	8.004373212	7.742166112	6.581641257	8.183274347	8.588475386	8.451866752	8.101962579	8.279556501	8.29042603	8.744886366	8.650218999	7.793171269	6.461529281	8.349740552
"ASCRP002563"	5.246918176	5.406560374	5.755840657	5.178093291	5.213961577	5.525804028	5.5614646	5.164132404	5.195727976	5.169056341	5.309152614	5.349398529	5.12135445	5.611805406	5.974085711
"ASCRP002565"	5.897642335	6.010124481	6.622514601	5.108238581	6.83974128	6.762160257	6.942288186	6.981634227	6.782575738	7.12509751	7.033524694	6.98655622	6.939922971	6.823259322	6.746096459
"ASCRP002566"	5.878689352	5.804728358	5.31314009	7.552343447											
"ASCRP002567"	7.267143439	6.58497885	6.486939023	7.54040028	6.891196937	7.183697555	6.435138907	6.088978429	7.730253621	6.933764006	6.421674036	6.547717122	6.368218557	5.974749521	5.699439984
"ASCRP002568"	6.119380912	6.041617075	5.085433202	9.484210574	5.51317544	5.683526434	5.343833211	5.554468707	5.628072482	5.307390334	5.602223995	5.678491655	5.438086428	5.564418447	5.213173906
"ASCRP002569"	7.894774961	8.201588726	7.759434822	10.04093719	8.926729314	9.07381415	8.802323309	8.846074579	8.510820358	9.021435391	9.588632765	9.369834206	8.209626255	11.33960789	9.097038124
"ASCRP002570"	4.959404218	4.993738102	5.085201947	5.038822425											
"ASCRP002571"	5.697199506	5.490008551	5.428681238	5.118805686	5.743590226	5.902228604	5.809688261	6.117957849	5.589126001	5.961217192	5.75979898	5.706228649	6.114587611	6.069199645	5.379483902
"ASCRP002572"	5.556633422	5.268228856	5.678797336	5.173279326											
"ASCRP002574"	5.503478571	5.867590985	5.904021124	5.078538971	5.347429025	5.523849395	5.61731949	5.528797093	5.308664975	5.464667384	5.406961525	5.33914562	5.511810014	5.201755237	5.515816068
"ASCRP002575"	4.615445051	4.767629994	4.650571221	5.729381059											
"ASCRP002576"	4.974757854	4.980591898	4.71501098	5.808415187	5.884017563	5.335739779	5.396469987	5.600207391	5.282568713	5.96285494	5.765764034	5.700971321	5.575202861	6.154281915	6.326717974
"ASCRP002578"	5.190439335	5.309925158	5.539276301	5.23035165	5.197676281	5.401486378	5.360067022	5.519232747	5.250694921	5.411869699	5.364767402	5.419019191	5.343984586	5.194444878	5.11317252
"ASCRP002579"	4.913021495	4.820899362	4.563745859	5.849035871											
"ASCRP002580"	4.691698664	4.658875561	4.397040009	5.605658714											
"ASCRP002581"	4.719981142	4.876978855	4.662472818	5.704557172											
"ASCRP002582"	5.240185248	4.868482328	4.535468933	6.209272288											
"ASCRP002583"	5.383534306	5.61109157	5.007474331	5.774549579											
"ASCRP002584"	5.353666938	5.223423717	4.888491376	5.211885081											
"ASCRP002585"	5.685576913	5.75577439	5.407762522	4.887943759											
"ASCRP002586"	5.059799501	4.775119375	4.489000071	4.932375487											
"ASCRP002587"	4.765977549	5.047640451	4.739173621	6.300873068	5.260715415	5.325212135	5.250024913	5.142864939	5.250984623	5.349939242	5.608152576	5.537304559	4.892805972	5.554442956	4.626941753
"ASCRP002588"	4.591827604	4.760472573	5.0271322	5.286620873											
"ASCRP002589"	4.845158154	4.551666626	4.457626572	6.272022182	5.574103347	5.16700874	5.149012884	5.76765516	5.100698382	5.382350055	5.319377704	5.301596338	5.720316714	5.240801523	4.543626661
"ASCRP002590"	5.015480265	4.834483728	4.77683837	6.131023508	5.410376434	5.30044268	5.297817845	5.799050739	5.307481628	5.524803643	5.272493692	5.244281869	5.854109651	5.223889521	4.749010585
"ASCRP002591"	5.966602714	6.087097689	6.055810584	4.961859083	5.929268623	5.938395662	5.852041849	5.732045155	5.563756382	5.732087908	5.890239628	5.798543944	5.456066549	6.361252055	6.073614343
"ASCRP002592"	6.771963067	6.533320271	6.366291105	6.154838722	6.899426731	7.038926938	6.912654261	7.013941679	7.045312859	6.693388019	7.116143589	7.088766793	6.618342561	7.024587508	7.112453929
"ASCRP002593"	6.961011802	6.991926173	6.810146212	6.63229182	7.409506832	7.370789664	7.383194549	7.168492304	7.443702007	7.193316696	7.393716262	7.424854357	6.832257735	7.133531873	7.406746114
"ASCRP002594"	4.989423392	4.774785502	4.631010136	5.561924536											
"ASCRP002595"	4.87054555	4.900199513	4.574783782	5.360289994											
"ASCRP002596"	6.070222935	5.24697281	4.685118791	6.128460066											
"ASCRP002597"	5.329557582	5.393351946	5.100618672	4.848765205											
"ASCRP002598"	5.431766688	5.837870847	5.735715301	5.409371503											
"ASCRP002599"	6.132087868	5.690044938	5.28358888	5.078539945	5.762275859	5.772785948	5.596529494	5.357483541	5.658330105	5.643246095	5.672513952	5.705185411	5.368636513	5.474616691	5.693976301
"ASCRP002601"					5.959019684	5.494932125	5.251251213	5.56380561	5.291015202	5.398276383	5.503410558	5.442893747	5.237161668	8.205185035	5.296109415
"ASCRP002603"	4.896401069	5.067230011	5.627369597	6.21345879											
"ASCRP002604"	4.662579441	4.533863382	4.449337487	6.226150045											
"ASCRP002605"	4.64754983	4.401623242	4.444603075	5.221821137											
"ASCRP002606"	5.333520205	5.184531888	5.191090429	6.143352496	5.274080322	5.247594774	5.292875133	5.320210941	5.104287047	5.048130176	5.232361228	5.186732603	5.183457095	5.469563507	5.412302891
"ASCRP002608"					6.648247145	6.283696732	7.323003149	7.076951929	5.961654587	7.103985813	6.243520128	6.272354361	6.751061382	6.736612623	6.35702057
"ASCRP002609"					7.014672868	6.424118422	7.384586725	7.165287292	6.009314745	7.253523024	6.253937748	6.369819418	6.788881831	6.727291283	5.982292913
"ASCRP002610"	7.42579195	7.508216247	7.290588668	5.876455173	8.569440971	8.701365161	8.158517041	8.349847365	8.230410304	8.527204623	8.735288893	8.687556827	8.017126688	8.15372288	8.076390139
"ASCRP002611"	7.341663939	7.453786696	7.185094569	5.772059159	8.13857475	8.417445381	8.016644086	7.868568272	8.081682596	8.261372011	8.431706893	8.423870091	7.507461434	7.192656822	7.748632943
"ASCRP002613"	4.827246669	5.111427248	4.906710834	6.883429805											
"ASCRP002614"	6.152461918	6.147945992	6.327842809	5.54922987	5.622189701	5.58785004	5.735014158	5.731154556	6.287533128	5.441310957	5.352529609	5.416432903	5.855696224	5.328595613	6.548833424
"ASCRP002615"	5.283443722	5.473012383	5.223368854	5.366008423	5.239242794	5.444813322	5.226041292	5.015320213	5.02658039	5.681028093	5.584461589	5.282585504	4.876884172	6.415451526	5.470543766
"ASCRP002616"	6.477388858	6.57940068	5.591365449	5.481561125	6.146224095	6.030987394	6.352245613	6.047926583	6.006154978	6.193698506	6.180994743	6.1240261	6.239785663	5.690308592	5.909143936
"ASCRP002617"	4.942194594	4.821083674	4.980965972	5.700489336											
"ASCRP002618"	7.968411901	8.145143587	7.911717996	6.432881647	8.952641435	9.080253808	8.747702009	8.487134376	8.773084619	8.942609767	9.084582743	9.031676715	8.417901027	7.967498089	9.035237245
"ASCRP002619"	6.598205928	6.47225314	6.825226376	6.766729813	6.711423677	6.82670359	6.955636526	7.028322258	6.510071572	6.617835564	7.047125571	6.883645323	6.759633287	6.467782527	7.535716538
"ASCRP002620"	6.313594404	6.32675646	6.736253926	6.715262071	6.958228196	6.93883646	7.253297773	7.320188615	6.812993127	6.99421275	7.237818002	7.126639131	7.062298527	7.618730048	7.592150473
"ASCRP002623"	5.902116467	5.87622579	5.23457697	5.45637883	5.837853684	5.981211371	5.69913109	5.288865297	5.335561929	6.201512588	6.36032773	6.184886997	5.397097653	5.588198287	5.304968012
"ASCRP002629"	4.560816032	4.587808225	4.549216102	6.874580587											
"ASCRP002631"	5.59716431	5.432458506	5.085635471	5.635367708											
"ASCRP002632"	7.858597121	8.214864683	7.78294981	6.417819732	8.80645347	8.540980916	8.946107756	8.827518035	8.41856156	8.554622291	8.499655744	8.561258447	8.421609368	8.091337235	9.760538304
"ASCRP002634"	4.876077544	5.109706182	4.820418428	5.424481676											
"ASCRP002635"	4.891655137	4.819204797	4.932828964	6.165158381											
"ASCRP002637"	4.973687392	5.025455287	5.150244401	5.230375813											
"ASCRP002638"	4.895969848	5.300040213	4.980847505	5.522193408											
"ASCRP002639"	5.185362037	5.272161903	5.772790206	5.857836706	5.330323414	5.378207014	5.350947435	5.281829043	5.373126273	5.219164143	5.19252045	5.323856677	5.117546976	5.889673612	5.517835563
"ASCRP002640"	4.816348029	5.07397786	5.191546405	5.419650618											
"ASCRP002641"	6.33246758	6.585092517	6.434983477	6.337652759	6.82142805	6.657900804	7.142667017	7.292724246	6.350172937	7.026514289	6.639381698	6.635289754	7.143028301	6.374428794	7.388521572
"ASCRP002642"	10.05668489	10.35856659	10.62157075	9.530952097	10.75049121	10.82978221	11.19625278	11.41612194	10.57945951	10.71287835	11.12912142	11.09350091	11.15094025	11.11045509	11.86000424
"ASCRP002643"	6.49541789	6.481940041	7.192166688	5.686888201	7.892868423	7.75157999	7.956300664	8.441832839	7.730530788	8.548880083	8.308146184	8.137318193	9.026924064	12.47739882	6.20631871
"ASCRP002644"					6.124124953	6.268855384	6.099374466	5.58258165	5.937708626	6.474662526	6.609977973	6.54549504	5.2882751	5.305652976	5.334437047
"ASCRP002648"	5.520475584	5.100280992	5.145759704	5.694411679											
"ASCRP002650"	6.251739453	6.14612272	6.105822228	4.937806803	5.926264206	6.115124075	6.182336647	5.577318921	6.571628264	6.131571048	5.51459573	5.702624983	6.535794902	5.095076525	6.163719031
"ASCRP002651"					5.496905522	5.807748365	5.672752513	6.106009316	5.334978121	6.121635776	5.916762464	6.008129882	6.535099863	6.429922971	4.935143488
"ASCRP002652"	5.928365622	5.754933547	5.860963602	4.486445537	6.650388894	7.453320498	5.372334702	5.088073839	7.529528065	6.64059914	6.243227522	6.46278033	5.723205558	4.741210117	4.964958701
"ASCRP002653"	9.088585791	7.608381816	7.531455029	6.108474394	9.073974102	8.941485134	9.297708276	8.959071424	9.400443704	8.347510374	8.887117728	8.963005259	8.332720737	10.24377963	9.959816866
"ASCRP002655"	7.316438768	6.255378184	6.190755045	4.719633452											
"ASCRP002658"	5.440819984	5.592530847	4.863450977	4.910002703	5.53802559	5.774480829	5.354033649	5.206268933	5.152317304	5.841077782	6.156090488	6.032425978	5.10093071	5.322641192	5.166324212
"ASCRP002659"	4.859937952	5.120897026	5.641156187	5.163622737											
"ASCRP002662"					6.235703926	6.225670521	5.896590156	6.417066249	6.140973489	6.569194835	6.477760861	6.513271959	6.380298944	7.36774903	5.476675677
"ASCRP002664"	5.808799227	5.779011567	5.77862886	5.701982084	6.286777501	6.212186789	6.296940024	6.447870901	5.981661366	6.198289779	6.351187735	6.402511729	6.416710603	6.158295017	6.340395865
"ASCRP002665"					5.640091656	5.648017842	5.504724094	5.982732096	5.656746579	5.880146221	5.690346698	5.681102974	5.843501803	5.564690068	5.474852065
"ASCRP002666"	5.191186163	5.245836166	4.938196764	7.11610289											
"ASCRP002667"	6.162158028	6.306823064	6.104224692	6.572411077	6.967672871	6.992466674	7.078939766	7.463159711	6.578894143	7.070358287	7.363362404	7.134713373	7.240316326	10.98085288	6.605223295
"ASCRP002668"	5.071706741	4.963540251	4.950085425	5.525673156	5.470368726	5.314050588	5.532190443	5.533392545	5.236406604	5.328180329	5.385111636	5.305273261	5.456558097	5.217061349	5.456558291
"ASCRP002669"	5.813448333	5.569443912	5.111720517	5.064340865	5.399707982	5.504119772	5.503139602	5.354668152	5.227413301	5.486175591	5.505631756	5.61047289	5.311186957	5.088654392	5.447030948
"ASCRP002670"	4.660606192	5.187389503	4.993011576	5.345554448											
"ASCRP002671"	7.14990339	7.287643409	7.287267993	6.011523635	6.755316427	6.697271524	7.1717806	7.22508156	6.881856199	6.702931208	6.546818192	6.716088585	6.855169007	6.276881794	8.098332912
"ASCRP002676"	5.655597621	5.114677668	5.71107037	6.017233236	6.092254056	6.092124267	6.149086586	6.446132556	5.725848282	5.845446147	5.939855667	5.967747917	5.779115441	6.015557094	6.219462724
"ASCRP002677"	4.909652531	5.229333545	4.861721642	5.47427503											
"ASCRP002678"	6.866786948	7.072917854	7.455995086	6.787214727	8.736914276	8.458089808	9.347020312	9.917202306	8.438960067	8.968353752	9.102805701	8.992231948	9.330562055	10.90219253	8.865697133
"ASCRP002679"	4.801914332	5.244844265	4.847252071	6.228811756	5.47878635	5.368766658	5.493423957	5.680706427	5.043996812	5.436086888	5.404075015	5.319939886	5.618175238	5.446652923	5.199659443
"ASCRP002680"	5.115801086	5.36023681	5.407023525	5.016589992											
"ASCRP002681"	5.286040845	5.541122921	5.674180319	6.283129432	5.329189063	5.257239008	5.613264798	5.517264628	5.537564348	5.250502013	5.453616956	5.414266387	5.22231865	7.172182058	5.280165254
"ASCRP002682"	4.732617763	4.992975675	5.297363896	5.379160479											
"ASCRP002683"	8.860190447	9.069211599	8.819035816	11.28731879	10.42070643	10.24164757	10.54053668	10.85191946	10.05792227	10.30251426	10.50409766	10.44328953	10.49684846	11.39364237	10.66356127
"ASCRP002685"	5.035830286	4.800583478	4.701087609	5.61651336											
"ASCRP002687"	5.183174363	5.379373811	5.257677361	8.046786737	5.418099907	5.510672168	5.832438314	5.775388502	5.305648059	5.427921906	5.499044668	5.413365122	5.654004085	5.386040905	6.077117809
"ASCRP002689"	4.845898679	4.649675559	4.660557937	5.334670104	5.10298761	5.086822432	5.273088911	5.34139092	4.985315325	5.250252057	5.254489976	5.175165556	4.83422054	5.630906855	5.161956338
"ASCRP002690"	4.957706207	4.893045023	4.811000299	5.379181608											
"ASCRP002692"	6.835724825	6.86240323	6.6248141	5.013025085	7.343649279	7.11043317	7.123649716	6.791110268	6.939524006	7.296914546	7.148925266	7.076174658	6.418677417	6.193539841	7.104314861
"ASCRP002693"	6.604736926	6.404086612	7.19551272	5.586824417	7.257114939	7.535586255	6.824819344	6.744065742	7.891203552	8.338939476	7.064225156	7.202573605	8.477628358	5.322921864	5.802232368
"ASCRP002695"	6.12834885	6.08868451	6.412710943	4.787842568	5.378124271	5.513916334	5.592480873	5.58326305	5.883883936	5.493203223	5.321081169	5.401610304	5.639974493	5.191770694	6.652034109
"ASCRP002696"					5.371950947	5.360404975	5.243681577	5.121000602	5.340845451	5.167234368	5.32183833	5.36148406	5.271889211	5.237363857	5.669279409
"ASCRP002699"	4.957706207	4.763696673	5.249347297	5.123880584	6.433748944	6.28932592	6.757228206	7.156233071	6.163833097	6.509821372	6.663141235	6.670760966	6.881889049	8.044169885	5.741415116
"ASCRP002700"	7.260190496	7.220045079	7.155998724	6.128456906	8.315733706	8.278548566	8.502751425	8.536884004	8.0480463	8.150747579	8.313881455	8.17371676	8.205291038	8.804473965	8.505410498
"ASCRP002701"	6.224918111	6.288850944	6.204038185	5.135832089	6.128899861	6.27657703	6.374806239	6.395107695	6.299324757	6.15645659	6.254927478	6.292084272	6.158702698	5.745698174	6.655369162
"ASCRP002702"	4.905068958	4.9210031	4.753522488	6.876791704											
"ASCRP002703"	5.185362037	5.214133002	5.444411968	7.121148492											
"ASCRP002704"	7.347877922	6.752030374	7.448388084	6.2190144	8.037717661	8.049967391	7.72864348	7.930018313	8.340964117	8.85548381	7.746876431	7.920719452	8.76342711	7.457255868	6.659745221
"ASCRP002705"	6.075355664	6.300108035	6.202543929	5.327935143	5.856223717	6.136827342	5.96939738	5.780410293	5.845180522	6.156906669	6.429536108	6.300543941	5.906522031	6.45700768	5.993618148
"ASCRP002706"	5.277731926	5.109706182	5.517848361	5.352842786											
"ASCRP002707"	4.985461091	4.725841438	5.268188402	5.207813434											
"ASCRP002708"	4.824305697	4.626311632	4.586148378	5.130906209											
"ASCRP002709"					5.446341588	5.368622346	5.56397627	5.579321332	5.68036719	5.562617761	5.645661772	5.694213457	5.302442886	6.514808803	5.938476981
"ASCRP002711"	5.767382941	5.498483928	4.750406323	5.344199056	5.505088645	5.405295717	5.278015769	5.290333004	5.508347736	5.65414592	5.219412253	5.306698853	5.316446271	5.10817418	4.880354246
"ASCRP002712"	10.98057258	11.03081658	11.31266559	10.9563773	10.7538166	10.55719343	10.8065369	10.82207177	10.77997386	10.39157235	10.55195554	10.40062451	11.20401283	10.04779475	11.26231168
"ASCRP002713"	6.005952089	6.197119623	5.568250832	5.009125047											
"ASCRP002714"	5.298450108	5.589738516	5.311986457	8.413173817											
"ASCRP002715"	7.145710462	7.142926387	7.301278642	7.009620476	8.597413178	8.417160713	8.256811596	8.51073938	8.234184824	8.451007404	8.731655806	8.59828089	8.169669819	8.546292535	8.144723722
"ASCRP002716"	5.410744962	5.675640635	5.691215567	6.642551712	6.002669929	6.102760023	5.968126821	6.065837147	6.061621034	6.160778133	6.042084958	6.096185654	6.370107682	6.718363225	5.591321794
"ASCRP002717"	6.350547155	6.617927903	6.829212319	5.529914314	5.947117462	6.121709796	6.15874604	6.200388178	6.090799138	6.127297429	6.08129848	6.259108842	6.328720408	6.508537443	6.895154831
"ASCRP002718"	5.235312612	5.72792476	5.593773812	5.685223339	5.388572828	5.659546429	5.433140804	5.488512689	5.4972412	5.343175259	5.798595626	5.511980987	5.409545728	5.837812513	5.493836257
"ASCRP002719"	7.566256657	6.485897842	6.234388945	5.606133595	7.400065751	7.592144483	7.299894587	7.013267983	7.719207112	6.959684278	7.260562717	7.518058112	6.831150916	8.815668203	7.544946649
"ASCRP002720"	5.098749439	5.173791156	5.450145267	6.295821123											
"ASCRP002721"	6.076412972	6.507200776	5.756238903	7.432322248	5.224717627	5.512277863	5.185558519	5.131428204	5.425938701	5.167575031	5.545646081	5.349801519	4.984463241	5.152992011	5.574879553
"ASCRP002722"	6.747757426	7.238296415	5.853711435	5.812782882	6.574717055	6.814180186	6.529156566	6.456331336	6.440061555	6.79182913	6.871941769	6.79147811	6.215307474	6.620239788	6.261856566
"ASCRP002723"	10.50556928	10.73913147	11.01127226	10.67871576	11.31365423	11.39028225	11.49070217	11.6791534	11.3794153	11.48616538	11.9752684	11.7434974	11.21992998	12.18011561	11.9307005
"ASCRP002724"	4.936792575	4.600609671	4.687350439	5.700698324											
"ASCRP002725"	4.556954191	4.693972623	4.631783982	5.832347121											
"ASCRP002726"	4.750000316	5.033394471	5.072729209	6.554580725											
"ASCRP002728"	5.285294016	5.584255003	5.647477524	8.503353209											
"ASCRP002729"	5.565628111	5.790279428	5.738100969	5.442779752											
"ASCRP002730"	10.01487002	10.3420214	10.84098313	9.109037672	11.02965863	11.15622995	11.27381001	11.36057829	10.82952474	10.99742516	11.38991401	11.32647836	11.25182345	11.5680864	11.25071109
"ASCRP002732"	7.780336155	7.912826741	7.900232246	7.387189533	9.448500276	9.136145112	9.142701247	9.110505088	9.158357626	9.046477163	9.401510654	9.310997701	8.588522025	9.459360639	9.061316201
"ASCRP002733"	8.942782485	9.120670674	9.166106137	9.108152788	9.72704069	9.700917121	10.08299222	10.34199593	9.616757902	9.395333661	9.905708981	9.863824361	9.564084491	10.66513623	10.76233733
"ASCRP002734"	8.863105361	8.619628775	8.053589636	7.175707282	9.325231496	9.477098521	8.96809937	8.385136008	9.589357944	9.36004082	8.945821846	9.036644724	8.495739461	7.559984444	8.433972632
"ASCRP002735"	5.721034327	5.472701026	5.741389023	5.731092714	5.921817142	5.931764166	5.965071587	5.869579135	5.599038658	5.71201833	5.856333354	5.788728881	5.686431638	5.837055303	6.073278245
"ASCRP002736"	7.138183489	7.256750797	6.8244198	6.749855459	7.636407226	7.488184214	7.385989645	6.79218646	7.323465359	7.4492559	7.683594265	7.585001928	7.253189084	6.878968186	6.779622997
"ASCRP002737"	5.982174106	6.397008689	5.131717897	5.103863286											
"ASCRP002738"	4.746665012	5.074591034	4.80690683	5.204523526											
"ASCRP002740"	6.052939882	5.453452956	4.739933603	5.882967699											
"ASCRP002741"	5.966216996	6.075939009	5.793864539	5.201990274	6.222455777	6.366973529	6.199979425	6.135045671	6.250134124	6.330682833	6.249663434	6.472316744	6.050171099	6.001976243	6.200248267
"ASCRP002742"	7.917637024	8.15555027	7.786841792	5.783726815	8.033080778	7.73290538	8.282705438	7.840794351	8.67660404	7.812997141	7.43491973	7.83267916	7.448585747	7.140941335	8.742868463
"ASCRP002743"	9.051875901	9.277999185	8.59820255	7.673787196	9.456568783	9.456032203	9.654197895	8.973759143	9.312754147	9.320533859	9.22631561	9.299174029	8.550851255	7.644542694	9.543358076
"ASCRP002746"	5.870984778	5.998055921	6.15354396	5.176830037	5.726679476	5.877297481	5.970107074	5.629347518	5.941211582	5.698162229	5.857887811	5.849113266	5.654162134	6.516161048	6.210981201
"ASCRP002747"	5.200258259	5.561743849	5.923875546	6.201961805											
"ASCRP002748"	6.688376607	6.468361511	6.523107745	5.153262524	7.092716924	6.979604311	6.60520894	7.051465828	7.451635518	6.782679226	7.123328527	7.258770717	6.709399851	9.078250645	7.02963758
"ASCRP002749"	11.26833347	11.3912463	11.30172767	11.94582729	12.04980532	11.98287787	12.16565099	12.67258412	12.01687124	12.12791305	12.55607102	12.36091583	12.10483936	13.19091225	12.19967926
"ASCRP002750"	9.308710395	9.520530387	9.749253373	9.448938832	11.08592246	11.06407232	10.98763278	11.21547856	10.93848026	11.05922211	11.45291056	11.30889788	10.88164205	12.09976937	11.21570434
"ASCRP002751"	5.642435303	5.449208757	6.222105326	4.80998431	6.190861427	6.514433209	5.820329882	6.938480203	6.361464417	6.269669556	6.249273597	6.261153981	6.333970669	7.401860109	5.541128054
"ASCRP002752"	5.48678426	5.651897273	5.960071055	5.641484172											
"ASCRP002753"	7.293208675	7.355693622	7.782340372	5.981081661	8.811416579	8.695430554	9.042272099	9.395166936	8.601196029	8.653375359	8.987746288	8.985894769	8.999220805	11.00416179	8.824616422
"ASCRP002756"	5.477570785	5.591102282	4.976605852	7.74306589											
"ASCRP002757"	6.450042795	6.449341918	6.262110083	7.599506825	7.336837795	6.779893567	7.32599345	7.442841949	6.816962916	6.716179348	7.008843056	7.005513734	7.497668471	7.739324369	7.783331711
"ASCRP002758"	6.40051892	6.561201677	6.547986941	8.058404149	7.494467749	7.09804585	7.545674723	7.710650058	6.97925321	6.999689886	7.159886257	7.128518656	7.580175516	8.450395824	7.998011211
"ASCRP002759"	5.996593893	5.909755257	6.174045568	8.845663995	6.304686865	6.511108734	6.162543112	6.813326917	6.557411054	6.758737081	6.063186168	6.291476462	6.66012398	6.14494481	6.181224449
"ASCRP002760"	6.631419549	6.833893581	7.022791198	6.053208877	7.781256633	7.783733276	8.101028846	8.491297774	7.63869615	7.687767499	8.242329076	8.129111784	7.882731122	8.582908996	8.225511957
"ASCRP002761"	12.26203229	11.47848485	11.99755177	7.819631978	13.09492825	13.4904983	12.59848412	13.38743143	14.35332058	12.87601141	12.22893995	12.93230356	13.80812078	11.46438118	11.82192901
"ASCRP002763"	6.281091124	6.113577791	5.315411329	5.693035096											
"ASCRP002764"	10.31435831	9.732068029	11.34542313	7.503555377	11.91325715	12.28435972	11.05292507	11.19096806	12.33400163	13.1824806	11.73089874	11.81737402	13.03681621	10.28513762	9.436008725
"ASCRP002765"	8.449711752	7.363406967	7.699036759	7.229743299	8.716341602	8.948564865	8.160611705	11.64230663	12.24174225	9.368428045	10.79796248	11.28964501	12.34096375	10.85682407	7.430079592
"ASCRP002766"	5.101963783	5.795786212	5.280122668	6.99511043											
"ASCRP002767"	7.802270986	7.953204122	7.827357742	7.673163173	8.825826005	8.834638263	8.875379346	8.968562815	8.424095949	8.786447224	9.156291667	9.027875682	8.774227651	9.286343404	9.167143465
"ASCRP002768"	6.662553756	6.827369106	6.676461667	7.70153058	6.342792842	6.344217409	6.168820417	6.088419572	6.410495779	6.434806251	6.55497655	6.594960854	6.357001838	5.495619995	6.868582857
"ASCRP002769"	5.902471949	5.680171253	5.391691184	8.244315795	5.432535196	5.405819221	5.751946714	5.702964025	5.210382004	5.364942853	5.431490564	5.460337157	5.568020812	5.862717316	6.917496843
"ASCRP002770"	9.499413089	9.035224853	8.983942899	10.72923794	10.2780929	9.5022151	9.136158167	9.533219355	9.608501024	9.030813905	9.306527626	9.133884643	8.651896637	8.144782279	8.430017712
"ASCRP002771"	5.390086207	5.026223751	5.393248509	5.241605224	5.451287048	5.655728216	5.598952144	5.865943883	5.195025661	5.482432987	5.73565964	5.719504466	5.554178644	6.144555221	5.847776975
"ASCRP002772"					5.24136291	5.406687306	5.17627777	5.207898355	5.269635725	5.292257929	5.475408218	5.516878602	5.052950148	7.027104943	5.103450799
"ASCRP002773"	7.363590052	7.407541526	7.023069918	5.997948303	7.21331213	7.573349079	7.450667829	6.870754323	7.287100724	7.284951152	7.443512826	7.492547552	6.739132581	5.762112824	7.343085395
"ASCRP002774"	7.428345056	7.672901564	7.665910629	8.681808885	8.520855179	8.330543711	8.801363937	8.793332148	8.118577504	8.252555842	8.578979907	8.402754196	8.366200399	11.24637473	9.386624506
"ASCRP002775"	5.643342693	5.702673827	5.767444472	6.216871181	6.368842623	6.470371378	6.2850534	6.559012094	6.17113254	6.359116145	6.36500033	6.394347376	6.294437111	7.682688993	6.268765282
"ASCRP002779"	7.868515138	8.047820354	8.663135796	7.868487707	9.545609693	9.28847922	9.354369087	9.514465467	9.096989949	9.19878613	9.629615037	9.437933627	9.500378924	10.05750073	9.662225358
"ASCRP002780"	5.667281461	6.233370177	5.795874199	5.342720161	5.35137451	5.488318517	5.425125978	5.484446678	5.387699323	5.3780933	5.870114	5.499518294	5.262692574	5.578483122	5.998160788
"ASCRP002781"	4.985381808	5.244844265	4.930657168	5.168213323											
"ASCRP002782"	6.836531369	7.12897891	7.271573583	5.703514858	8.665528195	8.436843555	8.952339068	8.81885826	8.239283226	8.458340365	8.857771093	8.39147713	8.054442396	8.723742434	8.883702488
"ASCRP002783"	7.696047396	8.219726895	8.402299076	7.32272997	8.827263123	8.670209833	8.978339909	9.000294397	9.163862816	8.59340385	9.159436579	9.005328074	8.248311692	9.321688876	9.434498862
"ASCRP002784"	6.506376587	6.497993304	6.24464194	5.175814602	6.188871774	6.345313314	6.18338221	5.708819329	6.217107891	6.204571571	6.40206739	6.379485102	5.862386029	5.037454035	6.10685807
"ASCRP002785"	5.910176523	5.707499087	6.075027108	5.937626386											
"ASCRP002786"	5.980587402	5.87007448	6.264256401	5.904428127											
"ASCRP002787"	7.620306294	7.410508914	7.389869566	7.647299461	8.336418061	8.651565151	8.25481495	7.845958362	8.024138925	8.911850309	7.786396028	7.902095969	9.157969837	5.596859877	7.098619716
"ASCRP002789"	4.370113326	4.92995327	4.750406323	5.082097576											
"ASCRP002790"	6.836284471	7.188309214	7.471297075	6.755422714	8.326353938	7.923794513	8.510049835	9.126028804	7.896195759	7.921093778	8.362642646	8.328632855	8.938902029	10.81497383	8.74657407
"ASCRP002791"	5.235574817	5.103605924	4.815153047	6.477680989											
"ASCRP002792"	5.083229345	4.897530664	4.796348315	5.0737861											
"ASCRP002793"	7.032228389	7.053815855	5.864397705	8.876190074	5.958030731	6.022667433	6.025155897	5.728132947	5.710165119	5.520596814	5.614252274	5.702876141	5.565636543	4.779565489	5.215224158
"ASCRP002794"	5.285400771	5.396987198	5.068902621	6.267355679	5.117597842	5.235947378	5.146082412	4.945365472	4.813289769	5.394037436	5.298952421	5.276561182	4.768042215	5.185579678	4.866209637
"ASCRP002795"	6.447231388	6.436152027	6.769312623	5.6447743	7.082612005	6.871820402	6.868175365	6.832640969	6.942521228	6.888149392	7.306436249	7.16981097	6.521874861	7.915824185	7.003597156
"ASCRP002796"	8.843888689	8.950846499	8.975510505	8.184764178	9.22785571	9.359835669	9.544619767	9.358342486	9.294951057	9.191800204	9.490779138	9.358517526	9.050859523	8.728931117	10.05228626
"ASCRP002797"	5.668936297	5.614133892	5.526805849	7.08951546	5.232371399	5.562457175	5.560150596	5.303331991	5.161744427	5.355548476	5.447899013	5.553912644	5.453175331	5.52672895	5.659519345
"ASCRP002798"	5.19615711	4.852800453	4.994459523	5.553241549											
"ASCRP002799"	10.18356937	10.28180959	9.859880811	9.791277975	11.12188045	11.08831998	10.89960072	10.58575271	10.64322257	10.99020139	11.21464432	11.14265542	9.933199768	10.79722917	10.84887839
"ASCRP002800"	8.767724456	8.755181271	8.269412389	7.294163227	9.60823502	9.808624578	9.527995846	8.483143165	9.160849256	9.597576971	9.778433385	9.666130403	8.054828592	7.2507242	9.19738769
"ASCRP002801"	5.264749178	5.105834068	5.526357546	6.053681844											
"ASCRP002802"	8.048370845	8.147444073	8.803524848	5.836636162	10.9089922	10.69368915	11.6126237	11.84056281	10.4300827	11.26788867	10.7440671	10.76323278	11.46825224	10.61362218	11.77394711
"ASCRP002803"	6.185463208	6.010003409	6.122084117	6.158349905	6.39829327	6.15338136	6.063901437	5.567180981	5.932262033	6.018992552	6.009960611	6.073956866	5.445273066	5.366153967	6.164536079
"ASCRP002804"	7.207003179	6.933241588	6.841441169	6.260586631	5.658059097	5.715962447	6.0599374	5.729849371	6.138257368	5.631636886	5.605266657	5.716925197	5.492372315	4.892333382	5.705943269
"ASCRP002805"	5.337610653	5.478964331	5.174090073	7.056498316											
"ASCRP002806"	4.453692674	4.577144297	4.674889311	5.45450288											
"ASCRP002807"	5.270356829	5.284615459	4.976429571	5.34832748	5.59398175	5.764908908	5.113485298	5.252891656	5.088572868	5.6236315	5.952286869	5.843240367	5.092893864	5.225906136	4.974503198
"ASCRP002809"	6.142611995	6.365153951	6.029958338	5.15710968	7.415517191	7.748435176	6.094100597	7.20322012	5.874956442	6.081835009	6.050697175	6.097362728	6.928614	8.956489207	6.256330782
"ASCRP002810"	4.667944354	5.220488103	4.811000299	5.195900657											
"ASCRP002811"	5.298643468	5.345570483	5.320424295	5.366625696	5.982709625	5.86525258	5.817191329	5.864990092	5.721176226	5.975299715	6.191796944	6.237888895	5.840450135	7.131322759	5.529337899
"ASCRP002813"	5.743318932	5.488031997	5.363397421	4.898658687											
"ASCRP002814"	5.841042397	5.746529623	5.31288651	7.128731267	6.192378151	6.334447935	6.458596586	6.664721948	6.007127217	6.393476745	6.514816357	6.527759377	6.402946172	5.800655612	6.087390674
"ASCRP002815"	5.736302911	5.219845475	4.989117284	6.751506662	5.853942161	5.967613688	6.045233957	5.99056693	5.754640588	5.969716714	6.177116362	6.149639065	5.879468592	5.716357786	5.901847345
"ASCRP002816"	5.492919579	5.300040213	5.327721311	5.642137872											
"ASCRP002817"	5.991730395	5.653363902	5.495173299	5.740567849											
"ASCRP002818"	6.736364892	6.992209916	7.602467612	7.901605864	8.391714178	8.403954629	8.523716478	8.658739913	8.059791003	8.670751614	8.392449358	8.371545993	8.493244953	8.135569231	8.137776501
"ASCRP002819"	4.619344823	4.977826871	4.949979027	5.420627645											
"ASCRP002820"	5.402175817	5.191466156	5.221050967	5.502046983	5.391317204	5.365613016	5.293813486	5.293216068	5.517573572	5.339367386	5.345078162	5.318457726	5.174009711	5.167768116	5.504783378
"ASCRP002822"	4.490529733	4.400093184	4.344345172	6.391224867											
"ASCRP002823"	8.799688738	8.621031727	9.654854897	7.081993111	11.21423883	11.18728674	10.76167889	10.33407605	11.81203388	12.47237612	10.67518678	10.50955919	12.18431479	9.357772906	9.141948218
"ASCRP002824"	4.889957126	4.998770167	5.113936043	5.559248405											
"ASCRP002825"	4.63355506	4.512880553	4.690940867	6.734351179											
"ASCRP002826"	5.316523192	5.28365361	5.686944646	5.679662786	5.137104694	5.315291772	5.249230907	5.197395286	5.279977633	5.147070776	5.382149167	5.307563918	5.128805033	5.510797305	5.356403045
"ASCRP002827"	11.26165463	11.20961552	10.04614322	13.09800116	11.58769538	11.32586216	11.21506589	11.51336865	11.0541705	11.31913086	11.92040442	11.6397326	10.59806948	11.7079063	10.46900513
"ASCRP002828"	5.989310354	6.090400782	5.630493106	8.644053058											
"ASCRP002829"	4.99085254	4.689921234	5.356118889	7.183323336											
"ASCRP002830"	5.314090445	4.656356172	4.599891776	6.142755652											
"ASCRP002831"	5.277731926	5.141423367	4.877440075	7.287222434											
"ASCRP002833"	4.942685363	4.675075403	4.444077455	5.998733307											
"ASCRP002834"	5.188240683	4.963294413	5.099664702	6.611511991	5.340303919	5.535993581	5.672078381	5.81578262	5.114453524	5.110792037	5.548706889	5.359541347	5.299357842	6.453986932	6.042761618
"ASCRP002835"	4.995107874	4.632654123	4.835094816	6.231992576											
"ASCRP002836"	4.584386098	4.433308003	4.578880594	5.650744911											
"ASCRP002837"	5.486911578	4.542474909	4.558593692	5.990032011											
"ASCRP002838"	4.633820001	4.524390002	4.541292453	6.127758423											
"ASCRP002839"	11.25033656	11.90577878	11.59138705	11.35962161	12.01681416	11.82193041	12.36425348	12.94545228	11.7613783	12.08764401	12.28233154	12.18572458	11.96164376	12.43245018	13.50985482
"ASCRP002840"	4.850288155	4.969503069	4.621670646	5.390864846											
"ASCRP002841"	6.035718734	5.995359898	6.465562855	6.739500829	7.019528727	7.140119419	6.982250267	7.111177534	7.250964494	7.394640272	7.017114364	7.029131201	7.290368549	6.833956392	6.229365624
"ASCRP002842"	5.18581256	4.558460035	4.709645179	6.8665625											
"ASCRP002843"	4.750615156	5.211951899	4.945029871	5.582074083											
"ASCRP002844"	5.26829081	5.716434371	5.479697337	6.947392409	5.988710045	5.614751685	6.428884399	6.20655084	5.881292518	5.92648726	5.836297917	5.699205317	5.984492793	5.935216145	6.449345654
"ASCRP002845"	5.196549601	5.041690888	5.099356034	5.181094346											
"ASCRP002846"	6.770957735	6.445945862	6.750251243	5.532003377	8.301377812	7.832119943	8.027943173	7.950451898	7.33729421	7.603696251	7.678322096	7.359315074	7.369307297	9.337097838	8.486687275
"ASCRP002847"	5.520174703	5.422677732	5.674180319	5.988923057	6.193085162	5.927313853	6.328805438	6.62745059	5.761293092	5.742632268	6.066970517	6.023417653	5.963055198	7.39164813	7.118731668
"ASCRP002848"	7.46734317	6.935167845	6.729060094	4.607757269	7.021083442	7.383433299	6.801406972	6.499669513	8.773651407	6.969969452	6.396035852	6.869525316	7.067591117	5.812850946	5.8275344
"ASCRP002849"	6.674199034	6.971953025	6.812148954	7.214509162	7.149033539	7.100889663	7.234825389	7.285106074	7.400383918	7.202515745	7.225423237	7.21262383	7.238928758	7.402344002	7.632968325
"ASCRP002850"	5.290373374	5.600539212	5.32313141	5.873452157											
"ASCRP002851"	7.40274626	7.460447314	7.458310057	7.323659283	7.870296848	7.865428299	7.739643277	7.794728594	7.956712044	7.498154478	7.948774611	7.937377948	7.348567517	9.27277699	8.312580268
"ASCRP002852"	5.735820161	5.655450751	5.190444539	7.055491942											
"ASCRP002853"	5.445703929	5.560329221	5.255191303	5.689229851											
"ASCRP002854"	7.576964595	7.577606678	7.092519958	6.169233083	7.919563837	8.166155283	7.607558197	7.020662622	7.552066834	8.001508314	8.358865589	8.204947965	7.014883266	5.984468847	7.589160332
"ASCRP002856"	8.204591621	8.546088891	8.368225015	11.23565351	10.07924504	9.94000723	10.25620013	10.8190886	9.54901781	9.937188763	10.88067906	10.49870508	10.10424938	15.07970406	10.29319429
"ASCRP002857"					5.692493841	5.601904782	5.677934245	5.672658073	5.199123266	5.477254552	5.540409853	5.539875811	5.303924249	5.725835876	5.888961603
"ASCRP002858"	7.335903749	7.512129672	7.254055873	5.570876775	8.020888888	8.042199547	8.048704049	7.86343127	8.056479116	7.751413531	8.032248675	8.091185555	7.521584719	6.962203284	8.408619505
"ASCRP002859"	7.49671463	7.556923132	7.232258461	7.419696446	7.209305577	7.31999716	7.442289964	6.774733006	7.311495178	7.266096233	7.259423319	7.32011837	6.818514457	5.216449951	7.301985768
"ASCRP002860"	7.654251806	7.742300936	7.74778458	7.501412433	8.714167153	8.807332241	8.756724967	8.741531318	8.592881684	8.710184121	9.030977199	8.941053626	8.415991912	8.934232836	8.702104764
"ASCRP002863"	6.764678915	6.70813994	7.250523335	5.802406245	7.210628079	7.1967001	7.390933347	7.485370017	7.347163611	7.071791083	7.240773726	7.151927427	6.968911387	8.621026607	7.830154819
"ASCRP002864"	5.559778482	5.737979455	5.457123161	6.212336279	5.467523212	5.58054119	5.692000467	5.513231406	5.661493428	6.088773313	5.491452157	5.622587665	6.120541255	5.725333405	5.423738456
"ASCRP002865"	4.690106804	5.021583172	4.869577376	5.308330996											
"ASCRP002867"	8.477865498	8.875208938	8.456778624	7.416206084	9.12500421	9.305670591	9.442709663	9.57918007	9.082171485	9.312127466	9.617754671	9.615794543	9.155105613	9.420522839	9.56344728
"ASCRP002868"	4.911209224	6.846632148	5.590442373	5.129954833											
"ASCRP002870"	5.639728541	5.691050438	4.80690683	10.52026675											
"ASCRP002871"	4.797425871	4.977826871	5.160986594	7.323557785											
"ASCRP002872"	8.018695881	8.114076236	8.049324426	7.030235952	9.04420795	9.1374997	8.486895562	8.377705301	9.090543812	8.988743511	9.541632617	9.429417914	8.417697462	7.67644268	9.112211136
"ASCRP002873"					5.608874277	5.549410617	5.305392666	5.241562619	5.66130016	5.618939331	5.765868535	5.778466993	5.160850809	5.145428594	5.333521999
"ASCRP002874"	5.514784909	5.902333492	5.008842858	5.783331915											
"ASCRP002875"	14.42189322	14.52586646	15.02924878	15.62790243	14.2669361	14.20516272	14.46055634	14.63168551	14.59640381	13.85858543	14.02946493	14.3209348	13.64835037	11.36966392	14.43603481
"ASCRP002876"	8.475076734	8.661499449	8.065433528	7.722833112	9.502161718	9.627430154	9.441609998	9.34535704	9.375914115	9.395861205	9.536548983	9.555447387	8.690834261	8.3603707	9.216674612
"ASCRP002877"					5.778219698	5.733905037	5.476085197	5.038407015	5.16467697	5.736832739	6.05308779	6.026900502	5.429923777	5.293381784	5.40791872
"ASCRP002878"					5.423019137	5.463143327	5.258002504	5.109531674	5.157461682	5.46087032	5.679125476	5.64771432	4.833742311	5.233706133	5.13556401
"ASCRP002880"	6.404009747	6.506064141	6.553948466	6.712430136	6.577750973	6.320440734	6.509402372	6.734652762	6.268917832	6.041725236	6.419059427	6.310411331	6.082196773	8.35021363	7.348595633
"ASCRP002883"	6.517431587	6.741718618	6.824039322	6.757081089	7.166826277	7.04441802	7.012218486	6.942693627	6.635347852	7.125968158	7.394915212	7.202448143	6.638903723	9.051497774	8.359158857
"ASCRP002884"					5.547065487	5.543400491	5.126852056	5.113008799	5.335326651	5.51379297	5.948680347	5.901654239	5.251567483	4.89669987	5.277440141
"ASCRP002886"	4.746860968	4.978647205	4.836214148	5.054967812											
"ASCRP002887"	7.221852154	7.043478819	6.979668443	5.943189284	8.301229119	8.285031479	8.367767169	8.493885802	7.93937083	8.189981675	8.612657077	8.390264705	8.01659707	8.089237352	8.387982979
"ASCRP002888"	5.473467309	5.419676957	5.967329012	5.594973884	5.678221426	5.891920171	5.580326417	5.739041907	6.205628484	6.377555596	5.545626032	5.727372304	6.785877401	5.094827113	5.086312503
"ASCRP002889"	7.388451333	7.58615646	7.693559156	6.024894263	9.325189283	9.312478488	9.122742693	9.177878387	8.652961839	9.254232546	9.64409298	9.465748964	9.186403374	9.276898471	9.141790038
"ASCRP002891"	6.180438883	6.2907118	6.352674344	5.52212037	6.019734042	6.420932613	5.812032896	6.020905428	6.642228069	6.16446387	5.881843883	5.941794279	6.235661103	5.85191255	6.081797746
"ASCRP002892"	7.274101544	7.613382483	7.971539521	7.485651518	8.996913621	8.61898257	9.502983106	10.26280209	8.69892926	8.559912349	9.220878945	9.125015446	9.701027345	11.60444751	9.540415786
"ASCRP002893"	6.457588277	6.447712204	6.301346627	6.748856601	6.995419717	6.907985685	6.848836683	6.090365909	6.575153236	7.16770634	7.266585029	7.053222471	7.168369827	6.16750381	6.359256013
"ASCRP002894"	6.401670539	6.474101151	6.380396749	5.755158977	6.796835128	7.040187751	6.688063631	6.481745766	6.492772364	7.054047561	7.529736622	7.329025847	6.300356289	6.536944192	6.522095608
"ASCRP002895"	6.352439258	5.851631303	5.646371237	5.051664159	5.771501188	5.989465189	5.465511087	5.366041646	6.090364827	6.025252211	5.561783558	5.587909441	6.019325679	5.31405283	5.08538737
"ASCRP002896"	6.035542078	5.666539431	5.921806957	4.916630919	5.703129276	5.639241543	5.743194455	5.490724605	5.97845013	5.548545369	5.998446	5.876489655	5.524139136	5.458960865	5.712634245
"ASCRP002897"					5.245438583	5.659311174	5.385118371	5.293390493	5.383891951	5.512107668	5.674566098	5.649048274	5.27423727	5.378126147	5.366791663
"ASCRP002898"	5.190439335	6.156872436	5.319449638	6.436674205	5.608354429	5.439360945	5.440754121	5.485098492	5.231174344	5.305320625	5.432802952	5.328101552	6.101872727	5.940608065	5.348441777
"ASCRP002899"	6.008856388	6.152552982	6.154825545	6.471690888	6.438032576	6.66240656	6.609221072	6.385896241	6.464150657	6.684013352	6.977333733	6.908605464	6.005511825	6.401132197	6.865511284
"ASCRP002900"	12.25080041	12.24391802	11.95228336	11.62346509	12.51965534	12.79035775	12.50136561	11.76005524	12.45074929	12.58334274	12.98964464	12.93967016	12.02319437	11.1835847	12.64015528
"ASCRP002902"	6.335550006	6.512372779	6.282542138	4.984860769	7.086020834	6.852068758	6.839915569	6.524724757	6.620965995	6.999414641	7.023793006	6.976440093	6.719580045	6.187453072	6.466664921
"ASCRP002903"	7.218115566	7.254947301	7.397726846	8.30337795	7.587076211	7.405225647	7.564149728	7.61834525	7.449658219	7.228590549	7.447017544	7.430211849	7.425314758	7.818059235	8.112585394
"ASCRP002904"					6.106925922	6.24108651	6.064635916	6.31967364	6.091137728	6.189748375	6.566969952	6.440176565	5.772543471	7.808614994	5.974500637
"ASCRP002905"	5.8279702	5.486491891	5.772003295	7.989640945	5.83341897	6.011087142	5.815466968	5.773509437	5.969668613	6.31677641	5.972788837	6.07094595	6.228277034	5.549283575	5.391052792
"ASCRP002906"	4.547373579	4.831974317	4.347086533	5.162156785											
"ASCRP002910"	5.77217916	5.578295314	6.311522898	4.742263693	5.758037939	6.15845847	5.702005134	5.869735047	6.272226148	6.571181837	6.196863417	6.253318212	6.420542016	6.047610265	5.476481099
"ASCRP002911"	6.173116991	6.212274282	6.027530547	5.46875239	6.873150272	6.730603509	6.985459424	6.588227845	6.74941763	6.793855569	7.02612493	6.873585365	7.104682503	6.610043779	6.450728191
"ASCRP002912"	8.415133404	8.479282452	8.693381084	8.704457632	9.512785296	9.345490941	9.707840315	10.02324659	9.354591572	9.180497325	9.578713666	9.481760469	9.321855518	10.39482192	10.0169775
"ASCRP002913"	9.04781187	8.391486762	9.061486279	5.321835169	9.313954259	9.581456246	9.315487107	8.453882586	10.0275863	10.02379217	8.265633551	8.730184376	10.5210359	5.79388902	8.411755479
"ASCRP002914"	5.981801279	6.059078993	6.246810188	5.812566999	6.804510859	6.845316683	6.678622471	6.837919027	6.759601158	6.900928873	7.051725576	7.005892466	6.775290623	6.809250636	6.669618398
"ASCRP002915"	7.655214625	7.666187399	8.497430229	5.887277805	9.449178145	9.530747673	9.291896732	9.254431883	9.721874622	10.40129569	8.558571832	8.928069115	10.06467952	7.204779757	7.719916863
"ASCRP002916"	4.751502372	4.874950446	5.072729209	5.198075962	5.314994723	5.203238948	5.783107454	5.575766838	5.073004973	5.44219748	5.473469969	5.539577428	5.677980362	5.803981943	5.369285633
"ASCRP002917"	5.28792575	5.697026228	5.483004969	5.913687957											
"ASCRP002918"	7.707027428	7.753082523	7.869321685	6.33414044	8.11137442	8.104830494	8.018096589	7.736811233	8.184875196	8.101765326	8.366479665	8.723868232	7.522389674	7.085770839	8.735841593
"ASCRP002925"	4.995127339	4.770794071	4.629227269	5.333930855											
"ASCRP002926"	7.110077598	7.298480039	6.836938374	5.882118193	6.950649885	7.039152167	7.003048142	6.069039577	6.916729373	6.948684937	6.941314053	6.859682421	6.305830976	5.206593115	7.313522751
"ASCRP002927"	6.560243309	6.41708819	6.412954423	5.819528945	6.732956626	6.725907673	7.036698186	7.016726123	6.58509574	6.832280802	6.688158353	6.729657765	7.114949212	6.376294759	7.055142523
"ASCRP002928"	7.039948772	7.003415327	6.94441054	5.538132547	7.762998376	7.413969845	7.545834361	7.801927443	7.451053656	7.325782451	7.449910555	7.507250985	7.214487769	10.04808017	7.696221896
"ASCRP002929"	5.744872056	5.844319615	5.809283883	4.979039828	6.591723885	6.384412219	6.536578635	6.570243536	6.255802503	6.338869718	6.455850146	6.354149664	6.257198012	6.34284082	6.556875249
"ASCRP002930"	4.993569555	5.540003054	5.622219202	5.196320889											
"ASCRP002931"	4.943668218	4.807011791	4.743990514	5.08032205											
"ASCRP002932"	5.70853416	6.386304274	7.639342945	5.464765305	6.907804576	7.387801563	8.090087711	8.641685376	5.51369557	6.600270209	6.0946632	5.71467381	14.49726116	8.748516681	8.301105507
"ASCRP002933"	5.340323949	5.71548314	5.562787302	4.948496845											
"ASCRP002934"					5.484912133	5.390531417	5.730900008	5.745234949	5.169101739	5.395416625	5.472895568	5.534094234	5.646969287	5.702074855	5.962408856
"ASCRP002936"	5.311726507	5.403154438	5.145147854	4.878414731	5.375447774	5.54145437	5.249023872	5.217267545	5.161561775	5.415052261	5.384836066	5.326027754	5.306924296	5.234949589	5.053274159
"ASCRP002937"	6.688618653	6.814190448	6.769608197	5.64648166	7.247004959	7.095364526	7.296592509	7.261019286	6.941153381	7.3363576	7.435795955	7.436633896	7.26493897	6.965684389	7.303298093
"ASCRP002938"	6.318840798	6.11357168	5.974491751	5.016101379	5.544149098	5.592047177	5.708997569	5.155793383	5.722784604	5.643182416	5.617004158	5.838378791	5.536033843	5.342593012	6.121795721
"ASCRP002939"	4.737505864	4.902761259	4.736498704	5.668093185	4.928664113	5.259117866	5.096489742	5.269825585	5.331836221	5.17311568	5.241068875	5.266507128	4.96155498	5.281449717	4.800040652
"ASCRP002940"	4.512891972	4.724402277	4.576195324	5.477040344											
"ASCRP002941"	5.979215601	4.84862471	5.161127397	4.832554664	5.596919146	6.121188033	5.556257264	5.503395949	6.966868405	5.592603916	5.272564816	5.57078856	6.602265366	4.86862475	5.254982358
"ASCRP002942"	6.234387297	5.420161022	5.987916327	5.082981487	6.281678139	6.852870836	5.930987832	5.517534151	7.779949124	6.102769527	5.255589119	5.916484043	7.198151483	4.955690075	5.710079207
"ASCRP002944"	7.270305714	7.018307742	7.723488674	4.798308698	6.543964621	6.793585574	6.449630812	5.806107743	7.681967189	8.037010767	6.228769773	6.261566104	8.149201022	5.245459244	6.038226935
"ASCRP002945"	4.734260364	4.972036778	4.846006393	5.910315515											
"ASCRP002946"	5.786789225	5.782075031	6.372875239	6.019085929	5.51132676	5.853587147	5.293585309	5.33256495	5.421778206	5.410816086	5.107025599	5.28140987	5.082335903	4.740962887	5.641424142
"ASCRP002947"	5.221103721	4.548116388	4.767016593	5.828627604											
"ASCRP002949"	4.557381737	4.428851627	4.458927008	5.10951083											
"ASCRP002950"	4.854997874	4.810407498	4.540658532	5.429918819											
"ASCRP002952"	7.439434361	7.661370501	7.484180383	5.783127598	8.846617012	8.785266512	9.243772051	9.421400883	8.562308071	9.04021386	9.105140964	9.086872885	9.204160537	10.23176882	8.685994192
"ASCRP002954"	6.217445182	6.373187932	6.589103375	5.516941944	7.108165442	7.018135967	7.213334777	7.439252542	7.040781524	7.00812543	7.415066249	7.351737118	6.95480564	7.299407582	7.567807362
"ASCRP002957"	11.2899723	11.29983641	11.25210489	10.59413465	11.17263523	11.38150511	11.27581936	11.1362203	10.89870293	11.27064178	11.25979934	11.24881222	10.89872106	8.940046282	11.418872
"ASCRP002958"	5.724628187	5.778656039	6.126616137	6.712523092	6.67073482	6.48081771	6.375299056	6.164209916	6.332924907	6.310828005	6.750200004	6.595584402	6.254231676	7.825314068	6.327501057
"ASCRP002959"	5.359015168	5.12547263	5.484114183	5.501002497	5.160182654	5.144698113	5.25206556	5.258496548	5.188001936	5.291296533	5.352436484	5.284999393	5.192491646	5.650152862	5.573636162
"ASCRP002960"	5.098995793	5.183977961	5.354340408	5.4888549											
"ASCRP002962"					5.235878212	5.499020803	5.069869694	5.449957841	5.330423234	5.720184063	5.327172388	5.357660691	6.029397256	5.148889035	5.007832946
"ASCRP002964"	5.380255452	6.263074291	6.857373787	5.00790654	6.022214146	5.626874668	6.956408557	7.850729542	6.208044642	5.619618985	6.030063467	5.908476182	8.184271655	9.745788664	7.441998961
"ASCRP002965"	5.802849085	5.933886931	5.573947484	5.942955255	6.539911731	6.508210014	6.592523545	6.705898724	6.605239612	6.614140732	6.710421113	6.744613532	6.199441419	5.61370479	6.538237568
"ASCRP002966"	5.246030171	4.607078235	4.351093649	7.97848978											
"ASCRP002967"	4.48034456	4.667564916	4.830741371	5.000355315											
"ASCRP002968"	4.29761599	4.530883859	4.750406323	5.051414466											
"ASCRP002969"	4.901111734	4.702367948	4.333955947	5.212329652											
"ASCRP002971"	5.515183927	5.271170001	4.87419438	4.996008915	5.278190158	5.096390511	4.998341391	5.343410606	5.320377085	5.120254121	5.209061077	5.187473858	5.186157162	7.736695699	4.79199414
"ASCRP002972"	4.825548658	4.757138131	4.957546475	4.88883398											
"ASCRP002974"	4.606940175	4.552958655	4.454141999	5.104153011	5.391323165	5.390861491	5.462803682	5.910433605	5.017347105	5.493278184	5.226036983	5.401177801	5.658845148	5.261902691	5.041104022
"ASCRP002975"	4.885644598	4.52405511	4.877913732	5.396601118											
"ASCRP002976"	5.252309625	4.936769547	5.629907238	5.178093291											
"ASCRP002977"	5.009773412	4.736181672	5.251610778	5.283599658											
"ASCRP002978"	5.047202277	5.089679253	5.461797945	5.506415809											
"ASCRP002979"	4.976187002	5.019619744	5.069363207	6.060371631											
"ASCRP002981"	4.651589562	4.773054555	4.629260931	5.534514907											
"ASCRP002983"	5.211837756	5.145352296	4.60128726	5.189893011											
"ASCRP002985"	4.800520455	4.304444184	4.409753505	5.776981623											
"ASCRP002986"	7.184613907	7.300403775	7.268704122	6.06215412	7.588733667	7.614304832	7.752718672	7.73807697	7.591791101	7.501701956	7.931386488	7.902232216	7.584697022	7.562060785	8.196961871
"ASCRP002987"	4.795529484	4.538483478	4.921897438	6.215873334											
"ASCRP002988"	5.496942565	4.657293491	4.714296	5.348200772											
"ASCRP002992"	5.866319972	6.272711389	6.53916945	5.791945622	6.997197674	7.320866666	6.74710948	7.337525837	7.230159294	7.809776783	7.474777846	7.454137679	7.511522274	8.056118508	5.844992256
"ASCRP002993"	5.343798425	5.324010943	5.305543452	5.201343743	5.408416465	5.604618792	5.629191789	5.63843648	5.512602028	5.705056315	5.821992536	5.813236047	5.358208113	5.918697542	5.506156271
"ASCRP002994"	5.676891723	5.568214411	5.459148842	4.904907918											
"ASCRP002995"	5.701310465	6.056481726	5.875268815	4.904907918	5.663977009	5.557452108	5.56102	5.750101373	5.442871484	5.560962271	5.665085568	5.641279597	5.526064048	7.193968071	5.740760031
"ASCRP002997"	6.936866791	6.921611778	7.618975503	6.217292416	8.461791084	8.723543508	8.019637283	8.607042824	8.831569829	9.500027412	8.867518928	8.901540097	8.80783263	8.934044719	6.717258576
"ASCRP002998"	6.038443017	6.338170483	6.335219997	5.442263619	6.772450417	6.714579711	6.681338315	6.847852034	6.734861722	6.789667899	6.83894372	6.859296896	6.697388189	7.167594629	6.000865183
"ASCRP002999"	5.381201205	5.578295314	5.469405785	6.130886403	5.716143019	5.715697232	5.63233828	6.404306543	5.434545902	5.376713195	5.836309416	5.715413384	5.383669233	9.24315891	6.313071186
"ASCRP003001"	8.096040037	8.584882344	8.893758104	6.555065025	9.543282194	9.368157528	9.958608549	10.45666469	9.227786317	9.350186689	9.581832142	9.546086738	10.44424979	11.59924253	10.41573163
"ASCRP003002"	6.802322333	7.526840269	8.106440449	6.961321544	8.701324895	8.467407135	9.704142104	10.35064931	8.556829046	8.559363777	9.140145597	9.080531257	9.821204963	11.39590952	9.803444774
"ASCRP003003"	4.564947778	4.618110464	4.765977733	5.168259764											
"ASCRP003004"	4.668209295	4.863099888	4.834946632	5.073736409											
"ASCRP003005"	4.923103459	4.795724717	5.086387172	5.490016602											
"ASCRP003006"	5.495212128	5.646702072	5.12996125	5.753592272	5.522072169	5.771062397	5.653885728	5.566377775	5.452382387	5.654349538	5.738816278	5.597081495	5.385706714	6.145544656	5.267719359
"ASCRP003007"	4.686111576	4.725841438	4.895164215	5.303670406											
"ASCRP003008"	5.18812829	4.900375149	5.508834002	5.353698069											
"ASCRP003009"	4.518097877	4.749183118	4.563745859	5.688526134											
"ASCRP003010"	4.646694996	4.599955033	4.467000061	6.528790846											
"ASCRP003013"	5.615767987	5.728473417	6.385834764	4.900914547	5.604338812	5.578135607	5.725084326	5.381258889	5.261277472	5.461652166	5.487506122	5.486843675	5.714720855	5.696864807	5.917448285
"ASCRP003014"	6.460549636	6.57935122	6.542534577	5.550654946	6.685648434	6.559291237	6.895050676	6.721824359	6.549068184	6.501506658	6.797689985	6.679444987	6.526347418	7.553926599	7.278850749
"ASCRP003015"	4.600884561	4.43781848	4.681315921	5.012230969											
"ASCRP003016"					4.918729384	5.0038407	5.103051014	6.217248691	7.345327172	5.223833348	6.03179443	6.32290714	6.922706365	6.045460604	4.74256597
"ASCRP003017"					6.217391507	6.00085694	6.182908038	6.183356983	6.001329706	6.236222158	6.201239443	6.192073374	6.16614653	6.11981605	5.964769033
"ASCRP003019"	8.19272208	8.378619798	7.829591295	6.75896422	8.943404703	9.205173695	8.920931419	8.527066919	8.750809328	9.079452139	9.290198872	9.228890191	8.164693684	7.644241532	8.665945061
"ASCRP003022"	5.017958141	4.979521842	5.665585012	7.167407309											
"ASCRP003023"	5.497920307	5.169400438	5.401757693	5.594517685											
"ASCRP003024"	4.800366843	4.456898073	4.307212338	5.925705097											
"ASCRP003025"	4.665388141	4.415219754	4.345469826	5.171630379											
"ASCRP003026"	5.476472473	5.617837489	5.486072387	5.225085198	5.298565753	5.364629992	5.586384432	5.509785377	5.524955378	5.328180329	5.448822103	5.559500459	5.498190848	5.42321212	5.480119708
"ASCRP003027"	7.948328544	7.998221327	7.843763061	9.525055404	8.695665641	8.686715083	8.84704858	8.965286928	8.412283497	8.423757789	9.116860393	8.917251302	8.449089267	12.18233586	8.901485666
"ASCRP003028"	5.022300862	5.048501426	4.84176238	5.33768783											
"ASCRP003029"	4.685374838	4.544589215	4.672975404	5.164389587											
"ASCRP003031"	5.020871714	4.889110684	4.478153271	5.089761792											
"ASCRP003032"	8.387480983	7.207614278	7.198590015	5.38194031	8.471783011	7.981989329	8.491093527	7.883739793	8.467393755	7.576325052	8.015880331	8.072914276	7.52022988	7.470405949	8.73149409
"ASCRP003033"	8.739202525	8.911375402	8.535515138	6.447800871	10.20504412	10.54804637	10.00443587	9.495290548	9.660158976	10.4844592	10.86080925	10.69423455	9.462822832	8.958757448	9.920308106
"ASCRP003035"	6.419349075	6.649194194	6.592736715	5.799203924	6.757618642	6.870064803	7.17799697	7.276409057	6.996139706	6.754122544	7.018400086	7.054935604	7.011489533	7.929286515	7.544863237
"ASCRP003036"					5.000432946	4.907564971	5.193086684	5.26880728	5.099882511	5.260079934	5.262326307	5.167426399	5.188756011	5.340033219	4.751245309
"ASCRP003037"	5.219154796	5.230851037	5.497803363	5.027661235	5.139342378	5.319788648	5.109681611	5.371186525	5.018716284	5.35546088	5.406628814	5.46639887	5.40083158	6.006828797	6.859500377
"ASCRP003039"	5.104095001	6.404403714	4.513353835	5.113280303											
"ASCRP003040"	7.319830693	7.098371712	7.276869708	6.3407079	8.548147649	9.18693132	7.428808506	6.587620263	10.01048308	8.681171468	6.79902978	7.434349632	8.404828217	4.992363714	5.659568289
"ASCRP003041"	4.483657467	4.711194636	4.731080097	5.288392713											
"ASCRP003042"	4.392743184	4.365898627	4.535468933	5.516174285											
"ASCRP003043"	5.437997333	5.695742192	5.714359138	5.143639368											
"ASCRP003044"	5.216748727	4.746645025	4.819944771	5.079339924											
"ASCRP003045"	5.196549601	5.129662797	5.175567815	5.085635471											
"ASCRP003046"	5.790164057	5.787426673	4.896577192	6.986040439	5.549028524	5.742432977	5.58452236	5.466441786	5.048490303	5.876060665	6.021080346	6.037484275	5.37840372	5.336766314	6.284802874
"ASCRP003047"	4.930404048	5.052769989	4.939058482	7.009342947											
"ASCRP003048"	5.698865877	5.356248722	5.162046962	6.543320738											
"ASCRP003049"	5.026556196	4.980591898	4.554515765	6.406672502											
"ASCRP003050"	4.633820001	5.188852875	4.611362226	4.910434986											
"ASCRP003052"					5.334568404	5.40364539	5.270228581	5.704866131	5.428207406	5.94742799	5.51390049	5.649027	6.18996823	5.391695511	4.751325218
"ASCRP003053"	9.681709216	9.368744752	10.83876641	6.368521998	10.32690179	10.70730643	10.19505413	9.89621698	11.35294482	11.39232741	9.824560571	10.165188	11.66099228	7.795549609	9.402345785
"ASCRP003054"	5.404280022	5.781935066	4.709745599	5.774575105	5.353766451	5.038807081	6.078953596	6.173513894	4.849551097	5.721258881	5.078490289	5.156701596	5.765416687	4.671626079	4.526794343
"ASCRP003055"	4.978056227	4.989572121	4.785414694	4.955503001											
"ASCRP003056"	5.352887583	5.397927577	5.575510321	5.592397425	5.555703531	5.099598397	5.637783546	5.353632348	5.334813319	5.514171027	5.168379373	5.277600289	5.183636832	5.216269481	5.456762157
"ASCRP003057"	7.648286464	7.57811618	7.303265745	7.489468432	8.150766829	8.369759717	8.143458978	8.16699578	8.150402403	8.038874486	8.513202695	8.448127557	7.853092663	8.079719893	8.050026216
"ASCRP003058"	7.628819361	7.555031017	7.348505998	7.445789523	8.394529599	8.43328263	8.304586418	8.495921828	8.332820262	8.31623465	8.643700612	8.532211054	7.973989097	9.080906128	7.815205533
"ASCRP003059"	6.517094212	6.162607645	6.318895851	9.732382931	6.476928743	7.061859876	5.986641958	5.851525935	8.089857138	7.07982871	5.860391947	6.216614491	7.013864531	4.946656706	5.276329242
"ASCRP003060"	4.555429685	4.240660681	4.366668052	4.986687748											
"ASCRP003062"	5.792735452	5.479574482	5.279658136	4.233727774	5.479838181	5.780014544	5.086605469	5.601300723	6.857479316	5.710359057	5.097168119	5.170254824	5.592392898	4.731089303	4.649556023
"ASCRP003063"	8.196717982	8.305858413	7.115919257	6.294567467	7.431065909	6.999195537	7.50088601	6.799703262	7.18959352	6.777429413	6.522673013	6.756087753	6.854559868	5.136365795	6.339890651
"ASCRP003064"	4.535521626	4.50882064	4.623961889	5.765446155											
"ASCRP003066"	6.506923497	6.744658267	6.638151049	6.132505872	6.654048238	6.950570855	6.680109778	6.101830672	6.575881783	6.628006955	6.979480173	6.974861657	6.012749819	5.684008122	6.6255755
"ASCRP003067"	5.04719745	5.192828304	5.512743586	5.187800005											
"ASCRP003069"	4.62300526	4.475346035	4.328589907	5.425659986											
"ASCRP003070"	5.731395975	5.619722914	5.772799181	5.179845557	5.773923748	5.479343694	5.511273063	5.870356163	5.827189892	5.639494126	5.845035118	5.952514098	5.501370867	8.605187005	5.126485809
"ASCRP003071"	6.465820409	6.55171141	6.17422203	5.01801786	6.649976023	6.582911217	6.473607794	5.598763971	6.306645464	6.76723473	6.517428656	6.528448219	5.679859282	4.861520682	6.088801373
"ASCRP003072"	6.117888582	5.421560047	5.55477175	5.212354242											
"ASCRP003073"	5.853336841	5.664445543	5.647625063	5.622864941											
"ASCRP003074"	7.499683046	7.473743605	7.252236847	6.167049272	8.484887233	8.544311976	8.779324997	8.602149142	8.336693182	8.543333358	8.735778538	8.56274998	8.147738582	8.655456908	8.416400698
"ASCRP003075"					5.754331837	5.708606489	5.892691416	5.479074275	5.229882695	5.880198024	6.008092062	5.910912927	4.999329166	5.455740487	5.067859232
"ASCRP003076"	5.591365449	5.732975397	4.89102896	4.852245103	6.443997804	6.556997204	6.326377972	6.081629783	5.949878071	6.456524411	6.694996858	6.598775198	5.994583604	6.018293747	5.995322608
"ASCRP003077"	6.81434384	6.91421436	6.48277868	5.260800039	7.652189596	7.583921302	7.696277794	7.789958297	7.40374242	7.834283187	7.649483379	7.722394681	7.564411812	7.879903692	7.245450308
"ASCRP003078"	6.131422525	6.297791995	6.199412656	5.472928304	7.168310141	7.245036801	7.276390141	7.271134526	6.978164767	7.346813412	7.501261356	7.402282062	6.866688384	7.253609454	7.212650288
"ASCRP003079"	5.111236841	5.092219464	5.929557882	4.650398304											
"ASCRP003082"	8.905971282	9.207596578	8.700877676	7.091865654	9.506115595	9.790063561	9.524799504	8.404903879	9.214431286	9.811308844	9.822982546	9.717247939	8.494509279	6.532036704	9.613453917
"ASCRP003083"	4.604020644	4.810340472	4.338078162	6.554766814											
"ASCRP003084"	5.621312263	5.49812521	5.180686699	5.389914767											
"ASCRP003085"	8.217060606	7.985725344	8.872153733	5.146094459	8.955672799	9.275381966	8.44699542	8.214336808	9.840414737	10.20162839	8.132447606	8.572805482	9.772913264	6.129470381	7.614430309
"ASCRP003086"	4.637114384	4.783320544	4.560346554	5.23341805											
"ASCRP003087"	4.960092316	4.829879516	4.761468361	5.623213015											
"ASCRP003088"	6.139391451	6.249126417	6.589618765	5.371602428	5.994138211	5.915875054	6.424746401	6.197956522	6.141874782	5.960877878	6.148402263	6.158079649	5.581830941	5.773289022	6.672992044
"ASCRP003089"	4.956463246	4.969402147	5.033930932	6.548693474											
"ASCRP003090"	5.112640353	5.366790739	5.537645265	6.532465698											
"ASCRP003092"	12.00748399	13.09436103	14.694365	12.73563673	15.1662033	14.74531005	15.59144584	16.01388238	14.45516455	15.33197863	14.89856685	15.09893728	15.95366119	16.05650293	15.74535468
"ASCRP003094"	7.196382967	7.399108169	7.141770763	7.512354359	8.581689312	8.509070281	8.80943264	8.883982961	8.341716399	8.453881554	8.573135456	8.557519109	8.263536171	8.804913924	8.341809631
"ASCRP003095"	5.092000329	5.149343207	4.871198404	7.010521183											
"ASCRP003096"	4.959135355	5.308544068	5.803971454	5.491562435											
"ASCRP003097"	4.858694991	5.529760932	5.269966455	5.008924871	5.713101615	5.760370716	6.102607156	5.84661843	5.618888675	5.390120646	5.555920913	5.476647843	5.938302882	8.262367996	6.299455241
"ASCRP003099"	4.596238051	4.61462057	5.962094336	5.01965901											
"ASCRP003102"	4.660699827	4.679691602	4.812578953	5.025759311											
"ASCRP003103"	4.746860968	4.899931055	4.591592672	5.036996731											
"ASCRP003104"	5.890159598	5.976520733	5.836339587	5.282729054	5.905601383	6.007119167	5.833054952	5.553307801	5.879776026	6.206629568	6.623775732	6.495872683	5.563023742	5.441589316	5.807239842
"ASCRP003105"	6.120974807	6.273567245	6.27004242	5.285368518	7.149650997	7.046533183	7.379095036	7.686411583	6.933568619	7.085659301	7.356737732	7.280221387	7.101487393	7.940771005	7.492449902
"ASCRP003106"	4.606940175	5.079508332	4.948705973	6.329747312											
"ASCRP003107"	5.588764137	6.171170573	6.411060398	4.78823419	6.628347295	6.31698076	7.260077215	7.428737959	6.134567029	7.073714236	6.317265541	6.222191077	7.330690673	7.541695949	7.426750791
"ASCRP003108"	6.922321085	6.825331891	6.915440285	4.961859083	7.868635447	7.599806808	8.116202146	8.080179614	7.611610768	7.831877321	7.583723301	7.640283816	7.51106236	9.139354791	8.352313802
"ASCRP003109"					5.528672387	5.509457112	5.477247498	5.419024277	5.447400745	5.619251224	5.607614418	5.687551354	5.391132421	5.021986385	5.792544569
"ASCRP003110"					5.236600854	5.617877183	5.266544187	5.345300121	5.119852308	5.634320762	5.623096577	5.602081164	5.280704062	5.184584633	5.228308108
"ASCRP003111"					5.824494131	5.647981964	5.653619199	5.609841613	5.688305823	5.679483016	5.79769965	5.845225864	5.682995918	5.701817598	5.931549201
"ASCRP003113"	8.136299836	8.416617429	7.854560455	6.755838186	8.519037066	8.469760936	8.73490456	8.676105064	8.245551064	8.685654544	8.519041141	8.436465461	8.439276345	8.322148546	8.915010495
"ASCRP003114"	7.361288529	7.523234209	7.362341695	7.58442473	8.485359746	8.25338915	8.412229033	8.555059518	8.026410091	8.395927068	8.349972847	8.288625209	8.318339294	8.003947075	8.342866288
"ASCRP003115"	4.819018853	4.572902563	4.599891776	5.815971721											
"ASCRP003116"	5.830646262	5.722534817	5.91865517	5.447980377	6.467603448	6.291401137	6.378520414	6.206335738	6.529197629	6.391395678	6.199442132	6.213474767	5.983103284	5.776468414	5.991619647
"ASCRP003118"	6.359548222	6.35508717	6.215589208	5.351333493	6.323764186	6.305949664	6.255720652	5.851727318	6.162916825	6.262826608	6.476416473	6.429492424	5.936717038	5.142992012	6.613765964
"ASCRP003119"	6.552367533	6.267566261	7.179515174	5.646194354	7.585584616	7.934360295	7.518813975	8.246911641	8.024506993	8.674731396	7.688407497	7.773434052	8.665149789	7.479446155	7.15998532
"ASCRP003120"	4.622687281	4.589548946	4.816283173	6.113289465											
"ASCRP003121"					5.543640957	5.95736595	5.624012316	6.029203324	5.878636276	5.886515242	5.526083736	5.754594218	5.95960965	5.490175677	5.464173638
"ASCRP003122"	4.665987556	5.021583172	4.888236675	5.430217843											
"ASCRP003124"	4.99085254	4.948875119	4.9834216	5.33363821											
"ASCRP003125"	5.701179467	5.533871084	5.749979312	5.745291667	6.613964708	6.046762712	6.436301904	6.683096753	5.988593385	6.088261301	6.256554542	6.404907612	6.294547291	7.649102185	6.501527955
"ASCRP003126"	7.059474219	7.034333178	6.836938374	6.474065834	7.077781911	6.958338203	7.138241577	6.992069214	6.767438727	7.144451629	7.050980033	6.96996746	7.808943558	7.665695143	6.586365276
"ASCRP003127"	5.006590512	4.788016278	5.257449257	5.838811282											
"ASCRP003128"	4.936446448	4.893297738	5.474880813	5.389501128											
"ASCRP003129"	6.231270356	6.284220787	6.409432547	5.460517496	6.398752443	6.212461087	6.148660113	5.833804181	6.065202475	6.040720243	6.253031864	6.114918078	5.849143229	7.102878903	6.279491361
"ASCRP003130"	6.004692811	5.896716462	6.555878588	4.661748873	6.167621409	6.618485026	5.849742787	6.052177446	7.627170306	6.559994131	5.802387236	6.230605771	6.872706758	5.193079282	5.258945112
"ASCRP003131"	4.404182836	4.540940793	4.506952698	5.262083333											
"ASCRP003132"	4.974374731	4.611436426	4.787985657	5.826168694											
"ASCRP003133"	6.089656063	6.062219614	5.689455904	5.927810657	7.154348928	7.045009649	7.329834283	7.385621449	6.870755754	7.104973275	7.271592928	7.176669891	6.830439171	6.733816888	7.028084835
"ASCRP003135"	5.420272006	4.863731664	5.239384602	6.316231895											
"ASCRP003136"	6.350847054	6.2662835	6.390464685	7.351663746	6.482808351	6.514967796	6.738168726	6.43016572	6.460204447	6.497841898	6.669767215	6.585993051	6.346186628	5.565770408	6.220385508
"ASCRP003137"	5.919514353	5.506536979	5.881413022	7.158611457	5.331647298	6.272430774	5.452888847	5.079160901	6.44331772	6.090687348	5.259935269	5.44927656	5.740258004	4.769691905	4.843678289
"ASCRP003138"	4.777494982	4.647864221	5.262416909	5.607373508											
"ASCRP003139"	4.561848756	4.58278644	4.501075876	5.010846739											
"ASCRP003141"	5.26202858	4.821083674	5.008924706	5.269480481											
"ASCRP003142"	4.889957126	4.870887172	4.919712217	4.986651154											
"ASCRP003144"	5.051172857	5.194837868	5.478542845	4.963821908											
"ASCRP003145"	4.946870097	4.972172088	4.996220713	5.431737092											
"ASCRP003146"	7.812952631	7.501911922	8.363681437	5.086586093	7.768559744	8.379847878	7.69464301	7.28526348	8.895675508	8.953463115	7.440258346	7.784229587	9.290180993	5.689792147	7.496511959
"ASCRP003147"	6.613539345	6.770847657	6.452215553	6.631363965	7.104850402	7.093540212	7.057597769	6.451108008	6.980137735	7.36697025	7.346215737	7.252656477	6.368021066	6.27864817	6.708787491
"ASCRP003148"					5.795577966	5.778262269	5.689591087	5.472899753	5.40495178	5.769841948	5.965743453	5.916170549	5.277314378	5.269419118	5.693707375
"ASCRP003151"	6.351732995	6.458059906	6.83843563	6.141665459	6.858564305	6.933246708	6.873591442	7.120841142	7.059399353	6.926770584	7.275816412	7.205100284	6.870123633	7.601258206	7.380069068
"ASCRP003152"	10.5358051	10.22032509	10.14615257	10.80699338	10.23272188	10.00371544	10.47304361	10.69270896	10.03966624	10.01434605	10.13142137	10.07183971	10.10609501	11.33282597	10.61642824
"ASCRP003153"	5.131729315	5.303566445	4.987357029	5.116225741											
"ASCRP003156"	5.482491154	4.90917437	4.712184399	5.733318835											
"ASCRP003157"	7.096861254	7.294054402	7.562619503	5.076650276	6.188071013	6.020666603	6.230965825	5.960884936	6.769386431	6.216152196	5.840067595	6.228347768	7.19103234	6.029006617	8.197371316
"ASCRP003158"	7.543908492	7.355584332	8.059010279	5.273611174	6.794480372	7.204856354	7.215558749	7.627345881	7.65237017	7.012037622	6.517473514	6.980237556	7.747547111	6.329109852	8.085341689
"ASCRP003159"	4.612857783	4.381858467	4.551755322	5.152792627											
"ASCRP003160"	4.678908853	4.545607699	4.432206911	5.115082444											
"ASCRP003161"	4.734260364	4.65826016	4.869950366	5.529543547											
"ASCRP003162"					5.104890871	5.082439277	5.134866644	5.475939266	5.171241876	5.155691616	5.413497818	5.344500699	4.941055849	7.566057088	5.126466967
"ASCRP003164"	4.973472654	5.152003655	5.191398509	5.434475508											
"ASCRP003165"	5.006833725	4.972172088	4.629261552	6.26312718											
"ASCRP003167"	4.789516763	4.526623884	4.610738577	5.95986272											
"ASCRP003168"	5.288099309	5.063843899	5.2959212	5.211036582											
"ASCRP003169"	4.379335216	4.487837811	4.442529855	6.149150715											
"ASCRP003171"	6.227416617	6.316651639	6.36340549	5.117442886	6.927848969	7.006024942	7.479848596	7.163678626	6.655450668	6.848873063	6.991172388	6.993107757	6.91113395	8.04264852	7.650417842
"ASCRP003173"	4.76114019	4.64279021	4.621670646	5.411862693											
"ASCRP003174"	5.025455287	4.736516158	4.800921547	6.22724297											
"ASCRP003175"	4.500063376	4.736516564	4.717567693	5.851259031											
"ASCRP003178"	5.529104833	5.497735814	5.240212342	4.83010199	5.864654561	5.810144962	5.530820064	5.070825341	5.581576986	5.868947695	5.977466953	5.992622374	5.117352301	4.693513159	5.733996148
"ASCRP003179"	5.565145693	5.521983707	4.739173621	6.743485906	5.978569048	5.905742838	5.810197534	6.460335901	5.751950628	5.863480016	5.677429984	5.836355867	6.427989795	6.354222541	5.479390122
"ASCRP003180"	4.893084285	4.6505654	5.425956506	4.91650308											
"ASCRP003182"	5.336441947	5.149786342	4.968182133	5.799057665	5.59981943	5.783238525	5.407233046	5.508561171	5.487428541	5.844625614	5.83146608	5.744171728	5.549357702	5.626253038	5.41608394
"ASCRP003185"	4.911991899	4.915626599	4.973025655	5.17767581											
"ASCRP003186"	4.900564724	5.010789749	5.406389918	6.500319652											
"ASCRP003187"	5.20088213	5.25444571	5.207103934	5.446933656	5.552930233	5.368289918	5.754923754	5.833534564	5.14178227	6.004063862	5.526038321	5.554254476	5.945008434	6.437264375	5.102053149
"ASCRP003189"	5.13896609	5.23484354	5.84150821	4.715105818	5.145342406	5.24240109	5.739836329	5.892088399	5.187459693	5.317815429	5.452170785	5.292453939	5.694057334	7.130105527	6.989065775
"ASCRP003193"	5.041436472	5.288494318	4.806461171	5.336892066	5.952795851	5.937036332	7.357576924	8.033520886	5.347494079	6.974311919	6.258520761	6.065069787	9.863206777	6.282509838	5.240151322
"ASCRP003194"	4.729478415	4.902432917	4.552224522	5.243240213											
"ASCRP003196"	4.551588664	5.336456183	4.768207833	5.358892558	5.330111824	5.423079419	6.722873451	7.740070862	4.984201357	6.500707542	4.961375712	5.011248452	9.707051092	5.363823345	4.781140431
"ASCRP003197"	14.04509459	14.24994433	14.77769692	15.98381972	14.8523606	14.90715686	14.7810787	14.92313991	14.77254054	14.3727223	14.84126189	14.84126189	14.0295976	14.01474419	14.3052736
"ASCRP003198"	15.64110954	15.70468841	15.67105729	16.28825394	15.96695415	16.12429269	15.83541613	15.58590261	15.93633414	15.84679075	16.10796983	16.01502127	15.07970406	15.9907758	15.83541613
"ASCRP003200"	4.918257792	4.946163811	5.401200054	5.023785199											
"ASCRP003203"	5.188701774	5.230645748	5.596459887	5.897583857	6.817929384	6.313732915	5.200438488	5.658666263	5.149266067	5.493099006	5.283573801	5.247939408	4.997192053	7.275108334	5.848704679
"ASCRP003204"	4.957706207	4.885284253	4.907636953	5.703944798											
"ASCRP003205"	5.170696499	5.129819983	4.911198265	5.238370852	5.45639991	5.591255816	5.461701654	5.651857938	5.276993804	5.563393551	5.85857902	5.733475093	5.334190045	7.955572108	5.32420948
"ASCRP003207"					5.943835467	5.850669116	5.864880089	6.227157835	5.335780888	5.64059628	5.918650749	5.678373407	5.875331168	8.321998843	6.254312325
"ASCRP003208"	4.891655137	4.901533896	4.960747696	5.304839881											
"ASCRP003209"	5.277731926	5.313590306	5.555908756	5.023276098	5.146307507	5.2035467	5.363200085	5.237385942	5.218196253	5.125678486	5.136939078	5.164840944	5.26149254	5.372821384	5.493836257
"ASCRP003210"	5.348405726	5.156934383	5.007969602	5.339505397	5.857778987	5.678486368	5.540545347	5.887687862	5.910762701	5.689879746	5.950865617	5.931839998	5.396970532	8.340425148	5.609374548
"ASCRP003212"	5.35241356	5.622922426	5.36661684	5.15054227	5.670101419	5.818762947	5.558758578	5.702697611	5.995875115	5.645931747	5.62495702	5.73630075	5.436242467	5.067044769	5.130755136
"ASCRP003214"	4.702598589	4.476153989	4.514400194	5.299051821											
"ASCRP003215"	4.741463087	4.928314306	4.628476695	5.392018258											
"ASCRP003216"	5.56846901	4.942467333	5.24114678	4.904477162											
"ASCRP003217"	4.370432955	4.394002058	4.352648883	5.259829395											
"ASCRP003218"	6.082507384	5.529471565	6.180576739	5.491966127	5.943074904	6.48146091	5.903340252	6.100992986	6.672385911	6.933898631	6.242008989	6.424062454	6.946978043	5.714892879	5.197547905
"ASCRP003219"	4.604869646	4.642225075	4.271743446	5.500829322											
"ASCRP003220"	6.161710939	5.418809941	6.158406892	5.535675212	6.021212626	6.546710514	5.853195455	6.18202586	6.810118311	6.843995247	6.294084803	6.318294272	7.033112861	5.744065572	5.482127428
"ASCRP003221"	5.996265147	5.916896291	4.660894165	6.63895062	5.369366325	5.421297601	5.228255795	5.152398845	5.059067751	5.254326614	5.283173876	5.265815499	5.076431708	5.501239739	4.472409393
"ASCRP003222"	7.074017402	7.253992426	7.213884853	6.286174671	7.696761073	8.09265635	7.853350088	7.767387751	7.625868424	7.908186988	8.509188125	8.349897458	7.513220626	6.668311272	8.01087258
"ASCRP003223"	4.375711151	4.484963807	4.488575002	5.7775699											
"ASCRP003224"	6.656969784	6.772868269	6.849665273	5.702006471	7.366881683	7.411214475	7.360592532	7.649588868	7.457630447	7.316157746	7.529278948	7.532920703	7.36720313	7.549693373	7.532556498
"ASCRP003225"	6.174943979	6.128854254	6.285853403	5.191134096	6.79959704	6.484709016	6.630732579	6.753307137	7.010328337	6.426565619	6.714095839	6.727903026	6.692253538	7.27809754	6.835097393
"ASCRP003226"	4.910307147	4.984168607	5.20502576	5.081479285	5.675857106	5.661830232	6.052819705	5.990401006	5.169908734	5.652600133	5.502779872	5.608843233	5.78461669	5.818173382	6.396795435
"ASCRP003227"	5.867387176	5.879185859	6.597198602	7.411158189	5.944870809	6.255857448	6.506836795	6.507517062	6.264967976	5.976723046	6.246219876	5.989036174	6.28047301	7.224875585	6.664313205
"ASCRP003230"					5.866668256	5.771044532	6.111255173	6.179258702	5.565931249	6.437803716	5.574236214	5.629069123	6.842511367	5.272483411	5.082818943
"ASCRP003231"	4.861580553	4.684998852	4.535047437	4.900337683											
"ASCRP003232"	7.013259747	7.085864696	7.067635304	5.097115744	8.237761238	8.243737556	7.605767391	6.986588342	7.94358626	8.405721958	7.86177058	7.936096937	7.40652417	6.315174238	6.881989231
"ASCRP003233"	4.879018516	5.537779604	4.844571579	5.886499801											
"ASCRP003234"	4.662674897	4.753566787	4.402344769	5.374015169											
"ASCRP003235"	8.436843112	6.470709222	5.899304136	5.352484186	8.885120297	8.639771166	8.471936695	8.146523063	8.894102285	7.922975029	8.100680533	8.318477532	7.524581617	9.483576968	8.442530495
"ASCRP003236"	6.990199671	6.620868566	6.826318939	5.324430848	7.005729164	7.084670768	7.221101197	7.571763254	7.265769578	6.969181942	6.859100794	6.92060072	7.758564383	8.434625794	7.421318999
"ASCRP003237"	4.393916661	4.763550094	4.70285691	7.135471662											
"ASCRP003238"	4.759497589	5.001012648	5.185901513	5.289810583											
"ASCRP003239"	4.835602847	4.933569277	4.864402134	6.475006673											
"ASCRP003240"	4.794363383	4.853817195	5.387911908	6.498564364											
"ASCRP003241"	5.633054678	5.386900235	5.928507948	6.885586857	5.644197432	5.794633065	5.780814866	5.930723358	5.566993395	5.889638962	6.113372514	5.914762187	5.655685776	8.056507839	5.290573925
"ASCRP003242"	4.483708583	4.76368226	4.526293496	5.334900326											
"ASCRP003245"	5.130466624	4.978897333	4.993320243	5.893705631											
"ASCRP003246"	5.366649685	5.794715047	5.013981411	6.956530086											
"ASCRP003248"	5.370643146	5.378190253	5.038034142	6.540473518											
"ASCRP003252"	6.163497848	6.027441627	6.514971392	5.321674157	6.268824224	6.675132276	6.043580778	5.838984756	7.226623792	6.577726245	5.958978005	6.076017362	6.330238141	5.399684631	5.587315174
"ASCRP003253"	4.923809827	4.961401592	5.40782973	5.749999388											
"ASCRP003254"	4.924191971	5.182670659	4.932332626	5.739238252											
"ASCRP003255"	7.259662361	7.163118421	6.880263771	5.500910658	8.132444796	8.333743377	7.620108622	6.961586539	7.499074428	8.259779359	8.66536479	8.388185449	6.962956757	6.351336554	7.331434287
"ASCRP003256"	7.509372515	7.579895252	7.423953574	7.168220248	7.163981471	6.991029426	7.305384022	6.875534855	7.234412131	7.011069481	6.646487538	6.710851417	7.647119602	6.134574354	8.077167354
"ASCRP003257"	7.449718161	7.608074536	7.508613014	6.597205079	7.322686034	7.345597529	7.402020591	7.252468594	7.468927927	7.340455507	6.822411529	6.934025996	7.853518386	6.113938866	8.085775745
"ASCRP003258"	6.783512553	6.810870882	6.555878588	5.566341753	7.863517518	7.498863794	7.898072818	7.851843898	7.317088265	7.729539888	7.741678123	7.75845295	7.458472204	7.690028505	7.859856775
"ASCRP003259"	6.062098171	5.697773915	5.341466898	5.113979186	5.358364001	5.185366904	5.454734015	5.335493285	5.432726976	5.529881597	5.394963946	5.423747085	5.298583539	5.173328249	5.4958656
"ASCRP003261"	7.519995826	7.765264773	7.600624332	5.926681486	8.784073976	8.697458842	8.645004226	8.526894155	8.582054761	8.627610724	8.932167906	8.813154419	7.78626649	7.864053155	8.346380977
"ASCRP003262"	7.617686899	7.535835409	7.527734098	5.720405772	8.434953579	8.085338662	8.628599508	8.627493747	8.079194107	8.133155838	8.23200903	8.198557438	8.225412041	8.064978846	8.846782928
"ASCRP003263"	5.650512013	6.184206909	6.390796244	5.34049462	5.539512727	5.745158616	5.617971595	5.687313114	6.357362486	5.69700745	5.882881164	5.910568375	5.621156787	6.171972399	5.749633384
"ASCRP003264"	5.243136095	4.979072564	4.623961889	5.022386891											
"ASCRP003266"					6.086547696	6.148963941	5.554119636	5.531994403	5.515897668	6.062209934	6.388594177	6.177475184	5.351983449	6.874720015	5.867495705
"ASCRP003268"	6.24307933	6.100785119	6.580882357	5.860475146	6.515014485	6.398424733	6.623572757	6.658885468	6.590372578	6.289632148	6.640986377	6.609213621	6.242235555	6.354904984	6.819229177
"ASCRP003269"	6.237950246	5.781616542	5.418322818	6.597888921											
"ASCRP003273"	6.463273774	6.435065687	6.171439929	5.454526059	6.156889872	6.324839456	6.364993716	6.116162606	6.233982144	6.163844618	6.15827403	6.316505792	5.705856225	5.273597715	6.167114297
"ASCRP003274"	5.167739476	4.963390689	4.959498865	5.492837471											
"ASCRP003275"	4.823751608	5.416758864	5.085433202	5.833602425											
"ASCRP003276"	6.463334828	6.431852091	6.536811837	4.867460309	5.532478464	5.673894385	5.841650862	5.748252577	6.065735329	5.583790911	5.453842198	5.624274271	5.855864644	5.152628332	7.44485623
"ASCRP003278"	4.643599451	4.935544135	4.834946632	4.984822705	5.382729872	5.214540964	5.296606346	5.419057896	5.582351522	5.311900741	5.225349034	5.260225306	5.254478029	5.277369378	5.305787404
"ASCRP003279"	10.51711308	10.57305499	10.507391	10.13608224	11.17222141	10.89361834	10.97073253	10.73997789	10.70991852	10.93279682	10.79133052	10.91473164	10.47054858	9.76622079	10.94962727
"ASCRP003280"	4.70194664	4.664370902	4.611362226	4.871452331											
"ASCRP003281"	5.172147105	4.81085428	5.429616672	4.912978608											
"ASCRP003282"	6.134862107	6.194590688	6.293115252	5.209451883	6.166055053	6.146460343	6.171711762	6.110129687	5.9209588	6.028691767	6.239294219	6.270158143	5.997549411	6.122295721	6.259516185
"ASCRP003283"	6.072899921	6.176088215	6.110144577	5.247615598	6.696200273	6.448306511	6.723039446	6.702891524	6.510788809	6.603683523	6.59281717	6.622461848	6.556274935	5.973527891	6.559903891
"ASCRP003284"	5.404938364	5.390204559	5.053716017	4.994149781	5.218049786	5.379283919	5.280552045	5.23537504	5.551691266	5.162746521	5.566908467	5.53690119	5.040085403	5.49275551	5.118425714
"ASCRP003285"	6.986503591	6.94261582	7.179424202	6.231968497	7.395512256	7.668281938	7.05648642	6.957158762	8.270457457	7.875460544	6.830271229	7.042104697	7.927888525	6.061489233	6.148068331
"ASCRP003286"	6.766994311	6.738388087	7.045818145	6.151798245	7.076219477	7.408346344	6.806688941	6.692504494	7.955338852	7.70874744	6.619779809	6.837953664	7.694004371	5.948597774	5.974591966
"ASCRP003287"	7.025437812	7.328922578	7.338660899	6.747750509	8.944822471	8.340959659	8.519618896	8.761465866	8.381417092	8.411597255	8.627545009	8.547059341	8.40650993	8.728093932	8.728971311
"ASCRP003288"	4.685591848	4.765993569	4.740763884	5.125623927											
"ASCRP003289"	4.880821331	4.753567805	4.525615189	5.904755198											
"ASCRP003290"	7.924087792	9.011352633	10.12229473	8.499019306	11.08518143	10.48200633	11.56096392	12.47202498	10.43456713	10.40288139	11.14818407	10.99023356	12.229566	13.74398488	11.61393094
"ASCRP003291"	7.962513905	8.481277831	8.996652003	8.850211175	10.36832481	9.994022245	10.76925948	11.55404925	10.01057048	9.802671891	10.67072234	10.55555018	11.13923508	12.98808384	10.84849139
"ASCRP003294"	4.719981142	4.880685509	5.327923707	5.352092074											
"ASCRP003295"	6.437048509	6.290360986	6.175025124	5.520909638	6.404248744	6.964301381	6.641386218	6.596863789	6.538955367	6.839246329	6.871473112	6.820177102	6.428620091	6.306563123	6.452879662
"ASCRP003296"	6.173456648	6.183766911	5.88962622	5.007493135	5.988317572	6.01198387	6.077442918	5.615582757	6.126590167	5.92624512	6.012495998	6.127333416	5.871955395	5.048898723	6.313353817
"ASCRP003297"	6.896255517	7.032353227	7.580581899	5.380415094	6.928507567	6.664298007	7.198581934	7.580563521	7.912274477	6.756072	6.711319107	7.087679377	7.195049885	6.524945858	8.380255163
"ASCRP003298"	7.077927406	7.048000528	6.947725222	6.443814562	6.689959193	6.65817453	6.9305591	6.850440771	6.828743408	6.605275947	6.387513945	6.555066393	7.336688054	5.914545992	7.575447449
"ASCRP003300"	5.285501062	5.296389683	5.595242523	6.476766533	6.481025634	6.241542875	6.859928345	6.908976743	6.458070877	6.537934762	6.672309958	6.654806447	6.767548296	6.973979134	6.260950953
"ASCRP003301"	4.606940175	5.391592223	4.683491877	5.147842978											
"ASCRP003302"	4.455340341	4.621237621	4.833113196	5.256971484											
"ASCRP003303"	5.151517438	4.70532518	5.175590152	5.076871391											
"ASCRP003305"	5.42100032	4.84675852	4.89259012	5.896070802	5.469295028	5.581545139	5.613021091	6.037765734	5.447548711	5.849373589	5.617200029	5.619955843	6.220116903	6.415478335	5.004675662
"ASCRP003306"	6.514833754	6.614839141	6.361595113	5.618808459	6.656825205	6.604208286	6.589467582	6.626687469	6.553226888	6.383163503	6.65075203	6.822396401	6.579189503	6.706258673	7.121199199
"ASCRP003307"	4.727083365	4.721850007	4.79286215	5.327866145	5.015092022	5.373893912	5.398491168	5.614565799	5.216986207	5.476733728	5.316438232	5.350519786	5.891859606	6.074037549	4.580877988
"ASCRP003308"	5.102082294	4.841711624	4.816383592	5.513070485	5.786256727	5.853153195	5.879553472	6.338668114	5.516047049	6.017318158	5.75483346	5.838378791	6.147712722	6.303432281	4.868309515
"ASCRP003313"	4.693409411	4.999762127	4.791169744	4.908152044											
"ASCRP003314"	4.757877071	4.572228666	4.552227076	5.11692415											
"ASCRP003316"	6.324788824	6.650359224	6.876863438	5.364248095	6.928197251	6.806940366	7.092789484	7.209701764	7.97630473	6.692910567	6.718213686	6.77014306	7.117700267	6.373034	7.405372733
"ASCRP003317"	5.161914946	5.035830286	5.407213798	7.465570731											
"ASCRP003318"	7.802186366	7.773045002	7.528398393	6.13813955	8.383943446	8.370373554	8.141419223	7.951029872	8.492018305	8.321980809	8.276745149	8.411982332	7.928434222	6.909968654	8.090725932
"ASCRP003319"	4.549391626	4.704623742	4.396083561	5.433649391											
"ASCRP003320"	7.092512948	7.132016134	6.881411539	9.07304896	8.003101016	8.064330407	8.125357744	7.891752632	7.937090089	8.066330105	8.306967923	8.224935257	7.596999584	6.957920627	7.991486621
"ASCRP003321"	5.217286995	5.386767835	5.383891618	7.585814317											
"ASCRP003323"	7.242557942	7.773352056	5.722418239	6.683721957	5.971469429	6.124940525	6.037898881	5.69662845	6.445383238	5.757689299	5.677478198	5.959800717	5.905031343	5.06594661	5.114701524
"ASCRP003324"	7.777255641	8.03686948	8.110827036	7.465900064	9.066060243	8.93034063	9.056497469	9.476746878	8.932175744	8.742828924	9.266714551	9.222859466	8.886772929	9.827344951	9.339637425
"ASCRP003325"	5.78918562	5.69838696	5.799790242	5.363441126	6.212911627	6.202119796	6.434073793	6.454287249	6.171450944	6.283182289	6.33378396	6.484464999	6.189402884	5.898564303	6.514041931
"ASCRP003326"	5.434883063	5.073955256	5.742168239	5.151035431											
"ASCRP003327"	6.187592674	5.887018484	5.890790978	5.289578248	6.054163557	5.888427076	5.754339013	5.669119214	6.414562211	5.631963014	5.971388552	5.882607255	5.541939177	6.570389682	5.496776089
"ASCRP003329"	8.71982602	8.799747835	8.817041638	7.554988999	9.084715668	9.021088474	9.453094735	9.400480784	9.130497866	8.975735502	9.256966898	9.302697513	9.000027751	8.955029066	9.608582175
"ASCRP003331"	5.956700714	6.842275833	5.928507948	5.578809599	5.97712745	6.028090645	6.039375936	6.301586123	5.969873315	5.868978505	6.013847273	6.007422705	5.791559052	6.08177274	6.203181889
"ASCRP003332"	5.14042992	5.225728451	4.980965972	7.559795438											
"ASCRP003333"	5.447268241	5.321481653	5.295898862	7.60318556	5.218024803	5.316782524	5.490727613	5.875116128	5.08184856	5.365287442	5.613062829	5.376627861	5.33463486	5.370155757	5.573733635
"ASCRP003334"	5.264749178	5.299834924	5.385587624	5.321301227	5.427955322	5.428292667	5.593900706	5.540686972	5.59321514	5.499443175	5.700382398	5.657015795	5.560761526	5.629656809	5.203127103
"ASCRP003335"	4.621703108	4.715525212	4.962451765	5.166348472											
"ASCRP003336"	4.881246502	4.775295012	5.329072032	4.961830958											
"ASCRP003338"	5.885318729	5.954962637	5.217394342	5.136552883	5.689610417	5.687218685	5.7632093	5.927463001	5.677596698	5.756841334	5.952126373	5.882814637	5.545835555	5.548101434	6.081544739
"ASCRP003339"	5.958324689	5.916896291	5.929557882	5.125630269	6.075519693	6.179432064	5.973876152	6.130896075	5.608297973	5.952134347	6.675676805	6.37518973	5.959513653	6.311584829	6.116618752
"ASCRP003340"	6.3126182	6.150071276	5.9583383	7.242240055	5.664411463	5.931968855	5.728533476	5.676893956	6.333174055	5.829119108	5.564824182	5.617761836	5.569622233	5.31405283	5.482638563
"ASCRP003341"					5.410409894	5.696312784	5.469015396	5.441332304	5.253350346	5.852479419	5.762626603	5.738856764	5.336183206	5.324717097	5.844992256
"ASCRP003342"	7.270181916	7.321804194	7.502321736	7.003582409	7.963108896	8.050512163	8.160744396	8.029043735	7.756156282	7.870671765	8.279032325	8.117237629	7.838996344	8.343584465	8.531663148
"ASCRP003343"					5.472347313	5.198300106	5.217564156	5.327841067	5.049962558	5.217105791	5.255401897	5.189663643	5.107366608	6.232602528	5.498148785
"ASCRP003344"	7.873383267	7.994654157	7.356611401	9.387475155	8.264190387	8.177894192	7.965859825	8.300914755	7.889440023	8.050149203	8.339233297	8.279936245	8.125365628	8.715926047	7.893693762
"ASCRP003345"	6.375972876	6.394450169	6.052318193	5.658640125	7.322439945	7.02098744	6.481110985	6.689073696	5.971901384	6.278308091	6.230097586	6.789105445	6.129755398	8.758906029	6.303450505
"ASCRP003346"	6.247489626	6.329575628	6.175606776	7.872112211	6.589482212	6.670982417	6.617139725	6.657777907	6.37984352	6.710441157	6.729157083	6.686439318	6.639515853	5.913509606	6.94296197
"ASCRP003349"	5.581711707	5.335656782	4.937313655	5.569793172											
"ASCRP003350"	4.861635963	4.948875119	4.802217157	7.706089787											
"ASCRP003351"	5.423750646	4.994878518	4.78013182	5.652266822											
"ASCRP003352"	4.794245604	4.850653119	5.192809042	6.010156285											
"ASCRP003353"	5.274308502	5.862531292	5.131717897	5.910275031											
"ASCRP003354"	4.666138766	5.005388903	4.623961889	6.239066038											
"ASCRP003355"	5.829122819	6.052350532	5.551639417	5.942309841	6.16599518	6.350866877	6.162211957	6.34856276	6.269550453	5.979719011	6.079373475	6.199078531	6.029261119	7.483466491	6.187866488
"ASCRP003356"	4.42165751	4.863140686	4.318266964	5.202075346											
"ASCRP003357"	4.605348315	4.757733855	4.525145989	5.110151492	5.571227455	5.61470922	5.585839819	6.074249966	5.146798163	5.816840125	5.81609332	5.759846208	6.04467152	6.353998273	5.057833977
"ASCRP003358"	5.525818793	5.200285768	4.825712126	5.396567005	5.809611622	5.517916453	5.678182587	5.871017966	5.188188653	5.623004737	5.643675193	5.714871102	5.657328746	5.814642989	5.200111504
"ASCRP003359"					5.157862451	4.979023755	5.435106005	6.108632476	5.219909652	5.677602888	5.356714177	5.301356471	5.278500887	5.356520748	5.38307206
"ASCRP003361"	5.535572741	5.611606234	5.494248269	5.704421549	5.644913328	5.449996817	5.609406693	5.637341064	5.272040447	5.556570124	5.601482413	5.710751459	5.753222267	5.558450852	5.866335899
"ASCRP003362"	7.427660535	6.668093698	6.420417186	5.123465594											
"ASCRP003363"	4.497619779	4.634354859	4.456824614	4.944313349											
"ASCRP003364"	7.419872983	7.401517109	6.995602565	6.613864222	7.897214871	7.761124563	7.94669393	7.631880657	7.692062113	7.870129756	7.982484566	7.950281587	7.2764812	6.865248399	7.738886405
"ASCRP003365"	6.671412786	6.911900613	6.855757789	5.807573486	7.84651148	7.607599401	7.89837909	8.055172935	7.574154169	7.684121698	7.8810399	7.616655382	7.32553547	7.937653707	8.125338829
"ASCRP003366"	4.586177435	5.186251687	4.640199055	5.30219514											
"ASCRP003368"	5.462210505	4.769777328	4.935747527	7.49530016
[truncated: 227,686 more chars]
