# Supplementary material for: Construction and analysis of a survival-associated competing endogenous RNA network in breast cancer
Source: Front Surg. 2023 Jan 6;9:1021195. doi: 10.3389/fsurg.2022.1021195 (PMC9852745; doi:10.3389/fsurg.2022.1021195)
Supplement: Supplementary file 14 [file Datasheet14.zip]

Archive with 11 entries (10 files):
- Annotation_information/
- Annotation_information/Annotation.pl
- Annotation_information/GO_xRef_BP.txt
- Annotation_information/GO_xRef_CC.txt
- Annotation_information/GO_xRef_MF.txt
- Annotation_information/get_kegg_keg.pl
- Annotation_information/go-basic.obo
- Annotation_information/goa_human.gaf
- Annotation_information/hsa00001.keg
- Annotation_information/hypergeometric.Code.R
- Annotation_information/xRef_KEGG.txt
