# Supplementary material for: Construction and analysis of a survival-associated competing endogenous RNA network in breast cancer
Source: Front Surg. 2023 Jan 6;9:1021195. doi: 10.3389/fsurg.2022.1021195 (PMC9852745; doi:10.3389/fsurg.2022.1021195)
Supplement: Supplementary file 14 [file Datasheet14.zip › Annotation_information/Annotation.pl]

use strict;
use File::Copy;
use File::Copy qw(move mv);
use File::Copy qw(copy cp);
use Cwd;
my $dir = getcwd;


my $R_dir="D:\\R\\R-3.5.1\\bin";  ##R ËùÔÚÂ·¾¶
$R_dir="\"$R_dir\\R\.exe\"";
$R_dir=~s/\\/\//g;
print "$R_dir\n";
my ($pro_file,$anno_dir);
my $total_sample_num=0;
my $par_file='label.label_free.parameter.txt';
open (IN_par, "$par_file")||die;
while (my $in=<IN_par>)
{
	chomp $in;
	if ($in=~/^\#\#1.1 Protein table:[ \t]+(.+?)\t/)
	{
		$pro_file=$1;   #Ô­Ê¼µÄµ°°×Êä³ö½á¹û
		
	}
	
	elsif ($in=~/^\#\#6.a Anno_dir=[ \t]+(.+?)\t#End/)
	{
		$anno_dir=$1;
		$anno_dir=~s/\\/\//g;
	#	print "$anno_dir\n";
	}
	
	
}
close IN_par;

my %hash_anno;
open ANNO,"$anno_dir/xRef_anno.txt" or die;
while(my $anno=<ANNO>)
{
 chomp $anno;
 my @anno=split(/\t/,$anno);
 my $id=$anno[0];
 my $ann=join("\t",$anno[6],$anno[7],$anno[8],$anno[9]);
 $hash_anno{$id}=$ann;
}
close ANNO;
open MATCH,">not.matched.txt";
open OUT,">Diff.integrated.xls";
#my $imputation_file="proteinGroups.imputation.txt";
open IN,"$pro_file" or die;
while(my $in=<IN>)
{
 chomp $in;
 my @in=split(/\t/,$in);
 if($hash_anno{$in[0]})
 {
 print OUT "$in[0]\t$hash_anno{$in[0]}\n"; 	
}else
 {
 	print OUT "$in[0]\n";
 	}
 if(!exists $hash_anno{$in[0]})
  {
 	  print MATCH "$in[0]\n";
 	}

}
close IN;	
close MATCH;
close OUT;


	if((!-e && -d),"Report")
{
	mkdir "Report";
}
if((!-e && -d),"Report/ID")
{
	mkdir "Report/ID";
}
mv("not.matched.txt","Report/ID");
mv("Diff.integrated.xls","Report/ID");

open INN,">go_cc_num.txt";
open IN,"$anno_dir/GO_xRef_CC.txt" or die;
my (%hash,%hash_go_pro,%hash_go1_2);
while(my $line=<IN> ){
    chomp $line;
   chomp $line;
    next if($line=~m/Field	Name/);
    my $go_pro_temp=(split(/\t/,$line))[0];
    my $go_id_temp=(split(/\t/,$line))[1];
    my $go1_2=join("\t",$go_pro_temp,$go_id_temp);
    next if exists $hash_go1_2{$go1_2};
    $hash_go1_2{$go1_2}=1;
    my $go_pro=(split(/\t/,$go1_2))[0];
    my $go_id=(split(/\t/,$go1_2))[1];
    my $go_term=(split(/\t/,$line))[3];
    $hash_go_pro{$go_pro}=1;
    $hash{$go_id}++;   
  }
my $all=scalar %hash_go_pro;
foreach my $key ( keys %hash ) {
    print INN "$key\t$all\t$hash{$key}\n";   ##×¢ÊÍÎÄ¼þÃ¿¸öÍ¨Â·¶ÔÓ¦µ°°×Êý£»
}
close IN ;
close INN;
############################
open INN,">go_bp_num.txt";
open IN,"$anno_dir/GO_xRef_BP.txt" or die;
my (%hash,%hash_go_pro,%hash_go1_2);
while(my $line=<IN> ){
   chomp $line;
    next if($line=~m/Field	Name/);
    my $go_pro_temp=(split(/\t/,$line))[0];
    my $go_id_temp=(split(/\t/,$line))[1];
    my $go1_2=join("\t",$go_pro_temp,$go_id_temp);
    next if exists $hash_go1_2{$go1_2};
    $hash_go1_2{$go1_2}=1;
    my $go_pro=(split(/\t/,$go1_2))[0];
    my $go_id=(split(/\t/,$go1_2))[1];
    my $go_term=(split(/\t/,$line))[3];    
    $hash_go_pro{$go_pro}=1;
    $hash{$go_id}++;     
  }
my $all=scalar %hash_go_pro;
foreach my $key ( keys %hash ) {
    print INN "$key\t$all\t$hash{$key}\n";   ##×¢ÊÍÎÄ¼þÃ¿¸öÍ¨Â·¶ÔÓ¦µ°°×Êý£»
}
close IN ;
close INN;

############################
open INN,">go_mf_num.txt";
open IN,"$anno_dir/GO_xRef_MF.txt" or die;
my (%hash,%hash_go_pro,%hash_go1_2);
while(my $line=<IN> ){
   chomp $line;
    next if($line=~m/Field	Name/);
    my $go_pro_temp=(split(/\t/,$line))[0];
    my $go_id_temp=(split(/\t/,$line))[1];
    my $go1_2=join("\t",$go_pro_temp,$go_id_temp);
    next if exists $hash_go1_2{$go1_2};
    $hash_go1_2{$go1_2}=1;  
    my $go_pro=(split(/\t/,$go1_2))[0];
    my $go_id=(split(/\t/,$go1_2))[1];  
    my $go_term=(split(/\t/,$line))[3];
    $hash_go_pro{$go_pro}=1;
    $hash{$go_id}++;   
  }
my $all=scalar %hash_go_pro;
foreach my $key ( keys %hash ) {
    print INN "$key\t$all\t$hash{$key}\n";   ##×¢ÊÍÎÄ¼þÃ¿¸öÍ¨Â·¶ÔÓ¦µ°°×Êý£»
}
close IN ;
close INN;
################################goslim
open INN,">goslim_cc_num.txt";
open IN,"$anno_dir/GOSlim_xRef_CC.txt" or die;
my (%hash,%hash_go_pro,%hash_go1_2);
while(my $line=<IN> ){
   chomp $line;
    next if($line=~m/Field	Name/);
    my $go_pro_temp=(split(/\t/,$line))[0];
    my $go_id_temp=(split(/\t/,$line))[1];
    my $go1_2=join("\t",$go_pro_temp,$go_id_temp);
    next if exists $hash_go1_2{$go1_2};
    $hash_go1_2{$go1_2}=1;  
    my $go_pro=(split(/\t/,$go1_2))[0];
    my $go_id=(split(/\t/,$go1_2))[1];     
    my $go_term=(split(/\t/,$line))[3];
    $hash_go_pro{$go_pro}=1;
    $hash{$go_id}++;     
  }
my $all=scalar %hash_go_pro;
foreach my $key ( keys %hash ) {
    print INN "$key\t$all\t$hash{$key}\n";   ##×¢ÊÍÎÄ¼þÃ¿¸öÍ¨Â·¶ÔÓ¦µ°°×Êý£»
}
close IN ;
close INN;
############################
open INN,">goslim_bp_num.txt";
open IN,"$anno_dir/GOSlim_xRef_BP.txt" or die;
my (%hash,%hash_go_pro,%hash_go1_2);
while(my $line=<IN> ){
   chomp $line;
    next if($line=~m/Field	Name/);
    my $go_pro_temp=(split(/\t/,$line))[0];
    my $go_id_temp=(split(/\t/,$line))[1];
    my $go1_2=join("\t",$go_pro_temp,$go_id_temp);
    next if exists $hash_go1_2{$go1_2};
    $hash_go1_2{$go1_2}=1;  
    my $go_pro=(split(/\t/,$go1_2))[0];
    my $go_id=(split(/\t/,$go1_2))[1];
    my $go_term=(split(/\t/,$line))[3];
    $hash_go_pro{$go_pro}=1;
    $hash{$go_id}++;   
  }
my $all=scalar %hash_go_pro;
foreach my $key ( keys %hash ) {
    print INN "$key\t$all\t$hash{$key}\n";   ##×¢ÊÍÎÄ¼þÃ¿¸öÍ¨Â·¶ÔÓ¦µ°°×Êý£»
}
close IN ;
close INN;

############################
open INN,">goslim_mf_num.txt";
open IN,"$anno_dir/GOSlim_xRef_MF.txt" or die;
my (%hash,%hash_go_pro,%hash_go1_2);
while(my $line=<IN> ){
     chomp $line;
    next if($line=~m/Field	Name/);
    my $go_pro_temp=(split(/\t/,$line))[0];
    my $go_id_temp=(split(/\t/,$line))[1];
    my $go1_2=join("\t",$go_pro_temp,$go_id_temp);
    next if exists $hash_go1_2{$go1_2};
    $hash_go1_2{$go1_2}=1;  
    my $go_pro=(split(/\t/,$go1_2))[0];
    my $go_id=(split(/\t/,$go1_2))[1];
    my $go_term=(split(/\t/,$line))[3];
    $hash_go_pro{$go_pro}=1;
    $hash{$go_id}++;   
  }
my $all=scalar %hash_go_pro;
foreach my $key ( keys %hash ) {
    print INN "$key\t$all\t$hash{$key}\n";   ##×¢ÊÍÎÄ¼þÃ¿¸öÍ¨Â·¶ÔÓ¦µ°°×Êý£»
}
close IN ;
close INN;


#######################################kegg
open INN,">pathway_num.txt";
open IN,"$anno_dir/xRef_KEGG.txt" or die;
my %hash;
my %hash_ke_pro;
my %hash_pro_pa;
while(my $line=<IN> ){
    chomp $line;
    next if($line=~m/^ID\tKO/i);
    my $ke_pro_temp=(split(/\t/,$line))[0];
    my $pa_id=(split(/\t/,$line))[2];
    my $pro_pa=join("\t",$ke_pro_temp,$pa_id);
    next if exists $hash_pro_pa{$pro_pa};
    $hash_pro_pa{$pro_pa}=1;
    my $ke_pro=(split(/\t/,$pro_pa))[0];
    my $ke_pa2=(split(/\t/,$pro_pa))[1];
    $hash_ke_pro{$ke_pro}=1;
    $hash{$ke_pa2}++;
  }
my $all=scalar %hash_ke_pro;
foreach my $key ( keys %hash ) {
    print INN "$key\t$all\t$hash{$key}\n";   ##×¢ÊÍÎÄ¼þÃ¿¸öÍ¨Â·¶ÔÓ¦µ°°×Êý£»
}
close IN ;
close INN;

##¿ªÊ¼¸»¼¯
open BP_XREF, "$anno_dir/GO_xRef_BP.txt" or die;
#open BP_anno_total_num,">go_bp_anno_total_num.txt";

my (%hash_bp0,%hash_bp1);
while(my $xref_bp=<BP_XREF>)
{
	chomp $xref_bp;
	next if ($xref_bp=~m/^ID\tGOID/);
	 my $bp_all_t=(split(/\t/,$xref_bp))[1];
	 my $bp_all_pro=(split(/\t/,$xref_bp))[0];
	 my $pro_bp_all=join("\t",$bp_all_pro,$bp_all_t);
	 next if (exists $hash_bp0{$pro_bp_all});
	     $hash_bp0{$pro_bp_all}=1;
	 my $pro_only=(split(/\t/,$pro_bp_all))[0];
	  next if(exists $hash_bp1{$pro_only});
	   $hash_bp1{$pro_only}=1;
	      
	}

open IN,"$pro_file" or die;
my ($num_bp_id,@id_bp_1,%hash_duplicate,%hash_bp4,%hash_bp5,$id_bp,%hash_bp6);
my $bp_anno_total_num=0;
while(my $in=<IN>)
{	
	chomp $in;
	next if ($in=~m/^proteins|^protein|^gene|^genes|^ID|^IDs|^sample_name|^sanmplename/i);
  my $id=(split(/\t/,$in))[0];
  $hash_bp4{$id}=1;
  next if exists $hash_duplicate{$id};
  $hash_duplicate{$id}=1;
	if (exists $hash_bp1{$id})
	{
			$bp_anno_total_num=$bp_anno_total_num+1;
	}
      
}
#my $go_bp_anno_total_num="$bp_anno_total_num";  
close BP_anno_total_num;  
close BP_XREF;
close IN;
#print "$go_bp_anno_total_num\n";


open HAVEANNO, ">go_have_bp_anno.txt";
open BP_ALL,"$anno_dir/GO_xRef_BP.txt" or die;
while(my $bp_all=<BP_ALL>)
{
	 chomp $bp_all;
	 next if ($bp_all=~m/Field	Name/);
	my $id_all=(split(/\t/,$bp_all))[0];	
	my $bp_t=(split(/\t/,$bp_all))[1];
	my $id_t=join("\t",$id_all,$bp_t);
	next if (exists $hash_bp6{$id_t});
	$hash_bp6{$id_t}=1;
	my $id_t_only=(split(/\t/,$id_t))[0];
 if(exists $hash_bp4{$id_t_only}){
 	 my $id_bp_t=join("\t",$id_all,$bp_t);
 	 next if (exists $hash_bp5{$id_bp_t});
 	  $hash_bp5{$id_bp_t}=1;
 	# print "$kegg_all\n";
 	print HAVEANNO "$bp_all\n";                  ###ÓÐ×¢ÊÍµÄµ°°×ºÍ¶ÔÓ¦µÄÍ¨Â·£»have_kegg_anno.txt Ã»ÓÐÍ³¼Æ
 	}
 }
 close IN;
 close BP_ALL;
 close HAVEANNO;
 

open HAVEANNO,"go_have_bp_anno.txt" or die;
open HAVE_bp_anno,">go_have_bp_anno_num.txt" or die;

print "$bp_anno_total_num\n";
 my (@t_num,@b_t1,@b_p1,$t_num,$t_each,%hash_bp7,%hash_bp);
 while(my $have=<HAVEANNO>)
{
 	chomp $have;
 my $t_name=(split(/\t/,$have))[3];
 my	$b_t0=(split(/\t/,$have))[1];
 my $b_p0=(split(/\t/,$have))[0];
 if (exists $hash_bp{$b_t0})
	{
	$hash_bp{$b_t0}=$hash_bp{$b_t0}."\;$b_p0";
		#$geneid2go{$geneid}.="\;$goid,$goname";
	}
	else
	{
		$hash_bp{$b_t0}="$b_p0";
	}
# print "$b_t0\t$hash_bp{$b_t0}\n";
}
close HAVEANNO;

open HAVEANNO,"go_have_bp_anno.txt" or die;
 while(my $have=<HAVEANNO>){
        chomp $have; 
          my $t_name1=(split(/\t/,$have))[3];
          my $b_t1=(split(/\t/,$have))[1];
          my $pro_all=$hash_bp{$b_t1};
          my @pro_all=split(/\;/,$pro_all);
          my $t_num=scalar @pro_all;
          next if (exists $hash_bp7{$b_t1});
          $hash_bp7{$b_t1}=1;  
          print HAVE_bp_anno "$t_name1\t$b_t1\t$bp_anno_total_num\t$t_num\t$hash_bp{$b_t1}\n";  #have_anno_num.txt    Í³¼ÆÓÐ×¢ÊÍµÄÍ¨Â·ºÍ¶ÔÓ¦µÄ×Ô¼ºµÄµ°°×ÊýÒÔ¼°µ°°×    
         } 
close HAVEANNO;
close HAVE_bp_anno;
close BP_anno_total_num;    

 ##ºÏ²¢have_anno_num.txt ºÍpathway_num.txt
open OV1_BP,"go_have_bp_anno_num.txt" or die;     ##ÒÔ´ÎÎª×¼ºÏ²¢Á©ÎÄ¼þ
open OV2_BP,"go_bp_num.txt" or die;
open OVERLAY_BP,">go_overlay_bp.txt";
print OVERLAY_BP "TermID\tTerm\tbg_pro_num\tbg_term_num\tfg_pronum\tfg_termnum\tIDs\n";  #TermID	Term	bg_pro_num	bg_term_num	fg_pronum	fg_termnum

my @ov1_bp=<OV1_BP>;
my @ov2_bp=<OV2_BP>;
my (%hash_bp8,%hash_bp7,%hash_bp9,%hash_bp10,%hash_bp11,$t_name,$t_id,$t_num_anno,$t_each,$bp_pr,%hash_bp2_1,%hash_bp2_2);
foreach my $ov1_bp(@ov1_bp){
	chomp $ov1_bp;
	 ($t_name,$t_id,$t_num_anno,$t_each,$bp_pr)=split(/\t/,$ov1_bp);
	 $hash_bp8{$t_id}=1;
	 $hash_bp9{$t_id}=$t_name;
	 $hash_bp7{$t_id}=$t_num_anno;
	 $hash_bp10{$t_id}=$t_each;
	 $hash_bp11{$t_id}=$bp_pr;
	
	 }
	 foreach my $ov2_bp(@ov2_bp){
	 	chomp $ov2_bp;
	 	my ($t_id2,$t_num_anno2,$t_each2)=split(/\t/,$ov2_bp);
	 	$hash_bp2_1{$t_id2}=$t_num_anno2;
	 	$hash_bp2_2{$t_id2}=$t_each2;
	 	if(exists $hash_bp8{$t_id2}){
	 		print OVERLAY_BP "$t_id2\t$hash_bp9{$t_id2}\t$hash_bp2_1{$t_id2}\t$hash_bp2_2{$t_id2}\t$hash_bp7{$t_id2}\t$hash_bp10{$t_id2}\t$hash_bp11{$t_id2}\n";
	 		}
	 	}
	 	close OV1_BP;
	 	close OV2_BP;
	 	close OVERLAY_BP;
	 	

open  Enr,">Enrichment.r";
print Enr "setwd(\"$dir\")\n";
print Enr "data=read.table(\"go_overlay_bp.txt\",sep=\"\\t\",header =T,quote=\"\")\n";
print Enr "rownames(data)<-data[,1]\n";
print Enr "bg_pro_num<-data\$bg_pro_num\n";
print Enr "bg_term_num<-data\$bg_term_num\n";
print Enr "fg_pronum<-data\$fg_pronum\n";
print Enr "fg_termnum<-data\$fg_termnum\n";
print Enr "fg_termnum_1<-fg_termnum-1\n";
print Enr "bg_pro_num_bg_term_num<-bg_pro_num-bg_term_num\n";
print Enr "ratio<-data\$Ratio<-fg_termnum/bg_term_num\n";
print Enr "pvalue<-data\$pvalue<-phyper(fg_termnum_1, bg_term_num, bg_pro_num_bg_term_num, fg_pronum, lower.tail=F)\n";
print Enr "temp <- data\$pvalue\n";
print Enr "enrichmet<-data\$Enrichment<-(-log(temp,10))\n";
print Enr "adjust<-data\$FDR<-p.adjust(temp,method = 'fdr')\n";
print Enr "data_sort<-data\[order(data\[\,9\])\,\]\n";
print Enr "write\.table(data_sort\,\"go_bp\.wait\.sort\"\,quote=FALSE,sep=\"\\t\",row.names =FALSE,col.names = colnames(data))\n";
print Enr "\n";
close Enr;
my $cmd1="$R_dir <Enrichment.r  --vanilla" ; 
system("$cmd1");  	

open BP, "go_bp.wait.sort";
open BP_Fianl,">GO.BP.(Sample).enrichment.xls";
#TermID	Term	bg_pro_num	bg_term_num	fg_pronum	fg_termnum	IDs	Ratio	pvalue	Enrichment	FDR
while(my $bp=<BP>)
{
	chomp $bp;
#	next if($bp=~m/^TermID\tTerm/);
	my ($TermID,$Term,$bg_pro_num,$bg_term_num,$fg_pronum,$fg_termnum,$IDs,$ratio,$pvalue,$enrichment_bp,$FDR)=split(/\t/,$bp);
	if($enrichment_bp=~/Inf/){
		$enrichment_bp=(-(log(1/(1.797693e+308)))/log(10))+1;  
		}
  my $line_bp=join("\t",$TermID,$Term,$bg_pro_num,$bg_term_num,$fg_pronum,$fg_termnum,$ratio,$pvalue,$enrichment_bp,$FDR,$IDs);
  print BP_Fianl "$line_bp\n";
}
close BP_Fianl;	
	 	
open IN,"GO.BP.(Sample).enrichment.xls" ;
my @in=<IN>;
my $in=scalar @in;
my $b;
if ($in>20){
 $b=20;
}else{
 $b=$in-1;
 }
close IN;		
open BUB,">Bubble.r";
print BUB "library(\"ggplot2\")\n";
print BUB "setwd(\"$dir\")\n";
print BUB "data2 = read.table(\"GO.BP.(Sample).enrichment.xls\",header=T,sep=\"\\t\",fill=T,quote=\"\")\n";
print BUB "data=data2[1:$b,]\n";
print BUB "ratio=data\$Ratio\n";
print BUB "term=data\$Term\n";
print BUB "png(file=\"GO.BP.(Sample).enrichment.png\",width=12000,height=8000,res=1000)\n";
print BUB "ggplot(data, aes(x = ratio, y = reorder(term,data\$Enrichment,sum), size = data\$fg_termnum,colour=data\$Enrichment)) +\n";
print BUB "             geom_point(shape = 16) +\n";
print BUB "            ggtitle(\"GO BiologicalProcess enrichment\") +\n";
print BUB "             labs(x = \"Ratio\", y = \"GO BiologicalProcess\")+  scale_colour_continuous(name=\"-log10(Pvalue)\",low=\"green\",high=\"red\")+\n";
print BUB "           scale_radius(range=c(2,8),name=\"Gene number\")+theme(panel.background=element_rect(fill=\'transparent\', color=\'black\'),axis.text=element_text(size=12,face=\"bold\"),axis.title=element_text(size=14,face=\"bold\"))\n";
print BUB "dev.off()\n";
close BUB;
my $cmd1="$R_dir  <Bubble.r  --vanilla" ; 
system("$cmd1"); 
close BUB;		

	if((!-e && -d),"Report/GO")
{
	mkdir "Report/GO";
}
#if((!-e && -d),"Report/GO/BP")
#{
#  mkdir "Report/GO/BP";
#}

mv("GO.BP.(Sample).enrichment.png","Report/GO");
mv("GO.BP.(Sample).enrichment.xls","Report/GO");	


open CC_XREF, "$anno_dir/GO_xRef_CC.txt" or die;
open CC_anno_total_num,">go_cc_anno_total_num.txt";
my (%hash_cc0,%hash_cc1);
while(my $xref_cc=<CC_XREF>)
{
	chomp $xref_cc;
	next if ($xref_cc=~m/Field	Name/);
	 my $cc_all_t=(split(/\t/,$xref_cc))[1];
	 my $cc_all_pro=(split(/\t/,$xref_cc))[0];
	 my $pro_cc_all=join("\t",$cc_all_pro,$cc_all_t);
	 next if (exists $hash_cc0{$pro_cc_all});
	     $hash_cc0{$pro_cc_all}=1;
	 my $pro_only=(split(/\t/,$pro_cc_all))[0];
	  next if(exists $hash_cc1{$pro_only});
	   $hash_cc1{$pro_only}=1;
	      
	}

open IN,"$pro_file" or die;
my ($num_cc_id,@id_cc_1,%hash_cc4,%hash_cc5,$id_cc,%hash_cc6,%hash_duplicate_cc);
my $cc_anno_total_num=0;
while(my $in=<IN>)
{	
	chomp $in;
	next if ($in=~m/Sample_Name/i);
  my	$id=(split(/\t/,$in))[0];
  $hash_cc4{$id}=1;
   next if exists $hash_duplicate_cc{$id};
   $hash_duplicate_cc{$id}=1;
	if (exists $hash_cc1{$id})
	{
			$cc_anno_total_num=$cc_anno_total_num+1;
	}
      
}
print "$cc_anno_total_num\n";    
close CC_XREF;
close IN;


open CC_ALL,"$anno_dir/GO_xRef_CC.txt" or die;
open HAVEANNO, ">go_have_cc_anno.txt";
while(my $cc_all=<CC_ALL>)
{
	 chomp $cc_all;
	 next if ($cc_all=~m/Field	Name/);
	my $id_all=(split(/\t/,$cc_all))[0];	
	my $cc_t=(split(/\t/,$cc_all))[1];
	my $id_t=join("\t",$id_all,$cc_t);
	next if (exists $hash_cc6{$id_t});
	$hash_cc6{$id_t}=1;
	my $id_t_only=(split(/\t/,$id_t))[0];
 if(exists $hash_cc4{$id_t_only}){
 	 my $id_cc_t=join("\t",$id_all,$cc_t);
 	 next if (exists $hash_cc5{$id_cc_t});
 	  $hash_cc5{$id_cc_t}=1;
 	# print "$kegg_all\n";
 	print HAVEANNO "$cc_all\n";                  ###ÓÐ×¢ÊÍµÄµ°°×ºÍ¶ÔÓ¦µÄÍ¨Â·£»have_kegg_anno.txt Ã»ÓÐÍ³¼Æ
 	}
}
 close HAVEANNO;
 close CC_ALL;
 
 open HAVEANNO,"go_have_cc_anno.txt" or die;
 open HAVE_CC_anno,">go_have_cc_anno_num.txt" or die;
 open CC_anno_total_num,"go_cc_anno_total_num.txt" or die;
 my (@c_num,@c_t1,@c_p1,$c_num,$c_each,%hash_cc7,%hash_cc);
 while(my $have=<HAVEANNO>)
{
 chomp $have;
 my $c_name=(split(/\t/,$have))[3];
 my	$c_t0=(split(/\t/,$have))[1];
 my $c_p0=(split(/\t/,$have))[0];
  if (exists $hash_cc{$c_t0})
	{
	$hash_cc{$c_t0}=$hash_cc{$c_t0}."\;$c_p0";
		#$geneid2go{$geneid}.="\;$goid,$goname";
	}
	else
	{
		$hash_cc{$c_t0}="$c_p0";
	}
}

 close HAVEANNO;
 open HAVEANNO,"go_have_cc_anno.txt" or die;
 while(my $have=<HAVEANNO>)
{
        chomp $have; 
          my $t_name1=(split(/\t/,$have))[3];
          my $c_t1=(split(/\t/,$have))[1];
          my $pro_all=$hash_cc{$c_t1};
          my @pro_all=split(/\;/,$pro_all);
          my $t_num=scalar @pro_all;
          next if (exists $hash_cc7{$c_t1});
          $hash_cc7{$c_t1}=1;  
          print HAVE_CC_anno "$t_name1\t$c_t1\t$cc_anno_total_num\t$t_num\t$hash_cc{$c_t1}\n";  #have_anno_num.txt    Í³¼ÆÓÐ×¢ÊÍµÄÍ¨Â·ºÍ¶ÔÓ¦µÄ×Ô¼ºµÄµ°°×ÊýÒÔ¼°µ°°×    
} 
close HAVEANNO;
close HAVE_CC_anno;
close CC_anno_total_num;    

 ##ºÏ²¢have_anno_num.txt ºÍpathway_num.txt
open OV1_CC,"go_have_cc_anno_num.txt" or die;     ##ÒÔ´ÎÎª×¼ºÏ²¢Á©ÎÄ¼þ
open OV2_CC,"go_cc_num.txt" or die;
open OVERLAY_CC,">go_overlay_cc.txt";
print OVERLAY_CC "TermID\tTerm\tbg_pro_num\tbg_term_num\tfg_pronum\tfg_termnum\tIDs\n";  #TermID	Term	bg_pro_num	bg_term_num	fg_pronum	fg_termnum
my @ov1_cc=<OV1_CC>;
my @ov2_cc=<OV2_CC>;
my (%hash_cc8,%hash_cc7,%hash_cc9,%hash_cc10,%hash_cc11,$c_name,$c_id,$c_num_anno,$c_each,$cc_pr,%hash_cc2_1,%hash_cc2_2);
foreach my $ov1_cc(@ov1_cc){
	chomp $ov1_cc;
	 ($c_name,$c_id,$c_num_anno,$c_each,$cc_pr)=split(/\t/,$ov1_cc);
	 $hash_cc8{$c_id}=1;
	 $hash_cc9{$c_id}=$c_name;
	 $hash_cc7{$c_id}=$c_num_anno;
	 $hash_cc10{$c_id}=$c_each;
	 $hash_cc11{$c_id}=$cc_pr;
	
	 }
	 foreach my $ov2_cc(@ov2_cc){
	 	chomp $ov2_cc;
	 	my ($c_id2,$c_num_anno2,$c_each2)=split(/\t/,$ov2_cc);
	 	$hash_cc2_1{$c_id2}=$c_num_anno2;
	 	$hash_cc2_2{$c_id2}=$c_each2;
	 	if(exists $hash_cc8{$c_id2}){
	 		print OVERLAY_CC "$c_id2\t$hash_cc9{$c_id2}\t$hash_cc2_1{$c_id2}\t$hash_cc2_2{$c_id2}\t$hash_cc7{$c_id2}\t$hash_cc10{$c_id2}\t$hash_cc11{$c_id2}\n";
	 		}
	 	}
	 	close OV1_CC;
	 	close OV2_CC;
	 	close OVERLAY_CC;
	 	
open  Enr,">Enrichment.r";
print Enr "setwd(\"$dir\")\n";
print Enr "data=read.table(\"go_overlay_cc.txt\",sep=\"\\t\",header =T,quote=\"\")\n";
print Enr "rownames(data)<-data[,1]\n";
print Enr "bg_pro_num<-data\$bg_pro_num\n";
print Enr "bg_term_num<-data\$bg_term_num\n";
print Enr "fg_pronum<-data\$fg_pronum\n";
print Enr "fg_termnum<-data\$fg_termnum\n";
print Enr "fg_termnum_1<-fg_termnum-1\n";
print Enr "bg_pro_num_bg_term_num<-bg_pro_num-bg_term_num\n";
print Enr "ratio<-data\$Ratio<-fg_termnum/bg_term_num\n";
print Enr "pvalue<-data\$pvalue<-phyper(fg_termnum_1, bg_term_num, bg_pro_num_bg_term_num, fg_pronum, lower.tail=F)\n";
print Enr "temp <- data\$pvalue\n";
print Enr "enrichmet<-data\$Enrichment<-(-log(temp,10))\n";
print Enr "adjust<-data\$FDR<-p.adjust(temp,method = 'fdr')\n";
print Enr "data_sort<-data\[order(data\[\,9\])\,\]\n";
print Enr "write\.table(data_sort\,\"go_cc\.wait\.sort\"\,quote=FALSE,sep=\"\\t\",row.names =FALSE,col.names = colnames(data))\n";
print Enr "\n";
close Enr;
my $cmd1="$R_dir <Enrichment.r  --vanilla" ; 
system("$cmd1");  		 	
  		
open CC, "go_cc.wait.sort";
open CC_Fianl,">GO.CC.(Sample).enrichment.xls";
while(my $cc=<CC>){
	chomp $cc;
  my ($TermID,$Term,$bg_pro_num,$bg_term_num,$fg_pronum,$fg_termnum,$IDs,$ratio,$pvalue,$enrichment_cc,$FDR)=split(/\t/,$cc);
	if($enrichment_cc=~/Inf/){
		$enrichment_cc=(-(log(1/(1.797693e+308)))/log(10))+1;  
		}
  my $line_cc=join("\t",$TermID,$Term,$bg_pro_num,$bg_term_num,$fg_pronum,$fg_termnum,$ratio,$pvalue,$enrichment_cc,$FDR,$IDs);
  print CC_Fianl "$line_cc\n";
	}
		close CC;
		close CC_Fianl;
		
open IN,"GO.CC.(Sample).enrichment.xls" ;
my @in=<IN>;
my $in=scalar @in;
my $b;
if ($in>20){
 $b=20;
}else{
 $b=$in-1;
 }
close IN;		
open BUB,">Bubble.r";
print BUB "library(\"ggplot2\")\n";
print BUB "setwd(\"$dir\")\n";
print BUB "data2 = read.table(\"GO.CC.(Sample).enrichment.xls\",header=T,sep=\"\\t\",fill=T,quote=\"\")\n";
print BUB "data=data2[1:$b,]\n";
print BUB "ratio=data\$Ratio\n";
print BUB "term=data\$Term\n";
print BUB "png(file=\"GO.CC.(Sample).enrichment.png\",width=12000,height=8000,res=1000)\n";
print BUB "ggplot(data, aes(x = ratio, y = reorder(term,data\$Enrichment,sum), size = data\$fg_termnum,colour=data\$Enrichment)) +\n";
print BUB "             geom_point(shape = 16) +\n";
print BUB "            ggtitle(\"GO CellularComponent enrichment\") +\n";
print BUB "             labs(x = \"Ratio\", y = \"GO CellularComponent\")+  scale_colour_continuous(name=\"-log10(Pvalue)\",low=\"green\",high=\"red\")+\n";
print BUB "           scale_radius(range=c(2,8),name=\"Gene number\")+theme(panel.background=element_rect(fill=\'transparent\', color=\'black\'),axis.text=element_text(size=12,face=\"bold\"),axis.title=element_text(size=14,face=\"bold\"))\n";
print BUB "dev.off()\n";
close BUB;
my $cmd1="$R_dir  <Bubble.r  --vanilla" ; 
system("$cmd1"); 
close BUB;		

	if((!-e && -d),"Report/GO")
{
	mkdir "Report/GO";
}

mv("GO.CC.(Sample).enrichment.png","Report/GO");
mv("GO.CC.(Sample).enrichment.xls","Report/GO");		

open MF_XREF, "$anno_dir/GO_xRef_MF.txt" or die;
my (%hash_mf0,%hash_mf1);
while(my $xref_mf=<MF_XREF>)
{
	chomp $xref_mf;
	next if ($xref_mf=~m/Field	Name/);
	 my $mf_all_t=(split(/\t/,$xref_mf))[1];
	 my $mf_all_pro=(split(/\t/,$xref_mf))[0];
	 my $pro_mf_all=join("\t",$mf_all_pro,$mf_all_t);
	 next if (exists $hash_mf0{$pro_mf_all});
	     $hash_mf0{$pro_mf_all}=1;
	 my $pro_only=(split(/\t/,$pro_mf_all))[0];
	  next if(exists $hash_mf1{$pro_only});
	   $hash_mf1{$pro_only}=1;
	      
	}

open IN,"$pro_file" or die;
my ($num_mf_id,@id_mf_1,%hash_mf4,%hash_mf5,$id_mf,%hash_mf6,%hash_duplicate_mf);
my $mf_anno_total_num=0;
while(my $in=<IN>)
{	
	chomp $in;
	next if ($in=~m/Sample_Name/i);
  my	$id=(split(/\t/,$in))[0];
  $hash_mf4{$id}=1;
   next if exists $hash_duplicate_mf{$id};
   $hash_duplicate_mf{$id}=1;
	if (exists $hash_mf1{$id})
	{
			$mf_anno_total_num=$mf_anno_total_num+1;
	}
      
}
print "$mf_anno_total_num\n";    
close MF_XREF;
close IN;


open MF_ALL,"$anno_dir/GO_xRef_MF.txt" or die;
open HAVEANNO, ">go_have_mf_anno.txt";
while(my $mf_all=<MF_ALL>)
{
	 chomp $mf_all;
	 next if ($mf_all=~m/Field	Name/);
	my $id_all=(split(/\t/,$mf_all))[0];	
	my $mf_t=(split(/\t/,$mf_all))[1];
	my $id_t=join("\t",$id_all,$mf_t);
	next if (exists $hash_mf6{$id_t});
	$hash_mf6{$id_t}=1;
	my $id_t_only=(split(/\t/,$id_t))[0];
 if(exists $hash_mf4{$id_t_only}){
 	 my $id_mf_t=join("\t",$id_all,$mf_t);
 	 next if (exists $hash_mf5{$id_mf_t});
 	  $hash_mf5{$id_mf_t}=1;
 	# print "$kegg_all\n";
 	print HAVEANNO "$mf_all\n";                  ###ÓÐ×¢ÊÍµÄµ°°×ºÍ¶ÔÓ¦µÄÍ¨Â·£»have_kegg_anno.txt Ã»ÓÐÍ³¼Æ
 	}
}
 close HAVEANNO;
 close MF_ALL;
 
 open HAVEANNO,"go_have_mf_anno.txt" or die;
 open HAVE_MF_anno,">go_have_mf_anno_num.txt" or die;
 my (@m_num,@m_t1,@m_p1,$m_num,$m_each,%hash_mf7,%hash_mf);
 while(my $have=<HAVEANNO>)
{
 chomp $have;
 my $m_name=(split(/\t/,$have))[3];
 my	$m_t0=(split(/\t/,$have))[1];
 my $m_p0=(split(/\t/,$have))[0];
  if (exists $hash_mf{$m_t0})
	{
	$hash_mf{$m_t0}=$hash_mf{$m_t0}."\;$m_p0";
		#$geneid2go{$geneid}.="\;$goid,$goname";
	}
	else
	{
		$hash_mf{$m_t0}="$m_p0";
	}
}

 close HAVEANNO;
 open HAVEANNO,"go_have_mf_anno.txt" or die;
 while(my $have=<HAVEANNO>)
{
        chomp $have; 
          my $m_name1=(split(/\t/,$have))[3];
          my $m_t1=(split(/\t/,$have))[1];
          my $pro_all=$hash_mf{$m_t1};
          my @pro_all=split(/\;/,$pro_all);
          my $t_num=scalar @pro_all;
          next if (exists $hash_mf7{$m_t1});
          $hash_mf7{$m_t1}=1;  
          print HAVE_MF_anno "$m_name1\t$m_t1\t$mf_anno_total_num\t$t_num\t$hash_mf{$m_t1}\n";  #have_anno_num.txt    Í³¼ÆÓÐ×¢ÊÍµÄÍ¨Â·ºÍ¶ÔÓ¦µÄ×Ô¼ºµÄµ°°×ÊýÒÔ¼°µ°°×    
} 
close HAVEANNO;
close HAVE_MF_anno;
close MF_anno_total_num;    

 ##ºÏ²¢have_anno_num.txt ºÍpathway_num.txt
open OV1_MF,"go_have_mf_anno_num.txt" or die;     ##ÒÔ´ÎÎª×¼ºÏ²¢Á©ÎÄ¼þ
open OV2_MF,"go_mf_num.txt" or die;
open OVERLAY_MF,">go_overlay_mf.txt";
print OVERLAY_MF "TermID\tTerm\tbg_pro_num\tbg_term_num\tfg_pronum\tfg_termnum\tIDs\n";  #TermID	Term	bg_pro_num	bg_term_num	fg_pronum	fg_termnum
my @ov1_mf=<OV1_MF>;
my @ov2_mf=<OV2_MF>;
my (%hash_mf8,%hash_mf7,%hash_mf9,%hash_mf10,%hash_mf11,$m_name,$m_id,$m_num_anno,$m_each,$mf_pr,%hash_mf2_1,%hash_mf2_2);
foreach my $ov1_mf(@ov1_mf){
	chomp $ov1_mf;
	 ($m_name,$m_id,$m_num_anno,$m_each,$mf_pr)=split(/\t/,$ov1_mf);
	 $hash_mf8{$m_id}=1;
	 $hash_mf9{$m_id}=$m_name;
	 $hash_mf7{$m_id}=$m_num_anno;
	 $hash_mf10{$m_id}=$m_each;
	 $hash_mf11{$m_id}=$mf_pr;
	
	 }
	 foreach my $ov2_mf(@ov2_mf){
	 	chomp $ov2_mf;
	 	my ($m_id2,$m_num_anno2,$m_each2)=split(/\t/,$ov2_mf);
	 	$hash_mf2_1{$m_id2}=$m_num_anno2;
	 	$hash_mf2_2{$m_id2}=$m_each2;
	 	if(exists $hash_mf8{$m_id2}){
	 		print OVERLAY_MF "$m_id2\t$hash_mf9{$m_id2}\t$hash_mf2_1{$m_id2}\t$hash_mf2_2{$m_id2}\t$hash_mf7{$m_id2}\t$hash_mf10{$m_id2}\t$hash_mf11{$m_id2}\n";
	 		}
	 	}
	 	close OV1_MF;
	 	close OV2_MF;
	 	close OVERLAY_MF;
	 	
open  Enr,">Enrichment.r";
print Enr "setwd(\"$dir\")\n";
print Enr "data=read.table(\"go_overlay_mf.txt\",sep=\"\\t\",header =T,quote=\"\")\n";
print Enr "rownames(data)<-data[,1]\n";
print Enr "bg_pro_num<-data\$bg_pro_num\n";
print Enr "bg_term_num<-data\$bg_term_num\n";
print Enr "fg_pronum<-data\$fg_pronum\n";
print Enr "fg_termnum<-data\$fg_termnum\n";
print Enr "fg_termnum_1<-fg_termnum-1\n";
print Enr "bg_pro_num_bg_term_num<-bg_pro_num-bg_term_num\n";
print Enr "ratio<-data\$Ratio<-fg_termnum/bg_term_num\n";
print Enr "pvalue<-data\$pvalue<-phyper(fg_termnum_1, bg_term_num, bg_pro_num_bg_term_num, fg_pronum, lower.tail=F)\n";
print Enr "temp <- data\$pvalue\n";
print Enr "enrichmet<-data\$Enrichment<-(-log(temp,10))\n";
print Enr "adjust<-data\$FDR<-p.adjust(temp,method = 'fdr')\n";
print Enr "data_sort<-data\[order(data\[\,9\])\,\]\n";
print Enr "write\.table(data_sort\,\"go_mf\.wait\.sort\"\,quote=FALSE,sep=\"\\t\",row.names =FALSE,col.names = colnames(data))\n";
print Enr "\n";
close Enr;
my $cmd1="$R_dir <Enrichment.r  --vanilla" ; 
system("$cmd1");  		 	
  		
open MF, "go_mf.wait.sort";
open MF_Fianl,">GO.MF.(Sample).enrichment.xls";
while(my $mf=<MF>){
	chomp $mf;
	my ($TermID,$Term,$bg_pro_num,$bg_term_num,$fg_pronum,$fg_termnum,$IDs,$ratio,$pvalue,$enrichment_mf,$FDR)=split(/\t/,$mf);
	if($enrichment_mf=~/Inf/){
		$enrichment_mf=(-(log(1/(1.797693e+308)))/log(10))+1;  
		}
  my $line_mf=join("\t",$TermID,$Term,$bg_pro_num,$bg_term_num,$fg_pronum,$fg_termnum,$ratio,$pvalue,$enrichment_mf,$FDR,$IDs);
  print MF_Fianl "$line_mf\n";
	}
	close MF;
	close MF_Fianl;
		
open IN,"GO.MF.(Sample).enrichment.xls" ;
my @in=<IN>;
my $in=scalar @in;
my $b;
if ($in>20){
 $b=20;
}else{
 $b=$in-1;
 }
close IN;		
open BUB,">Bubble.r";
print BUB "library(\"ggplot2\")\n";
print BUB "setwd(\"$dir\")\n";
print BUB "data2 = read.table(\"GO.MF.(Sample).enrichment.xls\",header=T,sep=\"\\t\",fill=T,quote=\"\")\n";
print BUB "data=data2[1:$b,]\n";
print BUB "ratio=data\$Ratio\n";
print BUB "term=data\$Term\n";
print BUB "png(file=\"GO.MF.(Sample).enrichment.png\",width=12000,height=8000,res=1000)\n";
print BUB "ggplot(data, aes(x = ratio, y = reorder(term,data\$Enrichment,sum), size = data\$fg_termnum,colour=data\$Enrichment)) +\n";
print BUB "             geom_point(shape = 16) +\n";
print BUB "            ggtitle(\"GO MolecularFunction enrichment\") +\n";
print BUB "             labs(x = \"Ratio\", y = \"GO MolecularFunction\")+  scale_colour_continuous(name=\"-log10(Pvalue)\",low=\"green\",high=\"red\")+\n";
print BUB "           scale_radius(range=c(2,8),name=\"Gene number\")+theme(panel.background=element_rect(fill=\'transparent\', color=\'black\'),axis.text=element_text(size=12,face=\"bold\"),axis.title=element_text(size=14,face=\"bold\"))\n";
print BUB "dev.off()\n";
close BUB;
my $cmd1="$R_dir  <Bubble.r  --vanilla" ; 
system("$cmd1"); 
close BUB;		

	if((!-e && -d),"Report/GO")
{
	mkdir "Report/GO";
}

mv("GO.MF.(Sample).enrichment.png","Report/GO");
mv("GO.MF.(Sample).enrichment.xls","Report/GO");	

open GOTerm,">GOTerm.r";
print GOTerm "ego_result_CC=read.table(file=\"$dir/Report/GO/GO.CC.(Sample).enrichment.xls\", fill=T,header=T,sep=\"\\t\")\n";
print GOTerm "ego_result_BP=read.table(file=\"$dir/Report/GO/GO.BP.(Sample).enrichment.xls\", fill=T,header=T,sep=\"\\t\")\n";
print GOTerm "ego_result_MF=read.table(file=\"$dir/Report/GO/GO.MF.(Sample).enrichment.xls\", fill=T,header=T,sep=\"\\t\")\n";
print GOTerm "if (nrow(ego_result_BP)>20)\n";
print GOTerm "\{\n";
print GOTerm "ego_result_BP=ego_result_BP\[1\:20,\]\n";
print GOTerm "\}\n";
print GOTerm "if (nrow(ego_result_CC)>20)\n";
print GOTerm "\{\n";
print GOTerm "ego_result_CC=ego_result_CC\[1\:20,\]\n";
print GOTerm "\}\n";
print GOTerm "if (nrow(ego_result_MF)>20)\n";
print GOTerm "\{\n";
print GOTerm "ego_result_MF=ego_result_MF\[1\:20,\]\n";
print GOTerm "\}\n";
print GOTerm "display_number = c(nrow(ego_result_BP), nrow(ego_result_CC), nrow(ego_result_MF)) \#µÃ¼ÆËãÊµ¼ÊÐÐÊý\n";
print GOTerm "go_enrich_df <- data.frame(ID=c(as.character(ego_result_BP\$TermID), as.character(ego_result_CC\$TermID), as.character(ego_result_MF\$TermID)), Description=c(as.character(ego_result_BP\$Term), as.character(ego_result_CC\$Term), as.character(ego_result_MF\$Term)), GeneNumber=c(ego_result_BP\$fg_termnum, ego_result_CC\$fg_termnum, ego_result_MF\$fg_termnum), GO_Categories=factor(c(rep(\"biological process\", display_number[1]), rep(\"cellular component\", display_number\[2\]), rep(\"molecular function\", display_number\[3\])), levels=c(\"molecular function\", \"cellular component\", \"biological process\")))\n";
print GOTerm "go_enrich_df\$number <- factor(rev(1\:nrow(go_enrich_df)))\n";
print GOTerm "shorten_names <- function(x, n_word=4, n_char=40)\{\n";
print GOTerm " if (length(strsplit(x, \" \")\[\[1\]\]) > n_word \|\| (nchar(x) > 40))\n";
print GOTerm "\{\n";
print GOTerm "if (nchar(x) > 40) x <- substr(x, 1, 40)\n";
print GOTerm "x <- paste(paste(strsplit(x, \" \")\[\[1\]\]\[1\:min(length(strsplit(x,\" \")\[\[1\]\]), n_word)\],\n";
print GOTerm "                     collapse=\" \"), \"...\", sep=\"\")\n";
print GOTerm "return(x)\n";
print GOTerm " \}\n";
print GOTerm "else\n";
print GOTerm "\{\n";
print GOTerm " return(x)\n";
print GOTerm "  \}\n";
print GOTerm "\}\n";
print GOTerm "labels=(sapply(\n";
print GOTerm "  levels(go_enrich_df\$Description)\[as.numeric(go_enrich_df\$Description)\],\n";
print GOTerm "  shorten_names))\n";
print GOTerm "names(labels) = rev(1\:nrow(go_enrich_df))\n";
print GOTerm "CPCOLS <- c(\"\#8DA1CB\", \"\#FD8D62\", \"\#66C3A5\")\n";
print GOTerm "library(ggplot2)\n";
print GOTerm "p <- ggplot(data=go_enrich_df, aes(x=number, y=GeneNumber, fill=GO_Categories)) +\n";
print GOTerm "  geom_bar(stat=\"identity\", width=0.8) + coord_flip() +\n";
print GOTerm "  scale_fill_manual(values = CPCOLS) + theme_bw() +\n";
print GOTerm "  scale_x_discrete(labels=labels) +\n";
print GOTerm "  xlab(\"GO term\") +\n";
print GOTerm "  theme(axis.text=element_text(face = \"bold\", color=\"gray50\", size=10)) +\n";
print GOTerm "  labs(title = \"The Most Enriched GO Terms\") +\n";
print GOTerm "  theme(panel.grid.major =element_blank(), panel.grid.minor = element_blank(), panel.background = element_blank(),axis.line = element_line(colour = \"black\"))+\n";
print GOTerm "  theme(legend.position=\"right\")+\n";
print GOTerm "  theme(title =element_text(face = \"bold\", size=14), axis.title.x =element_text(face = \"bold\", size=12), axis.title.y=element_text(face = \"bold\", size=12))+\n";
print GOTerm "  guides(fill = guide_legend(reverse = TRUE))\n";
print GOTerm "png(\"$dir/Report/GO/GOTerm.(Sample).enrichment.png\", width = 1500, height = 1500, units = \"px\", pointsize = 12, res=144)\n";
print GOTerm "p\n";
print GOTerm "dev.off()\n";
close GOTerm;
$cmd1="$R_dir <GOTerm.r  --vanilla";
system("$cmd1"); 


##goslim

open BP_XREF, "$anno_dir/GOSlim_xRef_BP.txt" or die;
my (%hash_bp0,%hash_bp1);
while(my $xref_bp=<BP_XREF>)
{
	chomp $xref_bp;
	next if ($xref_bp=~m/Field	Name/);
	 my $bp_all_t=(split(/\t/,$xref_bp))[1];
	 my $bp_all_pro=(split(/\t/,$xref_bp))[0];
	 my $pro_bp_all=join("\t",$bp_all_pro,$bp_all_t);
	 next if (exists $hash_bp0{$pro_bp_all});
	     $hash_bp0{$pro_bp_all}=1;
	 my $pro_only=(split(/\t/,$pro_bp_all))[0];
	  next if(exists $hash_bp1{$pro_only});
	   $hash_bp1{$pro_only}=1;
	      
	}

open IN,"$pro_file" or die;
my ($num_bp_id,@id_bp_1,%hash_duplicate,%hash_bp4,%hash_bp5,$id_bp,%hash_bp6);
my $bp_anno_total_num=0;
while(my $in=<IN>)
{	
	chomp $in;
	next if ($in=~m/proteins|protein|gene|genes|ID|IDs|sample_name|sanmplename/);
  my $id=(split(/\t/,$in))[0];
  $hash_bp4{$id}=1;
  next if exists $hash_duplicate{$id};
  $hash_duplicate{$id}=1;
	if (exists $hash_bp1{$id})
	{
			$bp_anno_total_num=$bp_anno_total_num+1;
	}
      
}
#my $go_bp_anno_total_num="$bp_anno_total_num";  
close BP_anno_total_num;  
close BP_XREF;
close IN;
#print "$go_bp_anno_total_num\n";


open HAVEANNO, ">goslim_have_bp_anno.txt";
open BP_ALL,"$anno_dir/GOSlim_xRef_BP.txt" or die;
while(my $bp_all=<BP_ALL>)
{
	 chomp $bp_all;
	 next if ($bp_all=~m/Field	Name/);
	my $id_all=(split(/\t/,$bp_all))[0];	
	my $bp_t=(split(/\t/,$bp_all))[1];
	my $id_t=join("\t",$id_all,$bp_t);
	next if (exists $hash_bp6{$id_t});
	$hash_bp6{$id_t}=1;
	my $id_t_only=(split(/\t/,$id_t))[0];
 if(exists $hash_bp4{$id_t_only}){
 	 my $id_bp_t=join("\t",$id_all,$bp_t);
 	 next if (exists $hash_bp5{$id_bp_t});
 	  $hash_bp5{$id_bp_t}=1;
 	# print "$kegg_all\n";
 	print HAVEANNO "$bp_all\n";                  ###ÓÐ×¢ÊÍµÄµ°°×ºÍ¶ÔÓ¦µÄÍ¨Â·£»have_kegg_anno.txt Ã»ÓÐÍ³¼Æ
 	}
 }
 close IN;
 close BP_ALL;
 close HAVEANNO;
 

open HAVEANNO,"goslim_have_bp_anno.txt" or die;
open HAVE_bp_anno,">goslim_have_bp_anno_num.txt" or die;

print "$bp_anno_total_num\n";
 my (@t_num,@b_t1,@b_p1,$t_num,$t_each,%hash_bp7,%hash_bp);
 while(my $have=<HAVEANNO>)
{
 	chomp $have;
 my $t_name=(split(/\t/,$have))[3];
 my	$b_t0=(split(/\t/,$have))[1];
 my $b_p0=(split(/\t/,$have))[0];
 if (exists $hash_bp{$b_t0})
	{
	$hash_bp{$b_t0}=$hash_bp{$b_t0}."\;$b_p0";
		#$geneid2go{$geneid}.="\;$goid,$goname";
	}
	else
	{
		$hash_bp{$b_t0}="$b_p0";
	}
# print "$b_t0\t$hash_bp{$b_t0}\n";
}
close HAVEANNO;

open HAVEANNO,"goslim_have_bp_anno.txt" or die;
 while(my $have=<HAVEANNO>){
        chomp $have; 
          my $t_name1=(split(/\t/,$have))[3];
          my $b_t1=(split(/\t/,$have))[1];
          my $pro_all=$hash_bp{$b_t1};
          my @pro_all=split(/\;/,$pro_all);
          my $t_num=scalar @pro_all;
          next if (exists $hash_bp7{$b_t1});
          $hash_bp7{$b_t1}=1;  
          print HAVE_bp_anno "$t_name1\t$b_t1\t$bp_anno_total_num\t$t_num\t$hash_bp{$b_t1}\n";  #have_anno_num.txt    Í³¼ÆÓÐ×¢ÊÍµÄÍ¨Â·ºÍ¶ÔÓ¦µÄ×Ô¼ºµÄµ°°×ÊýÒÔ¼°µ°°×    
         } 
close HAVEANNO;
close HAVE_bp_anno;
close BP_anno_total_num;    

 ##ºÏ²¢have_anno_num.txt ºÍpathway_num.txt
open OV1_BP,"goslim_have_bp_anno_num.txt" or die;     ##ÒÔ´ÎÎª×¼ºÏ²¢Á©ÎÄ¼þ
open OV2_BP,"goslim_bp_num.txt" or die;
open OVERLAY_BP,">goslim_overlay_bp.txt";
print OVERLAY_BP "TermID\tTerm\tbg_pro_num\tbg_term_num\tfg_pronum\tfg_termnum\tIDs\n";  #TermID	Term	bg_pro_num	bg_term_num	fg_pronum	fg_termnum

my @ov1_bp=<OV1_BP>;
my @ov2_bp=<OV2_BP>;
my (%hash_bp8,%hash_bp7,%hash_bp9,%hash_bp10,%hash_bp11,$t_name,$t_id,$t_num_anno,$t_each,$bp_pr,%hash_bp2_1,%hash_bp2_2);
foreach my $ov1_bp(@ov1_bp){
	chomp $ov1_bp;
	 ($t_name,$t_id,$t_num_anno,$t_each,$bp_pr)=split(/\t/,$ov1_bp);
	 $hash_bp8{$t_id}=1;
	 $hash_bp9{$t_id}=$t_name;
	 $hash_bp7{$t_id}=$t_num_anno;
	 $hash_bp10{$t_id}=$t_each;
	 $hash_bp11{$t_id}=$bp_pr;
	
	 }
	 foreach my $ov2_bp(@ov2_bp){
	 	chomp $ov2_bp;
	 	my ($t_id2,$t_num_anno2,$t_each2)=split(/\t/,$ov2_bp);
	 	$hash_bp2_1{$t_id2}=$t_num_anno2;
	 	$hash_bp2_2{$t_id2}=$t_each2;
	 	if(exists $hash_bp8{$t_id2}){
	 		print OVERLAY_BP "$t_id2\t$hash_bp9{$t_id2}\t$hash_bp2_1{$t_id2}\t$hash_bp2_2{$t_id2}\t$hash_bp7{$t_id2}\t$hash_bp10{$t_id2}\t$hash_bp11{$t_id2}\n";
	 		}
	 	}
	 	close OV1_BP;
	 	close OV2_BP;
	 	close OVERLAY_BP;
	 	

open  Enr,">Enrichment.r";
print Enr "setwd(\"$dir\")\n";
print Enr "data=read.table(\"goslim_overlay_bp.txt\",sep=\"\\t\",header =T,quote=\"\")\n";
print Enr "rownames(data)<-data[,1]\n";
print Enr "bg_pro_num<-data\$bg_pro_num\n";
print Enr "bg_term_num<-data\$bg_term_num\n";
print Enr "fg_pronum<-data\$fg_pronum\n";
print Enr "fg_termnum<-data\$fg_termnum\n";
print Enr "fg_termnum_1<-fg_termnum-1\n";
print Enr "bg_pro_num_bg_term_num<-bg_pro_num-bg_term_num\n";
print Enr "ratio<-data\$Ratio<-fg_termnum/bg_term_num\n";
print Enr "pvalue<-data\$pvalue<-phyper(fg_termnum_1, bg_term_num, bg_pro_num_bg_term_num, fg_pronum, lower.tail=F)\n";
print Enr "temp <- data\$pvalue\n";
print Enr "enrichmet<-data\$Enrichment<-(-log(temp,10))\n";
print Enr "adjust<-data\$FDR<-p.adjust(temp,method = 'fdr')\n";
print Enr "data_sort<-data\[order(data\[\,9\])\,\]\n";
print Enr "write\.table(data_sort\,\"goslim_bp\.wait\.sort\"\,quote=FALSE,sep=\"\\t\",row.names =FALSE,col.names = colnames(data))\n";
print Enr "\n";
close Enr;
my $cmd1="$R_dir <Enrichment.r  --vanilla" ; 
system("$cmd1");  	

open BP, "goslim_bp.wait.sort";
open BP_Fianl,">GOSlim.BP.(Sample).enrichment.xls";
while(my $bp=<BP>)
{
	chomp $bp;
	my ($TermID,$Term,$bg_pro_num,$bg_term_num,$fg_pronum,$fg_termnum,$IDs,$ratio,$pvalue,$enrichment_bp,$FDR)=split(/\t/,$bp);
	if($enrichment_bp=~/Inf/){
		$enrichment_bp=(-(log(1/(1.797693e+308)))/log(10))+1;  
		}
  my $line_bp=join("\t",$TermID,$Term,$bg_pro_num,$bg_term_num,$fg_pronum,$fg_termnum,$ratio,$pvalue,$enrichment_bp,$FDR,$IDs);
  print BP_Fianl "$line_bp\n";
}
	close BP_Fianl; 
	close BP;	
open IN,"GOSlim.BP.(Sample).enrichment.xls" ;
my @in=<IN>;
my $in=scalar @in;
my $b;
if ($in>20){
 $b=20;
}else{
 $b=$in-1;
 }
close IN;		
open BUB,">Bubble.r";
print BUB "library(\"ggplot2\")\n";
print BUB "setwd(\"$dir\")\n";
print BUB "data2 = read.table(\"GOSlim.BP.(Sample).enrichment.xls\",header=T,sep=\"\\t\",fill=T,quote=\"\")\n";
print BUB "data=data2[1:$b,]\n";
print BUB "ratio=data\$Ratio\n";
print BUB "term=data\$Term\n";
print BUB "png(file=\"GOSlim.BP.(Sample).enrichment.png\",width=12000,height=8000,res=1000)\n";
print BUB "ggplot(data, aes(x = ratio, y = reorder(term,data\$Enrichment,sum), size = data\$fg_termnum,colour=data\$Enrichment)) +\n";
print BUB "             geom_point(shape = 16) +\n";
print BUB "            ggtitle(\"GO BiologicalProcess enrichment\") +\n";
print BUB "             labs(x = \"Ratio\", y = \"GO BiologicalProcess\")+  scale_colour_continuous(name=\"-log10(Pvalue)\",low=\"green\",high=\"red\")+\n";
print BUB "           scale_radius(range=c(2,8),name=\"Gene number\")+theme(panel.background=element_rect(fill=\'transparent\', color=\'black\'),axis.text=element_text(size=12,face=\"bold\"),axis.title=element_text(size=14,face=\"bold\"))\n";
print BUB "dev.off()\n";
close BUB;
my $cmd1="$R_dir  <Bubble.r  --vanilla" ; 
system("$cmd1"); 
close BUB;		

	if((!-e && -d),"Report/GOSlim")
{
	mkdir "Report/GOSlim";
}
#if((!-e && -d),"Report/GO/BP")
#{
#  mkdir "Report/GO/BP";
#}

mv("GOSlim.BP.(Sample).enrichment.png","Report/GOSlim");
mv("GOSlim.BP.(Sample).enrichment.xls","Report/GOSlim");	


open CC_XREF, "$anno_dir/GOSlim_xRef_CC.txt" or die;
open CC_anno_total_num,">goslim_cc_anno_total_num.txt";
my (%hash_cc0,%hash_cc1);
while(my $xref_cc=<CC_XREF>)
{
	chomp $xref_cc;
	next if ($xref_cc=~m/Field	Name/);
	 my $cc_all_t=(split(/\t/,$xref_cc))[1];
	 my $cc_all_pro=(split(/\t/,$xref_cc))[0];
	 my $pro_cc_all=join("\t",$cc_all_pro,$cc_all_t);
	 next if (exists $hash_cc0{$pro_cc_all});
	     $hash_cc0{$pro_cc_all}=1;
	 my $pro_only=(split(/\t/,$pro_cc_all))[0];
	  next if(exists $hash_cc1{$pro_only});
	   $hash_cc1{$pro_only}=1;
	      
	}

open IN,"$pro_file" or die;
my ($num_cc_id,@id_cc_1,%hash_cc4,%hash_cc5,$id_cc,%hash_cc6,%hash_duplicate_cc);
my $cc_anno_total_num=0;
while(my $in=<IN>)
{	
	chomp $in;
	next if ($in=~m/Sample_Name/i);
  my	$id=(split(/\t/,$in))[0];
  $hash_cc4{$id}=1;
   next if exists $hash_duplicate_cc{$id};
   $hash_duplicate_cc{$id}=1;
	if (exists $hash_cc1{$id})
	{
			$cc_anno_total_num=$cc_anno_total_num+1;
	}
      
}
print "$cc_anno_total_num\n";    
close CC_XREF;
close IN;


open CC_ALL,"$anno_dir/GOSlim_xRef_CC.txt" or die;
open HAVEANNO, ">goslim_have_cc_anno.txt";
while(my $cc_all=<CC_ALL>)
{
	 chomp $cc_all;
	 next if ($cc_all=~m/Field	Name/);
	my $id_all=(split(/\t/,$cc_all))[0];	
	my $cc_t=(split(/\t/,$cc_all))[1];
	my $id_t=join("\t",$id_all,$cc_t);
	next if (exists $hash_cc6{$id_t});
	$hash_cc6{$id_t}=1;
	my $id_t_only=(split(/\t/,$id_t))[0];
 if(exists $hash_cc4{$id_t_only}){
 	 my $id_cc_t=join("\t",$id_all,$cc_t);
 	 next if (exists $hash_cc5{$id_cc_t});
 	  $hash_cc5{$id_cc_t}=1;
 	# print "$kegg_all\n";
 	print HAVEANNO "$cc_all\n";                  ###ÓÐ×¢ÊÍµÄµ°°×ºÍ¶ÔÓ¦µÄÍ¨Â·£»have_kegg_anno.txt Ã»ÓÐÍ³¼Æ
 	}
}
 close HAVEANNO;
 close CC_ALL;
 
 open HAVEANNO,"goslim_have_cc_anno.txt" or die;
 open HAVE_CC_anno,">goslim_have_cc_anno_num.txt" or die;
 open CC_anno_total_num,"goslim_cc_anno_total_num.txt" or die;
 my (@c_num,@c_t1,@c_p1,$c_num,$c_each,%hash_cc7,%hash_cc);
 while(my $have=<HAVEANNO>)
{
 chomp $have;
 my $c_name=(split(/\t/,$have))[3];
 my	$c_t0=(split(/\t/,$have))[1];
 my $c_p0=(split(/\t/,$have))[0];
  if (exists $hash_cc{$c_t0})
	{
	$hash_cc{$c_t0}=$hash_cc{$c_t0}."\;$c_p0";
		#$geneid2go{$geneid}.="\;$goid,$goname";
	}
	else
	{
		$hash_cc{$c_t0}="$c_p0";
	}
}

 close HAVEANNO;
 open HAVEANNO,"goslim_have_cc_anno.txt" or die;
 while(my $have=<HAVEANNO>)
{
        chomp $have; 
          my $t_name1=(split(/\t/,$have))[3];
          my $c_t1=(split(/\t/,$have))[1];
          my $pro_all=$hash_cc{$c_t1};
          my @pro_all=split(/\;/,$pro_all);
          my $t_num=scalar @pro_all;
          next if (exists $hash_cc7{$c_t1});
          $hash_cc7{$c_t1}=1;  
          print HAVE_CC_anno "$t_name1\t$c_t1\t$cc_anno_total_num\t$t_num\t$hash_cc{$c_t1}\n";  #have_anno_num.txt    Í³¼ÆÓÐ×¢ÊÍµÄÍ¨Â·ºÍ¶ÔÓ¦µÄ×Ô¼ºµÄµ°°×ÊýÒÔ¼°µ°°×    
} 
close HAVEANNO;
close HAVE_CC_anno;
close CC_anno_total_num;    

 ##ºÏ²¢have_anno_num.txt ºÍpathway_num.txt
open OV1_CC,"goslim_have_cc_anno_num.txt" or die;     ##ÒÔ´ÎÎª×¼ºÏ²¢Á©ÎÄ¼þ
open OV2_CC,"goslim_cc_num.txt" or die;
open OVERLAY_CC,">goslim_overlay_cc.txt";
print OVERLAY_CC "TermID\tTerm\tbg_pro_num\tbg_term_num\tfg_pronum\tfg_termnum\tIDs\n";  #TermID	Term	bg_pro_num	bg_term_num	fg_pronum	fg_termnum
my @ov1_cc=<OV1_CC>;
my @ov2_cc=<OV2_CC>;
my (%hash_cc8,%hash_cc7,%hash_cc9,%hash_cc10,%hash_cc11,$c_name,$c_id,$c_num_anno,$c_each,$cc_pr,%hash_cc2_1,%hash_cc2_2);
foreach my $ov1_cc(@ov1_cc){
	chomp $ov1_cc;
	 ($c_name,$c_id,$c_num_anno,$c_each,$cc_pr)=split(/\t/,$ov1_cc);
	 $hash_cc8{$c_id}=1;
	 $hash_cc9{$c_id}=$c_name;
	 $hash_cc7{$c_id}=$c_num_anno;
	 $hash_cc10{$c_id}=$c_each;
	 $hash_cc11{$c_id}=$cc_pr;
	
	 }
	 foreach my $ov2_cc(@ov2_cc){
	 	chomp $ov2_cc;
	 	my ($c_id2,$c_num_anno2,$c_each2)=split(/\t/,$ov2_cc);
	 	$hash_cc2_1{$c_id2}=$c_num_anno2;
	 	$hash_cc2_2{$c_id2}=$c_each2;
	 	if(exists $hash_cc8{$c_id2}){
	 		print OVERLAY_CC "$c_id2\t$hash_cc9{$c_id2}\t$hash_cc2_1{$c_id2}\t$hash_cc2_2{$c_id2}\t$hash_cc7{$c_id2}\t$hash_cc10{$c_id2}\t$hash_cc11{$c_id2}\n";
	 		}
	 	}
	 	close OV1_CC;
	 	close OV2_CC;
	 	close OVERLAY_CC;
	 	
open  Enr,">Enrichment.r";
print Enr "setwd(\"$dir\")\n";
print Enr "data=read.table(\"goslim_overlay_cc.txt\",sep=\"\\t\",header =T,quote=\"\")\n";
print Enr "rownames(data)<-data[,1]\n";
print Enr "bg_pro_num<-data\$bg_pro_num\n";
print Enr "bg_term_num<-data\$bg_term_num\n";
print Enr "fg_pronum<-data\$fg_pronum\n";
print Enr "fg_termnum<-data\$fg_termnum\n";
print Enr "fg_termnum_1<-fg_termnum-1\n";
print Enr "bg_pro_num_bg_term_num<-bg_pro_num-bg_term_num\n";
print Enr "ratio<-data\$Ratio<-fg_termnum/bg_term_num\n";
print Enr "pvalue<-data\$pvalue<-phyper(fg_termnum_1, bg_term_num, bg_pro_num_bg_term_num, fg_pronum, lower.tail=F)\n";
print Enr "temp <- data\$pvalue\n";
print Enr "enrichmet<-data\$Enrichment<-(-log(temp,10))\n";
print Enr "adjust<-data\$FDR<-p.adjust(temp,method = 'fdr')\n";
print Enr "data_sort<-data\[order(data\[\,9\])\,\]\n";
print Enr "write\.table(data_sort\,\"goslim_cc\.wait\.sort\"\,quote=FALSE,sep=\"\\t\",row.names =FALSE,col.names = colnames(data))\n";
print Enr "\n";
close Enr;
my $cmd1="$R_dir <Enrichment.r  --vanilla" ; 
system("$cmd1");  		 	
  		
open CC, "goslim_cc.wait.sort";
open CC_Fianl,">GOSlim.CC.(Sample).enrichment.xls";
while(my $cc=<CC>){
	chomp $cc;
	my ($TermID,$Term,$bg_pro_num,$bg_term_num,$fg_pronum,$fg_termnum,$IDs,$ratio,$pvalue,$enrichment_cc,$FDR)=split(/\t/,$cc);
	if($enrichment_cc=~/Inf/){
		$enrichment_cc=(-(log(1/(1.797693e+308)))/log(10))+1;  
		}
  my $line_cc=join("\t",$TermID,$Term,$bg_pro_num,$bg_term_num,$fg_pronum,$fg_termnum,$ratio,$pvalue,$enrichment_cc,$FDR,$IDs);
print CC_Fianl "$line_cc\n";
	}
close CC;
close CC_Fianl;
		
open IN,"GOSlim.CC.(Sample).enrichment.xls" ;
my @in=<IN>;
my $in=scalar @in;
my $b;
if ($in>20){
 $b=20;
}else{
 $b=$in-1;
 }
close IN;		
open BUB,">Bubble.r";
print BUB "library(\"ggplot2\")\n";
print BUB "setwd(\"$dir\")\n";
print BUB "data2 = read.table(\"GOSlim.CC.(Sample).enrichment.xls\",header=T,sep=\"\\t\",fill=T,quote=\"\")\n";
print BUB "data=data2[1:$b,]\n";
print BUB "ratio=data\$Ratio\n";
print BUB "term=data\$Term\n";
print BUB "png(file=\"GOSlim.CC.(Sample).enrichment.png\",width=12000,height=8000,res=1000)\n";
print BUB "ggplot(data, aes(x = ratio, y = reorder(term,data\$Enrichment,sum), size = data\$fg_termnum,colour=data\$Enrichment)) +\n";
print BUB "             geom_point(shape = 16) +\n";
print BUB "            ggtitle(\"GO CellularComponent enrichment\") +\n";
print BUB "             labs(x = \"Ratio\", y = \"GO CellularComponent\")+  scale_colour_continuous(name=\"-log10(Pvalue)\",low=\"green\",high=\"red\")+\n";
print BUB "           scale_radius(range=c(2,8),name=\"Gene number\")+theme(panel.background=element_rect(fill=\'transparent\', color=\'black\'),axis.text=element_text(size=12,face=\"bold\"),axis.title=element_text(size=14,face=\"bold\"))\n";
print BUB "dev.off()\n";
close BUB;
my $cmd1="$R_dir  <Bubble.r  --vanilla" ; 
system("$cmd1"); 
close BUB;		

	if((!-e && -d),"Report/GOSlim")
{
	mkdir "Report/GOSlim";
}

mv("GOSlim.CC.(Sample).enrichment.png","Report/GOSlim");
mv("GOSlim.CC.(Sample).enrichment.xls","Report/GOSlim");		

open MF_XREF, "$anno_dir/GOSlim_xRef_MF.txt" or die;
my (%hash_mf0,%hash_mf1);
while(my $xref_mf=<MF_XREF>)
{
	chomp $xref_mf;
	next if ($xref_mf=~m/Field	Name/);
	 my $mf_all_t=(split(/\t/,$xref_mf))[1];
	 my $mf_all_pro=(split(/\t/,$xref_mf))[0];
	 my $pro_mf_all=join("\t",$mf_all_pro,$mf_all_t);
	 next if (exists $hash_mf0{$pro_mf_all});
	     $hash_mf0{$pro_mf_all}=1;
	 my $pro_only=(split(/\t/,$pro_mf_all))[0];
	  next if(exists $hash_mf1{$pro_only});
	   $hash_mf1{$pro_only}=1;
	      
	}

open IN,"$pro_file" or die;
my ($num_mf_id,@id_mf_1,%hash_mf4,%hash_mf5,$id_mf,%hash_mf6,%hash_duplicate_mf);
my $mf_anno_total_num=0;
while(my $in=<IN>)
{	
	chomp $in;
	next if ($in=~m/Sample_Name/i);
  my	$id=(split(/\t/,$in))[0];
  $hash_mf4{$id}=1;
   next if exists $hash_duplicate_mf{$id};
   $hash_duplicate_mf{$id}=1;
	if (exists $hash_mf1{$id})
	{
			$mf_anno_total_num=$mf_anno_total_num+1;
	}
      
}
print "$mf_anno_total_num\n";    
close MF_XREF;
close IN;


open MF_ALL,"$anno_dir/GOSlim_xRef_MF.txt" or die;
open HAVEANNO, ">goslim_have_mf_anno.txt";
while(my $mf_all=<MF_ALL>)
{
	 chomp $mf_all;
	 next if ($mf_all=~m/Field	Name/);
	my $id_all=(split(/\t/,$mf_all))[0];	
	my $mf_t=(split(/\t/,$mf_all))[1];
	my $id_t=join("\t",$id_all,$mf_t);
	next if (exists $hash_mf6{$id_t});
	$hash_mf6{$id_t}=1;
	my $id_t_only=(split(/\t/,$id_t))[0];
 if(exists $hash_mf4{$id_t_only}){
 	 my $id_mf_t=join("\t",$id_all,$mf_t);
 	 next if (exists $hash_mf5{$id_mf_t});
 	  $hash_mf5{$id_mf_t}=1;
 	# print "$kegg_all\n";
 	print HAVEANNO "$mf_all\n";                  ###ÓÐ×¢ÊÍµÄµ°°×ºÍ¶ÔÓ¦µÄÍ¨Â·£»have_kegg_anno.txt Ã»ÓÐÍ³¼Æ
 	}
}
 close HAVEANNO;
 close MF_ALL;
 
 open HAVEANNO,"goslim_have_mf_anno.txt" or die;
 open HAVE_MF_anno,">goslim_have_mf_anno_num.txt" or die;
 my (@m_num,@m_t1,@m_p1,$m_num,$m_each,%hash_mf7,%hash_mf);
 while(my $have=<HAVEANNO>)
{
 chomp $have;
 my $m_name=(split(/\t/,$have))[3];
 my	$m_t0=(split(/\t/,$have))[1];
 my $m_p0=(split(/\t/,$have))[0];
  if (exists $hash_mf{$m_t0})
	{
	$hash_mf{$m_t0}=$hash_mf{$m_t0}."\;$m_p0";
		#$geneid2go{$geneid}.="\;$goid,$goname";
	}
	else
	{
		$hash_mf{$m_t0}="$m_p0";
	}
}

 close HAVEANNO;
 open HAVEANNO,"goslim_have_mf_anno.txt" or die;
 while(my $have=<HAVEANNO>)
{
        chomp $have; 
          my $m_name1=(split(/\t/,$have))[3];
          my $m_t1=(split(/\t/,$have))[1];
          my $pro_all=$hash_mf{$m_t1};
          my @pro_all=split(/\;/,$pro_all);
          my $t_num=scalar @pro_all;
          next if (exists $hash_mf7{$m_t1});
          $hash_mf7{$m_t1}=1;  
          print HAVE_MF_anno "$m_name1\t$m_t1\t$mf_anno_total_num\t$t_num\t$hash_mf{$m_t1}\n";  #have_anno_num.txt    Í³¼ÆÓÐ×¢ÊÍµÄÍ¨Â·ºÍ¶ÔÓ¦µÄ×Ô¼ºµÄµ°°×ÊýÒÔ¼°µ°°×    
} 
close HAVEANNO;
close HAVE_MF_anno;
close MF_anno_total_num;    

 ##ºÏ²¢have_anno_num.txt ºÍpathway_num.txt
open OV1_MF,"goslim_have_mf_anno_num.txt" or die;     ##ÒÔ´ÎÎª×¼ºÏ²¢Á©ÎÄ¼þ
open OV2_MF,"goslim_mf_num.txt" or die;
open OVERLAY_MF,">goslim_overlay_mf.txt";
print OVERLAY_MF "TermID\tTerm\tbg_pro_num\tbg_term_num\tfg_pronum\tfg_termnum\tIDs\n";  #TermID	Term	bg_pro_num	bg_term_num	fg_pronum	fg_termnum
my @ov1_mf=<OV1_MF>;
my @ov2_mf=<OV2_MF>;
my (%hash_mf8,%hash_mf7,%hash_mf9,%hash_mf10,%hash_mf11,$m_name,$m_id,$m_num_anno,$m_each,$mf_pr,%hash_mf2_1,%hash_mf2_2);
foreach my $ov1_mf(@ov1_mf){
	chomp $ov1_mf;
	 ($m_name,$m_id,$m_num_anno,$m_each,$mf_pr)=split(/\t/,$ov1_mf);
	 $hash_mf8{$m_id}=1;
	 $hash_mf9{$m_id}=$m_name;
	 $hash_mf7{$m_id}=$m_num_anno;
	 $hash_mf10{$m_id}=$m_each;
	 $hash_mf11{$m_id}=$mf_pr;
	
	 }
	 foreach my $ov2_mf(@ov2_mf){
	 	chomp $ov2_mf;
	 	my ($m_id2,$m_num_anno2,$m_each2)=split(/\t/,$ov2_mf);
	 	$hash_mf2_1{$m_id2}=$m_num_anno2;
	 	$hash_mf2_2{$m_id2}=$m_each2;
	 	if(exists $hash_mf8{$m_id2}){
	 		print OVERLAY_MF "$m_id2\t$hash_mf9{$m_id2}\t$hash_mf2_1{$m_id2}\t$hash_mf2_2{$m_id2}\t$hash_mf7{$m_id2}\t$hash_mf10{$m_id2}\t$hash_mf11{$m_id2}\n";
	 		}
	 	}
	 	close OV1_MF;
	 	close OV2_MF;
	 	close OVERLAY_MF;
	 	
open  Enr,">Enrichment.r";
print Enr "setwd(\"$dir\")\n";
print Enr "data=read.table(\"goslim_overlay_mf.txt\",sep=\"\\t\",header =T,quote=\"\")\n";
print Enr "rownames(data)<-data[,1]\n";
print Enr "bg_pro_num<-data\$bg_pro_num\n";
print Enr "bg_term_num<-data\$bg_term_num\n";
print Enr "fg_pronum<-data\$fg_pronum\n";
print Enr "fg_termnum<-data\$fg_termnum\n";
print Enr "fg_termnum_1<-fg_termnum-1\n";
print Enr "bg_pro_num_bg_term_num<-bg_pro_num-bg_term_num\n";
print Enr "ratio<-data\$Ratio<-fg_termnum/bg_term_num\n";
print Enr "pvalue<-data\$pvalue<-phyper(fg_termnum_1, bg_term_num, bg_pro_num_bg_term_num, fg_pronum, lower.tail=F)\n";
print Enr "temp <- data\$pvalue\n";
print Enr "enrichmet<-data\$Enrichment<-(-log(temp,10))\n";
print Enr "adjust<-data\$FDR<-p.adjust(temp,method = 'fdr')\n";
print Enr "data_sort<-data\[order(data\[\,9\])\,\]\n";
print Enr "write\.table(data_sort\,\"goslim_mf\.wait\.sort\"\,quote=FALSE,sep=\"\\t\",row.names =FALSE,col.names = colnames(data))\n";
print Enr "\n";
close Enr;
my $cmd1="$R_dir <Enrichment.r  --vanilla" ; 
system("$cmd1");  		 	
  		
open MF, "goslim_mf.wait.sort";
open MF_Fianl,">GOSlim.MF.(Sample).enrichment.xls";
while(my $mf=<MF>){
	chomp $mf;
	my ($TermID,$Term,$bg_pro_num,$bg_term_num,$fg_pronum,$fg_termnum,$IDs,$ratio,$pvalue,$enrichment_mf,$FDR)=split(/\t/,$mf);
	if($enrichment_mf=~/Inf/){
		$enrichment_mf=(-(log(1/(1.797693e+308)))/log(10))+1;  
		}
  my $line_mf=join("\t",$TermID,$Term,$bg_pro_num,$bg_term_num,$fg_pronum,$fg_termnum,$ratio,$pvalue,$enrichment_mf,$FDR,$IDs);
  print MF_Fianl "$line_mf\n";
	}
		close MF;
		close MF_Fianl;
		
open IN,"GOSlim.MF.(Sample).enrichment.xls" ;
my @in=<IN>;
my $in=scalar @in;
my $b;
if ($in>20){
 $b=20;
}else{
 $b=$in-1;
 }
close IN;		
open BUB,">Bubble.r";
print BUB "library(\"ggplot2\")\n";
print BUB "setwd(\"$dir\")\n";
print BUB "data2 = read.table(\"GOSlim.MF.(Sample).enrichment.xls\",header=T,sep=\"\\t\",fill=T,quote=\"\")\n";
print BUB "data=data2[1:$b,]\n";
print BUB "ratio=data\$Ratio\n";
print BUB "term=data\$Term\n";
print BUB "png(file=\"GOSlim.MF.(Sample).enrichment.png\",width=12000,height=8000,res=1000)\n";
print BUB "ggplot(data, aes(x = ratio, y = reorder(term,data\$Enrichment,sum), size = data\$fg_termnum,colour=data\$Enrichment)) +\n";
print BUB "             geom_point(shape = 16) +\n";
print BUB "            ggtitle(\"GO MolecularFunction enrichment\") +\n";
print BUB "             labs(x = \"Ratio\", y = \"GO MolecularFunction\")+  scale_colour_continuous(name=\"-log10(Pvalue)\",low=\"green\",high=\"red\")+\n";
print BUB "           scale_radius(range=c(2,8),name=\"Gene number\")+theme(panel.background=element_rect(fill=\'transparent\', color=\'black\'),axis.text=element_text(size=12,face=\"bold\"),axis.title=element_text(size=14,face=\"bold\"))\n";
print BUB "dev.off()\n";
close BUB;
my $cmd1="$R_dir  <Bubble.r  --vanilla" ; 
system("$cmd1"); 
close BUB;		

	if((!-e && -d),"Report/GOSlim")
{
	mkdir "Report/GOSlim";
}

mv("GOSlim.MF.(Sample).enrichment.png","Report/GOSlim");
mv("GOSlim.MF.(Sample).enrichment.xls","Report/GOSlim");	

open GOTerm,">GOTerm.r";
print GOTerm "ego_result_CC=read.table(file=\"$dir/Report/GOSlim/GOSlim.CC.(Sample).enrichment.xls\", fill=T,header=T,sep=\"\\t\")\n";
print GOTerm "ego_result_BP=read.table(file=\"$dir/Report/GOSlim/GOSlim.BP.(Sample).enrichment.xls\", fill=T,header=T,sep=\"\\t\")\n";
print GOTerm "ego_result_MF=read.table(file=\"$dir/Report/GOSlim/GOSlim.MF.(Sample).enrichment.xls\", fill=T,header=T,sep=\"\\t\")\n";
print GOTerm "if (nrow(ego_result_BP)>20)\n";
print GOTerm "\{\n";
print GOTerm "ego_result_BP=ego_result_BP\[1\:20,\]\n";
print GOTerm "\}\n";
print GOTerm "if (nrow(ego_result_CC)>20)\n";
print GOTerm "\{\n";
print GOTerm "ego_result_CC=ego_result_CC\[1\:20,\]\n";
print GOTerm "\}\n";
print GOTerm "if (nrow(ego_result_MF)>20)\n";
print GOTerm "\{\n";
print GOTerm "ego_result_MF=ego_result_MF\[1\:20,\]\n";
print GOTerm "\}\n";
print GOTerm "display_number = c(nrow(ego_result_BP), nrow(ego_result_CC), nrow(ego_result_MF)) \#µÃ¼ÆËãÊµ¼ÊÐÐÊý\n";
print GOTerm "go_enrich_df <- data.frame(ID=c(as.character(ego_result_BP\$TermID), as.character(ego_result_CC\$TermID), as.character(ego_result_MF\$TermID)), Description=c(as.character(ego_result_BP\$Term), as.character(ego_result_CC\$Term), as.character(ego_result_MF\$Term)), GeneNumber=c(ego_result_BP\$fg_termnum, ego_result_CC\$fg_termnum, ego_result_MF\$fg_termnum), GO_Categories=factor(c(rep(\"biological process\", display_number[1]), rep(\"cellular component\", display_number\[2\]), rep(\"molecular function\", display_number\[3\])), levels=c(\"molecular function\", \"cellular component\", \"biological process\")))\n";
print GOTerm "go_enrich_df\$number <- factor(rev(1\:nrow(go_enrich_df)))\n";
print GOTerm "shorten_names <- function(x, n_word=4, n_char=40)\{\n";
print GOTerm " if (length(strsplit(x, \" \")\[\[1\]\]) > n_word \|\| (nchar(x) > 40))\n";
print GOTerm "\{\n";
print GOTerm "if (nchar(x) > 40) x <- substr(x, 1, 40)\n";
print GOTerm "x <- paste(paste(strsplit(x, \" \")\[\[1\]\]\[1\:min(length(strsplit(x,\" \")\[\[1\]\]), n_word)\],\n";
print GOTerm "                     collapse=\" \"), \"...\", sep=\"\")\n";
print GOTerm "return(x)\n";
print GOTerm " \}\n";
print GOTerm "else\n";
print GOTerm "\{\n";
print GOTerm " return(x)\n";
print GOTerm "  \}\n";
print GOTerm "\}\n";
print GOTerm "labels=(sapply(\n";
print GOTerm "  levels(go_enrich_df\$Description)\[as.numeric(go_enrich_df\$Description)\],\n";
print GOTerm "  shorten_names))\n";
print GOTerm "names(labels) = rev(1\:nrow(go_enrich_df))\n";
print GOTerm "CPCOLS <- c(\"\#8DA1CB\", \"\#FD8D62\", \"\#66C3A5\")\n";
print GOTerm "library(ggplot2)\n";
print GOTerm "p <- ggplot(data=go_enrich_df, aes(x=number, y=GeneNumber, fill=GO_Categories)) +\n";
print GOTerm "  geom_bar(stat=\"identity\", width=0.8) + coord_flip() +\n";
print GOTerm "  scale_fill_manual(values = CPCOLS) + theme_bw() +\n";
print GOTerm "  scale_x_discrete(labels=labels) +\n";
print GOTerm "  xlab(\"GO term\") +\n";
print GOTerm "  theme(axis.text=element_text(face = \"bold\", color=\"gray50\", size=10)) +\n";
print GOTerm "  labs(title = \"The Most Enriched GO Terms\") +\n";
print GOTerm "  theme(panel.grid.major =element_blank(), panel.grid.minor = element_blank(), panel.background = element_blank(),axis.line = element_line(colour = \"black\"))+\n";
print GOTerm "  theme(legend.position=\"right\")+\n";
print GOTerm "  theme(title =element_text(face = \"bold\", size=14), axis.title.x =element_text(face = \"bold\", size=12), axis.title.y=element_text(face = \"bold\", size=12))+\n";
print GOTerm "  guides(fill = guide_legend(reverse = TRUE))\n";
print GOTerm "png(\"$dir/Report/GOSlim/GOSlimTerm.(Sample).enrichment.png\", width = 1500, height = 1500, units = \"px\", pointsize = 12, res=144)\n";
print GOTerm "p\n";
print GOTerm "dev.off()\n";
close GOTerm;
$cmd1="$R_dir <GOTerm.r  --vanilla";
system("$cmd1"); 
		
open XREF_KEGG, "$anno_dir/xRef_KEGG.txt" or die;
my (%hash0,%hash1);
while(my $xref_kegg=<XREF_KEGG>)
{
	chomp $xref_kegg;
	next if ($xref_kegg=~m/ID\tKO/);
	 my $kegg_all_pathway=(split(/\t/,$xref_kegg))[2];
	 my $kegg_all_pro=(split(/\t/,$xref_kegg))[0];
	 my $pro_kegg_all=join("\t",$kegg_all_pro,$kegg_all_pathway);
	 next if (exists $hash0{$pro_kegg_all});
	     $hash0{$pro_kegg_all}=1;
	 my $pro_only=(split(/\t/,$pro_kegg_all))[0];
	  next if(exists $hash1{$pro_only});
	   $hash1{$pro_only}=1;
	      
	}

open IN,"$pro_file" or die;
my ($num_id,@id_1,%hash4,%hash5,$id,%hash6,%hash_duplicate_ke);
my $kegg_anno_total_num=0;
while(my $in=<IN>)
{	
	chomp $in;
	next if ($in=~m/^ID|gene|genes|IDs|proteins|protein/i);
  my $id=(split(/\t/,$in))[0];
  $hash4{$id}=1;
  next if exists $hash_duplicate_ke{$id};
  $hash_duplicate_ke{$id}=1;
	if (exists $hash1{$id})
	{
			$kegg_anno_total_num=$kegg_anno_total_num+1;
	}
      
}
print "$kegg_anno_total_num\n";
close XREF_KEGG;
close IN;


open KEGG_ALL,"$anno_dir/xRef_KEGG.txt" or die;
open HAVEANNO, ">have_kegg_anno.txt";
while(my $kegg_all=<KEGG_ALL>)
{
	 chomp $kegg_all;
	 next if ($kegg_all=~m/ID\tKO/);
	my $id_all=(split(/\t/,$kegg_all))[0];	
	my $pathway_all=(split(/\t/,$kegg_all))[2];
	my $id_path=join("\t",$id_all,$pathway_all);
	next if (exists $hash6{$id_path});
	$hash6{$id_path}=1;
	my $id_pathonly=(split(/\t/,$id_path))[0];
 if(exists $hash4{$id_pathonly}){
 	 my $id_pathway=join("\t",$id_all,$pathway_all);
 	 next if (exists $hash5{$id_pathway});
 	  $hash5{$id_pathway}=1;
 	# print "$kegg_all\n";
 	print HAVEANNO "$kegg_all\n";                  ###ÓÐ×¢ÊÍµÄµ°°×ºÍ¶ÔÓ¦µÄÍ¨Â·£»have_kegg_anno.txt Ã»ÓÐÍ³¼Æ
 	}
 
 }
  close HAVEANNO;
  close XREF_KEGG;

  

 open HAVEANNO,"have_kegg_anno.txt" or die;
 open HAVE_anno,">kegg_have_anno_num.txt" or die;
 my (@path_num,@pr1,@pat1,$path_num,$pr_each,$pr_each,%hash7,%hash_ke);
 while(my $have=<HAVEANNO>)
 {
 		chomp $have;
 my $pathname=(split(/\t/,$have))[3];
 my	$pat0=(split(/\t/,$have))[2];
 my $pr0=(split(/\t/,$have))[0];
 if (exists $hash_ke{$pat0})
	{
	$hash_ke{$pat0}=$hash_ke{$pat0}."\;$pr0";
		#$geneid2go{$geneid}.="\;$goid,$goname";
	}
	else
	{
		$hash_ke{$pat0}="$pr0";
	}
# print "$b_t0\t$hash_bp{$b_t0}\n";
}
 close HAVEANNO;
 open HAVEANNO,"have_kegg_anno.txt" or die;
  while(my $have=<HAVEANNO>)
  {
          chomp $have; 
          my $t_name1=(split(/\t/,$have))[3];
          my $b_t1=(split(/\t/,$have))[2];
          my $pro_all=$hash_ke{$b_t1};
          my @pro_all=split(/\;/,$pro_all);
          my $t_num=scalar @pro_all;
          next if (exists $hash7{$b_t1});
          $hash7{$b_t1}=1;  
          print HAVE_anno "$t_name1\t$b_t1\t$kegg_anno_total_num\t$t_num\t$hash_ke{$b_t1}\n";  #have_anno_num.txt    Í³¼ÆÓÐ×¢ÊÍµÄÍ¨Â·ºÍ¶ÔÓ¦µÄ×Ô¼ºµÄµ°°×ÊýÒÔ¼°µ°°×    
         } 
close HAVEANNO;
close HAVE_anno;
close KEGG_anno_total_num; 

    ##ºÏ²¢have_anno_num.txt ºÍpathway_num.txt
open OV1,"kegg_have_anno_num.txt" or die;     ##ÒÔ´ÎÎª×¼ºÏ²¢Á©ÎÄ¼þ
open OV2,"pathway_num.txt" or die;
open OVERLAY,">kegg_overlay.txt";
print OVERLAY "TermID\tTerm\tbg_pro_num\tbg_term_num\tfg_pronum\tfg_termnum\tIDs\n";  #TermID	Term	bg_pro_num	bg_term_num	fg_pronum	fg_termnum

my @ov1=<OV1>;
my @ov2=<OV2>;
my (%hash8,%hash7,%hash9,%hash10,%hash11,$path_name,$path_id,$num_anno,$num_each,$pr,%hash2_1,%hash2_2);
foreach my $ov1(@ov1){
	chomp $ov1;
	 ($path_name,$path_id,$num_anno,$num_each,$pr)=split(/\t/,$ov1);
	 $hash8{$path_id}=1;
	 $hash9{$path_id}=$path_name;
	 $hash7{$path_id}=$num_anno;
	 $hash10{$path_id}=$num_each;
	 $hash11{$path_id}=$pr;
	
	 }
	 foreach my $ov2(@ov2){
	 	chomp $ov2;
	 	my ($path_id2,$num_anno2,$num_each2)=split(/\t/,$ov2);
	 	$hash2_1{$path_id2}=$num_anno2;
	 	$hash2_2{$path_id2}=$num_each2;
	 	if(exists $hash8{$path_id2}){
	 		print OVERLAY "$path_id2\t$hash9{$path_id2}\t$hash2_1{$path_id2}\t$hash2_2{$path_id2}\t$hash7{$path_id2}\t$hash10{$path_id2}\t$hash11{$path_id2}\n";
	 		}
	 	}
	 	close OV1;
	 	close OV2;
	 	close OVERLAY;
	 	
	 	
open  Enr,">Enrichment.r";
print Enr "setwd(\"$dir\")\n";
print Enr "data=read.table(\"kegg_overlay.txt\",sep=\"\\t\",header =T,quote=\"\")\n";
print Enr "rownames(data)<-data[,1]\n";
print Enr "bg_pro_num<-data\$bg_pro_num\n";
print Enr "bg_term_num<-data\$bg_term_num\n";
print Enr "fg_pronum<-data\$fg_pronum\n";
print Enr "fg_termnum<-data\$fg_termnum\n";
print Enr "fg_termnum_1<-fg_termnum-1\n";
print Enr "bg_pro_num_bg_term_num<-bg_pro_num-bg_term_num\n";
print Enr "ratio<-data\$Ratio<-fg_termnum/bg_term_num\n";
print Enr "pvalue<-data\$pvalue<-phyper(fg_termnum_1, bg_term_num, bg_pro_num_bg_term_num, fg_pronum, lower.tail=F)\n";
print Enr "temp <- data\$pvalue\n";
print Enr "enrichmet<-data\$Enrichment<-(-log(temp,10))\n";
print Enr "adjust<-data\$FDR<-p.adjust(temp,method = 'fdr')\n";
print Enr "data_sort<-data\[order(data\[\,9\])\,\]\n";
print Enr "write\.table(data_sort\,\"kegg\.wait\.sort\"\,quote=FALSE,sep=\"\\t\",row.names =FALSE,col.names = colnames(data))\n";
print Enr "\n";
close Enr;
my $cmd1="$R_dir <Enrichment.r  --vanilla" ; 
system("$cmd1");  	 	
	 	
	 	 	
open KE, "kegg.wait.sort";
open KE_Fianl,">KEGG.(Sample).enrichment.xls";
while(my $ke=<KE>){
	chomp $ke;
	my ($TermID,$Term,$bg_pro_num,$bg_term_num,$fg_pronum,$fg_termnum,$IDs,$ratio,$pvalue,$enrichment_ke,$FDR)=split(/\t/,$ke);
	if($enrichment_ke=~/Inf/){
		$enrichment_ke=(-(log(1/(1.797693e+308)))/log(10))+1;  
		}
  my $line_ke=join("\t",$TermID,$Term,$bg_pro_num,$bg_term_num,$fg_pronum,$fg_termnum,$ratio,$pvalue,$enrichment_ke,$FDR,$IDs);
  print KE_Fianl "$line_ke\n";
	}
		close KE;
		close KE_Fianl;
		
open IN,"KEGG.(Sample).enrichment.xls" ;
my @in=<IN>;
my $in=scalar @in;
my $b;
if ($in>20){
 $b=20;
}else{
 $b=$in-1;
 }
close IN;		
open BUB,">Bubble.r";
print BUB "library(\"ggplot2\")\n";
print BUB "setwd(\"$dir\")\n";
print BUB "data2 = read.table(\"KEGG.(Sample).enrichment.xls\",header=T,sep=\"\\t\",fill=T,quote=\"\")\n";
print BUB "data=data2[1:$b,]\n";
print BUB "ratio=data\$Ratio\n";
print BUB "term=data\$Term\n";
print BUB "png(file=\"KEGG.(Sample).enrichment.png\",width=12000,height=8000,res=1000)\n";
print BUB "ggplot(data, aes(x = ratio, y = reorder(term,data\$Enrichment,sum), size = data\$fg_termnum,colour=data\$Enrichment)) +\n";
print BUB "             geom_point(shape = 16) +\n";
print BUB "            ggtitle(\"KEGG Pathway enrichment\") +\n";
print BUB "             labs(x = \"Ratio\", y = \"KEGG Pathway\")+  scale_colour_continuous(name=\"-log10(Pvalue)\",low=\"green\",high=\"red\")+\n";
print BUB "           scale_radius(range=c(2,8),name=\"Gene number\")+theme(panel.background=element_rect(fill=\'transparent\', color=\'black\'),axis.text=element_text(size=12,face=\"bold\"),axis.title=element_text(size=14,face=\"bold\"))\n";
print BUB "dev.off()\n";
close BUB;
my $cmd1="$R_dir  <Bubble.r  --vanilla" ; 
system("$cmd1"); 
	

	if((!-e && -d),"Report/KEGG")
{
	mkdir "Report/KEGG";
}

mv("KEGG.(Sample).enrichment.png","Report/KEGG");
mv("KEGG.(Sample).enrichment.xls","Report/KEGG");	

my @txt=glob"*.txt";
foreach my $tt(@txt){
	chomp $tt;
	if($tt !~/$par_file|$pro_file/){
		unlink $tt;
		}
	}
#my @sort=glob"*.sort";
#unlink @sort;
#my @rr=glob"*.r";
#unlink @rr;

print "\n\n\nFinish O(¡É_¡É)O~\n"
