# Supplementary material for: Construction and analysis of a survival-associated competing endogenous RNA network in breast cancer
Source: Front Surg. 2023 Jan 6;9:1021195. doi: 10.3389/fsurg.2022.1021195 (PMC9852745; doi:10.3389/fsurg.2022.1021195)
Supplement: Supplementary file 14 [file Datasheet14.zip › Annotation_information/GO_xRef_BP.txt]

ID	GOID	Field Name	Term name	Gene name
IGKV3-7	GO:0002250	P	adaptive immune response	A0A075B6H7
IGKV1D-42	GO:0002250	P	adaptive immune response	A0A075B6H8
IGLV4-69	GO:0002250	P	adaptive immune response	A0A075B6H9
IGLV8-61	GO:0002250	P	adaptive immune response	A0A075B6I0
IGLV4-60	GO:0002250	P	adaptive immune response	A0A075B6I1
IGLV11-55	GO:0002250	P	adaptive immune response	A0A075B6I3
IGLV10-54	GO:0002250	P	adaptive immune response	A0A075B6I4
IGLV1-50	GO:0002250	P	adaptive immune response	A0A075B6I6
IGLV5-48	GO:0002250	P	adaptive immune response	A0A075B6I7
IGLV7-46	GO:0002250	P	adaptive immune response	A0A075B6I9
IGLV5-37	GO:0002250	P	adaptive immune response	A0A075B6J1
IGLV2-33	GO:0002250	P	adaptive immune response	A0A075B6J2
IGLV3-22	GO:0002250	P	adaptive immune response	A0A075B6J6
IGLV2-18	GO:0002250	P	adaptive immune response	A0A075B6J9
IGLV3-16	GO:0002250	P	adaptive immune response	A0A075B6K0
IGLV3-12	GO:0002250	P	adaptive immune response	A0A075B6K2
IGLV3-10	GO:0002250	P	adaptive immune response	A0A075B6K4
IGLV3-9	GO:0002250	P	adaptive immune response	A0A075B6K5
IGLV4-3	GO:0002250	P	adaptive immune response	A0A075B6K6
TRGV11	GO:0002250	P	adaptive immune response	A0A075B6L2
TRBV7-3	GO:0002250	P	adaptive immune response	A0A075B6L6
TRBV19	GO:0002250	P	adaptive immune response	A0A075B6N1
TRBV20-1	GO:0002250	P	adaptive immune response	A0A075B6N2
TRBV24-1	GO:0002250	P	adaptive immune response	A0A075B6N3
TRBV25-1	GO:0002250	P	adaptive immune response	A0A075B6N4
IGKV2-28	GO:0006898	P	receptor-mediated endocytosis	A0A075B6P5
IGKV2-28	GO:0006956	P	complement activation	A0A075B6P5
IGKV2-28	GO:0006958	P	complement activation, classical pathway	A0A075B6P5
IGKV2-28	GO:0030449	P	regulation of complement activation	A0A075B6P5
IGKV2-28	GO:0038095	P	Fc-epsilon receptor signaling pathway	A0A075B6P5
IGKV2-28	GO:0038096	P	Fc-gamma receptor signaling pathway involved in phagocytosis	A0A075B6P5
IGKV2-28	GO:0050776	P	regulation of immune response	A0A075B6P5
IGKV2-28	GO:0050900	P	leukocyte migration	A0A075B6P5
TRGV2	GO:0002250	P	adaptive immune response	A0A075B6R0
TRGV2	GO:0045087	P	innate immune response	A0A075B6R0
IGKV2D-24	GO:0002250	P	adaptive immune response	A0A075B6R9
TRGJ1	GO:0002250	P	adaptive immune response	A0A075B6S0
IGKV2D-29	GO:0002250	P	adaptive immune response	A0A075B6S2
IGKV1D-17	GO:0002250	P	adaptive immune response	A0A075B6S4
IGKV1-27	GO:0002250	P	adaptive immune response	A0A075B6S5
IGKV2D-30	GO:0006898	P	receptor-mediated endocytosis	A0A075B6S6
IGKV2D-30	GO:0006956	P	complement activation	A0A075B6S6
IGKV2D-30	GO:0006958	P	complement activation, classical pathway	A0A075B6S6
IGKV2D-30	GO:0030449	P	regulation of complement activation	A0A075B6S6
IGKV2D-30	GO:0038095	P	Fc-epsilon receptor signaling pathway	A0A075B6S6
IGKV2D-30	GO:0038096	P	Fc-gamma receptor signaling pathway involved in phagocytosis	A0A075B6S6
IGKV2D-30	GO:0050776	P	regulation of immune response	A0A075B6S6
IGKV2D-30	GO:0050900	P	leukocyte migration	A0A075B6S6
IGKV1-37	GO:0002250	P	adaptive immune response	A0A075B6S9
TRAV12-2	GO:0002250	P	adaptive immune response	A0A075B6T6
TRAV6	GO:0002250	P	adaptive immune response	A0A075B6T7
TRAV9-1	GO:0002250	P	adaptive immune response	A0A075B6T8
TRAV7	GO:0002250	P	adaptive immune response	A0A075B6U4
TRAV36DV7	GO:0002250	P	adaptive immune response	A0A075B6V5
TRAV23DV6	GO:0002250	P	adaptive immune response	A0A075B6W5
TRAV18	GO:0002250	P	adaptive immune response	A0A075B6X5
TRAJ3	GO:0002250	P	adaptive immune response	A0A075B6Y3
TRAJ42	GO:0002250	P	adaptive immune response	A0A075B6Y9
TRAJ31	GO:0002250	P	adaptive immune response	A0A075B700
TRDJ1	GO:0002250	P	adaptive immune response	A0A075B706
LOC100509620	GO:0071918	P	urea transmembrane transport	A0A075B734
IGLV5-45	GO:0002250	P	adaptive immune response	A0A087WSX0
IGKV3D-15	GO:0002250	P	adaptive immune response	A0A087WSY6
IGKV1D-8	GO:0002250	P	adaptive immune response	A0A087WSZ0
TRAV30	GO:0002250	P	adaptive immune response	A0A087WSZ9
TRAV27	GO:0002250	P	adaptive immune response	A0A087WT01
TRAV27	GO:0006955	P	immune response	A0A087WT01
TRAV27	GO:0050830	P	defense response to Gram-positive bacterium	A0A087WT01
TRAV9-2	GO:0002250	P	adaptive immune response	A0A087WT02
TRAV26-1	GO:0002250	P	adaptive immune response	A0A087WT03
KCNE1B	GO:0098915	P	membrane repolarization during ventricular cardiac muscle cell action potential	A0A087WTH5
TRBV16	GO:0002250	P	adaptive immune response	A0A087WV62
IGKV2-40	GO:0002250	P	adaptive immune response	A0A087WW87
P3R3URF	GO:0043551	P	regulation of phosphatidylinositol 3-kinase activity	A0A087WWA1
ELOA3CP	GO:0006368	P	transcription elongation from RNA polymerase II promoter	A0A087WX78
MEIKIN	GO:0007060	P	male meiosis chromosome segregation	A0A087WXM9
MEIKIN	GO:0010789	P	meiotic sister chromatid cohesion involved in meiosis I	A0A087WXM9
MEIKIN	GO:0016321	P	female meiosis chromosome segregation	A0A087WXM9
MEIKIN	GO:0045143	P	homologous chromosome segregation	A0A087WXM9
MEIKIN	GO:0051754	P	meiotic sister chromatid cohesion, centromeric	A0A087WXM9
TRBV17	GO:0002250	P	adaptive immune response	A0A087X0K7
TRBV18	GO:0002250	P	adaptive immune response	A0A087X0M5
TMSB15B	GO:0007015	P	actin filament organization	A0A087X1C1
CYP2D7	GO:0006805	P	xenobiotic metabolic process	A0A087X1C5
CYP2D7	GO:0042738	P	exogenous drug catabolic process	A0A087X1C5
DEFB131B	GO:0042742	P	defense response to bacterium	A0A096LNP1
DEFB131B	GO:0045087	P	innate immune response	A0A096LNP1
CCDC187	GO:0034453	P	microtubule anchoring	A0A096LP49
OR4N4C	GO:0007186	P	G protein-coupled receptor signaling pathway	A0A096LPK9
OR4N4C	GO:0050911	P	detection of chemical stimulus involved in sensory perception of smell	A0A096LPK9
IGKV2D-26	GO:0002250	P	adaptive immune response	A0A0A0MRZ7
IGKV3D-11	GO:0002250	P	adaptive immune response	A0A0A0MRZ8
IGLV5-52	GO:0002250	P	adaptive immune response	A0A0A0MRZ9
IGLV3-32	GO:0002250	P	adaptive immune response	A0A0A0MS00
TRGV10	GO:0002250	P	adaptive immune response	A0A0A0MS01
TRGV1	GO:0002250	P	adaptive immune response	A0A0A0MS02
TRBV5-3	GO:0002250	P	adaptive immune response	A0A0A0MS03
TRBV6-7	GO:0002250	P	adaptive immune response	A0A0A0MS04
TRBV5-7	GO:0002250	P	adaptive immune response	A0A0A0MS05
TRBV23-1	GO:0002250	P	adaptive immune response	A0A0A0MS06
IGKV6D-21	GO:0002250	P	adaptive immune response	A0A0A0MT36
TRBJ2-6	GO:0002250	P	adaptive immune response	A0A0A0MT70
IGLJ1	GO:0002250	P	adaptive immune response	A0A0A0MT76
TRBJ2-7	GO:0002250	P	adaptive immune response	A0A0A0MT78
TRBJ2-4	GO:0002250	P	adaptive immune response	A0A0A0MT87
IGKJ1	GO:0002250	P	adaptive immune response	A0A0A0MT89
TRBJ2-2	GO:0002250	P	adaptive immune response	A0A0A0MT94
TRBJ2-5	GO:0002250	P	adaptive immune response	A0A0A0MTA4
TRBJ2-1	GO:0002250	P	adaptive immune response	A0A0A0MTA7
TRAV14DV4	GO:0002250	P	adaptive immune response	A0A0A6YYC5
TRBV13	GO:0002250	P	adaptive immune response	A0A0A6YYD4
TRBV6-6	GO:0002250	P	adaptive immune response	A0A0A6YYG2
TRBV6-8	GO:0002250	P	adaptive immune response	A0A0A6YYG3
TRAV8-3	GO:0002250	P	adaptive immune response	A0A0A6YYJ7
TRAV8-1	GO:0002250	P	adaptive immune response	A0A0A6YYK1
TRBV7-1	GO:0002250	P	adaptive immune response	A0A0A6YYK4
TRAV16	GO:0002250	P	adaptive immune response	A0A0A6YYK6
TRAV19	GO:0002250	P	adaptive immune response	A0A0A6YYK7
TRAV19	GO:0050776	P	regulation of immune response	A0A0A6YYK7
TRAV19	GO:0050852	P	T cell receptor signaling pathway	A0A0A6YYK7
LY6G6E	GO:0099601	P	regulation of neurotransmitter receptor activity	A0A0B4J1T7
IGLV1-36	GO:0002250	P	adaptive immune response	A0A0B4J1U3
TRGV5	GO:0002250	P	adaptive immune response	A0A0B4J1U4
TRGV5	GO:0045087	P	innate immune response	A0A0B4J1U4
TRBV9	GO:0002250	P	adaptive immune response	A0A0B4J1U6
IGLV9-49	GO:0002250	P	adaptive immune response	A0A0B4J1Y8
IGKV1D-43	GO:0002250	P	adaptive immune response	A0A0B4J1Z2
TRBJ2-3	GO:0002250	P	adaptive immune response	A0A0B4J200
TRAV2	GO:0002250	P	adaptive immune response	A0A0B4J234
TRAV13-2	GO:0002250	P	adaptive immune response	A0A0B4J235
TRAV8-2	GO:0002250	P	adaptive immune response	A0A0B4J237
TRAV1-2	GO:0002250	P	adaptive immune response	A0A0B4J238
TRAV10	GO:0002250	P	adaptive immune response	A0A0B4J240
TRAV13-1	GO:0002250	P	adaptive immune response	A0A0B4J241
TRAV3	GO:0002250	P	adaptive immune response	A0A0B4J244
TRAV12-1	GO:0002250	P	adaptive immune response	A0A0B4J245
TRAV1-1	GO:0002250	P	adaptive immune response	A0A0B4J248
TRAV5	GO:0002250	P	adaptive immune response	A0A0B4J249
TRAV8-6	GO:0002250	P	adaptive immune response	A0A0B4J262
TRAV39	GO:0002250	P	adaptive immune response	A0A0B4J263
TRAV38-1	GO:0002250	P	adaptive immune response	A0A0B4J264
TRAV26-2	GO:0002250	P	adaptive immune response	A0A0B4J265
TRAV41	GO:0002250	P	adaptive immune response	A0A0B4J266
TRAV4	GO:0002250	P	adaptive immune response	A0A0B4J268
TRAV12-3	GO:0002250	P	adaptive immune response	A0A0B4J271
TRAV24	GO:0002250	P	adaptive immune response	A0A0B4J272
TRAV34	GO:0002250	P	adaptive immune response	A0A0B4J273
TRAV20	GO:0002250	P	adaptive immune response	A0A0B4J274
TRAV17	GO:0002250	P	adaptive immune response	A0A0B4J275
TRAV25	GO:0002250	P	adaptive immune response	A0A0B4J276
TRAV22	GO:0002250	P	adaptive immune response	A0A0B4J277
TRAV21	GO:0002250	P	adaptive immune response	A0A0B4J279
TRAV40	GO:0002250	P	adaptive immune response	A0A0B4J280
IGKV1D-13	GO:0002250	P	adaptive immune response	A0A0B4J2D9
TRBV12-4	GO:0002250	P	adaptive immune response	A0A0B4J2E0
PIGBOS1	GO:0006986	P	response to unfolded protein	A0A0B4J2F0
PIGBOS1	GO:1900101	P	regulation of endoplasmic reticulum unfolded protein response	A0A0B4J2F0
IGKV6-21	GO:0002250	P	adaptive immune response	A0A0C4DH24
IGKV3D-20	GO:0006898	P	receptor-mediated endocytosis	A0A0C4DH25
IGKV3D-20	GO:0006956	P	complement activation	A0A0C4DH25
IGKV3D-20	GO:0006958	P	complement activation, classical pathway	A0A0C4DH25
IGKV3D-20	GO:0030449	P	regulation of complement activation	A0A0C4DH25
IGKV3D-20	GO:0038095	P	Fc-epsilon receptor signaling pathway	A0A0C4DH25
IGKV3D-20	GO:0038096	P	Fc-gamma receptor signaling pathway involved in phagocytosis	A0A0C4DH25
IGKV3D-20	GO:0050776	P	regulation of immune response	A0A0C4DH25
IGKV3D-20	GO:0050900	P	leukocyte migration	A0A0C4DH25
IGKV6D-41	GO:0002250	P	adaptive immune response	A0A0C4DH26
TRGV8	GO:0002250	P	adaptive immune response	A0A0C4DH27
TRGV8	GO:0045087	P	innate immune response	A0A0C4DH27
TRGV4	GO:0002250	P	adaptive immune response	A0A0C4DH28
TRGV4	GO:0045087	P	innate immune response	A0A0C4DH28
IGKV3D-7	GO:0002250	P	adaptive immune response	A0A0C4DH55
TRBV5-4	GO:0002250	P	adaptive immune response	A0A0C4DH59
IGHJ1	GO:0002250	P	adaptive immune response	A0A0C4DH62
IGKV1-8	GO:0002250	P	adaptive immune response	A0A0C4DH67
IGKV2-24	GO:0002250	P	adaptive immune response	A0A0C4DH68
IGKV1-9	GO:0002250	P	adaptive immune response	A0A0C4DH69
IGKV1-6	GO:0002250	P	adaptive immune response	A0A0C4DH72
IGKV1-12	GO:0006898	P	receptor-mediated endocytosis	A0A0C4DH73
IGKV1-12	GO:0006956	P	complement activation	A0A0C4DH73
IGKV1-12	GO:0006958	P	complement activation, classical pathway	A0A0C4DH73
IGKV1-12	GO:0030449	P	regulation of complement activation	A0A0C4DH73
IGKV1-12	GO:0038095	P	Fc-epsilon receptor signaling pathway	A0A0C4DH73
IGKV1-12	GO:0038096	P	Fc-gamma receptor signaling pathway involved in phagocytosis	A0A0C4DH73
IGKV1-12	GO:0050776	P	regulation of immune response	A0A0C4DH73
IGKV1-12	GO:0050900	P	leukocyte migration	A0A0C4DH73
MT-RNR1	GO:0032147	P	activation of protein kinase activity	A0A0C5B5G6
MT-RNR1	GO:0043610	P	regulation of carbohydrate utilization	A0A0C5B5G6
MT-RNR1	GO:0072522	P	purine-containing compound biosynthetic process	A0A0C5B5G6
PRAMEF33	GO:0008284	P	positive regulation of cell population proliferation	A0A0G2JMD5
PRAMEF33	GO:0043066	P	negative regulation of apoptotic process	A0A0G2JMD5
PRAMEF33	GO:0045596	P	negative regulation of cell differentiation	A0A0G2JMD5
PRAMEF33	GO:0045892	P	negative regulation of transcription, DNA-templated	A0A0G2JMD5
HLA-DRA	GO:0002250	P	adaptive immune response	A0A0G2JMH6
HLA-DRA	GO:0002504	P	antigen processing and presentation of peptide or polysaccharide antigen via MHC class II	A0A0G2JMH6
PRAMEF9	GO:0008284	P	positive regulation of cell population proliferation	A0A0G2JP20
PRAMEF9	GO:0043066	P	negative regulation of apoptotic process	A0A0G2JP20
PRAMEF9	GO:0045596	P	negative regulation of cell differentiation	A0A0G2JP20
PRAMEF9	GO:0045892	P	negative regulation of transcription, DNA-templated	A0A0G2JP20
IGLV5-39	GO:0002250	P	adaptive immune response	A0A0G2JS06
TRBJ1-3	GO:0002250	P	adaptive immune response	A0A0J9YWP8
TRBJ1-6	GO:0002250	P	adaptive immune response	A0A0J9YWX3
TRBJ1-2	GO:0002250	P	adaptive immune response	A0A0J9YX06
TRBV6-9	GO:0002250	P	adaptive immune response	A0A0J9YX75
TRBJ1-1	GO:0002250	P	adaptive immune response	A0A0J9YXA8
TRBJ1-4	GO:0002250	P	adaptive immune response	A0A0J9YXG5
TRBJ1-5	GO:0002250	P	adaptive immune response	A0A0J9YXM7
TRBV6-2	GO:0002250	P	adaptive immune response	A0A0J9YXY3
TRBV10-1	GO:0002250	P	adaptive immune response	A0A0K0K1A3
TRBV6-5	GO:0002250	P	adaptive immune response	A0A0K0K1A5
TRBV30	GO:0002250	P	adaptive immune response	A0A0K0K1B3
TRBV11-1	GO:0002250	P	adaptive immune response	A0A0K0K1C0
TRBV27	GO:0002250	P	adaptive immune response	A0A0K0K1C4
TRBV6-1	GO:0002250	P	adaptive immune response	A0A0K0K1D8
TRBV7-7	GO:0002250	P	adaptive immune response	A0A0K0K1E9
TRBV10-3	GO:0002250	P	adaptive immune response	A0A0K0K1G6
TRBV10-2	GO:0002250	P	adaptive immune response	A0A0K0K1G8
CD300H	GO:0030593	P	neutrophil chemotaxis	A0A0K2S4Q6
NBDY	GO:0000956	P	nuclear-transcribed mRNA catabolic process	A0A0U1RRE5
NBDY	GO:0006397	P	mRNA processing	A0A0U1RRE5
NBDY	GO:0010607	P	negative regulation of cytoplasmic mRNA processing body assembly	A0A0U1RRE5
OR4M2B	GO:0007186	P	G protein-coupled receptor signaling pathway	A0A0X1KG70
OR4M2B	GO:0050911	P	detection of chemical stimulus involved in sensory perception of smell	A0A0X1KG70
OR2A2	GO:0007186	P	G protein-coupled receptor signaling pathway	A0A126GWB0
OR2A2	GO:0050911	P	detection of chemical stimulus involved in sensory perception of smell	A0A126GWB0
OR2A25	GO:0007186	P	G protein-coupled receptor signaling pathway	A0A126GWI2
OR2A25	GO:0050911	P	detection of chemical stimulus involved in sensory perception of smell	A0A126GWI2
LCE6A	GO:0031424	P	keratinization	A0A183
CYP2D7	GO:0055114	P	oxidation-reduction process	A0A1B0GTQ1
MYMX	GO:0007520	P	myoblast fusion	A0A1B0GTQ4
MYMX	GO:0014905	P	myoblast fusion involved in skeletal muscle regeneration	A0A1B0GTQ4
MYMX	GO:0043403	P	skeletal muscle tissue regeneration	A0A1B0GTQ4
MYMX	GO:0045026	P	plasma membrane fusion	A0A1B0GTQ4
MYMX	GO:0060538	P	skeletal muscle organ development	A0A1B0GTQ4
LMLN2	GO:0006508	P	proteolysis	A0A1B0GTW7
LMLN2	GO:0007155	P	cell adhesion	A0A1B0GTW7
PRSS51	GO:0006508	P	proteolysis	A0A1B0GVH4
SPAAR	GO:0043416	P	regulation of skeletal muscle tissue regeneration	A0A1B0GVQ0
SPAAR	GO:0071230	P	cellular response to amino acid stimulus	A0A1B0GVQ0
SPAAR	GO:1904262	P	negative regulation of TORC1 signaling	A0A1B0GVQ0
TRBV7-6	GO:0002250	P	adaptive immune response	A0A1B0GX31
TRBV6-4	GO:0002250	P	adaptive immune response	A0A1B0GX49
TRBV7-8	GO:0002250	P	adaptive immune response	A0A1B0GX51
TRDV1	GO:0002250	P	adaptive immune response	A0A1B0GX56
TRDV1	GO:0045087	P	innate immune response	A0A1B0GX56
TRBV2	GO:0002250	P	adaptive immune response	A0A1B0GX68
TRBV12-5	GO:0002250	P	adaptive immune response	A0A1B0GX78
TRBV7-4	GO:0002250	P	adaptive immune response	A0A1B0GX95
TRBV7-2	GO:0002250	P	adaptive immune response	A0A1B0GXF2
CHRNA7	GO:0060079	P	excitatory postsynaptic potential	A0A1W2PN81
TAF11L7	GO:0045893	P	positive regulation of transcription, DNA-templated	A0A1W2PP81
KDM4F	GO:0033169	P	histone H3-K9 demethylation	A0A1W2PPD8
TAF11L4	GO:0045893	P	positive regulation of transcription, DNA-templated	A0A1W2PPE2
TAF11L13	GO:0045893	P	positive regulation of transcription, DNA-templated	A0A1W2PPH5
TAF11L14	GO:0045893	P	positive regulation of transcription, DNA-templated	A0A1W2PPL8
TAF11L12	GO:0045893	P	positive regulation of transcription, DNA-templated	A0A1W2PPW3
TAF11L11	GO:0045893	P	positive regulation of transcription, DNA-templated	A0A1W2PQ09
ZNF722P	GO:0006355	P	regulation of transcription, DNA-templated	A0A1W2PQL4
TLE7	GO:0045892	P	negative regulation of transcription, DNA-templated	A0A1W2PR48
TAF11L9	GO:0045893	P	positive regulation of transcription, DNA-templated	A0A1W2PR64
PERCC1	GO:0035883	P	enteroendocrine cell differentiation	A0A1W2PR82
PERCC1	GO:0048546	P	digestive tract morphogenesis	A0A1W2PR82
hCG_1642624	GO:0009966	P	regulation of signal transduction	A0A1W2PR95
LINC02218	GO:0045893	P	positive regulation of transcription, DNA-templated	A0A1W2PRN6
TAF11L3	GO:0045893	P	positive regulation of transcription, DNA-templated	A0A1W2PRV1
OR1R1P	GO:0007186	P	G protein-coupled receptor signaling pathway	A0A286YEU6
RPS27AP5	GO:0006412	P	translation	A0A2R8Y422
HNRNPA1P48	GO:0006397	P	mRNA processing	A0A2R8Y4L2
HNRNPA1P48	GO:0008380	P	RNA splicing	A0A2R8Y4L2
OR5D3P	GO:0050911	P	detection of chemical stimulus involved in sensory perception of smell	A0A2R8Y4L6
OR5BS1P	GO:0007186	P	G protein-coupled receptor signaling pathway	A0A2R8YED5
OR5BS1P	GO:0050911	P	detection of chemical stimulus involved in sensory perception of smell	A0A2R8YED5
OR2A1	GO:0007186	P	G protein-coupled receptor signaling pathway	A0A2R8YEG4
OR2A1	GO:0050911	P	detection of chemical stimulus involved in sensory perception of smell	A0A2R8YEG4
LOC112268384	GO:0007186	P	G protein-coupled receptor signaling pathway	A0A2R8YEH3
LOC112268384	GO:0050911	P	detection of chemical stimulus involved in sensory perception of smell	A0A2R8YEH3
OR2A42	GO:0007186	P	G protein-coupled receptor signaling pathway	A0A2R8YEV3
OR2A42	GO:0050911	P	detection of chemical stimulus involved in sensory perception of smell	A0A2R8YEV3
FOXO3B	GO:0006355	P	regulation of transcription, DNA-templated	A0A2Z4LIS9
OR51C1P	GO:0007186	P	G protein-coupled receptor signaling pathway	A0A3B3IT45
OR51C1P	GO:0050911	P	detection of chemical stimulus involved in sensory perception of smell	A0A3B3IT45
RAMACL	GO:0106005	P	RNA 5'-cap (guanine-N7)-methylation	A0A3B3IU46
TSPY9P	GO:0006334	P	nucleosome assembly	A0A494C1R9
OR2A14	GO:0007186	P	G protein-coupled receptor signaling pathway	A0A4W9AIG4
OR2A14	GO:0050911	P	detection of chemical stimulus involved in sensory perception of smell	A0A4W9AIG4
TRBV4-2	GO:0002250	P	adaptive immune response	A0A539
TRBV3-1	GO:0002250	P	adaptive immune response	A0A576
TRBV4-1	GO:0002250	P	adaptive immune response	A0A577
TRBV5-1	GO:0002250	P	adaptive immune response	A0A578
TRBV11-2	GO:0002250	P	adaptive immune response	A0A584
TRBV4-3	GO:0002250	P	adaptive immune response	A0A589
TRBV5-5	GO:0002250	P	adaptive immune response	A0A597
TRBV5-6	GO:0002250	P	adaptive immune response	A0A599
TRBV5-8	GO:0002250	P	adaptive immune response	A0A5A2
TRBV11-3	GO:0002250	P	adaptive immune response	A0A5A6
TRBV14	GO:0002250	P	adaptive immune response	A0A5B0
TRBV28	GO:0002250	P	adaptive immune response	A0A5B6
TRBV29-1	GO:0002250	P	adaptive immune response	A0A5B7
NFILZ	GO:0006355	P	regulation of transcription, DNA-templated	A0A5F9ZHS7
NFILZ	GO:0006366	P	transcription by RNA polymerase II	A0A5F9ZHS7
NFILZ	GO:0006955	P	immune response	A0A5F9ZHS7
GLRA4	GO:1902476	P	chloride transmembrane transport	A0A5S8K742
KANSL1L	GO:0043981	P	histone H4-K5 acetylation	A0AUZ9
KANSL1L	GO:0043982	P	histone H4-K8 acetylation	A0AUZ9
KANSL1L	GO:0043984	P	histone H4-K16 acetylation	A0AUZ9
RBM47	GO:0002244	P	hematopoietic progenitor cell differentiation	A0AV96
RBM47	GO:0016554	P	cytidine to uridine editing	A0AV96
TTC26	GO:0007224	P	smoothened signaling pathway	A0AVF1
TTC26	GO:0035082	P	axoneme assembly	A0AVF1
TTC26	GO:0035735	P	intraciliary transport involved in cilium assembly	A0AVF1
TTC26	GO:0042073	P	intraciliary transport	A0AVF1
TTC26	GO:0060271	P	cilium assembly	A0AVF1
TTC26	GO:0061512	P	protein localization to cilium	A0AVF1
TTC26	GO:1905198	P	manchette assembly	A0AVF1
FER1L5	GO:0007520	P	myoblast fusion	A0AVI2
TMEM129	GO:0000209	P	protein polyubiquitination	A0AVI4
TMEM129	GO:0006986	P	response to unfolded protein	A0AVI4
TMEM129	GO:0016567	P	protein ubiquitination	A0AVI4
TMEM129	GO:0030433	P	ubiquitin-dependent ERAD pathway	A0AVI4
TMEM129	GO:0030970	P	retrograde protein transport, ER to cytosol	A0AVI4
E2F8	GO:0000122	P	negative regulation of transcription by RNA polymerase II	A0AVK6
E2F8	GO:0001890	P	placenta development	A0AVK6
E2F8	GO:0002040	P	sprouting angiogenesis	A0AVK6
E2F8	GO:0006977	P	DNA damage response, signal transduction by p53 class mediator resulting in cell cycle arrest	A0AVK6
E2F8	GO:0008283	P	cell population proliferation	A0AVK6
E2F8	GO:0032466	P	negative regulation of cytokinesis	A0AVK6
E2F8	GO:0032877	P	positive regulation of DNA endoreduplication	A0AVK6
E2F8	GO:0033301	P	cell cycle comprising mitosis without cytokinesis	A0AVK6
E2F8	GO:0045944	P	positive regulation of transcription by RNA polymerase II	A0AVK6
E2F8	GO:0060707	P	trophoblast giant cell differentiation	A0AVK6
E2F8	GO:0060718	P	chorionic trophoblast cell differentiation	A0AVK6
E2F8	GO:0070365	P	hepatocyte differentiation	A0AVK6
UBA6	GO:0006511	P	ubiquitin-dependent protein catabolic process	A0AVT1
UBA6	GO:0007612	P	learning	A0AVT1
UBA6	GO:0007626	P	locomotory behavior	A0AVT1
UBA6	GO:0016567	P	protein ubiquitination	A0AVT1
UBA6	GO:0018215	P	protein phosphopantetheinylation	A0AVT1
UBA6	GO:0021764	P	amygdala development	A0AVT1
UBA6	GO:0021766	P	hippocampus development	A0AVT1
UBA6	GO:0060996	P	dendritic spine development	A0AVT1
ESYT2	GO:0006687	P	glycosphingolipid metabolic process	A0FGR8
ESYT2	GO:0006869	P	lipid transport	A0FGR8
ESYT2	GO:0006897	P	endocytosis	A0FGR8
ESYT2	GO:0061817	P	endoplasmic reticulum-plasma membrane tethering	A0FGR8
ESYT3	GO:0006687	P	glycosphingolipid metabolic process	A0FGR9
ESYT3	GO:0006869	P	lipid transport	A0FGR9
ESYT3	GO:0061817	P	endoplasmic reticulum-plasma membrane tethering	A0FGR9
TRAV38-2DV8	GO:0002250	P	adaptive immune response	A0JD32
TRDV2	GO:0002250	P	adaptive immune response	A0JD36
TRDV2	GO:0045087	P	innate immune response	A0JD36
TRDV3	GO:0002250	P	adaptive immune response	A0JD37
TRDV3	GO:0045087	P	innate immune response	A0JD37
IGLC7	GO:0006898	P	receptor-mediated endocytosis	A0M8Q6
IGLC7	GO:0006956	P	complement activation	A0M8Q6
IGLC7	GO:0006958	P	complement activation, classical pathway	A0M8Q6
IGLC7	GO:0030449	P	regulation of complement activation	A0M8Q6
IGLC7	GO:0038095	P	Fc-epsilon receptor signaling pathway	A0M8Q6
IGLC7	GO:0038096	P	Fc-gamma receptor signaling pathway involved in phagocytosis	A0M8Q6
IGLC7	GO:0050776	P	regulation of immune response	A0M8Q6
IGLC7	GO:0050900	P	leukocyte migration	A0M8Q6
SHTN1	GO:0006930	P	substrate-dependent cell migration, cell extension	A0MZ66
SHTN1	GO:0007265	P	Ras protein signal transduction	A0MZ66
SHTN1	GO:0007409	P	axonogenesis	A0MZ66
SHTN1	GO:0032488	P	Cdc42 protein signal transduction	A0MZ66
SHTN1	GO:0038007	P	netrin-activated signaling pathway	A0MZ66
SHTN1	GO:0045773	P	positive regulation of axon extension	A0MZ66
SHTN1	GO:0048812	P	neuron projection morphogenesis	A0MZ66
SHTN1	GO:0060327	P	cytoplasmic actin-based contraction involved in cell motility	A0MZ66
SHTN1	GO:0061163	P	endoplasmic reticulum polarization	A0MZ66
SHTN1	GO:0061573	P	actin filament bundle retrograde transport	A0MZ66
SHTN1	GO:2000114	P	regulation of establishment of cell polarity	A0MZ66
SHTN1	GO:2001224	P	positive regulation of neuron migration	A0MZ66
DHRS12	GO:0055114	P	oxidation-reduction process	A0PJE2
SLC5A10	GO:0008645	P	hexose transmembrane transport	A0PJK1
SLC5A10	GO:0035725	P	sodium ion transmembrane transport	A0PJK1
SLC5A10	GO:1904659	P	glucose transmembrane transport	A0PJK1
DAPL1	GO:0030154	P	cell differentiation	A0PJW8
SHISA3	GO:0007275	P	multicellular organism development	A0PJX4
SHISA3	GO:0090090	P	negative regulation of canonical Wnt signaling pathway	A0PJX4
FEZF1	GO:0000122	P	negative regulation of transcription by RNA polymerase II	A0PJY2
FEZF1	GO:0001764	P	neuron migration	A0PJY2
FEZF1	GO:0007411	P	axon guidance	A0PJY2
FEZF1	GO:0008285	P	negative regulation of cell population proliferation	A0PJY2
FEZF1	GO:0021772	P	olfactory bulb development	A0PJY2
FEZF1	GO:0021797	P	forebrain anterior/posterior pattern specification	A0PJY2
FEZF1	GO:0043697	P	cell dedifferentiation	A0PJY2
FEZF1	GO:0045666	P	positive regulation of neuron differentiation	A0PJY2
FEZF1	GO:0045893	P	positive regulation of transcription, DNA-templated	A0PJY2
FEZF1	GO:0050767	P	regulation of neurogenesis	A0PJY2
GXYLT2	GO:0016266	P	O-glycan processing	A0PJZ3
TMEM120B	GO:0008150	P	biological_process	A0PK00
TMEM120B	GO:0034220	P	ion transmembrane transport	A0PK00
TMEM120B	GO:0045444	P	fat cell differentiation	A0PK00
TMEM120B	GO:0051291	P	protein heterooligomerization	A0PK00
SLC66A1L	GO:1903401	P	L-lysine transmembrane transport	A1A4F0
SLC66A1L	GO:1903826	P	arginine transmembrane transport	A1A4F0
ARHGAP10	GO:0007165	P	signal transduction	A1A4S6
ARHGAP10	GO:0043547	P	positive regulation of GTPase activity	A1A4S6
ARHGAP10	GO:0051056	P	regulation of small GTPase mediated signal transduction	A1A4S6
IRGM	GO:0000045	P	autophagosome assembly	A1A4Y4
IRGM	GO:0001934	P	positive regulation of protein phosphorylation	A1A4Y4
IRGM	GO:0006954	P	inflammatory response	A1A4Y4
IRGM	GO:0010508	P	positive regulation of autophagy	A1A4Y4
IRGM	GO:0010800	P	positive regulation of peptidyl-threonine phosphorylation	A1A4Y4
IRGM	GO:0031648	P	protein destabilization	A1A4Y4
IRGM	GO:0033138	P	positive regulation of peptidyl-serine phosphorylation	A1A4Y4
IRGM	GO:0042742	P	defense response to bacterium	A1A4Y4
IRGM	GO:0043254	P	regulation of protein-containing complex assembly	A1A4Y4
IRGM	GO:0045087	P	innate immune response	A1A4Y4
IRGM	GO:0050821	P	protein stabilization	A1A4Y4
IRGM	GO:0050829	P	defense response to Gram-negative bacterium	A1A4Y4
IRGM	GO:0060335	P	positive regulation of interferon-gamma-mediated signaling pathway	A1A4Y4
IRGM	GO:0061635	P	regulation of protein complex stability	A1A4Y4
IRGM	GO:0061739	P	protein lipidation involved in autophagosome assembly	A1A4Y4
IRGM	GO:0061762	P	CAMKK-AMPK signaling cascade	A1A4Y4
IRGM	GO:0070431	P	nucleotide-binding oligomerization domain containing 2 signaling pathway	A1A4Y4
IRGM	GO:0071222	P	cellular response to lipopolysaccharide	A1A4Y4
IRGM	GO:0071902	P	positive regulation of protein serine/threonine kinase activity	A1A4Y4
IRGM	GO:0075044	P	positive regulation by symbiont of host autophagy	A1A4Y4
IRGM	GO:0098586	P	cellular response to virus	A1A4Y4
IRGM	GO:1901098	P	positive regulation of autophagosome maturation	A1A4Y4
FAM170A	GO:0006366	P	transcription by RNA polymerase II	A1A519
FAM170A	GO:0045893	P	positive regulation of transcription, DNA-templated	A1A519
KRTAP23-1	GO:0031424	P	keratinization	A1A580
ANO9	GO:0006821	P	chloride transport	A1A5B4
ANO9	GO:0034220	P	ion transmembrane transport	A1A5B4
ANO9	GO:0061589	P	calcium activated phosphatidylserine scrambling	A1A5B4
ANO9	GO:0061590	P	calcium activated phosphatidylcholine scrambling	A1A5B4
ANO9	GO:0061591	P	calcium activated galactosylceramide scrambling	A1A5B4
ANO9	GO:1902939	P	negative regulation of intracellular calcium activated chloride channel activity	A1A5B4
SLC22A23	GO:0006811	P	ion transport	A1A5C7
SLC22A23	GO:0055085	P	transmembrane transport	A1A5C7
ODAM	GO:0001934	P	positive regulation of protein phosphorylation	A1E959
ODAM	GO:0006954	P	inflammatory response	A1E959
ODAM	GO:0010628	P	positive regulation of gene expression	A1E959
ODAM	GO:0031214	P	biomineral tissue development	A1E959
ODAM	GO:0032956	P	regulation of actin cytoskeleton organization	A1E959
ODAM	GO:0042475	P	odontogenesis of dentin-containing tooth	A1E959
ODAM	GO:0043547	P	positive regulation of GTPase activity	A1E959
ODAM	GO:0044267	P	cellular protein metabolic process	A1E959
ODAM	GO:0060054	P	positive regulation of epithelial cell proliferation involved in wound healing	A1E959
ARHGEF37	GO:0050790	P	regulation of catalytic activity	A1IGU5
PXDNL	GO:0006979	P	response to oxidative stress	A1KZ92
PXDNL	GO:0042744	P	hydrogen peroxide catabolic process	A1KZ92
PXDNL	GO:0055114	P	oxidation-reduction process	A1KZ92
PXDNL	GO:0090305	P	nucleic acid phosphodiester bond hydrolysis	A1KZ92
PXDNL	GO:0098869	P	cellular oxidant detoxification	A1KZ92
ILVBL	GO:0001561	P	fatty acid alpha-oxidation	A1L0T0
NDUFAF8	GO:0032981	P	mitochondrial respiratory chain complex I assembly	A1L188
SYCE3	GO:0007130	P	synaptonemal complex assembly	A1L190
SYCE3	GO:0007131	P	reciprocal meiotic recombination	A1L190
SYCE3	GO:0007283	P	spermatogenesis	A1L190
SYCE3	GO:0043065	P	positive regulation of apoptotic process	A1L190
SYCE3	GO:0051301	P	cell division	A1L190
PLEKHG3	GO:0050790	P	regulation of catalytic activity	A1L390
ELOVL7	GO:0006636	P	unsaturated fatty acid biosynthetic process	A1L3X0
ELOVL7	GO:0019367	P	fatty acid elongation, saturated fatty acid	A1L3X0
ELOVL7	GO:0034626	P	fatty acid elongation, polyunsaturated fatty acid	A1L3X0
ELOVL7	GO:0035338	P	long-chain fatty-acyl-CoA biosynthetic process	A1L3X0
ELOVL7	GO:0042761	P	very long-chain fatty acid biosynthetic process	A1L3X0
SSC5D	GO:0006897	P	endocytosis	A1L4H1
SSC5D	GO:0007275	P	multicellular organism development	A1L4H1
SSC5D	GO:0032717	P	negative regulation of interleukin-8 production	A1L4H1
SSC5D	GO:0042494	P	detection of bacterial lipoprotein	A1L4H1
SSC5D	GO:0045087	P	innate immune response	A1L4H1
SSC5D	GO:0050829	P	defense response to Gram-negative bacterium	A1L4H1
SSC5D	GO:0050830	P	defense response to Gram-positive bacterium	A1L4H1
SH3PXD2B	GO:0001501	P	skeletal system development	A1X283
SH3PXD2B	GO:0001654	P	eye development	A1X283
SH3PXD2B	GO:0006801	P	superoxide metabolic process	A1X283
SH3PXD2B	GO:0007507	P	heart development	A1X283
SH3PXD2B	GO:0022617	P	extracellular matrix disassembly	A1X283
SH3PXD2B	GO:0030154	P	cell differentiation	A1X283
SH3PXD2B	GO:0050790	P	regulation of catalytic activity	A1X283
SH3PXD2B	GO:0060348	P	bone development	A1X283
SH3PXD2B	GO:0060612	P	adipose tissue development	A1X283
SH3PXD2B	GO:0071800	P	podosome assembly	A1X283
SH3PXD2B	GO:0072657	P	protein localization to membrane	A1X283
FAM92A	GO:0007007	P	inner mitochondrial membrane organization	A1XBS5
FAM92A	GO:0035108	P	limb morphogenesis	A1XBS5
FAM92A	GO:0045880	P	positive regulation of smoothened signaling pathway	A1XBS5
FAM92A	GO:0060271	P	cilium assembly	A1XBS5
FAM92A	GO:0061024	P	membrane organization	A1XBS5
ZBTB7C	GO:0008285	P	negative regulation of cell population proliferation	A1YPR0
ZBTB7C	GO:0045600	P	positive regulation of fat cell differentiation	A1YPR0
ZBTB7C	GO:0045944	P	positive regulation of transcription by RNA polymerase II	A1YPR0
ZBTB7C	GO:1903025	P	regulation of RNA polymerase II regulatory region sequence-specific DNA binding	A1YPR0
MACROD2	GO:0006974	P	cellular response to DNA damage stimulus	A1Z1Q3
MACROD2	GO:0042278	P	purine nucleoside metabolic process	A1Z1Q3
MACROD2	GO:0051725	P	protein de-ADP-ribosylation	A1Z1Q3
MACROD2	GO:0140291	P	peptidyl-glutamate ADP-deribosylation	A1Z1Q3
ZC3H12D	GO:0061158	P	3'-UTR-mediated mRNA destabilization	A2A288
PTPDC1	GO:0035335	P	peptidyl-tyrosine dephosphorylation	A2A3K4
PIPSL	GO:0046854	P	phosphatidylinositol phosphorylation	A2A3N6
CCDC78	GO:0003009	P	skeletal muscle contraction	A2IDD5
CCDC78	GO:0030030	P	cell projection organization	A2IDD5
CCDC78	GO:0098535	P	de novo centriole assembly involved in multi-ciliated epithelial cell differentiation	A2IDD5
IGKV2-29	GO:0006898	P	receptor-mediated endocytosis	A2NJV5
IGKV2-29	GO:0006956	P	complement activation	A2NJV5
IGKV2-29	GO:0006958	P	complement activation, classical pathway	A2NJV5
IGKV2-29	GO:0030449	P	regulation of complement activation	A2NJV5
IGKV2-29	GO:0038095	P	Fc-epsilon receptor signaling pathway	A2NJV5
IGKV2-29	GO:0038096	P	Fc-gamma receptor signaling pathway involved in phagocytosis	A2NJV5
IGKV2-29	GO:0050776	P	regulation of immune response	A2NJV5
IGKV2-29	GO:0050900	P	leukocyte migration	A2NJV5
HFM1	GO:0032508	P	DNA duplex unwinding	A2PYH4
NBAS	GO:0000956	P	nuclear-transcribed mRNA catabolic process	A2RRP1
NBAS	GO:0006890	P	retrograde vesicle-mediated transport, Golgi to endoplasmic reticulum	A2RRP1
NBAS	GO:0015031	P	protein transport	A2RRP1
NBAS	GO:2000623	P	negative regulation of nuclear-transcribed mRNA catabolic process, nonsense-mediated decay	A2RRP1
TARS3	GO:0006435	P	threonyl-tRNA aminoacylation	A2RTX5
TARS3	GO:0008150	P	biological_process	A2RTX5
TESPA1	GO:0010387	P	COP9 signalosome assembly	A2RU30
TESPA1	GO:0033089	P	positive regulation of T cell differentiation in thymus	A2RU30
TESPA1	GO:0050862	P	positive regulation of T cell receptor signaling pathway	A2RU30
HYKK	GO:0006554	P	lysine catabolic process	A2RU49
HYKK	GO:0016310	P	phosphorylation	A2RU49
HMX2	GO:0007420	P	brain development	A2RU54
HMX2	GO:0008284	P	positive regulation of cell population proliferation	A2RU54
HMX2	GO:0030154	P	cell differentiation	A2RU54
HMX2	GO:0042472	P	inner ear morphogenesis	A2RU54
HMX2	GO:0048026	P	positive regulation of mRNA splicing, via spliceosome	A2RU54
MEIOC	GO:0006302	P	double-strand break repair	A2RUB1
MEIOC	GO:0007130	P	synaptonemal complex assembly	A2RUB1
MEIOC	GO:0007286	P	spermatid development	A2RUB1
MEIOC	GO:0048599	P	oocyte development	A2RUB1
MEIOC	GO:0051310	P	metaphase plate congression	A2RUB1
MEIOC	GO:0051729	P	germline cell cycle switching, mitotic to meiotic cell cycle	A2RUB1
MEIOC	GO:0070192	P	chromosome organization involved in meiotic cell cycle	A2RUB1
CCDC66	GO:0001578	P	microtubule bundle formation	A2RUB6
CCDC66	GO:0001895	P	retina homeostasis	A2RUB6
CCDC66	GO:0050908	P	detection of light stimulus involved in visual perception	A2RUB6
CCDC66	GO:0060271	P	cilium assembly	A2RUB6
CCDC66	GO:1903564	P	regulation of protein localization to cilium	A2RUB6
TYW5	GO:0006400	P	tRNA modification	A2RUC4
TYW5	GO:0031591	P	wybutosine biosynthetic process	A2RUC4
TYW5	GO:0055114	P	oxidation-reduction process	A2RUC4
MYBPHL	GO:0001701	P	in utero embryonic development	A2RUH7
MYBPHL	GO:0008150	P	biological_process	A2RUH7
DENND3	GO:0008333	P	endosome to lysosome transport	A2RUS2
DENND3	GO:0044257	P	cellular protein catabolic process	A2RUS2
DENND3	GO:0050790	P	regulation of catalytic activity	A2RUS2
CLPSL1	GO:0007586	P	digestion	A2RUU4
CLPSL1	GO:0016042	P	lipid catabolic process	A2RUU4
CLPSL1	GO:0050790	P	regulation of catalytic activity	A2RUU4
DCDC2B	GO:0035556	P	intracellular signal transduction	A2VCK2
FUOM	GO:0006004	P	fucose metabolic process	A2VDF0
TMEM131L	GO:0016055	P	Wnt signaling pathway	A2VDJ0
TMEM131L	GO:0033088	P	negative regulation of immature T cell proliferation in thymus	A2VDJ0
TMEM131L	GO:0090090	P	negative regulation of canonical Wnt signaling pathway	A2VDJ0
SSPOP	GO:0007155	P	cell adhesion	A2VEC9
SSPOP	GO:0007399	P	nervous system development	A2VEC9
SSPOP	GO:0010466	P	negative regulation of peptidase activity	A2VEC9
SSPOP	GO:0030154	P	cell differentiation	A2VEC9
OR2M5	GO:0007186	P	G protein-coupled receptor signaling pathway	A3KFT3
OR2M5	GO:0050911	P	detection of chemical stimulus involved in sensory perception of smell	A3KFT3
GPX6	GO:0006979	P	response to oxidative stress	A3KN74
GPX6	GO:0055114	P	oxidation-reduction process	A3KN74
GPX6	GO:0098869	P	cellular oxidant detoxification	A3KN74
SBNO1	GO:0008150	P	biological_process	A3KN83
PRAMEF22	GO:0008284	P	positive regulation of cell population proliferation	A3QJZ6
PRAMEF22	GO:0043066	P	negative regulation of apoptotic process	A3QJZ6
PRAMEF22	GO:0045596	P	negative regulation of cell differentiation	A3QJZ6
PRAMEF22	GO:0045892	P	negative regulation of transcription, DNA-templated	A3QJZ6
PRAMEF27	GO:0008284	P	positive regulation of cell population proliferation	A3QJZ7
PRAMEF27	GO:0043066	P	negative regulation of apoptotic process	A3QJZ7
PRAMEF27	GO:0045596	P	negative regulation of cell differentiation	A3QJZ7
PRAMEF27	GO:0045892	P	negative regulation of transcription, DNA-templated	A3QJZ7
CRPPA	GO:0007411	P	axon guidance	A4D126
CRPPA	GO:0008299	P	isoprenoid biosynthetic process	A4D126
CRPPA	GO:0035269	P	protein O-linked mannosylation	A4D126
GSAP	GO:0030162	P	regulation of proteolysis	A4D1B5
GSAP	GO:1902004	P	positive regulation of amyloid-beta formation	A4D1B5
GTPBP10	GO:0042254	P	ribosome biogenesis	A4D1E9
WDR91	GO:0043551	P	regulation of phosphatidylinositol 3-kinase activity	A4D1P6
WDR91	GO:0045022	P	early endosome to late endosome transport	A4D1P6
WDR91	GO:1903362	P	regulation of cellular protein catabolic process	A4D1P6
WDR91	GO:0006511	P	ubiquitin-dependent protein catabolic process	A4D1P6
PRSS37	GO:0006508	P	proteolysis	A4D1T9
PRSS37	GO:0007339	P	binding of sperm to zona pellucida	A4D1T9
PRSS37	GO:0016477	P	cell migration	A4D1T9
PRSS37	GO:0051604	P	protein maturation	A4D1T9
PRSS37	GO:0070613	P	regulation of protein processing	A4D1T9
PRSS37	GO:1905516	P	positive regulation of fertilization	A4D1T9
PRSS37	GO:2000344	P	positive regulation of acrosome reaction	A4D1T9
DENND11	GO:0050790	P	regulation of catalytic activity	A4D1U4
CDC14C	GO:0035335	P	peptidyl-tyrosine dephosphorylation	A4D256
SPATA48	GO:0008150	P	biological_process	A4D263
PMS2P1	GO:0016310	P	phosphorylation	A4D2B8
OR2A25	GO:0007186	P	G protein-coupled receptor signaling pathway	A4D2G3
GRID2IP	GO:0060292	P	long-term synaptic depression	A4D2P6
EME2	GO:0090305	P	nucleic acid phosphodiester bond hydrolysis	A4GXA9
SLC35F4	GO:0055085	P	transmembrane transport	A4IF30
XIRP2	GO:0007507	P	heart development	A4UGR9
XIRP2	GO:0008150	P	biological_process	A4UGR9
XIRP2	GO:0030036	P	actin cytoskeleton organization	A4UGR9
POTEF	GO:0001895	P	retina homeostasis	A5A3E0
FITM1	GO:0010890	P	positive regulation of sequestering of triglyceride	A5D6W6
FITM1	GO:0034389	P	lipid droplet organization	A5D6W6
FITM1	GO:0140042	P	lipid droplet formation	A5D6W6
VPS37C	GO:0016197	P	endosomal transport	A5D8V6
VPS37C	GO:0016236	P	macroautophagy	A5D8V6
VPS37C	GO:0019058	P	viral life cycle	A5D8V6
VPS37C	GO:0036258	P	multivesicular body assembly	A5D8V6
VPS37C	GO:0039702	P	viral budding via host ESCRT complex	A5D8V6
VPS37C	GO:0075733	P	intracellular transport of virus	A5D8V6
CCDC151	GO:0003341	P	cilium movement	A5D8V7
CCDC151	GO:0007368	P	determination of left/right symmetry	A5D8V7
CCDC151	GO:0036158	P	outer dynein arm assembly	A5D8V7
CCDC151	GO:1902017	P	regulation of cilium assembly	A5D8V7
CFAP69	GO:0007288	P	sperm axoneme assembly	A5D8W1
CFAP69	GO:0007608	P	sensory perception of smell	A5D8W1
CFAP69	GO:0030317	P	flagellated sperm motility	A5D8W1
CFAP69	GO:0042048	P	olfactory behavior	A5D8W1
CFAP69	GO:1902093	P	positive regulation of flagellated sperm motility	A5D8W1
CFAP69	GO:1905516	P	positive regulation of fertilization	A5D8W1
CFAP69	GO:1990834	P	response to odorant	A5D8W1
PSMB11	GO:0000165	P	MAPK cascade	A5LHX3
PSMB11	GO:0000209	P	protein polyubiquitination	A5LHX3
PSMB11	GO:0002223	P	stimulatory C-type lectin receptor signaling pathway	A5LHX3
PSMB11	GO:0002479	P	antigen processing and presentation of exogenous peptide antigen via MHC class I, TAP-dependent	A5LHX3
PSMB11	GO:0006508	P	proteolysis	A5LHX3
PSMB11	GO:0006521	P	regulation of cellular amino acid metabolic process	A5LHX3
PSMB11	GO:0010972	P	negative regulation of G2/M transition of mitotic cell cycle	A5LHX3
PSMB11	GO:0016579	P	protein deubiquitination	A5LHX3
PSMB11	GO:0031145	P	anaphase-promoting complex-dependent catabolic process	A5LHX3
PSMB11	GO:0031146	P	SCF-dependent proteasomal ubiquitin-dependent protein catabolic process	A5LHX3
PSMB11	GO:0033077	P	T cell differentiation in thymus	A5LHX3
PSMB11	GO:0033209	P	tumor necrosis factor-mediated signaling pathway	A5LHX3
PSMB11	GO:0038061	P	NIK/NF-kappaB signaling	A5LHX3
PSMB11	GO:0038095	P	Fc-epsilon receptor signaling pathway	A5LHX3
PSMB11	GO:0043161	P	proteasome-mediated ubiquitin-dependent protein catabolic process	A5LHX3
PSMB11	GO:0043374	P	CD8-positive, alpha-beta T cell differentiation	A5LHX3
PSMB11	GO:0043488	P	regulation of mRNA stability	A5LHX3
PSMB11	GO:0043687	P	post-translational protein modification	A5LHX3
PSMB11	GO:0050852	P	T cell receptor signaling pathway	A5LHX3
PSMB11	GO:0055085	P	transmembrane transport	A5LHX3
PSMB11	GO:0060071	P	Wnt signaling pathway, planar cell polarity pathway	A5LHX3
PSMB11	GO:0061418	P	regulation of transcription from RNA polymerase II promoter in response to hypoxia	A5LHX3
PSMB11	GO:0070498	P	interleukin-1-mediated signaling pathway	A5LHX3
PSMB11	GO:0090090	P	negative regulation of canonical Wnt signaling pathway	A5LHX3
PSMB11	GO:0090263	P	positive regulation of canonical Wnt signaling pathway	A5LHX3
PSMB11	GO:1901990	P	regulation of mitotic cell cycle phase transition	A5LHX3
PSMB11	GO:1902036	P	regulation of hematopoietic stem cell differentiation	A5LHX3
PSD	GO:0007165	P	signal transduction	A5PKW4
PSD	GO:0031175	P	neuron projection development	A5PKW4
PSD	GO:0032012	P	regulation of ARF protein signal transduction	A5PKW4
PSD	GO:0050790	P	regulation of catalytic activity	A5PKW4
KRBA1	GO:0008150	P	biological_process	A5PL33
PEDS1	GO:0006631	P	fatty acid metabolic process	A5PLL7
PEDS1	GO:0008611	P	ether lipid biosynthetic process	A5PLL7
PEDS1	GO:0055114	P	oxidation-reduction process	A5PLL7
HTR3E	GO:0007210	P	serotonin receptor signaling pathway	A5X5Y0
HTR3E	GO:0007268	P	chemical synaptic transmission	A5X5Y0
CNOT1	GO:0000122	P	negative regulation of transcription by RNA polymerase II	A5YKK6
CNOT1	GO:0000289	P	nuclear-transcribed mRNA poly(A) tail shortening	A5YKK6
CNOT1	GO:0001829	P	trophectodermal cell differentiation	A5YKK6
CNOT1	GO:0006977	P	DNA damage response, signal transduction by p53 class mediator resulting in cell cycle arrest	A5YKK6
CNOT1	GO:0010606	P	positive regulation of cytoplasmic mRNA processing body assembly	A5YKK6
CNOT1	GO:0017148	P	negative regulation of translation	A5YKK6
CNOT1	GO:0033147	P	negative regulation of intracellular estrogen receptor signaling pathway	A5YKK6
CNOT1	GO:0035195	P	gene silencing by miRNA	A5YKK6
CNOT1	GO:0048387	P	negative regulation of retinoic acid receptor signaling pathway	A5YKK6
CNOT1	GO:0060213	P	positive regulation of nuclear-transcribed mRNA poly(A) tail shortening	A5YKK6
CNOT1	GO:0061014	P	positive regulation of mRNA catabolic process	A5YKK6
CNOT1	GO:0090503	P	RNA phosphodiester bond hydrolysis, exonucleolytic	A5YKK6
CNOT1	GO:1900153	P	positive regulation of nuclear-transcribed mRNA catabolic process, deadenylation-dependent decay	A5YKK6
CNOT1	GO:2000036	P	regulation of stem cell population maintenance	A5YKK6
CARNS1	GO:0006548	P	histidine catabolic process	A5YM72
CARNS1	GO:0035499	P	carnosine biosynthetic process	A5YM72
MEGF11	GO:0010842	P	retina layer formation	A6BM72
MEGF11	GO:0034109	P	homotypic cell-cell adhesion	A6BM72
CDHR4	GO:0007156	P	homophilic cell adhesion via plasma membrane adhesion molecules	A6H8M9
C5orf63	GO:0055114	P	oxidation-reduction process	A6NC05
DPPA5	GO:0007275	P	multicellular organism development	A6NC42
TMEM150B	GO:0006914	P	autophagy	A6NC51
PINLYP	GO:0043086	P	negative regulation of catalytic activity	A6NC86
CCDC88B	GO:0001819	P	positive regulation of cytokine production	A6NC98
CCDC88B	GO:0042102	P	positive regulation of T cell proliferation	A6NC98
CCDC88B	GO:0042832	P	defense response to protozoan	A6NC98
CCDC88B	GO:0050870	P	positive regulation of T cell activation	A6NC98
GMNC	GO:0006270	P	DNA replication initiation	A6NCL1
GMNC	GO:0007049	P	cell cycle	A6NCL1
GMNC	GO:0060271	P	cilium assembly	A6NCL1
LRCOL1	GO:0007586	P	digestion	A6NCL2
LRCOL1	GO:0016042	P	lipid catabolic process	A6NCL2
LRCOL1	GO:0050790	P	regulation of catalytic activity	A6NCL2
NKX2-6	GO:0008284	P	positive regulation of cell population proliferation	A6NCS4
NKX2-6	GO:0021854	P	hypothalamus development	A6NCS4
NKX2-6	GO:0030154	P	cell differentiation	A6NCS4
NKX2-6	GO:0035050	P	embryonic heart tube development	A6NCS4
NKX2-6	GO:0043066	P	negative regulation of apoptotic process	A6NCS4
NKX2-6	GO:0043586	P	tongue development	A6NCS4
NKX2-6	GO:0045944	P	positive regulation of transcription by RNA polymerase II	A6NCS4
NKX2-6	GO:0048565	P	digestive tract development	A6NCS4
NKX2-6	GO:0055014	P	atrial cardiac muscle cell development	A6NCS4
NKX2-6	GO:0055015	P	ventricular cardiac muscle cell development	A6NCS4
NKX2-6	GO:0060037	P	pharyngeal system development	A6NCS4
NKX2-6	GO:0060039	P	pericardium development	A6NCS4
OR6C74	GO:0007186	P	G protein-coupled receptor signaling pathway	A6NCV1
OR6C74	GO:0050911	P	detection of chemical stimulus involved in sensory perception of smell	A6NCV1
USP17L3	GO:0006511	P	ubiquitin-dependent protein catabolic process	A6NCW0
USP17L3	GO:0006915	P	apoptotic process	A6NCW0
USP17L3	GO:0018215	P	protein phosphopantetheinylation	A6NCW0
USP17L4	GO:0018215	P	protein phosphopantetheinylation	A6NCW7
IZUMO1R	GO:0007155	P	cell adhesion	A6ND01
IZUMO1R	GO:0007338	P	single fertilization	A6ND01
IZUMO1R	GO:0007342	P	fusion of sperm to egg plasma membrane involved in single fertilization	A6ND01
IZUMO1R	GO:0035036	P	sperm-egg recognition	A6ND01
FAM83G	GO:0030509	P	BMP signaling pathway	A6ND36
OR14I1	GO:0007186	P	G protein-coupled receptor signaling pathway	A6ND48
OR14I1	GO:0050911	P	detection of chemical stimulus involved in sensory perception of smell	A6ND48
ASPDH	GO:0009435	P	NAD biosynthetic process	A6ND91
ASPDH	GO:0055114	P	oxidation-reduction process	A6ND91
PALM3	GO:0001960	P	negative regulation of cytokine-mediated signaling pathway	A6NDB9
PALM3	GO:0008063	P	Toll signaling pathway	A6NDB9
PALM3	GO:0032496	P	response to lipopolysaccharide	A6NDB9
RBMY1B	GO:0006397	P	mRNA processing	A6NDE4
RBMY1B	GO:0007283	P	spermatogenesis	A6NDE4
RBMY1B	GO:0008380	P	RNA splicing	A6NDE4
RBMY1B	GO:0008584	P	male gonad development	A6NDE4
PGP	GO:0006114	P	glycerol biosynthetic process	A6NDG6
PGP	GO:0006650	P	glycerophospholipid metabolic process	A6NDG6
PGP	GO:0016311	P	dephosphorylation	A6NDG6
PGP	GO:0035335	P	peptidyl-tyrosine dephosphorylation	A6NDG6
PGP	GO:0045721	P	negative regulation of gluconeogenesis	A6NDG6
OR5H15	GO:0007186	P	G protein-coupled receptor signaling pathway	A6NDH6
OR5H15	GO:0050911	P	detection of chemical stimulus involved in sensory perception of smell	A6NDH6
OR6C68	GO:0007186	P	G protein-coupled receptor signaling pathway	A6NDL8
OR6C68	GO:0050911	P	detection of chemical stimulus involved in sensory perception of smell	A6NDL8
TMEM8B	GO:0007160	P	cell-matrix adhesion	A6NDV4
TMEM8B	GO:0007346	P	regulation of mitotic cell cycle	A6NDV4
TMEM8B	GO:0040008	P	regulation of growth	A6NDV4
ZNF840P	GO:0045944	P	positive regulation of transcription by RNA polymerase II	A6NDX5
BTBD17	GO:0009615	P	response to virus	A6NE02
BTBD17	GO:0045071	P	negative regulation of viral genome replication	A6NE02
RCCD1	GO:0006325	P	chromatin organization	A6NED2
ARRDC5	GO:0016567	P	protein ubiquitination	A6NEK1
FAM86C2P	GO:0032259	P	methylation	A6NEL3
RBMY1E	GO:0006397	P	mRNA processing	A6NEQ0
RBMY1E	GO:0008380	P	RNA splicing	A6NEQ0
OR5K3	GO:0007186	P	G protein-coupled receptor signaling pathway	A6NET4
OR5K3	GO:0050911	P	detection of chemical stimulus involved in sensory perception of smell	A6NET4
PRORSD1P	GO:0106074	P	aminoacyl-tRNA metabolism involved in translational fidelity	A6NEY8
POM121B	GO:0051028	P	mRNA transport	A6NF01
CCDC182	GO:0008585	P	female gonad development	A6NF36
NUPR2	GO:0000122	P	negative regulation of transcription by RNA polymerase II	A6NF83
NUPR2	GO:0006974	P	cellular response to DNA damage stimulus	A6NF83
NUPR2	GO:0007050	P	cell cycle arrest	A6NF83
NUPR2	GO:0008285	P	negative regulation of cell population proliferation	A6NF83
NUPR2	GO:0009267	P	cellular response to starvation	A6NF83
NUPR2	GO:0071157	P	negative regulation of cell cycle arrest	A6NF83
OR6C6	GO:0007186	P	G protein-coupled receptor signaling pathway	A6NF89
OR6C6	GO:0050911	P	detection of chemical stimulus involved in sensory perception of smell	A6NF89
TRABD2B	GO:0006508	P	proteolysis	A6NFA1
TRABD2B	GO:0016055	P	Wnt signaling pathway	A6NFA1
TRABD2B	GO:0030178	P	negative regulation of Wnt signaling pathway	A6NFA1
TRABD2B	GO:0031334	P	positive regulation of protein-containing complex assembly	A6NFA1
TRABD2B	GO:1904808	P	positive regulation of protein oxidation	A6NFA1
OR2W5P	GO:0007186	P	G protein-coupled receptor signaling pathway	A6NFC9
OR2W5P	GO:0050911	P	detection of chemical stimulus involved in sensory perception of smell	A6NFC9
NAP1L6P	GO:0006334	P	nucleosome assembly	A6NFF2
FABP12	GO:0019433	P	triglyceride catabolic process	A6NFH5
GRXCR2	GO:0007605	P	sensory perception of sound	A6NFK2
GRXCR2	GO:0033365	P	protein localization to organelle	A6NFK2
GRXCR2	GO:0060088	P	auditory receptor cell stereocilium organization	A6NFK2
RBFOX3	GO:0006397	P	mRNA processing	A6NFN3
RBFOX3	GO:0008380	P	RNA splicing	A6NFN3
TCAF2	GO:0010360	P	negative regulation of anion channel activity	A6NFQ2
TCAF2	GO:0030335	P	positive regulation of cell migration	A6NFQ2
TCAF2	GO:0090314	P	positive regulation of protein targeting to membrane	A6NFQ2
CFAP73	GO:0003341	P	cilium movement	A6NFT4
CFAP73	GO:0036159	P	inner dynein arm assembly	A6NFT4
CFAP73	GO:2000574	P	regulation of microtubule motor activity	A6NFT4
MFSD2B	GO:0006869	P	lipid transport	A6NFX1
MFSD2B	GO:0008643	P	carbohydrate transport	A6NFX1
MFSD2B	GO:0055085	P	transmembrane transport	A6NFX1
SDHAF1	GO:0034553	P	mitochondrial respiratory chain complex II assembly	A6NFY7
MGAT4D	GO:0007283	P	spermatogenesis	A6NG13
MGAT4D	GO:0030154	P	cell differentiation	A6NG13
WIPF3	GO:0007275	P	multicellular organism development	A6NGB9
WIPF3	GO:0007283	P	spermatogenesis	A6NGB9
WIPF3	GO:0030154	P	cell differentiation	A6NGB9
WIPF3	GO:0038096	P	Fc-gamma receptor signaling pathway involved in phagocytosis	A6NGB9
TLCD2	GO:0007009	P	plasma membrane organization	A6NGC4
TLCD2	GO:0055091	P	phospholipid homeostasis	A6NGC4
TLCD2	GO:0071709	P	membrane assembly	A6NGC4
TLCD2	GO:0097035	P	regulation of membrane lipid distribution	A6NGC4
URAD	GO:0006144	P	purine nucleobase metabolic process	A6NGE7
URAD	GO:0008150	P	biological_process	A6NGE7
URAD	GO:0019428	P	allantoin biosynthetic process	A6NGE7
URAD	GO:0019628	P	urate catabolic process	A6NGE7
PCARE	GO:0007601	P	visual perception	A6NGG8
PCARE	GO:0050896	P	response to stimulus	A6NGG8
PRAMEF25	GO:0008284	P	positive regulation of cell population proliferation	A6NGN4
PRAMEF25	GO:0043066	P	negative regulation of apoptotic process	A6NGN4
PRAMEF25	GO:0045596	P	negative regulation of cell differentiation	A6NGN4
PRAMEF25	GO:0045892	P	negative regulation of transcription, DNA-templated	A6NGN4
OOEP	GO:0007015	P	actin filament organization	A6NGQ2
OOEP	GO:0008150	P	biological_process	A6NGQ2
OOEP	GO:0031297	P	replication fork processing	A6NGQ2
OOEP	GO:0032880	P	regulation of protein localization	A6NGQ2
OOEP	GO:0045836	P	positive regulation of meiotic nuclear division	A6NGQ2
OOEP	GO:0051293	P	establishment of spindle localization	A6NGQ2
OOEP	GO:0051302	P	regulation of cell division	A6NGQ2
OOEP	GO:0070201	P	regulation of establishment of protein localization	A6NGQ2
OOEP	GO:1905168	P	positive regulation of double-strand break repair via homologous recombination	A6NGQ2
OOEP	GO:2000781	P	positive regulation of double-strand break repair	A6NGQ2
GGT3P	GO:0006412	P	translation	A6NGU5
GGT3P	GO:0006508	P	proteolysis	A6NGU5
GGT3P	GO:0006750	P	glutathione biosynthetic process	A6NGU5
GGT3P	GO:0008150	P	biological_process	A6NGU5
GGT3P	GO:0018215	P	protein phosphopantetheinylation	A6NGU5
GGT3P	GO:1901750	P	leukotriene D4 biosynthetic process	A6NGU5
OR51F1	GO:0007186	P	G protein-coupled receptor signaling pathway	A6NGY5
OR51F1	GO:0050911	P	detection of chemical stimulus involved in sensory perception of smell	A6NGY5
OR2T8	GO:0007186	P	G protein-coupled receptor signaling pathway	A6NH00
OR2T8	GO:0050911	P	detection of chemical stimulus involved in sensory perception of smell	A6NH00
GLTPD2	GO:1902389	P	ceramide 1-phosphate transport	A6NH11
SERINC4	GO:0008654	P	phospholipid biosynthetic process	A6NH21
OR4C46	GO:0007186	P	G protein-coupled receptor signaling pathway	A6NHA9
OR4C46	GO:0050911	P	detection of chemical stimulus involved in sensory perception of smell	A6NHA9
CAPN8	GO:0007586	P	digestion	A6NHC0
OR5H14	GO:0007186	P	G protein-coupled receptor signaling pathway	A6NHG9
OR5H14	GO:0050911	P	detection of chemical stimulus involved in sensory perception of smell	A6NHG9
MOXD2P	GO:0055114	P	oxidation-reduction process	A6NHM9
OTOL1	GO:0045299	P	otolith mineralization	A6NHN0
OTOL1	GO:0051260	P	protein homooligomerization	A6NHN0
FBLL1	GO:0001835	P	blastocyst hatching	A6NHQ2
EPOP	GO:0006357	P	regulation of transcription by RNA polymerase II	A6NHQ4
EPOP	GO:0035616	P	histone H2B conserved C-terminal lysine deubiquitination	A6NHQ4
EPOP	GO:0048863	P	stem cell differentiation	A6NHQ4
SMCHD1	GO:0006302	P	double-strand break repair	A6NHR9
SMCHD1	GO:0009048	P	dosage compensation by inactivation of X chromosome	A6NHR9
SMCHD1	GO:0043584	P	nose development	A6NHR9
SMCHD1	GO:0045739	P	positive regulation of DNA repair	A6NHR9
SMCHD1	GO:0060820	P	inactivation of X chromosome by heterochromatin assembly	A6NHR9
SMCHD1	GO:0060821	P	inactivation of X chromosome by DNA methylation	A6NHR9
SMCHD1	GO:0070868	P	heterochromatin organization involved in chromatin silencing	A6NHR9
SMCHD1	GO:2000042	P	negative regulation of double-strand break repair via homologous recombination	A6NHR9
SMCHD1	GO:2001034	P	positive regulation of double-strand break repair via nonhomologous end joining	A6NHR9
HMX3	GO:0007420	P	brain development	A6NHT5
HMX3	GO:0007566	P	embryo implantation	A6NHT5
HMX3	GO:0030154	P	cell differentiation	A6NHT5
HMX3	GO:0042472	P	inner ear morphogenesis	A6NHT5
HMX3	GO:0050885	P	neuromuscular process controlling balance	A6NHT5
HMX3	GO:0060135	P	maternal process involved in female pregnancy	A6NHT5
CASTOR2	GO:1904262	P	negative regulation of TORC1 signaling	A6NHX0
ANKDD1B	GO:0007165	P	signal transduction	A6NHY2
MSGN1	GO:0001756	P	somitogenesis	A6NI15
MSGN1	GO:0007379	P	segment specification	A6NI15
MSGN1	GO:0030154	P	cell differentiation	A6NI15
MSGN1	GO:0045944	P	positive regulation of transcription by RNA polymerase II	A6NI15
ARHGAP42	GO:0003085	P	negative regulation of systemic arterial blood pressure	A6NI28
ARHGAP42	GO:0007165	P	signal transduction	A6NI28
ARHGAP42	GO:0035024	P	negative regulation of Rho protein signal transduction	A6NI28
ARHGAP42	GO:0090630	P	activation of GTPase activity	A6NI28
ARHGAP42	GO:1904694	P	negative regulation of vascular associated smooth muscle contraction	A6NI28
MYMK	GO:0007517	P	muscle organ development	A6NI61
MYMK	GO:0007520	P	myoblast fusion	A6NI61
MYMK	GO:0014905	P	myoblast fusion involved in skeletal muscle regeneration	A6NI61
MYMK	GO:0045026	P	plasma membrane fusion	A6NI61
MYMK	GO:1904206	P	positive regulation of skeletal muscle hypertrophy	A6NI61
NCF1B	GO:0050790	P	regulation of catalytic activity	A6NI72
NCF1B	GO:0055114	P	oxidation-reduction process	A6NI72
LILRA5	GO:0032695	P	negative regulation of interleukin-12 production	A6NI73
LILRA5	GO:0032696	P	negative regulation of interleukin-13 production	A6NI73
LILRA5	GO:0032731	P	positive regulation of interleukin-1 beta production	A6NI73
LILRA5	GO:0032733	P	positive regulation of interleukin-10 production	A6NI73
LILRA5	GO:0032755	P	positive regulation of interleukin-6 production	A6NI73
LILRA5	GO:0032760	P	positive regulation of tumor necrosis factor production	A6NI73
LILRA5	GO:0043410	P	positive regulation of MAPK cascade	A6NI73
LILRA5	GO:0045087	P	innate immune response	A6NI73
LILRA5	GO:0050729	P	positive regulation of inflammatory response	A6NI73
LILRA5	GO:0050867	P	positive regulation of cell activation	A6NI73
LILRA5	GO:0051928	P	positive regulation of calcium ion transport	A6NI73
LILRA5	GO:0061098	P	positive regulation of protein tyrosine kinase activity	A6NI73
CCDC69	GO:0051255	P	spindle midzone assembly	A6NI79
UNC119B	GO:0042953	P	lipoprotein transport	A6NIH7
UNC119B	GO:0060271	P	cilium assembly	A6NIH7
OR6C70	GO:0007186	P	G protein-coupled receptor signaling pathway	A6NIJ9
OR6C70	GO:0050911	P	detection of chemical stimulus involved in sensory perception of smell	A6NIJ9
CRYM-AS1	GO:0055085	P	transmembrane transport	A6NIL9
SLC15A5	GO:0015031	P	protein transport	A6NIM6
SLC15A5	GO:0055085	P	transmembrane transport	A6NIM6
AGAP5	GO:0043547	P	positive regulation of GTPase activity	A6NIR3
LRRIQ4	GO:0006470	P	protein dephosphorylation	A6NIV6
WTIP	GO:0001666	P	response to hypoxia	A6NIX2
WTIP	GO:0007010	P	cytoskeleton organization	A6NIX2
WTIP	GO:0022604	P	regulation of cell morphogenesis	A6NIX2
WTIP	GO:0030030	P	cell projection organization	A6NIX2
WTIP	GO:0035195	P	gene silencing by miRNA	A6NIX2
WTIP	GO:0035331	P	negative regulation of hippo signaling	A6NIX2
WTIP	GO:0045892	P	negative regulation of transcription, DNA-templated	A6NIX2
WTIP	GO:2000637	P	positive regulation of gene silencing by miRNA	A6NIX2
NKX6-3	GO:0000122	P	negative regulation of transcription by RNA polymerase II	A6NJ46
NKX6-3	GO:0001709	P	cell fate determination	A6NJ46
NKX6-3	GO:0002067	P	glandular epithelial cell differentiation	A6NJ46
NKX6-3	GO:0030857	P	negative regulation of epithelial cell differentiation	A6NJ46
NKX6-3	GO:0045944	P	positive regulation of transcription by RNA polymerase II	A6NJ46
UNCX	GO:0001502	P	cartilage condensation	A6NJT0
UNCX	GO:0006357	P	regulation of transcription by RNA polymerase II	A6NJT0
UNCX	GO:0007389	P	pattern specification process	A6NJT0
UNCX	GO:0021516	P	dorsal spinal cord development	A6NJT0
UNCX	GO:0021889	P	olfactory bulb interneuron differentiation	A6NJT0
UNCX	GO:0035726	P	common myeloid progenitor cell proliferation	A6NJT0
UNCX	GO:0045595	P	regulation of cell differentiation	A6NJT0
CD8B2	GO:0002250	P	adaptive immune response	A6NJW9
CD8B2	GO:0050776	P	regulation of immune response	A6NJW9
SLC9B1P1	GO:0006814	P	sodium ion transport	A6NJY1
SLC9B1P1	GO:1902600	P	proton transmembrane transport	A6NJY1
OR6C65	GO:0007186	P	G protein-coupled receptor signaling pathway	A6NJZ3
OR6C65	GO:0050911	P	detection of chemical stimulus involved in sensory perception of smell	A6NJZ3
RIMBP3C	GO:0008150	P	biological_process	A6NJZ7
ACOD1	GO:0002760	P	positive regulation of antimicrobial humoral response	A6NK06
ACOD1	GO:0006952	P	defense response	A6NK06
ACOD1	GO:0006954	P	inflammatory response	A6NK06
ACOD1	GO:0007566	P	embryo implantation	A6NK06
ACOD1	GO:0032088	P	negative regulation of NF-kappaB transcription factor activity	A6NK06
ACOD1	GO:0032480	P	negative regulation of type I interferon production	A6NK06
ACOD1	GO:0034136	P	negative regulation of toll-like receptor 2 signaling pathway	A6NK06
ACOD1	GO:0034144	P	negative regulation of toll-like receptor 4 signaling pathway	A6NK06
ACOD1	GO:0035458	P	cellular response to interferon-beta	A6NK06
ACOD1	GO:0045824	P	negative regulation of innate immune response	A6NK06
ACOD1	GO:0050728	P	negative regulation of inflammatory response	A6NK06
ACOD1	GO:0051607	P	defense response to virus	A6NK06
ACOD1	GO:0071219	P	cellular response to molecule of bacterial origin	A6NK06
ACOD1	GO:0071222	P	cellular response to lipopolysaccharide	A6NK06
ACOD1	GO:0071346	P	cellular response to interferon-gamma	A6NK06
ACOD1	GO:0071347	P	cellular response to interleukin-1	A6NK06
ACOD1	GO:0071356	P	cellular response to tumor necrosis factor	A6NK06
ACOD1	GO:0071393	P	cellular response to progesterone stimulus	A6NK06
ACOD1	GO:0072573	P	tolerance induction to lipopolysaccharide	A6NK06
ACOD1	GO:2000379	P	positive regulation of reactive oxygen species metabolic process	A6NK06
LIPT2	GO:0009249	P	protein lipoylation	A6NK58
LIPT2	GO:0018215	P	protein phosphopantetheinylation	A6NK58
LIPT2	GO:0034641	P	cellular nitrogen compound metabolic process	A6NK58
LIPT2	GO:2000376	P	positive regulation of oxygen metabolic process	A6NK58
ASB14	GO:0016567	P	protein ubiquitination	A6NK59
ASB14	GO:0035556	P	intracellular signal transduction	A6NK59
ASB14	GO:0043687	P	post-translational protein modification	A6NK59
ZNF98	GO:0006357	P	regulation of transcription by RNA polymerase II	A6NK75
RASSF10	GO:0007165	P	signal transduction	A6NK89
RASSF10	GO:0050769	P	positive regulation of neurogenesis	A6NK89
RASSF10	GO:2000179	P	positive regulation of neural precursor cell proliferation	A6NK89
SLC22A20P	GO:0006811	P	ion transport	A6NK97
SLC22A20P	GO:0055085	P	transmembrane transport	A6NK97
PCNX2	GO:0008150	P	biological_process	A6NKB5
TSPY2	GO:0006334	P	nucleosome assembly	A6NKD2
TSPY2	GO:0007283	P	spermatogenesis	A6NKD2
TSPY2	GO:0007506	P	gonadal mesoderm development	A6NKD2
TSPY2	GO:0030154	P	cell differentiation	A6NKD2
CCDC85C	GO:0021987	P	cerebral cortex development	A6NKD9
SAC3D1	GO:0051301	P	cell division	A6NKF1
ARID3C	GO:0045944	P	positive regulation of transcription by RNA polymerase II	A6NKF2
RTL1	GO:0007275	P	multicellular organism development	A6NKG5
RPL37AP8	GO:0006412	P	translation	A6NKH3
OR5H1	GO:0007186	P	G protein-coupled receptor signaling pathway	A6NKK0
OR5H1	GO:0050911	P	detection of chemical stimulus involved in sensory perception of smell	A6NKK0
SDR42E2	GO:0006694	P	steroid biosynthetic process	A6NKP2
SDR42E2	GO:0055114	P	oxidation-reduction process	A6NKP2
RGPD3	GO:0043547	P	positive regulation of GTPase activity	A6NKT7
SLC22A31	GO:0006811	P	ion transport	A6NKX4
SLC22A31	GO:0055085	P	transmembrane transport	A6NKX4
OR6C75	GO:0007186	P	G protein-coupled receptor signaling pathway	A6NL08
OR6C75	GO:0050911	P	detection of chemical stimulus involved in sensory perception of smell	A6NL08
OR5B21	GO:0050911	P	detection of chemical stimulus involved in sensory perception of smell	A6NL26
SHISA7	GO:0007214	P	gamma-aminobutyric acid signaling pathway	A6NL88
SHISA7	GO:0007613	P	memory	A6NL88
SHISA7	GO:0097112	P	gamma-aminobutyric acid receptor clustering	A6NL88
SHISA7	GO:0106040	P	regulation of GABA-A receptor activity	A6NL88
SHISA7	GO:1900273	P	positive regulation of long-term synaptic potentiation	A6NL88
SHISA7	GO:1904717	P	regulation of AMPA glutamate receptor clustering	A6NL88
SHISA7	GO:2000311	P	regulation of AMPA receptor activity	A6NL88
AQP7P3	GO:0071918	P	urea transmembrane transport	A6NL99
C3orf70	GO:0007399	P	nervous system development	A6NLC5
C3orf70	GO:0048512	P	circadian behavior	A6NLC5
ELOA3DP	GO:0006368	P	transcription elongation from RNA polymerase II promoter	A6NLF2
C2CD4B	GO:0002528	P	regulation of vascular permeability involved in acute inflammatory response	A6NLJ0
C2CD4B	GO:0002675	P	positive regulation of acute inflammatory response	A6NLJ0
C2CD4B	GO:0030155	P	regulation of cell adhesion	A6NLJ0
TTC36	GO:0006570	P	tyrosine metabolic process	A6NLP5
TTC36	GO:0007613	P	memory	A6NLP5
TTC36	GO:0008542	P	visual learning	A6NLP5
TTC36	GO:0010801	P	negative regulation of peptidyl-threonine phosphorylation	A6NLP5
TTC36	GO:0021954	P	central nervous system neuron development	A6NLP5
TTC36	GO:0032091	P	negative regulation of protein binding	A6NLP5
TTC36	GO:0032435	P	negative regulation of proteasomal ubiquitin-dependent protein catabolic process	A6NLP5
TTC36	GO:1902915	P	negative regulation of protein polyubiquitination	A6NLP5
RFPL4A	GO:0016567	P	protein ubiquitination	A6NLU0
OR2AG2	GO:0007186	P	G protein-coupled receptor signaling pathway	A6NM03
OR2AG2	GO:0050911	P	detection of chemical stimulus involved in sensory perception of smell	A6NM03
AQP12B	GO:0055085	P	transmembrane transport	A6NM10
LRRC30	GO:0006470	P	protein dephosphorylation	A6NM36
OR6C76	GO:0007186	P	G protein-coupled receptor signaling pathway	A6NM76
OR6C76	GO:0050911	P	detection of chemical stimulus involved in sensory perception of smell	A6NM76
SIGLEC16	GO:0032755	P	positive regulation of interleukin-6 production	A6NMB1
SIGLEC16	GO:0045087	P	innate immune response	A6NMB1
SIGLEC16	GO:1900426	P	positive regulation of defense response to bacterium	A6NMB1
FIGNL2	GO:0051013	P	microtubule severing	A6NMB9
FAM170B	GO:0080154	P	regulation of fertilization	A6NMN3
FAM170B	GO:2000344	P	positive regulation of acrosome reaction	A6NMN3
OR5K4	GO:0007186	P	G protein-coupled receptor signaling pathway	A6NMS3
OR5K4	GO:0050911	P	detection of chemical stimulus involved in sensory perception of smell	A6NMS3
DBX1	GO:0021521	P	ventral spinal cord interneuron specification	A6NMT0
OR52A4P	GO:0007186	P	G protein-coupled receptor signaling pathway	A6NMU1
OR52A4P	GO:0050911	P	detection of chemical stimulus involved in sensory perception of smell	A6NMU1
EIF4E1B	GO:0006413	P	translational initiation	A6NMX2
EIF4E1B	GO:0006417	P	regulation of translation	A6NMX2
ANXA2P2	GO:0043086	P	negative regulation of catalytic activity	A6NMY6
ANXA2P2	GO:0070588	P	calcium ion transmembrane transport	A6NMY6
OR4C45	GO:0007186	P	G protein-coupled receptor signaling pathway	A6NMZ5
OR4C45	GO:0050911	P	detection of chemical stimulus involved in sensory perception of smell	A6NMZ5
COL6A6	GO:0007155	P	cell adhesion	A6NMZ7
ZNF729	GO:0045944	P	positive regulation of transcription by RNA polymerase II	A6NN14
GJE1	GO:0000902	P	cell morphogenesis	A6NN92
GJE1	GO:0002088	P	lens development in camera-type eye	A6NN92
GJE1	GO:0035265	P	organ growth	A6NN92
GJE1	GO:0055085	P	transmembrane transport	A6NN92
DRGX	GO:0001764	P	neuron migration	A6NNA5
DRGX	GO:0007411	P	axon guidance	A6NNA5
DRGX	GO:0009593	P	detection of chemical stimulus	A6NNA5
DRGX	GO:0016048	P	detection of temperature stimulus	A6NNA5
DRGX	GO:0021516	P	dorsal spinal cord development	A6NNA5
DRGX	GO:0021559	P	trigeminal nerve development	A6NNA5
DRGX	GO:0050954	P	sensory perception of mechanical stimulus	A6NNA5
IFITM5	GO:0001701	P	in utero embryonic development	A6NNB3
IFITM5	GO:0030282	P	bone mineralization	A6NNB3
IFITM5	GO:0030500	P	regulation of bone mineralization	A6NNB3
IFITM5	GO:0060349	P	bone morphogenesis	A6NNB3
OR2AT4	GO:0007186	P	G protein-coupled receptor signaling pathway	A6NND4
OR2AT4	GO:0050911	P	detection of chemical stimulus involved in sensory perception of smell	A6NND4
OR2AT4	GO:0070374	P	positive regulation of ERK1 and ERK2 cascade	A6NND4
MARCHF11	GO:0016567	P	protein ubiquitination	A6NNE9
TTLL13P	GO:0018095	P	protein polyglutamylation	A6NNM8
TTLL13P	GO:0018215	P	protein phosphopantetheinylation	A6NNM8
SLC38A8	GO:0006814	P	sodium ion transport	A6NNN8
DHRS7C	GO:0055114	P	oxidation-reduction process	A6NNS2
ENO4	GO:0006096	P	glycolytic process	A6NNW6
ENO4	GO:0008150	P	biological_process	A6NNW6
USP27X	GO:0006511	P	ubiquitin-dependent protein catabolic process	A6NNY8
USP27X	GO:0016579	P	protein deubiquitination	A6NNY8
USP27X	GO:0018215	P	protein phosphopantetheinylation	A6NNY8
USP27X	GO:0043065	P	positive regulation of apoptotic process	A6NNY8
USP27X	GO:0050821	P	protein stabilization	A6NNY8
USP27X	GO:0070536	P	protein K63-linked deubiquitination	A6NNY8
USP27X	GO:0071108	P	protein K48-linked deubiquitination	A6NNY8
ZNF716	GO:0006357	P	regulation of transcription by RNA polymerase II	A6NP11
ZAR1L	GO:0016441	P	posttranscriptional gene silencing	A6NP61
TTLL8	GO:0018094	P	protein polyglycylation	A6PVC2
TTLL8	GO:0018215	P	protein phosphopantetheinylation	A6PVC2
NCBP2L	GO:0045292	P	mRNA cis splicing, via spliceosome	A6PVI3
YJEFN3	GO:0002040	P	sprouting angiogenesis	A6XGL0
YJEFN3	GO:0006869	P	lipid transport	A6XGL0
YJEFN3	GO:0008593	P	regulation of Notch signaling pathway	A6XGL0
YJEFN3	GO:0010874	P	regulation of cholesterol efflux	A6XGL0
YJEFN3	GO:0016525	P	negative regulation of angiogenesis	A6XGL0
YJEFN3	GO:0031580	P	membrane raft distribution	A6XGL0
YJEFN3	GO:0071425	P	hematopoietic stem cell proliferation	A6XGL0
ARHGAP32	GO:0043547	P	positive regulation of GTPase activity	A7KAX9
ARHGAP32	GO:0051056	P	regulation of small GTPase mediated signal transduction	A7KAX9
DISP2	GO:0007224	P	smoothened signaling pathway	A7MBM2
TBKBP1	GO:0016032	P	viral process	A7MCY6
TBKBP1	GO:0045087	P	innate immune response	A7MCY6
SRRM4	GO:0000381	P	regulation of alternative mRNA splicing, via spliceosome	A7MD48
SRRM4	GO:0006397	P	mRNA processing	A7MD48
SRRM4	GO:0007399	P	nervous system development	A7MD48
SRRM4	GO:0007605	P	sensory perception of sound	A7MD48
SRRM4	GO:0008380	P	RNA splicing	A7MD48
SRRM4	GO:0030154	P	cell differentiation	A7MD48
SRRM4	GO:0043484	P	regulation of RNA splicing	A7MD48
SOBP	GO:0007605	P	sensory perception of sound	A7XYQ1
SOBP	GO:0007626	P	locomotory behavior	A7XYQ1
SOBP	GO:0042472	P	inner ear morphogenesis	A7XYQ1
SOBP	GO:0050890	P	cognition	A7XYQ1
SOBP	GO:0090102	P	cochlea development	A7XYQ1
POM121C	GO:0006110	P	regulation of glycolytic process	A8CG34
POM121C	GO:0006406	P	mRNA export from nucleus	A8CG34
POM121C	GO:0006409	P	tRNA export from nucleus	A8CG34
POM121C	GO:0016032	P	viral process	A8CG34
POM121C	GO:0016925	P	protein sumoylation	A8CG34
POM121C	GO:0019083	P	viral transcription	A8CG34
POM121C	GO:0060964	P	regulation of gene silencing by miRNA	A8CG34
POM121C	GO:0075733	P	intracellular transport of virus	A8CG34
POM121C	GO:1900034	P	regulation of cellular response to heat	A8CG34
LINC00473	GO:0006351	P	transcription, DNA-templated	A8K010
WASHC1	GO:0006887	P	exocytosis	A8K0Z3
WASHC1	GO:0010507	P	negative regulation of autophagy	A8K0Z3
WASHC1	GO:0015031	P	protein transport	A8K0Z3
WASHC1	GO:0016197	P	endosomal transport	A8K0Z3
WASHC1	GO:0022617	P	extracellular matrix disassembly	A8K0Z3
WASHC1	GO:0030335	P	positive regulation of cell migration	A8K0Z3
WASHC1	GO:0031274	P	positive regulation of pseudopodium assembly	A8K0Z3
WASHC1	GO:0031396	P	regulation of protein ubiquitination	A8K0Z3
WASHC1	GO:0034314	P	Arp2/3 complex-mediated actin nucleation	A8K0Z3
WASHC1	GO:0042147	P	retrograde transport, endosome to Golgi	A8K0Z3
WASHC1	GO:0043553	P	negative regulation of phosphatidylinositol 3-kinase activity	A8K0Z3
WASHC1	GO:1990126	P	retrograde transport, endosome to plasma membrane	A8K0Z3
A2ML1	GO:0010951	P	negative regulation of endopeptidase activity	A8K2U0
A2ML1	GO:0052548	P	regulation of endopeptidase activity	A8K2U0
CD300LB	GO:0045087	P	innate immune response	A8K4G0
CD300LB	GO:0050776	P	regulation of immune response	A8K4G0
CLCA1	GO:0006508	P	proteolysis	A8K7I4
CLCA1	GO:0006816	P	calcium ion transport	A8K7I4
CLCA1	GO:0034220	P	ion transmembrane transport	A8K7I4
CLCA1	GO:0071456	P	cellular response to hypoxia	A8K7I4
CLCA1	GO:1902476	P	chloride transmembrane transport	A8K7I4
EFCAB7	GO:0042307	P	positive regulation of protein import into nucleus	A8K855
EFCAB7	GO:0045944	P	positive regulation of transcription by RNA polymerase II	A8K855
EFCAB7	GO:1903569	P	positive regulation of protein localization to ciliary membrane	A8K855
SFI1	GO:0000086	P	G2/M transition of mitotic cell cycle	A8K8P3
SFI1	GO:0010389	P	regulation of G2/M transition of mitotic cell cycle	A8K8P3
SFI1	GO:0010923	P	negative regulation of phosphatase activity	A8K8P3
SFI1	GO:0097711	P	ciliary basal body-plasma membrane docking	A8K8P3
DDX11L8	GO:0006139	P	nucleobase-containing compound metabolic process	A8MPP1
YDJC	GO:0005975	P	carbohydrate metabolic process	A8MPS7
GABRR3	GO:0007214	P	gamma-aminobutyric acid signaling pathway	A8MPY1
GABRR3	GO:0007268	P	chemical synaptic transmission	A8MPY1
ZNF850	GO:0045944	P	positive regulation of transcription by RNA polymerase II	A8MQ14
NEURL1B	GO:0007219	P	Notch signaling pathway	A8MQ27
NEURL1B	GO:0016567	P	protein ubiquitination	A8MQ27
NEURL1B	GO:0070086	P	ubiquitin-dependent endocytosis	A8MQ27
SYCE1L	GO:0007130	P	synaptonemal complex assembly	A8MT33
CENPX	GO:0000712	P	resolution of meiotic recombination intermediates	A8MT69
CENPX	GO:0031297	P	replication fork processing	A8MT69
CENPX	GO:0031398	P	positive regulation of protein ubiquitination	A8MT69
CENPX	GO:0034080	P	CENP-A containing nucleosome assembly	A8MT69
CENPX	GO:0036297	P	interstrand cross-link repair	A8MT69
CENPX	GO:0051301	P	cell division	A8MT69
CENPX	GO:0051382	P	kinetochore assembly	A8MT69
GNAT3	GO:0006457	P	protein folding	A8MTJ3
GNAT3	GO:0007186	P	G protein-coupled receptor signaling pathway	A8MTJ3
GNAT3	GO:0007193	P	adenylate cyclase-inhibiting G protein-coupled receptor signaling pathway	A8MTJ3
GNAT3	GO:0035094	P	response to nicotine	A8MTJ3
GNAT3	GO:0050917	P	sensory perception of umami taste	A8MTJ3
RNF212B	GO:0007131	P	reciprocal meiotic recombination	A8MTL3
HMSD	GO:0002253	P	activation of immune response	A8MTL9
HMSD	GO:0010951	P	negative regulation of endopeptidase activity	A8MTL9
NOTO	GO:0001947	P	heart looping	A8MTQ0
NOTO	GO:0009880	P	embryonic pattern specification	A8MTQ0
NOTO	GO:0009953	P	dorsal/ventral pattern formation	A8MTQ0
NOTO	GO:0030903	P	notochord development	A8MTQ0
NOTO	GO:0044458	P	motile cilium assembly	A8MTQ0
NOTO	GO:1902017	P	regulation of cilium assembly	A8MTQ0
ZNF724	GO:0006357	P	regulation of transcription by RNA polymerase II	A8MTY0
KRTAP9-7	GO:0031424	P	keratinization	A8MTY7
BBIP1	GO:0015031	P	protein transport	A8MTZ0
BBIP1	GO:0060271	P	cilium assembly	A8MTZ0
SMTNL1	GO:0014823	P	response to activity	A8MU46
SMTNL1	GO:0018105	P	peptidyl-serine phosphorylation	A8MU46
SMTNL1	GO:0042493	P	response to drug	A8MU46
SMTNL1	GO:0045892	P	negative regulation of transcription, DNA-templated	A8MU46
SMTNL1	GO:0045907	P	positive regulation of vasoconstriction	A8MU46
SMTNL1	GO:0048644	P	muscle organ morphogenesis	A8MU46
USP17L5	GO:0006511	P	ubiquitin-dependent protein catabolic process	A8MUK1
USP17L5	GO:0006915	P	apoptotic process	A8MUK1
USP17L5	GO:0018215	P	protein phosphopantetheinylation	A8MUK1
LGALS16	GO:0006915	P	apoptotic process	A8MUM7
LGALS16	GO:0070234	P	positive regulation of T cell apoptotic process	A8MUM7
CSKMT	GO:0006479	P	protein methylation	A8MUP2
CSKMT	GO:0018023	P	peptidyl-lysine trimethylation	A8MUP2
CSKMT	GO:0018026	P	peptidyl-lysine monomethylation	A8MUP2
CSKMT	GO:0018027	P	peptidyl-lysine dimethylation	A8MUP2
ZNF727	GO:0006357	P	regulation of transcription by RNA polymerase II	A8MUV8
KRTAP16-1	GO:0031424	P	keratinization	A8MUX0
KRTAP9-6	GO:0031424	P	keratinization	A8MVA2
NCF1C	GO:0050790	P	regulation of catalytic activity	A8MVU1
NCF1C	GO:0055114	P	oxidation-reduction process	A8MVU1
HEPACAM2	GO:0007098	P	centrosome cycle	A8MVW5
HEPACAM2	GO:0051301	P	cell division	A8MVW5
ARHGEF33	GO:0050790	P	regulation of catalytic activity	A8MVX0
BECN2	GO:0006914	P	autophagy	A8MW95
BECN2	GO:0008333	P	endosome to lysosome transport	A8MW95
BECN2	GO:0042593	P	glucose homeostasis	A8MW95
BECN2	GO:1990172	P	G protein-coupled receptor catabolic process	A8MW95
MEI4	GO:0006310	P	DNA recombination	A8MW99
MEI4	GO:0007129	P	homologous chromosome pairing at meiosis	A8MW99
MEI4	GO:0007283	P	spermatogenesis	A8MW99
MEI4	GO:0042138	P	meiotic DNA double-strand break formation	A8MW99
MEI4	GO:0048477	P	oogenesis	A8MW99
SNRPGP15	GO:0000387	P	spliceosomal snRNP assembly	A8MWD9
FADS2B	GO:0006636	P	unsaturated fatty acid biosynthetic process	A8MWK0
FADS2B	GO:0055114	P	oxidation-reduction process	A8MWK0
WASH4P	GO:0016197	P	endosomal transport	A8MWX3
WASH4P	GO:0034314	P	Arp2/3 complex-mediated actin nucleation	A8MWX3
WASH4P	GO:0042147	P	retrograde transport, endosome to Golgi	A8MWX3
ELAPOR2	GO:0030513	P	positive regulation of BMP signaling pathway	A8MWY0
ELAPOR2	GO:0045684	P	positive regulation of epidermis development	A8MWY0
ELAPOR2	GO:0051961	P	negative regulation of nervous system development	A8MWY0
KRTAP29-1	GO:0031424	P	keratinization	A8MX34
GRXCR1	GO:0007605	P	sensory perception of sound	A8MXD5
GRXCR1	GO:0010923	P	negative regulation of phosphatase activity	A8MXD5
GRXCR1	GO:0055114	P	oxidation-reduction process	A8MXD5
GRXCR1	GO:0060118	P	vestibular receptor cell development	A8MXD5
GRXCR1	GO:0060119	P	inner ear receptor cell development	A8MXD5
GRXCR1	GO:0060122	P	inner ear receptor cell stereocilium organization	A8MXD5
VSTM5	GO:0021517	P	ventral spinal cord development	A8MXK1
VSTM5	GO:0046847	P	filopodium assembly	A8MXK1
VSTM5	GO:0051260	P	protein homooligomerization	A8MXK1
VSTM5	GO:1904891	P	positive regulation of excitatory synapse assembly	A8MXK1
DEFB108A	GO:0042742	P	defense response to bacterium	A8MXU0
DEFB108A	GO:0045087	P	innate immune response	A8MXU0
NUDT19	GO:0006625	P	protein targeting to peroxisome	A8MXV4
NUDT19	GO:0008150	P	biological_process	A8MXV4
NUDT19	GO:0009062	P	fatty acid catabolic process	A8MXV4
ZNF99	GO:0045944	P	positive regulation of transcription by RNA polymerase II	A8MXY4
KRTAP9-1	GO:0031424	P	keratinization	A8MXZ3
KCNU1	GO:0034765	P	regulation of ion transmembrane transport	A8MYU2
KCNU1	GO:0035036	P	sperm-egg recognition	A8MYU2
KCNU1	GO:0071805	P	potassium ion transmembrane transport	A8MYU2
DCDC2C	GO:0035556	P	intracellular signal transduction	A8MYV0
MINDY4B	GO:0018215	P	protein phosphopantetheinylation	A8MYZ0
MINDY4B	GO:0071108	P	protein K48-linked deubiquitination	A8MYZ0
FOXO6	GO:0006357	P	regulation of transcription by RNA polymerase II	A8MYZ6
FOXO6	GO:0007613	P	memory	A8MYZ6
FOXO6	GO:0060999	P	positive regulation of dendritic spine development	A8MYZ6
EFCAB9	GO:0007283	P	spermatogenesis	A8MZ26
EFCAB9	GO:0030317	P	flagellated sperm motility	A8MZ26
EFCAB9	GO:0048240	P	sperm capacitation	A8MZ26
EVPLL	GO:0008544	P	epidermis development	A8MZ36
COL6A5	GO:0007155	P	cell adhesion	A8TX70
KPNA7	GO:0019054	P	modulation by virus of host cellular process	A9QM74
MIF4GD	GO:0045727	P	positive regulation of translation	A9UHW6
AHRR	GO:0006805	P	xenobiotic metabolic process	A9YTQ3
AHRR	GO:0030522	P	intracellular receptor signaling pathway	A9YTQ3
MYO1G	GO:0002456	P	T cell mediated immunity	B0I1T2
MYO1G	GO:0006887	P	exocytosis	B0I1T2
MYO1G	GO:0031589	P	cell-substrate adhesion	B0I1T2
MYO1G	GO:0038096	P	Fc-gamma receptor signaling pathway involved in phagocytosis	B0I1T2
MYO1G	GO:0071976	P	cell gliding	B0I1T2
MYO1G	GO:0072678	P	T cell migration	B0I1T2
MYO1G	GO:0120117	P	T cell meandering migration	B0I1T2
HACD1	GO:0007275	P	multicellular organism development	B0YJ81
HACD1	GO:0035338	P	long-chain fatty-acyl-CoA biosynthetic process	B0YJ81
ESPN	GO:0007605	P	sensory perception of sound	B1AK53
ESPN	GO:0030034	P	microvillar actin bundle assembly	B1AK53
KLLN	GO:0006915	P	apoptotic process	B2CW77
KLLN	GO:0007050	P	cell cycle arrest	B2CW77
OR11H12	GO:0007186	P	G protein-coupled receptor signaling pathway	B2RN74
OR11H12	GO:0050911	P	detection of chemical stimulus involved in sensory perception of smell	B2RN74
MYO9A	GO:0007601	P	visual perception	B2RTY4
MYO9A	GO:0034329	P	cell junction assembly	B2RTY4
MYO9A	GO:0035556	P	intracellular signal transduction	B2RTY4
MYO9A	GO:0043547	P	positive regulation of GTPase activity	B2RTY4
MYO9A	GO:0045198	P	establishment of epithelial cell apical/basal polarity	B2RTY4
MYO9A	GO:0051056	P	regulation of small GTPase mediated signal transduction	B2RTY4
MYO9A	GO:0150011	P	regulation of neuron projection arborization	B2RTY4
VWC2L	GO:0007275	P	multicellular organism development	B2RUY7
VWC2L	GO:0045666	P	positive regulation of neuron differentiation	B2RUY7
CFAP97D1	GO:0007288	P	sperm axoneme assembly	B2RV13
ZBTB42	GO:0000122	P	negative regulation of transcription by RNA polymerase II	B2RXF5
ZBTB42	GO:0007517	P	muscle organ development	B2RXF5
KDM4E	GO:0033169	P	histone H3-K9 demethylation	B2RXH2
KDM4E	GO:0055114	P	oxidation-reduction process	B2RXH2
BTBD18	GO:0007141	P	male meiosis I	B2RXH4
BTBD18	GO:0007283	P	spermatogenesis	B2RXH4
BTBD18	GO:0010529	P	negative regulation of transposition	B2RXH4
BTBD18	GO:0030154	P	cell differentiation	B2RXH4
BTBD18	GO:0032968	P	positive regulation of transcription elongation from RNA polymerase II promoter	B2RXH4
BTBD18	GO:1990511	P	piRNA biosynthetic process	B2RXH4
EPM2A	GO:0016239	P	positive regulation of macroautophagy	B3EWF7
EPM2A	GO:0032007	P	negative regulation of TOR signaling	B3EWF7
IQCJ-SCHIP1	GO:0051494	P	negative regulation of cytoskeleton organization	B3KU38
SHISA9	GO:0048172	P	regulation of short-term neuronal synaptic plasticity	B4DS77
SHISA9	GO:0098962	P	regulation of postsynaptic neurotransmitter receptor activity	B4DS77
ZNF736	GO:0006357	P	regulation of transcription by RNA polymerase II	B4DX44
ZNF732	GO:0006357	P	regulation of transcription by RNA polymerase II	B4DXR9
SPATA31C2	GO:0007283	P	spermatogenesis	B4DYI2
SPATA31C2	GO:0030154	P	cell differentiation	B4DYI2
GGTLC3	GO:0006508	P	proteolysis	B5MD39
GGTLC3	GO:0006751	P	glutathione catabolic process	B5MD39
GGTLC3	GO:0008150	P	biological_process	B5MD39
GGTLC3	GO:1901750	P	leukotriene D4 biosynthetic process	B5MD39
EIF3CL	GO:0001732	P	formation of cytoplasmic translation initiation complex	B5ME19
TARM1	GO:0002250	P	adaptive immune response	B6A8C7
TARM1	GO:0043312	P	neutrophil degranulation	B6A8C7
TARM1	GO:0045087	P	innate immune response	B6A8C7
TARM1	GO:2000515	P	negative regulation of CD4-positive, alpha-beta T cell activation	B6A8C7
ZNF814	GO:0045944	P	positive regulation of transcription by RNA polymerase II	B7Z6K7
GPR89A	GO:0015031	P	protein transport	B7ZAQ6
GPR89A	GO:0015698	P	inorganic anion transport	B7ZAQ6
GPR89A	GO:0030217	P	T cell differentiation	B7ZAQ6
GPR89A	GO:0034220	P	ion transmembrane transport	B7ZAQ6
GPR89A	GO:0034765	P	regulation of ion transmembrane transport	B7ZAQ6
GPR89A	GO:0043123	P	positive regulation of I-kappaB kinase/NF-kappaB signaling	B7ZAQ6
GPR89A	GO:0051452	P	intracellular pH reduction	B7ZAQ6
PPP1R3G	GO:0042593	P	glucose homeostasis	B7ZBB8
PPP1R3G	GO:0045725	P	positive regulation of glycogen biosynthetic process	B7ZBB8
PPP1R3G	GO:2000467	P	positive regulation of glycogen (starch) synthase activity	B7ZBB8
KIF28P	GO:0007005	P	mitochondrion organization	B7ZC32
KIF28P	GO:0072384	P	organelle transport along microtubule	B7ZC32
TMEM150C	GO:0019230	P	proprioception	B9EJG8
TMEM150C	GO:0034220	P	ion transmembrane transport	B9EJG8
TMEM150C	GO:0071260	P	cellular response to mechanical stimulus	B9EJG8
WASH3P	GO:0006622	P	protein targeting to lysosome	C4AMC7
WASH3P	GO:0007032	P	endosome organization	C4AMC7
WASH3P	GO:0016197	P	endosomal transport	C4AMC7
WASH3P	GO:0034314	P	Arp2/3 complex-mediated actin nucleation	C4AMC7
WASH3P	GO:0042147	P	retrograde transport, endosome to Golgi	C4AMC7
WASH3P	GO:0045022	P	early endosome to late endosome transport	C4AMC7
AJM1	GO:0045216	P	cell-cell junction organization	C9J069
ALG1L2	GO:0097502	P	mannosylation	C9J202
USP17L15	GO:0006511	P	ubiquitin-dependent protein catabolic process	C9J2P7
USP17L15	GO:0018215	P	protein phosphopantetheinylation	C9J2P7
RASA4B	GO:0035556	P	intracellular signal transduction	C9J798
RASA4B	GO:0043547	P	positive regulation of GTPase activity	C9J798
RASA4B	GO:0046580	P	negative regulation of Ras protein signal transduction	C9J798
RASA4B	GO:0071277	P	cellular response to calcium ion	C9J798
PALM2AKAP2	GO:0008360	P	regulation of cell shape	C9JA33
KRBOX1	GO:0006355	P	regulation of transcription, DNA-templated	C9JBD0
HSBP1L1	GO:0045892	P	negative regulation of transcription, DNA-templated	C9JCN9
PATL2	GO:0010607	P	negative regulation of cytoplasmic mRNA processing body assembly	C9JE40
PATL2	GO:0017148	P	negative regulation of translation	C9JE40
USP17L10	GO:0006511	P	ubiquitin-dependent protein catabolic process	C9JJH3
USP17L10	GO:0018215	P	protein phosphopantetheinylation	C9JJH3
USP17L13	GO:0006511	P	ubiquitin-dependent protein catabolic process	C9JLJ4
USP17L13	GO:0018215	P	protein phosphopantetheinylation	C9JLJ4
MCRIP1	GO:0010717	P	regulation of epithelial to mesenchymal transition	C9JLW8
USP17L12	GO:0006511	P	ubiquitin-dependent protein catabolic process	C9JPN9
USP17L12	GO:0018215	P	protein phosphopantetheinylation	C9JPN9
KBTBD13	GO:0007015	P	actin filament organization	C9JR72
KBTBD13	GO:0014728	P	regulation of the force of skeletal muscle contraction	C9JR72
KBTBD13	GO:0016567	P	protein ubiquitination	C9JR72
KBTBD13	GO:0043687	P	post-translational protein modification	C9JR72
KBTBD13	GO:0090076	P	relaxation of skeletal muscle	C9JR72
AKR1B15	GO:0006703	P	estrogen biosynthetic process	C9JRZ8
AKR1B15	GO:0042572	P	retinol metabolic process	C9JRZ8
AKR1B15	GO:0055114	P	oxidation-reduction process	C9JRZ8
MEIOSIN	GO:0006357	P	regulation of transcription by RNA polymerase II	C9JSJ3
MEIOSIN	GO:0007283	P	spermatogenesis	C9JSJ3
MEIOSIN	GO:0048477	P	oogenesis	C9JSJ3
MEIOSIN	GO:0051321	P	meiotic cell cycle	C9JSJ3
MEIOSIN	GO:0071300	P	cellular response to retinoic acid	C9JSJ3
MEIOSIN	GO:0090427	P	activation of meiosis	C9JSJ3
ADM5	GO:0008150	P	biological_process	C9JUS6
USP17L11	GO:0006511	P	ubiquitin-dependent protein catabolic process	C9JVI0
USP17L11	GO:0018215	P	protein phosphopantetheinylation	C9JVI0
KLRF2	GO:0001816	P	cytokine production	D3W0D1
KLRF2	GO:0043320	P	natural killer cell degranulation	D3W0D1
USP17L21	GO:0006511	P	ubiquitin-dependent protein catabolic process	D6R901
USP17L21	GO:0018215	P	protein phosphopantetheinylation	D6R901
USP17L18	GO:0006511	P	ubiquitin-dependent protein catabolic process	D6R9N7
USP17L18	GO:0018215	P	protein phosphopantetheinylation	D6R9N7
USP17L22	GO:0006511	P	ubiquitin-dependent protein catabolic process	D6RA61
USP17L22	GO:0018215	P	protein phosphopantetheinylation	D6RA61
USP17L23	GO:0006511	P	ubiquitin-dependent protein catabolic process	D6RBM5
USP17L23	GO:0016579	P	protein deubiquitination	D6RBM5
USP17L23	GO:0018215	P	protein phosphopantetheinylation	D6RBM5
USP17L17	GO:0006511	P	ubiquitin-dependent protein catabolic process	D6RBQ6
USP17L17	GO:0018215	P	protein phosphopantetheinylation	D6RBQ6
USP17L19	GO:0006511	P	ubiquitin-dependent protein catabolic process	D6RCP7
USP17L19	GO:0018215	P	protein phosphopantetheinylation	D6RCP7
MCIDAS	GO:0007049	P	cell cycle	D6RGH6
MCIDAS	GO:0007346	P	regulation of mitotic cell cycle	D6RGH6
MCIDAS	GO:0044458	P	motile cilium assembly	D6RGH6
MCIDAS	GO:0045944	P	positive regulation of transcription by RNA polymerase II	D6RGH6
MCIDAS	GO:0060271	P	cilium assembly	D6RGH6
MCIDAS	GO:0098534	P	centriole assembly	D6RGH6
MCIDAS	GO:1902017	P	regulation of cilium assembly	D6RGH6
MCIDAS	GO:1903251	P	multi-ciliated epithelial cell differentiation	D6RGH6
USP17L20	GO:0006511	P	ubiquitin-dependent protein catabolic process	D6RJB6
USP17L20	GO:0018215	P	protein phosphopantetheinylation	D6RJB6
STMP1	GO:0032731	P	positive regulation of interleukin-1 beta production	E0CX11
STMP1	GO:0045087	P	innate immune response	E0CX11
STMP1	GO:1900227	P	positive regulation of NLRP3 inflammasome complex assembly	E0CX11
LOC100133315	GO:0000012	P	single strand break repair	E9PQ18
NDUFC2-KCTD14	GO:0006120	P	mitochondrial electron transport, NADH to ubiquinone	E9PQ53
RFPL4AL1	GO:0016567	P	protein ubiquitination	F8VTS6
INS-IGF2	GO:0007165	P	signal transduction	F8WCM5
SUMO1P1	GO:0016925	P	protein sumoylation	G2XKQ0
SUMO1P1	GO:0030578	P	PML body organization	G2XKQ0
SLCO1B7	GO:0055085	P	transmembrane transport	G3V0H7
CNK3/IPCEF1	GO:0009966	P	regulation of signal transduction	G9CGD6
CNK3/IPCEF1	GO:2001114	P	positive regulation of cellular response to hepatocyte growth factor stimulus	G9CGD6
TMEM250	GO:0008284	P	positive regulation of cell population proliferation	H0YL14
TMEM250	GO:0016032	P	viral process	H0YL14
TMEM250	GO:0048524	P	positive regulation of viral process	H0YL14
C3orf84	GO:0008150	P	biological_process	H3BNL1
PANO1	GO:0006915	P	apoptotic process	I0J062
PANO1	GO:0031647	P	regulation of protein stability	I0J062
PANO1	GO:0032435	P	negative regulation of proteasomal ubiquitin-dependent protein catabolic process	I0J062
PANO1	GO:0043065	P	positive regulation of apoptotic process	I0J062
GFY	GO:0007608	P	sensory perception of smell	I3L273
GFY	GO:0050896	P	response to stimulus	I3L273
SMIM22	GO:0030335	P	positive regulation of cell migration	K7EJ46
SMIM22	GO:0032956	P	regulation of actin cytoskeleton organization	K7EJ46
SMIM22	GO:0042127	P	regulation of cell population proliferation	K7EJ46
SMIM22	GO:0051726	P	regulation of cell cycle	K7EJ46
SMIM22	GO:0140042	P	lipid droplet formation	K7EJ46
IFNL4	GO:0007260	P	tyrosine phosphorylation of STAT protein	K9M1U5
IFNL4	GO:0050778	P	positive regulation of immune response	K9M1U5
IFNL4	GO:0051607	P	defense response to virus	K9M1U5
LOC400499	GO:0006869	P	lipid transport	M0QZD8
DCDC1	GO:0007049	P	cell cycle	M0R2J8
DCDC1	GO:0035556	P	intracellular signal transduction	M0R2J8
DCDC1	GO:0051301	P	cell division	M0R2J8
DCDC1	GO:1902412	P	regulation of mitotic cytokinesis	M0R2J8
ERVH48-1	GO:0006949	P	syncytium formation	M5A8F1
DNASE2	GO:0006259	P	DNA metabolic process	O00115
DNASE2	GO:0030218	P	erythrocyte differentiation	O00115
DNASE2	GO:0050776	P	regulation of immune response	O00115
AGPS	GO:0006625	P	protein targeting to peroxisome	O00116
AGPS	GO:0008610	P	lipid biosynthetic process	O00116
AGPS	GO:0008611	P	ether lipid biosynthetic process	O00116
AGPS	GO:0055114	P	oxidation-reduction process	O00116
UBXN8	GO:0007338	P	single fertilization	O00124
UBXN8	GO:0030433	P	ubiquitin-dependent ERAD pathway	O00124
KIF2A	GO:0000226	P	microtubule cytoskeleton organization	O00139
KIF2A	GO:0006890	P	retrograde vesicle-mediated transport, Golgi to endoplasmic reticulum	O00139
KIF2A	GO:0007018	P	microtubule-based movement	O00139
KIF2A	GO:0007019	P	microtubule depolymerization	O00139
KIF2A	GO:0007052	P	mitotic spindle organization	O00139
KIF2A	GO:0007399	P	nervous system development	O00139
KIF2A	GO:0019886	P	antigen processing and presentation of exogenous peptide antigen via MHC class II	O00139
KIF2A	GO:0030154	P	cell differentiation	O00139
KIF2A	GO:0030334	P	regulation of cell migration	O00139
KIF2A	GO:0051301	P	cell division	O00139
KIF2A	GO:0090307	P	mitotic spindle assembly	O00139
SGK1	GO:0001558	P	regulation of cell growth	O00141
SGK1	GO:0006468	P	protein phosphorylation	O00141
SGK1	GO:0006814	P	sodium ion transport	O00141
SGK1	GO:0006915	P	apoptotic process	O00141
SGK1	GO:0006974	P	cellular response to DNA damage stimulus	O00141
SGK1	GO:0007616	P	long-term memory	O00141
SGK1	GO:0008217	P	regulation of blood pressure	O00141
SGK1	GO:0030334	P	regulation of cell migration	O00141
SGK1	GO:0032411	P	positive regulation of transporter activity	O00141
SGK1	GO:0034220	P	ion transmembrane transport	O00141
SGK1	GO:0042127	P	regulation of cell population proliferation	O00141
SGK1	GO:0042981	P	regulation of apoptotic process	O00141
SGK1	GO:0050790	P	regulation of catalytic activity	O00141
SGK1	GO:0051090	P	regulation of DNA-binding transcription factor activity	O00141
SGK1	GO:0060453	P	regulation of gastric acid secretion	O00141
SGK1	GO:0070294	P	renal sodium ion absorption	O00141
SGK1	GO:1904045	P	cellular response to aldosterone	O00141
TK2	GO:0006139	P	nucleobase-containing compound metabolic process	O00142
TK2	GO:0009157	P	deoxyribonucleoside monophosphate biosynthetic process	O00142
TK2	GO:0009165	P	nucleotide biosynthetic process	O00142
TK2	GO:0016310	P	phosphorylation	O00142
TK2	GO:0043097	P	pyrimidine nucleoside salvage	O00142
TK2	GO:0071897	P	DNA biosynthetic process	O00142
FZD9	GO:0001503	P	ossification	O00144
FZD9	GO:0001836	P	release of cytochrome c from mitochondria	O00144
FZD9	GO:0007186	P	G protein-coupled receptor signaling pathway	O00144
FZD9	GO:0007399	P	nervous system development	O00144
FZD9	GO:0007405	P	neuroblast proliferation	O00144
FZD9	GO:0007611	P	learning or memory	O00144
FZD9	GO:0030183	P	B cell differentiation	O00144
FZD9	GO:0030501	P	positive regulation of bone mineralization	O00144
FZD9	GO:0043065	P	positive regulation of apoptotic process	O00144
FZD9	GO:0043524	P	negative regulation of neuron apoptotic process	O00144
FZD9	GO:0051480	P	regulation of cytosolic calcium ion concentration	O00144
FZD9	GO:0051902	P	negative regulation of mitochondrial depolarization	O00144
FZD9	GO:0060546	P	negative regulation of necroptotic process	O00144
FZD9	GO:0071157	P	negative regulation of cell cycle arrest	O00144
FZD9	GO:0090263	P	positive regulation of canonical Wnt signaling pathway	O00144
FZD9	GO:0099173	P	postsynapse organization	O00144
FZD9	GO:0099566	P	regulation of postsynaptic cytosolic calcium ion concentration	O00144
FZD9	GO:1901029	P	negative regulation of mitochondrial outer membrane permeabilization involved in apoptotic signaling pathway	O00144
FZD9	GO:1904393	P	regulation of skeletal muscle acetylcholine-gated channel clustering	O00144
FZD9	GO:1904394	P	negative regulation of skeletal muscle acetylcholine-gated channel clustering	O00144
FZD9	GO:1990523	P	bone regeneration	O00144
FZD9	GO:2000179	P	positive regulation of neural precursor cell proliferation	O00144
DDX39A	GO:0000398	P	mRNA splicing, via spliceosome	O00148
DDX39A	GO:0006405	P	RNA export from nucleus	O00148
DDX39A	GO:0006406	P	mRNA export from nucleus	O00148
DDX39A	GO:0031124	P	mRNA 3'-end processing	O00148
PDLIM1	GO:0001666	P	response to hypoxia	O00151
PDLIM1	GO:0006357	P	regulation of transcription by RNA polymerase II	O00151
PDLIM1	GO:0006979	P	response to oxidative stress	O00151
PDLIM1	GO:0010761	P	fibroblast migration	O00151
PDLIM1	GO:0030011	P	maintenance of cell polarity	O00151
PDLIM1	GO:0030036	P	actin cytoskeleton organization	O00151
PDLIM1	GO:0030950	P	establishment or maintenance of actin cytoskeleton polarity	O00151
PDLIM1	GO:0043149	P	stress fiber assembly	O00151
PDLIM1	GO:0045893	P	positive regulation of transcription, DNA-templated	O00151
PDLIM1	GO:0098609	P	cell-cell adhesion	O00151
ACOT7	GO:0006637	P	acyl-CoA metabolic process	O00154
ACOT7	GO:0015937	P	coenzyme A biosynthetic process	O00154
ACOT7	GO:0036114	P	medium-chain fatty-acyl-CoA catabolic process	O00154
ACOT7	GO:0036116	P	long-chain fatty-acyl-CoA catabolic process	O00154
ACOT7	GO:0051792	P	medium-chain fatty acid biosynthetic process	O00154
ACOT7	GO:1900535	P	palmitic acid biosynthetic process	O00154
GPR25	GO:0007186	P	G protein-coupled receptor signaling pathway	O00155
MYO1C	GO:0006605	P	protein targeting	O00159
MYO1C	GO:0006612	P	protein targeting to membrane	O00159
MYO1C	GO:0030335	P	positive regulation of cell migration	O00159
MYO1C	GO:0030838	P	positive regulation of actin filament polymerization	O00159
MYO1C	GO:0038089	P	positive regulation of cell migration by vascular endothelial growth factor signaling pathway	O00159
MYO1C	GO:0038096	P	Fc-gamma receptor signaling pathway involved in phagocytosis	O00159
MYO1C	GO:0045815	P	positive regulation of gene expression, epigenetic	O00159
MYO1C	GO:0051028	P	mRNA transport	O00159
MYO1C	GO:0071346	P	cellular response to interferon-gamma	O00159
MYO1C	GO:0090314	P	positive regulation of protein targeting to membrane	O00159
MYO1C	GO:1900078	P	positive regulation of cellular response to insulin stimulus	O00159
MYO1C	GO:1900748	P	positive regulation of vascular endothelial growth factor signaling pathway	O00159
MYO1C	GO:2000810	P	regulation of bicellular tight junction assembly	O00159
MYO1F	GO:0008150	P	biological_process	O00160
SNAP23	GO:0002479	P	antigen processing and presentation of exogenous peptide antigen via MHC class I, TAP-dependent	O00161
SNAP23	GO:0002553	P	histamine secretion by mast cell	O00161
SNAP23	GO:0006892	P	post-Golgi vesicle-mediated transport	O00161
SNAP23	GO:0006903	P	vesicle targeting	O00161
SNAP23	GO:0015031	P	protein transport	O00161
SNAP23	GO:0043312	P	neutrophil degranulation	O00161
SNAP23	GO:0061025	P	membrane fusion	O00161
HAX1	GO:0014068	P	positive regulation of phosphatidylinositol 3-kinase signaling	O00165
HAX1	GO:0030833	P	regulation of actin filament polymerization	O00165
HAX1	GO:0030854	P	positive regulation of granulocyte differentiation	O00165
HAX1	GO:0033138	P	positive regulation of peptidyl-serine phosphorylation	O00165
HAX1	GO:0042981	P	regulation of apoptotic process	O00165
HAX1	GO:0043066	P	negative regulation of apoptotic process	O00165
HAX1	GO:0045944	P	positive regulation of transcription by RNA polymerase II	O00165
HAX1	GO:0050731	P	positive regulation of peptidyl-tyrosine phosphorylation	O00165
HAX1	GO:0051897	P	positive regulation of protein kinase B signaling	O00165
HAX1	GO:0071345	P	cellular response to cytokine stimulus	O00165
HAX1	GO:1903146	P	regulation of autophagy of mitochondrion	O00165
HAX1	GO:1903214	P	regulation of protein targeting to mitochondrion	O00165
HAX1	GO:2000251	P	positive regulation of actin cytoskeleton reorganization	O00165
HAX1	GO:0007005	P	mitochondrion organization	O00165
EYA2	GO:0006281	P	DNA repair	O00167
EYA2	GO:0007501	P	mesodermal cell fate specification	O00167
EYA2	GO:0014706	P	striated muscle tissue development	O00167
EYA2	GO:0016576	P	histone dephosphorylation	O00167
EYA2	GO:0035335	P	peptidyl-tyrosine dephosphorylation	O00167
EYA2	GO:0097192	P	extrinsic apoptotic signaling pathway in absence of ligand	O00167
EYA2	GO:0097345	P	mitochondrial outer membrane permeabilization	O00167
FXYD1	GO:0006813	P	potassium ion transport	O00168
FXYD1	GO:0006814	P	sodium ion transport	O00168
FXYD1	GO:0006821	P	chloride transport	O00168
FXYD1	GO:0006936	P	muscle contraction	O00168
FXYD1	GO:0008016	P	regulation of heart contraction	O00168
FXYD1	GO:0010734	P	negative regulation of protein glutathionylation	O00168
FXYD1	GO:0034220	P	ion transmembrane transport	O00168
FXYD1	GO:0086036	P	regulation of cardiac muscle cell membrane potential	O00168
FXYD1	GO:1902476	P	chloride transmembrane transport	O00168
FXYD1	GO:1903278	P	positive regulation of sodium ion export across plasma membrane	O00168
FXYD1	GO:1903779	P	regulation of cardiac conduction	O00168
FXYD1	GO:2000649	P	regulation of sodium ion transmembrane transporter activity	O00168
AIP	GO:0000413	P	protein peptidyl-prolyl isomerization	O00170
AIP	GO:0006626	P	protein targeting to mitochondrion	O00170
AIP	GO:0006805	P	xenobiotic metabolic process	O00170
AIP	GO:0010738	P	regulation of protein kinase A signaling	O00170
AIP	GO:0022417	P	protein maturation by protein folding	O00170
AIP	GO:0035722	P	interleukin-12-mediated signaling pathway	O00170
AIP	GO:0045893	P	positive regulation of transcription, DNA-templated	O00170
AIP	GO:0051344	P	negative regulation of cyclic-nucleotide phosphodiesterase activity	O00170
CCL24	GO:0001938	P	positive regulation of endothelial cell proliferation	O00175
CCL24	GO:0006935	P	chemotaxis	O00175
CCL24	GO:0006955	P	immune response	O00175
CCL24	GO:0007010	P	cytoskeleton organization	O00175
CCL24	GO:0007165	P	signal transduction	O00175
CCL24	GO:0007267	P	cell-cell signaling	O00175
CCL24	GO:0008360	P	regulation of cell shape	O00175
CCL24	GO:0030335	P	positive regulation of cell migration	O00175
CCL24	GO:0030838	P	positive regulation of actin filament polymerization	O00175
CCL24	GO:0043547	P	positive regulation of GTPase activity	O00175
CCL24	GO:0045766	P	positive regulation of angiogenesis	O00175
CCL24	GO:0048245	P	eosinophil chemotaxis	O00175
CCL24	GO:0050729	P	positive regulation of inflammatory response	O00175
CCL24	GO:2000418	P	positive regulation of eosinophil migration	O00175
GTPBP1	GO:0006955	P	immune response	O00178
GTPBP1	GO:0007165	P	signal transduction	O00178
GTPBP1	GO:0046039	P	GTP metabolic process	O00178
GTPBP1	GO:0061014	P	positive regulation of mRNA catabolic process	O00178
KCNK1	GO:0006813	P	potassium ion transport	O00180
KCNK1	GO:0035094	P	response to nicotine	O00180
KCNK1	GO:0035725	P	sodium ion transmembrane transport	O00180
KCNK1	GO:0060075	P	regulation of resting membrane potential	O00180
KCNK1	GO:0061337	P	cardiac conduction	O00180
KCNK1	GO:0071805	P	potassium ion transmembrane transport	O00180
LGALS9	GO:0002519	P	natural killer cell tolerance induction	O00182
LGALS9	GO:0006935	P	chemotaxis	O00182
LGALS9	GO:0006954	P	inflammatory response	O00182
LGALS9	GO:0007565	P	female pregnancy	O00182
LGALS9	GO:0010628	P	positive regulation of gene expression	O00182
LGALS9	GO:0010629	P	negative regulation of gene expression	O00182
LGALS9	GO:0032496	P	response to lipopolysaccharide	O00182
LGALS9	GO:0032682	P	negative regulation of chemokine production	O00182
LGALS9	GO:0032689	P	negative regulation of interferon-gamma production	O00182
LGALS9	GO:0032720	P	negative regulation of tumor necrosis factor production	O00182
LGALS9	GO:0032729	P	positive regulation of interferon-gamma production	O00182
LGALS9	GO:0032731	P	positive regulation of interleukin-1 beta production	O00182
LGALS9	GO:0032733	P	positive regulation of interleukin-10 production	O00182
LGALS9	GO:0032735	P	positive regulation of interleukin-12 production	O00182
LGALS9	GO:0032736	P	positive regulation of interleukin-13 production	O00182
LGALS9	GO:0032753	P	positive regulation of interleukin-4 production	O00182
LGALS9	GO:0032755	P	positive regulation of interleukin-6 production	O00182
LGALS9	GO:0032757	P	positive regulation of interleukin-8 production	O00182
LGALS9	GO:0032760	P	positive regulation of tumor necrosis factor production	O00182
LGALS9	GO:0032834	P	positive regulation of CD4-positive, CD25-positive, alpha-beta regulatory T cell differentiation involved in immune response	O00182
LGALS9	GO:0038066	P	p38MAPK cascade	O00182
LGALS9	GO:0043123	P	positive regulation of I-kappaB kinase/NF-kappaB signaling	O00182
LGALS9	GO:0043305	P	negative regulation of mast cell degranulation	O00182
LGALS9	GO:0045953	P	negative regulation of natural killer cell mediated cytotoxicity	O00182
LGALS9	GO:0046007	P	negative regulation of activated T cell proliferation	O00182
LGALS9	GO:0046598	P	positive regulation of viral entry into host cell	O00182
LGALS9	GO:0051092	P	positive regulation of NF-kappaB transcription factor activity	O00182
LGALS9	GO:0060135	P	maternal process involved in female pregnancy	O00182
LGALS9	GO:0070241	P	positive regulation of activated T cell autonomous cell death	O00182
LGALS9	GO:0070371	P	ERK1 and ERK2 cascade	O00182
LGALS9	GO:0070374	P	positive regulation of ERK1 and ERK2 cascade	O00182
LGALS9	GO:0070555	P	response to interleukin-1	O00182
LGALS9	GO:0071346	P	cellular response to interferon-gamma	O00182
LGALS9	GO:0071636	P	positive regulation of transforming growth factor beta production	O00182
LGALS9	GO:0071639	P	positive regulation of monocyte chemotactic protein-1 production	O00182
LGALS9	GO:0098586	P	cellular response to virus	O00182
LGALS9	GO:1901224	P	positive regulation of NIK/NF-kappaB signaling	O00182
LGALS9	GO:2000510	P	positive regulation of dendritic cell chemotaxis	O00182
LGALS9	GO:2000562	P	negative regulation of CD4-positive, alpha-beta T cell proliferation	O00182
LGALS9	GO:2000563	P	positive regulation of CD4-positive, alpha-beta T cell proliferation	O00182
LGALS9	GO:2000670	P	positive regulation of dendritic cell apoptotic process	O00182
LGALS9	GO:2001190	P	positive regulation of T cell activation via T cell receptor contact with antigen bound to MHC molecule on antigen presenting cell	O00182
LGALS9	GO:2001200	P	positive regulation of dendritic cell differentiation	O00182
LGALS9	GO:2001269	P	positive regulation of cysteine-type endopeptidase activity involved in apoptotic signaling pathway	O00182
LGALS9	GO:0032673	P	regulation of interleukin-4 production	O00182
LGALS9	GO:0032674	P	regulation of interleukin-5 production	O00182
LGALS9	GO:0034134	P	toll-like receptor 2 signaling pathway	O00182
LGALS9	GO:0034142	P	toll-like receptor 4 signaling pathway	O00182
LGALS9	GO:0097029	P	mature conventional dendritic cell differentiation	O00182
LGALS9	GO:1900744	P	regulation of p38MAPK cascade	O00182
STXBP3	GO:0001678	P	cellular glucose homeostasis	O00186
STXBP3	GO:0007420	P	brain development	O00186
STXBP3	GO:0022615	P	protein to membrane docking	O00186
STXBP3	GO:0030073	P	insulin secretion	O00186
STXBP3	GO:0032868	P	response to insulin	O00186
STXBP3	GO:0043312	P	neutrophil degranulation	O00186
STXBP3	GO:0045955	P	negative regulation of calcium ion-dependent exocytosis	O00186
STXBP3	GO:0046325	P	negative regulation of glucose import	O00186
STXBP3	GO:0070527	P	platelet aggregation	O00186
STXBP3	GO:0071346	P	cellular response to interferon-gamma	O00186
MASP2	GO:0001867	P	complement activation, lectin pathway	O00187
MASP2	GO:0006508	P	proteolysis	O00187
MASP2	GO:0006956	P	complement activation	O00187
MASP2	GO:0006958	P	complement activation, classical pathway	O00187
AP4M1	GO:0006605	P	protein targeting	O00189
AP4M1	GO:0006622	P	protein targeting to lysosome	O00189
AP4M1	GO:0006886	P	intracellular protein transport	O00189
AP4M1	GO:0006895	P	Golgi to endosome transport	O00189
AP4M1	GO:0008104	P	protein localization	O00189
AP4M1	GO:0090160	P	Golgi to lysosome transport	O00189
AP4M1	GO:1903361	P	protein localization to basolateral plasma membrane	O00189
ARVCF	GO:0007155	P	cell adhesion	O00192
ARVCF	GO:0007275	P	multicellular organism development	O00192
ARVCF	GO:0016339	P	calcium-dependent cell-cell adhesion via plasma membrane cell adhesion molecules	O00192
SMAP	GO:0008150	P	biological_process	O00193
RAB27B	GO:0002576	P	platelet degranulation	O00194
RAB27B	GO:0045921	P	positive regulation of exocytosis	O00194
RAB27B	GO:0048488	P	synaptic vesicle endocytosis	O00194
RAB27B	GO:0071985	P	multivesicular body sorting pathway	O00194
RAB27B	GO:0099641	P	anterograde axonal protein transport	O00194
HRK	GO:0006915	P	apoptotic process	O00198
HRK	GO:0031334	P	positive regulation of protein-containing complex assembly	O00198
HRK	GO:0043065	P	positive regulation of apoptotic process	O00198
HRK	GO:0090200	P	positive regulation of release of cytochrome c from mitochondria	O00198
AP3B1	GO:0000902	P	cell morphogenesis	O00203
AP3B1	GO:0002224	P	toll-like receptor signaling pathway	O00203
AP3B1	GO:0002244	P	hematopoietic progenitor cell differentiation	O00203
AP3B1	GO:0003016	P	respiratory system process	O00203
AP3B1	GO:0006464	P	cellular protein modification process	O00203
AP3B1	GO:0006622	P	protein targeting to lysosome	O00203
AP3B1	GO:0006882	P	cellular zinc ion homeostasis	O00203
AP3B1	GO:0006886	P	intracellular protein transport	O00203
AP3B1	GO:0006954	P	inflammatory response	O00203
AP3B1	GO:0007040	P	lysosome organization	O00203
AP3B1	GO:0007283	P	spermatogenesis	O00203
AP3B1	GO:0007338	P	single fertilization	O00203
AP3B1	GO:0007596	P	blood coagulation	O00203
AP3B1	GO:0008089	P	anterograde axonal transport	O00203
AP3B1	GO:0016182	P	synaptic vesicle budding from endosome	O00203
AP3B1	GO:0030851	P	granulocyte differentiation	O00203
AP3B1	GO:0032438	P	melanosome organization	O00203
AP3B1	GO:0034394	P	protein localization to cell surface	O00203
AP3B1	GO:0042789	P	mRNA transcription by RNA polymerase II	O00203
AP3B1	GO:0045944	P	positive regulation of transcription by RNA polymerase II	O00203
AP3B1	GO:0048007	P	antigen processing and presentation, exogenous lipid antigen via MHC class Ib	O00203
AP3B1	GO:0048490	P	anterograde synaptic vesicle transport	O00203
AP3B1	GO:0048872	P	homeostasis of number of cells	O00203
AP3B1	GO:0050790	P	regulation of catalytic activity	O00203
AP3B1	GO:0051138	P	positive regulation of NK T cell differentiation	O00203
AP3B1	GO:0060155	P	platelet dense granule organization	O00203
AP3B1	GO:0060425	P	lung morphogenesis	O00203
AP3B1	GO:0090152	P	establishment of protein localization to mitochondrial membrane involved in mitochondrial fission	O00203
AP3B1	GO:0098773	P	skin epidermis development	O00203
SULT2B1	GO:0008202	P	steroid metabolic process	O00204
SULT2B1	GO:0008203	P	cholesterol metabolic process	O00204
SULT2B1	GO:0008285	P	negative regulation of cell population proliferation	O00204
SULT2B1	GO:0045606	P	positive regulation of epidermal cell differentiation	O00204
SULT2B1	GO:0050427	P	3'-phosphoadenosine 5'-phosphosulfate metabolic process	O00204
TLR4	GO:0000187	P	activation of MAPK activity	O00206
TLR4	GO:0002218	P	activation of innate immune response	O00206
TLR4	GO:0002224	P	toll-like receptor signaling pathway	O00206
TLR4	GO:0002322	P	B cell proliferation involved in immune response	O00206
TLR4	GO:0002537	P	nitric oxide production involved in inflammatory response	O00206
TLR4	GO:0002730	P	regulation of dendritic cell cytokine production	O00206
TLR4	GO:0002755	P	MyD88-dependent toll-like receptor signaling pathway	O00206
TLR4	GO:0002756	P	MyD88-independent toll-like receptor signaling pathway	O00206
TLR4	GO:0006909	P	phagocytosis	O00206
TLR4	GO:0006955	P	immune response	O00206
TLR4	GO:0007249	P	I-kappaB kinase/NF-kappaB signaling	O00206
TLR4	GO:0007252	P	I-kappaB phosphorylation	O00206
TLR4	GO:0010572	P	positive regulation of platelet activation	O00206
TLR4	GO:0010628	P	positive regulation of gene expression	O00206
TLR4	GO:0010838	P	positive regulation of keratinocyte proliferation	O00206
TLR4	GO:0014002	P	astrocyte development	O00206
TLR4	GO:0016046	P	detection of fungus	O00206
TLR4	GO:0030890	P	positive regulation of B cell proliferation	O00206
TLR4	GO:0031663	P	lipopolysaccharide-mediated signaling pathway	O00206
TLR4	GO:0032496	P	response to lipopolysaccharide	O00206
TLR4	GO:0032497	P	detection of lipopolysaccharide	O00206
TLR4	GO:0032611	P	interleukin-1 beta production	O00206
TLR4	GO:0032689	P	negative regulation of interferon-gamma production	O00206
TLR4	GO:0032700	P	negative regulation of interleukin-17 production	O00206
TLR4	GO:0032707	P	negative regulation of interleukin-23 production	O00206
TLR4	GO:0032715	P	negative regulation of interleukin-6 production	O00206
TLR4	GO:0032720	P	negative regulation of tumor necrosis factor production	O00206
TLR4	GO:0032722	P	positive regulation of chemokine production	O00206
TLR4	GO:0032727	P	positive regulation of interferon-alpha production	O00206
TLR4	GO:0032728	P	positive regulation of interferon-beta production	O00206
TLR4	GO:0032729	P	positive regulation of interferon-gamma production	O00206
TLR4	GO:0032731	P	positive regulation of interleukin-1 beta production	O00206
TLR4	GO:0032732	P	positive regulation of interleukin-1 production	O00206
TLR4	GO:0032733	P	positive regulation of interleukin-10 production	O00206
TLR4	GO:0032735	P	positive regulation of interleukin-12 production	O00206
TLR4	GO:0032755	P	positive regulation of interleukin-6 production	O00206
TLR4	GO:0032757	P	positive regulation of interleukin-8 production	O00206
TLR4	GO:0032760	P	positive regulation of tumor necrosis factor production	O00206
TLR4	GO:0034128	P	negative regulation of MyD88-independent toll-like receptor signaling pathway	O00206
TLR4	GO:0034142	P	toll-like receptor 4 signaling pathway	O00206
TLR4	GO:0035666	P	TRIF-dependent toll-like receptor signaling pathway	O00206
TLR4	GO:0042088	P	T-helper 1 type immune response	O00206
TLR4	GO:0042116	P	macrophage activation	O00206
TLR4	GO:0042742	P	defense response to bacterium	O00206
TLR4	GO:0043032	P	positive regulation of macrophage activation	O00206
TLR4	GO:0043123	P	positive regulation of I-kappaB kinase/NF-kappaB signaling	O00206
TLR4	GO:0045087	P	innate immune response	O00206
TLR4	GO:0045348	P	positive regulation of MHC class II biosynthetic process	O00206
TLR4	GO:0045429	P	positive regulation of nitric oxide biosynthetic process	O00206
TLR4	GO:0045671	P	negative regulation of osteoclast differentiation	O00206
TLR4	GO:0045944	P	positive regulation of transcription by RNA polymerase II	O00206
TLR4	GO:0046330	P	positive regulation of JNK cascade	O00206
TLR4	GO:0050729	P	positive regulation of inflammatory response	O00206
TLR4	GO:0050829	P	defense response to Gram-negative bacterium	O00206
TLR4	GO:0051092	P	positive regulation of NF-kappaB transcription factor activity	O00206
TLR4	GO:0051770	P	positive regulation of nitric-oxide synthase biosynthetic process	O00206
TLR4	GO:0060729	P	intestinal epithelial structure maintenance	O00206
TLR4	GO:0060907	P	positive regulation of macrophage cytokine production	O00206
TLR4	GO:0070266	P	necroptotic process	O00206
TLR4	GO:0070373	P	negative regulation of ERK1 and ERK2 cascade	O00206
TLR4	GO:0070374	P	positive regulation of ERK1 and ERK2 cascade	O00206
TLR4	GO:0070430	P	positive regulation of nucleotide-binding oligomerization domain containing 1 signaling pathway	O00206
TLR4	GO:0070434	P	positive regulation of nucleotide-binding oligomerization domain containing 2 signaling pathway	O00206
TLR4	GO:0071222	P	cellular response to lipopolysaccharide	O00206
TLR4	GO:0071223	P	cellular response to lipoteichoic acid	O00206
TLR4	GO:0071260	P	cellular response to mechanical stimulus	O00206
TLR4	GO:0071346	P	cellular response to interferon-gamma	O00206
TLR4	GO:0097190	P	apoptotic signaling pathway	O00206
TLR4	GO:0120163	P	negative regulation of cold-induced thermogenesis	O00206
TLR4	GO:0140052	P	cellular response to oxidised low-density lipoprotein particle stimulus	O00206
TLR4	GO:1900017	P	positive regulation of cytokine production involved in inflammatory response	O00206
TLR4	GO:1900227	P	positive regulation of NLRP3 inflammasome complex assembly	O00206
TLR4	GO:1901224	P	positive regulation of NIK/NF-kappaB signaling	O00206
TLR4	GO:1903223	P	positive regulation of oxidative stress-induced neuron death	O00206
TLR4	GO:1903428	P	positive regulation of reactive oxygen species biosynthetic process	O00206
TLR4	GO:1903974	P	positive regulation of cellular response to macrophage colony-stimulating factor stimulus	O00206
TLR4	GO:1904466	P	positive regulation of matrix metallopeptidase secretion	O00206
TLR4	GO:1904646	P	cellular response to amyloid-beta	O00206
TLR4	GO:2000343	P	positive regulation of chemokine (C-X-C motif) ligand 2 production	O00206
RHOD	GO:0007266	P	Rho protein signal transduction	O00212
RHOD	GO:0030032	P	lamellipodium assembly	O00212
RHOD	GO:0030335	P	positive regulation of cell migration	O00212
RHOD	GO:0045785	P	positive regulation of cell adhesion	O00212
RHOD	GO:0048041	P	focal adhesion assembly	O00212
RHOD	GO:0051017	P	actin filament bundle assembly	O00212
RHOD	GO:0051056	P	regulation of small GTPase mediated signal transduction	O00212
APBB1	GO:0000122	P	negative regulation of transcription by RNA polymerase II	O00213
APBB1	GO:0006915	P	apoptotic process	O00213
APBB1	GO:0006974	P	cellular response to DNA damage stimulus	O00213
APBB1	GO:0007050	P	cell cycle arrest	O00213
APBB1	GO:0007165	P	signal transduction	O00213
APBB1	GO:0007409	P	axonogenesis	O00213
APBB1	GO:0030308	P	negative regulation of cell growth	O00213
APBB1	GO:0043065	P	positive regulation of apoptotic process	O00213
APBB1	GO:0043967	P	histone H4 acetylation	O00213
APBB1	GO:0045893	P	positive regulation of transcription, DNA-templated	O00213
APBB1	GO:0045944	P	positive regulation of transcription by RNA polymerase II	O00213
APBB1	GO:0050714	P	positive regulation of protein secretion	O00213
LGALS8	GO:0098586	P	cellular response to virus	O00214
LGALS8	GO:0098792	P	xenophagy	O00214
LGALS8	GO:1904977	P	lymphatic endothelial cell migration	O00214
NDUFS8	GO:0006120	P	mitochondrial electron transport, NADH to ubiquinone	O00217
NDUFS8	GO:0006979	P	response to oxidative stress	O00217
NDUFS8	GO:0032981	P	mitochondrial respiratory chain complex I assembly	O00217
HAS3	GO:0005975	P	carbohydrate metabolic process	O00219
HAS3	GO:0030213	P	hyaluronan biosynthetic process	O00219
HAS3	GO:0045226	P	extracellular polysaccharide biosynthetic process	O00219
HAS3	GO:0045893	P	positive regulation of transcription, DNA-templated	O00219
HAS3	GO:0085029	P	extracellular matrix assembly	O00219
HAS3	GO:1900106	P	positive regulation of hyaluranon cable assembly	O00219
TNFRSF10A	GO:0006915	P	apoptotic process	O00220
TNFRSF10A	GO:0006919	P	activation of cysteine-type endopeptidase activity involved in apoptotic process	O00220
TNFRSF10A	GO:0007165	P	signal transduction	O00220
TNFRSF10A	GO:0007166	P	cell surface receptor signaling pathway	O00220
TNFRSF10A	GO:0007250	P	activation of NF-kappaB-inducing kinase activity	O00220
TNFRSF10A	GO:0008625	P	extrinsic apoptotic signaling pathway via death domain receptors	O00220
TNFRSF10A	GO:0036462	P	TRAIL-activated apoptotic signaling pathway	O00220
TNFRSF10A	GO:0042981	P	regulation of apoptotic process	O00220
TNFRSF10A	GO:0050900	P	leukocyte migration	O00220
TNFRSF10A	GO:0071260	P	cellular response to mechanical stimulus	O00220
TNFRSF10A	GO:0097191	P	extrinsic apoptotic signaling pathway	O00220
TNFRSF10A	GO:1902041	P	regulation of extrinsic apoptotic signaling pathway via death domain receptors	O00220
TNFRSF10A	GO:1902042	P	negative regulation of extrinsic apoptotic signaling pathway via death domain receptors	O00220
NFKBIE	GO:0042942	P	D-serine transport	O00221
NFKBIE	GO:0042994	P	cytoplasmic sequestering of transcription factor	O00221
GRM8	GO:0007186	P	G protein-coupled receptor signaling pathway	O00222
GRM8	GO:0007193	P	adenylate cyclase-inhibiting G protein-coupled receptor signaling pathway	O00222
GRM8	GO:0007196	P	adenylate cyclase-inhibiting G protein-coupled glutamate receptor signaling pathway	O00222
GRM8	GO:0007601	P	visual perception	O00222
CORT	GO:0007186	P	G protein-coupled receptor signaling pathway	O00230
CORT	GO:0007193	P	adenylate cyclase-inhibiting G protein-coupled receptor signaling pathway	O00230
CORT	GO:0007268	P	chemical synaptic transmission	O00230
PSMD11	GO:0000165	P	MAPK cascade	O00231
PSMD11	GO:0000209	P	protein polyubiquitination	O00231
PSMD11	GO:0002223	P	stimulatory C-type lectin receptor signaling pathway	O00231
PSMD11	GO:0002479	P	antigen processing and presentation of exogenous peptide antigen via MHC class I, TAP-dependent	O00231
PSMD11	GO:0006511	P	ubiquitin-dependent protein catabolic process	O00231
PSMD11	GO:0006521	P	regulation of cellular amino acid metabolic process	O00231
PSMD11	GO:0010972	P	negative regulation of G2/M transition of mitotic cell cycle	O00231
PSMD11	GO:0016579	P	protein deubiquitination	O00231
PSMD11	GO:0031145	P	anaphase-promoting complex-dependent catabolic process	O00231
PSMD11	GO:0031146	P	SCF-dependent proteasomal ubiquitin-dependent protein catabolic process	O00231
PSMD11	GO:0033209	P	tumor necrosis factor-mediated signaling pathway	O00231
PSMD11	GO:0038061	P	NIK/NF-kappaB signaling	O00231
PSMD11	GO:0038095	P	Fc-epsilon receptor signaling pathway	O00231
PSMD11	GO:0043161	P	proteasome-mediated ubiquitin-dependent protein catabolic process	O00231
PSMD11	GO:0043248	P	proteasome assembly	O00231
PSMD11	GO:0043312	P	neutrophil degranulation	O00231
PSMD11	GO:0043488	P	regulation of mRNA stability	O00231
PSMD11	GO:0043687	P	post-translational protein modification	O00231
PSMD11	GO:0048863	P	stem cell differentiation	O00231
PSMD11	GO:0050852	P	T cell receptor signaling pathway	O00231
PSMD11	GO:0055085	P	transmembrane transport	O00231
PSMD11	GO:0060071	P	Wnt signaling pathway, planar cell polarity pathway	O00231
PSMD11	GO:0061418	P	regulation of transcription from RNA polymerase II promoter in response to hypoxia	O00231
PSMD11	GO:0070498	P	interleukin-1-mediated signaling pathway	O00231
PSMD11	GO:0090090	P	negative regulation of canonical Wnt signaling pathway	O00231
PSMD11	GO:0090263	P	positive regulation of canonical Wnt signaling pathway	O00231
PSMD11	GO:1901990	P	regulation of mitotic cell cycle phase transition	O00231
PSMD11	GO:1902036	P	regulation of hematopoietic stem cell differentiation	O00231
PSMD12	GO:0000165	P	MAPK cascade	O00232
PSMD12	GO:0000209	P	protein polyubiquitination	O00232
PSMD12	GO:0002223	P	stimulatory C-type lectin receptor signaling pathway	O00232
PSMD12	GO:0002479	P	antigen processing and presentation of exogenous peptide antigen via MHC class I, TAP-dependent	O00232
PSMD12	GO:0006521	P	regulation of cellular amino acid metabolic process	O00232
PSMD12	GO:0010972	P	negative regulation of G2/M transition of mitotic cell cycle	O00232
PSMD12	GO:0016579	P	protein deubiquitination	O00232
PSMD12	GO:0031145	P	anaphase-promoting complex-dependent catabolic process	O00232
PSMD12	GO:0031146	P	SCF-dependent proteasomal ubiquitin-dependent protein catabolic process	O00232
PSMD12	GO:0033209	P	tumor necrosis factor-mediated signaling pathway	O00232
PSMD12	GO:0038061	P	NIK/NF-kappaB signaling	O00232
PSMD12	GO:0038095	P	Fc-epsilon receptor signaling pathway	O00232
PSMD12	GO:0043161	P	proteasome-mediated ubiquitin-dependent protein catabolic process	O00232
PSMD12	GO:0043312	P	neutrophil degranulation	O00232
PSMD12	GO:0043488	P	regulation of mRNA stability	O00232
PSMD12	GO:0043687	P	post-translational protein modification	O00232
PSMD12	GO:0050852	P	T cell receptor signaling pathway	O00232
PSMD12	GO:0055085	P	transmembrane transport	O00232
PSMD12	GO:0060071	P	Wnt signaling pathway, planar cell polarity pathway	O00232
PSMD12	GO:0061418	P	regulation of transcription from RNA polymerase II promoter in response to hypoxia	O00232
PSMD12	GO:0070498	P	interleukin-1-mediated signaling pathway	O00232
PSMD12	GO:0090090	P	negative regulation of canonical Wnt signaling pathway	O00232
PSMD12	GO:0090263	P	positive regulation of canonical Wnt signaling pathway	O00232
PSMD12	GO:1901990	P	regulation of mitotic cell cycle phase transition	O00232
PSMD12	GO:1902036	P	regulation of hematopoietic stem cell differentiation	O00232
PSMD9	GO:0000165	P	MAPK cascade	O00233
PSMD9	GO:0000209	P	protein polyubiquitination	O00233
PSMD9	GO:0002223	P	stimulatory C-type lectin receptor signaling pathway	O00233
PSMD9	GO:0002479	P	antigen processing and presentation of exogenous peptide antigen via MHC class I, TAP-dependent	O00233
PSMD9	GO:0006511	P	ubiquitin-dependent protein catabolic process	O00233
PSMD9	GO:0006521	P	regulation of cellular amino acid metabolic process	O00233
PSMD9	GO:0010972	P	negative regulation of G2/M transition of mitotic cell cycle	O00233
PSMD9	GO:0016579	P	protein deubiquitination	O00233
PSMD9	GO:0031145	P	anaphase-promoting complex-dependent catabolic process	O00233
PSMD9	GO:0031146	P	SCF-dependent proteasomal ubiquitin-dependent protein catabolic process	O00233
PSMD9	GO:0032024	P	positive regulation of insulin secretion	O00233
PSMD9	GO:0033209	P	tumor necrosis factor-mediated signaling pathway	O00233
PSMD9	GO:0038061	P	NIK/NF-kappaB signaling	O00233
PSMD9	GO:0038095	P	Fc-epsilon receptor signaling pathway	O00233
PSMD9	GO:0043161	P	proteasome-mediated ubiquitin-dependent protein catabolic process	O00233
PSMD9	GO:0043488	P	regulation of mRNA stability	O00233
PSMD9	GO:0043687	P	post-translational protein modification	O00233
PSMD9	GO:0045893	P	positive regulation of transcription, DNA-templated	O00233
PSMD9	GO:0046676	P	negative regulation of insulin secretion	O00233
PSMD9	GO:0050852	P	T cell receptor signaling pathway	O00233
PSMD9	GO:0055085	P	transmembrane transport	O00233
PSMD9	GO:0060071	P	Wnt signaling pathway, planar cell polarity pathway	O00233
PSMD9	GO:0061418	P	regulation of transcription from RNA polymerase II promoter in response to hypoxia	O00233
PSMD9	GO:0070498	P	interleukin-1-mediated signaling pathway	O00233
PSMD9	GO:0070682	P	proteasome regulatory particle assembly	O00233
PSMD9	GO:0090090	P	negative regulation of canonical Wnt signaling pathway	O00233
PSMD9	GO:0090263	P	positive regulation of canonical Wnt signaling pathway	O00233
PSMD9	GO:1901990	P	regulation of mitotic cell cycle phase transition	O00233
PSMD9	GO:1902036	P	regulation of hematopoietic stem cell differentiation	O00233
RNF103	GO:0007417	P	central nervous system development	O00237
RNF103	GO:0016567	P	protein ubiquitination	O00237
RNF103	GO:0030433	P	ubiquitin-dependent ERAD pathway	O00237
RNF103	GO:1904380	P	endoplasmic reticulum mannose trimming	O00237
BMPR1B	GO:0001501	P	skeletal system development	O00238
BMPR1B	GO:0001502	P	cartilage condensation	O00238
BMPR1B	GO:0001550	P	ovarian cumulus expansion	O00238
BMPR1B	GO:0001654	P	eye development	O00238
BMPR1B	GO:0002063	P	chondrocyte development	O00238
BMPR1B	GO:0006468	P	protein phosphorylation	O00238
BMPR1B	GO:0006954	P	inflammatory response	O00238
BMPR1B	GO:0030166	P	proteoglycan biosynthetic process	O00238
BMPR1B	GO:0030501	P	positive regulation of bone mineralization	O00238
BMPR1B	GO:0030509	P	BMP signaling pathway	O00238
BMPR1B	GO:0031290	P	retinal ganglion cell axon guidance	O00238
BMPR1B	GO:0032332	P	positive regulation of chondrocyte differentiation	O00238
BMPR1B	GO:0035108	P	limb morphogenesis	O00238
BMPR1B	GO:0042698	P	ovulation cycle	O00238
BMPR1B	GO:0045597	P	positive regulation of cell differentiation	O00238
BMPR1B	GO:0045669	P	positive regulation of osteoblast differentiation	O00238
BMPR1B	GO:0045944	P	positive regulation of transcription by RNA polymerase II	O00238
BMPR1B	GO:0060041	P	retina development in camera-type eye	O00238
BMPR1B	GO:0060350	P	endochondral bone morphogenesis	O00238
BMPR1B	GO:0061036	P	positive regulation of cartilage development	O00238
BMPR1B	GO:0071773	P	cellular response to BMP stimulus	O00238
BMPR1B	GO:1902043	P	positive regulation of extrinsic apoptotic signaling pathway via death domain receptors	O00238
BMPR1B	GO:1902731	P	negative regulation of chondrocyte proliferation	O00238
SIRPB1	GO:0007165	P	signal transduction	O00241
SIRPB1	GO:0007166	P	cell surface receptor signaling pathway	O00241
SIRPB1	GO:0043312	P	neutrophil degranulation	O00241
SIRPB1	GO:0045087	P	innate immune response	O00241
ATOX1	GO:0006825	P	copper ion transport	O00244
AGRP	GO:0007218	P	neuropeptide signaling pathway	O00253
AGRP	GO:0007623	P	circadian rhythm	O00253
AGRP	GO:0007631	P	feeding behavior	O00253
AGRP	GO:0009755	P	hormone-mediated signaling pathway	O00253
AGRP	GO:0032868	P	response to insulin	O00253
AGRP	GO:0042755	P	eating behavior	O00253
AGRP	GO:0048571	P	long-day photoperiodism	O00253
AGRP	GO:0060135	P	maternal process involved in female pregnancy	O00253
AGRP	GO:0060259	P	regulation of feeding behavior	O00253
F2RL2	GO:0007186	P	G protein-coupled receptor signaling pathway	O00254
F2RL2	GO:0007596	P	blood coagulation	O00254
F2RL2	GO:0009611	P	response to wounding	O00254
F2RL2	GO:0030168	P	platelet activation	O00254
F2RL2	GO:0070493	P	thrombin-activated receptor signaling pathway	O00254
MEN1	GO:0000122	P	negative regulation of transcription by RNA polymerase II	O00255
MEN1	GO:0000165	P	MAPK cascade	O00255
MEN1	GO:0001933	P	negative regulation of protein phosphorylation	O00255
MEN1	GO:0002076	P	osteoblast development	O00255
MEN1	GO:0006281	P	DNA repair	O00255
MEN1	GO:0006974	P	cellular response to DNA damage stimulus	O00255
MEN1	GO:0008285	P	negative regulation of cell population proliferation	O00255
MEN1	GO:0009411	P	response to UV	O00255
MEN1	GO:0010332	P	response to gamma radiation	O00255
MEN1	GO:0030511	P	positive regulation of transforming growth factor beta receptor signaling pathway	O00255
MEN1	GO:0032092	P	positive regulation of protein binding	O00255
MEN1	GO:0034968	P	histone lysine methylation	O00255
MEN1	GO:0043433	P	negative regulation of DNA-binding transcription factor activity	O00255
MEN1	GO:0043687	P	post-translational protein modification	O00255
MEN1	GO:0044267	P	cellular protein metabolic process	O00255
MEN1	GO:0045668	P	negative regulation of osteoblast differentiation	O00255
MEN1	GO:0045736	P	negative regulation of cyclin-dependent protein serine/threonine kinase activity	O00255
MEN1	GO:0045786	P	negative regulation of cell cycle	O00255
MEN1	GO:0045892	P	negative regulation of transcription, DNA-templated	O00255
MEN1	GO:0045944	P	positive regulation of transcription by RNA polymerase II	O00255
MEN1	GO:0046329	P	negative regulation of JNK cascade	O00255
MEN1	GO:0051974	P	negative regulation of telomerase activity	O00255
MEN1	GO:1904837	P	beta-catenin-TCF complex assembly	O00255
CBX4	GO:0000122	P	negative regulation of transcription by RNA polymerase II	O00257
CBX4	GO:0006325	P	chromatin organization	O00257
CBX4	GO:0016925	P	protein sumoylation	O00257
CBX4	GO:0043066	P	negative regulation of apoptotic process	O00257
CBX4	GO:0045892	P	negative regulation of transcription, DNA-templated	O00257
PGRMC1	GO:0006783	P	heme biosynthetic process	O00264
PGRMC1	GO:0043312	P	neutrophil degranulation	O00264
SUPT5H	GO:0000122	P	negative regulation of transcription by RNA polymerase II	O00267
SUPT5H	GO:0006366	P	transcription by RNA polymerase II	O00267
SUPT5H	GO:0006368	P	transcription elongation from RNA polymerase II promoter	O00267
SUPT5H	GO:0006370	P	7-methylguanosine mRNA capping	O00267
SUPT5H	GO:0016239	P	positive regulation of macroautophagy	O00267
SUPT5H	GO:0032785	P	negative regulation of DNA-templated transcription, elongation	O00267
SUPT5H	GO:0032786	P	positive regulation of DNA-templated transcription, elongation	O00267
SUPT5H	GO:0045944	P	positive regulation of transcription by RNA polymerase II	O00267
SUPT5H	GO:0050434	P	positive regulation of viral transcription	O00267
SUPT5H	GO:1900364	P	negative regulation of mRNA polyadenylation	O00267
TAF4	GO:0001541	P	ovarian follicle development	O00268
TAF4	GO:0006352	P	DNA-templated transcription, initiation	O00268
TAF4	GO:0006366	P	transcription by RNA polymerase II	O00268
TAF4	GO:0006367	P	transcription initiation from RNA polymerase II promoter	O00268
TAF4	GO:0016032	P	viral process	O00268
TAF4	GO:1901796	P	regulation of signal transduction by p53 class mediator	O00268
GPR31	GO:0002237	P	response to molecule of bacterial origin	O00270
GPR31	GO:0006629	P	lipid metabolic process	O00270
GPR31	GO:0007186	P	G protein-coupled receptor signaling pathway	O00270
GPR31	GO:0010447	P	response to acidic pH	O00270
GPR31	GO:0050728	P	negative regulation of inflammatory response	O00270
[truncated: 137,408 more rows]
