# Supplementary material for: Construction and analysis of a survival-associated competing endogenous RNA network in breast cancer
Source: Front Surg. 2023 Jan 6;9:1021195. doi: 10.3389/fsurg.2022.1021195 (PMC9852745; doi:10.3389/fsurg.2022.1021195)
Supplement: Supplementary file 14 [file Datasheet14.zip › Annotation_information/GO_xRef_CC.txt]

ID	GOID	Field Name	Term name	Gene name
NUDT4B	GO:0005829	C	cytosol	A0A024RBG1
IGKV3-7	GO:0005886	C	plasma membrane	A0A075B6H7
IGKV3-7	GO:0019814	C	immunoglobulin complex	A0A075B6H7
IGKV1D-42	GO:0005886	C	plasma membrane	A0A075B6H8
IGKV1D-42	GO:0019814	C	immunoglobulin complex	A0A075B6H8
IGLV4-69	GO:0005886	C	plasma membrane	A0A075B6H9
IGLV4-69	GO:0019814	C	immunoglobulin complex	A0A075B6H9
IGLV8-61	GO:0005886	C	plasma membrane	A0A075B6I0
IGLV8-61	GO:0019814	C	immunoglobulin complex	A0A075B6I0
IGLV4-60	GO:0005886	C	plasma membrane	A0A075B6I1
IGLV4-60	GO:0019814	C	immunoglobulin complex	A0A075B6I1
IGLV11-55	GO:0005886	C	plasma membrane	A0A075B6I3
IGLV11-55	GO:0019814	C	immunoglobulin complex	A0A075B6I3
IGLV10-54	GO:0005886	C	plasma membrane	A0A075B6I4
IGLV10-54	GO:0019814	C	immunoglobulin complex	A0A075B6I4
IGLV1-50	GO:0005886	C	plasma membrane	A0A075B6I6
IGLV1-50	GO:0019814	C	immunoglobulin complex	A0A075B6I6
IGLV5-48	GO:0005886	C	plasma membrane	A0A075B6I7
IGLV5-48	GO:0019814	C	immunoglobulin complex	A0A075B6I7
IGLV7-46	GO:0005886	C	plasma membrane	A0A075B6I9
IGLV7-46	GO:0019814	C	immunoglobulin complex	A0A075B6I9
IGLV5-37	GO:0005886	C	plasma membrane	A0A075B6J1
IGLV5-37	GO:0019814	C	immunoglobulin complex	A0A075B6J1
IGLV2-33	GO:0005886	C	plasma membrane	A0A075B6J2
IGLV2-33	GO:0019814	C	immunoglobulin complex	A0A075B6J2
IGLV3-22	GO:0005886	C	plasma membrane	A0A075B6J6
IGLV3-22	GO:0019814	C	immunoglobulin complex	A0A075B6J6
IGLV2-18	GO:0005886	C	plasma membrane	A0A075B6J9
IGLV2-18	GO:0019814	C	immunoglobulin complex	A0A075B6J9
IGLV3-16	GO:0005886	C	plasma membrane	A0A075B6K0
IGLV3-16	GO:0019814	C	immunoglobulin complex	A0A075B6K0
IGLV3-12	GO:0005886	C	plasma membrane	A0A075B6K2
IGLV3-12	GO:0019814	C	immunoglobulin complex	A0A075B6K2
IGLV3-10	GO:0005886	C	plasma membrane	A0A075B6K4
IGLV3-10	GO:0019814	C	immunoglobulin complex	A0A075B6K4
IGLV3-9	GO:0005886	C	plasma membrane	A0A075B6K5
IGLV3-9	GO:0019814	C	immunoglobulin complex	A0A075B6K5
IGLV4-3	GO:0005886	C	plasma membrane	A0A075B6K6
IGLV4-3	GO:0019814	C	immunoglobulin complex	A0A075B6K6
TRGV11	GO:0042101	C	T cell receptor complex	A0A075B6L2
TRBV7-3	GO:0042101	C	T cell receptor complex	A0A075B6L6
TRBV19	GO:0042105	C	alpha-beta T cell receptor complex	A0A075B6N1
TRBV20-1	GO:0042101	C	T cell receptor complex	A0A075B6N2
TRBV24-1	GO:0042101	C	T cell receptor complex	A0A075B6N3
TRBV25-1	GO:0042101	C	T cell receptor complex	A0A075B6N4
IGKV2-28	GO:0005576	C	extracellular region	A0A075B6P5
IGKV2-28	GO:0005886	C	plasma membrane	A0A075B6P5
IGKV2-28	GO:0019814	C	immunoglobulin complex	A0A075B6P5
TRGV2	GO:0042101	C	T cell receptor complex	A0A075B6R0
IGKV2D-24	GO:0005886	C	plasma membrane	A0A075B6R9
IGKV2D-24	GO:0019814	C	immunoglobulin complex	A0A075B6R9
TRGJ1	GO:0042101	C	T cell receptor complex	A0A075B6S0
IGKV2D-29	GO:0005886	C	plasma membrane	A0A075B6S2
IGKV2D-29	GO:0019814	C	immunoglobulin complex	A0A075B6S2
IGKV1D-17	GO:0005886	C	plasma membrane	A0A075B6S4
IGKV1D-17	GO:0019814	C	immunoglobulin complex	A0A075B6S4
IGKV1-27	GO:0005886	C	plasma membrane	A0A075B6S5
IGKV1-27	GO:0019814	C	immunoglobulin complex	A0A075B6S5
IGKV2D-30	GO:0005576	C	extracellular region	A0A075B6S6
IGKV2D-30	GO:0005886	C	plasma membrane	A0A075B6S6
IGKV2D-30	GO:0019814	C	immunoglobulin complex	A0A075B6S6
IGKV1-37	GO:0005886	C	plasma membrane	A0A075B6S9
IGKV1-37	GO:0019814	C	immunoglobulin complex	A0A075B6S9
TRAV12-2	GO:0042101	C	T cell receptor complex	A0A075B6T6
TRAV6	GO:0042101	C	T cell receptor complex	A0A075B6T7
TRAV9-1	GO:0042101	C	T cell receptor complex	A0A075B6T8
TRAV7	GO:0042101	C	T cell receptor complex	A0A075B6U4
TRAV36DV7	GO:0042101	C	T cell receptor complex	A0A075B6V5
TRAV23DV6	GO:0042101	C	T cell receptor complex	A0A075B6W5
TRAV18	GO:0042101	C	T cell receptor complex	A0A075B6X5
TRAJ3	GO:0042101	C	T cell receptor complex	A0A075B6Y3
TRAJ42	GO:0005886	C	plasma membrane	A0A075B6Y9
TRAJ31	GO:0005886	C	plasma membrane	A0A075B700
TRDJ1	GO:0042101	C	T cell receptor complex	A0A075B706
LOC100509620	GO:0016021	C	integral component of membrane	A0A075B734
IGLV5-45	GO:0005886	C	plasma membrane	A0A087WSX0
IGLV5-45	GO:0019814	C	immunoglobulin complex	A0A087WSX0
IGKV3D-15	GO:0005886	C	plasma membrane	A0A087WSY6
IGKV3D-15	GO:0019814	C	immunoglobulin complex	A0A087WSY6
IGKV1D-8	GO:0005886	C	plasma membrane	A0A087WSZ0
IGKV1D-8	GO:0019814	C	immunoglobulin complex	A0A087WSZ0
TRAV30	GO:0042101	C	T cell receptor complex	A0A087WSZ9
TRAV27	GO:0042105	C	alpha-beta T cell receptor complex	A0A087WT01
TRAV9-2	GO:0042101	C	T cell receptor complex	A0A087WT02
TRAV26-1	GO:0042101	C	T cell receptor complex	A0A087WT03
TMEM265	GO:0016021	C	integral component of membrane	A0A087WTH1
NBPF19	GO:0005737	C	cytoplasm	A0A087WUL8
TRBV16	GO:0042101	C	T cell receptor complex	A0A087WV62
TBC1D3D	GO:0005886	C	plasma membrane	A0A087WVF3
IGKV2-40	GO:0005886	C	plasma membrane	A0A087WW87
IGKV2-40	GO:0019814	C	immunoglobulin complex	A0A087WW87
ELOA3CP	GO:0070449	C	elongin complex	A0A087WX78
MEIKIN	GO:0000777	C	condensed chromosome kinetochore	A0A087WXM9
MEIKIN	GO:0000779	C	condensed chromosome, centromeric region	A0A087WXM9
TBC1D3I	GO:0005886	C	plasma membrane	A0A087WXS9
TRBV17	GO:0042101	C	T cell receptor complex	A0A087X0K7
TRBV18	GO:0042101	C	T cell receptor complex	A0A087X0M5
TBC1D3E	GO:0005886	C	plasma membrane	A0A087X179
TMSB15B	GO:0005856	C	cytoskeleton	A0A087X1C1
CYP2D7	GO:0005737	C	cytoplasm	A0A087X1C5
CYP2D7	GO:0005739	C	mitochondrion	A0A087X1C5
CYP2D7	GO:0016021	C	integral component of membrane	A0A087X1C5
TBC1D3K	GO:0005886	C	plasma membrane	A0A087X1G2
LOC102723996	GO:0016021	C	integral component of membrane	A0A087X1L8
SMIM26	GO:0016021	C	integral component of membrane	A0A096LP01
CCDC187	GO:0005813	C	centrosome	A0A096LP49
OR4N4C	GO:0016021	C	integral component of membrane	A0A096LPK9
IGKV2D-26	GO:0005886	C	plasma membrane	A0A0A0MRZ7
IGKV2D-26	GO:0019814	C	immunoglobulin complex	A0A0A0MRZ7
IGKV3D-11	GO:0005886	C	plasma membrane	A0A0A0MRZ8
IGKV3D-11	GO:0019814	C	immunoglobulin complex	A0A0A0MRZ8
IGLV5-52	GO:0005886	C	plasma membrane	A0A0A0MRZ9
IGLV5-52	GO:0019814	C	immunoglobulin complex	A0A0A0MRZ9
IGLV3-32	GO:0005886	C	plasma membrane	A0A0A0MS00
IGLV3-32	GO:0019814	C	immunoglobulin complex	A0A0A0MS00
TRGV10	GO:0042101	C	T cell receptor complex	A0A0A0MS01
TRGV1	GO:0042101	C	T cell receptor complex	A0A0A0MS02
TRBV5-3	GO:0042101	C	T cell receptor complex	A0A0A0MS03
TRBV6-7	GO:0042101	C	T cell receptor complex	A0A0A0MS04
TRBV5-7	GO:0042101	C	T cell receptor complex	A0A0A0MS05
TRBV23-1	GO:0042101	C	T cell receptor complex	A0A0A0MS06
IGKV6D-21	GO:0005886	C	plasma membrane	A0A0A0MT36
IGKV6D-21	GO:0019814	C	immunoglobulin complex	A0A0A0MT36
TRBJ2-6	GO:0042101	C	T cell receptor complex	A0A0A0MT70
IGLJ1	GO:0005576	C	extracellular region	A0A0A0MT76
IGLJ1	GO:0005886	C	plasma membrane	A0A0A0MT76
IGLJ1	GO:0019814	C	immunoglobulin complex	A0A0A0MT76
TRBJ2-7	GO:0042101	C	T cell receptor complex	A0A0A0MT78
TRBJ2-4	GO:0042101	C	T cell receptor complex	A0A0A0MT87
IGKJ1	GO:0005576	C	extracellular region	A0A0A0MT89
IGKJ1	GO:0005886	C	plasma membrane	A0A0A0MT89
IGKJ1	GO:0019814	C	immunoglobulin complex	A0A0A0MT89
TRBJ2-2	GO:0042101	C	T cell receptor complex	A0A0A0MT94
TRBJ2-5	GO:0042101	C	T cell receptor complex	A0A0A0MTA4
TRBJ2-1	GO:0042101	C	T cell receptor complex	A0A0A0MTA7
TRAV14DV4	GO:0042101	C	T cell receptor complex	A0A0A6YYC5
TRBV13	GO:0042101	C	T cell receptor complex	A0A0A6YYD4
TRBV6-6	GO:0042101	C	T cell receptor complex	A0A0A6YYG2
TRBV6-8	GO:0042101	C	T cell receptor complex	A0A0A6YYG3
TRAV8-3	GO:0042101	C	T cell receptor complex	A0A0A6YYJ7
TRAV8-1	GO:0042101	C	T cell receptor complex	A0A0A6YYK1
TRBV7-1	GO:0042101	C	T cell receptor complex	A0A0A6YYK4
TRAV16	GO:0042101	C	T cell receptor complex	A0A0A6YYK6
TRAV19	GO:0005886	C	plasma membrane	A0A0A6YYK7
TRAV19	GO:0005887	C	integral component of plasma membrane	A0A0A6YYK7
TRAV19	GO:0042101	C	T cell receptor complex	A0A0A6YYK7
LY6G6E	GO:0045202	C	synapse	A0A0B4J1T7
IGLV1-36	GO:0005886	C	plasma membrane	A0A0B4J1U3
IGLV1-36	GO:0019814	C	immunoglobulin complex	A0A0B4J1U3
TRGV5	GO:0042101	C	T cell receptor complex	A0A0B4J1U4
TRBV9	GO:0042101	C	T cell receptor complex	A0A0B4J1U6
NPIPA9	GO:0005654	C	nucleoplasm	A0A0B4J1W7
IGLV9-49	GO:0005886	C	plasma membrane	A0A0B4J1Y8
IGLV9-49	GO:0019814	C	immunoglobulin complex	A0A0B4J1Y8
IGKV1D-43	GO:0005886	C	plasma membrane	A0A0B4J1Z2
IGKV1D-43	GO:0019814	C	immunoglobulin complex	A0A0B4J1Z2
TRBJ2-3	GO:0042101	C	T cell receptor complex	A0A0B4J200
TRAV2	GO:0042101	C	T cell receptor complex	A0A0B4J234
TRAV13-2	GO:0042101	C	T cell receptor complex	A0A0B4J235
TRAV8-2	GO:0042101	C	T cell receptor complex	A0A0B4J237
TRAV1-2	GO:0042101	C	T cell receptor complex	A0A0B4J238
TRAV10	GO:0042101	C	T cell receptor complex	A0A0B4J240
TRAV13-1	GO:0042101	C	T cell receptor complex	A0A0B4J241
TRAV3	GO:0042101	C	T cell receptor complex	A0A0B4J244
TRAV12-1	GO:0042101	C	T cell receptor complex	A0A0B4J245
TRAV1-1	GO:0042101	C	T cell receptor complex	A0A0B4J248
TRAV5	GO:0042101	C	T cell receptor complex	A0A0B4J249
TRAV8-6	GO:0042101	C	T cell receptor complex	A0A0B4J262
TRAV39	GO:0042101	C	T cell receptor complex	A0A0B4J263
TRAV38-1	GO:0042101	C	T cell receptor complex	A0A0B4J264
TRAV26-2	GO:0042101	C	T cell receptor complex	A0A0B4J265
TRAV41	GO:0042101	C	T cell receptor complex	A0A0B4J266
TRAV4	GO:0042101	C	T cell receptor complex	A0A0B4J268
TRAV12-3	GO:0042101	C	T cell receptor complex	A0A0B4J271
TRAV24	GO:0042101	C	T cell receptor complex	A0A0B4J272
TRAV34	GO:0042101	C	T cell receptor complex	A0A0B4J273
TRAV20	GO:0042101	C	T cell receptor complex	A0A0B4J274
TRAV17	GO:0042101	C	T cell receptor complex	A0A0B4J275
TRAV25	GO:0042101	C	T cell receptor complex	A0A0B4J276
TRAV22	GO:0042101	C	T cell receptor complex	A0A0B4J277
TRAV21	GO:0042101	C	T cell receptor complex	A0A0B4J279
TRAV40	GO:0042101	C	T cell receptor complex	A0A0B4J280
IGKV1D-13	GO:0005886	C	plasma membrane	A0A0B4J2D9
IGKV1D-13	GO:0019814	C	immunoglobulin complex	A0A0B4J2D9
TRBV12-4	GO:0042101	C	T cell receptor complex	A0A0B4J2E0
PIGBOS1	GO:0031307	C	integral component of mitochondrial outer membrane	A0A0B4J2F0
IGKV6-21	GO:0005886	C	plasma membrane	A0A0C4DH24
IGKV6-21	GO:0019814	C	immunoglobulin complex	A0A0C4DH24
IGKV3D-20	GO:0005576	C	extracellular region	A0A0C4DH25
IGKV3D-20	GO:0005886	C	plasma membrane	A0A0C4DH25
IGKV3D-20	GO:0019814	C	immunoglobulin complex	A0A0C4DH25
IGKV6D-41	GO:0005886	C	plasma membrane	A0A0C4DH26
IGKV6D-41	GO:0019814	C	immunoglobulin complex	A0A0C4DH26
TRGV8	GO:0042101	C	T cell receptor complex	A0A0C4DH27
TRGV4	GO:0042101	C	T cell receptor complex	A0A0C4DH28
IGKV3D-7	GO:0005886	C	plasma membrane	A0A0C4DH55
IGKV3D-7	GO:0019814	C	immunoglobulin complex	A0A0C4DH55
TRBV5-4	GO:0042101	C	T cell receptor complex	A0A0C4DH59
IGHJ1	GO:0005576	C	extracellular region	A0A0C4DH62
IGHJ1	GO:0005886	C	plasma membrane	A0A0C4DH62
IGHJ1	GO:0019814	C	immunoglobulin complex	A0A0C4DH62
IGKV1-8	GO:0005886	C	plasma membrane	A0A0C4DH67
IGKV1-8	GO:0019814	C	immunoglobulin complex	A0A0C4DH67
IGKV2-24	GO:0005886	C	plasma membrane	A0A0C4DH68
IGKV2-24	GO:0019814	C	immunoglobulin complex	A0A0C4DH68
IGKV1-9	GO:0005886	C	plasma membrane	A0A0C4DH69
IGKV1-9	GO:0019814	C	immunoglobulin complex	A0A0C4DH69
IGKV1-6	GO:0005886	C	plasma membrane	A0A0C4DH72
IGKV1-6	GO:0019814	C	immunoglobulin complex	A0A0C4DH72
IGKV1-12	GO:0005576	C	extracellular region	A0A0C4DH73
IGKV1-12	GO:0005886	C	plasma membrane	A0A0C4DH73
IGKV1-12	GO:0019814	C	immunoglobulin complex	A0A0C4DH73
MT-RNR1	GO:0005615	C	extracellular space	A0A0C5B5G6
CCDC163	GO:0016021	C	integral component of membrane	A0A0D9SF12
MUC21	GO:0016021	C	integral component of membrane	A0A0G2JKD1
KRTAP4-8	GO:0045095	C	keratin filament	A0A0G2JLE6
KIR2DS5	GO:0016021	C	integral component of membrane	A0A0G2JLQ3
HLA-DRA	GO:0005765	C	lysosomal membrane	A0A0G2JMH6
HLA-DRA	GO:0010008	C	endosome membrane	A0A0G2JMH6
HLA-DRA	GO:0016021	C	integral component of membrane	A0A0G2JMH6
HLA-DRA	GO:0042613	C	MHC class II protein complex	A0A0G2JMH6
KIR2DL5B	GO:0016021	C	integral component of membrane	A0A0G2JPC4
IGLV5-39	GO:0005886	C	plasma membrane	A0A0G2JS06
IGLV5-39	GO:0019814	C	immunoglobulin complex	A0A0G2JS06
TRBJ1-3	GO:0042101	C	T cell receptor complex	A0A0J9YWP8
TRBJ1-6	GO:0042101	C	T cell receptor complex	A0A0J9YWX3
TRBJ1-2	GO:0042101	C	T cell receptor complex	A0A0J9YX06
TRBV6-9	GO:0042101	C	T cell receptor complex	A0A0J9YX75
TRBJ1-1	GO:0042101	C	T cell receptor complex	A0A0J9YXA8
TRBJ1-4	GO:0042101	C	T cell receptor complex	A0A0J9YXG5
TRBJ1-5	GO:0042101	C	T cell receptor complex	A0A0J9YXM7
TRBV6-2	GO:0042101	C	T cell receptor complex	A0A0J9YXY3
TRBV10-1	GO:0042101	C	T cell receptor complex	A0A0K0K1A3
TRBV6-5	GO:0042101	C	T cell receptor complex	A0A0K0K1A5
TRBV30	GO:0042101	C	T cell receptor complex	A0A0K0K1B3
TRBV11-1	GO:0042101	C	T cell receptor complex	A0A0K0K1C0
TRBV27	GO:0042101	C	T cell receptor complex	A0A0K0K1C4
TRBV6-1	GO:0042101	C	T cell receptor complex	A0A0K0K1D8
TRBV7-7	GO:0042101	C	T cell receptor complex	A0A0K0K1E9
TRBV10-3	GO:0042101	C	T cell receptor complex	A0A0K0K1G6
TRBV10-2	GO:0042101	C	T cell receptor complex	A0A0K0K1G8
CD300H	GO:0005576	C	extracellular region	A0A0K2S4Q6
CD300H	GO:0016021	C	integral component of membrane	A0A0K2S4Q6
GLYATL1B	GO:0005739	C	mitochondrion	A0A0U1RQE8
KLF18	GO:0005634	C	nucleus	A0A0U1RQI7
TMEM275	GO:0016021	C	integral component of membrane	A0A0U1RQS6
NBDY	GO:0000932	C	P-body	A0A0U1RRE5
SPTY2D1OS	GO:0016021	C	integral component of membrane	A0A0U1RRN3
OR4M2B	GO:0016021	C	integral component of membrane	A0A0X1KG70
OR2A2	GO:0005886	C	plasma membrane	A0A126GWB0
OR2A2	GO:0016021	C	integral component of membrane	A0A126GWB0
OR2A25	GO:0005886	C	plasma membrane	A0A126GWI2
OR2A25	GO:0016021	C	integral component of membrane	A0A126GWI2
CRYAA2	GO:0005654	C	nucleoplasm	A0A140G945
CRYAA2	GO:0005829	C	cytosol	A0A140G945
MUC21	GO:0016021	C	integral component of membrane	A0A140T8X8
LOC100996750	GO:0045095	C	keratin filament	A0A140TA64
KRTAP9-6	GO:0045095	C	keratin filament	A0A140TA67
KIR2DL1	GO:0016021	C	integral component of membrane	A0A191URJ7
TUNAR	GO:0016021	C	integral component of membrane	A0A1B0GTB2
CNTNAP3C	GO:0016021	C	integral component of membrane	A0A1B0GTE1
CSNKA2IP	GO:0005634	C	nucleus	A0A1B0GTH6
TMEM272	GO:0016021	C	integral component of membrane	A0A1B0GTI8
FAM237A	GO:0016021	C	integral component of membrane	A0A1B0GTK4
CYP2D7	GO:0016021	C	integral component of membrane	A0A1B0GTQ1
MYMX	GO:0005886	C	plasma membrane	A0A1B0GTQ4
MYMX	GO:0005887	C	integral component of plasma membrane	A0A1B0GTQ4
EDDM13	GO:0005576	C	extracellular region	A0A1B0GTR0
CTXND1	GO:0016021	C	integral component of membrane	A0A1B0GTU2
LMLN2	GO:0016021	C	integral component of membrane	A0A1B0GTW7
TEX50	GO:0016021	C	integral component of membrane	A0A1B0GTY4
SMIM28	GO:0016021	C	integral component of membrane	A0A1B0GU29
SMIM32	GO:0016021	C	integral component of membrane	A0A1B0GUA5
TEX51	GO:0016021	C	integral component of membrane	A0A1B0GUA7
C17orf113	GO:0016021	C	integral component of membrane	A0A1B0GUU1
LOC102723971	GO:0005576	C	extracellular region	A0A1B0GUV8
SPEM3	GO:0016021	C	integral component of membrane	A0A1B0GUW6
SMIM27	GO:0016021	C	integral component of membrane	A0A1B0GUW7
GOLGA6L7	GO:0005801	C	cis-Golgi network	A0A1B0GV03
REELD1	GO:0016021	C	integral component of membrane	A0A1B0GV85
CTXND2	GO:0016021	C	integral component of membrane	A0A1B0GV90
PRSS51	GO:0005576	C	extracellular region	A0A1B0GVH4
TMEM238L	GO:0016021	C	integral component of membrane	A0A1B0GVL6
TCAF2C	GO:0005886	C	plasma membrane	A0A1B0GVM2
TCAF2C	GO:0030054	C	cell junction	A0A1B0GVM2
C11orf97	GO:0005737	C	cytoplasm	A0A1B0GVM6
C11orf97	GO:0036064	C	ciliary basal body	A0A1B0GVM6
C2orf92	GO:0016021	C	integral component of membrane	A0A1B0GVN3
SPAAR	GO:0031902	C	late endosome membrane	A0A1B0GVQ0
SPAAR	GO:1905103	C	integral component of lysosomal membrane	A0A1B0GVQ0
SPAAR	GO:0046611	C	lysosomal proton-transporting V-type ATPase complex	A0A1B0GVQ0
SMIM36	GO:0016021	C	integral component of membrane	A0A1B0GVT2
SMIM35	GO:0016021	C	integral component of membrane	A0A1B0GVV1
LITAFD	GO:0016020	C	membrane	A0A1B0GVX0
SMIM31	GO:0016021	C	integral component of membrane	A0A1B0GVY4
SMIM31	GO:0030424	C	axon	A0A1B0GVY4
TMEM269	GO:0016021	C	integral component of membrane	A0A1B0GVZ9
SMIM39	GO:0016021	C	integral component of membrane	A0A1B0GW54
SMIM33	GO:0016021	C	integral component of membrane	A0A1B0GW64
PRRT1B	GO:0016021	C	integral component of membrane	A0A1B0GWB2
SERTM2	GO:0016021	C	integral component of membrane	A0A1B0GWG4
HSFX3	GO:0000785	C	chromatin	A0A1B0GWH4
LINC00672	GO:0016021	C	integral component of membrane	A0A1B0GWH6
TRBV7-6	GO:0042101	C	T cell receptor complex	A0A1B0GX31
TRBV6-4	GO:0042101	C	T cell receptor complex	A0A1B0GX49
TRBV7-8	GO:0042101	C	T cell receptor complex	A0A1B0GX51
TRDV1	GO:0042101	C	T cell receptor complex	A0A1B0GX56
TRBV2	GO:0042101	C	T cell receptor complex	A0A1B0GX68
TRBV12-5	GO:0042101	C	T cell receptor complex	A0A1B0GX78
TRBV7-4	GO:0042101	C	T cell receptor complex	A0A1B0GX95
TRBV7-2	GO:0042101	C	T cell receptor complex	A0A1B0GXF2
CHRNA7	GO:0045211	C	postsynaptic membrane	A0A1W2PN81
KANTR	GO:0016021	C	integral component of membrane	A0A1W2PQU2
FOXL3	GO:0005634	C	nucleus	A0A1W2PRP0
PMIS2	GO:0016021	C	integral component of membrane	A0A1W2PS18
SCYGR4	GO:0005882	C	intermediate filament	A0A286YEV6
SCYGR10	GO:0005882	C	intermediate filament	A0A286YEX9
SCYGR1	GO:0005882	C	intermediate filament	A0A286YEY9
SCYGR7	GO:0005882	C	intermediate filament	A0A286YF01
SCYGR5	GO:0005882	C	intermediate filament	A0A286YF46
TMEM271	GO:0016021	C	integral component of membrane	A0A286YF58
SCYGR3	GO:0005882	C	intermediate filament	A0A286YF60
SCYGR6	GO:0005882	C	intermediate filament	A0A286YF77
SCYGR2	GO:0005882	C	intermediate filament	A0A286YFB4
SCYGR8	GO:0005882	C	intermediate filament	A0A286YFG1
SMIM38	GO:0016021	C	integral component of membrane	A0A286YFK9
RPS27AP5	GO:0005840	C	ribosome	A0A2R8Y422
HNRNPA1P48	GO:0005634	C	nucleus	A0A2R8Y4L2
HNRNPA1P48	GO:0005737	C	cytoplasm	A0A2R8Y4L2
OR5D3P	GO:0005886	C	plasma membrane	A0A2R8Y4L6
OR5D3P	GO:0016021	C	integral component of membrane	A0A2R8Y4L6
OOSP4B	GO:0005576	C	extracellular region	A0A2R8Y4Y8
H2BE1	GO:0000786	C	nucleosome	A0A2R8Y619
H2BE1	GO:0005634	C	nucleus	A0A2R8Y619
LOC729966	GO:0016021	C	integral component of membrane	A0A2R8Y7Y5
B3GNT10	GO:0000139	C	Golgi membrane	A0A2R8YCE0
B3GNT10	GO:0016021	C	integral component of membrane	A0A2R8YCE0
SMIM41	GO:0016021	C	integral component of membrane	A0A2R8YCJ5
OR5BS1P	GO:0005886	C	plasma membrane	A0A2R8YED5
OR5BS1P	GO:0016021	C	integral component of membrane	A0A2R8YED5
OR2A1	GO:0005886	C	plasma membrane	A0A2R8YEG4
OR2A1	GO:0016021	C	integral component of membrane	A0A2R8YEG4
LOC112268384	GO:0005886	C	plasma membrane	A0A2R8YEH3
LOC112268384	GO:0016021	C	integral component of membrane	A0A2R8YEH3
OR2A42	GO:0005886	C	plasma membrane	A0A2R8YEV3
OR2A42	GO:0016021	C	integral component of membrane	A0A2R8YEV3
OOSP4A	GO:0005576	C	extracellular region	A0A2R8YFL7
OOSP3	GO:0005576	C	extracellular region	A0A2R8YFM6
FOXO3B	GO:0005829	C	cytosol	A0A2Z4LIS9
MCTS2P	GO:0005737	C	cytoplasm	A0A3B3IRV3
OR51C1P	GO:0016021	C	integral component of membrane	A0A3B3IT45
H2AL1RP	GO:0000786	C	nucleosome	A0A3B3IU63
H2AL1RP	GO:0005634	C	nucleus	A0A3B3IU63
TMEM217	GO:0016021	C	integral component of membrane	A0A494BZU4
LOC728392	GO:0016021	C	integral component of membrane	A0A494C1I1
TSPY9P	GO:0005634	C	nucleus	A0A494C1R9
OR2A14	GO:0005886	C	plasma membrane	A0A4W9AIG4
OR2A14	GO:0016021	C	integral component of membrane	A0A4W9AIG4
TRBV4-2	GO:0042101	C	T cell receptor complex	A0A539
TRBV3-1	GO:0042101	C	T cell receptor complex	A0A576
TRBV4-1	GO:0042101	C	T cell receptor complex	A0A577
TRBV5-1	GO:0042101	C	T cell receptor complex	A0A578
TRBV11-2	GO:0042101	C	T cell receptor complex	A0A584
TRBV4-3	GO:0042101	C	T cell receptor complex	A0A589
TRBV5-5	GO:0042101	C	T cell receptor complex	A0A597
TRBV5-6	GO:0042101	C	T cell receptor complex	A0A599
TRBV5-8	GO:0042101	C	T cell receptor complex	A0A5A2
TRBV11-3	GO:0042101	C	T cell receptor complex	A0A5A6
TRBV14	GO:0042101	C	T cell receptor complex	A0A5B0
TRBV28	GO:0042101	C	T cell receptor complex	A0A5B6
TRBV29-1	GO:0042101	C	T cell receptor complex	A0A5B7
TRBC2	GO:0016021	C	integral component of membrane	A0A5B9
TRBC2	GO:0042101	C	T cell receptor complex	A0A5B9
SMIM42	GO:0016021	C	integral component of membrane	A0A5F9ZH02
NFILZ	GO:0005634	C	nucleus	A0A5F9ZHS7
KIR2DL1	GO:0016021	C	integral component of membrane	A0A5K1VDZ0
GLRA4	GO:0005887	C	integral component of plasma membrane	A0A5S8K742
GLRA4	GO:0034707	C	chloride channel complex	A0A5S8K742
GLRA4	GO:0042995	C	cell projection	A0A5S8K742
GLRA4	GO:0045211	C	postsynaptic membrane	A0A5S8K742
SLC12A8	GO:0016021	C	integral component of membrane	A0AV02
TTC26	GO:0005813	C	centrosome	A0AVF1
TTC26	GO:0005929	C	cilium	A0AVF1
TTC26	GO:0030992	C	intraciliary transport particle B	A0AVF1
TTC26	GO:0097542	C	ciliary tip	A0AVF1
FER1L5	GO:0016021	C	integral component of membrane	A0AVI2
TMEM129	GO:0005783	C	endoplasmic reticulum	A0AVI4
TMEM129	GO:0005789	C	endoplasmic reticulum membrane	A0AVI4
TMEM129	GO:0016021	C	integral component of membrane	A0AVI4
E2F8	GO:0000785	C	chromatin	A0AVK6
E2F8	GO:0005654	C	nucleoplasm	A0AVK6
E2F8	GO:0005730	C	nucleolus	A0AVK6
E2F8	GO:0005829	C	cytosol	A0AVK6
UBA6	GO:0005737	C	cytoplasm	A0AVT1
UBA6	GO:0005829	C	cytosol	A0AVT1
ESYT2	GO:0005789	C	endoplasmic reticulum membrane	A0FGR8
ESYT2	GO:0005887	C	integral component of plasma membrane	A0FGR8
ESYT2	GO:0016020	C	membrane	A0FGR8
ESYT2	GO:0031227	C	intrinsic component of endoplasmic reticulum membrane	A0FGR8
ESYT2	GO:0031234	C	extrinsic component of cytoplasmic side of plasma membrane	A0FGR8
ESYT2	GO:0044232	C	organelle membrane contact site	A0FGR8
ESYT2	GO:0140268	C	endoplasmic reticulum-plasma membrane contact site	A0FGR8
ESYT3	GO:0005789	C	endoplasmic reticulum membrane	A0FGR9
ESYT3	GO:0005887	C	integral component of plasma membrane	A0FGR9
ESYT3	GO:0031227	C	intrinsic component of endoplasmic reticulum membrane	A0FGR9
ESYT3	GO:0031234	C	extrinsic component of cytoplasmic side of plasma membrane	A0FGR9
ESYT3	GO:0044232	C	organelle membrane contact site	A0FGR9
ESYT3	GO:0140268	C	endoplasmic reticulum-plasma membrane contact site	A0FGR9
TRAV38-2DV8	GO:0042101	C	T cell receptor complex	A0JD32
TRDV2	GO:0042101	C	T cell receptor complex	A0JD36
TRDV3	GO:0042101	C	T cell receptor complex	A0JD37
UHRF1BP1L	GO:0005769	C	early endosome	A0JNW5
UHRF1BP1L	GO:0005829	C	cytosol	A0JNW5
IGLC7	GO:0005576	C	extracellular region	A0M8Q6
IGLC7	GO:0005886	C	plasma membrane	A0M8Q6
SHTN1	GO:0005737	C	cytoplasm	A0MZ66
SHTN1	GO:0005874	C	microtubule	A0MZ66
SHTN1	GO:0005875	C	microtubule associated complex	A0MZ66
SHTN1	GO:0015630	C	microtubule cytoskeleton	A0MZ66
SHTN1	GO:0030027	C	lamellipodium	A0MZ66
SHTN1	GO:0030175	C	filopodium	A0MZ66
SHTN1	GO:0030424	C	axon	A0MZ66
SHTN1	GO:0030426	C	growth cone	A0MZ66
SHTN1	GO:0031252	C	cell leading edge	A0MZ66
SHTN1	GO:0043204	C	perikaryon	A0MZ66
SHTN1	GO:0044295	C	axonal growth cone	A0MZ66
SHTN1	GO:0048471	C	perinuclear region of cytoplasm	A0MZ66
SLC5A10	GO:0005886	C	plasma membrane	A0PJK1
SLC5A10	GO:0070062	C	extracellular exosome	A0PJK1
TMEM223	GO:0016021	C	integral component of membrane	A0PJW6
SHISA3	GO:0005789	C	endoplasmic reticulum membrane	A0PJX4
SHISA3	GO:0016021	C	integral component of membrane	A0PJX4
TMEM82	GO:0016021	C	integral component of membrane	A0PJX8
FEZF1	GO:0005654	C	nucleoplasm	A0PJY2
FEZF1	GO:0005829	C	cytosol	A0PJY2
GXYLT2	GO:0016021	C	integral component of membrane	A0PJZ3
TMEM120B	GO:0005575	C	cellular_component	A0PK00
TMEM120B	GO:0005637	C	nuclear inner membrane	A0PK00
TMEM120B	GO:0016021	C	integral component of membrane	A0PK00
TMEM72	GO:0016021	C	integral component of membrane	A0PK05
CLRN2	GO:0016021	C	integral component of membrane	A0PK11
TMEM30CP	GO:0016021	C	integral component of membrane	A0ZSE6
ARHGAP10	GO:0005829	C	cytosol	A1A4S6
ARHGAP10	GO:0005886	C	plasma membrane	A1A4S6
ARHGAP10	GO:0048471	C	perinuclear region of cytoplasm	A1A4S6
IRGM	GO:0000139	C	Golgi membrane	A1A4Y4
IRGM	GO:0000421	C	autophagosome membrane	A1A4Y4
IRGM	GO:0001891	C	phagocytic cup	A1A4Y4
IRGM	GO:0005739	C	mitochondrion	A1A4Y4
IRGM	GO:0005794	C	Golgi apparatus	A1A4Y4
IRGM	GO:0005829	C	cytosol	A1A4Y4
IRGM	GO:0030670	C	phagocytic vesicle membrane	A1A4Y4
IRGM	GO:0042995	C	cell projection	A1A4Y4
FAM170A	GO:0005634	C	nucleus	A1A519
KRTAP23-1	GO:0005829	C	cytosol	A1A580
KRTAP23-1	GO:0005882	C	intermediate filament	A1A580
ANO9	GO:0005886	C	plasma membrane	A1A5B4
ANO9	GO:0016021	C	integral component of membrane	A1A5B4
SLC22A23	GO:0016021	C	integral component of membrane	A1A5C7
BICDL2	GO:0005737	C	cytoplasm	A1A5D9
ODAM	GO:0005576	C	extracellular region	A1E959
ODAM	GO:0005615	C	extracellular space	A1E959
ODAM	GO:0005634	C	nucleus	A1E959
ODAM	GO:0005654	C	nucleoplasm	A1E959
ODAM	GO:0005737	C	cytoplasm	A1E959
ODAM	GO:0005829	C	cytosol	A1E959
ODAM	GO:0071944	C	cell periphery	A1E959
ODAM	GO:0072686	C	mitotic spindle	A1E959
ODAM	GO:0099512	C	supramolecular fiber	A1E959
ARHGEF37	GO:0005737	C	cytoplasm	A1IGU5
FAM168B	GO:0005886	C	plasma membrane	A1KXE4
FAM168B	GO:0016021	C	integral component of membrane	A1KXE4
FAM168B	GO:0030424	C	axon	A1KXE4
FAM168B	GO:0048471	C	perinuclear region of cytoplasm	A1KXE4
FAM168B	GO:0070062	C	extracellular exosome	A1KXE4
PXDNL	GO:0005615	C	extracellular space	A1KZ92
PXDNL	GO:0005737	C	cytoplasm	A1KZ92
MEX3A	GO:0000932	C	P-body	A1L020
MEX3A	GO:0005634	C	nucleus	A1L020
MEX3A	GO:0005829	C	cytosol	A1L020
ILVBL	GO:0005789	C	endoplasmic reticulum membrane	A1L0T0
ILVBL	GO:0016020	C	membrane	A1L0T0
ILVBL	GO:0016021	C	integral component of membrane	A1L0T0
UBE2QL1	GO:0005634	C	nucleus	A1L167
UBE2QL1	GO:0005654	C	nucleoplasm	A1L167
UBE2QL1	GO:0005886	C	plasma membrane	A1L167
NDUFAF8	GO:0005739	C	mitochondrion	A1L188
SYCE3	GO:0000801	C	central element	A1L190
SYCE3	GO:0005634	C	nucleus	A1L190
SYCE3	GO:0005694	C	chromosome	A1L190
IGSF23	GO:0016021	C	integral component of membrane	A1L1A6
ELOVL7	GO:0005783	C	endoplasmic reticulum	A1L3X0
ELOVL7	GO:0005789	C	endoplasmic reticulum membrane	A1L3X0
PRSS38	GO:0005576	C	extracellular region	A1L453
SSC5D	GO:0005615	C	extracellular space	A1L4H1
SSC5D	GO:0005737	C	cytoplasm	A1L4H1
SSC5D	GO:0016020	C	membrane	A1L4H1
SSC5D	GO:0062023	C	collagen-containing extracellular matrix	A1L4H1
FSD2	GO:0005634	C	nucleus	A1L4K1
FSD2	GO:0016529	C	sarcoplasmic reticulum	A1L4K1
FSD2	GO:0048471	C	perinuclear region of cytoplasm	A1L4K1
SH3PXD2B	GO:0002102	C	podosome	A1X283
SH3PXD2B	GO:0005737	C	cytoplasm	A1X283
SH3PXD2B	GO:0030054	C	cell junction	A1X283
SH3PXD2B	GO:0042995	C	cell projection	A1X283
FAM92A	GO:0005634	C	nucleus	A1XBS5
FAM92A	GO:0005737	C	cytoplasm	A1XBS5
FAM92A	GO:0005743	C	mitochondrial inner membrane	A1XBS5
FAM92A	GO:0005814	C	centriole	A1XBS5
FAM92A	GO:0035869	C	ciliary transition zone	A1XBS5
FAM92A	GO:0036064	C	ciliary basal body	A1XBS5
FAM92A	GO:0097546	C	ciliary base	A1XBS5
ZBTB7C	GO:0005575	C	cellular_component	A1YPR0
ZBTB7C	GO:0005634	C	nucleus	A1YPR0
MACROD2	GO:0005634	C	nucleus	A1Z1Q3
MACROD2	GO:0005654	C	nucleoplasm	A1Z1Q3
MACROD2	GO:0005730	C	nucleolus	A1Z1Q3
ZC3H12D	GO:0000932	C	P-body	A2A288
ZC3H12D	GO:0005654	C	nucleoplasm	A2A288
ZC3H12D	GO:0036464	C	cytoplasmic ribonucleoprotein granule	A2A288
SERTM1	GO:0016021	C	integral component of membrane	A2A2V5
SERTM1	GO:0043231	C	intracellular membrane-bounded organelle	A2A2V5
FRMD3	GO:0016021	C	integral component of membrane	A2A2Y4
PTPDC1	GO:0005654	C	nucleoplasm	A2A3K4
PIPSL	GO:0005737	C	cytoplasm	A2A3N6
BCLAF3	GO:0005739	C	mitochondrion	A2AJT9
DYTN	GO:0045202	C	synapse	A2CJ06
CCDC78	GO:0005814	C	centriole	A2IDD5
CCDC78	GO:0016529	C	sarcoplasmic reticulum	A2IDD5
CCDC78	GO:0042383	C	sarcolemma	A2IDD5
CCDC78	GO:0048471	C	perinuclear region of cytoplasm	A2IDD5
CCDC78	GO:0098536	C	deuterosome	A2IDD5
IGKV2-29	GO:0005576	C	extracellular region	A2NJV5
IGKV2-29	GO:0005886	C	plasma membrane	A2NJV5
IGKV2-29	GO:0019814	C	immunoglobulin complex	A2NJV5
WDR27	GO:0005654	C	nucleoplasm	A2RRH5
TMEM213	GO:0016021	C	integral component of membrane	A2RRL7
NBAS	GO:0005783	C	endoplasmic reticulum	A2RRP1
NBAS	GO:0005789	C	endoplasmic reticulum membrane	A2RRP1
NBAS	GO:0005829	C	cytosol	A2RRP1
NBAS	GO:0016020	C	membrane	A2RRP1
NBAS	GO:0070939	C	Dsl1/NZR complex	A2RRP1
TARS3	GO:0005575	C	cellular_component	A2RTX5
TARS3	GO:0005634	C	nucleus	A2RTX5
TARS3	GO:0005737	C	cytoplasm	A2RTX5
TMEM218	GO:0005929	C	cilium	A2RU14
TMEM218	GO:0016021	C	integral component of membrane	A2RU14
TESPA1	GO:0005737	C	cytoplasm	A2RU30
TESPA1	GO:0005789	C	endoplasmic reticulum membrane	A2RU30
TESPA1	GO:0008180	C	COP9 signalosome	A2RU30
SMCO3	GO:0016021	C	integral component of membrane	A2RU48
HYKK	GO:0005759	C	mitochondrial matrix	A2RU49
HMX2	GO:0000785	C	chromatin	A2RU54
FAM234B	GO:0005856	C	cytoskeleton	A2RU67
FAM234B	GO:0016021	C	integral component of membrane	A2RU67
FAM234B	GO:0150051	C	postsynaptic Golgi apparatus	A2RU67
MEIOC	GO:0005634	C	nucleus	A2RUB1
MEIOC	GO:0005737	C	cytoplasm	A2RUB1
CCDC66	GO:0001750	C	photoreceptor outer segment	A2RUB6
CCDC66	GO:0001917	C	photoreceptor inner segment	A2RUB6
CCDC66	GO:0005813	C	centrosome	A2RUB6
CCDC66	GO:0005829	C	cytosol	A2RUB6
CCDC66	GO:0005874	C	microtubule	A2RUB6
CCDC66	GO:0005929	C	cilium	A2RUB6
CCDC66	GO:0030054	C	cell junction	A2RUB6
CCDC66	GO:0034451	C	centriolar satellite	A2RUB6
CCDC66	GO:0036064	C	ciliary basal body	A2RUB6
CCDC66	GO:0090543	C	Flemming body	A2RUB6
CCDC66	GO:0035869	C	ciliary transition zone	A2RUB6
TYW5	GO:0005737	C	cytoplasm	A2RUC4
XKRY2	GO:0016021	C	integral component of membrane	A2RUG3
MYBPHL	GO:0030017	C	sarcomere	A2RUH7
MYBPHL	GO:0036379	C	myofilament	A2RUH7
DENND3	GO:0005829	C	cytosol	A2RUS2
TMEM89	GO:0005634	C	nucleus	A2RUT3
TMEM89	GO:0016021	C	integral component of membrane	A2RUT3
CLPSL1	GO:0005576	C	extracellular region	A2RUU4
FUOM	GO:0005829	C	cytosol	A2VDF0
TMEM131L	GO:0005737	C	cytoplasm	A2VDJ0
TMEM131L	GO:0005783	C	endoplasmic reticulum	A2VDJ0
TMEM131L	GO:0005886	C	plasma membrane	A2VDJ0
TMEM131L	GO:0016021	C	integral component of membrane	A2VDJ0
SSPOP	GO:0005615	C	extracellular space	A2VEC9
OR2M5	GO:0005886	C	plasma membrane	A3KFT3
OR2M5	GO:0016021	C	integral component of membrane	A3KFT3
VWA8	GO:0005739	C	mitochondrion	A3KMH1
VWA8	GO:0005777	C	peroxisome	A3KMH1
SBNO1	GO:0005575	C	cellular_component	A3KN83
C7orf66	GO:0016021	C	integral component of membrane	A4D0T2
SMIM30	GO:0016021	C	integral component of membrane	A4D0T7
CPED1	GO:0005783	C	endoplasmic reticulum	A4D0V7
CRPPA	GO:0005829	C	cytosol	A4D126
GSAP	GO:0005802	C	trans-Golgi network	A4D1B5
GTPBP10	GO:0005694	C	chromosome	A4D1E9
GTPBP10	GO:0005730	C	nucleolus	A4D1E9
WDR91	GO:0005829	C	cytosol	A4D1P6
WDR91	GO:0031313	C	extrinsic component of endosome membrane	A4D1P6
WDR91	GO:0031901	C	early endosome membrane	A4D1P6
WDR91	GO:0031902	C	late endosome membrane	A4D1P6
KLRG2	GO:0016021	C	integral component of membrane	A4D1S0
RAB19	GO:0005886	C	plasma membrane	A4D1S5
RAB19	GO:0070062	C	extracellular exosome	A4D1S5
PRSS37	GO:0001669	C	acrosomal vesicle	A4D1T9
PRSS37	GO:0005576	C	extracellular region	A4D1T9
PRSS37	GO:0005634	C	nucleus	A4D1T9
CDC14C	GO:0005789	C	endoplasmic reticulum membrane	A4D256
CDC14C	GO:0016021	C	integral component of membrane	A4D256
SPATA48	GO:0005575	C	cellular_component	A4D263
OR2A25	GO:0005886	C	plasma membrane	A4D2G3
CTAGE15	GO:0016021	C	integral component of membrane	A4D2H0
GRID2IP	GO:0045211	C	postsynaptic membrane	A4D2P6
MTMR11	GO:0005737	C	cytoplasm	A4FU01
MTMR11	GO:0070062	C	extracellular exosome	A4FU01
CTAGE9	GO:0016021	C	integral component of membrane	A4FU28
SH3D21	GO:0005654	C	nucleoplasm	A4FU49
SH3D21	GO:0005886	C	plasma membrane	A4FU49
EME2	GO:0005634	C	nucleus	A4GXA9
SLC35F4	GO:0016021	C	integral component of membrane	A4IF30
C5orf49	GO:0036064	C	ciliary basal body	A4QMS7
XIRP2	GO:0001725	C	stress fiber	A4UGR9
XIRP2	GO:0005925	C	focal adhesion	A4UGR9
POTEF	GO:0005615	C	extracellular space	A5A3E0
POTEF	GO:0005938	C	cell cortex	A5A3E0
POTEF	GO:0070062	C	extracellular exosome	A5A3E0
POTEF	GO:0072562	C	blood microparticle	A5A3E0
FITM1	GO:0005789	C	endoplasmic reticulum membrane	A5D6W6
CLEC18A	GO:0005615	C	extracellular space	A5D8T8
CLEC18A	GO:0005768	C	endosome	A5D8T8
CLEC18A	GO:0005783	C	endoplasmic reticulum	A5D8T8
CLEC18A	GO:0005794	C	Golgi apparatus	A5D8T8
VPS37C	GO:0000813	C	ESCRT I complex	A5D8V6
VPS37C	GO:0010008	C	endosome membrane	A5D8V6
VPS37C	GO:0031902	C	late endosome membrane	A5D8V6
VPS37C	GO:0043657	C	host cell	A5D8V6
VPS37C	GO:0070062	C	extracellular exosome	A5D8V6
CCDC151	GO:0005814	C	centriole	A5D8V7
CCDC151	GO:0005929	C	cilium	A5D8V7
CCDC151	GO:0005930	C	axoneme	A5D8V7
CCDC151	GO:0036064	C	ciliary basal body	A5D8V7
CFAP69	GO:0005737	C	cytoplasm	A5D8W1
CFAP69	GO:0097225	C	sperm midpiece	A5D8W1
CFAP69	GO:0097730	C	non-motile cilium	A5D8W1
PSMB11	GO:0005829	C	cytosol	A5LHX3
PSMB11	GO:0019774	C	proteasome core complex, beta-subunit complex	A5LHX3
PSD	GO:0032154	C	cleavage furrow	A5PKW4
PSD	GO:0032587	C	ruffle membrane	A5PKW4
PSD	GO:0043197	C	dendritic spine	A5PKW4
PSD	GO:0098999	C	extrinsic component of postsynaptic endosome membrane	A5PKW4
PSD	GO:0099092	C	postsynaptic density, intracellular component	A5PKW4
KRBA1	GO:0005575	C	cellular_component	A5PL33
RGSL1	GO:0016021	C	integral component of membrane	A5PLK6
ANKRD34B	GO:0005634	C	nucleus	A5PLL1
ANKRD34B	GO:0005737	C	cytoplasm	A5PLL1
PEDS1	GO:0005783	C	endoplasmic reticulum	A5PLL7
PEDS1	GO:0005789	C	endoplasmic reticulum membrane	A5PLL7
PEDS1	GO:0016021	C	integral component of membrane	A5PLL7
TRAPPC13	GO:0005829	C	cytosol	A5PLN9
HTR3E	GO:0005886	C	plasma membrane	A5X5Y0
CNOT1	GO:0000932	C	P-body	A5YKK6
CNOT1	GO:0005615	C	extracellular space	A5YKK6
CNOT1	GO:0005634	C	nucleus	A5YKK6
CNOT1	GO:0005829	C	cytosol	A5YKK6
CNOT1	GO:0016020	C	membrane	A5YKK6
CNOT1	GO:0030014	C	CCR4-NOT complex	A5YKK6
CARNS1	GO:0005575	C	cellular_component	A5YM72
CARNS1	GO:0005829	C	cytosol	A5YM72
MEGF11	GO:0016021	C	integral component of membrane	A6BM72
MEGF11	GO:0016323	C	basolateral plasma membrane	A6BM72
BDP1	GO:0005654	C	nucleoplasm	A6H8Y1
TMEM150B	GO:0000421	C	autophagosome membrane	A6NC51
TMEM150B	GO:0005887	C	integral component of plasma membrane	A6NC51
TMEM150B	GO:0010008	C	endosome membrane	A6NC51
PINLYP	GO:0005576	C	extracellular region	A6NC86
FAM172BP	GO:0016021	C	integral component of membrane	A6NC97
CCDC88B	GO:0005783	C	endoplasmic reticulum	A6NC98
CCDC88B	GO:0005794	C	Golgi apparatus	A6NC98
CCDC88B	GO:0016020	C	membrane	A6NC98
MAP1LC3B2	GO:0005874	C	microtubule	A6NCE7
MAP1LC3B2	GO:0012505	C	endomembrane system	A6NCE7
MAP1LC3B2	GO:0031410	C	cytoplasmic vesicle	A6NCE7
MAP1LC3B2	GO:0043231	C	intracellular membrane-bounded organelle	A6NCE7
VWA3A	GO:0005576	C	extracellular region	A6NCI4
LINC00862	GO:0016021	C	integral component of membrane	A6NCI5
GMNC	GO:0005634	C	nucleus	A6NCL1
LRCOL1	GO:0005576	C	extracellular region	A6NCL2
KRT87P	GO:0005615	C	extracellular space	A6NCN2
KRT87P	GO:0045095	C	keratin filament	A6NCN2
RNF222	GO:0016021	C	integral component of membrane	A6NCQ9
NKX2-6	GO:0000785	C	chromatin	A6NCS4
NKX2-6	GO:0005634	C	nucleus	A6NCS4
OR6C74	GO:0005886	C	plasma membrane	A6NCV1
OR6C74	GO:0016021	C	integral component of membrane	A6NCV1
USP17L3	GO:0005783	C	endoplasmic reticulum	A6NCW0
USP17L4	GO:0005783	C	endoplasmic reticulum	A6NCW7
IZUMO1R	GO:0005576	C	extracellular region	A6ND01
IZUMO1R	GO:0005886	C	plasma membrane	A6ND01
FAM83G	GO:0005634	C	nucleus	A6ND36
FAM83G	GO:0005829	C	cytosol	A6ND36
OR14I1	GO:0005886	C	plasma membrane	A6ND48
OR14I1	GO:0016021	C	integral component of membrane	A6ND48
LRIT2	GO:0016021	C	integral component of membrane	A6NDA9
PALM3	GO:0005737	C	cytoplasm	A6NDB9
PALM3	GO:0005886	C	plasma membrane	A6NDB9
SYNDIG1L	GO:0005794	C	Golgi apparatus	A6NDD5
SYNDIG1L	GO:0016021	C	integral component of membrane	A6NDD5
RBMY1B	GO:0005634	C	nucleus	A6NDE4
OR5H15	GO:0005886	C	plasma membrane	A6NDH6
OR5H15	GO:0016021	C	integral component of membrane	A6NDH6
OR6C68	GO:0005886	C	plasma membrane	A6NDL8
OR6C68	GO:0016021	C	integral component of membrane	A6NDL8
MYADML2	GO:0005737	C	cytoplasm	A6NDP7
MYADML2	GO:0016021	C	integral component of membrane	A6NDP7
MEIS3P1	GO:0005634	C	nucleus	A6NDR6
TBC1D3B	GO:0005886	C	plasma membrane	A6NDS4
C5orf51	GO:0005654	C	nucleoplasm	A6NDU8
C5orf51	GO:0005829	C	cytosol	A6NDU8
TMEM8B	GO:0005634	C	nucleus	A6NDV4
TMEM8B	GO:0005739	C	mitochondrion	A6NDV4
TMEM8B	GO:0005783	C	endoplasmic reticulum	A6NDV4
TMEM8B	GO:0005886	C	plasma membrane	A6NDV4
TMEM8B	GO:0009986	C	cell surface	A6NDV4
TMEM8B	GO:0016021	C	integral component of membrane	A6NDV4
PABPN1L	GO:0005737	C	cytoplasm	A6NDY0
BTBD17	GO:0005576	C	extracellular region	A6NE02
BTBD17	GO:0005886	C	plasma membrane	A6NE02
BTBD17	GO:0005737	C	cytoplasm	A6NE02
NPEPPSL1	GO:0070062	C	extracellular exosome	A6NEC2
RCCD1	GO:0005694	C	chromosome	A6NED2
RCCD1	GO:0005829	C	cytosol	A6NED2
RCCD1	GO:0005886	C	plasma membrane	A6NED2
TMEM247	GO:0016021	C	integral component of membrane	A6NEH6
TBC1D3F	GO:0005886	C	plasma membrane	A6NER0
OR5K3	GO:0005886	C	plasma membrane	A6NET4
OR5K3	GO:0016021	C	integral component of membrane	A6NET4
ANTXRL	GO:0016021	C	integral component of membrane	A6NF34
CCDC182	GO:0005575	C	cellular_component	A6NF36
NUPR2	GO:0005634	C	nucleus	A6NF83
OR6C6	GO:0005811	C	lipid droplet	A6NF89
OR6C6	GO:0005886	C	plasma membrane	A6NF89
OR6C6	GO:0016021	C	integral component of membrane	A6NF89
FAM205C	GO:0016021	C	integral component of membrane	A6NFA0
TRABD2B	GO:0005887	C	integral component of plasma membrane	A6NFA1
TRABD2B	GO:0031301	C	integral component of organelle membrane	A6NFA1
TMEM235	GO:0005783	C	endoplasmic reticulum	A6NFC5
TMEM235	GO:0016021	C	integral component of membrane	A6NFC5
OR2W5P	GO:0005886	C	plasma membrane	A6NFC9
OR2W5P	GO:0016021	C	integral component of membrane	A6NFC9
HELT	GO:0000785	C	chromatin	A6NFD8
SMCO2	GO:0016021	C	integral component of membrane	A6NFE2
NAP1L6P	GO:0005634	C	nucleus	A6NFF2
FABP12	GO:0005829	C	cytosol	A6NFH5
GRXCR2	GO:0005902	C	microvillus	A6NFK2
TCAF2	GO:0005886	C	plasma membrane	A6NFQ2
TCAF2	GO:0030054	C	cell junction	A6NFQ2
DPRX	GO:0000785	C	chromatin	A6NFQ7
C5orf60	GO:0016021	C	integral component of membrane	A6NFR6
CFAP73	GO:0031514	C	motile cilium	A6NFT4
CFAP73	GO:0097545	C	axonemal outer doublet	A6NFT4
FAM187A	GO:0016021	C	integral component of membrane	A6NFU0
MFSD2B	GO:0005887	C	integral component of plasma membrane	A6NFX1
NEMP2	GO:0005637	C	nuclear inner membrane	A6NFY4
NEMP2	GO:0016021	C	integral component of membrane	A6NFY4
SDHAF1	GO:0005739	C	mitochondrion	A6NFY7
SDHAF1	GO:0005759	C	mitochondrial matrix	A6NFY7
FAM24A	GO:0005576	C	extracellular region	A6NFZ4
MGAT4D	GO:0000139	C	Golgi membrane	A6NG13
MGAT4D	GO:0005789	C	endoplasmic reticulum membrane	A6NG13
MGAT4D	GO:0016021	C	integral component of membrane	A6NG13
TMEM202	GO:0016021	C	integral component of membrane	A6NGA9
TMEM191C	GO:0016021	C	integral component of membrane	A6NGB0
TMEM221	GO:0016021	C	integral component of membrane	A6NGB7
WIPF3	GO:0005829	C	cytosol	A6NGB9
TLCD2	GO:0005886	C	plasma membrane	A6NGC4
TLCD2	GO:0016021	C	integral component of membrane	A6NGC4
ZSCAN5C	GO:0005634	C	nucleus	A6NGD5
URAD	GO:0005575	C	cellular_component	A6NGE7
URAD	GO:0005777	C	peroxisome	A6NGE7
PCARE	GO:0005929	C	cilium	A6NGG8
ANKRD61	GO:0005654	C	nucleoplasm	A6NGH8
IGLON5	GO:0005576	C	extracellular region	A6NGN9
OOEP	GO:0005634	C	nucleus	A6NGQ2
OOEP	GO:0005737	C	cytoplasm	A6NGQ2
OOEP	GO:0005938	C	cell cortex	A6NGQ2
OOEP	GO:0032991	C	protein-containing complex	A6NGQ2
OOEP	GO:0106333	C	subcortical maternal complex	A6NGQ2
GGT3P	GO:0016021	C	integral component of membrane	A6NGU5
GGT3P	GO:0070062	C	extracellular exosome	A6NGU5
STRCP1	GO:0005576	C	extracellular region	A6NGW2
FRG2C	GO:0005634	C	nucleus	A6NGY1
OR51F1	GO:0005886	C	plasma membrane	A6NGY5
OR51F1	GO:0016021	C	integral component of membrane	A6NGY5
SMIM9	GO:0005886	C	plasma membrane	A6NGZ8
SMIM9	GO:0016021	C	integral component of membrane	A6NGZ8
OR2T8	GO:0005886	C	plasma membrane	A6NH00
OR2T8	GO:0016021	C	integral component of membrane	A6NH00
SERINC4	GO:0016021	C	integral component of membrane	A6NH21
OR4C46	GO:0005886	C	plasma membrane	A6NHA9
OR4C46	GO:0016021	C	integral component of membrane	A6NHA9
CAPN8	GO:0005794	C	Golgi apparatus	A6NHC0
DDTL	GO:0005737	C	cytoplasm	A6NHG4
DDTL	GO:0070062	C	extracellular exosome	A6NHG4
OR5H14	GO:0005886	C	plasma membrane	A6NHG9
OR5H14	GO:0016021	C	integral component of membrane	A6NHG9
OTOL1	GO:0005576	C	extracellular region	A6NHN0
NPIPB15	GO:0005576	C	extracellular region	A6NHN6
NPIPB15	GO:0005654	C	nucleoplasm	A6NHN6
FBLL1	GO:0001650	C	fibrillar center	A6NHQ2
FBLL1	GO:0005654	C	nucleoplasm	A6NHQ2
EPOP	GO:0005694	C	chromosome	A6NHQ4
EPOP	GO:0035098	C	ESC/E(Z) complex	A6NHQ4
EPOP	GO:0070449	C	elongin complex	A6NHQ4
SMCHD1	GO:0001740	C	Barr body	A6NHR9
SMCHD1	GO:0035861	C	site of double-strand break	A6NHR9
SMCHD1	GO:0000781	C	chromosome, telomeric region	A6NHR9
MANSC4	GO:0016021	C	integral component of membrane	A6NHS7
HMX3	GO:0000785	C	chromatin	A6NHT5
CASTOR2	GO:0005829	C	cytosol	A6NHX0
CASTOR2	GO:0061700	C	GATOR2 complex	A6NHX0
MSGN1	GO:0000785	C	chromatin	A6NI15
ARHGAP42	GO:0005575	C	cellular_component	A6NI28
CCDC154	GO:0005769	C	early endosome	A6NI56
MYMK	GO:0005886	C	plasma membrane	A6NI61
MYMK	GO:0005887	C	integral component of plasma membrane	A6NI61
MYMK	GO:0030173	C	integral component of Golgi membrane	A6NI61
LILRA5	GO:0005576	C	extracellular region	A6NI73
LILRA5	GO:0005886	C	plasma membrane	A6NI73
LILRA5	GO:0009986	C	cell surface	A6NI73
LILRA5	GO:0016021	C	integral component of membrane	A6NI73
CCDC69	GO:0030496	C	midbody	A6NI79
CCDC69	GO:0051233	C	spindle midzone	A6NI79
UNC119B	GO:0005829	C	cytosol	A6NIH7
UNC119B	GO:0005929	C	cilium	A6NIH7
UNC119B	GO:0035869	C	ciliary transition zone	A6NIH7
OR6C70	GO:0005886	C	plasma membrane	A6NIJ9
OR6C70	GO:0016021	C	integral component of membrane	A6NIJ9
CRYM-AS1	GO:0016021	C	integral component of membrane	A6NIL9
SLC15A5	GO:0016021	C	integral component of membrane	A6NIM6
WTIP	GO:0000932	C	P-body	A6NIX2
NKX6-3	GO:0000785	C	chromatin	A6NJ46
NPIPB2	GO:0005654	C	nucleoplasm	A6NJ64
IGIP	GO:0005576	C	extracellular region	A6NJ69
METTL15	GO:0005759	C	mitochondrial matrix	A6NJ78
ARGFX	GO:0000785	C	chromatin	A6NJG6
ZSCAN5B	GO:0005634	C	nucleus	A6NJL1
UNCX	GO:0000785	C	chromatin	A6NJT0
UNCX	GO:0005634	C	nucleus	A6NJT0
NPIPB13	GO:0005654	C	nucleoplasm	A6NJU9
NPIPB13	GO:0016021	C	integral component of membrane	A6NJU9
FAM166C	GO:0005634	C	nucleus	A6NJV1
LRRC3C	GO:0016021	C	integral component of membrane	A6NJW4
CD8B2	GO:0005886	C	plasma membrane	A6NJW9
CD8B2	GO:0016021	C	integral component of membrane	A6NJW9
SLC9B1P1	GO:0016021	C	integral component of membrane	A6NJY1
OR6C65	GO:0005886	C	plasma membrane	A6NJZ3
OR6C65	GO:0016021	C	integral component of membrane	A6NJZ3
RIMBP3C	GO:0005575	C	cellular_component	A6NJZ7
RIMBP3C	GO:0005737	C	cytoplasm	A6NJZ7
RIMBP3C	GO:0045202	C	synapse	A6NJZ7
TRIM75P	GO:0005615	C	extracellular space	A6NK02
ACOD1	GO:0005739	C	mitochondrion	A6NK06
LIPT2	GO:0005739	C	mitochondrion	A6NK58
LIPT2	GO:0005759	C	mitochondrial matrix	A6NK58
ASB14	GO:0005829	C	cytosol	A6NK59
ZNF98	GO:0005634	C	nucleus	A6NK75
RASSF10	GO:0000922	C	spindle pole	A6NK89
RASSF10	GO:0005815	C	microtubule organizing center	A6NK89
RASSF10	GO:0005829	C	cytosol	A6NK89
SLC22A20P	GO:0016021	C	integral component of membrane	A6NK97
PCNX2	GO:0005575	C	cellular_component	A6NKB5
PCNX2	GO:0016021	C	integral component of membrane	A6NKB5
CCDC85C	GO:0005912	C	adherens junction	A6NKD9
CCDC85C	GO:0005923	C	bicellular tight junction	A6NKD9
CCDC85C	GO:0043296	C	apical junction complex	A6NKD9
SAC3D1	GO:0005737	C	cytoplasm	A6NKF1
ARID3C	GO:0005737	C	cytoplasm	A6NKF2
ARID3C	GO:0045121	C	membrane raft	A6NKF2
TMEM88B	GO:0016021	C	integral component of membrane	A6NKF7
RTL1	GO:0016021	C	integral component of membrane	A6NKG5
RPL37AP8	GO:0005840	C	ribosome	A6NKH3
OR5H1	GO:0005886	C	plasma membrane	A6NKK0
OR5H1	GO:0016021	C	integral component of membrane	A6NKK0
TMEM200C	GO:0016021	C	integral component of membrane	A6NKL6
SHISAL2B	GO:0016021	C	integral component of membrane	A6NKW6
SLC22A31	GO:0016021	C	integral component of membrane	A6NKX4
FAM74A7	GO:0016021	C	integral component of membrane	A6NL05
OR6C75	GO:0005886	C	plasma membrane	A6NL08
OR6C75	GO:0016021	C	integral component of membrane	A6NL08
OR5B21	GO:0005886	C	plasma membrane	A6NL26
OR5B21	GO:0016021	C	integral component of membrane	A6NL26
SHISA7	GO:0014069	C	postsynaptic density	A6NL88
SHISA7	GO:0098839	C	postsynaptic density membrane	A6NL88
SHISA7	GO:0098985	C	asymmetric, glutamatergic, excitatory synapse	A6NL88
SHISA7	GO:0032281	C	AMPA glutamate receptor complex	A6NL88
SHISA7	GO:0098978	C	glutamatergic synapse	A6NL88
AQP7P3	GO:0016021	C	integral component of membrane	A6NL99
SMIM23	GO:0005886	C	plasma membrane	A6NLE4
SMIM23	GO:0016021	C	integral component of membrane	A6NLE4
ELOA3DP	GO:0070449	C	elongin complex	A6NLF2
C2CD4B	GO:0005634	C	nucleus	A6NLJ0
RFPL4A	GO:0005737	C	cytoplasm	A6NLU0
DUXA	GO:0000785	C	chromatin	A6NLW8
TMEM210	GO:0016021	C	integral component of membrane	A6NLX4
OR2AG2	GO:0005886	C	plasma membrane	A6NM03
OR2AG2	GO:0016021	C	integral component of membrane	A6NM03
AQP12B	GO:0016021	C	integral component of membrane	A6NM10
LRRC37A2	GO:0016021	C	integral component of membrane	A6NM11
CLDN24	GO:0016021	C	integral component of membrane	A6NM45
LRRC53	GO:0016021	C	integral component of membrane	A6NM62
OR6C76	GO:0005886	C	plasma membrane	A6NM76
OR6C76	GO:0016021	C	integral component of membrane	A6NM76
SIGLEC16	GO:0005886	C	plasma membrane	A6NMB1
SIGLEC16	GO:0016021	C	integral component of membrane	A6NMB1
IFITM10	GO:0016021	C	integral component of membrane	A6NMD0
TMEM212	GO:0016021	C	integral component of membrane	A6NML5
FAM170B	GO:0001669	C	acrosomal vesicle	A6NMN3
FAM170B	GO:0002081	C	outer acrosomal membrane	A6NMN3
OR5K4	GO:0005886	C	plasma membrane	A6NMS3
OR5K4	GO:0016021	C	integral component of membrane	A6NMS3
LRRC37A	GO:0016021	C	integral component of membrane	A6NMS7
DBX1	GO:0000785	C	chromatin	A6NMT0
DBX1	GO:0005634	C	nucleus	A6NMT0
OR52A4P	GO:0005886	C	plasma membrane	A6NMU1
OR52A4P	GO:0016021	C	integral component of membrane	A6NMU1
EIF4E1B	GO:0005845	C	mRNA cap binding complex	A6NMX2
ANXA2P2	GO:0005604	C	basement membrane	A6NMY6
ANXA2P2	GO:0042470	C	melanosome	A6NMY6
ANXA2P2	GO:0070062	C	extracellular exosome	A6NMY6
SNTN	GO:0005929	C	cilium	A6NMZ2
OR4C45	GO:0005886	C	plasma membrane	A6NMZ5
OR4C45	GO:0016021	C	integral component of membrane	A6NMZ5
COL6A6	GO:0005576	C	extracellular region	A6NMZ7
COL6A6	GO:0005581	C	collagen trimer	A6NMZ7
COL6A6	GO:0031012	C	extracellular matrix	A6NMZ7
COL6A6	GO:0062023	C	collagen-containing extracellular matrix	A6NMZ7
GJE1	GO:0016021	C	integral component of membrane	A6NN92
DRGX	GO:0000785	C	chromatin	A6NNA5
DRGX	GO:0005634	C	nucleus	A6NNA5
IFITM5	GO:0005887	C	integral component of plasma membrane	A6NNB3
OR2AT4	GO:0005886	C	plasma membrane	A6NND4
OR2AT4	GO:0016021	C	integral component of membrane	A6NND4
MARCHF11	GO:0016021	C	integral component of membrane	A6NNE9
MARCHF11	GO:0030659	C	cytoplasmic vesicle membrane	A6NNE9
C15orf61	GO:0005576	C	extracellular region	A6NNL5
RIMBP3B	GO:0005737	C	cytoplasm	A6NNM3
RIMBP3B	GO:0045202	C	synapse	A6NNM3
TTLL13P	GO:0005829	C	cytosol	A6NNM8
TTLL13P	GO:0005874	C	microtubule	A6NNM8
SLC38A8	GO:0016021	C	integral component of membrane	A6NNN8
DHRS7C	GO:0005576	C	extracellular region	A6NNS2
DHRS7C	GO:0014801	C	longitudinal sarcoplasmic reticulum	A6NNS2
ENO4	GO:0005575	C	cellular_component	A6NNW6
USP27X	GO:0005634	C	nucleus	A6NNY8
USP27X	GO:0005829	C	cytosol	A6NNY8
TUBB8B	GO:0070062	C	extracellular exosome	A6NNZ2
ZNF716	GO:0005634	C	nucleus	A6NP11
TTLL8	GO:0005829	C	cytosol	A6PVC2
TTLL8	GO:0005874	C	microtubule	A6PVC2
TTLL8	GO:0005929	C	cilium	A6PVC2
TTLL8	GO:0005930	C	axoneme	A6PVC2
TTLL8	GO:0015630	C	microtubule cytoskeleton	A6PVC2
KNCN	GO:0016021	C	integral component of membrane	A6PVL3
BTBD11	GO:0016021	C	integral component of membrane	A6QL63
YJEFN3	GO:0016020	C	membrane	A6XGL0
GOLGA8A	GO:0005794	C	Golgi apparatus	A7E2F4
GOLGA8A	GO:0005829	C	cytosol	A7E2F4
C4orf47	GO:0005813	C	centrosome	A7E2U8
C4orf47	GO:0005881	C	cytoplasmic microtubule	A7E2U8
C4orf47	GO:0097731	C	9+0 non-motile cilium	A7E2U8
MYH7B	GO:0016020	C	membrane	A7E2Y1
MYH7B	GO:0016459	C	myosin complex	A7E2Y1
MYH7B	GO:0032982	C	myosin filament	A7E2Y1
MYH7B	GO:0097512	C	cardiac myofibril	A7E2Y1
ARHGAP32	GO:0000139	C	Golgi membrane	A7KAX9
ARHGAP32	GO:0001650	C	fibrillar center	A7KAX9
ARHGAP32	GO:0005654	C	nucleoplasm	A7KAX9
ARHGAP32	GO:0005789	C	endoplasmic reticulum membrane	A7KAX9
ARHGAP32	GO:0005794	C	Golgi apparatus	A7KAX9
ARHGAP32	GO:0005829	C	cytosol	A7KAX9
ARHGAP32	GO:0010008	C	endosome membrane	A7KAX9
ARHGAP32	GO:0014069	C	postsynaptic density	A7KAX9
ARHGAP32	GO:0043197	C	dendritic spine	A7KAX9
DISP2	GO:0005575	C	cellular_component	A7MBM2
DISP2	GO:0005886	C	plasma membrane	A7MBM2
DISP2	GO:0016021	C	integral component of membrane	A7MBM2
SRRM4	GO:0005634	C	nucleus	A7MD48
SOBP	GO:0005634	C	nucleus	A7XYQ1
POM121C	GO:0005635	C	nuclear envelope	A8CG34
POM121C	GO:0005789	C	endoplasmic reticulum membrane	A8CG34
POM121C	GO:0016021	C	integral component of membrane	A8CG34
POM121C	GO:0031965	C	nuclear membrane	A8CG34
POM121C	GO:0043657	C	host cell	A8CG34
MEIS3P2	GO:0005634	C	nucleus	A8K0S8
WASHC1	GO:0005769	C	early endosome	A8K0Z3
WASHC1	GO:0005770	C	late endosome	A8K0Z3
WASHC1	GO:0005776	C	autophagosome	A8K0Z3
WASHC1	GO:0005814	C	centriole	A8K0Z3
WASHC1	GO:0005829	C	cytosol	A8K0Z3
WASHC1	GO:0031901	C	early endosome membrane	A8K0Z3
WASHC1	GO:0043231	C	intracellular membrane-bounded organelle	A8K0Z3
WASHC1	GO:0055037	C	recycling endosome	A8K0Z3
WASHC1	GO:0055038	C	recycling endosome membrane	A8K0Z3
WASHC1	GO:0071203	C	WASH complex	A8K0Z3
WASHC1	GO:0000145	C	exocyst	A8K0Z3
A2ML1	GO:0005615	C	extracellular space	A8K2U0
A2ML1	GO:0070062	C	extracellular exosome	A8K2U0
CD300LB	GO:0005886	C	plasma membrane	A8K4G0
CD300LB	GO:0016021	C	integral component of membrane	A8K4G0
C15orf62	GO:0005739	C	mitochondrion	A8K5M9
CLCA1	GO:0005615	C	extracellular space	A8K7I4
CLCA1	GO:0005886	C	plasma membrane	A8K7I4
CLCA1	GO:0005902	C	microvillus	A8K7I4
CLCA1	GO:0042589	C	zymogen granule membrane	A8K7I4
COLCA2	GO:0005737	C	cytoplasm	A8K830
EFCAB7	GO:0005929	C	cilium	A8K855
EFCAB7	GO:0019898	C	extrinsic component of membrane	A8K855
EFCAB7	GO:0060170	C	ciliary membrane	A8K855
EFCAB7	GO:0098797	C	plasma membrane protein complex	A8K855
SFI1	GO:0005813	C	centrosome	A8K8P3
SFI1	GO:0005814	C	centriole	A8K8P3
SFI1	GO:0005829	C	cytosol	A8K8P3
ZNF785	GO:0005634	C	nucleus	A8K8V0
DDX11L8	GO:0005730	C	nucleolus	A8MPP1
GABRR3	GO:0005575	C	cellular_component	A8MPY1
GABRR3	GO:0005886	C	plasma membrane	A8MPY1
GABRR3	GO:0034707	C	chloride channel complex	A8MPY1
GABRR3	GO:0045211	C	postsynaptic membrane	A8MPY1
CYSRT1	GO:0070062	C	extracellular exosome	A8MQ03
NEURL1B	GO:0005769	C	early endosome	A8MQ27
NEURL1B	GO:0005829	C	cytosol	A8MQ27
NEURL1B	GO:0015629	C	actin cytoskeleton	A8MQ27
GOLGA8B	GO:0005794	C	Golgi apparatus	A8MQT2
GOLGA8B	GO:0005829	C	cytosol	A8MQT2
NPIPB5	GO:0005654	C	nucleoplasm	A8MRT5
NPIPB5	GO:0016021	C	integral component of membrane	A8MRT5
SYCE1L	GO:0045111	C	intermediate filament cytoskeleton	A8MT33
ZNF891	GO:0005634	C	nucleus	A8MT65
CENPX	GO:0000777	C	condensed chromosome kinetochore	A8MT69
CENPX	GO:0005654	C	nucleoplasm	A8MT69
CENPX	GO:0043240	C	Fanconi anaemia nuclear complex	A8MT69
CENPX	GO:0071821	C	FANCM-MHF complex	A8MT69
GNAT3	GO:0001669	C	acrosomal vesicle	A8MTJ3
GNAT3	GO:0005886	C	plasma membrane	A8MTJ3
GNAT3	GO:0005930	C	axoneme	A8MTJ3
GNAT3	GO:0016324	C	apical plasma membrane	A8MTJ3
GNAT3	GO:0032991	C	protein-containing complex	A8MTJ3
FOXI3	GO:0005634	C	nucleus	A8MTJ6
HMSD	GO:0005615	C	extracellular space	A8MTL9
NOTO	GO:0000785	C	chromatin	A8MTQ0
CEBPZOS	GO:0016021	C	integral component of membrane	A8MTT3
CEBPZOS	GO:0031966	C	mitochondrial membrane	A8MTT3
ZNF724	GO:0005634	C	nucleus	A8MTY0
KRTAP9-7	GO:0005829	C	cytosol	A8MTY7
KRTAP9-7	GO:0045095	C	keratin filament	A8MTY7
BBIP1	GO:0005737	C	cytoplasm	A8MTZ0
BBIP1	GO:0005829	C	cytosol	A8MTZ0
BBIP1	GO:0034464	C	BBSome	A8MTZ0
SMTNL1	GO:0005634	C	nucleus	A8MU46
SMTNL1	GO:0005737	C	cytoplasm	A8MU46
SMTNL1	GO:0043292	C	contractile fiber	A8MU46
USP17L5	GO:0005783	C	endoplasmic reticulum	A8MUK1
LGALS16	GO:0005575	C	cellular_component	A8MUM7
CSKMT	GO:0005739	C	mitochondrion	A8MUP2
GSG1L2	GO:0016021	C	integral component of membrane	A8MUP6
ZNF727	GO:0005634	C	nucleus	A8MUV8
KRTAP16-1	GO:0005829	C	cytosol	A8MUX0
KRTAP16-1	GO:0045095	C	keratin filament	A8MUX0
ZNF705G	GO:0005634	C	nucleus	A8MUZ8
HIGD1C	GO:0016021	C	integral component of membrane	A8MV81
KRTAP9-6	GO:0005829	C	cytosol	A8MVA2
KRTAP9-6	GO:0045095	C	keratin filament	A8MVA2
ZNF705F	GO:0005634	C	nucleus	A8MVS1
HIDE1	GO:0016021	C	integral component of membrane	A8MVS5
FAM171A2	GO:0016021	C	integral component of membrane	A8MVW0
HEPACAM2	GO:0000139	C	Golgi membrane	A8MVW5
HEPACAM2	GO:0005654	C	nucleoplasm	A8MVW5
HEPACAM2	GO:0005794	C	Golgi apparatus	A8MVW5
HEPACAM2	GO:0005813	C	centrosome	A8MVW5
HEPACAM2	GO:0005819	C	spindle	A8MVW5
HEPACAM2	GO:0016021	C	integral component of membrane	A8MVW5
HEPACAM2	GO:0030496	C	midbody	A8MVW5
HEPACAM2	GO:0043231	C	intracellular membrane-bounded organelle	A8MVW5
HEPACAM2	GO:0072686	C	mitotic spindle	A8MVW5
BTNL10	GO:0016021	C	integral component of membrane	A8MVZ5
MEI4	GO:0000800	C	lateral element	A8MW99
ZNF705E	GO:0005634	C	nucleus	A8MWA4
FADS2B	GO:0005789	C	endoplasmic reticulum membrane	A8MWK0
FADS2B	GO:0016021	C	integral component of membrane	A8MWK0
TMEM14DP	GO:0016021	C	integral component of membrane	A8MWL7
SMIM34A	GO:0016021	C	integral component of membrane	A8MWV9
WASH4P	GO:0005769	C	early endosome	A8MWX3
WASH4P	GO:0005829	C	cytosol	A8MWX3
WASH4P	GO:0031901	C	early endosome membrane	A8MWX3
WASH4P	GO:0055037	C	recycling endosome	A8MWX3
WASH4P	GO:0055038	C	recycling endosome membrane	A8MWX3
WASH4P	GO:0071203	C	WASH complex	A8MWX3
ELAPOR2	GO:0005886	C	plasma membrane	A8MWY0
KRTAP29-1	GO:0005829	C	cytosol	A8MX34
KRTAP29-1	GO:0045095	C	keratin filament	A8MX34
GRXCR1	GO:0005902	C	microvillus	A8MXD5
GRXCR1	GO:0032420	C	stereocilium	A8MXD5
GRXCR1	GO:0060091	C	kinocilium	A8MXD5
VSTM5	GO:0005886	C	plasma membrane	A8MXK1
VSTM5	GO:0016021	C	integral component of membrane	A8MXK1
VSTM5	GO:0030424	C	axon	A8MXK1
VSTM5	GO:0030425	C	dendrite	A8MXK1
DEFB108A	GO:0005576	C	extracellular region	A8MXU0
NUDT19	GO:0005575	C	cellular_component	A8MXV4
NUDT19	GO:0005782	C	peroxisomal matrix	A8MXV4
NUDT19	GO:0005829	C	cytosol	A8MXV4
CDRT15L2	GO:0016021	C	integral component of membrane	A8MXV6
KRTAP9-1	GO:0005829	C	cytosol	A8MXZ3
KRTAP9-1	GO:0045095	C	keratin filament	A8MXZ3
TMCO5B	GO:0016021	C	integral component of membrane	A8MYB1
KCNU1	GO:0005886	C	plasma membrane	A8MYU2
KCNU1	GO:0016021	C	integral component of membrane	A8MYU2
DCDC2C	GO:0005737	C	cytoplasm	A8MYV0
DCDC2C	GO:0036126	C	sperm flagellum	A8MYV0
FOXO6	GO:0000785	C	chromatin	A8MYZ6
FOXO6	GO:0005634	C	nucleus	A8MYZ6
FOXO6	GO:0005737	C	cytoplasm	A8MYZ6
EFCAB9	GO:0005737	C	cytoplasm	A8MZ26
EFCAB9	GO:0097228	C	sperm principal piece	A8MZ26
EVPLL	GO:0001533	C	cornified envelope	A8MZ36
LEUTX	GO:0000785	C	chromatin	A8MZ59
C2orf74	GO:0016021	C	integral component of membrane	A8MZ97
OOSP1	GO:0005576	C	extracellular region	A8MZH6
COL6A5	GO:0005576	C	extracellular region	A8TX70
COL6A5	GO:0005581	C	collagen trimer	A8TX70
COL6A5	GO:0062023	C	collagen-containing extracellular matrix	A8TX70
KPNA7	GO:0005654	C	nucleoplasm	A9QM74
KPNA7	GO:0005829	C	cytosol	A9QM74
MIF4GD	GO:0005730	C	nucleolus	A9UHW6
MIF4GD	GO:0005794	C	Golgi apparatus	A9UHW6
MIF4GD	GO:0005829	C	cytosol	A9UHW6
AHRR	GO:0000785	C	chromatin	A9YTQ3
AHRR	GO:0005654	C	nucleoplasm	A9YTQ3
AHRR	GO:0005829	C	cytosol	A9YTQ3
FER1L4	GO:0016021	C	integral component of membrane	A9Z1Z3
MYO1G	GO:0001891	C	phagocytic cup	B0I1T2
MYO1G	GO:0005654	C	nucleoplasm	B0I1T2
MYO1G	GO:0005886	C	plasma membrane	B0I1T2
MYO1G	GO:0016020	C	membrane	B0I1T2
MYO1G	GO:0016459	C	myosin complex	B0I1T2
MYO1G	GO:0030027	C	lamellipodium	B0I1T2
MYO1G	GO:0030175	C	filopodium	B0I1T2
MYO1G	GO:0031256	C	leading edge membrane	B0I1T2
MYO1G	GO:0070062	C	extracellular exosome	B0I1T2
HACD1	GO:0005789	C	endoplasmic reticulum membrane	B0YJ81
ESPN	GO:0005902	C	microvillus	B1AK53
ESPN	GO:0005903	C	brush border	B1AK53
ESPN	GO:0031941	C	filamentous actin	B1AK53
ESPN	GO:0032420	C	stereocilium	B1AK53
ESPN	GO:0032426	C	stereocilium tip	B1AK53
ISM1	GO:0005576	C	extracellular region	B1AKI9
FAM155A	GO:0016021	C	integral component of membrane	B1AL88
ZNF487	GO:0000785	C	chromatin	B1APH4
ZNF487	GO:0005634	C	nucleus	B1APH4
KLLN	GO:0005654	C	nucleoplasm	B2CW77
KLLN	GO:0005730	C	nucleolus	B2CW77
CENPBD1	GO:0005634	C	nucleus	B2RD01
OR11H12	GO:0005886	C	plasma membrane	B2RN74
OR11H12	GO:0016021	C	integral component of membrane	B2RN74
C1QTNF9B	GO:0005576	C	extracellular region	B2RNN3
C1QTNF9B	GO:0005581	C	collagen trimer	B2RNN3
HMGB1P1	GO:0005634	C	nucleus	B2RPK0
MYO9A	GO:0005829	C	cytosol	B2RTY4
MYO9A	GO:0016021	C	integral component of membrane	B2RTY4
MYO9A	GO:0016461	C	unconventional myosin complex	B2RTY4
MYO9A	GO:0044295	C	axonal growth cone	B2RTY4
MYO9A	GO:0045202	C	synapse	B2RTY4
VWC2L	GO:0045202	C	synapse	B2RUY7
SMIM1	GO:0005886	C	plasma membrane	B2RUZ4
SMIM1	GO:0009986	C	cell surface	B2RUZ4
SMIM1	GO:0016021	C	integral component of membrane	B2RUZ4
TMEM229A	GO:0016021	C	integral component of membrane	B2RXF0
ZBTB42	GO:0005634	C	nucleus	B2RXF5
ZBTB42	GO:0005654	C	nucleoplasm	B2RXF5
ZBTB42	GO:0005737	C	cytoplasm	B2RXF5
ZBTB42	GO:0005886	C	plasma membrane	B2RXF5
KDM4E	GO:0005634	C	nucleus	B2RXH2
BTBD18	GO:0005634	C	nucleus	B2RXH4
EPM2A	GO:0005634	C	nucleus	B3EWF7
PATE3	GO:0005576	C	extracellular region	B3GLJ2
IQCJ-SCHIP1	GO:0005737	C	cytoplasm	B3KU38
IQCJ-SCHIP1	GO:0043194	C	axon initial segment	B3KU38
TMEM114	GO:0016021	C	integral component of membrane	B3SHH9
TMEM114	GO:0016327	C	apicolateral plasma membrane	B3SHH9
NBPF26	GO:0005737	C	cytoplasm	B4DH59
TMEM233	GO:0016021	C	integral component of membrane	B4DJY2
SHISA9	GO:0008328	C	ionotropic glutamate receptor complex	B4DS77
SHISA9	GO:0032591	C	dendritic spine membrane	B4DS77
SHISA9	GO:0045202	C	synapse	B4DS77
SHISA9	GO:0098978	C	glutamatergic synapse	B4DS77
SHISA9	GO:0099061	C	integral component of postsynaptic density membrane	B4DS77
ZNF736	GO:0005634	C	nucleus	B4DX44
ZNF732	GO:0005634	C	nucleus	B4DXR9
SPATA31C2	GO:0016021	C	integral component of membrane	B4DYI2
GGTLC3	GO:0070062	C	extracellular exosome	B5MD39
EIF3CL	GO:0016282	C	eukaryotic 43S preinitiation complex	B5ME19
EIF3CL	GO:0033290	C	eukaryotic 48S preinitiation complex	B5ME19
TARM1	GO:0005886	C	plasma membrane	B6A8C7
TARM1	GO:0016021	C	integral component of membrane	B6A8C7
TARM1	GO:0035579	C	specific granule membrane	B6A8C7
TARM1	GO:0070821	C	tertiary granule membrane	B6A8C7
ERVV-1	GO:0016021	C	integral component of membrane	B6SEH8
ERVV-2	GO:0016021	C	integral component of membrane	B6SEH9
KCNJ18	GO:0005886	C	plasma membrane	B7U540
KCNJ18	GO:0016021	C	integral component of membrane	B7U540
TRDC	GO:0016021	C	integral component of membrane	B7Z8K6
TRDC	GO:0042101	C	T cell receptor complex	B7Z8K6
GPR89A	GO:0016021	C	integral component of membrane	B7ZAQ6
GPR89A	GO:0030660	C	Golgi-associated vesicle membrane	B7ZAQ6
GPR89A	GO:0032580	C	Golgi cisterna membrane	B7ZAQ6
KIF28P	GO:0031966	C	mitochondrial membrane	B7ZC32
IGLL5	GO:0070062	C	extracellular exosome	B9A064
TBC1D3L	GO:0005886	C	plasma membrane	B9A6J9
TMEM150C	GO:0005765	C	lysosomal membrane	B9EJG8
TMEM150C	GO:0005887	C	integral component of plasma membrane	B9EJG8
WASH3P	GO:0005769	C	early endosome	C4AMC7
WASH3P	GO:0005776	C	autophagosome	C4AMC7
WASH3P	GO:0005814	C	centriole	C4AMC7
WASH3P	GO:0005829	C	cytosol	C4AMC7
WASH3P	GO:0030027	C	lamellipodium	C4AMC7
WASH3P	GO:0030175	C	filopodium	C4AMC7
WASH3P	GO:0031901	C	early endosome membrane	C4AMC7
WASH3P	GO:0055037	C	recycling endosome	C4AMC7
WASH3P	GO:0055038	C	recycling endosome membrane	C4AMC7
WASH3P	GO:0071203	C	WASH complex	C4AMC7
AJM1	GO:0005912	C	adherens junction	C9J069
AJM1	GO:0005929	C	cilium	C9J069
AJM1	GO:0016324	C	apical plasma membrane	C9J069
USP17L15	GO:0005783	C	endoplasmic reticulum	C9J2P7
TEX22	GO:0001669	C	acrosomal vesicle	C9J3V5
C22orf46	GO:0005576	C	extracellular region	C9J442
RASA4B	GO:0005829	C	cytosol	C9J798
RASA4B	GO:0005886	C	plasma membrane	C9J798
PALM2AKAP2	GO:0016020	C	membrane	C9JA33
CLDN25	GO:0016021	C	integral component of membrane	C9JDP6
CLDN25	GO:0070160	C	tight junction	C9JDP6
PATL2	GO:0005634	C	nucleus	C9JE40
PATL2	GO:0005737	C	cytoplasm	C9JE40
PATL2	GO:1990904	C	ribonucleoprotein complex	C9JE40
NPIPB4	GO:0005654	C	nucleoplasm	C9JG80
NPIPB4	GO:0016021	C	integral component of membrane	C9JG80
PRRT4	GO:0016021	C	integral component of membrane	C9JH25
TMEM238	GO:0016021	C	integral component of membrane	C9JI98
USP17L10	GO:0005783	C	endoplasmic reticulum	C9JJH3
HHLA1	GO:0005576	C	extracellular region	C9JL84
USP17L13	GO:0005783	C	endoplasmic reticulum	C9JLJ4
MCRIP1	GO:0005634	C	nucleus	C9JLW8
MCRIP1	GO:0005737	C	cytoplasm	C9JLW8
MCRIP1	GO:0010494	C	cytoplasmic stress granule	C9JLW8
USP17L12	GO:0005783	C	endoplasmic reticulum	C9JPN9
TMEM232	GO:0016021	C	integral component of membrane	C9JQI7
KBTBD13	GO:0005829	C	cytosol	C9JR72
AKR1B15	GO:0005759	C	mitochondrial matrix	C9JRZ8
MEIOSIN	GO:0005634	C	nucleus	C9JSJ3
ADM5	GO:0005575	C	cellular_component	C9JUS6
ADM5	GO:0005576	C	extracellular region	C9JUS6
USP17L11	GO:0005783	C	endoplasmic reticulum	C9JVI0
INAFM1	GO:0016021	C	integral component of membrane	C9JVW0
C11orf94	GO:0005576	C	extracellular region	C9JXX5
PRAC2	GO:0005634	C	nucleus	D3DTV9
KLRF2	GO:0005887	C	integral component of plasma membrane	D3W0D1
USP17L21	GO:0005783	C	endoplasmic reticulum	D6R901
USP17L18	GO:0005783	C	endoplasmic reticulum	D6R9N7
USP17L22	GO:0005783	C	endoplasmic reticulum	D6RA61
USP17L23	GO:0005634	C	nucleus	D6RBM5
USP17L23	GO:0005783	C	endoplasmic reticulum	D6RBM5
USP17L17	GO:0005783	C	endoplasmic reticulum	D6RBQ6
USP17L19	GO:0005783	C	endoplasmic reticulum	D6RCP7
CFAP99	GO:0031514	C	motile cilium	D6REC4
MCIDAS	GO:0005634	C	nucleus	D6RGH6
MCIDAS	GO:0016604	C	nuclear body	D6RGH6
MCIDAS	GO:0005730	C	nucleolus	D6RGH6
USP17L20	GO:0005783	C	endoplasmic reticulum	D6RJB6
STMP1	GO:0005741	C	mitochondrial outer membrane	E0CX11
STMP1	GO:0005758	C	mitochondrial intermembrane space	E0CX11
STMP1	GO:0016021	C	integral component of membrane	E0CX11
MUC22	GO:0016021	C	integral component of membrane	E2RYF6
HCG22	GO:0005576	C	extracellular region	E2RYF7
NPIPB11	GO:0005654	C	nucleoplasm	E5RHQ5
NPIPB11	GO:0016021	C	integral component of membrane	E5RHQ5
RNF223	GO:0016021	C	integral component of membrane	E7ERA6
ZNF587B	GO:0005634	C	nucleus	E7ETH6
PROB1	GO:0005654	C	nucleoplasm	E7EW31
NACA	GO:0005634	C	nucleus	E9PAV3
NACA	GO:0005854	C	nascent polypeptide-associated complex	E9PAV3
NPIPA2	GO:0005654	C	nucleoplasm	E9PIF3
NPIPB6	GO:0005654	C	nucleoplasm	E9PJ23
NPIPA7	GO:0005654	C	nucleoplasm	E9PJI5
NPIPA5	GO:0005654	C	nucleoplasm	E9PKD4
LOC100133315	GO:0005634	C	nucleus	E9PQ18
NDUFC2-KCTD14	GO:0005739	C	mitochondrion	E9PQ53
NDUFC2-KCTD14	GO:0016021	C	integral component of membrane	E9PQ53
NPIPB8	GO:0005654	C	nucleoplasm	E9PQR5
TMEM262	GO:0016021	C	integral component of membrane	E9PQX1
FNDC10	GO:0016021	C	integral component of membrane	F2Z333
C3orf80	GO:0016021	C	integral component of membrane	F5H4A9
NPIPB12	GO:0005654	C	nucleoplasm	F8W0I5
NPIPB12	GO:0016021	C	integral component of membrane	F8W0I5
NPIPB9	GO:0005654	C	nucleoplasm	F8W1W9
INS-IGF2	GO:0005576	C	extracellular region	F8WCM5
NPIPA3	GO:0005654	C	nucleoplasm	F8WFD2
SUMO1P1	GO:0005634	C	nucleus	G2XKQ0
KRTAP4-16	GO:0045095	C	keratin filament	G5E9R7
CNK3/IPCEF1	GO:0005737	C	cytoplasm	G9CGD6
CNK3/IPCEF1	GO:0016020	C	membrane	G9CGD6
FAM72C	GO:0005829	C	cytosol	H0Y354
FAM72C	GO:0043231	C	intracellular membrane-bounded organelle	H0Y354
TMEM250	GO:0005634	C	nucleus	H0YL14
TMEM250	GO:0005654	C	nucleoplasm	H0YL14
TMEM250	GO:0005737	C	cytoplasm	H0YL14
TMEM250	GO:0016021	C	integral component of membrane	H0YL14
C3orf84	GO:0005575	C	cellular_component	H3BNL1
LY6L	GO:0031225	C	anchored component of membrane	H3BQJ8
SMLR1	GO:0016021	C	integral component of membrane	H3BR10
TMEM178B	GO:0016021	C	integral component of membrane	H3BS89
TGFBR3L	GO:0016021	C	integral component of membrane	H3BV60
CLDN34	GO:0016021	C	integral component of membrane	H7C241
CCDC188	GO:0016021	C	integral component of membrane	H7C350
PANO1	GO:0005730	C	nucleolus	I0J062
GFY	GO:0030173	C	integral component of Golgi membrane	I3L273
CCER2	GO:0005576	C	extracellular region	I3L3R5
SMIM22	GO:0005770	C	late endosome	K7EJ46
SMIM22	GO:0016021	C	integral component of membrane	K7EJ46
IFNL4	GO:0005615	C	extracellular space	K9M1U5
IFNL4	GO:0005737	C	cytoplasm	K9M1U5
ASDURF	GO:0005737	C	cytoplasm	L0R819
RNF225	GO:0016021	C	integral component of membrane	M0QZC1
DCDC1	GO:0005737	C	cytoplasm	M0R2J8
DCDC1	GO:0005874	C	microtubule	M0R2J8
DCDC1	GO:0030496	C	midbody	M0R2J8
DCDC1	GO:0072686	C	mitotic spindle	M0R2J8
DCDC1	GO:0090543	C	Flemming body	M0R2J8
ERVH48-1	GO:0005615	C	extracellular space	M5A8F1
ERVH48-1	GO:0005886	C	plasma membrane	M5A8F1
OVOL3	GO:0000785	C	chromatin	O00110
DNASE2	GO:0005764	C	lysosome	O00115
DNASE2	GO:0070062	C	extracellular exosome	O00115
AGPS	GO:0005730	C	nucleolus	O00116
AGPS	GO:0005739	C	mitochondrion	O00116
AGPS	GO:0005777	C	peroxisome	O00116
AGPS	GO:0005778	C	peroxisomal membrane	O00116
AGPS	GO:0005782	C	peroxisomal matrix	O00116
AGPS	GO:0005829	C	cytosol	O00116
AGPS	GO:0016020	C	membrane	O00116
UBXN8	GO:0000151	C	ubiquitin ligase complex	O00124
UBXN8	GO:0005654	C	nucleoplasm	O00124
UBXN8	GO:0005730	C	nucleolus	O00124
UBXN8	GO:0005783	C	endoplasmic reticulum	O00124
UBXN8	GO:0030176	C	integral component of endoplasmic reticulum membrane	O00124
KIF2A	GO:0005654	C	nucleoplasm	O00139
KIF2A	GO:0005730	C	nucleolus	O00139
KIF2A	GO:0005737	C	cytoplasm	O00139
KIF2A	GO:0005813	C	centrosome	O00139
KIF2A	GO:0005814	C	centriole	O00139
KIF2A	GO:0005829	C	cytosol	O00139
KIF2A	GO:0016020	C	membrane	O00139
KIF2A	GO:0016604	C	nuclear body	O00139
KIF2A	GO:0120103	C	centriolar subdistal appendage	O00139
KIF2A	GO:0000922	C	spindle pole	O00139
KIF2A	GO:0005874	C	microtubule	O00139
KIF2A	GO:0005876	C	spindle microtubule	O00139
SGK1	GO:0005739	C	mitochondrion	O00141
SGK1	GO:0005789	C	endoplasmic reticulum membrane	O00141
SGK1	GO:0005829	C	cytosol	O00141
SGK1	GO:0005886	C	plasma membrane	O00141
SGK1	GO:0016607	C	nuclear speck	O00141
TK2	GO:0005759	C	mitochondrial matrix	O00142
FZD9	GO:0005737	C	cytoplasm	O00144
FZD9	GO:0005789	C	endoplasmic reticulum membrane	O00144
FZD9	GO:0005794	C	Golgi apparatus	O00144
FZD9	GO:0005886	C	plasma membrane	O00144
FZD9	GO:0009986	C	cell surface	O00144
FZD9	GO:0031527	C	filopodium membrane	O00144
FZD9	GO:0031966	C	mitochondrial membrane	O00144
FZD9	GO:0048471	C	perinuclear region of cytoplasm	O00144
FZD9	GO:0098794	C	postsynapse	O00144
FZD9	GO:0098978	C	glutamatergic synapse	O00144
DDX39A	GO:0005634	C	nucleus	O00148
DDX39A	GO:0005654	C	nucleoplasm	O00148
DDX39A	GO:0016020	C	membrane	O00148
DDX39A	GO:0016607	C	nuclear speck	O00148
DDX39A	GO:0005737	C	cytoplasm	O00148
PDLIM1	GO:0001725	C	stress fiber	O00151
PDLIM1	GO:0005667	C	transcription regulator complex	O00151
PDLIM1	GO:0005737	C	cytoplasm	O00151
PDLIM1	GO:0005856	C	cytoskeleton	O00151
PDLIM1	GO:0005912	C	adherens junction	O00151
PDLIM1	GO:0005925	C	focal adhesion	O00151
PDLIM1	GO:0030018	C	Z disc	O00151
ACOT7	GO:0005654	C	nucleoplasm	O00154
ACOT7	GO:0005739	C	mitochondrion	O00154
ACOT7	GO:0005829	C	cytosol	O00154
ACOT7	GO:0070062	C	extracellular exosome	O00154
GPR25	GO:0005886	C	plasma membrane	O00155
GPR25	GO:0005887	C	integral component of plasma membrane	O00155
MYO1C	GO:0005643	C	nuclear pore	O00159
MYO1C	GO:0005654	C	nucleoplasm	O00159
MYO1C	GO:0005730	C	nucleolus	O00159
MYO1C	GO:0005737	C	cytoplasm	O00159
MYO1C	GO:0005829	C	cytosol	O00159
MYO1C	GO:0005886	C	plasma membrane	O00159
MYO1C	GO:0005902	C	microvillus	O00159
MYO1C	GO:0005903	C	brush border	O00159
MYO1C	GO:0009925	C	basal plasma membrane	O00159
MYO1C	GO:0016020	C	membrane	O00159
MYO1C	GO:0016328	C	lateral plasma membrane	O00159
MYO1C	GO:0016461	C	unconventional myosin complex	O00159
MYO1C	GO:0016604	C	nuclear body	O00159
MYO1C	GO:0030659	C	cytoplasmic vesicle membrane	O00159
MYO1C	GO:0031941	C	filamentous actin	O00159
MYO1C	GO:0032587	C	ruffle membrane	O00159
MYO1C	GO:0045121	C	membrane raft	O00159
MYO1C	GO:0045335	C	phagocytic vesicle	O00159
MYO1C	GO:0060171	C	stereocilium membrane	O00159
MYO1C	GO:0070062	C	extracellular exosome	O00159
MYO1C	GO:0001725	C	stress fiber	O00159
MYO1F	GO:0005829	C	cytosol	O00160
MYO1F	GO:0016461	C	unconventional myosin complex	O00160
SNAP23	GO:0005654	C	nucleoplasm	O00161
SNAP23	GO:0005737	C	cytoplasm	O00161
SNAP23	GO:0005739	C	mitochondrion	O00161
SNAP23	GO:0005886	C	plasma membrane	O00161
SNAP23	GO:0005912	C	adherens junction	O00161
SNAP23	GO:0005925	C	focal adhesion	O00161
SNAP23	GO:0030670	C	phagocytic vesicle membrane	O00161
SNAP23	GO:0031201	C	SNARE complex	O00161
SNAP23	GO:0035579	C	specific granule membrane	O00161
SNAP23	GO:0042581	C	specific granule	O00161
SNAP23	GO:0042582	C	azurophil granule	O00161
SNAP23	GO:0043005	C	neuron projection	O00161
SNAP23	GO:0070062	C	extracellular exosome	O00161
SNAP23	GO:0070821	C	tertiary granule membrane	O00161
SNAP23	GO:0098793	C	presynapse	O00161
HAX1	GO:0000932	C	P-body	O00165
HAX1	GO:0005635	C	nuclear envelope	O00165
HAX1	GO:0005667	C	transcription regulator complex	O00165
HAX1	GO:0005739	C	mitochondrion	O00165
HAX1	GO:0005741	C	mitochondrial outer membrane	O00165
HAX1	GO:0005758	C	mitochondrial intermembrane space	O00165
HAX1	GO:0005783	C	endoplasmic reticulum	O00165
HAX1	GO:0005938	C	cell cortex	O00165
HAX1	GO:0015629	C	actin cytoskeleton	O00165
HAX1	GO:0030027	C	lamellipodium	O00165
HAX1	GO:0031965	C	nuclear membrane	O00165
EYA2	GO:0005654	C	nucleoplasm	O00167
EYA2	GO:0005739	C	mitochondrion	O00167
EYA2	GO:0005829	C	cytosol	O00167
FXYD1	GO:0005886	C	plasma membrane	O00168
FXYD1	GO:0005887	C	integral component of plasma membrane	O00168
FXYD1	GO:0005890	C	sodium:potassium-exchanging ATPase complex	O00168
FXYD1	GO:0005901	C	caveola	O00168
FXYD1	GO:0014704	C	intercalated disc	O00168
FXYD1	GO:0016324	C	apical plasma membrane	O00168
FXYD1	GO:0030315	C	T-tubule	O00168
FXYD1	GO:0042383	C	sarcolemma	O00168
AIP	GO:0005654	C	nucleoplasm	O00170
AIP	GO:0005737	C	cytoplasm	O00170
AIP	GO:0005829	C	cytosol	O00170
AIP	GO:0034751	C	aryl hydrocarbon receptor complex	O00170
AIP	GO:0005886	C	plasma membrane	O00170
GTPBP1	GO:0000177	C	cytoplasmic exosome (RNase complex)	O00178
GTPBP1	GO:0005829	C	cytosol	O00178
GTPBP1	GO:0016020	C	membrane	O00178
KCNK1	GO:0005886	C	plasma membrane	O00180
KCNK1	GO:0005887	C	integral component of plasma membrane	O00180
KCNK1	GO:0008076	C	voltage-gated potassium channel complex	O00180
KCNK1	GO:0016021	C	integral component of membrane	O00180
KCNK1	GO:0016324	C	apical plasma membrane	O00180
KCNK1	GO:0030425	C	dendrite	O00180
KCNK1	GO:0031526	C	brush border membrane	O00180
KCNK1	GO:0034705	C	potassium channel complex	O00180
KCNK1	GO:0043204	C	perikaryon	O00180
KCNK1	GO:0043231	C	intracellular membrane-bounded organelle	O00180
KCNK1	GO:0055037	C	recycling endosome	O00180
KCNK1	GO:0097060	C	synaptic membrane	O00180
KCNK1	GO:1902937	C	inward rectifier potassium channel complex	O00180
LGALS9	GO:0005615	C	extracellular space	O00182
LGALS9	GO:0005634	C	nucleus	O00182
LGALS9	GO:0005737	C	cytoplasm	O00182
LGALS9	GO:0005829	C	cytosol	O00182
LGALS9	GO:0062023	C	collagen-containing extracellular matrix	O00182
STXBP3	GO:0005829	C	cytosol	O00186
STXBP3	GO:0005886	C	plasma membrane	O00186
STXBP3	GO:0016323	C	basolateral plasma membrane	O00186
STXBP3	GO:0016324	C	apical plasma membrane	O00186
STXBP3	GO:0031091	C	platelet alpha granule	O00186
STXBP3	GO:0042581	C	specific granule	O00186
STXBP3	GO:0045335	C	phagocytic vesicle	O00186
STXBP3	GO:0070062	C	extracellular exosome	O00186
STXBP3	GO:0070820	C	tertiary granule	O00186
STXBP3	GO:0098793	C	presynapse	O00186
MASP2	GO:0005576	C	extracellular region	O00187
MASP2	GO:0070062	C	extracellular exosome	O00187
AP4M1	GO:0005769	C	early endosome	O00189
AP4M1	GO:0005802	C	trans-Golgi network	O00189
AP4M1	GO:0005829	C	cytosol	O00189
AP4M1	GO:0030124	C	AP-4 adaptor complex	O00189
AP4M1	GO:0030131	C	clathrin adaptor complex	O00189
AP4M1	GO:0031904	C	endosome lumen	O00189
AP4M1	GO:0032588	C	trans-Golgi network membrane	O00189
AP4M1	GO:0070062	C	extracellular exosome	O00189
ARVCF	GO:0005622	C	intracellular anatomical structure	O00192
SMAP	GO:0005575	C	cellular_component	O00193
RAB27B	GO:0005770	C	late endosome	O00194
RAB27B	GO:0005795	C	Golgi stack	O00194
RAB27B	GO:0005886	C	plasma membrane	O00194
RAB27B	GO:0016324	C	apical plasma membrane	O00194
RAB27B	GO:0030140	C	trans-Golgi network transport vesicle	O00194
RAB27B	GO:0031088	C	platelet dense granule membrane	O00194
RAB27B	GO:0032585	C	multivesicular body membrane	O00194
RAB27B	GO:0042470	C	melanosome	O00194
RAB27B	GO:0042589	C	zymogen granule membrane	O00194
RAB27B	GO:0070062	C	extracellular exosome	O00194
RAB27B	GO:0098993	C	anchored component of synaptic vesicle membrane	O00194
RAB27B	GO:1904115	C	axon cytoplasm	O00194
HRK	GO:0005739	C	mitochondrion	O00198
HRK	GO:0016021	C	integral component of membrane	O00198
AP3B1	GO:0005739	C	mitochondrion	O00203
AP3B1	GO:0005765	C	lysosomal membrane	O00203
AP3B1	GO:0005794	C	Golgi apparatus	O00203
AP3B1	GO:0016020	C	membrane	O00203
AP3B1	GO:0030123	C	AP-3 adaptor complex	O00203
AP3B1	GO:0030131	C	clathrin adaptor complex	O00203
AP3B1	GO:0030665	C	clathrin-coated vesicle membrane	O00203
AP3B1	GO:0045202	C	synapse	O00203
AP3B1	GO:1904115	C	axon cytoplasm	O00203
SULT2B1	GO:0005634	C	nucleus	O00204
SULT2B1	GO:0005783	C	endoplasmic reticulum	O00204
SULT2B1	GO:0005829	C	cytosol	O00204
SULT2B1	GO:0043231	C	intracellular membrane-bounded organelle	O00204
SULT2B1	GO:0070062	C	extracellular exosome	O00204
TLR4	GO:0001726	C	ruffle	O00206
TLR4	GO:0001891	C	phagocytic cup	O00206
TLR4	GO:0005737	C	cytoplasm	O00206
TLR4	GO:0005769	C	early endosome	O00206
TLR4	GO:0005794	C	Golgi apparatus	O00206
TLR4	GO:0005886	C	plasma membrane	O00206
TLR4	GO:0005887	C	integral component of plasma membrane	O00206
TLR4	GO:0009897	C	external side of plasma membrane	O00206
TLR4	GO:0009986	C	cell surface	O00206
TLR4	GO:0010008	C	endosome membrane	O00206
TLR4	GO:0031226	C	intrinsic component of plasma membrane	O00206
TLR4	GO:0043235	C	receptor complex	O00206
TLR4	GO:0046696	C	lipopolysaccharide receptor complex	O00206
TLR4	GO:0048471	C	perinuclear region of cytoplasm	O00206
RHOD	GO:0005769	C	early endosome	O00212
RHOD	GO:0005829	C	cytosol	O00212
RHOD	GO:0005886	C	plasma membrane	O00212
RHOD	GO:0010008	C	endosome membrane	O00212
APBB1	GO:0005634	C	nucleus	O00213
APBB1	GO:0005654	C	nucleoplasm	O00213
APBB1	GO:0005737	C	cytoplasm	O00213
APBB1	GO:0005783	C	endoplasmic reticulum	O00213
APBB1	GO:0005886	C	plasma membrane	O00213
APBB1	GO:0016607	C	nuclear speck	O00213
APBB1	GO:0030027	C	lamellipodium	O00213
APBB1	GO:0030426	C	growth cone	O00213
APBB1	GO:0045202	C	synapse	O00213
LGALS8	GO:0005615	C	extracellular space	O00214
LGALS8	GO:0005737	C	cytoplasm	O00214
LGALS8	GO:0005829	C	cytosol	O00214
LGALS8	GO:0016020	C	membrane	O00214
LGALS8	GO:0031410	C	cytoplasmic vesicle	O00214
NDUFS8	GO:0005739	C	mitochondrion	O00217
NDUFS8	GO:0005747	C	mitochondrial respiratory chain complex I	O00217
NDUFS8	GO:0005759	C	mitochondrial matrix	O00217
HAS3	GO:0005634	C	nucleus	O00219
HAS3	GO:0005737	C	cytoplasm	O00219
HAS3	GO:0005886	C	plasma membrane	O00219
HAS3	GO:0016021	C	integral component of membrane	O00219
HAS3	GO:0036117	C	hyaluranon cable	O00219
TNFRSF10A	GO:0005794	C	Golgi apparatus	O00220
TNFRSF10A	GO:0005829	C	cytosol	O00220
TNFRSF10A	GO:0005886	C	plasma membrane	O00220
TNFRSF10A	GO:0009986	C	cell surface	O00220
TNFRSF10A	GO:0016021	C	integral component of membrane	O00220
TNFRSF10A	GO:0045121	C	membrane raft	O00220
NFKBIE	GO:0001650	C	fibrillar center	O00221
NFKBIE	GO:0005654	C	nucleoplasm	O00221
NFKBIE	GO:0005737	C	cytoplasm	O00221
NFKBIE	GO:0005794	C	Golgi apparatus	O00221
NFKBIE	GO:0005829	C	cytosol	O00221
NFKBIE	GO:0048471	C	perinuclear region of cytoplasm	O00221
GRM8	GO:0005886	C	plasma membrane	O00222
CORT	GO:0005576	C	extracellular region	O00230
CORT	GO:0005615	C	extracellular space	O00230
CORT	GO:0045202	C	synapse	O00230
PSMD11	GO:0000502	C	proteasome complex	O00231
PSMD11	GO:0005576	C	extracellular region	O00231
PSMD11	GO:0005634	C	nucleus	O00231
PSMD11	GO:0005654	C	nucleoplasm	O00231
PSMD11	GO:0005829	C	cytosol	O00231
PSMD11	GO:0016020	C	membrane	O00231
PSMD11	GO:0022624	C	proteasome accessory complex	O00231
PSMD11	GO:0034774	C	secretory granule lumen	O00231
PSMD11	GO:1904813	C	ficolin-1-rich granule lumen	O00231
PSMD12	GO:0000502	C	proteasome complex	O00232
PSMD12	GO:0005576	C	extracellular region	O00232
PSMD12	GO:0005654	C	nucleoplasm	O00232
PSMD12	GO:0005829	C	cytosol	O00232
PSMD12	GO:0005838	C	proteasome regulatory particle	O00232
PSMD12	GO:0016020	C	membrane	O00232
PSMD12	GO:0022624	C	proteasome accessory complex	O00232
PSMD12	GO:0034774	C	secretory granule lumen	O00232
PSMD12	GO:0070062	C	extracellular exosome	O00232
PSMD12	GO:1904813	C	ficolin-1-rich granule lumen	O00232
PSMD9	GO:0005634	C	nucleus	O00233
PSMD9	GO:0005654	C	nucleoplasm	O00233
PSMD9	GO:0005829	C	cytosol	O00233
PSMD9	GO:0005838	C	proteasome regulatory particle	O00233
PSMD9	GO:0008540	C	proteasome regulatory particle, base subcomplex	O00233
RNF103	GO:0005783	C	endoplasmic reticulum	O00237
RNF103	GO:0005789	C	endoplasmic reticulum membrane	O00237
RNF103	GO:0016021	C	integral component of membrane	O00237
RNF103	GO:0044322	C	endoplasmic reticulum quality control compartment	O00237
BMPR1B	GO:0005886	C	plasma membrane	O00238
BMPR1B	GO:0005887	C	integral component of plasma membrane	O00238
BMPR1B	GO:0030425	C	dendrite	O00238
BMPR1B	GO:0043025	C	neuronal cell body	O00238
BMPR1B	GO:0043235	C	receptor complex	O00238
BMPR1B	GO:1990712	C	HFE-transferrin receptor complex	O00238
SIRPB1	GO:0005886	C	plasma membrane	O00241
SIRPB1	GO:0005887	C	integral component of plasma membrane	O00241
SIRPB1	GO:0009986	C	cell surface	O00241
SIRPB1	GO:0030667	C	secretory granule membrane	O00241
ATOX1	GO:0005829	C	cytosol	O00244
AGRP	GO:0005615	C	extracellular space	O00253
AGRP	GO:0005796	C	Golgi lumen	O00253
AGRP	GO:0043025	C	neuronal cell body	O00253
F2RL2	GO:0005576	C	extracellular region	O00254
F2RL2	GO:0005886	C	plasma membrane	O00254
F2RL2	GO:0016324	C	apical plasma membrane	O00254
F2RL2	GO:0032991	C	protein-containing complex	O00254
MEN1	GO:0000781	C	chromosome, telomeric region	O00255
MEN1	GO:0000785	C	chromatin	O00255
MEN1	GO:0005634	C	nucleus	O00255
MEN1	GO:0005654	C	nucleoplasm	O00255
MEN1	GO:0005737	C	cytoplasm	O00255
MEN1	GO:0005788	C	endoplasmic reticulum lumen	O00255
MEN1	GO:0005829	C	cytosol	O00255
MEN1	GO:0016363	C	nuclear matrix	O00255
MEN1	GO:0032154	C	cleavage furrow	O00255
MEN1	GO:0032991	C	protein-containing complex	O00255
MEN1	GO:0035097	C	histone methyltransferase complex	O00255
CBX4	GO:0005634	C	nucleus	O00257
CBX4	GO:0005654	C	nucleoplasm	O00257
CBX4	GO:0016604	C	nuclear body	O00257
CBX4	GO:0016607	C	nuclear speck	O00257
CBX4	GO:0031519	C	PcG protein complex	O00257
CBX4	GO:0035102	C	PRC1 complex	O00257
GET1	GO:0005634	C	nucleus	O00258
GET1	GO:0005789	C	endoplasmic reticulum membrane	O00258
GET1	GO:0016021	C	integral component of membrane	O00258
PGRMC1	GO:0005741	C	mitochondrial outer membrane	O00264
PGRMC1	GO:0005783	C	endoplasmic reticulum	O00264
PGRMC1	GO:0005886	C	plasma membrane	O00264
PGRMC1	GO:0005887	C	integral component of plasma membrane	O00264
PGRMC1	GO:0016020	C	membrane	O00264
PGRMC1	GO:0030868	C	smooth endoplasmic reticulum membrane	O00264
PGRMC1	GO:0035579	C	specific granule membrane	O00264
PGRMC1	GO:0043005	C	neuron projection	O00264
PGRMC1	GO:0043025	C	neuronal cell body	O00264
PGRMC1	GO:0044297	C	cell body	O00264
PGRMC1	GO:0045202	C	synapse	O00264
SUPT5H	GO:0005634	C	nucleus	O00267
SUPT5H	GO:0005654	C	nucleoplasm	O00267
SUPT5H	GO:0032044	C	DSIF complex	O00267
TAF4	GO:0000785	C	chromatin	O00268
TAF4	GO:0005654	C	nucleoplasm	O00268
TAF4	GO:0005669	C	transcription factor TFIID complex	O00268
TAF4	GO:0005829	C	cytosol	O00268
TAF4	GO:0032991	C	protein-containing complex	O00268
TAF4	GO:0033276	C	transcription factor TFTC complex	O00268
TAF4	GO:0071339	C	MLL1 complex	O00268
GPR31	GO:0005886	C	plasma membrane	O00270
GPR31	GO:0005887	C	integral component of plasma membrane	O00270
DFFA	GO:0000785	C	chromatin	O00273
DFFA	GO:0005634	C	nucleus	O00273
DFFA	GO:0005654	C	nucleoplasm	O00273
DFFA	GO:0005829	C	cytosol	O00273
DFFA	GO:0005886	C	plasma membrane	O00273
DFFA	GO:0032991	C	protein-containing complex	O00273
RFXAP	GO:0016607	C	nuclear speck	O00287
RFXAP	GO:0090575	C	RNA polymerase II transcription regulator complex	O00287
HIP1	GO:0005634	C	nucleus	O00291
HIP1	GO:0005737	C	cytoplasm	O00291
HIP1	GO:0005794	C	Golgi apparatus	O00291
HIP1	GO:0005829	C	cytosol	O00291
HIP1	GO:0005856	C	cytoskeleton	O00291
HIP1	GO:0016020	C	membrane	O00291
HIP1	GO:0030136	C	clathrin-coated vesicle	O00291
HIP1	GO:0030665	C	clathrin-coated vesicle membrane	O00291
HIP1	GO:0031234	C	extrinsic component of cytoplasmic side of plasma membrane	O00291
HIP1	GO:0043231	C	intracellular membrane-bounded organelle	O00291
HIP1	GO:0098793	C	presynapse	O00291
HIP1	GO:0098794	C	postsynapse	O00291
HIP1	GO:0098888	C	extrinsic component of presynaptic membrane	O00291
HIP1	GO:0098978	C	glutamatergic synapse	O00291
LEFTY2	GO:0005576	C	extracellular region	O00292
LEFTY2	GO:0031093	C	platelet alpha granule lumen	O00292
LEFTY2	GO:0062023	C	collagen-containing extracellular matrix	O00292
TULP1	GO:0001750	C	photoreceptor outer segment	O00294
TULP1	GO:0001917	C	photoreceptor inner segment	O00294
TULP1	GO:0005576	C	extracellular region	O00294
TULP1	GO:0005829	C	cytosol	O00294
TULP1	GO:0005886	C	plasma membrane	O00294
TULP1	GO:0042995	C	cell projection	O00294
TULP1	GO:0043679	C	axon terminus	O00294
TULP1	GO:0045202	C	synapse	O00294
TULP2	GO:0005576	C	extracellular region	O00295
TULP2	GO:0005737	C	cytoplasm	O00295
CLIC1	GO:0005615	C	extracellular space	O00299
CLIC1	GO:0005634	C	nucleus	O00299
CLIC1	GO:0005635	C	nuclear envelope	O00299
CLIC1	GO:0005737	C	cytoplasm	O00299
CLIC1	GO:0005739	C	mitochondrion	O00299
CLIC1	GO:0005886	C	plasma membrane	O00299
CLIC1	GO:0005903	C	brush border	O00299
CLIC1	GO:0016020	C	membrane	O00299
CLIC1	GO:0031965	C	nuclear membrane	O00299
CLIC1	GO:0031982	C	vesicle	O00299
CLIC1	GO:0034707	C	chloride channel complex	O00299
CLIC1	GO:0048471	C	perinuclear region of cytoplasm	O00299
CLIC1	GO:0070062	C	extracellular exosome	O00299
CLIC1	GO:0072562	C	blood microparticle	O00299
TNFRSF11B	GO:0005576	C	extracellular region	O00300
TNFRSF11B	GO:0005615	C	extracellular space	O00300
TNFRSF11B	GO:0005886	C	plasma membrane	O00300
TNFRSF11B	GO:0031012	C	extracellular matrix	O00300
EIF3F	GO:0005829	C	cytosol	O00303
EIF3F	GO:0005852	C	eukaryotic translation initiation factor 3 complex	O00303
EIF3F	GO:0016020	C	membrane	O00303
EIF3F	GO:0016282	C	eukaryotic 43S preinitiation complex	O00303
EIF3F	GO:0033290	C	eukaryotic 48S preinitiation complex	O00303
CACNB4	GO:0005829	C	cytosol	O00305
CACNB4	GO:0005886	C	plasma membrane	O00305
CACNB4	GO:0005891	C	voltage-gated calcium channel complex	O00305
CACNB4	GO:0009898	C	cytoplasmic side of plasma membrane	O00305
CACNB4	GO:0045202	C	synapse	O00305
WWP2	GO:0000151	C	ubiquitin ligase complex	O00308
WWP2	GO:0005634	C	nucleus	O00308
WWP2	GO:0005737	C	cytoplasm	O00308
WWP2	GO:0005829	C	cytosol	O00308
WWP2	GO:0016020	C	membrane	O00308
WWP2	GO:0070062	C	extracellular exosome	O00308
CDC7	GO:0005634	C	nucleus	O00311
CDC7	GO:0005654	C	nucleoplasm	O00311
CDC7	GO:0005737	C	cytoplasm	O00311
CDC7	GO:0045171	C	intercellular bridge	O00311
CDC7	GO:0072686	C	mitotic spindle	O00311
UPK1A	GO:0005783	C	endoplasmic reticulum	O00322
UPK1A	GO:0005886	C	plasma membrane	O00322
UPK1A	GO:0009986	C	cell surface	O00322
UPK1A	GO:0016021	C	integral component of membrane	O00322
UPK1A	GO:0032991	C	protein-containing complex	O00322
UPK1A	GO:0070062	C	extracellular exosome	O00322
UPK1A	GO:0120001	C	apical plasma membrane urothelial plaque	O00322
ARNTL	GO:0000785	C	chromatin	O00327
ARNTL	GO:0005634	C	nucleus	O00327
ARNTL	GO:0005654	C	nucleoplasm	O00327
ARNTL	GO:0005667	C	transcription regulator complex	O00327
ARNTL	GO:0016605	C	PML body	O00327
ARNTL	GO:0033391	C	chromatoid body	O00327
ARNTL	GO:0043231	C	intracellular membrane-bounded organelle	O00327
PIK3CD	GO:0005829	C	cytosol	O00329
PIK3CD	GO:0005886	C	plasma membrane	O00329
PIK3CD	GO:0005942	C	phosphatidylinositol 3-kinase complex	O00329
PDHX	GO:0005759	C	mitochondrial matrix	O00330
PDHX	GO:0045254	C	pyruvate dehydrogenase complex	O00330
SLC28A1	GO:0005829	C	cytosol	O00337
SLC28A1	GO:0005886	C	plasma membrane	O00337
SLC28A1	GO:0016020	C	membrane	O00337
SLC28A1	GO:0016607	C	nuclear speck	O00337
SLC28A1	GO:0031526	C	brush border membrane	O00337
SULT1C2	GO:0005829	C	cytosol	O00338
MATN2	GO:0031012	C	extracellular matrix	O00339
MATN2	GO:0062023	C	collagen-containing extracellular matrix	O00339
SLC1A7	GO:0005886	C	plasma membrane	O00341
SLC1A7	GO:0016021	C	integral component of membrane	O00341
SLC1A7	GO:0098793	C	presynapse	O00341
FOXE1	GO:0000785	C	chromatin	O00358
FOXE1	GO:0005634	C	nucleus	O00358
QSOX1	GO:0000139	C	Golgi membrane	O00391
QSOX1	GO:0005576	C	extracellular region	O00391
QSOX1	GO:0005615	C	extracellular space	O00391
QSOX1	GO:0005788	C	endoplasmic reticulum lumen	O00391
QSOX1	GO:0005794	C	Golgi apparatus	O00391
QSOX1	GO:0030173	C	integral component of Golgi membrane	O00391
QSOX1	GO:0031093	C	platelet alpha granule lumen	O00391
QSOX1	GO:0035580	C	specific granule lumen	O00391
QSOX1	GO:0043231	C	intracellular membrane-bounded organelle	O00391
QSOX1	GO:0045171	C	intercellular bridge	O00391
QSOX1	GO:0070062	C	extracellular exosome	O00391
QSOX1	GO:1904724	C	tertiary granule lumen	O00391
P2RY10	GO:0005886	C	plasma membrane	O00398
DCTN6	GO:0000777	C	condensed chromosome kinetochore	O00399
DCTN6	GO:0005813	C	centrosome	O00399
DCTN6	GO:0005829	C	cytosol	O00399
SLC33A1	GO:0000139	C	Golgi membrane	O00400
SLC33A1	GO:0005789	C	endoplasmic reticulum membrane	O00400
SLC33A1	GO:0005887	C	integral component of plasma membrane	O00400
SLC33A1	GO:0016020	C	membrane	O00400
WASL	GO:0005634	C	nucleus	O00401
WASL	GO:0005829	C	cytosol	O00401
WASL	GO:0005886	C	plasma membrane	O00401
WASL	GO:0015629	C	actin cytoskeleton	O00401
WASL	GO:0030027	C	lamellipodium	O00401
WASL	GO:0030478	C	actin cap	O00401
WASL	GO:0030666	C	endocytic vesicle membrane	O00401
WASL	GO:0031410	C	cytoplasmic vesicle	O00401
WASL	GO:0070062	C	extracellular exosome	O00401
PDE2A	GO:0005634	C	nucleus	O00408
PDE2A	GO:0005737	C	cytoplasm	O00408
PDE2A	GO:0005741	C	mitochondrial outer membrane	O00408
PDE2A	GO:0005743	C	mitochondrial inner membrane	O00408
PDE2A	GO:0005783	C	endoplasmic reticulum	O00408
PDE2A	GO:0005794	C	Golgi apparatus	O00408
PDE2A	GO:0005829	C	cytosol	O00408
PDE2A	GO:0005886	C	plasma membrane	O00408
PDE2A	GO:0042734	C	presynaptic membrane	O00408
PDE2A	GO:0048471	C	perinuclear region of cytoplasm	O00408
FOXN3	GO:0000785	C	chromatin	O00409
FOXN3	GO:0005634	C	nucleus	O00409
IPO5	GO:0005634	C	nucleus	O00410
IPO5	GO:0005643	C	nuclear pore	O00410
IPO5	GO:0005730	C	nucleolus	O00410
IPO5	GO:0005737	C	cytoplasm	O00410
IPO5	GO:0016020	C	membrane	O00410
POLRMT	GO:0005739	C	mitochondrion	O00411
POLRMT	GO:0005759	C	mitochondrial matrix	O00411
POLRMT	GO:0032991	C	protein-containing complex	O00411
POLRMT	GO:0042645	C	mitochondrial nucleoid	O00411
EEF2K	GO:0005737	C	cytoplasm	O00418
EEF2K	GO:0005829	C	cytosol	O00418
EEF2K	GO:0014069	C	postsynaptic density	O00418
EEF2K	GO:0043197	C	dendritic spine	O00418
CCRL2	GO:0005886	C	plasma membrane	O00421
CCRL2	GO:0005887	C	integral component of plasma membrane	O00421
SAP18	GO:0000118	C	histone deacetylase complex	O00422
SAP18	GO:0005654	C	nucleoplasm	O00422
SAP18	GO:0005829	C	cytosol	O00422
SAP18	GO:0016604	C	nuclear body	O00422
SAP18	GO:0016607	C	nuclear speck	O00422
SAP18	GO:0061574	C	ASAP complex	O00422
SAP18	GO:0035145	C	exon-exon junction complex	O00422
EML1	GO:0005829	C	cytosol	O00423
EML1	GO:0005874	C	microtubule	O00423
EML1	GO:0005875	C	microtubule associated complex	O00423
EML1	GO:0048471	C	perinuclear region of cytoplasm	O00423
EML1	GO:0015630	C	microtubule cytoskeleton	O00423
EML1	GO:0097431	C	mitotic spindle pole	O00423
EML1	GO:1990023	C	mitotic spindle midzone	O00423
IGF2BP3	GO:0005737	C	cytoplasm	O00425
IGF2BP3	GO:0005829	C	cytosol	O00425
DNM1L	GO:0000139	C	Golgi membrane	O00429
DNM1L	GO:0005737	C	cytoplasm	O00429
DNM1L	GO:0005739	C	mitochondrion	O00429
DNM1L	GO:0005741	C	mitochondrial outer membrane	O00429
DNM1L	GO:0005777	C	peroxisome	O00429
DNM1L	GO:0005783	C	endoplasmic reticulum	O00429
DNM1L	GO:0005789	C	endoplasmic reticulum membrane	O00429
DNM1L	GO:0005794	C	Golgi apparatus	O00429
DNM1L	GO:0005829	C	cytosol	O00429
DNM1L	GO:0005903	C	brush border	O00429
DNM1L	GO:0005905	C	clathrin-coated pit	O00429
DNM1L	GO:0016020	C	membrane	O00429
DNM1L	GO:0030672	C	synaptic vesicle membrane	O00429
DNM1L	GO:0032991	C	protein-containing complex	O00429
DNM1L	GO:0043231	C	intracellular membrane-bounded organelle	O00429
DNM1L	GO:0048471	C	perinuclear region of cytoplasm	O00429
DNM1L	GO:0098835	C	presynaptic endocytic zone membrane	O00429
DNM1L	GO:0005874	C	microtubule	O00429
DNM1L	GO:0099073	C	mitochondrion-derived vesicle	O00429
RTCA	GO:0005654	C	nucleoplasm	O00442
PIK3C2A	GO:0005654	C	nucleoplasm	O00443
PIK3C2A	GO:0005737	C	cytoplasm	O00443
PIK3C2A	GO:0005802	C	trans-Golgi network	O00443
PIK3C2A	GO:0005829	C	cytosol	O00443
PIK3C2A	GO:0005886	C	plasma membrane	O00443
PIK3C2A	GO:0016020	C	membrane	O00443
PIK3C2A	GO:0030136	C	clathrin-coated vesicle	O00443
PIK3C2A	GO:0031982	C	vesicle	O00443
PIK3C2A	GO:0043231	C	intracellular membrane-bounded organelle	O00443
PIK3C2A	GO:0070062	C	extracellular exosome	O00443
PLK4	GO:0001741	C	XY body	O00444
PLK4	GO:0005730	C	nucleolus	O00444
PLK4	GO:0005813	C	centrosome	O00444
PLK4	GO:0005814	C	centriole	O00444
PLK4	GO:0005829	C	cytosol	O00444
PLK4	GO:0032154	C	cleavage furrow	O00444
PLK4	GO:0098536	C	deuterosome	O00444
SYT5	GO:0043025	C	neuronal cell body	O00445
SYT5	GO:0048471	C	perinuclear region of cytoplasm	O00445
SYT5	GO:0055038	C	recycling endosome membrane	O00445
SYT5	GO:0099066	C	integral component of neuronal dense core vesicle membrane	O00445
SYT5	GO:1990769	C	proximal neuron projection	O00445
GFRA2	GO:0005886	C	plasma membrane	O00451
GFRA2	GO:0019898	C	extrinsic component of membrane	O00451
GFRA2	GO:0031225	C	anchored component of membrane	O00451
LST1	GO:0000139	C	Golgi membrane	O00453
LST1	GO:0005737	C	cytoplasm	O00453
LST1	GO:0005794	C	Golgi apparatus	O00453
LST1	GO:0016021	C	integral component of membrane	O00453
PIK3R2	GO:0005634	C	nucleus	O00459
PIK3R2	GO:0005829	C	cytosol	O00459
GOLIM4	GO:0000139	C	Golgi membrane	O00461
GOLIM4	GO:0005794	C	Golgi apparatus	O00461
GOLIM4	GO:0005796	C	Golgi lumen	O00461
GOLIM4	GO:0005801	C	cis-Golgi network	O00461
GOLIM4	GO:0010008	C	endosome membrane	O00461
GOLIM4	GO:0016020	C	membrane	O00461
GOLIM4	GO:0016021	C	integral component of membrane	O00461
GOLIM4	GO:0030133	C	transport vesicle	O00461
GOLIM4	GO:0030139	C	endocytic vesicle	O00461
GOLIM4	GO:0032580	C	Golgi cisterna membrane	O00461
MANBA	GO:0005886	C	plasma membrane	O00462
MANBA	GO:0035577	C	azurophil granule membrane	O00462
MANBA	GO:0043202	C	lysosomal lumen	O00462
TRAF5	GO:0005813	C	centrosome	O00463
TRAF5	GO:0005829	C	cytosol	O00463
TRAF5	GO:0009898	C	cytoplasmic side of plasma membrane	O00463
TRAF5	GO:0035631	C	CD40 receptor complex	O00463
AGRN	GO:0005576	C	extracellular region	O00468
AGRN	GO:0005604	C	basement membrane	O00468
AGRN	GO:0005796	C	Golgi lumen	O00468
AGRN	GO:0005886	C	plasma membrane	O00468
AGRN	GO:0016021	C	integral component of membrane	O00468
AGRN	GO:0043202	C	lysosomal lumen	O00468
AGRN	GO:0045202	C	synapse	O00468
AGRN	GO:0062023	C	collagen-containing extracellular matrix	O00468
AGRN	GO:0070062	C	extracellular exosome	O00468
PLOD2	GO:0005789	C	endoplasmic reticulum membrane	O00469
PLOD2	GO:0030867	C	rough endoplasmic reticulum membrane	O00469
PLOD2	GO:0070062	C	extracellular exosome	O00469
MEIS1	GO:0000785	C	chromatin	O00470
MEIS1	GO:0005634	C	nucleus	O00470
MEIS1	GO:0005667	C	transcription regulator complex	O00470
EXOC5	GO:0005737	C	cytoplasm	O00471
EXOC5	GO:0005829	C	cytosol	O00471
EXOC5	GO:0030496	C	midbody	O00471
ELL2	GO:0005654	C	nucleoplasm	O00472
ELL2	GO:0008023	C	transcription elongation factor complex	O00472
SLC17A3	GO:0005737	C	cytoplasm	O00476
SLC17A3	GO:0005789	C	endoplasmic reticulum membrane	O00476
SLC17A3	GO:0005886	C	plasma membrane	O00476
SLC17A3	GO:0005887	C	integral component of plasma membrane	O00476
SLC17A3	GO:0016324	C	apical plasma membrane	O00476
SLC17A3	GO:0031526	C	brush border membrane	O00476
SLC17A3	GO:0048471	C	perinuclear region of cytoplasm	O00476
BTN3A3	GO:0005886	C	plasma membrane	O00478
BTN3A3	GO:0016020	C	membrane	O00478
BTN3A3	GO:0016021	C	integral component of membrane	O00478
HMGN4	GO:0000785	C	chromatin	O00479
BTN3A1	GO:0005886	C	plasma membrane	O00481
BTN3A1	GO:0016021	C	integral component of membrane	O00481
NR5A2	GO:0000785	C	chromatin	O00482
NR5A2	GO:0005634	C	nucleus	O00482
NR5A2	GO:0005654	C	nucleoplasm	O00482
NR5A2	GO:0005737	C	cytoplasm	O00482
NR5A2	GO:0090575	C	RNA polymerase II transcription regulator complex	O00482
NDUFA4	GO:0005739	C	mitochondrion	O00483
NDUFA4	GO:0005743	C	mitochondrial inner membrane	O00483
NDUFA4	GO:0005747	C	mitochondrial respiratory chain complex I	O00483
NDUFA4	GO:0005751	C	mitochondrial respiratory chain complex IV	O00483
NDUFA4	GO:0016021	C	integral component of membrane	O00483
PSMD14	GO:0000502	C	proteasome complex	O00487
PSMD14	GO:0005576	C	extracellular region	O00487
PSMD14	GO:0005634	C	nucleus	O00487
PSMD14	GO:0005654	C	nucleoplasm	O00487
PSMD14	GO:0005829	C	cytosol	O00487
PSMD14	GO:0008541	C	proteasome regulatory particle, lid subcomplex	O00487
PSMD14	GO:0022624	C	proteasome accessory complex	O00487
PSMD14	GO:0031597	C	cytosolic proteasome complex	O00487
PSMD14	GO:0034774	C	secretory granule lumen	O00487
PSMD14	GO:1904813	C	ficolin-1-rich granule lumen	O00487
ZNF593	GO:0005654	C	nucleoplasm	O00488
ZNF593	GO:0005730	C	nucleolus	O00488
BIN1	GO:0005634	C	nucleus	O00499
BIN1	GO:0005635	C	nuclear envelope	O00499
BIN1	GO:0005737	C	cytoplasm	O00499
BIN1	GO:0005768	C	endosome	O00499
BIN1	GO:0005829	C	cytosol	O00499
BIN1	GO:0015629	C	actin cytoskeleton	O00499
BIN1	GO:0016020	C	membrane	O00499
BIN1	GO:0030018	C	Z disc	O00499
BIN1	GO:0030315	C	T-tubule	O00499
BIN1	GO:0030424	C	axon	O00499
BIN1	GO:0030425	C	dendrite	O00499
BIN1	GO:0031674	C	I band	O00499
BIN1	GO:0031982	C	vesicle	O00499
BIN1	GO:0033268	C	node of Ranvier	O00499
BIN1	GO:0043194	C	axon initial segment	O00499
BIN1	GO:0060987	C	lipid tube	O00499
BIN1	GO:0005856	C	cytoskeleton	O00499
CLDN5	GO:0005886	C	plasma membrane	O00501
CLDN5	GO:0005911	C	cell-cell junction	O00501
[truncated: 80,126 more rows]
