# Supplementary material for: Construction and analysis of a survival-associated competing endogenous RNA network in breast cancer
Source: Front Surg. 2023 Jan 6;9:1021195. doi: 10.3389/fsurg.2022.1021195 (PMC9852745; doi:10.3389/fsurg.2022.1021195)
Supplement: Supplementary file 14 [file Datasheet14.zip › Annotation_information/GO_xRef_MF.txt]

ID	GOID	Field Name	Term name	Gene name
NUDT4B	GO:0003723	F	RNA binding	A0A024RBG1
NUDT4B	GO:0046872	F	metal ion binding	A0A024RBG1
NUDT4B	GO:0052840	F	inositol diphosphate tetrakisphosphate diphosphatase activity	A0A024RBG1
NUDT4B	GO:0052842	F	inositol diphosphate pentakisphosphate diphosphatase activity	A0A024RBG1
LOC100509620	GO:0015267	F	channel activity	A0A075B734
TRAV27	GO:0005515	F	protein binding	A0A087WT01
CYP2D7	GO:0005506	F	iron ion binding	A0A087X1C5
CYP2D7	GO:0070330	F	aromatase activity	A0A087X1C5
NOTCH2NLR	GO:0005509	F	calcium ion binding	A0A096LNW5
CCDC187	GO:0008017	F	microtubule binding	A0A096LP49
UQCRHL	GO:0008121	F	ubiquinol-cytochrome-c reductase activity	A0A096LP55
OR4N4C	GO:0004930	F	G protein-coupled receptor activity	A0A096LPK9
OR4N4C	GO:0004984	F	olfactory receptor activity	A0A096LPK9
TRAV19	GO:0042287	F	MHC protein binding	A0A0A6YYK7
TRAV19	GO:0042605	F	peptide antigen binding	A0A0A6YYK7
GATD3B	GO:0005515	F	protein binding	A0A0B4J2D5
PIGBOS1	GO:0005515	F	protein binding	A0A0B4J2F0
SIK1B	GO:0000287	F	magnesium ion binding	A0A0B4J2F2
SIK1B	GO:0005515	F	protein binding	A0A0B4J2F2
SIK1B	GO:0005524	F	ATP binding	A0A0B4J2F2
SIK1B	GO:0106310	F	protein serine kinase activity	A0A0B4J2F2
SIK1B	GO:0106311	F	protein threonine kinase activity	A0A0B4J2F2
TEX13C	GO:0046872	F	metal ion binding	A0A0J9YWL9
TEX13D	GO:0046872	F	metal ion binding	A0A0J9YY54
CD300H	GO:0005515	F	protein binding	A0A0K2S4Q6
CD300H	GO:0042803	F	protein homodimerization activity	A0A0K2S4Q6
GLYATL1B	GO:0047961	F	glycine N-acyltransferase activity	A0A0U1RQE8
DPEP2NB	GO:0005515	F	protein binding	A0A0U1RQF7
KLF18	GO:0046872	F	metal ion binding	A0A0U1RQI7
CENPVL1	GO:0016846	F	carbon-sulfur lyase activity	A0A0U1RR11
CENPVL1	GO:0046872	F	metal ion binding	A0A0U1RR11
NBDY	GO:0005515	F	protein binding	A0A0U1RRE5
CENPVL3	GO:0016846	F	carbon-sulfur lyase activity	A0A0U1RRI6
CENPVL3	GO:0046872	F	metal ion binding	A0A0U1RRI6
OR4M2B	GO:0004930	F	G protein-coupled receptor activity	A0A0X1KG70
OR4M2B	GO:0004984	F	olfactory receptor activity	A0A0X1KG70
OR2A2	GO:0004930	F	G protein-coupled receptor activity	A0A126GWB0
OR2A2	GO:0004984	F	olfactory receptor activity	A0A126GWB0
OR2A25	GO:0004930	F	G protein-coupled receptor activity	A0A126GWI2
OR2A25	GO:0004984	F	olfactory receptor activity	A0A126GWI2
CRYAA2	GO:0005212	F	structural constituent of eye lens	A0A140G945
CRYAA2	GO:0005515	F	protein binding	A0A140G945
CRYAA2	GO:0046872	F	metal ion binding	A0A140G945
CYP2D7	GO:0004497	F	monooxygenase activity	A0A1B0GTQ1
CYP2D7	GO:0005506	F	iron ion binding	A0A1B0GTQ1
CYP2D7	GO:0016705	F	oxidoreductase activity, acting on paired donors, with incorporation or reduction of molecular oxygen	A0A1B0GTQ1
CYP2D7	GO:0020037	F	heme binding	A0A1B0GTQ1
ZC3H11B	GO:0046872	F	metal ion binding	A0A1B0GTU1
LMLN2	GO:0004222	F	metalloendopeptidase activity	A0A1B0GTW7
LMLN2	GO:0046872	F	metal ion binding	A0A1B0GTW7
UBE2L5	GO:0005524	F	ATP binding	A0A1B0GUS4
UBE2L5	GO:0016874	F	ligase activity	A0A1B0GUS4
TEX48	GO:0005515	F	protein binding	A0A1B0GUV7
LOC102723971	GO:0036094	F	small molecule binding	A0A1B0GUV8
PRSS51	GO:0004252	F	serine-type endopeptidase activity	A0A1B0GVH4
LITAFD	GO:0046872	F	metal ion binding	A0A1B0GVX0
HSFX3	GO:0000981	F	DNA-binding transcription factor activity, RNA polymerase II-specific	A0A1B0GWH4
CHRNA7	GO:0022848	F	acetylcholine-gated cation-selective channel activity	A0A1W2PN81
TAF11L7	GO:0046982	F	protein heterodimerization activity	A0A1W2PP81
TAF11L4	GO:0046982	F	protein heterodimerization activity	A0A1W2PPE2
TAF11L13	GO:0046982	F	protein heterodimerization activity	A0A1W2PPH5
TAF11L14	GO:0046982	F	protein heterodimerization activity	A0A1W2PPL8
TAF11L12	GO:0046982	F	protein heterodimerization activity	A0A1W2PPW3
TAF11L11	GO:0046982	F	protein heterodimerization activity	A0A1W2PQ09
SSU72P7	GO:0106306	F	protein serine phosphatase activity	A0A1W2PQ27
SSU72P7	GO:0106307	F	protein threonine phosphatase activity	A0A1W2PQ27
SSU72P5	GO:0106306	F	protein serine phosphatase activity	A0A1W2PQ64
SSU72P5	GO:0106307	F	protein threonine phosphatase activity	A0A1W2PQ64
ERFL	GO:0043565	F	sequence-specific DNA binding	A0A1W2PQ73
SSU72P4	GO:0106306	F	protein serine phosphatase activity	A0A1W2PQC6
SSU72P4	GO:0106307	F	protein threonine phosphatase activity	A0A1W2PQC6
SSU72P2	GO:0106306	F	protein serine phosphatase activity	A0A1W2PQD8
SSU72P2	GO:0106307	F	protein threonine phosphatase activity	A0A1W2PQD8
SSU72P3	GO:0106306	F	protein serine phosphatase activity	A0A1W2PQJ5
SSU72P3	GO:0106307	F	protein threonine phosphatase activity	A0A1W2PQJ5
ZNF722P	GO:0046872	F	metal ion binding	A0A1W2PQL4
TAF11L9	GO:0046982	F	protein heterodimerization activity	A0A1W2PR64
SSU72P8	GO:0106306	F	protein serine phosphatase activity	A0A1W2PR75
SSU72P8	GO:0106307	F	protein threonine phosphatase activity	A0A1W2PR75
LINC02218	GO:0046982	F	protein heterodimerization activity	A0A1W2PRN6
TAF11L3	GO:0046982	F	protein heterodimerization activity	A0A1W2PRV1
RPS27AP5	GO:0003735	F	structural constituent of ribosome	A0A2R8Y422
RPS27AP5	GO:0046872	F	metal ion binding	A0A2R8Y422
HNRNPA1P48	GO:0003723	F	RNA binding	A0A2R8Y4L2
OR5D3P	GO:0004930	F	G protein-coupled receptor activity	A0A2R8Y4L6
H2BE1	GO:0046982	F	protein heterodimerization activity	A0A2R8Y619
B3GNT10	GO:0016757	F	transferase activity, transferring glycosyl groups	A0A2R8YCE0
OR5BS1P	GO:0004930	F	G protein-coupled receptor activity	A0A2R8YED5
OR2A1	GO:0004930	F	G protein-coupled receptor activity	A0A2R8YEG4
OR2A1	GO:0004984	F	olfactory receptor activity	A0A2R8YEG4
LOC112268384	GO:0004930	F	G protein-coupled receptor activity	A0A2R8YEH3
LOC112268384	GO:0004984	F	olfactory receptor activity	A0A2R8YEH3
OR2A42	GO:0004930	F	G protein-coupled receptor activity	A0A2R8YEV3
OR2A42	GO:0004984	F	olfactory receptor activity	A0A2R8YEV3
FOXO3B	GO:0003700	F	DNA-binding transcription factor activity	A0A2Z4LIS9
FOXO3B	GO:0043565	F	sequence-specific DNA binding	A0A2Z4LIS9
MCTS2P	GO:0003723	F	RNA binding	A0A3B3IRV3
TRIM51GP	GO:0008270	F	zinc ion binding	A0A3B3IT33
OR51C1P	GO:0004930	F	G protein-coupled receptor activity	A0A3B3IT45
H2AL1RP	GO:0046982	F	protein heterodimerization activity	A0A3B3IU63
OR2A14	GO:0004930	F	G protein-coupled receptor activity	A0A4W9AIG4
OR2A14	GO:0004984	F	olfactory receptor activity	A0A4W9AIG4
NFILZ	GO:0003677	F	DNA binding	A0A5F9ZHS7
NFILZ	GO:0003700	F	DNA-binding transcription factor activity	A0A5F9ZHS7
GLRA4	GO:0004888	F	transmembrane signaling receptor activity	A0A5S8K742
GLRA4	GO:0005254	F	chloride channel activity	A0A5S8K742
GLRA4	GO:0016594	F	glycine binding	A0A5S8K742
GLRA4	GO:0022824	F	transmitter-gated ion channel activity	A0A5S8K742
SLC12A8	GO:0005515	F	protein binding	A0AV02
RBM47	GO:0003723	F	RNA binding	A0AV96
RBM47	GO:0005515	F	protein binding	A0AV96
TMEM129	GO:0046872	F	metal ion binding	A0AVI4
TMEM129	GO:0061630	F	ubiquitin protein ligase activity	A0AVI4
E2F8	GO:0000978	F	RNA polymerase II cis-regulatory region sequence-specific DNA binding	A0AVK6
E2F8	GO:0000981	F	DNA-binding transcription factor activity, RNA polymerase II-specific	A0AVK6
E2F8	GO:0000987	F	cis-regulatory region sequence-specific DNA binding	A0AVK6
E2F8	GO:0001217	F	DNA-binding transcription repressor activity	A0AVK6
E2F8	GO:0001227	F	DNA-binding transcription repressor activity, RNA polymerase II-specific	A0AVK6
E2F8	GO:0003700	F	DNA-binding transcription factor activity	A0AVK6
E2F8	GO:0005515	F	protein binding	A0AVK6
E2F8	GO:0042802	F	identical protein binding	A0AVK6
E2F8	GO:1990837	F	sequence-specific double-stranded DNA binding	A0AVK6
UBA6	GO:0005515	F	protein binding	A0AVT1
UBA6	GO:0005524	F	ATP binding	A0AVT1
UBA6	GO:0019780	F	FAT10 activating enzyme activity	A0AVT1
ESYT2	GO:0005509	F	calcium ion binding	A0FGR8
ESYT2	GO:0005515	F	protein binding	A0FGR8
ESYT2	GO:0005544	F	calcium-dependent phospholipid binding	A0FGR8
ESYT2	GO:0008429	F	phosphatidylethanolamine binding	A0FGR8
ESYT2	GO:0031210	F	phosphatidylcholine binding	A0FGR8
ESYT2	GO:0035091	F	phosphatidylinositol binding	A0FGR8
ESYT2	GO:0042802	F	identical protein binding	A0FGR8
ESYT2	GO:0045296	F	cadherin binding	A0FGR8
ESYT3	GO:0005515	F	protein binding	A0FGR9
MED19	GO:0003712	F	transcription coregulator activity	A0JLT2
MED19	GO:0005515	F	protein binding	A0JLT2
UHRF1BP1L	GO:0005515	F	protein binding	A0JNW5
UHRF1BP1L	GO:0042803	F	protein homodimerization activity	A0JNW5
UHRF1BP1L	GO:0062069	F	GARP complex binding	A0JNW5
POTEB3	GO:0005515	F	protein binding	A0JP26
SHTN1	GO:0005515	F	protein binding	A0MZ66
SHTN1	GO:0019894	F	kinesin binding	A0MZ66
SHTN1	GO:0045296	F	cadherin binding	A0MZ66
SHTN1	GO:0051015	F	actin filament binding	A0MZ66
DHRS12	GO:0016491	F	oxidoreductase activity	A0PJE2
SLC5A10	GO:0015370	F	solute:sodium symporter activity	A0PJK1
DAPL1	GO:0005515	F	protein binding	A0PJW8
CIB4	GO:0000287	F	magnesium ion binding	A0PJX0
CIB4	GO:0005509	F	calcium ion binding	A0PJX0
CIB4	GO:0005515	F	protein binding	A0PJX0
SHISA3	GO:0005515	F	protein binding	A0PJX4
FEZF1	GO:0001227	F	DNA-binding transcription repressor activity, RNA polymerase II-specific	A0PJY2
FEZF1	GO:0005515	F	protein binding	A0PJY2
FEZF1	GO:0046872	F	metal ion binding	A0PJY2
GXYLT2	GO:0035252	F	UDP-xylosyltransferase activity	A0PJZ3
GXYLT2	GO:0140563	F	UDP-D-xylose:beta-D-glucoside alpha-1,3-D-xylosyltransferase activity	A0PJZ3
TMEM120B	GO:0003674	F	molecular_function	A0PK00
TMEM120B	GO:0005515	F	protein binding	A0PK00
TMEM120B	GO:0005216	F	ion channel activity	A0PK00
TMEM72	GO:0005515	F	protein binding	A0PK05
CLRN2	GO:0005515	F	protein binding	A0PK11
ARHGAP10	GO:0005515	F	protein binding	A1A4S6
IRGM	GO:0005515	F	protein binding	A1A4Y4
IRGM	GO:0005525	F	GTP binding	A1A4Y4
IRGM	GO:0019901	F	protein kinase binding	A1A4Y4
IRGM	GO:0043539	F	protein serine/threonine kinase activator activity	A1A4Y4
IRGM	GO:0050700	F	CARD domain binding	A1A4Y4
IRGM	GO:0051434	F	BH3 domain binding	A1A4Y4
FAM170A	GO:0003677	F	DNA binding	A1A519
FAM170A	GO:0046872	F	metal ion binding	A1A519
KRTAP23-1	GO:0005515	F	protein binding	A1A580
ANO9	GO:0005229	F	intracellular calcium activated chloride channel activity	A1A5B4
ANO9	GO:0005515	F	protein binding	A1A5B4
ANO9	GO:0017128	F	phospholipid scramblase activity	A1A5B4
SLC22A23	GO:0005515	F	protein binding	A1A5C7
SLC22A23	GO:0022857	F	transmembrane transporter activity	A1A5C7
BICDL2	GO:0005515	F	protein binding	A1A5D9
ODAM	GO:0005515	F	protein binding	A1E959
PXDNL	GO:0004519	F	endonuclease activity	A1KZ92
PXDNL	GO:0004601	F	peroxidase activity	A1KZ92
PXDNL	GO:0020037	F	heme binding	A1KZ92
PXDNL	GO:0046872	F	metal ion binding	A1KZ92
MEX3A	GO:0003723	F	RNA binding	A1L020
MEX3A	GO:0046872	F	metal ion binding	A1L020
ILVBL	GO:0000287	F	magnesium ion binding	A1L0T0
ILVBL	GO:0003674	F	molecular_function	A1L0T0
ILVBL	GO:0005515	F	protein binding	A1L0T0
ILVBL	GO:0016829	F	lyase activity	A1L0T0
ILVBL	GO:0030976	F	thiamine pyrophosphate binding	A1L0T0
ERICH2	GO:0005515	F	protein binding	A1L162
UBE2QL1	GO:0005515	F	protein binding	A1L167
UBE2QL1	GO:0005524	F	ATP binding	A1L167
UBE2QL1	GO:0061631	F	ubiquitin conjugating enzyme activity	A1L167
C20orf202	GO:0005515	F	protein binding	A1L168
NDUFAF8	GO:0005515	F	protein binding	A1L188
SYCE3	GO:0005515	F	protein binding	A1L190
ELOVL7	GO:0005515	F	protein binding	A1L3X0
ELOVL7	GO:0009922	F	fatty acid elongase activity	A1L3X0
ELOVL7	GO:0102336	F	3-oxo-arachidoyl-CoA synthase activity	A1L3X0
ELOVL7	GO:0102337	F	3-oxo-cerotoyl-CoA synthase activity	A1L3X0
ELOVL7	GO:0102338	F	3-oxo-lignoceronyl-CoA synthase activity	A1L3X0
ELOVL7	GO:0102756	F	very-long-chain 3-ketoacyl-CoA synthase activity	A1L3X0
MT1DP	GO:0005515	F	protein binding	A1L3X4
GAGE12B	GO:0005515	F	protein binding	A1L429
SSC5D	GO:0001968	F	fibronectin binding	A1L4H1
SSC5D	GO:0005044	F	scavenger receptor activity	A1L4H1
SSC5D	GO:0005515	F	protein binding	A1L4H1
SSC5D	GO:0043236	F	laminin binding	A1L4H1
SSC5D	GO:0050840	F	extracellular matrix binding	A1L4H1
FSD2	GO:0005515	F	protein binding	A1L4K1
SH3PXD2B	GO:0005515	F	protein binding	A1X283
SH3PXD2B	GO:0010314	F	phosphatidylinositol-5-phosphate binding	A1X283
SH3PXD2B	GO:0032266	F	phosphatidylinositol-3-phosphate binding	A1X283
SH3PXD2B	GO:0042169	F	SH2 domain binding	A1X283
SH3PXD2B	GO:0080025	F	phosphatidylinositol-3,5-bisphosphate binding	A1X283
FAM92A	GO:0005515	F	protein binding	A1XBS5
FAM92A	GO:0005543	F	phospholipid binding	A1XBS5
ZBTB7C	GO:0003674	F	molecular_function	A1YPR0
ZBTB7C	GO:0046872	F	metal ion binding	A1YPR0
MACROD2	GO:0016798	F	hydrolase activity, acting on glycosyl bonds	A1Z1Q3
MACROD2	GO:0019213	F	deacetylase activity	A1Z1Q3
MACROD2	GO:0140293	F	ADP-ribosylglutamate hydrolase activity	A1Z1Q3
ZC3H12D	GO:0005515	F	protein binding	A2A288
ZC3H12D	GO:0046872	F	metal ion binding	A2A288
SERTM1	GO:0005515	F	protein binding	A2A2V5
FRMD3	GO:0005515	F	protein binding	A2A2Y4
FRMD3	GO:0008092	F	cytoskeletal protein binding	A2A2Y4
PTPDC1	GO:0005515	F	protein binding	A2A3K4
PTPDC1	GO:0008138	F	protein tyrosine/serine/threonine phosphatase activity	A2A3K4
PIPSL	GO:0016307	F	phosphatidylinositol phosphate kinase activity	A2A3N6
DYTN	GO:0008270	F	zinc ion binding	A2CJ06
HFM1	GO:0003678	F	DNA helicase activity	A2PYH4
HFM1	GO:0005524	F	ATP binding	A2PYH4
ZNF320	GO:0005515	F	protein binding	A2RRD8
ZNF320	GO:0046872	F	metal ion binding	A2RRD8
WDR27	GO:0005515	F	protein binding	A2RRH5
NBAS	GO:0000149	F	SNARE binding	A2RRP1
TARS3	GO:0003674	F	molecular_function	A2RTX5
TARS3	GO:0004829	F	threonine-tRNA ligase activity	A2RTX5
TARS3	GO:0005515	F	protein binding	A2RTX5
TARS3	GO:0005524	F	ATP binding	A2RTX5
HEATR9	GO:0005515	F	protein binding	A2RTY3
TMEM218	GO:0005515	F	protein binding	A2RU14
TESPA1	GO:0005102	F	signaling receptor binding	A2RU30
SMCO3	GO:0005515	F	protein binding	A2RU48
HYKK	GO:0047992	F	hydroxylysine kinase activity	A2RU49
HMX2	GO:0000981	F	DNA-binding transcription factor activity, RNA polymerase II-specific	A2RU54
HMX2	GO:1990837	F	sequence-specific double-stranded DNA binding	A2RU54
CCDC66	GO:0005515	F	protein binding	A2RUB6
CCDC66	GO:0008017	F	microtubule binding	A2RUB6
CCDC66	GO:0042803	F	protein homodimerization activity	A2RUB6
TYW5	GO:0000049	F	tRNA binding	A2RUC4
TYW5	GO:0005506	F	iron ion binding	A2RUC4
TYW5	GO:0016706	F	2-oxoglutarate-dependent dioxygenase activity	A2RUC4
TYW5	GO:0042803	F	protein homodimerization activity	A2RUC4
TYW5	GO:0102524	F	tRNAPhe (7-(3-amino-3-carboxypropyl)wyosine37-C2)-hydroxylase activity	A2RUC4
MYBPHL	GO:0003674	F	molecular_function	A2RUH7
MYBPHL	GO:0005515	F	protein binding	A2RUH7
DENND3	GO:0005085	F	guanyl-nucleotide exchange factor activity	A2RUS2
CLPSL1	GO:0008047	F	enzyme activator activity	A2RUU4
DCDC2B	GO:0005515	F	protein binding	A2VCK2
FUOM	GO:0016857	F	racemase and epimerase activity, acting on carbohydrates and derivatives	A2VDF0
FUOM	GO:0036373	F	L-fucose mutarotase activity	A2VDF0
FUOM	GO:0042806	F	fucose binding	A2VDF0
SSPOP	GO:0030414	F	peptidase inhibitor activity	A2VEC9
OR2M5	GO:0004930	F	G protein-coupled receptor activity	A3KFT3
OR2M5	GO:0004984	F	olfactory receptor activity	A3KFT3
VWA8	GO:0005515	F	protein binding	A3KMH1
VWA8	GO:0005524	F	ATP binding	A3KMH1
VWA8	GO:0016887	F	ATPase activity	A3KMH1
SBNO1	GO:0003674	F	molecular_function	A3KN83
CRPPA	GO:0042803	F	protein homodimerization activity	A4D126
CRPPA	GO:0047349	F	D-ribitol-5-phosphate cytidylyltransferase activity	A4D126
CRPPA	GO:0070567	F	cytidylyltransferase activity	A4D126
FAM221A	GO:0005515	F	protein binding	A4D161
GSAP	GO:0001540	F	amyloid-beta binding	A4D1B5
GSAP	GO:0005515	F	protein binding	A4D1B5
ZNF804B	GO:0046872	F	metal ion binding	A4D1E1
GTPBP10	GO:0003723	F	RNA binding	A4D1E9
GTPBP10	GO:0005515	F	protein binding	A4D1E9
GTPBP10	GO:0005525	F	GTP binding	A4D1E9
WDR91	GO:0005515	F	protein binding	A4D1P6
WDR91	GO:0035014	F	phosphatidylinositol 3-kinase regulator activity	A4D1P6
KLRG2	GO:0030246	F	carbohydrate binding	A4D1S0
RAB19	GO:0005515	F	protein binding	A4D1S5
RAB19	GO:0005525	F	GTP binding	A4D1S5
PRSS37	GO:0004252	F	serine-type endopeptidase activity	A4D1T9
DENND11	GO:0005085	F	guanyl-nucleotide exchange factor activity	A4D1U4
GRIFIN	GO:0030246	F	carbohydrate binding	A4D1Z8
CDC14C	GO:0008138	F	protein tyrosine/serine/threonine phosphatase activity	A4D256
CDC14C	GO:0106306	F	protein serine phosphatase activity	A4D256
CDC14C	GO:0106307	F	protein threonine phosphatase activity	A4D256
SPATA48	GO:0003674	F	molecular_function	A4D263
MBLAC1	GO:0016787	F	hydrolase activity	A4D2B0
MBLAC1	GO:0046872	F	metal ion binding	A4D2B0
PMS2P1	GO:0016301	F	kinase activity	A4D2B8
OR2A25	GO:0004930	F	G protein-coupled receptor activity	A4D2G3
EFCAB5	GO:0005509	F	calcium ion binding	A4FU69
EME2	GO:0003677	F	DNA binding	A4GXA9
EME2	GO:0004519	F	endonuclease activity	A4GXA9
EME2	GO:0005515	F	protein binding	A4GXA9
SLC35F4	GO:0022857	F	transmembrane transporter activity	A4IF30
C5orf49	GO:0005515	F	protein binding	A4QMS7
XIRP2	GO:0051015	F	actin filament binding	A4UGR9
FITM1	GO:0003674	F	molecular_function	A5D6W6
FITM1	GO:0017129	F	triglyceride binding	A5D6W6
FITM1	GO:0019992	F	diacylglycerol binding	A5D6W6
CLEC18A	GO:0005515	F	protein binding	A5D8T8
CLEC18A	GO:0030247	F	polysaccharide binding	A5D8T8
VPS37C	GO:0005515	F	protein binding	A5D8V6
VPS37C	GO:0048306	F	calcium-dependent protein binding	A5D8V6
CCDC151	GO:0005515	F	protein binding	A5D8V7
PSMB11	GO:0004298	F	threonine-type endopeptidase activity	A5LHX3
PSMB11	GO:0005515	F	protein binding	A5LHX3
PSMB11	GO:0008233	F	peptidase activity	A5LHX3
PSD	GO:0005085	F	guanyl-nucleotide exchange factor activity	A5PKW4
PSD	GO:0005515	F	protein binding	A5PKW4
PSD	GO:0005543	F	phospholipid binding	A5PKW4
KRBA1	GO:0003674	F	molecular_function	A5PL33
PEDS1	GO:0005515	F	protein binding	A5PLL7
PEDS1	GO:0050207	F	plasmanylethanolamine desaturase activity	A5PLL7
TRAPPC13	GO:0005515	F	protein binding	A5PLN9
HTR3E	GO:0004888	F	transmembrane signaling receptor activity	A5X5Y0
HTR3E	GO:0022850	F	serotonin-gated cation-selective channel activity	A5X5Y0
CNOT1	GO:0003723	F	RNA binding	A5YKK6
CNOT1	GO:0005515	F	protein binding	A5YKK6
CNOT1	GO:0019904	F	protein domain specific binding	A5YKK6
CNOT1	GO:0030331	F	estrogen receptor binding	A5YKK6
CNOT1	GO:0042974	F	retinoic acid receptor binding	A5YKK6
CNOT1	GO:0060090	F	molecular adaptor activity	A5YKK6
CNOT1	GO:0070016	F	armadillo repeat domain binding	A5YKK6
CNOT1	GO:0004535	F	poly(A)-specific ribonuclease activity	A5YKK6
CARNS1	GO:0005524	F	ATP binding	A5YM72
CARNS1	GO:0016887	F	ATPase activity	A5YM72
CARNS1	GO:0046872	F	metal ion binding	A5YM72
CARNS1	GO:0047730	F	carnosine synthase activity	A5YM72
CARNS1	GO:0102102	F	homocarnosine synthase activity	A5YM72
MEGF11	GO:0005515	F	protein binding	A6BM72
CDHR4	GO:0005509	F	calcium ion binding	A6H8M9
FAM221B	GO:0005515	F	protein binding	A6H8Z2
PINLYP	GO:0004859	F	phospholipase inhibitor activity	A6NC86
CCDC88B	GO:0005515	F	protein binding	A6NC98
GOLGA8O	GO:0005515	F	protein binding	A6NCC3
TRIM43B	GO:0008270	F	zinc ion binding	A6NCK2
GMNC	GO:0003682	F	chromatin binding	A6NCL1
GMNC	GO:0005515	F	protein binding	A6NCL1
LRCOL1	GO:0008047	F	enzyme activator activity	A6NCL2
IQCA1L	GO:0005524	F	ATP binding	A6NCM1
IQCA1L	GO:0016887	F	ATPase activity	A6NCM1
RNF222	GO:0046872	F	metal ion binding	A6NCQ9
NKX2-6	GO:0000977	F	RNA polymerase II transcription regulatory region sequence-specific DNA binding	A6NCS4
NKX2-6	GO:0000981	F	DNA-binding transcription factor activity, RNA polymerase II-specific	A6NCS4
NKX2-6	GO:0001228	F	DNA-binding transcription activator activity, RNA polymerase II-specific	A6NCS4
NKX2-6	GO:0003700	F	DNA-binding transcription factor activity	A6NCS4
OR6C74	GO:0004930	F	G protein-coupled receptor activity	A6NCV1
IZUMO1R	GO:0005102	F	signaling receptor binding	A6ND01
IZUMO1R	GO:0005515	F	protein binding	A6ND01
IZUMO1R	GO:0038023	F	signaling receptor activity	A6ND01
IZUMO1R	GO:0005542	F	folic acid binding	A6ND01
FAM83G	GO:0005515	F	protein binding	A6ND36
OR14I1	GO:0004930	F	G protein-coupled receptor activity	A6ND48
OR14I1	GO:0005515	F	protein binding	A6ND48
ASPDH	GO:0033735	F	aspartate dehydrogenase activity	A6ND91
ASPDH	GO:0050661	F	NADP binding	A6ND91
PALM3	GO:0005515	F	protein binding	A6NDB9
PALM3	GO:0005524	F	ATP binding	A6NDB9
RBMY1B	GO:0003723	F	RNA binding	A6NDE4
PGP	GO:0000121	F	glycerol-1-phosphatase activity	A6NDG6
PGP	GO:0000287	F	magnesium ion binding	A6NDG6
PGP	GO:0004725	F	protein tyrosine phosphatase activity	A6NDG6
PGP	GO:0008967	F	phosphoglycolate phosphatase activity	A6NDG6
PGP	GO:0043136	F	glycerol-3-phosphatase activity	A6NDG6
PGP	GO:0098519	F	nucleotide phosphatase activity, acting on free nucleotides	A6NDG6
OR5H15	GO:0004930	F	G protein-coupled receptor activity	A6NDH6
TRIM49B	GO:0008270	F	zinc ion binding	A6NDI0
OR6C68	GO:0004930	F	G protein-coupled receptor activity	A6NDL8
MYADML2	GO:0005515	F	protein binding	A6NDP7
TMEM8B	GO:0005515	F	protein binding	A6NDV4
ZNF840P	GO:0046872	F	metal ion binding	A6NDX5
PABPN1L	GO:0003723	F	RNA binding	A6NDY0
MBD3L3	GO:0005515	F	protein binding	A6NE82
RCCD1	GO:0005515	F	protein binding	A6NED2
SOWAHB	GO:0005515	F	protein binding	A6NEL2
FAM86C2P	GO:0008168	F	methyltransferase activity	A6NEL3
GOLGA6L9	GO:0005515	F	protein binding	A6NEM1
RBMY1E	GO:0005515	F	protein binding	A6NEQ0
TBC1D3F	GO:0005515	F	protein binding	A6NER0
OR5K3	GO:0004930	F	G protein-coupled receptor activity	A6NET4
PRORSD1P	GO:0002161	F	aminoacyl-tRNA editing activity	A6NEY8
ANTXRL	GO:0046872	F	metal ion binding	A6NF34
CCDC182	GO:0003674	F	molecular_function	A6NF36
OR6C6	GO:0004930	F	G protein-coupled receptor activity	A6NF89
TRABD2B	GO:0004222	F	metalloendopeptidase activity	A6NFA1
TRABD2B	GO:0005515	F	protein binding	A6NFA1
TRABD2B	GO:0017147	F	Wnt-protein binding	A6NFA1
TRABD2B	GO:0046872	F	metal ion binding	A6NFA1
OR2W5P	GO:0004930	F	G protein-coupled receptor activity	A6NFC9
OR2W5P	GO:0004984	F	olfactory receptor activity	A6NFC9
HELT	GO:0000981	F	DNA-binding transcription factor activity, RNA polymerase II-specific	A6NFD8
HELT	GO:0046983	F	protein dimerization activity	A6NFD8
EFCAB10	GO:0005509	F	calcium ion binding	A6NFE3
FABP12	GO:0008289	F	lipid binding	A6NFH5
ZNF316	GO:0046872	F	metal ion binding	A6NFI3
TCAF2	GO:0044325	F	ion channel binding	A6NFQ2
DPRX	GO:0000981	F	DNA-binding transcription factor activity, RNA polymerase II-specific	A6NFQ7
DPRX	GO:1990837	F	sequence-specific double-stranded DNA binding	A6NFQ7
CFAP73	GO:0070840	F	dynein complex binding	A6NFT4
PGPEP1L	GO:0008234	F	cysteine-type peptidase activity	A6NFU8
MFSD2B	GO:0015293	F	symporter activity	A6NFX1
MFSD2B	GO:0046624	F	sphingolipid transporter activity	A6NFX1
SDHAF1	GO:0005515	F	protein binding	A6NFY7
WIPF3	GO:0003779	F	actin binding	A6NGB9
WIPF3	GO:0017124	F	SH3 domain binding	A6NGB9
ZSCAN5C	GO:0046872	F	metal ion binding	A6NGD5
URAD	GO:0016831	F	carboxy-lyase activity	A6NGE7
TRIM64	GO:0008270	F	zinc ion binding	A6NGJ6
GAGE10	GO:0005515	F	protein binding	A6NGK3
OOEP	GO:0005515	F	protein binding	A6NGQ2
ERICH4	GO:0005515	F	protein binding	A6NGS2
GGT3P	GO:0003674	F	molecular_function	A6NGU5
GGT3P	GO:0102953	F	hypoglycin A gamma-glutamyl transpeptidase activity	A6NGU5
GGT3P	GO:0103068	F	leukotriene C4 gamma-glutamyl transferase activity	A6NGU5
OR51F1	GO:0004930	F	G protein-coupled receptor activity	A6NGY5
OR2T8	GO:0004930	F	G protein-coupled receptor activity	A6NH00
OR2T8	GO:0004984	F	olfactory receptor activity	A6NH00
TVP23A	GO:0005515	F	protein binding	A6NH52
OR4C46	GO:0004930	F	G protein-coupled receptor activity	A6NHA9
OR4C46	GO:0004984	F	olfactory receptor activity	A6NHA9
CAPN8	GO:0005509	F	calcium ion binding	A6NHC0
DDTL	GO:0016829	F	lyase activity	A6NHG4
OR5H14	GO:0004930	F	G protein-coupled receptor activity	A6NHG9
ZNF860	GO:0005515	F	protein binding	A6NHJ4
ZNF860	GO:0046872	F	metal ion binding	A6NHJ4
TUBAL3	GO:0003924	F	GTPase activity	A6NHL2
OTOL1	GO:0005509	F	calcium ion binding	A6NHN0
EPOP	GO:0003682	F	chromatin binding	A6NHQ4
SMCHD1	GO:0003677	F	DNA binding	A6NHR9
SMCHD1	GO:0005515	F	protein binding	A6NHR9
SMCHD1	GO:0005524	F	ATP binding	A6NHR9
SMCHD1	GO:0016887	F	ATPase activity	A6NHR9
SMCHD1	GO:0042803	F	protein homodimerization activity	A6NHR9
HMX3	GO:0000981	F	DNA-binding transcription factor activity, RNA polymerase II-specific	A6NHT5
CASTOR2	GO:0005515	F	protein binding	A6NHX0
CASTOR2	GO:0042802	F	identical protein binding	A6NHX0
CASTOR2	GO:0034618	F	arginine binding	A6NHX0
TRIM64B	GO:0008270	F	zinc ion binding	A6NI03
MSGN1	GO:0000981	F	DNA-binding transcription factor activity, RNA polymerase II-specific	A6NI15
MSGN1	GO:0001228	F	DNA-binding transcription activator activity, RNA polymerase II-specific	A6NI15
MSGN1	GO:0003682	F	chromatin binding	A6NI15
MSGN1	GO:0005515	F	protein binding	A6NI15
MSGN1	GO:0046983	F	protein dimerization activity	A6NI15
MSGN1	GO:1990837	F	sequence-specific double-stranded DNA binding	A6NI15
ARHGAP42	GO:0005096	F	GTPase activator activity	A6NI28
UNC119B	GO:0005515	F	protein binding	A6NIH7
UNC119B	GO:0008289	F	lipid binding	A6NIH7
OR6C70	GO:0004930	F	G protein-coupled receptor activity	A6NIJ9
SLC15A5	GO:0005515	F	protein binding	A6NIM6
SLC15A5	GO:0015293	F	symporter activity	A6NIM6
RNF227	GO:0046872	F	metal ion binding	A6NIN4
AGAP5	GO:0005096	F	GTPase activator activity	A6NIR3
AGAP5	GO:0046872	F	metal ion binding	A6NIR3
WTIP	GO:0005515	F	protein binding	A6NIX2
WTIP	GO:0046872	F	metal ion binding	A6NIX2
NKX6-3	GO:0000978	F	RNA polymerase II cis-regulatory region sequence-specific DNA binding	A6NJ46
NKX6-3	GO:0000981	F	DNA-binding transcription factor activity, RNA polymerase II-specific	A6NJ46
NKX6-3	GO:0001227	F	DNA-binding transcription repressor activity, RNA polymerase II-specific	A6NJ46
NKX6-3	GO:0001228	F	DNA-binding transcription activator activity, RNA polymerase II-specific	A6NJ46
NKX6-3	GO:0043565	F	sequence-specific DNA binding	A6NJ46
NKX6-3	GO:1990837	F	sequence-specific double-stranded DNA binding	A6NJ46
PRR19	GO:0005515	F	protein binding	A6NJB7
ARGFX	GO:0000981	F	DNA-binding transcription factor activity, RNA polymerase II-specific	A6NJG6
ARGFX	GO:1990837	F	sequence-specific double-stranded DNA binding	A6NJG6
ZSCAN5B	GO:0005515	F	protein binding	A6NJL1
ZSCAN5B	GO:0046872	F	metal ion binding	A6NJL1
UNCX	GO:0000981	F	DNA-binding transcription factor activity, RNA polymerase II-specific	A6NJT0
UNCX	GO:1990837	F	sequence-specific double-stranded DNA binding	A6NJT0
CD8B2	GO:0015026	F	coreceptor activity	A6NJW9
CD8B2	GO:0042288	F	MHC class I protein binding	A6NJW9
SLC9B1P1	GO:0015299	F	solute:proton antiporter activity	A6NJY1
OR6C65	GO:0004930	F	G protein-coupled receptor activity	A6NJZ3
RIMBP3C	GO:0003674	F	molecular_function	A6NJZ7
TRIM75P	GO:0008270	F	zinc ion binding	A6NK02
ACOD1	GO:0047613	F	aconitate decarboxylase activity	A6NK06
ZNF233	GO:0046872	F	metal ion binding	A6NK53
LIPT2	GO:0016874	F	ligase activity	A6NK58
LIPT2	GO:0033819	F	lipoyl(octanoyl) transferase activity	A6NK58
LIPT2	GO:0102555	F	octanoyl transferase activity (acting on glycine-cleavage complex H protein)	A6NK58
ZNF98	GO:0046872	F	metal ion binding	A6NK75
RASSF10	GO:0005515	F	protein binding	A6NK89
SLC22A20P	GO:0022857	F	transmembrane transporter activity	A6NK97
PCNX2	GO:0003674	F	molecular_function	A6NKB5
TSPY2	GO:0005515	F	protein binding	A6NKD2
SAC3D1	GO:0005515	F	protein binding	A6NKF1
ARID3C	GO:0003682	F	chromatin binding	A6NKF2
ARID3C	GO:0005515	F	protein binding	A6NKF2
RPL37AP8	GO:0003735	F	structural constituent of ribosome	A6NKH3
RPL37AP8	GO:0046872	F	metal ion binding	A6NKH3
OR5H1	GO:0004930	F	G protein-coupled receptor activity	A6NKK0
OR5H1	GO:0005515	F	protein binding	A6NKK0
SDR42E2	GO:0003854	F	3-beta-hydroxy-delta5-steroid dehydrogenase activity	A6NKP2
CGB1	GO:0005179	F	hormone activity	A6NKQ9
SLC22A31	GO:0022857	F	transmembrane transporter activity	A6NKX4
OR6C75	GO:0004930	F	G protein-coupled receptor activity	A6NL08
OR5B21	GO:0004930	F	G protein-coupled receptor activity	A6NL26
SHISA7	GO:0035255	F	ionotropic glutamate receptor binding	A6NL88
SHISA7	GO:0050811	F	GABA receptor binding	A6NL88
AQP7P3	GO:0015267	F	channel activity	A6NL99
TRIM64C	GO:0008270	F	zinc ion binding	A6NLI5
RFPL4A	GO:0005515	F	protein binding	A6NLU0
RFPL4A	GO:0046872	F	metal ion binding	A6NLU0
DUXA	GO:0000981	F	DNA-binding transcription factor activity, RNA polymerase II-specific	A6NLW8
DUXA	GO:1990837	F	sequence-specific double-stranded DNA binding	A6NLW8
SPDYE4	GO:0005515	F	protein binding	A6NLX3
OR2AG2	GO:0004930	F	G protein-coupled receptor activity	A6NM03
OR2AG2	GO:0004984	F	olfactory receptor activity	A6NM03
ZFP92	GO:0046872	F	metal ion binding	A6NM28
CCT8L1P	GO:0005524	F	ATP binding	A6NM43
CLDN24	GO:0005198	F	structural molecule activity	A6NM45
OR6C76	GO:0004930	F	G protein-coupled receptor activity	A6NM76
SIGLEC16	GO:0005515	F	protein binding	A6NMB1
SIGLEC16	GO:0030246	F	carbohydrate binding	A6NMB1
FIGNL2	GO:0005524	F	ATP binding	A6NMB9
CPSF4L	GO:0003723	F	RNA binding	A6NMK7
CPSF4L	GO:0046872	F	metal ion binding	A6NMK7
FAM170B	GO:0005515	F	protein binding	A6NMN3
OR5K4	GO:0004930	F	G protein-coupled receptor activity	A6NMS3
DBX1	GO:0000981	F	DNA-binding transcription factor activity, RNA polymerase II-specific	A6NMT0
DBX1	GO:0003677	F	DNA binding	A6NMT0
OR52A4P	GO:0004930	F	G protein-coupled receptor activity	A6NMU1
OR52A4P	GO:0004984	F	olfactory receptor activity	A6NMU1
EIF4E1B	GO:0005515	F	protein binding	A6NMX2
ANXA2P2	GO:0008092	F	cytoskeletal protein binding	A6NMY6
SNTN	GO:0046914	F	transition metal ion binding	A6NMZ2
OR4C45	GO:0004930	F	G protein-coupled receptor activity	A6NMZ5
OR4C45	GO:0004984	F	olfactory receptor activity	A6NMZ5
COL6A6	GO:0030020	F	extracellular matrix structural constituent conferring tensile strength	A6NMZ7
ZNF729	GO:0046872	F	metal ion binding	A6NN14
DRGX	GO:0000981	F	DNA-binding transcription factor activity, RNA polymerase II-specific	A6NNA5
DRGX	GO:1990837	F	sequence-specific double-stranded DNA binding	A6NNA5
OR2AT4	GO:0004930	F	G protein-coupled receptor activity	A6NND4
OR2AT4	GO:0004984	F	olfactory receptor activity	A6NND4
MARCHF11	GO:0008270	F	zinc ion binding	A6NNE9
MARCHF11	GO:0016740	F	transferase activity	A6NNE9
ZNF726	GO:0046872	F	metal ion binding	A6NNF4
TTLL13P	GO:0005524	F	ATP binding	A6NNM8
ENO4	GO:0000287	F	magnesium ion binding	A6NNW6
ENO4	GO:0003674	F	molecular_function	A6NNW6
USP27X	GO:0004843	F	thiol-dependent ubiquitin-specific protease activity	A6NNY8
USP27X	GO:0008234	F	cysteine-type peptidase activity	A6NNY8
USP27X	GO:0061578	F	Lys63-specific deubiquitinase activity	A6NNY8
USP27X	GO:1990380	F	Lys48-specific deubiquitinase activity	A6NNY8
TUBB8B	GO:0003924	F	GTPase activity	A6NNZ2
ZNF716	GO:0046872	F	metal ion binding	A6NP11
TTLL8	GO:0005524	F	ATP binding	A6PVC2
TTLL8	GO:0070735	F	protein-glycine ligase activity	A6PVC2
TTLL8	GO:0070736	F	protein-glycine ligase activity, initiating	A6PVC2
LRRIQ3	GO:0005515	F	protein binding	A6PVS8
BTBD11	GO:0046982	F	protein heterodimerization activity	A6QL63
YJEFN3	GO:0005515	F	protein binding	A6XGL0
ZSWIM8	GO:0008270	F	zinc ion binding	A7E2V4
MYH7B	GO:0003774	F	motor activity	A7E2Y1
MYH7B	GO:0005515	F	protein binding	A7E2Y1
MYH7B	GO:0005524	F	ATP binding	A7E2Y1
MYH7B	GO:0051015	F	actin filament binding	A7E2Y1
ARHGAP32	GO:0005515	F	protein binding	A7KAX9
ARHGAP32	GO:1901981	F	phosphatidylinositol phosphate binding	A7KAX9
DISP2	GO:0003674	F	molecular_function	A7MBM2
TBKBP1	GO:0005515	F	protein binding	A7MCY6
TBKBP1	GO:0046872	F	metal ion binding	A7MCY6
SRRM4	GO:0003729	F	mRNA binding	A7MD48
SRRM4	GO:0005515	F	protein binding	A7MD48
SRRM4	GO:0042802	F	identical protein binding	A7MD48
SOBP	GO:0032184	F	SUMO polymer binding	A7XYQ1
SOBP	GO:0046872	F	metal ion binding	A7XYQ1
POM121C	GO:0005515	F	protein binding	A8CG34
ZNF839	GO:0046872	F	metal ion binding	A8K0R7
WASHC1	GO:0003779	F	actin binding	A8K0Z3
WASHC1	GO:0005515	F	protein binding	A8K0Z3
WASHC1	GO:0031625	F	ubiquitin protein ligase binding	A8K0Z3
WASHC1	GO:0043014	F	alpha-tubulin binding	A8K0Z3
A2ML1	GO:0004867	F	serine-type endopeptidase inhibitor activity	A8K2U0
A2ML1	GO:0030414	F	peptidase inhibitor activity	A8K2U0
CLCA1	GO:0005254	F	chloride channel activity	A8K7I4
CLCA1	GO:0008237	F	metallopeptidase activity	A8K7I4
CLCA1	GO:0046872	F	metal ion binding	A8K7I4
EFCAB7	GO:0005509	F	calcium ion binding	A8K855
SFI1	GO:0005515	F	protein binding	A8K8P3
SFI1	GO:0019902	F	phosphatase binding	A8K8P3
ZNF785	GO:0005515	F	protein binding	A8K8V0
ZNF785	GO:0046872	F	metal ion binding	A8K8V0
ERI2	GO:0003676	F	nucleic acid binding	A8K979
ERI2	GO:0008270	F	zinc ion binding	A8K979
DDX11L8	GO:0003677	F	DNA binding	A8MPP1
DDX11L8	GO:0003723	F	RNA binding	A8MPP1
DDX11L8	GO:0003724	F	RNA helicase activity	A8MPP1
DDX11L8	GO:0005515	F	protein binding	A8MPP1
DDX11L8	GO:0005524	F	ATP binding	A8MPP1
YDJC	GO:0000287	F	magnesium ion binding	A8MPS7
GABRR3	GO:0004890	F	GABA-A receptor activity	A8MPY1
GABRR3	GO:0005230	F	extracellular ligand-gated ion channel activity	A8MPY1
GABRR3	GO:0019904	F	protein domain specific binding	A8MPY1
CYSRT1	GO:0005515	F	protein binding	A8MQ03
CYSRT1	GO:0042802	F	identical protein binding	A8MQ03
ZNF850	GO:0046872	F	metal ion binding	A8MQ14
NEURL1B	GO:0005515	F	protein binding	A8MQ27
NEURL1B	GO:0046872	F	metal ion binding	A8MQ27
NEURL1B	GO:0061630	F	ubiquitin protein ligase activity	A8MQ27
ZNF891	GO:0046872	F	metal ion binding	A8MT65
CENPX	GO:0003677	F	DNA binding	A8MT69
CENPX	GO:0005515	F	protein binding	A8MT69
CENPX	GO:0003690	F	double-stranded DNA binding	A8MT69
ZBBX	GO:0046872	F	metal ion binding	A8MT70
GNAT3	GO:0005525	F	GTP binding	A8MTJ3
GNAT3	GO:0046872	F	metal ion binding	A8MTJ3
RNF212B	GO:0046872	F	metal ion binding	A8MTL3
HMSD	GO:0004867	F	serine-type endopeptidase inhibitor activity	A8MTL9
NOTO	GO:0000981	F	DNA-binding transcription factor activity, RNA polymerase II-specific	A8MTQ0
NOTO	GO:0005515	F	protein binding	A8MTQ0
NOTO	GO:1990837	F	sequence-specific double-stranded DNA binding	A8MTQ0
ZNF724	GO:0046872	F	metal ion binding	A8MTY0
BBIP1	GO:0005515	F	protein binding	A8MTZ0
SMTNL1	GO:0005516	F	calmodulin binding	A8MU46
SMTNL1	GO:0043621	F	protein self-association	A8MU46
SMTNL1	GO:0051401	F	CH domain binding	A8MU46
SMTNL1	GO:0097718	F	disordered domain specific binding	A8MU46
LGALS16	GO:0030395	F	lactose binding	A8MUM7
CSKMT	GO:0005515	F	protein binding	A8MUP2
CSKMT	GO:0016278	F	lysine N-methyltransferase activity	A8MUP2
CSKMT	GO:0016279	F	protein-lysine N-methyltransferase activity	A8MUP2
FABP5P3	GO:0008289	F	lipid binding	A8MUU1
ZNF727	GO:0046872	F	metal ion binding	A8MUV8
ZNF705G	GO:0046872	F	metal ion binding	A8MUZ8
MPTX1	GO:0046872	F	metal ion binding	A8MV57
HIGD1C	GO:0005515	F	protein binding	A8MV81
ZNF705F	GO:0046872	F	metal ion binding	A8MVS1
HIDE1	GO:0005515	F	protein binding	A8MVS5
HEPACAM2	GO:0005515	F	protein binding	A8MVW5
ARHGEF33	GO:0005085	F	guanyl-nucleotide exchange factor activity	A8MVX0
PHF20L1	GO:0005515	F	protein binding	A8MW92
PHF20L1	GO:0046872	F	metal ion binding	A8MW92
BECN2	GO:0005515	F	protein binding	A8MW95
BECN2	GO:0044877	F	protein-containing complex binding	A8MW95
MEI4	GO:0005515	F	protein binding	A8MW99
ZNF705E	GO:0046872	F	metal ion binding	A8MWA4
EFCAB8	GO:0005509	F	calcium ion binding	A8MWE9
FADS2B	GO:0016491	F	oxidoreductase activity	A8MWK0
FADS2B	GO:0046872	F	metal ion binding	A8MWK0
WASH4P	GO:0003779	F	actin binding	A8MWX3
WASH4P	GO:0043014	F	alpha-tubulin binding	A8MWX3
ELAPOR2	GO:0070700	F	BMP receptor binding	A8MWY0
CAPN14	GO:0005509	F	calcium ion binding	A8MX76
GRXCR1	GO:0003674	F	molecular_function	A8MXD5
GRXCR1	GO:0005515	F	protein binding	A8MXD5
GRXCR1	GO:0015035	F	protein disulfide oxidoreductase activity	A8MXD5
NUDT19	GO:0046872	F	metal ion binding	A8MXV4
NUDT19	GO:0047617	F	acyl-CoA hydrolase activity	A8MXV4
ZNF99	GO:0046872	F	metal ion binding	A8MXY4
ODF3B	GO:0005515	F	protein binding	A8MYP8
KCNU1	GO:0005244	F	voltage-gated ion channel activity	A8MYU2
MINDY4B	GO:0004843	F	thiol-dependent ubiquitin-specific protease activity	A8MYZ0
FOXO6	GO:0000981	F	DNA-binding transcription factor activity, RNA polymerase II-specific	A8MYZ6
FOXO6	GO:0005515	F	protein binding	A8MYZ6
EFCAB9	GO:0005509	F	calcium ion binding	A8MZ26
EFCAB9	GO:0061891	F	calcium ion sensor activity	A8MZ26
EVPLL	GO:0019215	F	intermediate filament binding	A8MZ36
LEUTX	GO:0000981	F	DNA-binding transcription factor activity, RNA polymerase II-specific	A8MZ59
LEUTX	GO:0005515	F	protein binding	A8MZ59
C2orf74	GO:0005515	F	protein binding	A8MZ97
COL6A5	GO:0005515	F	protein binding	A8TX70
COL6A5	GO:0030020	F	extracellular matrix structural constituent conferring tensile strength	A8TX70
KPNA7	GO:0005515	F	protein binding	A9QM74
MIF4GD	GO:0003723	F	RNA binding	A9UHW6
MIF4GD	GO:0005515	F	protein binding	A9UHW6
MIF4GD	GO:0008022	F	protein C-terminus binding	A9UHW6
MIF4GD	GO:0042802	F	identical protein binding	A9UHW6
AHRR	GO:0000981	F	DNA-binding transcription factor activity, RNA polymerase II-specific	A9YTQ3
AHRR	GO:0005515	F	protein binding	A9YTQ3
AHRR	GO:0046983	F	protein dimerization activity	A9YTQ3
FER1L4	GO:0046872	F	metal ion binding	A9Z1Z3
MYO1G	GO:0005516	F	calmodulin binding	B0I1T2
MYO1G	GO:0005524	F	ATP binding	B0I1T2
MYO1G	GO:0005546	F	phosphatidylinositol-4,5-bisphosphate binding	B0I1T2
MYO1G	GO:0005547	F	phosphatidylinositol-3,4,5-trisphosphate binding	B0I1T2
MYO1G	GO:0043325	F	phosphatidylinositol-3,4-bisphosphate binding	B0I1T2
HACD1	GO:0005515	F	protein binding	B0YJ81
HACD1	GO:0102158	F	very-long-chain 3-hydroxyacyl-CoA dehydratase activity	B0YJ81
HACD1	GO:0102343	F	3-hydroxy-arachidoyl-CoA dehydratase activity	B0YJ81
HACD1	GO:0102344	F	3-hydroxy-behenoyl-CoA dehydratase activity	B0YJ81
HACD1	GO:0102345	F	3-hydroxy-lignoceroyl-CoA dehydratase activity	B0YJ81
ESPN	GO:0017124	F	SH3 domain binding	B1AK53
ESPN	GO:0051015	F	actin filament binding	B1AK53
ZNF487	GO:0000981	F	DNA-binding transcription factor activity, RNA polymerase II-specific	B1APH4
ZNF487	GO:0046872	F	metal ion binding	B1APH4
PRR32	GO:0005515	F	protein binding	B1ATL7
KLLN	GO:0003677	F	DNA binding	B2CW77
CENPBD1	GO:0003677	F	DNA binding	B2RD01
OR11H12	GO:0004930	F	G protein-coupled receptor activity	B2RN74
OR11H12	GO:0004984	F	olfactory receptor activity	B2RN74
C1QTNF9B	GO:0005515	F	protein binding	B2RNN3
MYO9A	GO:0003774	F	motor activity	B2RTY4
MYO9A	GO:0003779	F	actin binding	B2RTY4
MYO9A	GO:0005096	F	GTPase activator activity	B2RTY4
MYO9A	GO:0005515	F	protein binding	B2RTY4
MYO9A	GO:0005524	F	ATP binding	B2RTY4
MYO9A	GO:0046872	F	metal ion binding	B2RTY4
VWC2L	GO:0005515	F	protein binding	B2RUY7
SMIM1	GO:0005515	F	protein binding	B2RUZ4
SMIM1	GO:0042803	F	protein homodimerization activity	B2RUZ4
CFAP97D1	GO:0005515	F	protein binding	B2RV13
ZBTB42	GO:0005515	F	protein binding	B2RXF5
ZBTB42	GO:0046872	F	metal ion binding	B2RXF5
KDM4E	GO:0032454	F	histone demethylase activity (H3-K9 specific)	B2RXH2
KDM4E	GO:0046872	F	metal ion binding	B2RXH2
KDM4E	GO:0051213	F	dioxygenase activity	B2RXH2
BTBD18	GO:0005515	F	protein binding	B2RXH4
HNRNPCL2	GO:0005515	F	protein binding	B2RXH8
HNRNPCL2	GO:0042802	F	identical protein binding	B2RXH8
EPM2A	GO:0005515	F	protein binding	B3EWF7
FAM25C	GO:0005515	F	protein binding	B3EWG5
IQCJ-SCHIP1	GO:0005515	F	protein binding	B3KU38
TMEM114	GO:0005515	F	protein binding	B3SHH9
SHISA9	GO:0030165	F	PDZ domain binding	B4DS77
ZNF879	GO:0046872	F	metal ion binding	B4DU55
ZNF736	GO:0046872	F	metal ion binding	B4DX44
ZNF732	GO:0046872	F	metal ion binding	B4DXR9
GGTLC3	GO:0003674	F	molecular_function	B5MD39
GGTLC3	GO:0036374	F	glutathione hydrolase activity	B5MD39
EIF3CL	GO:0005515	F	protein binding	B5ME19
TARM1	GO:0034987	F	immunoglobulin receptor binding	B6A8C7
KCNJ18	GO:0005242	F	inward rectifier potassium channel activity	B7U540
KCNJ18	GO:0005515	F	protein binding	B7U540
ZNF814	GO:0046872	F	metal ion binding	B7Z6K7
GPR89A	GO:0008308	F	voltage-gated anion channel activity	B7ZAQ6
KIF28P	GO:0005524	F	ATP binding	B7ZC32
TMEM150C	GO:0008381	F	mechanosensitive ion channel activity	B9EJG8
WASH3P	GO:0003779	F	actin binding	C4AMC7
WASH3P	GO:0043014	F	alpha-tubulin binding	C4AMC7
TRIM49D1	GO:0008270	F	zinc ion binding	C9J1S8
RASA4B	GO:0005096	F	GTPase activator activity	C9J798
RASA4B	GO:0005543	F	phospholipid binding	C9J798
RASA4B	GO:0046872	F	metal ion binding	C9J798
UMAD1	GO:0005515	F	protein binding	C9J7I0
HSBP1L1	GO:0003714	F	transcription corepressor activity	C9JCN9
HSBP1L1	GO:0005515	F	protein binding	C9JCN9
CLDN25	GO:0005198	F	structural molecule activity	C9JDP6
PATL2	GO:0003723	F	RNA binding	C9JE40
PATL2	GO:0005515	F	protein binding	C9JE40
MCRIP1	GO:0005515	F	protein binding	C9JLW8
ZNF878	GO:0046872	F	metal ion binding	C9JN71
KBTBD13	GO:0051015	F	actin filament binding	C9JR72
AKR1B15	GO:0004303	F	estradiol 17-beta-dehydrogenase activity	C9JRZ8
AKR1B15	GO:0047045	F	testosterone 17-beta-dehydrogenase (NADP+) activity	C9JRZ8
AKR1B15	GO:0047655	F	allyl-alcohol dehydrogenase activity	C9JRZ8
AKR1B15	GO:0047886	F	farnesol dehydrogenase activity	C9JRZ8
AKR1B15	GO:0052650	F	NADP-retinol dehydrogenase activity	C9JRZ8
MEIOSIN	GO:0003677	F	DNA binding	C9JSJ3
MEIOSIN	GO:0046983	F	protein dimerization activity	C9JSJ3
ADM5	GO:0003674	F	molecular_function	C9JUS6
KLRF2	GO:0005515	F	protein binding	D3W0D1
KLRF2	GO:0030246	F	carbohydrate binding	D3W0D1
KLRF2	GO:0042803	F	protein homodimerization activity	D3W0D1
USP17L23	GO:0004843	F	thiol-dependent ubiquitin-specific protease activity	D6RBM5
MCIDAS	GO:0003713	F	transcription coactivator activity	D6RGH6
MCIDAS	GO:0005515	F	protein binding	D6RGH6
MCIDAS	GO:0042802	F	identical protein binding	D6RGH6
STMP1	GO:0005515	F	protein binding	E0CX11
FTCDNL1	GO:0005542	F	folic acid binding	E5RQL4
FTCDNL1	GO:0016740	F	transferase activity	E5RQL4
RNF223	GO:0046872	F	metal ion binding	E7ERA6
ZNF587B	GO:0046872	F	metal ion binding	E7ETH6
NACA	GO:0003677	F	DNA binding	E9PAV3
PRR23D1	GO:0005515	F	protein binding	E9PI22
NPIPA7	GO:0005515	F	protein binding	E9PJI5
LOC100133315	GO:0003684	F	damaged DNA binding	E9PQ18
NDUFC2-KCTD14	GO:0008137	F	NADH dehydrogenase (ubiquinone) activity	E9PQ53
TMEM262	GO:0005515	F	protein binding	E9PQX1
RFPL4AL1	GO:0046872	F	metal ion binding	F8VTS6
INS-IGF2	GO:0005179	F	hormone activity	F8WCM5
SUMO1P1	GO:0005515	F	protein binding	G2XKQ0
SUMO1P1	GO:0008134	F	transcription factor binding	G2XKQ0
SUMO1P1	GO:0042802	F	identical protein binding	G2XKQ0
CNK3/IPCEF1	GO:0005515	F	protein binding	G9CGD6
TMEM250	GO:0005515	F	protein binding	H0YL14
C3orf84	GO:0003674	F	molecular_function	H3BNL1
SMLR1	GO:0005515	F	protein binding	H3BR10
C15orf65	GO:0005515	F	protein binding	H3BRN8
CCDC179	GO:0005515	F	protein binding	H3BU77
CLDN34	GO:0005198	F	structural molecule activity	H7C241
TRIM77	GO:0008270	F	zinc ion binding	I1YAP6
SMIM22	GO:0005515	F	protein binding	K7EJ46
IFNL4	GO:0005125	F	cytokine activity	K9M1U5
RNF225	GO:0046872	F	metal ion binding	M0QZC1
DCDC1	GO:0005515	F	protein binding	M0R2J8
DCDC1	GO:0008017	F	microtubule binding	M0R2J8
DCDC1	GO:0030246	F	carbohydrate binding	M0R2J8
ERVH48-1	GO:0005515	F	protein binding	M5A8F1
OVOL3	GO:0000981	F	DNA-binding transcription factor activity, RNA polymerase II-specific	O00110
OVOL3	GO:0046872	F	metal ion binding	O00110
DNASE2	GO:0003677	F	DNA binding	O00115
AGPS	GO:0005515	F	protein binding	O00116
AGPS	GO:0008609	F	alkylglycerone-phosphate synthase activity	O00116
AGPS	GO:0016491	F	oxidoreductase activity	O00116
AGPS	GO:0071949	F	FAD binding	O00116
UBXN8	GO:0005515	F	protein binding	O00124
UBXN8	GO:0030674	F	protein-macromolecule adaptor activity	O00124
KIF2A	GO:0003774	F	motor activity	O00139
KIF2A	GO:0005515	F	protein binding	O00139
KIF2A	GO:0005524	F	ATP binding	O00139
KIF2A	GO:0008017	F	microtubule binding	O00139
SGK1	GO:0004674	F	protein serine/threonine kinase activity	O00141
SGK1	GO:0004712	F	protein serine/threonine/tyrosine kinase activity	O00141
SGK1	GO:0005246	F	calcium channel regulator activity	O00141
SGK1	GO:0005515	F	protein binding	O00141
SGK1	GO:0005524	F	ATP binding	O00141
SGK1	GO:0015459	F	potassium channel regulator activity	O00141
SGK1	GO:0017080	F	sodium channel regulator activity	O00141
SGK1	GO:0017081	F	chloride channel regulator activity	O00141
SGK1	GO:0106310	F	protein serine kinase activity	O00141
SGK1	GO:0106311	F	protein threonine kinase activity	O00141
TK2	GO:0004797	F	thymidine kinase activity	O00142
TK2	GO:0005524	F	ATP binding	O00142
TK2	GO:0019206	F	nucleoside kinase activity	O00142
FZD9	GO:0004930	F	G protein-coupled receptor activity	O00144
FZD9	GO:0017147	F	Wnt-protein binding	O00144
FZD9	GO:0042803	F	protein homodimerization activity	O00144
FZD9	GO:0042813	F	Wnt-activated receptor activity	O00144
FZD9	GO:0046982	F	protein heterodimerization activity	O00144
DDX39A	GO:0003723	F	RNA binding	O00148
DDX39A	GO:0005515	F	protein binding	O00148
DDX39A	GO:0005524	F	ATP binding	O00148
DDX39A	GO:0016887	F	ATPase activity	O00148
DDX39A	GO:0042802	F	identical protein binding	O00148
PDLIM1	GO:0003713	F	transcription coactivator activity	O00151
PDLIM1	GO:0003779	F	actin binding	O00151
PDLIM1	GO:0005515	F	protein binding	O00151
PDLIM1	GO:0046872	F	metal ion binding	O00151
PDLIM1	GO:0098641	F	cadherin binding involved in cell-cell adhesion	O00151
ACOT7	GO:0000062	F	fatty-acyl-CoA binding	O00154
ACOT7	GO:0005515	F	protein binding	O00154
ACOT7	GO:0016290	F	palmitoyl-CoA hydrolase activity	O00154
ACOT7	GO:0036042	F	long-chain fatty acyl-CoA binding	O00154
ACOT7	GO:0042803	F	protein homodimerization activity	O00154
ACOT7	GO:0052689	F	carboxylic ester hydrolase activity	O00154
ACOT7	GO:0102991	F	myristoyl-CoA hydrolase activity	O00154
GPR25	GO:0005515	F	protein binding	O00155
MYO1C	GO:0005102	F	signaling receptor binding	O00159
MYO1C	GO:0005515	F	protein binding	O00159
MYO1C	GO:0005516	F	calmodulin binding	O00159
MYO1C	GO:0005524	F	ATP binding	O00159
MYO1C	GO:0008022	F	protein C-terminus binding	O00159
MYO1C	GO:0031267	F	small GTPase binding	O00159
MYO1F	GO:0003779	F	actin binding	O00160
MYO1F	GO:0005515	F	protein binding	O00160
MYO1F	GO:0005516	F	calmodulin binding	O00160
MYO1F	GO:0005524	F	ATP binding	O00160
SNAP23	GO:0005515	F	protein binding	O00161
SNAP23	GO:0019905	F	syntaxin binding	O00161
HAX1	GO:0005515	F	protein binding	O00165
HAX1	GO:0019966	F	interleukin-1 binding	O00165
HAX1	GO:0047485	F	protein N-terminus binding	O00165
EYA2	GO:0000287	F	magnesium ion binding	O00167
EYA2	GO:0004725	F	protein tyrosine phosphatase activity	O00167
EYA2	GO:0005515	F	protein binding	O00167
EYA2	GO:0008134	F	transcription factor binding	O00167
FXYD1	GO:0005254	F	chloride channel activity	O00168
FXYD1	GO:0017080	F	sodium channel regulator activity	O00168
FXYD1	GO:0044325	F	ion channel binding	O00168
FXYD1	GO:0099106	F	ion channel regulator activity	O00168
AIP	GO:0003713	F	transcription coactivator activity	O00170
AIP	GO:0003755	F	peptidyl-prolyl cis-trans isomerase activity	O00170
AIP	GO:0005515	F	protein binding	O00170
AIP	GO:0008134	F	transcription factor binding	O00170
AIP	GO:0017162	F	aryl hydrocarbon receptor binding	O00170
AIP	GO:0036004	F	GAF domain binding	O00170
AIP	GO:0051082	F	unfolded protein binding	O00170
CCL24	GO:0005515	F	protein binding	O00175
CCL24	GO:0008009	F	chemokine activity	O00175
CCL24	GO:0031728	F	CCR3 chemokine receptor binding	O00175
CCL24	GO:0048018	F	receptor ligand activity	O00175
GTPBP1	GO:0003723	F	RNA binding	O00178
GTPBP1	GO:0003924	F	GTPase activity	O00178
GTPBP1	GO:0005515	F	protein binding	O00178
GTPBP1	GO:0005525	F	GTP binding	O00178
KCNK1	GO:0005242	F	inward rectifier potassium channel activity	O00180
KCNK1	GO:0005267	F	potassium channel activity	O00180
KCNK1	GO:0005272	F	sodium channel activity	O00180
KCNK1	GO:0005515	F	protein binding	O00180
KCNK1	GO:0022841	F	potassium ion leak channel activity	O00180
KCNK1	GO:0042802	F	identical protein binding	O00180
KCNK1	GO:0005249	F	voltage-gated potassium channel activity	O00180
LGALS9	GO:0005534	F	galactose binding	O00182
LGALS9	GO:0019899	F	enzyme binding	O00182
LGALS9	GO:0030246	F	carbohydrate binding	O00182
LGALS9	GO:0048030	F	disaccharide binding	O00182
STXBP3	GO:0005515	F	protein binding	O00186
STXBP3	GO:0019905	F	syntaxin binding	O00186
STXBP3	GO:0044877	F	protein-containing complex binding	O00186
MASP2	GO:0001855	F	complement component C4b binding	O00187
MASP2	GO:0004252	F	serine-type endopeptidase activity	O00187
MASP2	GO:0005509	F	calcium ion binding	O00187
MASP2	GO:0005515	F	protein binding	O00187
MASP2	GO:0008233	F	peptidase activity	O00187
MASP2	GO:0048306	F	calcium-dependent protein binding	O00187
AP4M1	GO:0005515	F	protein binding	O00189
AP4M1	GO:0019904	F	protein domain specific binding	O00189
ARVCF	GO:0005515	F	protein binding	O00192
SMAP	GO:0003674	F	molecular_function	O00193
RAB27B	GO:0003924	F	GTPase activity	O00194
RAB27B	GO:0005515	F	protein binding	O00194
RAB27B	GO:0005525	F	GTP binding	O00194
RAB27B	GO:0019003	F	GDP binding	O00194
RAB27B	GO:0019904	F	protein domain specific binding	O00194
RAB27B	GO:0031489	F	myosin V binding	O00194
HRK	GO:0005515	F	protein binding	O00198
AP3B1	GO:0005515	F	protein binding	O00203
AP3B1	GO:0019903	F	protein phosphatase binding	O00203
AP3B1	GO:0030742	F	GTP-dependent protein binding	O00203
SULT2B1	GO:0003676	F	nucleic acid binding	O00204
SULT2B1	GO:0004027	F	alcohol sulfotransferase activity	O00204
SULT2B1	GO:0005515	F	protein binding	O00204
SULT2B1	GO:0015485	F	cholesterol binding	O00204
SULT2B1	GO:0050294	F	steroid sulfotransferase activity	O00204
SULT2B1	GO:1990239	F	steroid hormone binding	O00204
TLR4	GO:0001530	F	lipopolysaccharide binding	O00206
TLR4	GO:0001540	F	amyloid-beta binding	O00206
TLR4	GO:0001875	F	lipopolysaccharide immune receptor activity	O00206
TLR4	GO:0004888	F	transmembrane signaling receptor activity	O00206
TLR4	GO:0005102	F	signaling receptor binding	O00206
TLR4	GO:0005515	F	protein binding	O00206
TLR4	GO:0042802	F	identical protein binding	O00206
TLR4	GO:0046982	F	protein heterodimerization activity	O00206
TLR4	GO:0050135	F	NAD(P)+ nucleosidase activity	O00206
TLR4	GO:0061809	F	NAD+ nucleotidase, cyclic ADP-ribose generating	O00206
APBB1	GO:0003682	F	chromatin binding	O00213
APBB1	GO:0003713	F	transcription coactivator activity	O00213
APBB1	GO:0005515	F	protein binding	O00213
APBB1	GO:0008134	F	transcription factor binding	O00213
APBB1	GO:0031625	F	ubiquitin protein ligase binding	O00213
APBB1	GO:0042393	F	histone binding	O00213
APBB1	GO:0050750	F	low-density lipoprotein particle receptor binding	O00213
APBB1	GO:0070064	F	proline-rich region binding	O00213
LGALS8	GO:0005178	F	integrin binding	O00214
LGALS8	GO:0005515	F	protein binding	O00214
LGALS8	GO:0030246	F	carbohydrate binding	O00214
NDUFS8	GO:0005515	F	protein binding	O00217
NDUFS8	GO:0008137	F	NADH dehydrogenase (ubiquinone) activity	O00217
NDUFS8	GO:0046872	F	metal ion binding	O00217
NDUFS8	GO:0051539	F	4 iron, 4 sulfur cluster binding	O00217
NDUFS8	GO:0003954	F	NADH dehydrogenase activity	O00217
HAS3	GO:0005515	F	protein binding	O00219
HAS3	GO:0042802	F	identical protein binding	O00219
HAS3	GO:0050501	F	hyaluronan synthase activity	O00219
TNFRSF10A	GO:0002020	F	protease binding	O00220
TNFRSF10A	GO:0005035	F	death receptor activity	O00220
TNFRSF10A	GO:0005515	F	protein binding	O00220
TNFRSF10A	GO:0008134	F	transcription factor binding	O00220
TNFRSF10A	GO:0038023	F	signaling receptor activity	O00220
TNFRSF10A	GO:0042802	F	identical protein binding	O00220
TNFRSF10A	GO:0045569	F	TRAIL binding	O00220
NFKBIE	GO:0005515	F	protein binding	O00221
GRM8	GO:0004930	F	G protein-coupled receptor activity	O00222
GRM8	GO:0008066	F	glutamate receptor activity	O00222
CORT	GO:0001664	F	G protein-coupled receptor binding	O00230
CORT	GO:0005184	F	neuropeptide hormone activity	O00230
PSMD11	GO:0005515	F	protein binding	O00231
PSMD12	GO:0005515	F	protein binding	O00232
PSMD9	GO:0003713	F	transcription coactivator activity	O00233
PSMD9	GO:0005515	F	protein binding	O00233
PSMD9	GO:0043425	F	bHLH transcription factor binding	O00233
RNF103	GO:0004842	F	ubiquitin-protein transferase activity	O00237
RNF103	GO:0005515	F	protein binding	O00237
RNF103	GO:0046872	F	metal ion binding	O00237
RNF103	GO:0061630	F	ubiquitin protein ligase activity	O00237
BMPR1B	GO:0004674	F	protein serine/threonine kinase activity	O00238
BMPR1B	GO:0004675	F	transmembrane receptor protein serine/threonine kinase activity	O00238
BMPR1B	GO:0005515	F	protein binding	O00238
BMPR1B	GO:0005524	F	ATP binding	O00238
BMPR1B	GO:0046332	F	SMAD binding	O00238
BMPR1B	GO:0046872	F	metal ion binding	O00238
SIRPB1	GO:0005515	F	protein binding	O00241
ATOX1	GO:0005507	F	copper ion binding	O00244
ATOX1	GO:0005515	F	protein binding	O00244
ATOX1	GO:0016530	F	metallochaperone activity	O00244
ATOX1	GO:0016531	F	copper chaperone activity	O00244
ATOX1	GO:0032767	F	copper-dependent protein binding	O00244
AGRP	GO:0005102	F	signaling receptor binding	O00253
AGRP	GO:0005184	F	neuropeptide hormone activity	O00253
F2RL2	GO:0004435	F	phosphatidylinositol phospholipase C activity	O00254
F2RL2	GO:0005515	F	protein binding	O00254
F2RL2	GO:0015057	F	thrombin-activated receptor activity	O00254
MEN1	GO:0000400	F	four-way junction DNA binding	O00255
MEN1	GO:0000403	F	Y-form DNA binding	O00255
MEN1	GO:0000976	F	transcription regulatory region sequence-specific DNA binding	O00255
MEN1	GO:0003690	F	double-stranded DNA binding	O00255
MEN1	GO:0005515	F	protein binding	O00255
MEN1	GO:0030674	F	protein-macromolecule adaptor activity	O00255
MEN1	GO:0047485	F	protein N-terminus binding	O00255
MEN1	GO:0070412	F	R-SMAD binding	O00255
MEN1	GO:0018024	F	histone-lysine N-methyltransferase activity	O00255
CBX4	GO:0000976	F	transcription regulatory region sequence-specific DNA binding	O00257
CBX4	GO:0003682	F	chromatin binding	O00257
CBX4	GO:0003714	F	transcription corepressor activity	O00257
CBX4	GO:0003727	F	single-stranded RNA binding	O00257
CBX4	GO:0005515	F	protein binding	O00257
CBX4	GO:0019789	F	SUMO transferase activity	O00257
CBX4	GO:0019899	F	enzyme binding	O00257
CBX4	GO:0032183	F	SUMO binding	O00257
CBX4	GO:0035064	F	methylated histone binding	O00257
CBX4	GO:0051219	F	phosphoprotein binding	O00257
CBX4	GO:0061665	F	SUMO ligase activity	O00257
GET1	GO:0005515	F	protein binding	O00258
PGRMC1	GO:0001540	F	amyloid-beta binding	O00264
PGRMC1	GO:0005496	F	steroid binding	O00264
PGRMC1	GO:0005515	F	protein binding	O00264
PGRMC1	GO:0020037	F	heme binding	O00264
PGRMC1	GO:0042803	F	protein homodimerization activity	O00264
PGRMC1	GO:0046872	F	metal ion binding	O00264
SUPT5H	GO:0003682	F	chromatin binding	O00267
SUPT5H	GO:0003723	F	RNA binding	O00267
SUPT5H	GO:0005515	F	protein binding	O00267
SUPT5H	GO:0019899	F	enzyme binding	O00267
SUPT5H	GO:0046982	F	protein heterodimerization activity	O00267
TAF4	GO:0005515	F	protein binding	O00268
TAF4	GO:0017162	F	aryl hydrocarbon receptor binding	O00268
TAF4	GO:0046982	F	protein heterodimerization activity	O00268
TAF4	GO:0001046	F	core promoter sequence-specific DNA binding	O00268
TAF4	GO:0016251	F	RNA polymerase II general transcription initiation factor activity	O00268
GPR31	GO:0004930	F	G protein-coupled receptor activity	O00270
GPR31	GO:0005515	F	protein binding	O00270
GPR31	GO:0050544	F	arachidonic acid binding	O00270
DFFA	GO:0005515	F	protein binding	O00273
DFFA	GO:0019904	F	protein domain specific binding	O00273
DFFA	GO:0044183	F	protein folding chaperone	O00273
DFFA	GO:0060703	F	deoxyribonuclease inhibitor activity	O00273
RFXAP	GO:0000977	F	RNA polymerase II transcription regulatory region sequence-specific DNA binding	O00287
RFXAP	GO:0001228	F	DNA-binding transcription activator activity, RNA polymerase II-specific	O00287
HIP1	GO:0005154	F	epidermal growth factor receptor binding	O00291
HIP1	GO:0005200	F	structural constituent of cytoskeleton	O00291
HIP1	GO:0005515	F	protein binding	O00291
HIP1	GO:0030276	F	clathrin binding	O00291
HIP1	GO:0032051	F	clathrin light chain binding	O00291
HIP1	GO:0032266	F	phosphatidylinositol-3-phosphate binding	O00291
HIP1	GO:0035091	F	phosphatidylinositol binding	O00291
HIP1	GO:0035254	F	glutamate receptor binding	O00291
HIP1	GO:0035612	F	AP-2 adaptor complex binding	O00291
HIP1	GO:0035615	F	clathrin adaptor activity	O00291
HIP1	GO:0042803	F	protein homodimerization activity	O00291
HIP1	GO:0043325	F	phosphatidylinositol-3,4-bisphosphate binding	O00291
HIP1	GO:0046982	F	protein heterodimerization activity	O00291
HIP1	GO:0051015	F	actin filament binding	O00291
HIP1	GO:0080025	F	phosphatidylinositol-3,5-bisphosphate binding	O00291
HIP1	GO:0005546	F	phosphatidylinositol-4,5-bisphosphate binding	O00291
LEFTY2	GO:0005160	F	transforming growth factor beta receptor binding	O00292
LEFTY2	GO:0008083	F	growth factor activity	O00292
TULP1	GO:0005515	F	protein binding	O00294
TULP1	GO:0005546	F	phosphatidylinositol-4,5-bisphosphate binding	O00294
TULP1	GO:0051015	F	actin filament binding	O00294
TULP2	GO:0044877	F	protein-containing complex binding	O00295
CLIC1	GO:0005244	F	voltage-gated ion channel activity	O00299
CLIC1	GO:0005254	F	chloride channel activity	O00299
CLIC1	GO:0005515	F	protein binding	O00299
CLIC1	GO:0045296	F	cadherin binding	O00299
TNFRSF11B	GO:0005125	F	cytokine activity	O00300
TNFRSF11B	GO:0005515	F	protein binding	O00300
TNFRSF11B	GO:0038023	F	signaling receptor activity	O00300
EIF3F	GO:0003743	F	translation initiation factor activity	O00303
EIF3F	GO:0004843	F	thiol-dependent ubiquitin-specific protease activity	O00303
EIF3F	GO:0005515	F	protein binding	O00303
EIF3F	GO:0008234	F	cysteine-type peptidase activity	O00303
EIF3F	GO:0008237	F	metallopeptidase activity	O00303
EIF3F	GO:0042802	F	identical protein binding	O00303
EIF3F	GO:0070122	F	isopeptidase activity	O00303
EIF3F	GO:0101005	F	ubiquitinyl hydrolase activity	O00303
CACNB4	GO:0005515	F	protein binding	O00305
CACNB4	GO:0005245	F	voltage-gated calcium channel activity	O00305
CACNB4	GO:0008331	F	high voltage-gated calcium channel activity	O00305
WWP2	GO:0001085	F	RNA polymerase II transcription factor binding	O00308
WWP2	GO:0004842	F	ubiquitin-protein transferase activity	O00308
WWP2	GO:0005515	F	protein binding	O00308
WWP2	GO:0008134	F	transcription factor binding	O00308
WWP2	GO:0061630	F	ubiquitin protein ligase activity	O00308
CDC7	GO:0004672	F	protein kinase activity	O00311
CDC7	GO:0005515	F	protein binding	O00311
CDC7	GO:0005524	F	ATP binding	O00311
CDC7	GO:0016301	F	kinase activity	O00311
CDC7	GO:0046872	F	metal ion binding	O00311
CDC7	GO:0106310	F	protein serine kinase activity	O00311
CDC7	GO:0106311	F	protein threonine kinase activity	O00311
ETV2	GO:0000978	F	RNA polymerase II cis-regulatory region sequence-specific DNA binding	O00321
ETV2	GO:0001228	F	DNA-binding transcription activator activity, RNA polymerase II-specific	O00321
ETV2	GO:1990837	F	sequence-specific double-stranded DNA binding	O00321
UPK1A	GO:0005515	F	protein binding	O00322
ARNTL	GO:0000976	F	transcription regulatory region sequence-specific DNA binding	O00327
ARNTL	GO:0000978	F	RNA polymerase II cis-regulatory region sequence-specific DNA binding	O00327
ARNTL	GO:0000981	F	DNA-binding transcription factor activity, RNA polymerase II-specific	O00327
ARNTL	GO:0003677	F	DNA binding	O00327
ARNTL	GO:0005515	F	protein binding	O00327
ARNTL	GO:0017162	F	aryl hydrocarbon receptor binding	O00327
ARNTL	GO:0043565	F	sequence-specific DNA binding	O00327
ARNTL	GO:0046983	F	protein dimerization activity	O00327
ARNTL	GO:0051879	F	Hsp90 protein binding	O00327
ARNTL	GO:0070888	F	E-box binding	O00327
ARNTL	GO:0140297	F	DNA-binding transcription factor binding	O00327
ARNTL	GO:1990837	F	sequence-specific double-stranded DNA binding	O00327
PIK3CD	GO:0005515	F	protein binding	O00329
PIK3CD	GO:0005524	F	ATP binding	O00329
PIK3CD	GO:0016301	F	kinase activity	O00329
PIK3CD	GO:0016303	F	1-phosphatidylinositol-3-kinase activity	O00329
PIK3CD	GO:0035004	F	phosphatidylinositol 3-kinase activity	O00329
PIK3CD	GO:0046934	F	phosphatidylinositol-4,5-bisphosphate 3-kinase activity	O00329
PIK3CD	GO:0052812	F	phosphatidylinositol-3,4-bisphosphate 5-kinase activity	O00329
PDHX	GO:0005515	F	protein binding	O00330
PDHX	GO:0016746	F	transferase activity, transferring acyl groups	O00330
PDHX	GO:0034604	F	pyruvate dehydrogenase (NAD+) activity	O00330
SLC28A1	GO:0005345	F	purine nucleobase transmembrane transporter activity	O00337
SLC28A1	GO:0005415	F	nucleoside:sodium symporter activity	O00337
SLC28A1	GO:0015212	F	cytidine transmembrane transporter activity	O00337
SLC28A1	GO:0015213	F	uridine transmembrane transporter activity	O00337
SLC28A1	GO:1901474	F	azole transmembrane transporter activity	O00337
SULT1C2	GO:0005515	F	protein binding	O00338
SULT1C2	GO:0008146	F	sulfotransferase activity	O00338
MATN2	GO:0005201	F	extracellular matrix structural constituent	O00339
MATN2	GO:0005509	F	calcium ion binding	O00339
MATN2	GO:0005515	F	protein binding	O00339
SLC1A7	GO:0005313	F	L-glutamate transmembrane transporter activity	O00341
SLC1A7	GO:0015293	F	symporter activity	O00341
FOXE1	GO:0000981	F	DNA-binding transcription factor activity, RNA polymerase II-specific	O00358
FOXE1	GO:0003700	F	DNA-binding transcription factor activity	O00358
FOXE1	GO:0005515	F	protein binding	O00358
FOXE1	GO:0043565	F	sequence-specific DNA binding	O00358
FOXE1	GO:1990837	F	sequence-specific double-stranded DNA binding	O00358
QSOX1	GO:0003756	F	protein disulfide isomerase activity	O00391
QSOX1	GO:0016971	F	flavin-linked sulfhydryl oxidase activity	O00391
QSOX1	GO:0071949	F	FAD binding	O00391
P2RY10	GO:0045028	F	G protein-coupled purinergic nucleotide receptor activity	O00398
SLC33A1	GO:0008521	F	acetyl-CoA transmembrane transporter activity	O00400
WASL	GO:0003779	F	actin binding	O00401
WASL	GO:0005515	F	protein binding	O00401
WASL	GO:0030695	F	GTPase regulator activity	O00401
PDE2A	GO:0000287	F	magnesium ion binding	O00408
PDE2A	GO:0004115	F	3',5'-cyclic-AMP phosphodiesterase activity	O00408
PDE2A	GO:0004118	F	cGMP-stimulated cyclic-nucleotide phosphodiesterase activity	O00408
PDE2A	GO:0005515	F	protein binding	O00408
PDE2A	GO:0008270	F	zinc ion binding	O00408
PDE2A	GO:0030552	F	cAMP binding	O00408
PDE2A	GO:0030553	F	cGMP binding	O00408
PDE2A	GO:0030911	F	TPR domain binding	O00408
PDE2A	GO:0042301	F	phosphate ion binding	O00408
PDE2A	GO:0042803	F	protein homodimerization activity	O00408
PDE2A	GO:0047555	F	3',5'-cyclic-GMP phosphodiesterase activity	O00408
FOXN3	GO:0000981	F	DNA-binding transcription factor activity, RNA polymerase II-specific	O00409
FOXN3	GO:0005515	F	protein binding	O00409
FOXN3	GO:0008022	F	protein C-terminus binding	O00409
IPO5	GO:0003723	F	RNA binding	O00410
IPO5	GO:0005095	F	GTPase inhibitor activity	O00410
IPO5	GO:0005515	F	protein binding	O00410
IPO5	GO:0031267	F	small GTPase binding	O00410
IPO5	GO:0061608	F	nuclear import signal receptor activity	O00410
POLRMT	GO:0003723	F	RNA binding	O00411
POLRMT	GO:0003899	F	DNA-directed 5'-3' RNA polymerase activity	O00411
POLRMT	GO:0005515	F	protein binding	O00411
POLRMT	GO:0043565	F	sequence-specific DNA binding	O00411
EEF2K	GO:0004672	F	protein kinase activity	O00418
EEF2K	GO:0004686	F	elongation factor-2 kinase activity	O00418
EEF2K	GO:0005509	F	calcium ion binding	O00418
EEF2K	GO:0005516	F	calmodulin binding	O00418
EEF2K	GO:0005524	F	ATP binding	O00418
EEF2K	GO:0008135	F	translation factor activity, RNA binding	O00418
CCRL2	GO:0004950	F	chemokine receptor activity	O00421
CCRL2	GO:0042379	F	chemokine receptor binding	O00421
CCRL2	GO:0048020	F	CCR chemokine receptor binding	O00421
SAP18	GO:0003723	F	RNA binding	O00422
SAP18	GO:0005515	F	protein binding	O00422
EML1	GO:0005509	F	calcium ion binding	O00423
EML1	GO:0005515	F	protein binding	O00423
EML1	GO:0008017	F	microtubule binding	O00423
EML1	GO:0015631	F	tubulin binding	O00423
IGF2BP3	GO:0003723	F	RNA binding	O00425
IGF2BP3	GO:0003730	F	mRNA 3'-UTR binding	O00425
IGF2BP3	GO:0005515	F	protein binding	O00425
IGF2BP3	GO:0045182	F	translation regulator activity	O00425
IGF2BP3	GO:0048027	F	mRNA 5'-UTR binding	O00425
DNM1L	GO:0003924	F	GTPase activity	O00429
DNM1L	GO:0005096	F	GTPase activator activity	O00429
DNM1L	GO:0005515	F	protein binding	O00429
DNM1L	GO:0005525	F	GTP binding	O00429
DNM1L	GO:0008289	F	lipid binding	O00429
DNM1L	GO:0030276	F	clathrin binding	O00429
DNM1L	GO:0030742	F	GTP-dependent protein binding	O00429
DNM1L	GO:0031267	F	small GTPase binding	O00429
DNM1L	GO:0031625	F	ubiquitin protein ligase binding	O00429
DNM1L	GO:0042802	F	identical protein binding	O00429
DNM1L	GO:0042803	F	protein homodimerization activity	O00429
DNM1L	GO:0044877	F	protein-containing complex binding	O00429
DNM1L	GO:0051433	F	BH2 domain binding	O00429
RTCA	GO:0003723	F	RNA binding	O00442
RTCA	GO:0005524	F	ATP binding	O00442
PIK3C2A	GO:0005524	F	ATP binding	O00443
PIK3C2A	GO:0016303	F	1-phosphatidylinositol-3-kinase activity	O00443
PIK3C2A	GO:0030276	F	clathrin binding	O00443
PIK3C2A	GO:0035004	F	phosphatidylinositol 3-kinase activity	O00443
PIK3C2A	GO:0035005	F	1-phosphatidylinositol-4-phosphate 3-kinase activity	O00443
PIK3C2A	GO:0035091	F	phosphatidylinositol binding	O00443
PIK3C2A	GO:0046934	F	phosphatidylinositol-4,5-bisphosphate 3-kinase activity	O00443
PIK3C2A	GO:0052812	F	phosphatidylinositol-3,4-bisphosphate 5-kinase activity	O00443
PLK4	GO:0004674	F	protein serine/threonine kinase activity	O00444
PLK4	GO:0005515	F	protein binding	O00444
PLK4	GO:0005524	F	ATP binding	O00444
PLK4	GO:0042802	F	identical protein binding	O00444
SYT5	GO:0005509	F	calcium ion binding	O00445
SYT5	GO:0005546	F	phosphatidylinositol-4,5-bisphosphate binding	O00445
SYT5	GO:0046982	F	protein heterodimerization activity	O00445
PIK3R2	GO:0001784	F	phosphotyrosine residue binding	O00459
PIK3R2	GO:0005515	F	protein binding	O00459
PIK3R2	GO:0019903	F	protein phosphatase binding	O00459
PIK3R2	GO:0030971	F	receptor tyrosine kinase binding	O00459
PIK3R2	GO:0046982	F	protein heterodimerization activity	O00459
MANBA	GO:0004567	F	beta-mannosidase activity	O00462
TRAF5	GO:0005515	F	protein binding	O00463
TRAF5	GO:0008270	F	zinc ion binding	O00463
TRAF5	GO:0031625	F	ubiquitin protein ligase binding	O00463
TRAF5	GO:0031996	F	thioesterase binding	O00463
TRAF5	GO:0042802	F	identical protein binding	O00463
AGRN	GO:0002162	F	dystroglycan binding	O00468
AGRN	GO:0005200	F	structural constituent of cytoskeleton	O00468
AGRN	GO:0005201	F	extracellular matrix structural constituent	O00468
AGRN	GO:0005509	F	calcium ion binding	O00468
AGRN	GO:0005515	F	protein binding	O00468
AGRN	GO:0033691	F	sialic acid binding	O00468
AGRN	GO:0035374	F	chondroitin sulfate binding	O00468
AGRN	GO:0043236	F	laminin binding	O00468
AGRN	GO:0043395	F	heparan sulfate proteoglycan binding	O00468
PLOD2	GO:0005506	F	iron ion binding	O00469
PLOD2	GO:0008475	F	procollagen-lysine 5-dioxygenase activity	O00469
PLOD2	GO:0031418	F	L-ascorbic acid binding	O00469
PLOD2	GO:0033823	F	procollagen glucosyltransferase activity	O00469
MEIS1	GO:0000981	F	DNA-binding transcription factor activity, RNA polymerase II-specific	O00470
MEIS1	GO:0003677	F	DNA binding	O00470
MEIS1	GO:0003682	F	chromatin binding	O00470
MEIS1	GO:0005515	F	protein binding	O00470
EXOC5	GO:0005515	F	protein binding	O00471
EXOC5	GO:0031267	F	small GTPase binding	O00471
ELL2	GO:0005515	F	protein binding	O00472
SLC17A3	GO:0005436	F	sodium:phosphate symporter activity	O00476
SLC17A3	GO:0008308	F	voltage-gated anion channel activity	O00476
SLC17A3	GO:0008514	F	organic anion transmembrane transporter activity	O00476
SLC17A3	GO:0015143	F	urate transmembrane transporter activity	O00476
SLC17A3	GO:0015562	F	efflux transmembrane transporter activity	O00476
SLC17A3	GO:0019534	F	toxin transmembrane transporter activity	O00476
SLC17A3	GO:0042910	F	xenobiotic transmembrane transporter activity	O00476
HMGN4	GO:0005515	F	protein binding	O00479
HMGN4	GO:0031492	F	nucleosomal DNA binding	O00479
BTN3A1	GO:0005515	F	protein binding	O00481
NR5A2	GO:0000976	F	transcription regulatory region sequence-specific DNA binding	O00482
NR5A2	GO:0000978	F	RNA polymerase II cis-regulatory region sequence-specific DNA binding	O00482
NR5A2	GO:0000981	F	DNA-binding transcription factor activity, RNA polymerase II-specific	O00482
NR5A2	GO:0001228	F	DNA-binding transcription activator activity, RNA polymerase II-specific	O00482
NR5A2	GO:0003677	F	DNA binding	O00482
NR5A2	GO:0003682	F	chromatin binding	O00482
NR5A2	GO:0003700	F	DNA-binding transcription factor activity	O00482
NR5A2	GO:0004879	F	nuclear receptor activity	O00482
NR5A2	GO:0005515	F	protein binding	O00482
NR5A2	GO:0005543	F	phospholipid binding	O00482
NR5A2	GO:0008270	F	zinc ion binding	O00482
NR5A2	GO:0043565	F	sequence-specific DNA binding	O00482
NR5A2	GO:1990837	F	sequence-specific double-stranded DNA binding	O00482
NDUFA4	GO:0005515	F	protein binding	O00483
NDUFA4	GO:0008137	F	NADH dehydrogenase (ubiquinone) activity	O00483
NDUFA4	GO:0044877	F	protein-containing complex binding	O00483
NDUFA4	GO:0004129	F	cytochrome-c oxidase activity	O00483
PSMD14	GO:0004843	F	thiol-dependent ubiquitin-specific protease activity	O00487
PSMD14	GO:0005515	F	protein binding	O00487
PSMD14	GO:0008237	F	metallopeptidase activity	O00487
PSMD14	GO:0046872	F	metal ion binding	O00487
PSMD14	GO:0061133	F	endopeptidase activator activity	O00487
PSMD14	GO:0061578	F	Lys63-specific deubiquitinase activity	O00487
PSMD14	GO:0070122	F	isopeptidase activity	O00487
PSMD14	GO:0070628	F	proteasome binding	O00487
ZNF593	GO:0003677	F	DNA binding	O00488
ZNF593	GO:0005515	F	protein binding	O00488
ZNF593	GO:0008270	F	zinc ion binding	O00488
BIN1	GO:0002020	F	protease binding	O00499
BIN1	GO:0005515	F	protein binding	O00499
BIN1	GO:0019828	F	aspartic-type endopeptidase inhibitor activity	O00499
BIN1	GO:0030276	F	clathrin binding	O00499
BIN1	GO:0042802	F	identical protein binding	O00499
BIN1	GO:0048156	F	tau protein binding	O00499
BIN1	GO:0051015	F	actin filament binding	O00499
BIN1	GO:0051087	F	chaperone binding	O00499
BIN1	GO:0070063	F	RNA polymerase binding	O00499
CLDN5	GO:0005198	F	structural molecule activity	O00501
CLDN5	GO:0005515	F	protein binding	O00501
CLDN5	GO:0042802	F	identical protein binding	O00501
KPNA3	GO:0005515	F	protein binding	O00505
KPNA3	GO:0008022	F	protein C-terminus binding	O00505
STK25	GO:0004672	F	protein kinase activity	O00506
STK25	GO:0005515	F	protein binding	O00506
STK25	GO:0005524	F	ATP binding	O00506
STK25	GO:0042803	F	protein homodimerization activity	O00506
STK25	GO:0046872	F	metal ion binding	O00506
STK25	GO:0106310	F	protein serine kinase activity	O00506
STK25	GO:0106311	F	protein threonine kinase activity	O00506
USP9Y	GO:0008234	F	cysteine-type peptidase activity	O00507
USP9Y	GO:0070410	F	co-SMAD binding	O00507
BCL9	GO:0003713	F	transcription coactivator activity	O00512
BCL9	GO:0005515	F	protein binding	O00512
LAD1	GO:0005198	F	structural molecule activity	O00515
LAD1	GO:0045296	F	cadherin binding	O00515
FAAH	GO:0005515	F	protein binding	O00519
FAAH	GO:0017064	F	fatty acid amide hydrolase activity	O00519
FAAH	GO:0047372	F	acylglycerol lipase activity	O00519
FAAH	GO:0102077	F	oleamide hydrolase activity	O00519
FAAH	GO:0103073	F	anandamide amidohydrolase activity	O00519
KRIT1	GO:0005515	F	protein binding	O00522
KRIT1	GO:0005546	F	phosphatidylinositol-4,5-bisphosphate binding	O00522
KRIT1	GO:0008017	F	microtubule binding	O00522
KRIT1	GO:0030695	F	GTPase regulator activity	O00522
UPK2	GO:0005515	F	protein binding	O00526
VWA5A	GO:0005515	F	protein binding	O00534
PES1	GO:0003723	F	RNA binding	O00541
PES1	GO:0005515	F	protein binding	O00541
PES1	GO:0043021	F	ribonucleoprotein complex binding	O00541
DLL1	GO:0005112	F	Notch binding	O00548
DLL1	GO:0005509	F	calcium ion binding	O00548
DLL1	GO:0005515	F	protein binding	O00548
DLL1	GO:0030957	F	Tat protein binding	O00548
DLL1	GO:0097110	F	scaffold protein binding	O00548
CACNA1A	GO:0001540	F	amyloid-beta binding	O00555
CACNA1A	GO:0005245	F	voltage-gated calcium channel activity	O00555
CACNA1A	GO:0005515	F	protein binding	O00555
CACNA1A	GO:0008331	F	high voltage-gated calcium channel activity	O00555
CACNA1A	GO:0019905	F	syntaxin binding	O00555
CACNA1A	GO:0046872	F	metal ion binding	O00555
EBAG9	GO:0005515	F	protein binding	O00559
EBAG9	GO:0016505	F	peptidase activator activity involved in apoptotic process	O00559
SDCBP	GO:0005109	F	frizzled binding	O00560
SDCBP	GO:0005137	F	interleukin-5 receptor binding	O00560
SDCBP	GO:0005515	F	protein binding	O00560
SDCBP	GO:0005546	F	phosphatidylinositol-4,5-bisphosphate binding	O00560
SDCBP	GO:0008093	F	cytoskeletal anchor activity	O00560
SDCBP	GO:0042802	F	identical protein binding	O00560
SDCBP	GO:0045545	F	syndecan binding	O00560
SDCBP	GO:0046982	F	protein heterodimerization activity	O00560
SDCBP	GO:0047485	F	protein N-terminus binding	O00560
PITPNM1	GO:0005509	F	calcium ion binding	O00562
PITPNM1	GO:0005515	F	protein binding	O00562
PITPNM1	GO:0008526	F	phosphatidylinositol transfer activity	O00562
PITPNM1	GO:0030971	F	receptor tyrosine kinase binding	O00562
PITPNM1	GO:0031210	F	phosphatidylcholine binding	O00562
PITPNM1	GO:0035091	F	phosphatidylinositol binding	O00562
PITPNM1	GO:0070300	F	phosphatidic acid binding	O00562
MPHOSPH10	GO:0003723	F	RNA binding	O00566
MPHOSPH10	GO:0005515	F	protein binding	O00566
NOP56	GO:0003723	F	RNA binding	O00567
NOP56	GO:0005515	F	protein binding	O00567
NOP56	GO:0030515	F	snoRNA binding	O00567
NOP56	GO:0045296	F	cadherin binding	O00567
NOP56	GO:1990226	F	histone methyltransferase binding	O00567
SOX1	GO:0000978	F	RNA polymerase II cis-regulatory region sequence-specific DNA binding	O00570
SOX1	GO:0000981	F	DNA-binding transcription factor activity, RNA polymerase II-specific	O00570
SOX1	GO:0001228	F	DNA-binding transcription activator activity, RNA polymerase II-specific	O00570
SOX1	GO:0003677	F	DNA binding	O00570
SOX1	GO:0003700	F	DNA-binding transcription factor activity	O00570
SOX1	GO:0005515	F	protein binding	O00570
DDX3X	GO:0003677	F	DNA binding	O00571
DDX3X	GO:0003678	F	DNA helicase activity	O00571
DDX3X	GO:0003723	F	RNA binding	O00571
DDX3X	GO:0003724	F	RNA helicase activity	O00571
DDX3X	GO:0003729	F	mRNA binding	O00571
DDX3X	GO:0003924	F	GTPase activity	O00571
DDX3X	GO:0005515	F	protein binding	O00571
DDX3X	GO:0005524	F	ATP binding	O00571
DDX3X	GO:0008134	F	transcription factor binding	O00571
DDX3X	GO:0008143	F	poly(A) binding	O00571
DDX3X	GO:0008190	F	eukaryotic initiation factor 4E binding	O00571
DDX3X	GO:0016887	F	ATPase activity	O00571
DDX3X	GO:0017111	F	nucleoside-triphosphatase activity	O00571
DDX3X	GO:0031369	F	translation initiation factor binding	O00571
DDX3X	GO:0033592	F	RNA strand annealing activity	O00571
DDX3X	GO:0035613	F	RNA stem-loop binding	O00571
DDX3X	GO:0043015	F	gamma-tubulin binding	O00571
DDX3X	GO:0043024	F	ribosomal small subunit binding	O00571
DDX3X	GO:0043273	F	CTPase activity	O00571
DDX3X	GO:0043539	F	protein serine/threonine kinase activator activity	O00571
DDX3X	GO:0045296	F	cadherin binding	O00571
DDX3X	GO:0048027	F	mRNA 5'-UTR binding	O00571
CXCR6	GO:0004930	F	G protein-coupled receptor activity	O00574
CXCR6	GO:0015026	F	coreceptor activity	O00574
CXCR6	GO:0016494	F	C-X-C chemokine receptor activity	O00574
RNASET2	GO:0003723	F	RNA binding	O00584
RNASET2	GO:0004540	F	ribonuclease activity	O00584
RNASET2	GO:0016829	F	lyase activity	O00584
RNASET2	GO:0033897	F	ribonuclease T2 activity	O00584
CCL21	GO:0005515	F	protein binding	O00585
CCL21	GO:0008009	F	chemokine activity	O00585
CCL21	GO:0031732	F	CCR7 chemokine receptor binding	O00585
CCL21	GO:0042379	F	chemokine receptor binding	O00585
MFNG	GO:0033829	F	O-fucosylpeptide 3-beta-N-acetylglucosaminyltransferase activity	O00587
MFNG	GO:0046872	F	metal ion binding	O00587
ACKR2	GO:0004950	F	chemokine receptor activity	O00590
ACKR2	GO:0005044	F	scavenger receptor activity	O00590
ACKR2	GO:0005515	F	protein binding	O00590
GABRP	GO:0005230	F	extracellular ligand-gated ion channel activity	O00591
PODXL	GO:0005515	F	protein binding	O00592
FCN1	GO:0001664	F	G protein-coupled receptor binding	O00602
FCN1	GO:0005515	F	protein binding	O00602
FCN1	GO:0030246	F	carbohydrate binding	O00602
FCN1	GO:0033691	F	sialic acid binding	O00602
FCN1	GO:0038187	F	pattern recognition receptor activity	O00602
FCN1	GO:0046872	F	metal ion binding	O00602
CCN1	GO:0005201	F	extracellular matrix structural constituent	O00622
CCN1	GO:0005515	F	protein binding	O00622
CCN1	GO:0005520	F	insulin-like growth factor binding	O00622
CCN1	GO:0050840	F	extracellular matrix binding	O00622
PEX12	GO:0005515	F	protein binding	O00623
PEX12	GO:0008022	F	protein C-terminus binding	O00623
PEX12	GO:0008270	F	zinc ion binding	O00623
SLC17A2	GO:0005436	F	sodium:phosphate symporter activity	O00624
PIR	GO:0003712	F	transcription coregulator activity	O00625
PIR	GO:0005515	F	protein binding	O00625
PIR	GO:0008127	F	quercetin 2,3-dioxygenase activity	O00625
PIR	GO:0046872	F	metal ion binding	O00625
CCL22	GO:0005515	F	protein binding	O00626
PEX7	GO:0005053	F	peroxisome matrix targeting signal-2 binding	O00628
PEX7	GO:0005515	F	protein binding	O00628
PEX7	GO:0019899	F	enzyme binding	O00628
PEX7	GO:0042803	F	protein homodimerization activity	O00628
KPNA4	GO:0005515	F	protein binding	O00629
SLN	GO:0004857	F	enzyme inhibitor activity	O00631
SLN	GO:0005515	F	protein binding	O00631
SLN	GO:0051117	F	ATPase binding	O00631
NTN3	GO:0003674	F	molecular_function	O00634
NTN3	GO:0005515	F	protein binding	O00634
TRIM38	GO:0003713	F	transcription coactivator activity	O00635
TRIM38	GO:0005515	F	protein binding	O00635
TRIM38	GO:0008270	F	zinc ion binding	O00635
NFIB	GO:0000978	F	RNA polymerase II cis-regulatory region sequence-specific DNA binding	O00712
NFIB	GO:0000981	F	DNA-binding transcription factor activity, RNA polymerase II-specific	O00712
NFIB	GO:0001228	F	DNA-binding transcription activator activity, RNA polymerase II-specific	O00712
NFIB	GO:0003677	F	DNA binding	O00712
NFIB	GO:1990837	F	sequence-specific double-stranded DNA binding	O00712
E2F3	GO:0000981	F	DNA-binding transcription factor activity, RNA polymerase II-specific	O00716
E2F3	GO:0000987	F	cis-regulatory region sequence-specific DNA binding	O00716
E2F3	GO:0001216	F	DNA-binding transcription activator activity	O00716
E2F3	GO:0001228	F	DNA-binding transcription activator activity, RNA polymerase II-specific	O00716
E2F3	GO:0003700	F	DNA-binding transcription factor activity	O00716
E2F3	GO:0005515	F	protein binding	O00716
E2F3	GO:0043565	F	sequence-specific DNA binding	O00716
E2F3	GO:0046983	F	protein dimerization activity	O00716
E2F3	GO:1990837	F	sequence-specific double-stranded DNA binding	O00716
E2F3	GO:0000977	F	RNA polymerase II transcription regulatory region sequence-specific DNA binding	O00716
PPP6C	GO:0004722	F	protein serine/threonine phosphatase activity	O00743
PPP6C	GO:0005515	F	protein binding	O00743
PPP6C	GO:0046872	F	metal ion binding	O00743
PPP6C	GO:0106306	F	protein serine phosphatase activity	O00743
PPP6C	GO:0106307	F	protein threonine phosphatase activity	O00743
WNT10B	GO:0005515	F	protein binding	O00744
WNT10B	GO:0048018	F	receptor ligand activity	O00744
NME4	GO:0005515	F	protein binding	O00746
NME4	GO:0005524	F	ATP binding	O00746
NME4	GO:0046872	F	metal ion binding	O00746
NME4	GO:1901612	F	cardiolipin binding	O00746
CES2	GO:0047374	F	methylumbelliferyl-acetate deacetylase activity	O00748
CES2	GO:0052689	F	carboxylic ester hydrolase activity	O00748
CES2	GO:0080030	F	methyl indole-3-acetate esterase activity	O00748
PIK3C2B	GO:0001727	F	lipid kinase activity	O00750
PIK3C2B	GO:0005515	F	protein binding	O00750
PIK3C2B	GO:0005524	F	ATP binding	O00750
PIK3C2B	GO:0016303	F	1-phosphatidylinositol-3-kinase activity	O00750
PIK3C2B	GO:0035005	F	1-phosphatidylinositol-4-phosphate 3-kinase activity	O00750
PIK3C2B	GO:0035091	F	phosphatidylinositol binding	O00750
MAN2B1	GO:0030246	F	carbohydrate binding	O00754
MAN2B1	GO:0046872	F	metal ion binding	O00754
WNT7A	GO:0005102	F	signaling receptor binding	O00755
WNT7A	GO:0005125	F	cytokine activity	O00755
WNT7A	GO:0005515	F	protein binding	O00755
WNT7A	GO:0048018	F	receptor ligand activity	O00755
FBP2	GO:0005515	F	protein binding	O00757
FBP2	GO:0042802	F	identical protein binding	O00757
FBP2	GO:0046872	F	metal ion binding	O00757
UBE2C	GO:0004842	F	ubiquitin-protein transferase activity	O00762
UBE2C	GO:0005515	F	protein binding	O00762
UBE2C	GO:0005524	F	ATP binding	O00762
UBE2C	GO:0044389	F	ubiquitin-like protein ligase binding	O00762
UBE2C	GO:0061631	F	ubiquitin conjugating enzyme activity	O00762
ACACB	GO:0003989	F	acetyl-CoA carboxylase activity	O00763
ACACB	GO:0005515	F	protein binding	O00763
ACACB	GO:0005524	F	ATP binding	O00763
ACACB	GO:0009374	F	biotin binding	O00763
ACACB	GO:0042802	F	identical protein binding	O00763
ACACB	GO:0046872	F	metal ion binding	O00763
PDXK	GO:0000287	F	magnesium ion binding	O00764
PDXK	GO:0005524	F	ATP binding	O00764
PDXK	GO:0008270	F	zinc ion binding	O00764
PDXK	GO:0008478	F	pyridoxal kinase activity	O00764
PDXK	GO:0030170	F	pyridoxal phosphate binding	O00764
PDXK	GO:0030955	F	potassium ion binding	O00764
PDXK	GO:0031402	F	sodium ion binding	O00764
PDXK	GO:0031403	F	lithium ion binding	O00764
PDXK	GO:0042803	F	protein homodimerization activity	O00764
SCD	GO:0004768	F	stearoyl-CoA 9-desaturase activity	O00767
SCD	GO:0005506	F	iron ion binding	O00767
SCD	GO:0005515	F	protein binding	O00767
SCD	GO:0016491	F	oxidoreductase activity	O00767
DLGAP1	GO:0005515	F	protein binding	O14490
DLGAP1	GO:0044877	F	protein-containing complex binding	O14490
SH2B2	GO:0005515	F	protein binding	O14492
SH2B2	GO:0035591	F	signaling adaptor activity	O14492
SH2B2	GO:0042169	F	SH2 domain binding	O14492
CLDN4	GO:0004888	F	transmembrane signaling receptor activity	O14493
CLDN4	GO:0005198	F	structural molecule activity	O14493
CLDN4	GO:0005254	F	chloride channel activity	O14493
CLDN4	GO:0005515	F	protein binding	O14493
CLDN4	GO:0042802	F	identical protein binding	O14493
PLPP1	GO:0000810	F	diacylglycerol diphosphate phosphatase activity	O14494
PLPP1	GO:0005515	F	protein binding	O14494
PLPP1	GO:0008195	F	phosphatidate phosphatase activity	O14494
PLPP1	GO:0042392	F	sphingosine-1-phosphate phosphatase activity	O14494
PLPP1	GO:0042577	F	lipid phosphatase activity	O14494
PLPP1	GO:0106235	F	ceramide-1-phosphate phosphatase activity	O14494
PLPP3	GO:0005178	F	integrin binding	O14495
PLPP3	GO:0005515	F	protein binding	O14495
PLPP3	GO:0008195	F	phosphatidate phosphatase activity	O14495
PLPP3	GO:0042392	F	sphingosine-1-phosphate phosphatase activity	O14495
PLPP3	GO:0106235	F	ceramide-1-phosphate phosphatase activity	O14495
ARID1A	GO:0003677	F	DNA binding	O14497
ARID1A	GO:0003713	F	transcription coactivator activity	O14497
ARID1A	GO:0005515	F	protein binding	O14497
ARID1A	GO:0016922	F	nuclear receptor binding	O14497
BHLHE40	GO:0000981	F	DNA-binding transcription factor activity, RNA polymerase II-specific	O14503
BHLHE40	GO:0001102	F	RNA polymerase II activating transcription factor binding	O14503
BHLHE40	GO:0001227	F	DNA-binding transcription repressor activity, RNA polymerase II-specific	O14503
BHLHE40	GO:0003700	F	DNA-binding transcription factor activity	O14503
BHLHE40	GO:0005515	F	protein binding	O14503
BHLHE40	GO:0019904	F	protein domain specific binding	O14503
BHLHE40	GO:0042803	F	protein homodimerization activity	O14503
BHLHE40	GO:0043425	F	bHLH transcription factor binding	O14503
BHLHE40	GO:0043426	F	MRF binding	O14503
BHLHE40	GO:0046982	F	protein heterodimerization activity	O14503
BHLHE40	GO:0070888	F	E-box binding	O14503
BHLHE40	GO:1990837	F	sequence-specific double-stranded DNA binding	O14503
SOCS2	GO:0005131	F	growth hormone receptor binding	O14508
SOCS2	GO:0005159	F	insulin-like growth factor receptor binding	O14508
SOCS2	GO:0005515	F	protein binding	O14508
SOCS2	GO:0008269	F	JAK pathway signal transduction adaptor activity	O14508
NRG2	GO:0008083	F	growth factor activity	O14511
SOCS7	GO:0005515	F	protein binding	O14512
SOCS7	GO:0017124	F	SH3 domain binding	O14512
ADGRB1	GO:0001530	F	lipopolysaccharide binding	O14514
ADGRB1	GO:0001786	F	phosphatidylserine binding	O14514
ADGRB1	GO:0004930	F	G protein-coupled receptor activity	O14514
ADGRB1	GO:0005515	F	protein binding	O14514
ADGRB1	GO:0030165	F	PDZ domain binding	O14514
CDK2AP1	GO:0005515	F	protein binding	O14519
CDK2AP1	GO:0070182	F	DNA polymerase binding	O14519
AQP7	GO:0015250	F	water channel activity	O14520
AQP7	GO:0015254	F	glycerol channel activity	O14520
SDHD	GO:0000104	F	succinate dehydrogenase activity	O14521
SDHD	GO:0005515	F	protein binding	O14521
SDHD	GO:0009055	F	electron transfer activity	O14521
SDHD	GO:0020037	F	heme binding	O14521
SDHD	GO:0046872	F	metal ion binding	O14521
SDHD	GO:0048039	F	ubiquinone binding	O14521
PTPRT	GO:0004725	F	protein tyrosine phosphatase activity	O14522
PTPRT	GO:0005001	F	transmembrane receptor protein tyrosine phosphatase activity	O14522
PTPRT	GO:0005515	F	protein binding	O14522
PTPRT	GO:0008013	F	beta-catenin binding	O14522
PTPRT	GO:0016790	F	thiolester hydrolase activity	O14522
PTPRT	GO:0019903	F	protein phosphatase binding	O14522
PTPRT	GO:0042803	F	protein homodimerization activity	O14522
PTPRT	GO:0045294	F	alpha-catenin binding	O14522
PTPRT	GO:0045295	F	gamma-catenin binding	O14522
PTPRT	GO:0045296	F	cadherin binding	O14522
PTPRT	GO:0051393	F	alpha-actinin binding	O14522
PTPRT	GO:0070097	F	delta-catenin binding	O14522
PTPRT	GO:0097677	F	STAT family protein binding	O14522
C2CD2L	GO:0005515	F	protein binding	O14523
C2CD2L	GO:0008526	F	phosphatidylinositol transfer activity	O14523
C2CD2L	GO:0035091	F	phosphatidylinositol binding	O14523
C2CD2L	GO:0043559	F	insulin binding	O14523
NEMP1	GO:0003674	F	molecular_function	O14524
FCHO1	GO:0005515	F	protein binding	O14526
FCHO1	GO:0035612	F	AP-2 adaptor complex binding	O14526
CUX2	GO:0000977	F	RNA polymerase II transcription regulatory region sequence-specific DNA binding	O14529
CUX2	GO:0000978	F	RNA polymerase II cis-regulatory region sequence-specific DNA binding	O14529
CUX2	GO:0000981	F	DNA-binding transcription factor activity, RNA polymerase II-specific	O14529
CUX2	GO:0001227	F	DNA-binding transcription repressor activity, RNA polymerase II-specific	O14529
CUX2	GO:0043565	F	sequence-specific DNA binding	O14529
CUX2	GO:1990837	F	sequence-specific double-stranded DNA binding	O14529
TXNDC9	GO:0005515	F	protein binding	O14530
TXNDC9	GO:0045296	F	cadherin binding	O14530
DPYSL4	GO:0005515	F	protein binding	O14531
DPYSL4	GO:0031005	F	filamin binding	O14531
SOCS3	GO:0001784	F	phosphotyrosine residue binding	O14543
SOCS3	GO:0004860	F	protein kinase inhibitor activity	O14543
SOCS3	GO:0005515	F	protein binding	O14543
SOCS6	GO:0005515	F	protein binding	O14544
TRAFD1	GO:0005515	F	protein binding	O14545
TRAFD1	GO:0046872	F	metal ion binding	O14545
COX7A2L	GO:0004129	F	cytochrome-c oxidase activity	O14548
GAPDHS	GO:0004365	F	glyceraldehyde-3-phosphate dehydrogenase (NAD+) (phosphorylating) activity	O14556
GAPDHS	GO:0005515	F	protein binding	O14556
GAPDHS	GO:0050661	F	NADP binding	O14556
GAPDHS	GO:0051287	F	NAD binding	O14556
HSPB6	GO:0005212	F	structural constituent of eye lens	O14558
HSPB6	GO:0005515	F	protein binding	O14558
HSPB6	GO:0042803	F	protein homodimerization activity	O14558
HSPB6	GO:0051082	F	unfolded protein binding	O14558
HSPB6	GO:0051087	F	chaperone binding	O14558
ARHGAP33	GO:0005515	F	protein binding	O14559
ARHGAP33	GO:0019901	F	protein kinase binding	O14559
ARHGAP33	GO:0035091	F	phosphatidylinositol binding	O14559
NDUFAB1	GO:0000036	F	acyl carrier activity	O14561
NDUFAB1	GO:0005504	F	fatty acid binding	O14561
NDUFAB1	GO:0005509	F	calcium ion binding	O14561
NDUFAB1	GO:0005515	F	protein binding	O14561
NDUFAB1	GO:0008137	F	NADH dehydrogenase (ubiquinone) activity	O14561
UBFD1	GO:0003723	F	RNA binding	O14562
UBFD1	GO:0045296	F	cadherin binding	O14562
CYB561D2	GO:0004322	F	ferroxidase activity	O14569
CYB561D2	GO:0005515	F	protein binding	O14569
CYB561D2	GO:0020037	F	heme binding	O14569
CYB561D2	GO:0046872	F	metal ion binding	O14569
DYNC1I1	GO:0003774	F	motor activity	O14576
DYNC1I1	GO:0003777	F	microtubule motor activity	O14576
DYNC1I1	GO:0005515	F	protein binding	O14576
DYNC1I1	GO:0008017	F	microtubule binding	O14576
DYNC1I1	GO:0030507	F	spectrin binding	O14576
CIT	GO:0001223	F	transcription coactivator binding	O14578
CIT	GO:0004674	F	protein serine/threonine kinase activity	O14578
CIT	GO:0005515	F	protein binding	O14578
CIT	GO:0005524	F	ATP binding	O14578
CIT	GO:0017124	F	SH3 domain binding	O14578
CIT	GO:0019901	F	protein kinase binding	O14578
CIT	GO:0030165	F	PDZ domain binding	O14578
CIT	GO:0030291	F	protein serine/threonine kinase inhibitor activity	O14578
CIT	GO:0046872	F	metal ion binding	O14578
CIT	GO:0097110	F	scaffold protein binding	O14578
CIT	GO:0106310	F	protein serine kinase activity	O14578
CIT	GO:0106311	F	protein threonine kinase activity	O14578
COPE	GO:0005198	F	structural molecule activity	O14579
COPE	GO:0005515	F	protein binding	O14579
OR7A17	GO:0004930	F	G protein-coupled receptor activity	O14581
OR7A17	GO:0005515	F	protein binding	O14581
RFXANK	GO:0042826	F	histone deacetylase binding	O14593
RFXANK	GO:0000977	F	RNA polymerase II transcription regulatory region sequence-specific DNA binding	O14593
RFXANK	GO:0001228	F	DNA-binding transcription activator activity, RNA polymerase II-specific	O14593
NCAN	GO:0005509	F	calcium ion binding	O14594
NCAN	GO:0005540	F	hyaluronic acid binding	O14594
NCAN	GO:0030246	F	carbohydrate binding	O14594
CTDSP2	GO:0005515	F	protein binding	O14595
CTDSP2	GO:0008420	F	RNA polymerase II CTD heptapeptide repeat phosphatase activity	O14595
CTDSP2	GO:0046872	F	metal ion binding	O14595
CTDSP2	GO:0106306	F	protein serine phosphatase activity	O14595
CTDSP2	GO:0106307	F	protein threonine phosphatase activity	O14595
VCY	GO:0005515	F	protein binding	O14598
BPY2	GO:0005515	F	protein binding	O14599
BPY2	GO:0032399	F	HECT domain binding	O14599
EIF1AY	GO:0003743	F	translation initiation factor activity	O14602
EIF1AY	GO:0005515	F	protein binding	O14602
TMSB4Y	GO:0005515	F	protein binding	O14604
UTY	GO:0046872	F	metal ion binding	O14607
UTY	GO:0051213	F	dioxygenase activity	O14607
GNGT2	GO:0003924	F	GTPase activity	O14610
CDC42EP2	GO:0001515	F	opioid peptide activity	O14613
CDC42EP2	GO:0005096	F	GTPase activator activity	O14613
CDC42EP2	GO:0005515	F	protein binding	O14613
CDC42EP2	GO:0031267	F	small GTPase binding	O14613
AP3D1	GO:0005515	F	protein binding	O14617
CCS	GO:0005507	F	copper ion binding	O14618
CCS	GO:0005515	F	protein binding	O14618
CCS	GO:0015035	F	protein disulfide oxidoreductase activity	O14618
CCS	GO:0045296	F	cadherin binding	O14618
CXCL11	GO:0005515	F	protein binding	O14625
CXCL11	GO:0008009	F	chemokine activity	O14625
CXCL11	GO:0008201	F	heparin binding	O14625
CXCL11	GO:0048248	F	CXCR3 chemokine receptor binding	O14625
GPR171	GO:0004930	F	G protein-coupled receptor activity	O14626
CDX4	GO:0000978	F	RNA polymerase II cis-regulatory region sequence-specific DNA binding	O14627
CDX4	GO:0000981	F	DNA-binding transcription factor activity, RNA polymerase II-specific	O14627
CDX4	GO:0001228	F	DNA-binding transcription activator activity, RNA polymerase II-specific	O14627
CDX4	GO:0005515	F	protein binding	O14627
CDX4	GO:1990837	F	sequence-specific double-stranded DNA binding	O14627
ZNF195	GO:0008270	F	zinc ion binding	O14628
LCE2B	GO:0003674	F	molecular_function	O14633
LCE2B	GO:0005515	F	protein binding	O14633
LCE2B	GO:0042802	F	identical protein binding	O14633
ENPP3	GO:0003676	F	nucleic acid binding	O14638
ENPP3	GO:0004528	F	phosphodiesterase I activity	O14638
ENPP3	GO:0005509	F	calcium ion binding	O14638
ENPP3	GO:0008270	F	zinc ion binding	O14638
ENPP3	GO:0035529	F	NADH pyrophosphatase activity	O14638
ENPP3	GO:0036218	F	dTTP diphosphatase activity	O14638
ENPP3	GO:0047429	F	nucleoside-triphosphate diphosphatase activity	O14638
ABLIM1	GO:0003779	F	actin binding	O14639
ABLIM1	GO:0005515	F	protein binding	O14639
ABLIM1	GO:0046872	F	metal ion binding	O14639
DVL1	GO:0005109	F	frizzled binding	O14640
DVL1	GO:0005515	F	protein binding	O14640
DVL1	GO:0008013	F	beta-catenin binding	O14640
DVL1	GO:0019899	F	enzyme binding	O14640
DVL1	GO:0019901	F	protein kinase binding	O14640
DVL1	GO:0042802	F	identical protein binding	O14640
DVL2	GO:0005109	F	frizzled binding	O14641
DVL2	GO:0005515	F	protein binding	O14641
DVL2	GO:0019901	F	protein kinase binding	O14641
DVL2	GO:0019904	F	protein domain specific binding	O14641
DVL2	GO:0030674	F	protein-macromolecule adaptor activity	O14641
DVL2	GO:0031267	F	small GTPase binding	O14641
DVL2	GO:0042802	F	identical protein binding	O14641
DVL2	GO:0043621	F	protein self-association	O14641
DNALI1	GO:0003774	F	motor activity	O14645
DNALI1	GO:0005515	F	protein binding	O14645
CHD1	GO:0003677	F	DNA binding	O14646
CHD1	GO:0003678	F	DNA helicase activity	O14646
CHD1	GO:0005515	F	protein binding	O14646
CHD1	GO:0005524	F	ATP binding	O14646
CHD1	GO:0035064	F	methylated histone binding	O14646
CHD2	GO:0000978	F	RNA polymerase II cis-regulatory region sequence-specific DNA binding	O14647
CHD2	GO:0003677	F	DNA binding	O14647
CHD2	GO:0003678	F	DNA helicase activity	O14647
CHD2	GO:0003723	F	RNA binding	O14647
CHD2	GO:0005515	F	protein binding	O14647
CHD2	GO:0005524	F	ATP binding	O14647
CHD2	GO:0042393	F	histone binding	O14647
KCNK3	GO:0005216	F	ion channel activity	O14649
KCNK3	GO:0005252	F	open rectifier potassium channel activity	O14649
KCNK3	GO:0005267	F	potassium channel activity	O14649
KCNK3	GO:0008022	F	protein C-terminus binding	O14649
KCNK3	GO:0022841	F	potassium ion leak channel activity	O14649
KCNK3	GO:0044548	F	S100 protein binding	O14649
GOSR2	GO:0005515	F	protein binding	O14653
IRS4	GO:0005515	F	protein binding	O14654
TOR1A	GO:0005515	F	protein binding	O14656
TOR1A	GO:0005524	F	ATP binding	O14656
TOR1A	GO:0008092	F	cytoskeletal protein binding	O14656
TOR1A	GO:0016887	F	ATPase activity	O14656
TOR1A	GO:0019894	F	kinesin binding	O14656
TOR1A	GO:0042802	F	identical protein binding	O14656
TOR1A	GO:0051082	F	unfolded protein binding	O14656
TOR1A	GO:0051787	F	misfolded protein binding	O14656
TOR1B	GO:0005515	F	protein binding	O14657
TOR1B	GO:0005524	F	ATP binding	O14657
TOR1B	GO:0016887	F	ATPase activity	O14657
TOR1B	GO:0042802	F	identical protein binding	O14657
STX16	GO:0005484	F	SNAP receptor activity	O14662
STX16	GO:0005515	F	protein binding	O14662
STX16	GO:0019905	F	syntaxin binding	O14662
PRRG1	GO:0005509	F	calcium ion binding	O14668
PRRG1	GO:0005515	F	protein binding	O14668
PRRG2	GO:0005509	F	calcium ion binding	O14669
PRRG2	GO:0005515	F	protein binding	O14669
ADAM10	GO:0004175	F	endopeptidase activity	O14672
ADAM10	GO:0004222	F	metalloendopeptidase activity	O14672
ADAM10	GO:0005102	F	signaling receptor binding	O14672
ADAM10	GO:0005178	F	integrin binding	O14672
ADAM10	GO:0005515	F	protein binding	O14672
ADAM10	GO:0008237	F	metallopeptidase activity	O14672
ADAM10	GO:0017124	F	SH3 domain binding	O14672
ADAM10	GO:0019901	F	protein kinase binding	O14672
ADAM10	GO:0042803	F	protein homodimerization activity	O14672
ADAM10	GO:0046872	F	metal ion binding	O14672
ADAM10	GO:1902945	F	metalloendopeptidase activity involved in amyloid precursor protein catabolic process	O14672
ABCD4	GO:0005515	F	protein binding	O14678
ABCD4	GO:0005524	F	ATP binding	O14678
ABCD4	GO:0042626	F	ATPase-coupled transmembrane transporter activity	O14678
EI24	GO:0005515	F	protein binding	O14681
EI24	GO:0061676	F	importin-alpha family protein binding	O14681
ENC1	GO:0003779	F	actin binding	O14682
ENC1	GO:0005515	F	protein binding	O14682
PTGES	GO:0004364	F	glutathione transferase activity	O14684
PTGES	GO:0004602	F	glutathione peroxidase activity	O14684
PTGES	GO:0004667	F	prostaglandin-D synthase activity	O14684
PTGES	GO:0005515	F	protein binding	O14684
PTGES	GO:0043295	F	glutathione binding	O14684
PTGES	GO:0050220	F	prostaglandin-E synthase activity	O14684
KMT2D	GO:0000976	F	transcription regulatory region sequence-specific DNA binding	O14686
KMT2D	GO:0003677	F	DNA binding	O14686
KMT2D	GO:0005515	F	protein binding	O14686
KMT2D	GO:0042800	F	histone methyltransferase activity (H3-K4 specific)	O14686
KMT2D	GO:0046872	F	metal ion binding	O14686
ZNF197	GO:0046872	F	metal ion binding	O14709
ITGB1BP1	GO:0005092	F	GDP-dissociation inhibitor activity	O14713
ITGB1BP1	GO:0005178	F	integrin binding	O14713
ITGB1BP1	GO:0005515	F	protein binding	O14713
RGPD8	GO:0031267	F	small GTPase binding	O14715
TRDMT1	GO:0003723	F	RNA binding	O14717
TRDMT1	GO:0008175	F	tRNA methyltransferase activity	O14717
TRDMT1	GO:0016428	F	tRNA (cytosine-5-)-methyltransferase activity	O14717
RRH	GO:0004930	F	G protein-coupled receptor activity	O14718
RRH	GO:0005515	F	protein binding	O14718
APAF1	GO:0000166	F	nucleotide binding	O14727
APAF1	GO:0005515	F	protein binding	O14727
APAF1	GO:0005524	F	ATP binding	O14727
APAF1	GO:0008656	F	cysteine-type endopeptidase activator activity involved in apoptotic process	O14727
APAF1	GO:0031072	F	heat shock protein binding	O14727
APAF1	GO:0042802	F	identical protein binding	O14727
APAF1	GO:0043531	F	ADP binding	O14727
RIOK3	GO:0004674	F	protein serine/threonine kinase activity	O14730
RIOK3	GO:0005515	F	protein binding	O14730
RIOK3	GO:0005524	F	ATP binding	O14730
RIOK3	GO:0046872	F	metal ion binding	O14730
RIOK3	GO:0089720	F	caspase binding	O14730
RIOK3	GO:0106310	F	protein serine kinase activity	O14730
RIOK3	GO:0106311	F	protein threonine kinase activity	O14730
IMPA2	GO:0005515	F	protein binding	O14732
IMPA2	GO:0008934	F	inositol monophosphate 1-phosphatase activity	O14732
IMPA2	GO:0042803	F	protein homodimerization activity	O14732
IMPA2	GO:0046872	F	metal ion binding	O14732
IMPA2	GO:0052832	F	inositol monophosphate 3-phosphatase activity	O14732
IMPA2	GO:0052833	F	inositol monophosphate 4-phosphatase activity	O14732
MAP2K7	GO:0000287	F	magnesium ion binding	O14733
MAP2K7	GO:0004674	F	protein serine/threonine kinase activity	O14733
MAP2K7	GO:0004708	F	MAP kinase kinase activity	O14733
MAP2K7	GO:0004713	F	protein tyrosine kinase activity	O14733
MAP2K7	GO:0005515	F	protein binding	O14733
MAP2K7	GO:0005524	F	ATP binding	O14733
MAP2K7	GO:0019899	F	enzyme binding	O14733
MAP2K7	GO:0019901	F	protein kinase binding	O14733
MAP2K7	GO:0019903	F	protein phosphatase binding	O14733
ACOT8	GO:0003986	F	acetyl-CoA hydrolase activity	O14734
ACOT8	GO:0004778	F	succinyl-CoA hydrolase activity	O14734
ACOT8	GO:0005515	F	protein binding	O14734
ACOT8	GO:0016289	F	CoA hydrolase activity	O14734
ACOT8	GO:0016290	F	palmitoyl-CoA hydrolase activity	O14734
ACOT8	GO:0033882	F	choloyl-CoA hydrolase activity	O14734
ACOT8	GO:0044466	F	glutaryl-CoA hydrolase activity	O14734
ACOT8	GO:0047603	F	acetoacetyl-CoA hydrolase activity	O14734
ACOT8	GO:0047617	F	acyl-CoA hydrolase activity	O14734
ACOT8	GO:0047994	F	hydroxymethylglutaryl-CoA hydrolase activity	O14734
ACOT8	GO:0052689	F	carboxylic ester hydrolase activity	O14734
ACOT8	GO:0052815	F	medium-chain acyl-CoA hydrolase activity	O14734
ACOT8	GO:0102991	F	myristoyl-CoA hydrolase activity	O14734
ACOT8	GO:0052816	F	long-chain acyl-CoA hydrolase activity	O14734
CDIPT	GO:0003881	F	CDP-diacylglycerol-inositol 3-phosphatidyltransferase activity	O14735
CDIPT	GO:0005515	F	protein binding	O14735
PDCD5	GO:0003677	F	DNA binding	O14737
PDCD5	GO:0005515	F	protein binding	O14737
PDCD5	GO:0008201	F	heparin binding	O14737
PDCD5	GO:0010698	F	acetyltransferase activator activity	O14737
PDCD5	GO:0048487	F	beta-tubulin binding	O14737
PRMT5	GO:0002039	F	p53 binding	O14744
PRMT5	GO:0003714	F	transcription corepressor activity	O14744
PRMT5	GO:0005515	F	protein binding	O14744
PRMT5	GO:0008168	F	methyltransferase activity	O14744
PRMT5	GO:0008327	F	methyl-CpG binding	O14744
PRMT5	GO:0008469	F	histone-arginine N-methyltransferase activity	O14744
PRMT5	GO:0016274	F	protein-arginine N-methyltransferase activity	O14744
PRMT5	GO:0035243	F	protein-arginine omega-N symmetric methyltransferase activity	O14744
PRMT5	GO:0042802	F	identical protein binding	O14744
PRMT5	GO:0043021	F	ribonucleoprotein complex binding	O14744
PRMT5	GO:0044020	F	histone methyltransferase activity (H4-R3 specific)	O14744
PRMT5	GO:0046982	F	protein heterodimerization activity	O14744
PRMT5	GO:0070888	F	E-box binding	O14744
SLC9A3R1	GO:0005102	F	signaling receptor binding	O14745
SLC9A3R1	GO:0005515	F	protein binding	O14745
SLC9A3R1	GO:0008013	F	beta-catenin binding	O14745
SLC9A3R1	GO:0017081	F	chloride channel regulator activity	O14745
SLC9A3R1	GO:0019902	F	phosphatase binding	O14745
SLC9A3R1	GO:0030165	F	PDZ domain binding	O14745
SLC9A3R1	GO:0031698	F	beta-2 adrenergic receptor binding	O14745
SLC9A3R1	GO:0031799	F	type 2 metabotropic glutamate receptor binding	O14745
SLC9A3R1	GO:0031800	F	type 3 metabotropic glutamate receptor binding	O14745
SLC9A3R1	GO:0043621	F	protein self-association	O14745
SLC9A3R1	GO:0044877	F	protein-containing complex binding	O14745
SLC9A3R1	GO:0045159	F	myosin II binding	O14745
SLC9A3R1	GO:0047485	F	protein N-terminus binding	O14745
SLC9A3R1	GO:0050780	F	dopamine receptor binding	O14745
SLC9A3R1	GO:0070851	F	growth factor receptor binding	O14745
SLC9A3R1	GO:0015185	F	gamma-aminobutyric acid transmembrane transporter activity	O14745
TERT	GO:0000049	F	tRNA binding	O14746
TERT	GO:0001223	F	transcription coactivator binding	O14746
TERT	GO:0003677	F	DNA binding	O14746
TERT	GO:0003720	F	telomerase activity	O14746
TERT	GO:0003721	F	telomerase RNA reverse transcriptase activity	O14746
TERT	GO:0003723	F	RNA binding	O14746
TERT	GO:0003964	F	RNA-directed DNA polymerase activity	O14746
TERT	GO:0003968	F	RNA-directed 5'-3' RNA polymerase activity	O14746
TERT	GO:0005515	F	protein binding	O14746
TERT	GO:0008022	F	protein C-terminus binding	O14746
TERT	GO:0042802	F	identical protein binding	O14746
TERT	GO:0042803	F	protein homodimerization activity	O14746
TERT	GO:0046872	F	metal ion binding	O14746
TERT	GO:0047485	F	protein N-terminus binding	O14746
TERT	GO:0051087	F	chaperone binding	O14746
TERT	GO:0070034	F	telomerase RNA binding	O14746
TERT	GO:0098680	F	template-free RNA nucleotidyltransferase	O14746
OVOL1	GO:0001227	F	DNA-binding transcription repressor activity, RNA polymerase II-specific	O14753
OVOL1	GO:0005515	F	protein binding	O14753
OVOL1	GO:0046872	F	metal ion binding	O14753
OVOL1	GO:1990837	F	sequence-specific double-stranded DNA binding	O14753
HSD17B6	GO:0003824	F	catalytic activity	O14756
HSD17B6	GO:0004303	F	estradiol 17-beta-dehydrogenase activity	O14756
HSD17B6	GO:0004745	F	retinol dehydrogenase activity	O14756
HSD17B6	GO:0009055	F	electron transfer activity	O14756
HSD17B6	GO:0016491	F	oxidoreductase activity	O14756
HSD17B6	GO:0047023	F	androsterone dehydrogenase activity	O14756
HSD17B6	GO:0047024	F	5alpha-androstane-3beta,17beta-diol dehydrogenase activity	O14756
HSD17B6	GO:0047035	F	testosterone dehydrogenase (NAD+) activity	O14756
HSD17B6	GO:0047044	F	androstan-3-alpha,17-beta-diol dehydrogenase activity	O14756
HSD17B6	GO:0047045	F	testosterone 17-beta-dehydrogenase (NADP+) activity	O14756
CHEK1	GO:0004672	F	protein kinase activity	O14757
CHEK1	GO:0004674	F	protein serine/threonine kinase activity	O14757
CHEK1	GO:0005515	F	protein binding	O14757
CHEK1	GO:0005524	F	ATP binding	O14757
CHEK1	GO:0016301	F	kinase activity	O14757
CHEK1	GO:0019904	F	protein domain specific binding	O14757
CHEK1	GO:0035402	F	histone kinase activity (H3-T11 specific)	O14757
CHEK1	GO:0106310	F	protein serine kinase activity	O14757
CHEK1	GO:0106311	F	protein threonine kinase activity	O14757
TNFRSF10B	GO:0005515	F	protein binding	O14763
TNFRSF10B	GO:0038023	F	signaling receptor activity	O14763
TNFRSF10B	GO:0045569	F	TRAIL binding	O14763
GABRD	GO:0005230	F	extracellular ligand-gated ion channel activity	O14764
GABRD	GO:0005515	F	protein binding	O14764
MEIS2	GO:0000978	F	RNA polymerase II cis-regulatory region sequence-specific DNA binding	O14770
MEIS2	GO:0000981	F	DNA-binding transcription factor activity, RNA polymerase II-specific	O14770
MEIS2	GO:0001228	F	DNA-binding transcription activator activity, RNA polymerase II-specific	O14770
MEIS2	GO:0003677	F	DNA binding	O14770
MEIS2	GO:0005515	F	protein binding	O14770
MEIS2	GO:0008134	F	transcription factor binding	O14770
MEIS2	GO:1990837	F	sequence-specific double-stranded DNA binding	O14770
ZNF213	GO:0005515	F	protein binding	O14771
ZNF213	GO:0046872	F	metal ion binding	O14771
FPGT	GO:0003824	F	catalytic activity	O14772
FPGT	GO:0005525	F	GTP binding	O14772
FPGT	GO:0047341	F	fucose-1-phosphate guanylyltransferase activity	O14772
TPP1	GO:0004175	F	endopeptidase activity	O14773
TPP1	GO:0004252	F	serine-type endopeptidase activity	O14773
TPP1	GO:0005515	F	protein binding	O14773
TPP1	GO:0008233	F	peptidase activity	O14773
TPP1	GO:0008236	F	serine-type peptidase activity	O14773
TPP1	GO:0008240	F	tripeptidyl-peptidase activity	O14773
TPP1	GO:0035727	F	lysophosphatidic acid binding	O14773
TPP1	GO:0042277	F	peptide binding	O14773
TPP1	GO:0046872	F	metal ion binding	O14773
TPP1	GO:0120146	F	sulfatide binding	O14773
GNB5	GO:0003924	F	GTPase activity	O14775
GNB5	GO:0005096	F	GTPase activator activity	O14775
GNB5	GO:0005515	F	protein binding	O14775
GNB5	GO:0031682	F	G-protein gamma-subunit binding	O14775
GNB5	GO:0051087	F	chaperone binding	O14775
TCERG1	GO:0001103	F	RNA polymerase II repressing transcription factor binding	O14776
TCERG1	GO:0003711	F	transcription elongation regulator activity	O14776
TCERG1	GO:0003713	F	transcription coactivator activity	O14776
TCERG1	GO:0003714	F	transcription corepressor activity	O14776
TCERG1	GO:0003723	F	RNA binding	O14776
TCERG1	GO:0005515	F	protein binding	O14776
TCERG1	GO:0042802	F	identical protein binding	O14776
TCERG1	GO:0044390	F	ubiquitin-like protein conjugating enzyme binding	O14776
TCERG1	GO:0070063	F	RNA polymerase binding	O14776
NDC80	GO:0005515	F	protein binding	O14777
NDC80	GO:0042802	F	identical protein binding	O14777
KIF3C	GO:0003774	F	motor activity	O14782
KIF3C	GO:0005515	F	protein binding	O14782
KIF3C	GO:0005524	F	ATP binding	O14782
NRP1	GO:0005021	F	vascular endothelial growth factor-activated receptor activity	O14786
NRP1	GO:0005096	F	GTPase activator activity	O14786
NRP1	GO:0005515	F	protein binding	O14786
NRP1	GO:0008201	F	heparin binding	O14786
NRP1	GO:0015026	F	coreceptor activity	O14786
NRP1	GO:0017154	F	semaphorin receptor activity	O14786
NRP1	GO:0019838	F	growth factor binding	O14786
NRP1	GO:0019955	F	cytokine binding	O14786
NRP1	GO:0038085	F	vascular endothelial growth factor binding	O14786
NRP1	GO:0046872	F	metal ion binding	O14786
TNPO2	GO:0005515	F	protein binding	O14787
TNFSF11	GO:0005125	F	cytokine activity	O14788
TNFSF11	GO:0005164	F	tumor necrosis factor receptor binding	O14788
TNFSF11	GO:0005515	F	protein binding	O14788
TNFSF11	GO:0032813	F	tumor necrosis factor receptor superfamily binding	O14788
TNFSF11	GO:0042802	F	identical protein binding	O14788
APOL1	GO:0005254	F	chloride channel activity	O14791
APOL1	GO:0005515	F	protein binding	O14791
APOL1	GO:0008289	F	lipid binding	O14791
HS3ST1	GO:0008146	F	sulfotransferase activity	O14792
MSTN	GO:0005102	F	signaling receptor binding	O14793
MSTN	GO:0005515	F	protein binding	O14793
MSTN	GO:0008083	F	growth factor activity	O14793
MSTN	GO:0008201	F	heparin binding	O14793
MSTN	GO:0042802	F	identical protein binding	O14793
MSTN	GO:0042803	F	protein homodimerization activity	O14793
UNC13B	GO:0005509	F	calcium ion binding	O14795
UNC13B	GO:0005515	F	protein binding	O14795
UNC13B	GO:0005516	F	calmodulin binding	O14795
UNC13B	GO:0005543	F	phospholipid binding	O14795
UNC13B	GO:0019992	F	diacylglycerol binding	O14795
UNC13B	GO:0030742	F	GTP-dependent protein binding	O14795
UNC13B	GO:0031267	F	small GTPase binding	O14795
SH2D1B	GO:0005515	F	protein binding	O14796
SH2D1B	GO:0030674	F	protein-macromolecule adaptor activity	O14796
TNFRSF10C	GO:0004888	F	transmembrane signaling receptor activity	O14798
TNFRSF10C	GO:0005515	F	protein binding	O14798
TNFRSF10C	GO:0045569	F	TRAIL binding	O14798
POLR3A	GO:0003677	F	DNA binding	O14802
POLR3A	GO:0003682	F	chromatin binding	O14802
POLR3A	GO:0003899	F	DNA-directed 5'-3' RNA polymerase activity	O14802
POLR3A	GO:0046872	F	metal ion binding	O14802
TAAR5	GO:0004930	F	G protein-coupled receptor activity	O14804
[truncated: 67,246 more rows]
