# Supplementary material for: Construction and analysis of a survival-associated competing endogenous RNA network in breast cancer
Source: Front Surg. 2023 Jan 6;9:1021195. doi: 10.3389/fsurg.2022.1021195 (PMC9852745; doi:10.3389/fsurg.2022.1021195)
Supplement: Supplementary file 14 [file Datasheet14.zip › Annotation_information/get_kegg_keg.pl]

##Ê¹ÓÃ·½·¨£ºperl hsa00001.keg
##(kegg:  https://www.genome.jp/kegg-bin/get_htext?hsa00001+3101)  (1. https://www.kegg.jp/kegg/ 2.KEGG ORTHOLOGY 3.KEGG Orthology (KO)  4.Change brite type  )##ÆäËûÎïÖÖ http://www.genome.jp/kegg/catalog/org_list.html µã»÷ËõÐ´Èçhsa;ÔÙµã»÷00001  KEGG Orthology (KO)£»µã»÷Download htext £»
##https://www.uniprot.org/uniprot/?query=human&fil=organism%3A%22Homo+sapiens+%28Human%29+%5B9606%5D%22&sort=score
##2020.6ÔÂJason£»
use strict;
open IN,"$ARGV[0]" or die;  ##get from KEGG
open OT,">$ARGV[0].temp";
my @in=<IN>;
foreach my $in(@in){
	chomp $in;
	if ($in=~m/^C/){
		my ($a,$b)=split(/\s+/,$in,2);
		$a="\=\=";
		$in=join(" ",$a,$b);
		}
		print OT "$in\n";
	}
close IN;
close OT;	
###	
open IN2,"$ARGV[0].temp" or die;
open OT2,">xRef_KEGG.txt";
print OT2 "ID\tKO\tPathID\tPathName\tGenename\n";
my @in=<IN2>;
my $aa=join('',@in);
#print $aa;
my @a1=split(/==/,$aa);
shift @a1;
foreach my $a1(@a1){
	chomp $a1;
	my ($pa,@gen)=split(/\n/,$a1);
#	print OT2 "$pa\n";
	my $pa1=(split(/\s+/,$pa,3))[2];
	my $pa2=(split(/\s+\[/,$pa1))[0];
	my $pa_name=(split(/\s+\[/,$pa1))[1];
	my $pa_name2=(split(/\]/,$pa_name))[0];
	foreach my $gen(@gen){
	if($gen=~/^D/){
	my($g1,$g2,$g3)=split(/\;/,$gen);
	my $g4=(split(/\t/,$g2))[0];
	my $gen_short=(split(/\s+/,$g1))[2];
	my $ko=(split(/\s+/,$g1))[1];
	$pa_name2=lc $pa_name2;
	next if($pa_name2 !~/path:/);
	print OT2 "$gen_short\thsa\:$ko\t$pa_name2\t$pa2\t$g4\n";
	    }
		}
	}	
	close IN2;
	close OT2;
	unlink "$ARGV[0].temp";
