# Supplementary material for: Construction and analysis of a survival-associated competing endogenous RNA network in breast cancer
Source: Front Surg. 2023 Jan 6;9:1021195. doi: 10.3389/fsurg.2022.1021195 (PMC9852745; doi:10.3389/fsurg.2022.1021195)
Supplement: Supplementary file 14 [file Datasheet14.zip › Annotation_information/goa_human.gaf]

!gaf-version: 2.1
!
!Generated by GO Central
!
!Date Generated by GOC: 2020-12-09
!
!Header from source association file:
!=================================
!
!Generated by GO Central
!
!Date Generated by GOC: 2020-12-08
!
!Header from goa_human source association file:
!=================================
!
!The set of protein accessions included in this file is based on UniProt reference proteomes, which provide one protein per gene.
!They include the protein sequences annotated in Swiss-Prot or the longest TrEMBL transcript if there is no Swiss-Prot record.
!If a particular protein accession is not annotated with GO, then it will not appear in this file.
!
!Note that the annotation set in this file is filtered in order to reduce redundancy; the full, unfiltered set can be found in
!ftp://ftp.ebi.ac.uk/pub/databases/GO/goa/UNIPROT/goa_uniprot_all.gz
!
!Generated: 2020-12-01 16:40
!GO-version: http://purl.obolibrary.org/obo/go/releases/2020-11-28/extensions/go-plus.owl
!
!=================================
!
!Header copied from paint_goa_human_valid.gaf
!=================================
!Created on Mon Dec  7 11:33:03 2020.
!generated-by: PANTHER
!date-generated: 2020-12-07
!PANTHER version: v.15.0.
!GO version: 2020-11-17.
!
!=================================
!
!Documentation about this header can be found here: https://github.com/geneontology/go-site/blob/master/docs/gaf_validation.md
!
UniProtKB	A0A024RBG1	NUDT4B		GO:0003723	GO_REF:0000043	IEA	UniProtKB-KW:KW-0694	F	Diphosphoinositol polyphosphate phosphohydrolase NUDT4B	NUDT4B	protein	taxon:9606	20201128	UniProt		
UniProtKB	A0A024RBG1	NUDT4B		GO:0005829	GO_REF:0000052	IDA		C	Diphosphoinositol polyphosphate phosphohydrolase NUDT4B	NUDT4B	protein	taxon:9606	20161204	HPA		
UniProtKB	A0A024RBG1	NUDT4B		GO:0046872	GO_REF:0000043	IEA	UniProtKB-KW:KW-0479	F	Diphosphoinositol polyphosphate phosphohydrolase NUDT4B	NUDT4B	protein	taxon:9606	20201128	UniProt		
UniProtKB	A0A024RBG1	NUDT4B		GO:0052840	GO_REF:0000003	IEA	EC:3.6.1.52	F	Diphosphoinositol polyphosphate phosphohydrolase NUDT4B	NUDT4B	protein	taxon:9606	20201128	UniProt		
UniProtKB	A0A024RBG1	NUDT4B		GO:0052842	GO_REF:0000003	IEA	EC:3.6.1.52	F	Diphosphoinositol polyphosphate phosphohydrolase NUDT4B	NUDT4B	protein	taxon:9606	20201128	UniProt		
UniProtKB	A0A075B6H7	IGKV3-7		GO:0002250	GO_REF:0000043	IEA	UniProtKB-KW:KW-1064	P	Probable non-functional immunoglobulin kappa variable 3-7	IGKV3-7	protein	taxon:9606	20201128	UniProt		
UniProtKB	A0A075B6H7	IGKV3-7		GO:0005886	GO_REF:0000044	IEA	UniProtKB-SubCell:SL-0039	C	Probable non-functional immunoglobulin kappa variable 3-7	IGKV3-7	protein	taxon:9606	20201128	UniProt		
UniProtKB	A0A075B6H7	IGKV3-7		GO:0019814	GO_REF:0000043	IEA	UniProtKB-KW:KW-1280	C	Probable non-functional immunoglobulin kappa variable 3-7	IGKV3-7	protein	taxon:9606	20201128	UniProt		
UniProtKB	A0A075B6H8	IGKV1D-42		GO:0002250	GO_REF:0000043	IEA	UniProtKB-KW:KW-1064	P	Probable non-functional immunoglobulin kappa variable 1D-42	IGKV1D-42	protein	taxon:9606	20201128	UniProt		
UniProtKB	A0A075B6H8	IGKV1D-42		GO:0005886	GO_REF:0000044	IEA	UniProtKB-SubCell:SL-0039	C	Probable non-functional immunoglobulin kappa variable 1D-42	IGKV1D-42	protein	taxon:9606	20201128	UniProt		
UniProtKB	A0A075B6H8	IGKV1D-42		GO:0019814	GO_REF:0000043	IEA	UniProtKB-KW:KW-1280	C	Probable non-functional immunoglobulin kappa variable 1D-42	IGKV1D-42	protein	taxon:9606	20201128	UniProt		
UniProtKB	A0A075B6H9	IGLV4-69		GO:0002250	GO_REF:0000043	IEA	UniProtKB-KW:KW-1064	P	Immunoglobulin lambda variable 4-69	IGLV4-69	protein	taxon:9606	20201128	UniProt		
UniProtKB	A0A075B6H9	IGLV4-69		GO:0005886	GO_REF:0000044	IEA	UniProtKB-SubCell:SL-0039	C	Immunoglobulin lambda variable 4-69	IGLV4-69	protein	taxon:9606	20201128	UniProt		
UniProtKB	A0A075B6H9	IGLV4-69		GO:0019814	GO_REF:0000043	IEA	UniProtKB-KW:KW-1280	C	Immunoglobulin lambda variable 4-69	IGLV4-69	protein	taxon:9606	20201128	UniProt		
UniProtKB	A0A075B6I0	IGLV8-61		GO:0002250	GO_REF:0000043	IEA	UniProtKB-KW:KW-1064	P	Immunoglobulin lambda variable 8-61	IGLV8-61	protein	taxon:9606	20201128	UniProt		
UniProtKB	A0A075B6I0	IGLV8-61		GO:0005886	GO_REF:0000044	IEA	UniProtKB-SubCell:SL-0039	C	Immunoglobulin lambda variable 8-61	IGLV8-61	protein	taxon:9606	20201128	UniProt		
UniProtKB	A0A075B6I0	IGLV8-61		GO:0019814	GO_REF:0000043	IEA	UniProtKB-KW:KW-1280	C	Immunoglobulin lambda variable 8-61	IGLV8-61	protein	taxon:9606	20201128	UniProt		
UniProtKB	A0A075B6I1	IGLV4-60		GO:0002250	GO_REF:0000043	IEA	UniProtKB-KW:KW-1064	P	Immunoglobulin lambda variable 4-60	IGLV4-60	protein	taxon:9606	20201128	UniProt		
UniProtKB	A0A075B6I1	IGLV4-60		GO:0005886	GO_REF:0000044	IEA	UniProtKB-SubCell:SL-0039	C	Immunoglobulin lambda variable 4-60	IGLV4-60	protein	taxon:9606	20201128	UniProt		
UniProtKB	A0A075B6I1	IGLV4-60		GO:0019814	GO_REF:0000043	IEA	UniProtKB-KW:KW-1280	C	Immunoglobulin lambda variable 4-60	IGLV4-60	protein	taxon:9606	20201128	UniProt		
UniProtKB	A0A075B6I3	IGLV11-55		GO:0002250	GO_REF:0000043	IEA	UniProtKB-KW:KW-1064	P	Probable non-functional immunoglobulin lambda variable 11-55	IGLV11-55	protein	taxon:9606	20201128	UniProt		
UniProtKB	A0A075B6I3	IGLV11-55		GO:0005886	GO_REF:0000044	IEA	UniProtKB-SubCell:SL-0039	C	Probable non-functional immunoglobulin lambda variable 11-55	IGLV11-55	protein	taxon:9606	20201128	UniProt		
UniProtKB	A0A075B6I3	IGLV11-55		GO:0019814	GO_REF:0000043	IEA	UniProtKB-KW:KW-1280	C	Probable non-functional immunoglobulin lambda variable 11-55	IGLV11-55	protein	taxon:9606	20201128	UniProt		
UniProtKB	A0A075B6I4	IGLV10-54		GO:0002250	GO_REF:0000043	IEA	UniProtKB-KW:KW-1064	P	Immunoglobulin lambda variable 10-54	IGLV10-54	protein	taxon:9606	20201128	UniProt		
UniProtKB	A0A075B6I4	IGLV10-54		GO:0005886	GO_REF:0000044	IEA	UniProtKB-SubCell:SL-0039	C	Immunoglobulin lambda variable 10-54	IGLV10-54	protein	taxon:9606	20201128	UniProt		
UniProtKB	A0A075B6I4	IGLV10-54		GO:0019814	GO_REF:0000043	IEA	UniProtKB-KW:KW-1280	C	Immunoglobulin lambda variable 10-54	IGLV10-54	protein	taxon:9606	20201128	UniProt		
UniProtKB	A0A075B6I6	IGLV1-50		GO:0002250	GO_REF:0000043	IEA	UniProtKB-KW:KW-1064	P	Probable non-functional immunoglobulin lambda variable 1-50	IGLV1-50	protein	taxon:9606	20201128	UniProt		
UniProtKB	A0A075B6I6	IGLV1-50		GO:0005886	GO_REF:0000044	IEA	UniProtKB-SubCell:SL-0039	C	Probable non-functional immunoglobulin lambda variable 1-50	IGLV1-50	protein	taxon:9606	20201128	UniProt		
UniProtKB	A0A075B6I6	IGLV1-50		GO:0019814	GO_REF:0000043	IEA	UniProtKB-KW:KW-1280	C	Probable non-functional immunoglobulin lambda variable 1-50	IGLV1-50	protein	taxon:9606	20201128	UniProt		
UniProtKB	A0A075B6I7	IGLV5-48		GO:0002250	GO_REF:0000043	IEA	UniProtKB-KW:KW-1064	P	Probable non-functional immunoglobulin lambda variable 5-48	IGLV5-48	protein	taxon:9606	20201128	UniProt		
UniProtKB	A0A075B6I7	IGLV5-48		GO:0005886	GO_REF:0000044	IEA	UniProtKB-SubCell:SL-0039	C	Probable non-functional immunoglobulin lambda variable 5-48	IGLV5-48	protein	taxon:9606	20201128	UniProt		
UniProtKB	A0A075B6I7	IGLV5-48		GO:0019814	GO_REF:0000043	IEA	UniProtKB-KW:KW-1280	C	Probable non-functional immunoglobulin lambda variable 5-48	IGLV5-48	protein	taxon:9606	20201128	UniProt		
UniProtKB	A0A075B6I9	IGLV7-46		GO:0002250	GO_REF:0000043	IEA	UniProtKB-KW:KW-1064	P	Immunoglobulin lambda variable 7-46	IGLV7-46	protein	taxon:9606	20201128	UniProt		
UniProtKB	A0A075B6I9	IGLV7-46		GO:0005886	GO_REF:0000044	IEA	UniProtKB-SubCell:SL-0039	C	Immunoglobulin lambda variable 7-46	IGLV7-46	protein	taxon:9606	20201128	UniProt		
UniProtKB	A0A075B6I9	IGLV7-46		GO:0019814	GO_REF:0000043	IEA	UniProtKB-KW:KW-1280	C	Immunoglobulin lambda variable 7-46	IGLV7-46	protein	taxon:9606	20201128	UniProt		
UniProtKB	A0A075B6J1	IGLV5-37		GO:0002250	GO_REF:0000043	IEA	UniProtKB-KW:KW-1064	P	Immunoglobulin lambda variable 5-37	IGLV5-37	protein	taxon:9606	20201128	UniProt		
UniProtKB	A0A075B6J1	IGLV5-37		GO:0005886	GO_REF:0000044	IEA	UniProtKB-SubCell:SL-0039	C	Immunoglobulin lambda variable 5-37	IGLV5-37	protein	taxon:9606	20201128	UniProt		
UniProtKB	A0A075B6J1	IGLV5-37		GO:0019814	GO_REF:0000043	IEA	UniProtKB-KW:KW-1280	C	Immunoglobulin lambda variable 5-37	IGLV5-37	protein	taxon:9606	20201128	UniProt		
UniProtKB	A0A075B6J2	IGLV2-33		GO:0002250	GO_REF:0000043	IEA	UniProtKB-KW:KW-1064	P	Probable non-functional immunoglobulin lambda variable 2-33	IGLV2-33	protein	taxon:9606	20201128	UniProt		
UniProtKB	A0A075B6J2	IGLV2-33		GO:0005886	GO_REF:0000044	IEA	UniProtKB-SubCell:SL-0039	C	Probable non-functional immunoglobulin lambda variable 2-33	IGLV2-33	protein	taxon:9606	20201128	UniProt		
UniProtKB	A0A075B6J2	IGLV2-33		GO:0019814	GO_REF:0000043	IEA	UniProtKB-KW:KW-1280	C	Probable non-functional immunoglobulin lambda variable 2-33	IGLV2-33	protein	taxon:9606	20201128	UniProt		
UniProtKB	A0A075B6J6	IGLV3-22		GO:0002250	GO_REF:0000043	IEA	UniProtKB-KW:KW-1064	P	Immunoglobulin lambda variable 3-22	IGLV3-22	protein	taxon:9606	20201128	UniProt		
UniProtKB	A0A075B6J6	IGLV3-22		GO:0005886	GO_REF:0000044	IEA	UniProtKB-SubCell:SL-0039	C	Immunoglobulin lambda variable 3-22	IGLV3-22	protein	taxon:9606	20201128	UniProt		
UniProtKB	A0A075B6J6	IGLV3-22		GO:0019814	GO_REF:0000043	IEA	UniProtKB-KW:KW-1280	C	Immunoglobulin lambda variable 3-22	IGLV3-22	protein	taxon:9606	20201128	UniProt		
UniProtKB	A0A075B6J9	IGLV2-18		GO:0002250	GO_REF:0000043	IEA	UniProtKB-KW:KW-1064	P	Immunoglobulin lambda variable 2-18	IGLV2-18	protein	taxon:9606	20201128	UniProt		
UniProtKB	A0A075B6J9	IGLV2-18		GO:0005886	GO_REF:0000044	IEA	UniProtKB-SubCell:SL-0039	C	Immunoglobulin lambda variable 2-18	IGLV2-18	protein	taxon:9606	20201128	UniProt		
UniProtKB	A0A075B6J9	IGLV2-18		GO:0019814	GO_REF:0000043	IEA	UniProtKB-KW:KW-1280	C	Immunoglobulin lambda variable 2-18	IGLV2-18	protein	taxon:9606	20201128	UniProt		
UniProtKB	A0A075B6K0	IGLV3-16		GO:0002250	GO_REF:0000043	IEA	UniProtKB-KW:KW-1064	P	Immunoglobulin lambda variable 3-16	IGLV3-16	protein	taxon:9606	20201128	UniProt		
UniProtKB	A0A075B6K0	IGLV3-16		GO:0005886	GO_REF:0000044	IEA	UniProtKB-SubCell:SL-0039	C	Immunoglobulin lambda variable 3-16	IGLV3-16	protein	taxon:9606	20201128	UniProt		
UniProtKB	A0A075B6K0	IGLV3-16		GO:0019814	GO_REF:0000043	IEA	UniProtKB-KW:KW-1280	C	Immunoglobulin lambda variable 3-16	IGLV3-16	protein	taxon:9606	20201128	UniProt		
UniProtKB	A0A075B6K2	IGLV3-12		GO:0002250	GO_REF:0000043	IEA	UniProtKB-KW:KW-1064	P	Immunoglobulin lambda variable 3-12	IGLV3-12	protein	taxon:9606	20201128	UniProt		
UniProtKB	A0A075B6K2	IGLV3-12		GO:0005886	GO_REF:0000044	IEA	UniProtKB-SubCell:SL-0039	C	Immunoglobulin lambda variable 3-12	IGLV3-12	protein	taxon:9606	20201128	UniProt		
UniProtKB	A0A075B6K2	IGLV3-12		GO:0019814	GO_REF:0000043	IEA	UniProtKB-KW:KW-1280	C	Immunoglobulin lambda variable 3-12	IGLV3-12	protein	taxon:9606	20201128	UniProt		
UniProtKB	A0A075B6K4	IGLV3-10		GO:0002250	GO_REF:0000043	IEA	UniProtKB-KW:KW-1064	P	Immunoglobulin lambda variable 3-10	IGLV3-10	protein	taxon:9606	20201128	UniProt		
UniProtKB	A0A075B6K4	IGLV3-10		GO:0005886	GO_REF:0000044	IEA	UniProtKB-SubCell:SL-0039	C	Immunoglobulin lambda variable 3-10	IGLV3-10	protein	taxon:9606	20201128	UniProt		
UniProtKB	A0A075B6K4	IGLV3-10		GO:0019814	GO_REF:0000043	IEA	UniProtKB-KW:KW-1280	C	Immunoglobulin lambda variable 3-10	IGLV3-10	protein	taxon:9606	20201128	UniProt		
UniProtKB	A0A075B6K5	IGLV3-9		GO:0002250	GO_REF:0000043	IEA	UniProtKB-KW:KW-1064	P	Immunoglobulin lambda variable 3-9	IGLV3-9	protein	taxon:9606	20201128	UniProt		
UniProtKB	A0A075B6K5	IGLV3-9		GO:0005886	GO_REF:0000044	IEA	UniProtKB-SubCell:SL-0039	C	Immunoglobulin lambda variable 3-9	IGLV3-9	protein	taxon:9606	20201128	UniProt		
UniProtKB	A0A075B6K5	IGLV3-9		GO:0019814	GO_REF:0000043	IEA	UniProtKB-KW:KW-1280	C	Immunoglobulin lambda variable 3-9	IGLV3-9	protein	taxon:9606	20201128	UniProt		
UniProtKB	A0A075B6K6	IGLV4-3		GO:0002250	GO_REF:0000043	IEA	UniProtKB-KW:KW-1064	P	Immunoglobulin lambda variable 4-3	IGLV4-3	protein	taxon:9606	20201128	UniProt		
UniProtKB	A0A075B6K6	IGLV4-3		GO:0005886	GO_REF:0000044	IEA	UniProtKB-SubCell:SL-0039	C	Immunoglobulin lambda variable 4-3	IGLV4-3	protein	taxon:9606	20201128	UniProt		
UniProtKB	A0A075B6K6	IGLV4-3		GO:0019814	GO_REF:0000043	IEA	UniProtKB-KW:KW-1280	C	Immunoglobulin lambda variable 4-3	IGLV4-3	protein	taxon:9606	20201128	UniProt		
UniProtKB	A0A075B6L2	TRGV11		GO:0002250	GO_REF:0000043	IEA	UniProtKB-KW:KW-1064	P	Probable non-functional T cell receptor gamma variable 11	TRGV11	protein	taxon:9606	20201128	UniProt		
UniProtKB	A0A075B6L2	TRGV11		GO:0042101	GO_REF:0000043	IEA	UniProtKB-KW:KW-1279	C	Probable non-functional T cell receptor gamma variable 11	TRGV11	protein	taxon:9606	20201128	UniProt		
UniProtKB	A0A075B6L6	TRBV7-3		GO:0002250	GO_REF:0000043	IEA	UniProtKB-KW:KW-1064	P	Probable non-functional T cell receptor beta variable 7-3	TRBV7-3	protein	taxon:9606	20201128	UniProt		
UniProtKB	A0A075B6L6	TRBV7-3		GO:0042101	GO_REF:0000043	IEA	UniProtKB-KW:KW-1279	C	Probable non-functional T cell receptor beta variable 7-3	TRBV7-3	protein	taxon:9606	20201128	UniProt		
UniProtKB	A0A075B6N1	TRBV19		GO:0002250	GO_REF:0000043	IEA	UniProtKB-KW:KW-1064	P	T cell receptor beta variable 19	TRBV19	protein	taxon:9606	20201128	UniProt		
UniProtKB	A0A075B6N1	TRBV19		GO:0042105	PMID:21081917	IDA		C	T cell receptor beta variable 19	TRBV19	protein	taxon:9606	20200113	UniProt		
UniProtKB	A0A075B6N2	TRBV20-1		GO:0002250	GO_REF:0000043	IEA	UniProtKB-KW:KW-1064	P	T cell receptor beta variable 20-1	TRBV20-1	protein	taxon:9606	20201128	UniProt		
UniProtKB	A0A075B6N2	TRBV20-1		GO:0042101	GO_REF:0000043	IEA	UniProtKB-KW:KW-1279	C	T cell receptor beta variable 20-1	TRBV20-1	protein	taxon:9606	20201128	UniProt		
UniProtKB	A0A075B6N3	TRBV24-1		GO:0002250	GO_REF:0000043	IEA	UniProtKB-KW:KW-1064	P	T cell receptor beta variable 24-1	TRBV24-1	protein	taxon:9606	20201128	UniProt		
UniProtKB	A0A075B6N3	TRBV24-1		GO:0042101	GO_REF:0000043	IEA	UniProtKB-KW:KW-1279	C	T cell receptor beta variable 24-1	TRBV24-1	protein	taxon:9606	20201128	UniProt		
UniProtKB	A0A075B6N4	TRBV25-1		GO:0002250	GO_REF:0000043	IEA	UniProtKB-KW:KW-1064	P	T cell receptor beta variable 25-1	TRBV25-1	protein	taxon:9606	20201128	UniProt		
UniProtKB	A0A075B6N4	TRBV25-1		GO:0042101	GO_REF:0000043	IEA	UniProtKB-KW:KW-1279	C	T cell receptor beta variable 25-1	TRBV25-1	protein	taxon:9606	20201128	UniProt		
UniProtKB	A0A075B6P5	IGKV2-28		GO:0005576	Reactome:R-HSA-166753	TAS		C	Immunoglobulin kappa variable 2-28	IGKV2-28	protein	taxon:9606	20161111	Reactome		
UniProtKB	A0A075B6P5	IGKV2-28		GO:0005576	Reactome:R-HSA-166792	TAS		C	Immunoglobulin kappa variable 2-28	IGKV2-28	protein	taxon:9606	20161111	Reactome		
UniProtKB	A0A075B6P5	IGKV2-28		GO:0005576	Reactome:R-HSA-173626	TAS		C	Immunoglobulin kappa variable 2-28	IGKV2-28	protein	taxon:9606	20161111	Reactome		
UniProtKB	A0A075B6P5	IGKV2-28		GO:0005576	Reactome:R-HSA-173631	TAS		C	Immunoglobulin kappa variable 2-28	IGKV2-28	protein	taxon:9606	20161111	Reactome		
UniProtKB	A0A075B6P5	IGKV2-28		GO:0005576	Reactome:R-HSA-1861621	TAS		C	Immunoglobulin kappa variable 2-28	IGKV2-28	protein	taxon:9606	20161111	Reactome		
UniProtKB	A0A075B6P5	IGKV2-28		GO:0005576	Reactome:R-HSA-199161	TAS		C	Immunoglobulin kappa variable 2-28	IGKV2-28	protein	taxon:9606	20161111	Reactome		
UniProtKB	A0A075B6P5	IGKV2-28		GO:0005576	Reactome:R-HSA-2029268	TAS		C	Immunoglobulin kappa variable 2-28	IGKV2-28	protein	taxon:9606	20161111	Reactome		
UniProtKB	A0A075B6P5	IGKV2-28		GO:0005576	Reactome:R-HSA-2029270	TAS		C	Immunoglobulin kappa variable 2-28	IGKV2-28	protein	taxon:9606	20161111	Reactome		
UniProtKB	A0A075B6P5	IGKV2-28		GO:0005576	Reactome:R-HSA-2029271	TAS		C	Immunoglobulin kappa variable 2-28	IGKV2-28	protein	taxon:9606	20161111	Reactome		
UniProtKB	A0A075B6P5	IGKV2-28		GO:0005576	Reactome:R-HSA-2029272	TAS		C	Immunoglobulin kappa variable 2-28	IGKV2-28	protein	taxon:9606	20161111	Reactome		
UniProtKB	A0A075B6P5	IGKV2-28		GO:0005576	Reactome:R-HSA-2029273	TAS		C	Immunoglobulin kappa variable 2-28	IGKV2-28	protein	taxon:9606	20161111	Reactome		
UniProtKB	A0A075B6P5	IGKV2-28		GO:0005576	Reactome:R-HSA-2029451	TAS		C	Immunoglobulin kappa variable 2-28	IGKV2-28	protein	taxon:9606	20161111	Reactome		
UniProtKB	A0A075B6P5	IGKV2-28		GO:0005576	Reactome:R-HSA-2029452	TAS		C	Immunoglobulin kappa variable 2-28	IGKV2-28	protein	taxon:9606	20161111	Reactome		
UniProtKB	A0A075B6P5	IGKV2-28		GO:0005576	Reactome:R-HSA-2029453	TAS		C	Immunoglobulin kappa variable 2-28	IGKV2-28	protein	taxon:9606	20161111	Reactome		
UniProtKB	A0A075B6P5	IGKV2-28		GO:0005576	Reactome:R-HSA-2029455	TAS		C	Immunoglobulin kappa variable 2-28	IGKV2-28	protein	taxon:9606	20161111	Reactome		
UniProtKB	A0A075B6P5	IGKV2-28		GO:0005576	Reactome:R-HSA-2029457	TAS		C	Immunoglobulin kappa variable 2-28	IGKV2-28	protein	taxon:9606	20161111	Reactome		
UniProtKB	A0A075B6P5	IGKV2-28		GO:0005576	Reactome:R-HSA-2029458	TAS		C	Immunoglobulin kappa variable 2-28	IGKV2-28	protein	taxon:9606	20161111	Reactome		
UniProtKB	A0A075B6P5	IGKV2-28		GO:0005576	Reactome:R-HSA-2029459	TAS		C	Immunoglobulin kappa variable 2-28	IGKV2-28	protein	taxon:9606	20161111	Reactome		
UniProtKB	A0A075B6P5	IGKV2-28		GO:0005576	Reactome:R-HSA-2029467	TAS		C	Immunoglobulin kappa variable 2-28	IGKV2-28	protein	taxon:9606	20161111	Reactome		
UniProtKB	A0A075B6P5	IGKV2-28		GO:0005576	Reactome:R-HSA-2029476	TAS		C	Immunoglobulin kappa variable 2-28	IGKV2-28	protein	taxon:9606	20161111	Reactome		
UniProtKB	A0A075B6P5	IGKV2-28		GO:0005576	Reactome:R-HSA-2197697	TAS		C	Immunoglobulin kappa variable 2-28	IGKV2-28	protein	taxon:9606	20161111	Reactome		
UniProtKB	A0A075B6P5	IGKV2-28		GO:0005576	Reactome:R-HSA-2203516	TAS		C	Immunoglobulin kappa variable 2-28	IGKV2-28	protein	taxon:9606	20161111	Reactome		
UniProtKB	A0A075B6P5	IGKV2-28		GO:0005576	Reactome:R-HSA-2454192	TAS		C	Immunoglobulin kappa variable 2-28	IGKV2-28	protein	taxon:9606	20161111	Reactome		
UniProtKB	A0A075B6P5	IGKV2-28		GO:0005576	Reactome:R-HSA-2454208	TAS		C	Immunoglobulin kappa variable 2-28	IGKV2-28	protein	taxon:9606	20161111	Reactome		
UniProtKB	A0A075B6P5	IGKV2-28		GO:0005576	Reactome:R-HSA-2454240	TAS		C	Immunoglobulin kappa variable 2-28	IGKV2-28	protein	taxon:9606	20161111	Reactome		
UniProtKB	A0A075B6P5	IGKV2-28		GO:0005576	Reactome:R-HSA-2730833	TAS		C	Immunoglobulin kappa variable 2-28	IGKV2-28	protein	taxon:9606	20161111	Reactome		
UniProtKB	A0A075B6P5	IGKV2-28		GO:0005576	Reactome:R-HSA-2730843	TAS		C	Immunoglobulin kappa variable 2-28	IGKV2-28	protein	taxon:9606	20161111	Reactome		
UniProtKB	A0A075B6P5	IGKV2-28		GO:0005576	Reactome:R-HSA-2730851	TAS		C	Immunoglobulin kappa variable 2-28	IGKV2-28	protein	taxon:9606	20161111	Reactome		
UniProtKB	A0A075B6P5	IGKV2-28		GO:0005576	Reactome:R-HSA-2730882	TAS		C	Immunoglobulin kappa variable 2-28	IGKV2-28	protein	taxon:9606	20161111	Reactome		
UniProtKB	A0A075B6P5	IGKV2-28		GO:0005576	Reactome:R-HSA-2730884	TAS		C	Immunoglobulin kappa variable 2-28	IGKV2-28	protein	taxon:9606	20161111	Reactome		
UniProtKB	A0A075B6P5	IGKV2-28		GO:0005576	Reactome:R-HSA-2730886	TAS		C	Immunoglobulin kappa variable 2-28	IGKV2-28	protein	taxon:9606	20161111	Reactome		
UniProtKB	A0A075B6P5	IGKV2-28		GO:0005576	Reactome:R-HSA-8852266	TAS		C	Immunoglobulin kappa variable 2-28	IGKV2-28	protein	taxon:9606	20161111	Reactome		
UniProtKB	A0A075B6P5	IGKV2-28		GO:0005576	Reactome:R-HSA-8852481	TAS		C	Immunoglobulin kappa variable 2-28	IGKV2-28	protein	taxon:9606	20161111	Reactome		
UniProtKB	A0A075B6P5	IGKV2-28		GO:0005576	Reactome:R-HSA-8858428	TAS		C	Immunoglobulin kappa variable 2-28	IGKV2-28	protein	taxon:9606	20161111	Reactome		
UniProtKB	A0A075B6P5	IGKV2-28		GO:0005576	Reactome:R-HSA-9021306	TAS		C	Immunoglobulin kappa variable 2-28	IGKV2-28	protein	taxon:9606	20161111	Reactome		
UniProtKB	A0A075B6P5	IGKV2-28		GO:0005886	Reactome:R-HSA-1112666	TAS		C	Immunoglobulin kappa variable 2-28	IGKV2-28	protein	taxon:9606	20161111	Reactome		
UniProtKB	A0A075B6P5	IGKV2-28		GO:0005886	Reactome:R-HSA-5690701	TAS		C	Immunoglobulin kappa variable 2-28	IGKV2-28	protein	taxon:9606	20161111	Reactome		
UniProtKB	A0A075B6P5	IGKV2-28		GO:0005886	Reactome:R-HSA-5690702	TAS		C	Immunoglobulin kappa variable 2-28	IGKV2-28	protein	taxon:9606	20161111	Reactome		
UniProtKB	A0A075B6P5	IGKV2-28		GO:0005886	Reactome:R-HSA-5690740	TAS		C	Immunoglobulin kappa variable 2-28	IGKV2-28	protein	taxon:9606	20161111	Reactome		
UniProtKB	A0A075B6P5	IGKV2-28		GO:0005886	Reactome:R-HSA-9606151	TAS		C	Immunoglobulin kappa variable 2-28	IGKV2-28	protein	taxon:9606	20161111	Reactome		
UniProtKB	A0A075B6P5	IGKV2-28		GO:0005886	Reactome:R-HSA-983696	TAS		C	Immunoglobulin kappa variable 2-28	IGKV2-28	protein	taxon:9606	20161111	Reactome		
UniProtKB	A0A075B6P5	IGKV2-28		GO:0005886	Reactome:R-HSA-983700	TAS		C	Immunoglobulin kappa variable 2-28	IGKV2-28	protein	taxon:9606	20161111	Reactome		
UniProtKB	A0A075B6P5	IGKV2-28		GO:0005886	Reactome:R-HSA-983703	TAS		C	Immunoglobulin kappa variable 2-28	IGKV2-28	protein	taxon:9606	20161111	Reactome		
UniProtKB	A0A075B6P5	IGKV2-28		GO:0005886	Reactome:R-HSA-983707	TAS		C	Immunoglobulin kappa variable 2-28	IGKV2-28	protein	taxon:9606	20161111	Reactome		
UniProtKB	A0A075B6P5	IGKV2-28		GO:0006898	Reactome:R-HSA-2173782	TAS		P	Immunoglobulin kappa variable 2-28	IGKV2-28	protein	taxon:9606	20181121	Reactome		
UniProtKB	A0A075B6P5	IGKV2-28		GO:0006956	Reactome:R-HSA-166663	TAS		P	Immunoglobulin kappa variable 2-28	IGKV2-28	protein	taxon:9606	20181121	Reactome		
UniProtKB	A0A075B6P5	IGKV2-28		GO:0006958	Reactome:R-HSA-173623	TAS		P	Immunoglobulin kappa variable 2-28	IGKV2-28	protein	taxon:9606	20181121	Reactome		
UniProtKB	A0A075B6P5	IGKV2-28		GO:0019814	GO_REF:0000043	IEA	UniProtKB-KW:KW-1280	C	Immunoglobulin kappa variable 2-28	IGKV2-28	protein	taxon:9606	20201128	UniProt		
UniProtKB	A0A075B6P5	IGKV2-28		GO:0030449	Reactome:R-HSA-977606	TAS		P	Immunoglobulin kappa variable 2-28	IGKV2-28	protein	taxon:9606	20181121	Reactome		
UniProtKB	A0A075B6P5	IGKV2-28		GO:0038095	Reactome:R-HSA-2454202	TAS		P	Immunoglobulin kappa variable 2-28	IGKV2-28	protein	taxon:9606	20181120	Reactome		
UniProtKB	A0A075B6P5	IGKV2-28		GO:0038096	Reactome:R-HSA-2029480	TAS		P	Immunoglobulin kappa variable 2-28	IGKV2-28	protein	taxon:9606	20181121	Reactome		
UniProtKB	A0A075B6P5	IGKV2-28		GO:0050776	Reactome:R-HSA-198933	TAS		P	Immunoglobulin kappa variable 2-28	IGKV2-28	protein	taxon:9606	20181121	Reactome		
UniProtKB	A0A075B6P5	IGKV2-28		GO:0050900	Reactome:R-HSA-202733	TAS		P	Immunoglobulin kappa variable 2-28	IGKV2-28	protein	taxon:9606	20181120	Reactome		
UniProtKB	A0A075B6R0	TRGV2		GO:0002250	GO_REF:0000043	IEA	UniProtKB-KW:KW-1064	P	T cell receptor gamma variable 2	TRGV2|TCRGV2	protein	taxon:9606	20201128	UniProt		
UniProtKB	A0A075B6R0	TRGV2		GO:0042101	GO_REF:0000043	IEA	UniProtKB-KW:KW-1279	C	T cell receptor gamma variable 2	TRGV2|TCRGV2	protein	taxon:9606	20201128	UniProt		
UniProtKB	A0A075B6R0	TRGV2		GO:0045087	GO_REF:0000043	IEA	UniProtKB-KW:KW-0399	P	T cell receptor gamma variable 2	TRGV2|TCRGV2	protein	taxon:9606	20201128	UniProt		
UniProtKB	A0A075B6R9	IGKV2D-24		GO:0002250	GO_REF:0000043	IEA	UniProtKB-KW:KW-1064	P	Probable non-functional immunoglobulin kappa variable 2D-24	IGKV2D-24	protein	taxon:9606	20201128	UniProt		
UniProtKB	A0A075B6R9	IGKV2D-24		GO:0005886	GO_REF:0000044	IEA	UniProtKB-SubCell:SL-0039	C	Probable non-functional immunoglobulin kappa variable 2D-24	IGKV2D-24	protein	taxon:9606	20201128	UniProt		
UniProtKB	A0A075B6R9	IGKV2D-24		GO:0019814	GO_REF:0000043	IEA	UniProtKB-KW:KW-1280	C	Probable non-functional immunoglobulin kappa variable 2D-24	IGKV2D-24	protein	taxon:9606	20201128	UniProt		
UniProtKB	A0A075B6S0	TRGJ1		GO:0002250	GO_REF:0000043	IEA	UniProtKB-KW:KW-1064	P	T cell receptor gamma joining 1	TRGJ1|TCRGJ1	protein	taxon:9606	20201128	UniProt		
UniProtKB	A0A075B6S0	TRGJ1		GO:0042101	GO_REF:0000043	IEA	UniProtKB-KW:KW-1279	C	T cell receptor gamma joining 1	TRGJ1|TCRGJ1	protein	taxon:9606	20201128	UniProt		
UniProtKB	A0A075B6S2	IGKV2D-29		GO:0002250	GO_REF:0000043	IEA	UniProtKB-KW:KW-1064	P	Immunoglobulin kappa variable 2D-29	IGKV2D-29	protein	taxon:9606	20201128	UniProt		
UniProtKB	A0A075B6S2	IGKV2D-29		GO:0005886	GO_REF:0000044	IEA	UniProtKB-SubCell:SL-0039	C	Immunoglobulin kappa variable 2D-29	IGKV2D-29	protein	taxon:9606	20201128	UniProt		
UniProtKB	A0A075B6S2	IGKV2D-29		GO:0019814	GO_REF:0000043	IEA	UniProtKB-KW:KW-1280	C	Immunoglobulin kappa variable 2D-29	IGKV2D-29	protein	taxon:9606	20201128	UniProt		
UniProtKB	A0A075B6S4	IGKV1D-17		GO:0002250	GO_REF:0000043	IEA	UniProtKB-KW:KW-1064	P	Immunoglobulin kappa variable 1D-17	IGKV1D-17	protein	taxon:9606	20201128	UniProt		
UniProtKB	A0A075B6S4	IGKV1D-17		GO:0005886	GO_REF:0000044	IEA	UniProtKB-SubCell:SL-0039	C	Immunoglobulin kappa variable 1D-17	IGKV1D-17	protein	taxon:9606	20201128	UniProt		
UniProtKB	A0A075B6S4	IGKV1D-17		GO:0019814	GO_REF:0000043	IEA	UniProtKB-KW:KW-1280	C	Immunoglobulin kappa variable 1D-17	IGKV1D-17	protein	taxon:9606	20201128	UniProt		
UniProtKB	A0A075B6S5	IGKV1-27		GO:0002250	GO_REF:0000043	IEA	UniProtKB-KW:KW-1064	P	Immunoglobulin kappa variable 1-27	IGKV1-27	protein	taxon:9606	20201128	UniProt		
UniProtKB	A0A075B6S5	IGKV1-27		GO:0005886	GO_REF:0000044	IEA	UniProtKB-SubCell:SL-0039	C	Immunoglobulin kappa variable 1-27	IGKV1-27	protein	taxon:9606	20201128	UniProt		
UniProtKB	A0A075B6S5	IGKV1-27		GO:0019814	GO_REF:0000043	IEA	UniProtKB-KW:KW-1280	C	Immunoglobulin kappa variable 1-27	IGKV1-27	protein	taxon:9606	20201128	UniProt		
UniProtKB	A0A075B6S6	IGKV2D-30		GO:0005576	Reactome:R-HSA-166753	TAS		C	Immunoglobulin kappa variable 2D-30	IGKV2D-30	protein	taxon:9606	20161111	Reactome		
UniProtKB	A0A075B6S6	IGKV2D-30		GO:0005576	Reactome:R-HSA-166792	TAS		C	Immunoglobulin kappa variable 2D-30	IGKV2D-30	protein	taxon:9606	20161111	Reactome		
UniProtKB	A0A075B6S6	IGKV2D-30		GO:0005576	Reactome:R-HSA-173626	TAS		C	Immunoglobulin kappa variable 2D-30	IGKV2D-30	protein	taxon:9606	20161111	Reactome		
UniProtKB	A0A075B6S6	IGKV2D-30		GO:0005576	Reactome:R-HSA-173631	TAS		C	Immunoglobulin kappa variable 2D-30	IGKV2D-30	protein	taxon:9606	20161111	Reactome		
UniProtKB	A0A075B6S6	IGKV2D-30		GO:0005576	Reactome:R-HSA-1861621	TAS		C	Immunoglobulin kappa variable 2D-30	IGKV2D-30	protein	taxon:9606	20161111	Reactome		
UniProtKB	A0A075B6S6	IGKV2D-30		GO:0005576	Reactome:R-HSA-199161	TAS		C	Immunoglobulin kappa variable 2D-30	IGKV2D-30	protein	taxon:9606	20161111	Reactome		
UniProtKB	A0A075B6S6	IGKV2D-30		GO:0005576	Reactome:R-HSA-2029268	TAS		C	Immunoglobulin kappa variable 2D-30	IGKV2D-30	protein	taxon:9606	20161111	Reactome		
UniProtKB	A0A075B6S6	IGKV2D-30		GO:0005576	Reactome:R-HSA-2029270	TAS		C	Immunoglobulin kappa variable 2D-30	IGKV2D-30	protein	taxon:9606	20161111	Reactome		
UniProtKB	A0A075B6S6	IGKV2D-30		GO:0005576	Reactome:R-HSA-2029271	TAS		C	Immunoglobulin kappa variable 2D-30	IGKV2D-30	protein	taxon:9606	20161111	Reactome		
UniProtKB	A0A075B6S6	IGKV2D-30		GO:0005576	Reactome:R-HSA-2029272	TAS		C	Immunoglobulin kappa variable 2D-30	IGKV2D-30	protein	taxon:9606	20161111	Reactome		
UniProtKB	A0A075B6S6	IGKV2D-30		GO:0005576	Reactome:R-HSA-2029273	TAS		C	Immunoglobulin kappa variable 2D-30	IGKV2D-30	protein	taxon:9606	20161111	Reactome		
UniProtKB	A0A075B6S6	IGKV2D-30		GO:0005576	Reactome:R-HSA-2029451	TAS		C	Immunoglobulin kappa variable 2D-30	IGKV2D-30	protein	taxon:9606	20161111	Reactome		
UniProtKB	A0A075B6S6	IGKV2D-30		GO:0005576	Reactome:R-HSA-2029452	TAS		C	Immunoglobulin kappa variable 2D-30	IGKV2D-30	protein	taxon:9606	20161111	Reactome		
UniProtKB	A0A075B6S6	IGKV2D-30		GO:0005576	Reactome:R-HSA-2029453	TAS		C	Immunoglobulin kappa variable 2D-30	IGKV2D-30	protein	taxon:9606	20161111	Reactome		
UniProtKB	A0A075B6S6	IGKV2D-30		GO:0005576	Reactome:R-HSA-2029455	TAS		C	Immunoglobulin kappa variable 2D-30	IGKV2D-30	protein	taxon:9606	20161111	Reactome		
UniProtKB	A0A075B6S6	IGKV2D-30		GO:0005576	Reactome:R-HSA-2029457	TAS		C	Immunoglobulin kappa variable 2D-30	IGKV2D-30	protein	taxon:9606	20161111	Reactome		
UniProtKB	A0A075B6S6	IGKV2D-30		GO:0005576	Reactome:R-HSA-2029458	TAS		C	Immunoglobulin kappa variable 2D-30	IGKV2D-30	protein	taxon:9606	20161111	Reactome		
UniProtKB	A0A075B6S6	IGKV2D-30		GO:0005576	Reactome:R-HSA-2029459	TAS		C	Immunoglobulin kappa variable 2D-30	IGKV2D-30	protein	taxon:9606	20161111	Reactome		
UniProtKB	A0A075B6S6	IGKV2D-30		GO:0005576	Reactome:R-HSA-2029467	TAS		C	Immunoglobulin kappa variable 2D-30	IGKV2D-30	protein	taxon:9606	20161111	Reactome		
UniProtKB	A0A075B6S6	IGKV2D-30		GO:0005576	Reactome:R-HSA-2029476	TAS		C	Immunoglobulin kappa variable 2D-30	IGKV2D-30	protein	taxon:9606	20161111	Reactome		
UniProtKB	A0A075B6S6	IGKV2D-30		GO:0005576	Reactome:R-HSA-2197697	TAS		C	Immunoglobulin kappa variable 2D-30	IGKV2D-30	protein	taxon:9606	20161111	Reactome		
UniProtKB	A0A075B6S6	IGKV2D-30		GO:0005576	Reactome:R-HSA-2203516	TAS		C	Immunoglobulin kappa variable 2D-30	IGKV2D-30	protein	taxon:9606	20161111	Reactome		
UniProtKB	A0A075B6S6	IGKV2D-30		GO:0005576	Reactome:R-HSA-2454192	TAS		C	Immunoglobulin kappa variable 2D-30	IGKV2D-30	protein	taxon:9606	20161111	Reactome		
UniProtKB	A0A075B6S6	IGKV2D-30		GO:0005576	Reactome:R-HSA-2454208	TAS		C	Immunoglobulin kappa variable 2D-30	IGKV2D-30	protein	taxon:9606	20161111	Reactome		
UniProtKB	A0A075B6S6	IGKV2D-30		GO:0005576	Reactome:R-HSA-2454240	TAS		C	Immunoglobulin kappa variable 2D-30	IGKV2D-30	protein	taxon:9606	20161111	Reactome		
UniProtKB	A0A075B6S6	IGKV2D-30		GO:0005576	Reactome:R-HSA-2730833	TAS		C	Immunoglobulin kappa variable 2D-30	IGKV2D-30	protein	taxon:9606	20161111	Reactome		
UniProtKB	A0A075B6S6	IGKV2D-30		GO:0005576	Reactome:R-HSA-2730843	TAS		C	Immunoglobulin kappa variable 2D-30	IGKV2D-30	protein	taxon:9606	20161111	Reactome		
UniProtKB	A0A075B6S6	IGKV2D-30		GO:0005576	Reactome:R-HSA-2730851	TAS		C	Immunoglobulin kappa variable 2D-30	IGKV2D-30	protein	taxon:9606	20161111	Reactome		
UniProtKB	A0A075B6S6	IGKV2D-30		GO:0005576	Reactome:R-HSA-2730882	TAS		C	Immunoglobulin kappa variable 2D-30	IGKV2D-30	protein	taxon:9606	20161111	Reactome		
UniProtKB	A0A075B6S6	IGKV2D-30		GO:0005576	Reactome:R-HSA-2730884	TAS		C	Immunoglobulin kappa variable 2D-30	IGKV2D-30	protein	taxon:9606	20161111	Reactome		
UniProtKB	A0A075B6S6	IGKV2D-30		GO:0005576	Reactome:R-HSA-2730886	TAS		C	Immunoglobulin kappa variable 2D-30	IGKV2D-30	protein	taxon:9606	20161111	Reactome		
UniProtKB	A0A075B6S6	IGKV2D-30		GO:0005576	Reactome:R-HSA-8852266	TAS		C	Immunoglobulin kappa variable 2D-30	IGKV2D-30	protein	taxon:9606	20161111	Reactome		
UniProtKB	A0A075B6S6	IGKV2D-30		GO:0005576	Reactome:R-HSA-8852481	TAS		C	Immunoglobulin kappa variable 2D-30	IGKV2D-30	protein	taxon:9606	20161111	Reactome		
UniProtKB	A0A075B6S6	IGKV2D-30		GO:0005576	Reactome:R-HSA-8858428	TAS		C	Immunoglobulin kappa variable 2D-30	IGKV2D-30	protein	taxon:9606	20161111	Reactome		
UniProtKB	A0A075B6S6	IGKV2D-30		GO:0005576	Reactome:R-HSA-9021306	TAS		C	Immunoglobulin kappa variable 2D-30	IGKV2D-30	protein	taxon:9606	20161111	Reactome		
UniProtKB	A0A075B6S6	IGKV2D-30		GO:0005886	Reactome:R-HSA-1112666	TAS		C	Immunoglobulin kappa variable 2D-30	IGKV2D-30	protein	taxon:9606	20161111	Reactome		
UniProtKB	A0A075B6S6	IGKV2D-30		GO:0005886	Reactome:R-HSA-5690701	TAS		C	Immunoglobulin kappa variable 2D-30	IGKV2D-30	protein	taxon:9606	20161111	Reactome		
UniProtKB	A0A075B6S6	IGKV2D-30		GO:0005886	Reactome:R-HSA-5690702	TAS		C	Immunoglobulin kappa variable 2D-30	IGKV2D-30	protein	taxon:9606	20161111	Reactome		
UniProtKB	A0A075B6S6	IGKV2D-30		GO:0005886	Reactome:R-HSA-5690740	TAS		C	Immunoglobulin kappa variable 2D-30	IGKV2D-30	protein	taxon:9606	20161111	Reactome		
UniProtKB	A0A075B6S6	IGKV2D-30		GO:0005886	Reactome:R-HSA-9606151	TAS		C	Immunoglobulin kappa variable 2D-30	IGKV2D-30	protein	taxon:9606	20161111	Reactome		
UniProtKB	A0A075B6S6	IGKV2D-30		GO:0005886	Reactome:R-HSA-983696	TAS		C	Immunoglobulin kappa variable 2D-30	IGKV2D-30	protein	taxon:9606	20161111	Reactome		
UniProtKB	A0A075B6S6	IGKV2D-30		GO:0005886	Reactome:R-HSA-983700	TAS		C	Immunoglobulin kappa variable 2D-30	IGKV2D-30	protein	taxon:9606	20161111	Reactome		
UniProtKB	A0A075B6S6	IGKV2D-30		GO:0005886	Reactome:R-HSA-983703	TAS		C	Immunoglobulin kappa variable 2D-30	IGKV2D-30	protein	taxon:9606	20161111	Reactome		
UniProtKB	A0A075B6S6	IGKV2D-30		GO:0005886	Reactome:R-HSA-983707	TAS		C	Immunoglobulin kappa variable 2D-30	IGKV2D-30	protein	taxon:9606	20161111	Reactome		
UniProtKB	A0A075B6S6	IGKV2D-30		GO:0006898	Reactome:R-HSA-2173782	TAS		P	Immunoglobulin kappa variable 2D-30	IGKV2D-30	protein	taxon:9606	20181121	Reactome		
UniProtKB	A0A075B6S6	IGKV2D-30		GO:0006956	Reactome:R-HSA-166663	TAS		P	Immunoglobulin kappa variable 2D-30	IGKV2D-30	protein	taxon:9606	20181121	Reactome		
UniProtKB	A0A075B6S6	IGKV2D-30		GO:0006958	Reactome:R-HSA-173623	TAS		P	Immunoglobulin kappa variable 2D-30	IGKV2D-30	protein	taxon:9606	20181121	Reactome		
UniProtKB	A0A075B6S6	IGKV2D-30		GO:0019814	GO_REF:0000043	IEA	UniProtKB-KW:KW-1280	C	Immunoglobulin kappa variable 2D-30	IGKV2D-30	protein	taxon:9606	20201128	UniProt		
UniProtKB	A0A075B6S6	IGKV2D-30		GO:0030449	Reactome:R-HSA-977606	TAS		P	Immunoglobulin kappa variable 2D-30	IGKV2D-30	protein	taxon:9606	20181121	Reactome		
UniProtKB	A0A075B6S6	IGKV2D-30		GO:0038095	Reactome:R-HSA-2454202	TAS		P	Immunoglobulin kappa variable 2D-30	IGKV2D-30	protein	taxon:9606	20181120	Reactome		
UniProtKB	A0A075B6S6	IGKV2D-30		GO:0038096	Reactome:R-HSA-2029480	TAS		P	Immunoglobulin kappa variable 2D-30	IGKV2D-30	protein	taxon:9606	20181121	Reactome		
UniProtKB	A0A075B6S6	IGKV2D-30		GO:0050776	Reactome:R-HSA-198933	TAS		P	Immunoglobulin kappa variable 2D-30	IGKV2D-30	protein	taxon:9606	20181121	Reactome		
UniProtKB	A0A075B6S6	IGKV2D-30		GO:0050900	Reactome:R-HSA-202733	TAS		P	Immunoglobulin kappa variable 2D-30	IGKV2D-30	protein	taxon:9606	20181120	Reactome		
UniProtKB	A0A075B6S9	IGKV1-37		GO:0002250	GO_REF:0000043	IEA	UniProtKB-KW:KW-1064	P	Probable non-functional immunoglobulinn kappa variable 1-37	IGKV1-37	protein	taxon:9606	20201128	UniProt		
UniProtKB	A0A075B6S9	IGKV1-37		GO:0005886	GO_REF:0000044	IEA	UniProtKB-SubCell:SL-0039	C	Probable non-functional immunoglobulinn kappa variable 1-37	IGKV1-37	protein	taxon:9606	20201128	UniProt		
UniProtKB	A0A075B6S9	IGKV1-37		GO:0019814	GO_REF:0000043	IEA	UniProtKB-KW:KW-1280	C	Probable non-functional immunoglobulinn kappa variable 1-37	IGKV1-37	protein	taxon:9606	20201128	UniProt		
UniProtKB	A0A075B6T6	TRAV12-2		GO:0002250	GO_REF:0000043	IEA	UniProtKB-KW:KW-1064	P	T cell receptor alpha variable 12-2	TRAV12-2	protein	taxon:9606	20201128	UniProt		
UniProtKB	A0A075B6T6	TRAV12-2		GO:0042101	GO_REF:0000043	IEA	UniProtKB-KW:KW-1279	C	T cell receptor alpha variable 12-2	TRAV12-2	protein	taxon:9606	20201128	UniProt		
UniProtKB	A0A075B6T7	TRAV6		GO:0002250	GO_REF:0000043	IEA	UniProtKB-KW:KW-1064	P	T cell receptor alpha variable 6	TRAV6|TCRAV5S1	protein	taxon:9606	20201128	UniProt		
UniProtKB	A0A075B6T7	TRAV6		GO:0042101	GO_REF:0000043	IEA	UniProtKB-KW:KW-1279	C	T cell receptor alpha variable 6	TRAV6|TCRAV5S1	protein	taxon:9606	20201128	UniProt		
UniProtKB	A0A075B6T8	TRAV9-1		GO:0002250	GO_REF:0000043	IEA	UniProtKB-KW:KW-1064	P	T cell receptor alpha variable 9-1	TRAV9-1	protein	taxon:9606	20201128	UniProt		
UniProtKB	A0A075B6T8	TRAV9-1		GO:0042101	GO_REF:0000043	IEA	UniProtKB-KW:KW-1279	C	T cell receptor alpha variable 9-1	TRAV9-1	protein	taxon:9606	20201128	UniProt		
UniProtKB	A0A075B6U4	TRAV7		GO:0002250	GO_REF:0000043	IEA	UniProtKB-KW:KW-1064	P	T cell receptor alpha variable 7	TRAV7	protein	taxon:9606	20201128	UniProt		
UniProtKB	A0A075B6U4	TRAV7		GO:0042101	GO_REF:0000043	IEA	UniProtKB-KW:KW-1279	C	T cell receptor alpha variable 7	TRAV7	protein	taxon:9606	20201128	UniProt		
UniProtKB	A0A075B6V5	TRAV36DV7		GO:0002250	GO_REF:0000043	IEA	UniProtKB-KW:KW-1064	P	T cell receptor alpha variable 36/delta variable 7	TRAV36DV7	protein	taxon:9606	20201128	UniProt		
UniProtKB	A0A075B6V5	TRAV36DV7		GO:0042101	GO_REF:0000043	IEA	UniProtKB-KW:KW-1279	C	T cell receptor alpha variable 36/delta variable 7	TRAV36DV7	protein	taxon:9606	20201128	UniProt		
UniProtKB	A0A075B6W5	TRAV23DV6		GO:0002250	GO_REF:0000043	IEA	UniProtKB-KW:KW-1064	P	T cell receptor alpha variable 23/delta variable 6	TRAV23DV6	protein	taxon:9606	20201128	UniProt		
UniProtKB	A0A075B6W5	TRAV23DV6		GO:0042101	GO_REF:0000043	IEA	UniProtKB-KW:KW-1279	C	T cell receptor alpha variable 23/delta variable 6	TRAV23DV6	protein	taxon:9606	20201128	UniProt		
UniProtKB	A0A075B6X5	TRAV18		GO:0002250	GO_REF:0000043	IEA	UniProtKB-KW:KW-1064	P	T cell receptor alpha variable 18	TRAV18	protein	taxon:9606	20201128	UniProt		
UniProtKB	A0A075B6X5	TRAV18		GO:0042101	GO_REF:0000043	IEA	UniProtKB-KW:KW-1279	C	T cell receptor alpha variable 18	TRAV18	protein	taxon:9606	20201128	UniProt		
UniProtKB	A0A075B6Y3	TRAJ3		GO:0002250	GO_REF:0000043	IEA	UniProtKB-KW:KW-1064	P	T cell receptor alpha joining 3	TRAJ3	protein	taxon:9606	20201128	UniProt		
UniProtKB	A0A075B6Y3	TRAJ3		GO:0042101	GO_REF:0000043	IEA	UniProtKB-KW:KW-1279	C	T cell receptor alpha joining 3	TRAJ3	protein	taxon:9606	20201128	UniProt		
UniProtKB	A0A075B6Y9	TRAJ42		GO:0002250	GO_REF:0000043	IEA	UniProtKB-KW:KW-1064	P	T cell receptor alpha joining 42	TRAJ42	protein	taxon:9606	20201128	UniProt		
UniProtKB	A0A075B6Y9	TRAJ42		GO:0005886	GO_REF:0000044	IEA	UniProtKB-SubCell:SL-0039	C	T cell receptor alpha joining 42	TRAJ42	protein	taxon:9606	20201128	UniProt		
UniProtKB	A0A075B700	TRAJ31		GO:0002250	GO_REF:0000043	IEA	UniProtKB-KW:KW-1064	P	T cell receptor alpha joining 31	TRAJ31	protein	taxon:9606	20201128	UniProt		
UniProtKB	A0A075B700	TRAJ31		GO:0005886	GO_REF:0000044	IEA	UniProtKB-SubCell:SL-0039	C	T cell receptor alpha joining 31	TRAJ31	protein	taxon:9606	20201128	UniProt		
UniProtKB	A0A075B706	TRDJ1		GO:0002250	GO_REF:0000043	IEA	UniProtKB-KW:KW-1064	P	T cell receptor delta joining 1	TRDJ1	protein	taxon:9606	20201128	UniProt		
UniProtKB	A0A075B706	TRDJ1		GO:0042101	GO_REF:0000043	IEA	UniProtKB-KW:KW-1279	C	T cell receptor delta joining 1	TRDJ1	protein	taxon:9606	20201128	UniProt		
UniProtKB	A0A075B734	LOC100509620		GO:0015267	GO_REF:0000002	IEA	InterPro:IPR000425	F	Uncharacterized protein	LOC100509620	protein	taxon:9606	20201128	InterPro		
UniProtKB	A0A075B734	LOC100509620		GO:0016021	GO_REF:0000043	IEA	UniProtKB-KW:KW-0812	C	Uncharacterized protein	LOC100509620	protein	taxon:9606	20201128	UniProt		
UniProtKB	A0A075B734	LOC100509620		GO:0071918	GO_REF:0000108	IEA	GO:0015204	P	Uncharacterized protein	LOC100509620	protein	taxon:9606	20201129	GOC		
UniProtKB	A0A087WSX0	IGLV5-45		GO:0002250	GO_REF:0000043	IEA	UniProtKB-KW:KW-1064	P	Immunoglobulin lambda variable 5-45	IGLV5-45	protein	taxon:9606	20201128	UniProt		
UniProtKB	A0A087WSX0	IGLV5-45		GO:0005886	GO_REF:0000044	IEA	UniProtKB-SubCell:SL-0039	C	Immunoglobulin lambda variable 5-45	IGLV5-45	protein	taxon:9606	20201128	UniProt		
UniProtKB	A0A087WSX0	IGLV5-45		GO:0019814	GO_REF:0000043	IEA	UniProtKB-KW:KW-1280	C	Immunoglobulin lambda variable 5-45	IGLV5-45	protein	taxon:9606	20201128	UniProt		
UniProtKB	A0A087WSY6	IGKV3D-15		GO:0002250	GO_REF:0000043	IEA	UniProtKB-KW:KW-1064	P	Immunoglobulin kappa variable 3D-15	IGKV3D-15	protein	taxon:9606	20201128	UniProt		
UniProtKB	A0A087WSY6	IGKV3D-15		GO:0005886	GO_REF:0000044	IEA	UniProtKB-SubCell:SL-0039	C	Immunoglobulin kappa variable 3D-15	IGKV3D-15	protein	taxon:9606	20201128	UniProt		
UniProtKB	A0A087WSY6	IGKV3D-15		GO:0019814	GO_REF:0000043	IEA	UniProtKB-KW:KW-1280	C	Immunoglobulin kappa variable 3D-15	IGKV3D-15	protein	taxon:9606	20201128	UniProt		
UniProtKB	A0A087WSZ0	IGKV1D-8		GO:0002250	GO_REF:0000043	IEA	UniProtKB-KW:KW-1064	P	Immunoglobulin kappa variable 1D-8	IGKV1D-8	protein	taxon:9606	20201128	UniProt		
UniProtKB	A0A087WSZ0	IGKV1D-8		GO:0005886	GO_REF:0000044	IEA	UniProtKB-SubCell:SL-0039	C	Immunoglobulin kappa variable 1D-8	IGKV1D-8	protein	taxon:9606	20201128	UniProt		
UniProtKB	A0A087WSZ0	IGKV1D-8		GO:0019814	GO_REF:0000043	IEA	UniProtKB-KW:KW-1280	C	Immunoglobulin kappa variable 1D-8	IGKV1D-8	protein	taxon:9606	20201128	UniProt		
UniProtKB	A0A087WSZ9	TRAV30		GO:0002250	GO_REF:0000043	IEA	UniProtKB-KW:KW-1064	P	T cell receptor alpha variable 30	TRAV30	protein	taxon:9606	20201128	UniProt		
UniProtKB	A0A087WSZ9	TRAV30		GO:0042101	GO_REF:0000043	IEA	UniProtKB-KW:KW-1279	C	T cell receptor alpha variable 30	TRAV30	protein	taxon:9606	20201128	UniProt		
UniProtKB	A0A087WT01	TRAV27		GO:0002250	GO_REF:0000043	IEA	UniProtKB-KW:KW-1064	P	T cell receptor alpha variable 27	TRAV27	protein	taxon:9606	20201128	UniProt		
UniProtKB	A0A087WT01	TRAV27		GO:0005515	PMID:21081917	IPI	UniProtKB:P0A0M0	F	T cell receptor alpha variable 27	TRAV27	protein	taxon:9606	20200113	UniProt		
UniProtKB	A0A087WT01	TRAV27		GO:0006955	PMID:12682246	IEP		P	T cell receptor alpha variable 27	TRAV27	protein	taxon:9606	20200113	UniProt		
UniProtKB	A0A087WT01	TRAV27		GO:0042105	PMID:21081917	IDA		C	T cell receptor alpha variable 27	TRAV27	protein	taxon:9606	20200113	UniProt		
UniProtKB	A0A087WT01	TRAV27		GO:0050830	PMID:12682246	IEP		P	T cell receptor alpha variable 27	TRAV27	protein	taxon:9606|taxon:1280	20200113	UniProt		
UniProtKB	A0A087WT02	TRAV9-2		GO:0002250	GO_REF:0000043	IEA	UniProtKB-KW:KW-1064	P	T cell receptor alpha variable 9-2	TRAV9-2	protein	taxon:9606	20201128	UniProt		
UniProtKB	A0A087WT02	TRAV9-2		GO:0042101	GO_REF:0000043	IEA	UniProtKB-KW:KW-1279	C	T cell receptor alpha variable 9-2	TRAV9-2	protein	taxon:9606	20201128	UniProt		
UniProtKB	A0A087WT03	TRAV26-1		GO:0002250	GO_REF:0000043	IEA	UniProtKB-KW:KW-1064	P	T cell receptor alpha variable 26-1	TRAV26-1	protein	taxon:9606	20201128	UniProt		
UniProtKB	A0A087WT03	TRAV26-1		GO:0042101	GO_REF:0000043	IEA	UniProtKB-KW:KW-1279	C	T cell receptor alpha variable 26-1	TRAV26-1	protein	taxon:9606	20201128	UniProt		
UniProtKB	A0A087WTH1	TMEM265		GO:0016021	GO_REF:0000043	IEA	UniProtKB-KW:KW-0812	C	Transmembrane protein 265	TMEM265	protein	taxon:9606	20201128	UniProt		
UniProtKB	A0A087WTH5	KCNE1B		GO:0098915	GO_REF:0000108	IEA	GO:1902282	P	Potassium voltage-gated channel subfamily E member 1B	KCNE1B	protein	taxon:9606	20201129	GOC		
UniProtKB	A0A087WUL8	NBPF19		GO:0005737	GO_REF:0000044	IEA	UniProtKB-SubCell:SL-0086	C	Neuroblastoma breakpoint family member 19	NBPF19	protein	taxon:9606	20201128	UniProt		
UniProtKB	A0A087WUM9	A0A087WUM9		GO:0016021	GO_REF:0000043	IEA	UniProtKB-KW:KW-0812	C	Uncharacterized protein		protein	taxon:9606	20201128	UniProt		
UniProtKB	A0A087WUV0	A0A087WUV0		GO:0046872	GO_REF:0000043	IEA	UniProtKB-KW:KW-0479	F	Uncharacterized protein		protein	taxon:9606	20201128	UniProt		
UniProtKB	A0A087WV62	TRBV16		GO:0002250	GO_REF:0000043	IEA	UniProtKB-KW:KW-1064	P	T cell receptor beta variable 16	TRBV16	protein	taxon:9606	20201128	UniProt		
UniProtKB	A0A087WV62	TRBV16		GO:0042101	GO_REF:0000043	IEA	UniProtKB-KW:KW-1279	C	T cell receptor beta variable 16	TRBV16	protein	taxon:9606	20201128	UniProt		
UniProtKB	A0A087WVF3	TBC1D3D		GO:0005886	GO_REF:0000044	IEA	UniProtKB-SubCell:SL-0039	C	TBC1 domain family member 3D	TBC1D3D	protein	taxon:9606	20201128	UniProt		
UniProtKB	A0A087WW87	IGKV2-40		GO:0002250	GO_REF:0000043	IEA	UniProtKB-KW:KW-1064	P	Immunoglobulin kappa variable 2-40	IGKV2-40	protein	taxon:9606	20201128	UniProt		
UniProtKB	A0A087WW87	IGKV2-40		GO:0005886	GO_REF:0000044	IEA	UniProtKB-SubCell:SL-0039	C	Immunoglobulin kappa variable 2-40	IGKV2-40	protein	taxon:9606	20201128	UniProt		
UniProtKB	A0A087WW87	IGKV2-40		GO:0019814	GO_REF:0000043	IEA	UniProtKB-KW:KW-1280	C	Immunoglobulin kappa variable 2-40	IGKV2-40	protein	taxon:9606	20201128	UniProt		
UniProtKB	A0A087WWA1	P3R3URF		GO:0043551	GO_REF:0000108	IEA	GO:0046935	P	PIK3R3 upstream open reading frame protein	P3R3URF	protein	taxon:9606	20201129	GOC		
UniProtKB	A0A087WX78	ELOA3CP		GO:0006368	GO_REF:0000002	IEA	InterPro:IPR010684	P	Putative elongin-A3 member C	ELOA3CP|ELOA3C	protein	taxon:9606	20201128	InterPro		
UniProtKB	A0A087WX78	ELOA3CP		GO:0070449	GO_REF:0000002	IEA	InterPro:IPR010684	C	Putative elongin-A3 member C	ELOA3CP|ELOA3C	protein	taxon:9606	20201128	InterPro		
UniProtKB	A0A087WXM9	MEIKIN		GO:0000777	GO_REF:0000024	ISS	UniProtKB:Q5F2C3	C	Meiosis-specific kinetochore protein	MEIKIN	protein	taxon:9606	20150223	UniProt		
UniProtKB	A0A087WXM9	MEIKIN		GO:0000779	GO_REF:0000024	ISS	UniProtKB:Q5F2C3	C	Meiosis-specific kinetochore protein	MEIKIN	protein	taxon:9606	20150223	UniProt		
UniProtKB	A0A087WXM9	MEIKIN		GO:0007060	GO_REF:0000024	ISS	UniProtKB:Q5F2C3	P	Meiosis-specific kinetochore protein	MEIKIN	protein	taxon:9606	20150223	UniProt		
UniProtKB	A0A087WXM9	MEIKIN		GO:0010789	GO_REF:0000024	ISS	UniProtKB:Q5F2C3	P	Meiosis-specific kinetochore protein	MEIKIN	protein	taxon:9606	20150223	UniProt		
UniProtKB	A0A087WXM9	MEIKIN		GO:0016321	GO_REF:0000024	ISS	UniProtKB:Q5F2C3	P	Meiosis-specific kinetochore protein	MEIKIN	protein	taxon:9606	20150223	UniProt		
UniProtKB	A0A087WXM9	MEIKIN		GO:0045143	GO_REF:0000024	ISS	UniProtKB:Q5F2C3	P	Meiosis-specific kinetochore protein	MEIKIN	protein	taxon:9606	20150223	UniProt		
UniProtKB	A0A087WXM9	MEIKIN		GO:0051754	GO_REF:0000024	ISS	UniProtKB:Q5F2C3	P	Meiosis-specific kinetochore protein	MEIKIN	protein	taxon:9606	20150223	UniProt		
UniProtKB	A0A087WXS9	TBC1D3I		GO:0005886	GO_REF:0000044	IEA	UniProtKB-SubCell:SL-0039	C	TBC1 domain family member 3I	TBC1D3I	protein	taxon:9606	20201128	UniProt		
UniProtKB	A0A087X0K7	TRBV17		GO:0002250	GO_REF:0000043	IEA	UniProtKB-KW:KW-1064	P	Probable non-functional T cell receptor beta variable 17	TRBV17	protein	taxon:9606	20201128	UniProt		
UniProtKB	A0A087X0K7	TRBV17		GO:0042101	GO_REF:0000043	IEA	UniProtKB-KW:KW-1279	C	Probable non-functional T cell receptor beta variable 17	TRBV17	protein	taxon:9606	20201128	UniProt		
UniProtKB	A0A087X0M5	TRBV18		GO:0002250	GO_REF:0000043	IEA	UniProtKB-KW:KW-1064	P	T cell receptor beta variable 18	TRBV18	protein	taxon:9606	20201128	UniProt		
UniProtKB	A0A087X0M5	TRBV18		GO:0042101	GO_REF:0000043	IEA	UniProtKB-KW:KW-1279	C	T cell receptor beta variable 18	TRBV18	protein	taxon:9606	20201128	UniProt		
UniProtKB	A0A087X179	TBC1D3E		GO:0005886	GO_REF:0000044	IEA	UniProtKB-SubCell:SL-0039	C	TBC1 domain family member 3E	TBC1D3E	protein	taxon:9606	20201128	UniProt		
UniProtKB	A0A087X1C1	TMSB15B		GO:0005856	GO_REF:0000044	IEA	UniProtKB-SubCell:SL-0090	C	Thymosin beta-15B	TMSB15B	protein	taxon:9606	20201128	UniProt		
UniProtKB	A0A087X1C1	TMSB15B		GO:0007015	GO_REF:0000002	IEA	InterPro:IPR001152	P	Thymosin beta-15B	TMSB15B	protein	taxon:9606	20201128	InterPro		
UniProtKB	A0A087X1C5	CYP2D7		GO:0005506	GO_REF:0000002	IEA	InterPro:IPR001128|InterPro:IPR002401|InterPro:IPR008069|InterPro:IPR036396	F	Putative cytochrome P450 2D7	CYP2D7	protein	taxon:9606	20201128	InterPro		
UniProtKB	A0A087X1C5	CYP2D7		GO:0005737	PMID:15051713	IDA		C	Putative cytochrome P450 2D7	CYP2D7	protein	taxon:9606	20150123	UniProt		
UniProtKB	A0A087X1C5	CYP2D7		GO:0005739	PMID:18838503	IDA		C	Putative cytochrome P450 2D7	CYP2D7	protein	taxon:9606	20150123	UniProt		
UniProtKB	A0A087X1C5	CYP2D7		GO:0006805	PMID:15051713	IDA		P	Putative cytochrome P450 2D7	CYP2D7	protein	taxon:9606	20150123	UniProt		
UniProtKB	A0A087X1C5	CYP2D7		GO:0016021	GO_REF:0000043	IEA	UniProtKB-KW:KW-0812	C	Putative cytochrome P450 2D7	CYP2D7	protein	taxon:9606	20201128	UniProt		
UniProtKB	A0A087X1C5	CYP2D7		GO:0042738	PMID:15051713	IDA		P	Putative cytochrome P450 2D7	CYP2D7	protein	taxon:9606	20150123	UniProt		
UniProtKB	A0A087X1C5	CYP2D7		GO:0070330	PMID:15051713	IDA		F	Putative cytochrome P450 2D7	CYP2D7	protein	taxon:9606	20150123	UniProt		
UniProtKB	A0A087X1C5	CYP2D7	NOT	GO:0006805	PMID:18838503	IDA		P	Putative cytochrome P450 2D7	CYP2D7	protein	taxon:9606	20150123	UniProt		
UniProtKB	A0A087X1C5	CYP2D7	NOT	GO:0042738	PMID:18838503	IDA		P	Putative cytochrome P450 2D7	CYP2D7	protein	taxon:9606	20150123	UniProt		
UniProtKB	A0A087X1C5	CYP2D7	NOT	GO:0070330	PMID:18838503	IDA		F	Putative cytochrome P450 2D7	CYP2D7	protein	taxon:9606	20150123	UniProt		
UniProtKB	A0A087X1G2	TBC1D3K		GO:0005886	GO_REF:0000044	IEA	UniProtKB-SubCell:SL-0039	C	TBC1 domain family member 3K	TBC1D3K	protein	taxon:9606	20201128	UniProt		
UniProtKB	A0A087X1L8	LOC102723996		GO:0016021	GO_REF:0000043	IEA	UniProtKB-KW:KW-0812	C	Ig-like domain-containing protein	LOC102723996	protein	taxon:9606	20201128	UniProt		
UniProtKB	A0A096LNP1	DEFB131B		GO:0042742	GO_REF:0000043	IEA	UniProtKB-KW:KW-0044	P	Beta-defensin 131B	DEFB131B	protein	taxon:9606	20201128	UniProt		
UniProtKB	A0A096LNP1	DEFB131B		GO:0045087	GO_REF:0000002	IEA	InterPro:IPR025933	P	Beta-defensin 131B	DEFB131B	protein	taxon:9606	20201128	InterPro		
UniProtKB	A0A096LNW5	NOTCH2NLR		GO:0005509	GO_REF:0000002	IEA	InterPro:IPR001881|InterPro:IPR018097	F	Notch 2 N-terminal-like R (pseudogene)	NOTCH2NLR	protein	taxon:9606	20201128	InterPro		
UniProtKB	A0A096LP01	SMIM26		GO:0016021	GO_REF:0000043	IEA	UniProtKB-KW:KW-0812	C	Small integral membrane protein 26	SMIM26	protein	taxon:9606	20201128	UniProt		
UniProtKB	A0A096LP49	CCDC187		GO:0005813	GO_REF:0000002	IEA	InterPro:IPR028750	C	Coiled-coil domain-containing protein 187	CCDC187	protein	taxon:9606	20201128	InterPro		
UniProtKB	A0A096LP49	CCDC187		GO:0008017	GO_REF:0000002	IEA	InterPro:IPR028750	F	Coiled-coil domain-containing protein 187	CCDC187	protein	taxon:9606	20201128	InterPro		
UniProtKB	A0A096LP49	CCDC187		GO:0034453	GO_REF:0000002	IEA	InterPro:IPR028750	P	Coiled-coil domain-containing protein 187	CCDC187	protein	taxon:9606	20201128	InterPro		
UniProtKB	A0A096LP55	UQCRHL		GO:0008121	GO_REF:0000002	IEA	InterPro:IPR003422	F	Cytochrome b-c1 complex subunit 6-like, mitochondrial	UQCRHL	protein	taxon:9606	20201128	InterPro		
UniProtKB	A0A096LPH7	A0A096LPH7		GO:0005829	GO_REF:0000108	IEA	GO:0034498	C	Uncharacterized protein		protein	taxon:9606	20201129	GOC		
UniProtKB	A0A096LPK6	A0A096LPK6		GO:0006306	GO_REF:0000002	IEA	InterPro:IPR030486	P	Uncharacterized protein		protein	taxon:9606	20201128	InterPro		
UniProtKB	A0A096LPK6	A0A096LPK6		GO:0019899	GO_REF:0000002	IEA	InterPro:IPR030486	F	Uncharacterized protein		protein	taxon:9606	20201128	InterPro		
UniProtKB	A0A096LPK6	A0A096LPK6		GO:0030234	GO_REF:0000002	IEA	InterPro:IPR030486	F	Uncharacterized protein		protein	taxon:9606	20201128	InterPro		
UniProtKB	A0A096LPK6	A0A096LPK6		GO:0050790	GO_REF:0000108	IEA	GO:0030234	P	Uncharacterized protein		protein	taxon:9606	20201129	GOC		
UniProtKB	A0A096LPK9	OR4N4C		GO:0004930	GO_REF:0000043	IEA	UniProtKB-KW:KW-0297	F	Olfactory receptor 4N4C	OR4N4C	protein	taxon:9606	20201128	UniProt		
UniProtKB	A0A096LPK9	OR4N4C		GO:0004984	GO_REF:0000002	IEA	InterPro:IPR000725	F	Olfactory receptor 4N4C	OR4N4C	protein	taxon:9606	20201128	InterPro		
UniProtKB	A0A096LPK9	OR4N4C		GO:0007186	GO_REF:0000043	IEA	UniProtKB-KW:KW-0297	P	Olfactory receptor 4N4C	OR4N4C	protein	taxon:9606	20201128	UniProt		
UniProtKB	A0A096LPK9	OR4N4C		GO:0016021	GO_REF:0000043	IEA	UniProtKB-KW:KW-0812	C	Olfactory receptor 4N4C	OR4N4C	protein	taxon:9606	20201128	UniProt		
UniProtKB	A0A096LPK9	OR4N4C		GO:0050911	GO_REF:0000108	IEA	GO:0004984	P	Olfactory receptor 4N4C	OR4N4C	protein	taxon:9606	20201129	GOC		
UniProtKB	A0A0A0MRZ7	IGKV2D-26		GO:0002250	GO_REF:0000043	IEA	UniProtKB-KW:KW-1064	P	Immunoglobulin kappa variable 2D-26	IGKV2D-26	protein	taxon:9606	20201128	UniProt		
UniProtKB	A0A0A0MRZ7	IGKV2D-26		GO:0005886	GO_REF:0000044	IEA	UniProtKB-SubCell:SL-0039	C	Immunoglobulin kappa variable 2D-26	IGKV2D-26	protein	taxon:9606	20201128	UniProt		
UniProtKB	A0A0A0MRZ7	IGKV2D-26		GO:0019814	GO_REF:0000043	IEA	UniProtKB-KW:KW-1280	C	Immunoglobulin kappa variable 2D-26	IGKV2D-26	protein	taxon:9606	20201128	UniProt		
UniProtKB	A0A0A0MRZ8	IGKV3D-11		GO:0002250	GO_REF:0000043	IEA	UniProtKB-KW:KW-1064	P	Immunoglobulin kappa variable 3D-11	IGKV3D-11	protein	taxon:9606	20201128	UniProt		
UniProtKB	A0A0A0MRZ8	IGKV3D-11		GO:0005886	GO_REF:0000044	IEA	UniProtKB-SubCell:SL-0039	C	Immunoglobulin kappa variable 3D-11	IGKV3D-11	protein	taxon:9606	20201128	UniProt		
UniProtKB	A0A0A0MRZ8	IGKV3D-11		GO:0019814	GO_REF:0000043	IEA	UniProtKB-KW:KW-1280	C	Immunoglobulin kappa variable 3D-11	IGKV3D-11	protein	taxon:9606	20201128	UniProt		
UniProtKB	A0A0A0MRZ9	IGLV5-52		GO:0002250	GO_REF:0000043	IEA	UniProtKB-KW:KW-1064	P	Immunoglobulin lambda variable 5-52	IGLV5-52	protein	taxon:9606	20201128	UniProt		
UniProtKB	A0A0A0MRZ9	IGLV5-52		GO:0005886	GO_REF:0000044	IEA	UniProtKB-SubCell:SL-0039	C	Immunoglobulin lambda variable 5-52	IGLV5-52	protein	taxon:9606	20201128	UniProt		
UniProtKB	A0A0A0MRZ9	IGLV5-52		GO:0019814	GO_REF:0000043	IEA	UniProtKB-KW:KW-1280	C	Immunoglobulin lambda variable 5-52	IGLV5-52	protein	taxon:9606	20201128	UniProt		
UniProtKB	A0A0A0MS00	IGLV3-32		GO:0002250	GO_REF:0000043	IEA	UniProtKB-KW:KW-1064	P	Probable non-functional immunoglobulin lambda variable 3-32	IGLV3-32	protein	taxon:9606	20201128	UniProt		
UniProtKB	A0A0A0MS00	IGLV3-32		GO:0005886	GO_REF:0000044	IEA	UniProtKB-SubCell:SL-0039	C	Probable non-functional immunoglobulin lambda variable 3-32	IGLV3-32	protein	taxon:9606	20201128	UniProt		
UniProtKB	A0A0A0MS00	IGLV3-32		GO:0019814	GO_REF:0000043	IEA	UniProtKB-KW:KW-1280	C	Probable non-functional immunoglobulin lambda variable 3-32	IGLV3-32	protein	taxon:9606	20201128	UniProt		
UniProtKB	A0A0A0MS01	TRGV10		GO:0002250	GO_REF:0000043	IEA	UniProtKB-KW:KW-1064	P	Probable non-functional T cell receptor gamma variable 10	TRGV10	protein	taxon:9606	20201128	UniProt		
UniProtKB	A0A0A0MS01	TRGV10		GO:0042101	GO_REF:0000043	IEA	UniProtKB-KW:KW-1279	C	Probable non-functional T cell receptor gamma variable 10	TRGV10	protein	taxon:9606	20201128	UniProt		
UniProtKB	A0A0A0MS02	TRGV1		GO:0002250	GO_REF:0000043	IEA	UniProtKB-KW:KW-1064	P	Probable non-functional T cell receptor gamma variable	TRGV1	protein	taxon:9606	20201128	UniProt		
UniProtKB	A0A0A0MS02	TRGV1		GO:0042101	GO_REF:0000043	IEA	UniProtKB-KW:KW-1279	C	Probable non-functional T cell receptor gamma variable	TRGV1	protein	taxon:9606	20201128	UniProt		
UniProtKB	A0A0A0MS03	TRBV5-3		GO:0002250	GO_REF:0000043	IEA	UniProtKB-KW:KW-1064	P	Probable non-functional T cell receptor beta variable 5-3	TRBV5-3	protein	taxon:9606	20201128	UniProt		
UniProtKB	A0A0A0MS03	TRBV5-3		GO:0042101	GO_REF:0000043	IEA	UniProtKB-KW:KW-1279	C	Probable non-functional T cell receptor beta variable 5-3	TRBV5-3	protein	taxon:9606	20201128	UniProt		
UniProtKB	A0A0A0MS04	TRBV6-7		GO:0002250	GO_REF:0000043	IEA	UniProtKB-KW:KW-1064	P	Probable non-functional T cell receptor beta variable 6-7	TRBV6-7	protein	taxon:9606	20201128	UniProt		
UniProtKB	A0A0A0MS04	TRBV6-7		GO:0042101	GO_REF:0000043	IEA	UniProtKB-KW:KW-1279	C	Probable non-functional T cell receptor beta variable 6-7	TRBV6-7	protein	taxon:9606	20201128	UniProt		
UniProtKB	A0A0A0MS05	TRBV5-7		GO:0002250	GO_REF:0000043	IEA	UniProtKB-KW:KW-1064	P	Probable non-functional T cell receptor beta variable 5-7	TRBV5-7	protein	taxon:9606	20201128	UniProt		
UniProtKB	A0A0A0MS05	TRBV5-7		GO:0042101	GO_REF:0000043	IEA	UniProtKB-KW:KW-1279	C	Probable non-functional T cell receptor beta variable 5-7	TRBV5-7	protein	taxon:9606	20201128	UniProt		
UniProtKB	A0A0A0MS06	TRBV23-1		GO:0002250	GO_REF:0000043	IEA	UniProtKB-KW:KW-1064	P	Probable non-functional T cell receptor beta variable 23-1	TRBV23-1	protein	taxon:9606	20201128	UniProt		
UniProtKB	A0A0A0MS06	TRBV23-1		GO:0042101	GO_REF:0000043	IEA	UniProtKB-KW:KW-1279	C	Probable non-functional T cell receptor beta variable 23-1	TRBV23-1	protein	taxon:9606	20201128	UniProt		
UniProtKB	A0A0A0MT36	IGKV6D-21		GO:0002250	GO_REF:0000043	IEA	UniProtKB-KW:KW-1064	P	Immunoglobulin kappa variable 6D-21	IGKV6D-21	protein	taxon:9606	20201128	UniProt		
UniProtKB	A0A0A0MT36	IGKV6D-21		GO:0005886	GO_REF:0000044	IEA	UniProtKB-SubCell:SL-0039	C	Immunoglobulin kappa variable 6D-21	IGKV6D-21	protein	taxon:9606	20201128	UniProt		
UniProtKB	A0A0A0MT36	IGKV6D-21		GO:0019814	GO_REF:0000043	IEA	UniProtKB-KW:KW-1280	C	Immunoglobulin kappa variable 6D-21	IGKV6D-21	protein	taxon:9606	20201128	UniProt		
UniProtKB	A0A0A0MT70	TRBJ2-6		GO:0002250	GO_REF:0000043	IEA	UniProtKB-KW:KW-1064	P	T cell receptor beta joining 2-6	TRBJ2-6	protein	taxon:9606	20201128	UniProt		
UniProtKB	A0A0A0MT70	TRBJ2-6		GO:0042101	GO_REF:0000043	IEA	UniProtKB-KW:KW-1279	C	T cell receptor beta joining 2-6	TRBJ2-6	protein	taxon:9606	20201128	UniProt		
UniProtKB	A0A0A0MT76	IGLJ1		GO:0002250	GO_REF:0000043	IEA	UniProtKB-KW:KW-1064	P	Immunoglobulin lambda joining 1	IGLJ1	protein	taxon:9606	20201128	UniProt		
UniProtKB	A0A0A0MT76	IGLJ1		GO:0005576	GO_REF:0000044	IEA	UniProtKB-SubCell:SL-0243	C	Immunoglobulin lambda joining 1	IGLJ1	protein	taxon:9606	20201128	UniProt		
UniProtKB	A0A0A0MT76	IGLJ1		GO:0005886	GO_REF:0000044	IEA	UniProtKB-SubCell:SL-0039	C	Immunoglobulin lambda joining 1	IGLJ1	protein	taxon:9606	20201128	UniProt		
UniProtKB	A0A0A0MT76	IGLJ1		GO:0019814	GO_REF:0000043	IEA	UniProtKB-KW:KW-1280	C	Immunoglobulin lambda joining 1	IGLJ1	protein	taxon:9606	20201128	UniProt		
UniProtKB	A0A0A0MT78	TRBJ2-7		GO:0002250	GO_REF:0000043	IEA	UniProtKB-KW:KW-1064	P	T cell receptor beta joining 2-7	TRBJ2-7	protein	taxon:9606	20201128	UniProt		
UniProtKB	A0A0A0MT78	TRBJ2-7		GO:0042101	GO_REF:0000043	IEA	UniProtKB-KW:KW-1279	C	T cell receptor beta joining 2-7	TRBJ2-7	protein	taxon:9606	20201128	UniProt		
UniProtKB	A0A0A0MT87	TRBJ2-4		GO:0002250	GO_REF:0000043	IEA	UniProtKB-KW:KW-1064	P	T cell receptor beta joining 2-4	TRBJ2-4	protein	taxon:9606	20201128	UniProt		
UniProtKB	A0A0A0MT87	TRBJ2-4		GO:0042101	GO_REF:0000043	IEA	UniProtKB-KW:KW-1279	C	T cell receptor beta joining 2-4	TRBJ2-4	protein	taxon:9606	20201128	UniProt		
UniProtKB	A0A0A0MT89	IGKJ1		GO:0002250	GO_REF:0000043	IEA	UniProtKB-KW:KW-1064	P	Immunoglobulin kappa joining 1	IGKJ1	protein	taxon:9606	20201128	UniProt		
UniProtKB	A0A0A0MT89	IGKJ1		GO:0005576	GO_REF:0000044	IEA	UniProtKB-SubCell:SL-0243	C	Immunoglobulin kappa joining 1	IGKJ1	protein	taxon:9606	20201128	UniProt		
UniProtKB	A0A0A0MT89	IGKJ1		GO:0005886	GO_REF:0000044	IEA	UniProtKB-SubCell:SL-0039	C	Immunoglobulin kappa joining 1	IGKJ1	protein	taxon:9606	20201128	UniProt		
UniProtKB	A0A0A0MT89	IGKJ1		GO:0019814	GO_REF:0000043	IEA	UniProtKB-KW:KW-1280	C	Immunoglobulin kappa joining 1	IGKJ1	protein	taxon:9606	20201128	UniProt		
UniProtKB	A0A0A0MT94	TRBJ2-2		GO:0002250	GO_REF:0000043	IEA	UniProtKB-KW:KW-1064	P	T cell receptor beta joining 2-2	TRBJ2-2	protein	taxon:9606	20201128	UniProt		
UniProtKB	A0A0A0MT94	TRBJ2-2		GO:0042101	GO_REF:0000043	IEA	UniProtKB-KW:KW-1279	C	T cell receptor beta joining 2-2	TRBJ2-2	protein	taxon:9606	20201128	UniProt		
UniProtKB	A0A0A0MTA4	TRBJ2-5		GO:0002250	GO_REF:0000043	IEA	UniProtKB-KW:KW-1064	P	T cell receptor beta joining 2-5	TRBJ2-5	protein	taxon:9606	20201128	UniProt		
UniProtKB	A0A0A0MTA4	TRBJ2-5		GO:0042101	GO_REF:0000043	IEA	UniProtKB-KW:KW-1279	C	T cell receptor beta joining 2-5	TRBJ2-5	protein	taxon:9606	20201128	UniProt		
UniProtKB	A0A0A0MTA7	TRBJ2-1		GO:0002250	GO_REF:0000043	IEA	UniProtKB-KW:KW-1064	P	T cell receptor beta joining 2-1	TRBJ2-1	protein	taxon:9606	20201128	UniProt		
UniProtKB	A0A0A0MTA7	TRBJ2-1		GO:0042101	GO_REF:0000043	IEA	UniProtKB-KW:KW-1279	C	T cell receptor beta joining 2-1	TRBJ2-1	protein	taxon:9606	20201128	UniProt		
UniProtKB	A0A0A6YYC5	TRAV14DV4		GO:0002250	GO_REF:0000043	IEA	UniProtKB-KW:KW-1064	P	T cell receptor alpha variable 14/delta variable 4	TRAV14DV4	protein	taxon:9606	20201128	UniProt		
UniProtKB	A0A0A6YYC5	TRAV14DV4		GO:0042101	GO_REF:0000043	IEA	UniProtKB-KW:KW-1279	C	T cell receptor alpha variable 14/delta variable 4	TRAV14DV4	protein	taxon:9606	20201128	UniProt		
UniProtKB	A0A0A6YYD4	TRBV13		GO:0002250	GO_REF:0000043	IEA	UniProtKB-KW:KW-1064	P	T cell receptor beta variable 13	TRBV13	protein	taxon:9606	20201128	UniProt		
UniProtKB	A0A0A6YYD4	TRBV13		GO:0042101	GO_REF:0000043	IEA	UniProtKB-KW:KW-1279	C	T cell receptor beta variable 13	TRBV13	protein	taxon:9606	20201128	UniProt		
UniProtKB	A0A0A6YYG2	TRBV6-6		GO:0002250	GO_REF:0000043	IEA	UniProtKB-KW:KW-1064	P	T cell receptor beta variable 6-6	TRBV6-6	protein	taxon:9606	20201128	UniProt		
UniProtKB	A0A0A6YYG2	TRBV6-6		GO:0042101	GO_REF:0000043	IEA	UniProtKB-KW:KW-1279	C	T cell receptor beta variable 6-6	TRBV6-6	protein	taxon:9606	20201128	UniProt		
UniProtKB	A0A0A6YYG3	TRBV6-8		GO:0002250	GO_REF:0000043	IEA	UniProtKB-KW:KW-1064	P	T cell receptor beta variable 6-8	TRBV6-8	protein	taxon:9606	20201128	UniProt		
UniProtKB	A0A0A6YYG3	TRBV6-8		GO:0042101	GO_REF:0000043	IEA	UniProtKB-KW:KW-1279	C	T cell receptor beta variable 6-8	TRBV6-8	protein	taxon:9606	20201128	UniProt		
UniProtKB	A0A0A6YYJ7	TRAV8-3		GO:0002250	GO_REF:0000043	IEA	UniProtKB-KW:KW-1064	P	T cell receptor alpha variable 8-3	TRAV8-3	protein	taxon:9606	20201128	UniProt		
UniProtKB	A0A0A6YYJ7	TRAV8-3		GO:0042101	GO_REF:0000043	IEA	UniProtKB-KW:KW-1279	C	T cell receptor alpha variable 8-3	TRAV8-3	protein	taxon:9606	20201128	UniProt		
UniProtKB	A0A0A6YYK1	TRAV8-1		GO:0002250	GO_REF:0000043	IEA	UniProtKB-KW:KW-1064	P	T cell receptor alpha variable 8-1	TRAV8-1	protein	taxon:9606	20201128	UniProt		
UniProtKB	A0A0A6YYK1	TRAV8-1		GO:0042101	GO_REF:0000043	IEA	UniProtKB-KW:KW-1279	C	T cell receptor alpha variable 8-1	TRAV8-1	protein	taxon:9606	20201128	UniProt		
UniProtKB	A0A0A6YYK4	TRBV7-1		GO:0002250	GO_REF:0000043	IEA	UniProtKB-KW:KW-1064	P	Probable non-functional T cell receptor beta variable 7-1	TRBV7-1	protein	taxon:9606	20201128	UniProt		
UniProtKB	A0A0A6YYK4	TRBV7-1		GO:0042101	GO_REF:0000043	IEA	UniProtKB-KW:KW-1279	C	Probable non-functional T cell receptor beta variable 7-1	TRBV7-1	protein	taxon:9606	20201128	UniProt		
UniProtKB	A0A0A6YYK6	TRAV16		GO:0002250	GO_REF:0000043	IEA	UniProtKB-KW:KW-1064	P	T cell receptor alpha variable 16	TRAV16	protein	taxon:9606	20201128	UniProt		
UniProtKB	A0A0A6YYK6	TRAV16		GO:0042101	GO_REF:0000043	IEA	UniProtKB-KW:KW-1279	C	T cell receptor alpha variable 16	TRAV16	protein	taxon:9606	20201128	UniProt		
UniProtKB	A0A0A6YYK7	TRAV19		GO:0002250	GO_REF:0000043	IEA	UniProtKB-KW:KW-1064	P	T cell receptor alpha variable 19	TRAV19	protein	taxon:9606	20201128	UniProt		
UniProtKB	A0A0A6YYK7	TRAV19		GO:0005886	Reactome:R-HSA-198955	TAS		C	T cell receptor alpha variable 19	TRAV19	protein	taxon:9606	20180511	Reactome		
UniProtKB	A0A0A6YYK7	TRAV19		GO:0005886	Reactome:R-HSA-202165	TAS		C	T cell receptor alpha variable 19	TRAV19	protein	taxon:9606	20180511	Reactome		
UniProtKB	A0A0A6YYK7	TRAV19		GO:0005886	Reactome:R-HSA-202168	TAS		C	T cell receptor alpha variable 19	TRAV19	protein	taxon:9606	20180511	Reactome		
UniProtKB	A0A0A6YYK7	TRAV19		GO:0005886	Reactome:R-HSA-202174	TAS		C	T cell receptor alpha variable 19	TRAV19	protein	taxon:9606	20180511	Reactome		
UniProtKB	A0A0A6YYK7	TRAV19		GO:0005886	Reactome:R-HSA-202214	TAS		C	T cell receptor alpha variable 19	TRAV19	protein	taxon:9606	20180511	Reactome		
UniProtKB	A0A0A6YYK7	TRAV19		GO:0005886	Reactome:R-HSA-202216	TAS		C	T cell receptor alpha variable 19	TRAV19	protein	taxon:9606	20180511	Reactome		
UniProtKB	A0A0A6YYK7	TRAV19		GO:0005886	Reactome:R-HSA-202233	TAS		C	T cell receptor alpha variable 19	TRAV19	protein	taxon:9606	20180511	Reactome		
UniProtKB	A0A0A6YYK7	TRAV19		GO:0005886	Reactome:R-HSA-202245	TAS		C	T cell receptor alpha variable 19	TRAV19	protein	taxon:9606	20180511	Reactome		
UniProtKB	A0A0A6YYK7	TRAV19		GO:0005886	Reactome:R-HSA-202248	TAS		C	T cell receptor alpha variable 19	TRAV19	protein	taxon:9606	20180511	Reactome		
UniProtKB	A0A0A6YYK7	TRAV19		GO:0005886	Reactome:R-HSA-202291	TAS		C	T cell receptor alpha variable 19	TRAV19	protein	taxon:9606	20180511	Reactome		
UniProtKB	A0A0A6YYK7	TRAV19		GO:0005886	Reactome:R-HSA-202307	TAS		C	T cell receptor alpha variable 19	TRAV19	protein	taxon:9606	20180511	Reactome		
UniProtKB	A0A0A6YYK7	TRAV19		GO:0005886	Reactome:R-HSA-202344	TAS		C	T cell receptor alpha variable 19	TRAV19	protein	taxon:9606	20180511	Reactome		
UniProtKB	A0A0A6YYK7	TRAV19		GO:0005886	Reactome:R-HSA-389758	TAS		C	T cell receptor alpha variable 19	TRAV19	protein	taxon:9606	20180511	Reactome		
UniProtKB	A0A0A6YYK7	TRAV19		GO:0005886	Reactome:R-HSA-8850326	TAS		C	T cell receptor alpha variable 19	TRAV19	protein	taxon:9606	20180511	Reactome		
UniProtKB	A0A0A6YYK7	TRAV19		GO:0005886	Reactome:R-HSA-8850356	TAS		C	T cell receptor alpha variable 19	TRAV19	protein	taxon:9606	20180511	Reactome		
UniProtKB	A0A0A6YYK7	TRAV19		GO:0005886	Reactome:R-HSA-8852200	TAS		C	T cell receptor alpha variable 19	TRAV19	protein	taxon:9606	20180511	Reactome		
UniProtKB	A0A0A6YYK7	TRAV19		GO:0005886	Reactome:R-HSA-8855381	TAS		C	T cell receptor alpha variable 19	TRAV19	protein	taxon:9606	20180511	Reactome		
UniProtKB	A0A0A6YYK7	TRAV19		GO:0005887	PMID:6440030	NAS		C	T cell receptor alpha variable 19	TRAV19	protein	taxon:9606	20030404	UniProt		
UniProtKB	A0A0A6YYK7	TRAV19		GO:0042101	GO_REF:0000043	IEA	UniProtKB-KW:KW-1279	C	T cell receptor alpha variable 19	TRAV19	protein	taxon:9606	20201128	UniProt		
UniProtKB	A0A0A6YYK7	TRAV19		GO:0042287	PMID:6440030	NAS		F	T cell receptor alpha variable 19	TRAV19	protein	taxon:9606	20030404	UniProt		
UniProtKB	A0A0A6YYK7	TRAV19		GO:0042605	PMID:6440030	NAS		F	T cell receptor alpha variable 19	TRAV19	protein	taxon:9606	20030404	UniProt		
UniProtKB	A0A0A6YYK7	TRAV19		GO:0050776	Reactome:R-HSA-198933	TAS		P	T cell receptor alpha variable 19	TRAV19	protein	taxon:9606	20181120	Reactome		
UniProtKB	A0A0A6YYK7	TRAV19		GO:0050852	Reactome:R-HSA-202403	TAS		P	T cell receptor alpha variable 19	TRAV19	protein	taxon:9606	20181121	Reactome		
UniProtKB	A0A0B4J1T7	LY6G6E		GO:0045202	GO_REF:0000108	IEA	GO:0095500	C	Lymphocyte antigen 6 family member G6E	LY6G6E	protein	taxon:9606	20201129	GOC		
UniProtKB	A0A0B4J1T7	LY6G6E		GO:0099601	GO_REF:0000108	IEA	GO:0030549	P	Lymphocyte antigen 6 family member G6E	LY6G6E	protein	taxon:9606	20201129	GOC		
UniProtKB	A0A0B4J1U3	IGLV1-36		GO:0002250	GO_REF:0000043	IEA	UniProtKB-KW:KW-1064	P	Immunoglobulin lambda variable 1-36	IGLV1-36	protein	taxon:9606	20201128	UniProt		
UniProtKB	A0A0B4J1U3	IGLV1-36		GO:0005886	GO_REF:0000044	IEA	UniProtKB-SubCell:SL-0039	C	Immunoglobulin lambda variable 1-36	IGLV1-36	protein	taxon:9606	20201128	UniProt		
UniProtKB	A0A0B4J1U3	IGLV1-36		GO:0019814	GO_REF:0000043	IEA	UniProtKB-KW:KW-1280	C	Immunoglobulin lambda variable 1-36	IGLV1-36	protein	taxon:9606	20201128	UniProt		
UniProtKB	A0A0B4J1U4	TRGV5		GO:0002250	GO_REF:0000043	IEA	UniProtKB-KW:KW-1064	P	T cell receptor gamma variable 5	TRGV5|TCRGV5	protein	taxon:9606	20201128	UniProt		
UniProtKB	A0A0B4J1U4	TRGV5		GO:0042101	GO_REF:0000043	IEA	UniProtKB-KW:KW-1279	C	T cell receptor gamma variable 5	TRGV5|TCRGV5	protein	taxon:9606	20201128	UniProt		
UniProtKB	A0A0B4J1U4	TRGV5		GO:0045087	GO_REF:0000043	IEA	UniProtKB-KW:KW-0399	P	T cell receptor gamma variable 5	TRGV5|TCRGV5	protein	taxon:9606	20201128	UniProt		
UniProtKB	A0A0B4J1U6	TRBV9		GO:0002250	GO_REF:0000043	IEA	UniProtKB-KW:KW-1064	P	T cell receptor beta variable 9	TRBV9	protein	taxon:9606	20201128	UniProt		
UniProtKB	A0A0B4J1U6	TRBV9		GO:0042101	GO_REF:0000043	IEA	UniProtKB-KW:KW-1279	C	T cell receptor beta variable 9	TRBV9	protein	taxon:9606	20201128	UniProt		
UniProtKB	A0A0B4J1W7	NPIPA9		GO:0005654	GO_REF:0000052	IDA		C	Nuclear pore complex-interacting protein family, member A9	NPIPA9	protein	taxon:9606	20120912	HPA		
UniProtKB	A0A0B4J1Y8	IGLV9-49		GO:0002250	GO_REF:0000043	IEA	UniProtKB-KW:KW-1064	P	Immunoglobulin lambda variable 9-49	IGLV9-49	protein	taxon:9606	20201128	UniProt		
UniProtKB	A0A0B4J1Y8	IGLV9-49		GO:0005886	GO_REF:0000044	IEA	UniProtKB-SubCell:SL-0039	C	Immunoglobulin lambda variable 9-49	IGLV9-49	protein	taxon:9606	20201128	UniProt		
UniProtKB	A0A0B4J1Y8	IGLV9-49		GO:0019814	GO_REF:0000043	IEA	UniProtKB-KW:KW-1280	C	Immunoglobulin lambda variable 9-49	IGLV9-49	protein	taxon:9606	20201128	UniProt		
UniProtKB	A0A0B4J1Z2	IGKV1D-43		GO:0002250	GO_REF:0000043	IEA	UniProtKB-KW:KW-1064	P	Immunoglobulin kappa variable 1D-43	IGKV1D-43	protein	taxon:9606	20201128	UniProt		
UniProtKB	A0A0B4J1Z2	IGKV1D-43		GO:0005886	GO_REF:0000044	IEA	UniProtKB-SubCell:SL-0039	C	Immunoglobulin kappa variable 1D-43	IGKV1D-43	protein	taxon:9606	20201128	UniProt		
UniProtKB	A0A0B4J1Z2	IGKV1D-43		GO:0019814	GO_REF:0000043	IEA	UniProtKB-KW:KW-1280	C	Immunoglobulin kappa variable 1D-43	IGKV1D-43	protein	taxon:9606	20201128	UniProt		
UniProtKB	A0A0B4J200	TRBJ2-3		GO:0002250	GO_REF:0000043	IEA	UniProtKB-KW:KW-1064	P	T cell receptor beta joining 2-3	TRBJ2-3|hCG_2039521	protein	taxon:9606	20201128	UniProt		
UniProtKB	A0A0B4J200	TRBJ2-3		GO:0042101	GO_REF:0000043	IEA	UniProtKB-KW:KW-1279	C	T cell receptor beta joining 2-3	TRBJ2-3|hCG_2039521	protein	taxon:9606	20201128	UniProt		
UniProtKB	A0A0B4J234	TRAV2		GO:0002250	GO_REF:0000043	IEA	UniProtKB-KW:KW-1064	P	T cell receptor alpha variable 2	TRAV2	protein	taxon:9606	20201128	UniProt		
UniProtKB	A0A0B4J234	TRAV2		GO:0042101	GO_REF:0000043	IEA	UniProtKB-KW:KW-1279	C	T cell receptor alpha variable 2	TRAV2	protein	taxon:9606	20201128	UniProt		
UniProtKB	A0A0B4J235	TRAV13-2		GO:0002250	GO_REF:0000043	IEA	UniProtKB-KW:KW-1064	P	T cell receptor alpha variable 13-2	TRAV13-2	protein	taxon:9606	20201128	UniProt		
UniProtKB	A0A0B4J235	TRAV13-2		GO:0042101	GO_REF:0000043	IEA	UniProtKB-KW:KW-1279	C	T cell receptor alpha variable 13-2	TRAV13-2	protein	taxon:9606	20201128	UniProt		
UniProtKB	A0A0B4J237	TRAV8-2		GO:0002250	GO_REF:0000043	IEA	UniProtKB-KW:KW-1064	P	T cell receptor alpha variable 8-2	TRAV8-2	protein	taxon:9606	20201128	UniProt		
UniProtKB	A0A0B4J237	TRAV8-2		GO:0042101	GO_REF:0000043	IEA	UniProtKB-KW:KW-1279	C	T cell receptor alpha variable 8-2	TRAV8-2	protein	taxon:9606	20201128	UniProt		
UniProtKB	A0A0B4J238	TRAV1-2		GO:0002250	GO_REF:0000043	IEA	UniProtKB-KW:KW-1064	P	T cell receptor alpha variable 1-2	TRAV1-2	protein	taxon:9606	20201128	UniProt		
UniProtKB	A0A0B4J238	TRAV1-2		GO:0042101	GO_REF:0000043	IEA	UniProtKB-KW:KW-1279	C	T cell receptor alpha variable 1-2	TRAV1-2	protein	taxon:9606	20201128	UniProt		
UniProtKB	A0A0B4J240	TRAV10		GO:0002250	GO_REF:0000043	IEA	UniProtKB-KW:KW-1064	P	T cell receptor alpha variable 10	TRAV10	protein	taxon:9606	20201128	UniProt		
UniProtKB	A0A0B4J240	TRAV10		GO:0042101	GO_REF:0000043	IEA	UniProtKB-KW:KW-1279	C	T cell receptor alpha variable 10	TRAV10	protein	taxon:9606	20201128	UniProt		
UniProtKB	A0A0B4J241	TRAV13-1		GO:0002250	GO_REF:0000043	IEA	UniProtKB-KW:KW-1064	P	T cell receptor alpha variable 13-1	TRAV13-1	protein	taxon:9606	20201128	UniProt		
UniProtKB	A0A0B4J241	TRAV13-1		GO:0042101	GO_REF:0000043	IEA	UniProtKB-KW:KW-1279	C	T cell receptor alpha variable 13-1	TRAV13-1	protein	taxon:9606	20201128	UniProt		
UniProtKB	A0A0B4J244	TRAV3		GO:0002250	GO_REF:0000043	IEA	UniProtKB-KW:KW-1064	P	T cell receptor alpha variable 3	TRAV3	protein	taxon:9606	20201128	UniProt		
UniProtKB	A0A0B4J244	TRAV3		GO:0042101	GO_REF:0000043	IEA	UniProtKB-KW:KW-1279	C	T cell receptor alpha variable 3	TRAV3	protein	taxon:9606	20201128	UniProt		
UniProtKB	A0A0B4J245	TRAV12-1		GO:0002250	GO_REF:0000043	IEA	UniProtKB-KW:KW-1064	P	T cell receptor alpha variable 12-1	TRAV12-1	protein	taxon:9606	20201128	UniProt		
UniProtKB	A0A0B4J245	TRAV12-1		GO:0042101	GO_REF:0000043	IEA	UniProtKB-KW:KW-1279	C	T cell receptor alpha variable 12-1	TRAV12-1	protein	taxon:9606	20201128	UniProt		
UniProtKB	A0A0B4J248	TRAV1-1		GO:0002250	GO_REF:0000043	IEA	UniProtKB-KW:KW-1064	P	T cell receptor alpha variable 1-1	TRAV1-1	protein	taxon:9606	20201128	UniProt		
UniProtKB	A0A0B4J248	TRAV1-1		GO:0042101	GO_REF:0000043	IEA	UniProtKB-KW:KW-1279	C	T cell receptor alpha variable 1-1	TRAV1-1	protein	taxon:9606	20201128	UniProt		
UniProtKB	A0A0B4J249	TRAV5		GO:0002250	GO_REF:0000043	IEA	UniProtKB-KW:KW-1064	P	T cell receptor alpha variable 5	TRAV5	protein	taxon:9606	20201128	UniProt		
UniProtKB	A0A0B4J249	TRAV5		GO:0042101	GO_REF:0000043	IEA	UniProtKB-KW:KW-1279	C	T cell receptor alpha variable 5	TRAV5	protein	taxon:9606	20201128	UniProt		
UniProtKB	A0A0B4J262	TRAV8-6		GO:0002250	GO_REF:0000043	IEA	UniProtKB-KW:KW-1064	P	T cell receptor alpha variable 8-6	TRAV8-6	protein	taxon:9606	20201128	UniProt		
UniProtKB	A0A0B4J262	TRAV8-6		GO:0042101	GO_REF:0000043	IEA	UniProtKB-KW:KW-1279	C	T cell receptor alpha variable 8-6	TRAV8-6	protein	taxon:9606	20201128	UniProt		
UniProtKB	A0A0B4J263	TRAV39		GO:0002250	GO_REF:0000043	IEA	UniProtKB-KW:KW-1064	P	T cell receptor alpha variable 39	TRAV39	protein	taxon:9606	20201128	UniProt		
UniProtKB	A0A0B4J263	TRAV39		GO:0042101	GO_REF:0000043	IEA	UniProtKB-KW:KW-1279	C	T cell receptor alpha variable 39	TRAV39	protein	taxon:9606	20201128	UniProt		
UniProtKB	A0A0B4J264	TRAV38-1		GO:0002250	GO_REF:0000043	IEA	UniProtKB-KW:KW-1064	P	T cell receptor alpha variable 38-1	TRAV38-1	protein	taxon:9606	20201128	UniProt		
UniProtKB	A0A0B4J264	TRAV38-1		GO:0042101	GO_REF:0000043	IEA	UniProtKB-KW:KW-1279	C	T cell receptor alpha variable 38-1	TRAV38-1	protein	taxon:9606	20201128	UniProt		
UniProtKB	A0A0B4J265	TRAV26-2		GO:0002250	GO_REF:0000043	IEA	UniProtKB-KW:KW-1064	P	T cell receptor alpha variable 26-2	TRAV26-2	protein	taxon:9606	20201128	UniProt		
UniProtKB	A0A0B4J265	TRAV26-2		GO:0042101	GO_REF:0000043	IEA	UniProtKB-KW:KW-1279	C	T cell receptor alpha variable 26-2	TRAV26-2	protein	taxon:9606	20201128	UniProt		
UniProtKB	A0A0B4J266	TRAV41		GO:0002250	GO_REF:0000043	IEA	UniProtKB-KW:KW-1064	P	T cell receptor alpha variable 41	TRAV41	protein	taxon:9606	20201128	UniProt		
UniProtKB	A0A0B4J266	TRAV41		GO:0042101	GO_REF:0000043	IEA	UniProtKB-KW:KW-1279	C	T cell receptor alpha variable 41	TRAV41	protein	taxon:9606	20201128	UniProt		
UniProtKB	A0A0B4J268	TRAV4		GO:0002250	GO_REF:0000043	IEA	UniProtKB-KW:KW-1064	P	T cell receptor alpha variable 4	TRAV4	protein	taxon:9606	20201128	UniProt		
UniProtKB	A0A0B4J268	TRAV4		GO:0042101	GO_REF:0000043	IEA	UniProtKB-KW:KW-1279	C	T cell receptor alpha variable 4	TRAV4	protein	taxon:9606	20201128	UniProt		
UniProtKB	A0A0B4J271	TRAV12-3		GO:0002250	GO_REF:0000043	IEA	UniProtKB-KW:KW-1064	P	T cell receptor alpha variable 12-3	TRAV12-3	protein	taxon:9606	20201128	UniProt		
UniProtKB	A0A0B4J271	TRAV12-3		GO:0042101	GO_REF:0000043	IEA	UniProtKB-KW:KW-1279	C	T cell receptor alpha variable 12-3	TRAV12-3	protein	taxon:9606	20201128	UniProt		
UniProtKB	A0A0B4J272	TRAV24		GO:0002250	GO_REF:0000043	IEA	UniProtKB-KW:KW-1064	P	T cell receptor alpha variable 24	TRAV24	protein	taxon:9606	20201128	UniProt		
UniProtKB	A0A0B4J272	TRAV24		GO:0042101	GO_REF:0000043	IEA	UniProtKB-KW:KW-1279	C	T cell receptor alpha variable 24	TRAV24	protein	taxon:9606	20201128	UniProt		
UniProtKB	A0A0B4J273	TRAV34		GO:0002250	GO_REF:0000043	IEA	UniProtKB-KW:KW-1064	P	T cell receptor alpha variable 34	TRAV34	protein	taxon:9606	20201128	UniProt		
UniProtKB	A0A0B4J273	TRAV34		GO:0042101	GO_REF:0000043	IEA	UniProtKB-KW:KW-1279	C	T cell receptor alpha variable 34	TRAV34	protein	taxon:9606	20201128	UniProt		
UniProtKB	A0A0B4J274	TRAV20		GO:0002250	GO_REF:0000043	IEA	UniProtKB-KW:KW-1064	P	T cell receptor alpha variable 20	TRAV20	protein	taxon:9606	20201128	UniProt		
UniProtKB	A0A0B4J274	TRAV20		GO:0042101	GO_REF:0000043	IEA	UniProtKB-KW:KW-1279	C	T cell receptor alpha variable 20	TRAV20	protein	taxon:9606	20201128	UniProt		
UniProtKB	A0A0B4J275	TRAV17		GO:0002250	GO_REF:0000043	IEA	UniProtKB-KW:KW-1064	P	T cell receptor alpha variable 17	TRAV17	protein	taxon:9606	20201128	UniProt		
UniProtKB	A0A0B4J275	TRAV17		GO:0042101	GO_REF:0000043	IEA	UniProtKB-KW:KW-1279	C	T cell receptor alpha variable 17	TRAV17	protein	taxon:9606	20201128	UniProt		
UniProtKB	A0A0B4J276	TRAV25		GO:0002250	GO_REF:0000043	IEA	UniProtKB-KW:KW-1064	P	T cell receptor alpha variable 25	TRAV25	protein	taxon:9606	20201128	UniProt		
UniProtKB	A0A0B4J276	TRAV25		GO:0042101	GO_REF:0000043	IEA	UniProtKB-KW:KW-1279	C	T cell receptor alpha variable 25	TRAV25	protein	taxon:9606	20201128	UniProt		
UniProtKB	A0A0B4J277	TRAV22		GO:0002250	GO_REF:0000043	IEA	UniProtKB-KW:KW-1064	P	T cell receptor alpha variable 22	TRAV22	protein	taxon:9606	20201128	UniProt		
UniProtKB	A0A0B4J277	TRAV22		GO:0042101	GO_REF:0000043	IEA	UniProtKB-KW:KW-1279	C	T cell receptor alpha variable 22	TRAV22	protein	taxon:9606	20201128	UniProt		
UniProtKB	A0A0B4J279	TRAV21		GO:0002250	GO_REF:0000043	IEA	UniProtKB-KW:KW-1064	P	T cell receptor alpha variable 21	TRAV21	protein	taxon:9606	20201128	UniProt		
UniProtKB	A0A0B4J279	TRAV21		GO:0042101	GO_REF:0000043	IEA	UniProtKB-KW:KW-1279	C	T cell receptor alpha variable 21	TRAV21	protein	taxon:9606	20201128	UniProt		
UniProtKB	A0A0B4J280	TRAV40		GO:0002250	GO_REF:0000043	IEA	UniProtKB-KW:KW-1064	P	T cell receptor alpha variable 40	TRAV40	protein	taxon:9606	20201128	UniProt		
UniProtKB	A0A0B4J280	TRAV40		GO:0042101	GO_REF:0000043	IEA	UniProtKB-KW:KW-1279	C	T cell receptor alpha variable 40	TRAV40	protein	taxon:9606	20201128	UniProt		
UniProtKB	A0A0B4J2D5	GATD3B		GO:0005515	PMID:32296183	IPI	UniProtKB:Q96EL3	F	Glutamine amidotransferase-like class 1 domain-containing protein 3B, mitochondrial	GATD3B|HES1|KNPI	protein	taxon:9606	20201128	IntAct		
UniProtKB	A0A0B4J2D9	IGKV1D-13		GO:0002250	GO_REF:0000043	IEA	UniProtKB-KW:KW-1064	P	Immunoglobulin kappa variable 1D-13	IGKV1D-13	protein	taxon:9606	20201128	UniProt		
UniProtKB	A0A0B4J2D9	IGKV1D-13		GO:0005886	GO_REF:0000044	IEA	UniProtKB-SubCell:SL-0039	C	Immunoglobulin kappa variable 1D-13	IGKV1D-13	protein	taxon:9606	20201128	UniProt		
UniProtKB	A0A0B4J2D9	IGKV1D-13		GO:0019814	GO_REF:0000043	IEA	UniProtKB-KW:KW-1280	C	Immunoglobulin kappa variable 1D-13	IGKV1D-13	protein	taxon:9606	20201128	UniProt		
UniProtKB	A0A0B4J2E0	TRBV12-4		GO:0002250	GO_REF:0000043	IEA	UniProtKB-KW:KW-1064	P	T cell receptor beta variable 12-4	TRBV12-4	protein	taxon:9606	20201128	UniProt		
UniProtKB	A0A0B4J2E0	TRBV12-4		GO:0042101	GO_REF:0000043	IEA	UniProtKB-KW:KW-1279	C	T cell receptor beta variable 12-4	TRBV12-4	protein	taxon:9606	20201128	UniProt		
UniProtKB	A0A0B4J2F0	PIGBOS1		GO:0005515	PMID:31653868	IPI	UniProtKB:Q96S66	F	Protein PIGBOS1	PIGBOS1	protein	taxon:9606	20191030	UniProt		
UniProtKB	A0A0B4J2F0	PIGBOS1		GO:0006986	GO_REF:0000043	IEA	UniProtKB-KW:KW-0834	P	Protein PIGBOS1	PIGBOS1	protein	taxon:9606	20201128	UniProt		
UniProtKB	A0A0B4J2F0	PIGBOS1		GO:0031307	PMID:31653868	IDA		C	Protein PIGBOS1	PIGBOS1	protein	taxon:9606	20191030	UniProt		
UniProtKB	A0A0B4J2F0	PIGBOS1		GO:1900101	PMID:31653868	IMP		P	Protein PIGBOS1	PIGBOS1	protein	taxon:9606	20191030	UniProt		
UniProtKB	A0A0B4J2F2	SIK1B		GO:0000287	GO_REF:0000002	IEA	InterPro:IPR017090	F	Probable serine/threonine-protein kinase SIK1B	SIK1B	protein	taxon:9606	20201128	InterPro		
UniProtKB	A0A0B4J2F2	SIK1B		GO:0005515	PMID:32296183	IPI	UniProtKB:P62072	F	Probable serine/threonine-protein kinase SIK1B	SIK1B	protein	taxon:9606	20201128	IntAct		
UniProtKB	A0A0B4J2F2	SIK1B		GO:0005515	PMID:32296183	IPI	UniProtKB:P78337	F	Probable serine/threonine-protein kinase SIK1B	SIK1B	protein	taxon:9606	20201128	IntAct		
UniProtKB	A0A0B4J2F2	SIK1B		GO:0005515	PMID:32296183	IPI	UniProtKB:Q14696	F	Probable serine/threonine-protein kinase SIK1B	SIK1B	protein	taxon:9606	20201128	IntAct		
UniProtKB	A0A0B4J2F2	SIK1B		GO:0005515	PMID:32296183	IPI	UniProtKB:Q68G74	F	Probable serine/threonine-protein kinase SIK1B	SIK1B	protein	taxon:9606	20201128	IntAct		
UniProtKB	A0A0B4J2F2	SIK1B		GO:0005515	PMID:32296183	IPI	UniProtKB:Q9BRT9	F	Probable serine/threonine-protein kinase SIK1B	SIK1B	protein	taxon:9606	20201128	IntAct		
UniProtKB	A0A0B4J2F2	SIK1B		GO:0005515	PMID:32296183	IPI	UniProtKB:Q9NRG1	F	Probable serine/threonine-protein kinase SIK1B	SIK1B	protein	taxon:9606	20201128	IntAct		
UniProtKB	A0A0B4J2F2	SIK1B		GO:0005524	GO_REF:0000043	IEA	UniProtKB-KW:KW-0067	F	Probable serine/threonine-protein kinase SIK1B	SIK1B	protein	taxon:9606	20201128	UniProt		
UniProtKB	A0A0B4J2F2	SIK1B		GO:0106310	GO_REF:0000003	IEA	EC:2.7.11.1	F	Probable serine/threonine-protein kinase SIK1B	SIK1B	protein	taxon:9606	20201128	UniProt		
UniProtKB	A0A0B4J2F2	SIK1B		GO:0106311	GO_REF:0000003	IEA	EC:2.7.11.1	F	Probable serine/threonine-protein kinase SIK1B	SIK1B	protein	taxon:9606	20201128	UniProt		
UniProtKB	A0A0C4DH24	IGKV6-21		GO:0002250	GO_REF:0000043	IEA	UniProtKB-KW:KW-1064	P	Immunoglobulin kappa variable 6-21	IGKV6-21	protein	taxon:9606	20201128	UniProt		
UniProtKB	A0A0C4DH24	IGKV6-21		GO:0005886	GO_REF:0000044	IEA	UniProtKB-SubCell:SL-0039	C	Immunoglobulin kappa variable 6-21	IGKV6-21	protein	taxon:9606	20201128	UniProt		
UniProtKB	A0A0C4DH24	IGKV6-21		GO:0019814	GO_REF:0000043	IEA	UniProtKB-KW:KW-1280	C	Immunoglobulin kappa variable 6-21	IGKV6-21	protein	taxon:9606	20201128	UniProt		
UniProtKB	A0A0C4DH25	IGKV3D-20		GO:0005576	Reactome:R-HSA-166753	TAS		C	Immunoglobulin kappa variable 3D-20	IGKV3D-20	protein	taxon:9606	20161111	Reactome		
UniProtKB	A0A0C4DH25	IGKV3D-20		GO:0005576	Reactome:R-HSA-166792	TAS		C	Immunoglobulin kappa variable 3D-20	IGKV3D-20	protein	taxon:9606	20161111	Reactome		
UniProtKB	A0A0C4DH25	IGKV3D-20		GO:0005576	Reactome:R-HSA-173626	TAS		C	Immunoglobulin kappa variable 3D-20	IGKV3D-20	protein	taxon:9606	20161111	Reactome		
UniProtKB	A0A0C4DH25	IGKV3D-20		GO:0005576	Reactome:R-HSA-173631	TAS		C	Immunoglobulin kappa variable 3D-20	IGKV3D-20	protein	taxon:9606	20161111	Reactome		
UniProtKB	A0A0C4DH25	IGKV3D-20		GO:0005576	Reactome:R-HSA-1861621	TAS		C	Immunoglobulin kappa variable 3D-20	IGKV3D-20	protein	taxon:9606	20161111	Reactome		
UniProtKB	A0A0C4DH25	IGKV3D-20		GO:0005576	Reactome:R-HSA-199161	TAS		C	Immunoglobulin kappa variable 3D-20	IGKV3D-20	protein	taxon:9606	20161111	Reactome		
UniProtKB	A0A0C4DH25	IGKV3D-20		GO:0005576	Reactome:R-HSA-2029268	TAS		C	Immunoglobulin kappa variable 3D-20	IGKV3D-20	protein	taxon:9606	20161111	Reactome		
UniProtKB	A0A0C4DH25	IGKV3D-20		GO:0005576	Reactome:R-HSA-2029270	TAS		C	Immunoglobulin kappa variable 3D-20	IGKV3D-20	protein	taxon:9606	20161111	Reactome		
UniProtKB	A0A0C4DH25	IGKV3D-20		GO:0005576	Reactome:R-HSA-2029271	TAS		C	Immunoglobulin kappa variable 3D-20	IGKV3D-20	protein	taxon:9606	20161111	Reactome		
UniProtKB	A0A0C4DH25	IGKV3D-20		GO:0005576	Reactome:R-HSA-2029272	TAS		C	Immunoglobulin kappa variable 3D-20	IGKV3D-20	protein	taxon:9606	20161111	Reactome		
UniProtKB	A0A0C4DH25	IGKV3D-20		GO:0005576	Reactome:R-HSA-2029273	TAS		C	Immunoglobulin kappa variable 3D-20	IGKV3D-20	protein	taxon:9606	20161111	Reactome		
UniProtKB	A0A0C4DH25	IGKV3D-20		GO:0005576	Reactome:R-HSA-2029451	TAS		C	Immunoglobulin kappa variable 3D-20	IGKV3D-20	protein	taxon:9606	20161111	Reactome		
UniProtKB	A0A0C4DH25	IGKV3D-20		GO:0005576	Reactome:R-HSA-2029452	TAS		C	Immunoglobulin kappa variable 3D-20	IGKV3D-20	protein	taxon:9606	20161111	Reactome		
UniProtKB	A0A0C4DH25	IGKV3D-20		GO:0005576	Reactome:R-HSA-2029453	TAS		C	Immunoglobulin kappa variable 3D-20	IGKV3D-20	protein	taxon:9606	20161111	Reactome		
UniProtKB	A0A0C4DH25	IGKV3D-20		GO:0005576	Reactome:R-HSA-2029455	TAS		C	Immunoglobulin kappa variable 3D-20	IGKV3D-20	protein	taxon:9606	20161111	Reactome		
UniProtKB	A0A0C4DH25	IGKV3D-20		GO:0005576	Reactome:R-HSA-2029457	TAS		C	Immunoglobulin kappa variable 3D-20	IGKV3D-20	protein	taxon:9606	20161111	Reactome		
UniProtKB	A0A0C4DH25	IGKV3D-20		GO:0005576	Reactome:R-HSA-2029458	TAS		C	Immunoglobulin kappa variable 3D-20	IGKV3D-20	protein	taxon:9606	20161111	Reactome		
UniProtKB	A0A0C4DH25	IGKV3D-20		GO:0005576	Reactome:R-HSA-2029459	TAS		C	Immunoglobulin kappa variable 3D-20	IGKV3D-20	protein	taxon:9606	20161111	Reactome		
UniProtKB	A0A0C4DH25	IGKV3D-20		GO:0005576	Reactome:R-HSA-2029467	TAS		C	Immunoglobulin kappa variable 3D-20	IGKV3D-20	protein	taxon:9606	20161111	Reactome		
UniProtKB	A0A0C4DH25	IGKV3D-20		GO:0005576	Reactome:R-HSA-2029476	TAS		C	Immunoglobulin kappa variable 3D-20	IGKV3D-20	protein	taxon:9606	20161111	Reactome		
UniProtKB	A0A0C4DH25	IGKV3D-20		GO:0005576	Reactome:R-HSA-2197697	TAS		C	Immunoglobulin kappa variable 3D-20	IGKV3D-20	protein	taxon:9606	20161111	Reactome		
UniProtKB	A0A0C4DH25	IGKV3D-20		GO:0005576	Reactome:R-HSA-2203516	TAS		C	Immunoglobulin kappa variable 3D-20	IGKV3D-20	protein	taxon:9606	20161111	Reactome		
UniProtKB	A0A0C4DH25	IGKV3D-20		GO:0005576	Reactome:R-HSA-2454192	TAS		C	Immunoglobulin kappa variable 3D-20	IGKV3D-20	protein	taxon:9606	20161111	Reactome		
UniProtKB	A0A0C4DH25	IGKV3D-20		GO:0005576	Reactome:R-HSA-2454208	TAS		C	Immunoglobulin kappa variable 3D-20	IGKV3D-20	protein	taxon:9606	20161111	Reactome		
UniProtKB	A0A0C4DH25	IGKV3D-20		GO:0005576	Reactome:R-HSA-2454240	TAS		C	Immunoglobulin kappa variable 3D-20	IGKV3D-20	protein	taxon:9606	20161111	Reactome		
UniProtKB	A0A0C4DH25	IGKV3D-20		GO:0005576	Reactome:R-HSA-2730833	TAS		C	Immunoglobulin kappa variable 3D-20	IGKV3D-20	protein	taxon:9606	20161111	Reactome		
UniProtKB	A0A0C4DH25	IGKV3D-20		GO:0005576	Reactome:R-HSA-2730843	TAS		C	Immunoglobulin kappa variable 3D-20	IGKV3D-20	protein	taxon:9606	20161111	Reactome		
UniProtKB	A0A0C4DH25	IGKV3D-20		GO:0005576	Reactome:R-HSA-2730851	TAS		C	Immunoglobulin kappa variable 3D-20	IGKV3D-20	protein	taxon:9606	20161111	Reactome		
UniProtKB	A0A0C4DH25	IGKV3D-20		GO:0005576	Reactome:R-HSA-2730882	TAS		C	Immunoglobulin kappa variable 3D-20	IGKV3D-20	protein	taxon:9606	20161111	Reactome		
UniProtKB	A0A0C4DH25	IGKV3D-20		GO:0005576	Reactome:R-HSA-2730884	TAS		C	Immunoglobulin kappa variable 3D-20	IGKV3D-20	protein	taxon:9606	20161111	Reactome		
UniProtKB	A0A0C4DH25	IGKV3D-20		GO:0005576	Reactome:R-HSA-2730886	TAS		C	Immunoglobulin kappa variable 3D-20	IGKV3D-20	protein	taxon:9606	20161111	Reactome		
UniProtKB	A0A0C4DH25	IGKV3D-20		GO:0005576	Reactome:R-HSA-8852266	TAS		C	Immunoglobulin kappa variable 3D-20	IGKV3D-20	protein	taxon:9606	20161111	Reactome		
UniProtKB	A0A0C4DH25	IGKV3D-20		GO:0005576	Reactome:R-HSA-8852481	TAS		C	Immunoglobulin kappa variable 3D-20	IGKV3D-20	protein	taxon:9606	20161111	Reactome		
UniProtKB	A0A0C4DH25	IGKV3D-20		GO:0005576	Reactome:R-HSA-8858428	TAS		C	Immunoglobulin kappa variable 3D-20	IGKV3D-20	protein	taxon:9606	20161111	Reactome		
UniProtKB	A0A0C4DH25	IGKV3D-20		GO:0005576	Reactome:R-HSA-9021306	TAS		C	Immunoglobulin kappa variable 3D-20	IGKV3D-20	protein	taxon:9606	20161111	Reactome		
UniProtKB	A0A0C4DH25	IGKV3D-20		GO:0005886	Reactome:R-HSA-1112666	TAS		C	Immunoglobulin kappa variable 3D-20	IGKV3D-20	protein	taxon:9606	20161111	Reactome		
UniProtKB	A0A0C4DH25	IGKV3D-20		GO:0005886	Reactome:R-HSA-5690701	TAS		C	Immunoglobulin kappa variable 3D-20	IGKV3D-20	protein	taxon:9606	20161111	Reactome		
UniProtKB	A0A0C4DH25	IGKV3D-20		GO:0005886	Reactome:R-HSA-5690702	TAS		C	Immunoglobulin kappa variable 3D-20	IGKV3D-20	protein	taxon:9606	20161111	Reactome		
UniProtKB	A0A0C4DH25	IGKV3D-20		GO:0005886	Reactome:R-HSA-5690740	TAS		C	Immunoglobulin kappa variable 3D-20	IGKV3D-20	protein	taxon:9606	20161111	Reactome		
UniProtKB	A0A0C4DH25	IGKV3D-20		GO:0005886	Reactome:R-HSA-9606151	TAS		C	Immunoglobulin kappa variable 3D-20	IGKV3D-20	protein	taxon:9606	20161111	Reactome		
UniProtKB	A0A0C4DH25	IGKV3D-20		GO:0005886	Reactome:R-HSA-983696	TAS		C	Immunoglobulin kappa variable 3D-20	IGKV3D-20	protein	taxon:9606	20161111	Reactome		
UniProtKB	A0A0C4DH25	IGKV3D-20		GO:0005886	Reactome:R-HSA-983700	TAS		C	Immunoglobulin kappa variable 3D-20	IGKV3D-20	protein	taxon:9606	20161111	Reactome		
UniProtKB	A0A0C4DH25	IGKV3D-20		GO:0005886	Reactome:R-HSA-983703	TAS		C	Immunoglobulin kappa variable 3D-20	IGKV3D-20	protein	taxon:9606	20161111	Reactome		
UniProtKB	A0A0C4DH25	IGKV3D-20		GO:0005886	Reactome:R-HSA-983707	TAS		C	Immunoglobulin kappa variable 3D-20	IGKV3D-20	protein	taxon:9606	20161111	Reactome		
UniProtKB	A0A0C4DH25	IGKV3D-20		GO:0006898	Reactome:R-HSA-2173782	TAS		P	Immunoglobulin kappa variable 3D-20	IGKV3D-20	protein	taxon:9606	20181121	Reactome		
UniProtKB	A0A0C4DH25	IGKV3D-20		GO:0006956	Reactome:R-HSA-166663	TAS		P	Immunoglobulin kappa variable 3D-20	IGKV3D-20	protein	taxon:9606	20181121	Reactome		
UniProtKB	A0A0C4DH25	IGKV3D-20		GO:0006958	Reactome:R-HSA-173623	TAS		P	Immunoglobulin kappa variable 3D-20	IGKV3D-20	protein	taxon:9606	20181121	Reactome		
UniProtKB	A0A0C4DH25	IGKV3D-20		GO:0019814	GO_REF:0000043	IEA	UniProtKB-KW:KW-1280	C	Immunoglobulin kappa variable 3D-20	IGKV3D-20	protein	taxon:9606	20201128	UniProt		
UniProtKB	A0A0C4DH25	IGKV3D-20		GO:0030449	Reactome:R-HSA-977606	TAS		P	Immunoglobulin kappa variable 3D-20	IGKV3D-20	protein	taxon:9606	20181121	Reactome		
UniProtKB	A0A0C4DH25	IGKV3D-20		GO:0038095	Reactome:R-HSA-2454202	TAS		P	Immunoglobulin kappa variable 3D-20	IGKV3D-20	protein	taxon:9606	20181120	Reactome		
UniProtKB	A0A0C4DH25	IGKV3D-20		GO:0038096	Reactome:R-HSA-2029480	TAS		P	Immunoglobulin kappa variable 3D-20	IGKV3D-20	protein	taxon:9606	20181121	Reactome		
UniProtKB	A0A0C4DH25	IGKV3D-20		GO:0050776	Reactome:R-HSA-198933	TAS		P	Immunoglobulin kappa variable 3D-20	IGKV3D-20	protein	taxon:9606	20181121	Reactome		
UniProtKB	A0A0C4DH25	IGKV3D-20		GO:0050900	Reactome:R-HSA-202733	TAS		P	Immunoglobulin kappa variable 3D-20	IGKV3D-20	protein	taxon:9606	20181120	Reactome		
UniProtKB	A0A0C4DH26	IGKV6D-41		GO:0002250	GO_REF:0000043	IEA	UniProtKB-KW:KW-1064	P	Probable non-functional immunoglobulin kappa variable 6D-41	IGKV6D-41	protein	taxon:9606	20201128	UniProt		
UniProtKB	A0A0C4DH26	IGKV6D-41		GO:0005886	GO_REF:0000044	IEA	UniProtKB-SubCell:SL-0039	C	Probable non-functional immunoglobulin kappa variable 6D-41	IGKV6D-41	protein	taxon:9606	20201128	UniProt		
UniProtKB	A0A0C4DH26	IGKV6D-41		GO:0019814	GO_REF:0000043	IEA	UniProtKB-KW:KW-1280	C	Probable non-functional immunoglobulin kappa variable 6D-41	IGKV6D-41	protein	taxon:9606	20201128	UniProt		
UniProtKB	A0A0C4DH27	TRGV8		GO:0002250	GO_REF:0000043	IEA	UniProtKB-KW:KW-1064	P	T cell receptor gamma variable 8	TRGV8|TCRGV8	protein	taxon:9606	20201128	UniProt		
UniProtKB	A0A0C4DH27	TRGV8		GO:0042101	GO_REF:0000043	IEA	UniProtKB-KW:KW-1279	C	T cell receptor gamma variable 8	TRGV8|TCRGV8	protein	taxon:9606	20201128	UniProt		
UniProtKB	A0A0C4DH27	TRGV8		GO:0045087	GO_REF:0000043	IEA	UniProtKB-KW:KW-0399	P	T cell receptor gamma variable 8	TRGV8|TCRGV8	protein	taxon:9606	20201128	UniProt		
UniProtKB	A0A0C4DH28	TRGV4		GO:0002250	GO_REF:0000043	IEA	UniProtKB-KW:KW-1064	P	T cell receptor gamma variable 4	TRGV4|TCRGV4	protein	taxon:9606	20201128	UniProt		
UniProtKB	A0A0C4DH28	TRGV4		GO:0042101	GO_REF:0000043	IEA	UniProtKB-KW:KW-1279	C	T cell receptor gamma variable 4	TRGV4|TCRGV4	protein	taxon:9606	20201128	UniProt		
UniProtKB	A0A0C4DH28	TRGV4		GO:0045087	GO_REF:0000043	IEA	UniProtKB-KW:KW-0399	P	T cell receptor gamma variable 4	TRGV4|TCRGV4	protein	taxon:9606	20201128	UniProt		
UniProtKB	A0A0C4DH55	IGKV3D-7		GO:0002250	GO_REF:0000043	IEA	UniProtKB-KW:KW-1064	P	Immunoglobulin kappa variable 3D-7	IGKV3D-7	protein	taxon:9606	20201128	UniProt		
UniProtKB	A0A0C4DH55	IGKV3D-7		GO:0005886	GO_REF:0000044	IEA	UniProtKB-SubCell:SL-0039	C	Immunoglobulin kappa variable 3D-7	IGKV3D-7	protein	taxon:9606	20201128	UniProt		
UniProtKB	A0A0C4DH55	IGKV3D-7		GO:0019814	GO_REF:0000043	IEA	UniProtKB-KW:KW-1280	C	Immunoglobulin kappa variable 3D-7	IGKV3D-7	protein	taxon:9606	20201128	UniProt		
UniProtKB	A0A0C4DH59	TRBV5-4		GO:0002250	GO_REF:0000043	IEA	UniProtKB-KW:KW-1064	P	T cell receptor beta variable 5-4	TRBV5-4	protein	taxon:9606	20201128	UniProt		
UniProtKB	A0A0C4DH59	TRBV5-4		GO:0042101	GO_REF:0000043	IEA	UniProtKB-KW:KW-1279	C	T cell receptor beta variable 5-4	TRBV5-4	protein	taxon:9606	20201128	UniProt		
UniProtKB	A0A0C4DH62	IGHJ1		GO:0002250	GO_REF:0000043	IEA	UniProtKB-KW:KW-1064	P	Immunoglobulin heavy joining 1	IGHJ1	protein	taxon:9606	20201128	UniProt		
UniProtKB	A0A0C4DH62	IGHJ1		GO:0005576	GO_REF:0000044	IEA	UniProtKB-SubCell:SL-0243	C	Immunoglobulin heavy joining 1	IGHJ1	protein	taxon:9606	20201128	UniProt		
UniProtKB	A0A0C4DH62	IGHJ1		GO:0005886	GO_REF:0000044	IEA	UniProtKB-SubCell:SL-0039	C	Immunoglobulin heavy joining 1	IGHJ1	protein	taxon:9606	20201128	UniProt		
UniProtKB	A0A0C4DH62	IGHJ1		GO:0019814	GO_REF:0000043	IEA	UniProtKB-KW:KW-1280	C	Immunoglobulin heavy joining 1	IGHJ1	protein	taxon:9606	20201128	UniProt		
UniProtKB	A0A0C4DH67	IGKV1-8		GO:0002250	GO_REF:0000043	IEA	UniProtKB-KW:KW-1064	P	Immunoglobulin kappa variable 1-8	IGKV1-8	protein	taxon:9606	20201128	UniProt		
UniProtKB	A0A0C4DH67	IGKV1-8		GO:0005886	GO_REF:0000044	IEA	UniProtKB-SubCell:SL-0039	C	Immunoglobulin kappa variable 1-8	IGKV1-8	protein	taxon:9606	20201128	UniProt		
UniProtKB	A0A0C4DH67	IGKV1-8		GO:0019814	GO_REF:0000043	IEA	UniProtKB-KW:KW-1280	C	Immunoglobulin kappa variable 1-8	IGKV1-8	protein	taxon:9606	20201128	UniProt		
UniProtKB	A0A0C4DH68	IGKV2-24		GO:0002250	GO_REF:0000043	IEA	UniProtKB-KW:KW-1064	P	Immunoglobulin kappa variable 2-24	IGKV2-24	protein	taxon:9606	20201128	UniProt		
UniProtKB	A0A0C4DH68	IGKV2-24		GO:0005886	GO_REF:0000044	IEA	UniProtKB-SubCell:SL-0039	C	Immunoglobulin kappa variable 2-24	IGKV2-24	protein	taxon:9606	20201128	UniProt		
UniProtKB	A0A0C4DH68	IGKV2-24		GO:0019814	GO_REF:0000043	IEA	UniProtKB-KW:KW-1280	C	Immunoglobulin kappa variable 2-24	IGKV2-24	protein	taxon:9606	20201128	UniProt		
UniProtKB	A0A0C4DH69	IGKV1-9		GO:0002250	GO_REF:0000043	IEA	UniProtKB-KW:KW-1064	P	Immunoglobulin kappa variable 1-9	IGKV1-9	protein	taxon:9606	20201128	UniProt		
UniProtKB	A0A0C4DH69	IGKV1-9		GO:0005886	GO_REF:0000044	IEA	UniProtKB-SubCell:SL-0039	C	Immunoglobulin kappa variable 1-9	IGKV1-9	protein	taxon:9606	20201128	UniProt		
UniProtKB	A0A0C4DH69	IGKV1-9		GO:0019814	GO_REF:0000043	IEA	UniProtKB-KW:KW-1280	C	Immunoglobulin kappa variable 1-9	IGKV1-9	protein	taxon:9606	20201128	UniProt		
UniProtKB	A0A0C4DH72	IGKV1-6		GO:0002250	GO_REF:0000043	IEA	UniProtKB-KW:KW-1064	P	Immunoglobulin kappa variable 1-6	IGKV1-6	protein	taxon:9606	20201128	UniProt		
UniProtKB	A0A0C4DH72	IGKV1-6		GO:0005886	GO_REF:0000044	IEA	UniProtKB-SubCell:SL-0039	C	Immunoglobulin kappa variable 1-6	IGKV1-6	protein	taxon:9606	20201128	UniProt		
UniProtKB	A0A0C4DH72	IGKV1-6		GO:0019814	GO_REF:0000043	IEA	UniProtKB-KW:KW-1280	C	Immunoglobulin kappa variable 1-6	IGKV1-6	protein	taxon:9606	20201128	UniProt		
UniProtKB	A0A0C4DH73	IGKV1-12		GO:0005576	Reactome:R-HSA-166753	TAS		C	Immunoglobulin kappa variable 1-12	IGKV1-12	protein	taxon:9606	20161111	Reactome		
UniProtKB	A0A0C4DH73	IGKV1-12		GO:0005576	Reactome:R-HSA-166792	TAS		C	Immunoglobulin kappa variable 1-12	IGKV1-12	protein	taxon:9606	20161111	Reactome		
UniProtKB	A0A0C4DH73	IGKV1-12		GO:0005576	Reactome:R-HSA-173626	TAS		C	Immunoglobulin kappa variable 1-12	IGKV1-12	protein	taxon:9606	20161111	Reactome		
UniProtKB	A0A0C4DH73	IGKV1-12		GO:0005576	Reactome:R-HSA-173631	TAS		C	Immunoglobulin kappa variable 1-12	IGKV1-12	protein	taxon:9606	20161111	Reactome		
UniProtKB	A0A0C4DH73	IGKV1-12		GO:0005576	Reactome:R-HSA-1861621	TAS		C	Immunoglobulin kappa variable 1-12	IGKV1-12	protein	taxon:9606	20161111	Reactome		
UniProtKB	A0A0C4DH73	IGKV1-12		GO:0005576	Reactome:R-HSA-199161	TAS		C	Immunoglobulin kappa variable 1-12	IGKV1-12	protein	taxon:9606	20161111	Reactome		
UniProtKB	A0A0C4DH73	IGKV1-12		GO:0005576	Reactome:R-HSA-2029268	TAS		C	Immunoglobulin kappa variable 1-12	IGKV1-12	protein	taxon:9606	20161111	Reactome		
UniProtKB	A0A0C4DH73	IGKV1-12		GO:0005576	Reactome:R-HSA-2029270	TAS		C	Immunoglobulin kappa variable 1-12	IGKV1-12	protein	taxon:9606	20161111	Reactome		
UniProtKB	A0A0C4DH73	IGKV1-12		GO:0005576	Reactome:R-HSA-2029271	TAS		C	Immunoglobulin kappa variable 1-12	IGKV1-12	protein	taxon:9606	20161111	Reactome		
UniProtKB	A0A0C4DH73	IGKV1-12		GO:0005576	Reactome:R-HSA-2029272	TAS		C	Immunoglobulin kappa variable 1-12	IGKV1-12	protein	taxon:9606	20161111	Reactome		
UniProtKB	A0A0C4DH73	IGKV1-12		GO:0005576	Reactome:R-HSA-2029273	TAS		C	Immunoglobulin kappa variable 1-12	IGKV1-12	protein	taxon:9606	20161111	Reactome		
UniProtKB	A0A0C4DH73	IGKV1-12		GO:0005576	Reactome:R-HSA-2029451	TAS		C	Immunoglobulin kappa variable 1-12	IGKV1-12	protein	taxon:9606	20161111	Reactome		
UniProtKB	A0A0C4DH73	IGKV1-12		GO:0005576	Reactome:R-HSA-2029452	TAS		C	Immunoglobulin kappa variable 1-12	IGKV1-12	protein	taxon:9606	20161111	Reactome		
UniProtKB	A0A0C4DH73	IGKV1-12		GO:0005576	Reactome:R-HSA-2029453	TAS		C	Immunoglobulin kappa variable 1-12	IGKV1-12	protein	taxon:9606	20161111	Reactome		
UniProtKB	A0A0C4DH73	IGKV1-12		GO:0005576	Reactome:R-HSA-2029455	TAS		C	Immunoglobulin kappa variable 1-12	IGKV1-12	protein	taxon:9606	20161111	Reactome		
UniProtKB	A0A0C4DH73	IGKV1-12		GO:0005576	Reactome:R-HSA-2029457	TAS		C	Immunoglobulin kappa variable 1-12	IGKV1-12	protein	taxon:9606	20161111	Reactome		
UniProtKB	A0A0C4DH73	IGKV1-12		GO:0005576	Reactome:R-HSA-2029458	TAS		C	Immunoglobulin kappa variable 1-12	IGKV1-12	protein	taxon:9606	20161111	Reactome		
UniProtKB	A0A0C4DH73	IGKV1-12		GO:0005576	Reactome:R-HSA-2029459	TAS		C	Immunoglobulin kappa variable 1-12	IGKV1-12	protein	taxon:9606	20161111	Reactome		
UniProtKB	A0A0C4DH73	IGKV1-12		GO:0005576	Reactome:R-HSA-2029467	TAS		C	Immunoglobulin kappa variable 1-12	IGKV1-12	protein	taxon:9606	20161111	Reactome		
UniProtKB	A0A0C4DH73	IGKV1-12		GO:0005576	Reactome:R-HSA-2029476	TAS		C	Immunoglobulin kappa variable 1-12	IGKV1-12	protein	taxon:9606	20161111	Reactome		
UniProtKB	A0A0C4DH73	IGKV1-12		GO:0005576	Reactome:R-HSA-2197697	TAS		C	Immunoglobulin kappa variable 1-12	IGKV1-12	protein	taxon:9606	20161111	Reactome		
UniProtKB	A0A0C4DH73	IGKV1-12		GO:0005576	Reactome:R-HSA-2203516	TAS		C	Immunoglobulin kappa variable 1-12	IGKV1-12	protein	taxon:9606	20161111	Reactome		
UniProtKB	A0A0C4DH73	IGKV1-12		GO:0005576	Reactome:R-HSA-2454192	TAS		C	Immunoglobulin kappa variable 1-12	IGKV1-12	protein	taxon:9606	20161111	Reactome		
UniProtKB	A0A0C4DH73	IGKV1-12		GO:0005576	Reactome:R-HSA-2454208	TAS		C	Immunoglobulin kappa variable 1-12	IGKV1-12	protein	taxon:9606	20161111	Reactome		
UniProtKB	A0A0C4DH73	IGKV1-12		GO:0005576	Reactome:R-HSA-2454240	TAS		C	Immunoglobulin kappa variable 1-12	IGKV1-12	protein	taxon:9606	20161111	Reactome		
UniProtKB	A0A0C4DH73	IGKV1-12		GO:0005576	Reactome:R-HSA-2730833	TAS		C	Immunoglobulin kappa variable 1-12	IGKV1-12	protein	taxon:9606	20161111	Reactome		
UniProtKB	A0A0C4DH73	IGKV1-12		GO:0005576	Reactome:R-HSA-2730843	TAS		C	Immunoglobulin kappa variable 1-12	IGKV1-12	protein	taxon:9606	20161111	Reactome		
UniProtKB	A0A0C4DH73	IGKV1-12		GO:0005576	Reactome:R-HSA-2730851	TAS		C	Immunoglobulin kappa variable 1-12	IGKV1-12	protein	taxon:9606	20161111	Reactome		
UniProtKB	A0A0C4DH73	IGKV1-12		GO:0005576	Reactome:R-HSA-2730882	TAS		C	Immunoglobulin kappa variable 1-12	IGKV1-12	protein	taxon:9606	20161111	Reactome		
UniProtKB	A0A0C4DH73	IGKV1-12		GO:0005576	Reactome:R-HSA-2730884	TAS		C	Immunoglobulin kappa variable 1-12	IGKV1-12	protein	taxon:9606	20161111	Reactome		
UniProtKB	A0A0C4DH73	IGKV1-12		GO:0005576	Reactome:R-HSA-2730886	TAS		C	Immunoglobulin kappa variable 1-12	IGKV1-12	protein	taxon:9606	20161111	Reactome		
UniProtKB	A0A0C4DH73	IGKV1-12		GO:0005576	Reactome:R-HSA-8852266	TAS		C	Immunoglobulin kappa variable 1-12	IGKV1-12	protein	taxon:9606	20161111	Reactome		
UniProtKB	A0A0C4DH73	IGKV1-12		GO:0005576	Reactome:R-HSA-8852481	TAS		C	Immunoglobulin kappa variable 1-12	IGKV1-12	protein	taxon:9606	20161111	Reactome		
UniProtKB	A0A0C4DH73	IGKV1-12		GO:0005576	Reactome:R-HSA-8858428	TAS		C	Immunoglobulin kappa variable 1-12	IGKV1-12	protein	taxon:9606	20161111	Reactome		
UniProtKB	A0A0C4DH73	IGKV1-12		GO:0005576	Reactome:R-HSA-9021306	TAS		C	Immunoglobulin kappa variable 1-12	IGKV1-12	protein	taxon:9606	20161111	Reactome		
UniProtKB	A0A0C4DH73	IGKV1-12		GO:0005886	Reactome:R-HSA-1112666	TAS		C	Immunoglobulin kappa variable 1-12	IGKV1-12	protein	taxon:9606	20161111	Reactome		
UniProtKB	A0A0C4DH73	IGKV1-12		GO:0005886	Reactome:R-HSA-5690701	TAS		C	Immunoglobulin kappa variable 1-12	IGKV1-12	protein	taxon:9606	20161111	Reactome		
UniProtKB	A0A0C4DH73	IGKV1-12		GO:0005886	Reactome:R-HSA-5690702	TAS		C	Immunoglobulin kappa variable 1-12	IGKV1-12	protein	taxon:9606	20161111	Reactome		
UniProtKB	A0A0C4DH73	IGKV1-12		GO:0005886	Reactome:R-HSA-5690740	TAS		C	Immunoglobulin kappa variable 1-12	IGKV1-12	protein	taxon:9606	20161111	Reactome		
UniProtKB	A0A0C4DH73	IGKV1-12		GO:0005886	Reactome:R-HSA-9606151	TAS		C	Immunoglobulin kappa variable 1-12	IGKV1-12	protein	taxon:9606	20161111	Reactome		
UniProtKB	A0A0C4DH73	IGKV1-12		GO:0005886	Reactome:R-HSA-983696	TAS		C	Immunoglobulin kappa variable 1-12	IGKV1-12	protein	taxon:9606	20161111	Reactome		
UniProtKB	A0A0C4DH73	IGKV1-12		GO:0005886	Reactome:R-HSA-983700	TAS		C	Immunoglobulin kappa variable 1-12	IGKV1-12	protein	taxon:9606	20161111	Reactome		
UniProtKB	A0A0C4DH73	IGKV1-12		GO:0005886	Reactome:R-HSA-983703	TAS		C	Immunoglobulin kappa variable 1-12	IGKV1-12	protein	taxon:9606	20161111	Reactome		
UniProtKB	A0A0C4DH73	IGKV1-12		GO:0005886	Reactome:R-HSA-983707	TAS		C	Immunoglobulin kappa variable 1-12	IGKV1-12	protein	taxon:9606	20161111	Reactome		
UniProtKB	A0A0C4DH73	IGKV1-12		GO:0006898	Reactome:R-HSA-2173782	TAS		P	Immunoglobulin kappa variable 1-12	IGKV1-12	protein	taxon:9606	20181121	Reactome		
UniProtKB	A0A0C4DH73	IGKV1-12		GO:0006956	Reactome:R-HSA-166663	TAS		P	Immunoglobulin kappa variable 1-12	IGKV1-12	protein	taxon:9606	20181121	Reactome		
UniProtKB	A0A0C4DH73	IGKV1-12		GO:0006958	Reactome:R-HSA-173623	TAS		P	Immunoglobulin kappa variable 1-12	IGKV1-12	protein	taxon:9606	20181121	Reactome		
UniProtKB	A0A0C4DH73	IGKV1-12		GO:0019814	GO_REF:0000043	IEA	UniProtKB-KW:KW-1280	C	Immunoglobulin kappa variable 1-12	IGKV1-12	protein	taxon:9606	20201128	UniProt		
UniProtKB	A0A0C4DH73	IGKV1-12		GO:0030449	Reactome:R-HSA-977606	TAS		P	Immunoglobulin kappa variable 1-12	IGKV1-12	protein	taxon:9606	20181121	Reactome		
UniProtKB	A0A0C4DH73	IGKV1-12		GO:0038095	Reactome:R-HSA-2454202	TAS		P	Immunoglobulin kappa variable 1-12	IGKV1-12	protein	taxon:9606	20181120	Reactome		
UniProtKB	A0A0C4DH73	IGKV1-12		GO:0038096	Reactome:R-HSA-2029480	TAS		P	Immunoglobulin kappa variable 1-12	IGKV1-12	protein	taxon:9606	20181121	Reactome		
UniProtKB	A0A0C4DH73	IGKV1-12		GO:0050776	Reactome:R-HSA-198933	TAS		P	Immunoglobulin kappa variable 1-12	IGKV1-12	protein	taxon:9606	20181121	Reactome		
UniProtKB	A0A0C4DH73	IGKV1-12		GO:0050900	Reactome:R-HSA-202733	TAS		P	Immunoglobulin kappa variable 1-12	IGKV1-12	protein	taxon:9606	20181120	Reactome		
UniProtKB	A0A0C5B5G6	MT-RNR1		GO:0005615	PMID:25738459	IDA		C	Mitochondrial-derived peptide MOTS-c	MT-RNR1	protein	taxon:9606	20160223	UniProt		
UniProtKB	A0A0C5B5G6	MT-RNR1		GO:0032147	PMID:25738459	IDA		P	Mitochondrial-derived peptide MOTS-c	MT-RNR1	protein	taxon:9606	20160627	UniProt		
UniProtKB	A0A0C5B5G6	MT-RNR1		GO:0043610	PMID:25738459	IDA		P	Mitochondrial-derived peptide MOTS-c	MT-RNR1	protein	taxon:9606	20160627	UniProt		
UniProtKB	A0A0C5B5G6	MT-RNR1		GO:0072522	PMID:25738459	IDA		P	Mitochondrial-derived peptide MOTS-c	MT-RNR1	protein	taxon:9606	20160627	UniProt		
UniProtKB	A0A0D9SF12	CCDC163		GO:0016021	GO_REF:0000043	IEA	UniProtKB-KW:KW-0812	C	Transmembrane protein CCDC163	CCDC163|C1orf231|CCDC163P	protein	taxon:9606	20201128	UniProt		
UniProtKB	A0A0G2JKD1	MUC21		GO:0016021	GO_REF:0000043	IEA	UniProtKB-KW:KW-0812	C	Mucin-21	MUC21	protein	taxon:9606	20201128	UniProt		
UniProtKB	A0A0G2JLE6	KRTAP4-8		GO:0045095	GO_REF:0000002	IEA	InterPro:IPR002494	C	HCG2042992	KRTAP4-8|hCG_2042992	protein	taxon:9606	20201128	InterPro		
UniProtKB	A0A0G2JLM5	A0A0G2JLM5		GO:0016021	GO_REF:0000043	IEA	UniProtKB-KW:KW-0812	C	Uncharacterized protein		protein	taxon:9606	20201128	UniProt		
UniProtKB	A0A0G2JLQ3	KIR2DS5		GO:0016021	GO_REF:0000043	IEA	UniProtKB-KW:KW-0812	C	Killer cell immunoglobulin-like receptor	KIR2DS5	protein	taxon:9606	20201128	UniProt		
UniProtKB	A0A0G2JMD5	PRAMEF33		GO:0008284	GO_REF:0000002	IEA	InterPro:IPR026271	P	PRAME family member 33	PRAMEF33	protein	taxon:9606	20201128	InterPro		
UniProtKB	A0A0G2JMD5	PRAMEF33		GO:0043066	GO_REF:0000002	IEA	InterPro:IPR026271	P	PRAME family member 33	PRAMEF33	protein	taxon:9606	20201128	InterPro		
UniProtKB	A0A0G2JMD5	PRAMEF33		GO:0045596	GO_REF:0000002	IEA	InterPro:IPR026271	P	PRAME family member 33	PRAMEF33	protein	taxon:9606	20201128	InterPro		
UniProtKB	A0A0G2JMD5	PRAMEF33		GO:0045892	GO_REF:0000002	IEA	InterPro:IPR026271	P	PRAME family member 33	PRAMEF33	protein	taxon:9606	20201128	InterPro		
UniProtKB	A0A0G2JMH6	HLA-DRA		GO:0002250	GO_REF:0000043	IEA	UniProtKB-KW:KW-1064	P	Ig-like domain-containing protein	HLA-DRA	protein	taxon:9606	20201128	UniProt		
UniProtKB	A0A0G2JMH6	HLA-DRA		GO:0002504	GO_REF:0000043	IEA	UniProtKB-KW:KW-0491	P	Ig-like domain-containing protein	HLA-DRA	protein	taxon:9606	20201128	UniProt		
UniProtKB	A0A0G2JMH6	HLA-DRA		GO:0005765	GO_REF:0000044	IEA	UniProtKB-SubCell:SL-0157	C	Ig-like domain-containing protein	HLA-DRA	protein	taxon:9606	20201128	UniProt		
UniProtKB	A0A0G2JMH6	HLA-DRA		GO:0010008	GO_REF:0000044	IEA	UniProtKB-SubCell:SL-0100	C	Ig-like domain-containing protein	HLA-DRA	protein	taxon:9606	20201128	UniProt		
UniProtKB	A0A0G2JMH6	HLA-DRA		GO:0016021	GO_REF:0000043	IEA	UniProtKB-KW:KW-0812	C	Ig-like domain-containing protein	HLA-DRA	protein	taxon:9606	20201128	UniProt		
UniProtKB	A0A0G2JMH6	HLA-DRA		GO:0042613	GO_REF:0000043	IEA	UniProtKB-KW:KW-0491	C	Ig-like domain-containing protein	HLA-DRA	protein	taxon:9606	20201128	UniProt		
UniProtKB	A0A0G2JMP0	A0A0G2JMP0		GO:0004930	GO_REF:0000002	IEA	InterPro:IPR000276	F	G_PROTEIN_RECEP_F1_2 domain-containing protein		protein	taxon:9606	20201128	InterPro		
UniProtKB	A0A0G2JMP0	A0A0G2JMP0		GO:0004984	GO_REF:0000002	IEA	InterPro:IPR000725	F	G_PROTEIN_RECEP_F1_2 domain-containing protein		protein	taxon:9606	20201128	InterPro		
UniProtKB	A0A0G2JMP0	A0A0G2JMP0		GO:0007186	GO_REF:0000002	IEA	InterPro:IPR000276|InterPro:IPR000725	P	G_PROTEIN_RECEP_F1_2 domain-containing protein		protein	taxon:9606	20201128	InterPro		
UniProtKB	A0A0G2JMP0	A0A0G2JMP0		GO:0016021	GO_REF:0000043	IEA	UniProtKB-KW:KW-0812	C	G_PROTEIN_RECEP_F1_2 domain-containing protein		protein	taxon:9606	20201128	UniProt		
UniProtKB	A0A0G2JMP0	A0A0G2JMP0		GO:0050911	GO_REF:0000108	IEA	GO:0004984	P	G_PROTEIN_RECEP_F1_2 domain-containing protein		protein	taxon:9606	20201129	GOC		
UniProtKB	A0A0G2JMS6	A0A0G2JMS6		GO:0004867	GO_REF:0000043	IEA	UniProtKB-KW:KW-0722	F	Uncharacterized protein		protein	taxon:9606	20201128	UniProt		
UniProtKB	A0A0G2JMS6	A0A0G2JMS6		GO:0005615	GO_REF:0000002	IEA	InterPro:IPR011626	C	Uncharacterized protein		protein	taxon:9606	20201128	InterPro		
UniProtKB	A0A0G2JMS6	A0A0G2JMS6		GO:0010951	GO_REF:0000108	IEA	GO:0004866	P	Uncharacterized protein		protein	taxon:9606	20201129	GOC		
UniProtKB	A0A0G2JMS6	A0A0G2JMS6		GO:0010951	GO_REF:0000108	IEA	GO:0004867	P	Uncharacterized protein		protein	taxon:9606	20201129	GOC		
UniProtKB	A0A0G2JNG1	A0A0G2JNG1		GO:0016021	GO_REF:0000043	IEA	UniProtKB-KW:KW-0812	C	Uncharacterized protein		protein	taxon:9606	20201128	UniProt		
UniProtKB	A0A0G2JNH3	A0A0G2JNH3		GO:0004930	GO_REF:0000043	IEA	UniProtKB-KW:KW-0297	F	Olfactory receptor		protein	taxon:9606	20201128	UniProt		
UniProtKB	A0A0G2JNH3	A0A0G2JNH3		GO:0004984	GO_REF:0000002	IEA	InterPro:IPR000725	F	Olfactory receptor		protein	taxon:9606	20201128	InterPro		
UniProtKB	A0A0G2JNH3	A0A0G2JNH3		GO:0005886	GO_REF:0000044	IEA	UniProtKB-SubCell:SL-0039	C	Olfactory receptor		protein	taxon:9606	20201128	UniProt		
UniProtKB	A0A0G2JNH3	A0A0G2JNH3		GO:0007186	GO_REF:0000043	IEA	UniProtKB-KW:KW-0297	P	Olfactory receptor		protein	taxon:9606	20201128	UniProt		
UniProtKB	A0A0G2JNH3	A0A0G2JNH3		GO:0016021	GO_REF:0000043	IEA	UniProtKB-KW:KW-0812	C	Olfactory receptor		protein	taxon:9606	20201128	UniProt		
UniProtKB	A0A0G2JNH3	A0A0G2JNH3		GO:0050911	GO_REF:0000108	IEA	GO:0004984	P	Olfactory receptor		protein	taxon:9606	20201129	GOC		
UniProtKB	A0A0G2JP03	A0A0G2JP03		GO:0016021	GO_REF:0000043	IEA	UniProtKB-KW:KW-0812	C	Uncharacterized protein		protein	taxon:9606	20201128	UniProt		
UniProtKB	A0A0G2JP20	PRAMEF9		GO:0008284	GO_REF:0000002	IEA	InterPro:IPR026271	P	PRAME family member 9/15	PRAMEF9	protein	taxon:9606	20201128	InterPro		
UniProtKB	A0A0G2JP20	PRAMEF9		GO:0043066	GO_REF:0000002	IEA	InterPro:IPR026271	P	PRAME family member 9/15	PRAMEF9	protein	taxon:9606	20201128	InterPro		
UniProtKB	A0A0G2JP20	PRAMEF9		GO:0045596	GO_REF:0000002	IEA	InterPro:IPR026271	P	PRAME family member 9/15	PRAMEF9	protein	taxon:9606	20201128	InterPro		
UniProtKB	A0A0G2JP20	PRAMEF9		GO:0045892	GO_REF:0000002	IEA	InterPro:IPR026271	P	PRAME family member 9/15	PRAMEF9	protein	taxon:9606	20201128	InterPro		
UniProtKB	A0A0G2JPB7	A0A0G2JPB7		GO:0016021	GO_REF:0000043	IEA	UniProtKB-KW:KW-0812	C	BTNL2		protein	taxon:9606	20201128	UniProt		
UniProtKB	A0A0G2JPC4	KIR2DL5B		GO:0016021	GO_REF:0000043	IEA	UniProtKB-KW:KW-0812	C	Killer cell immunoglobulin-like receptor	KIR2DL5B	protein	taxon:9606	20201128	UniProt		
UniProtKB	A0A0G2JQ47	A0A0G2JQ47		GO:0016021	GO_REF:0000043	IEA	UniProtKB-KW:KW-0812	C	Uncharacterized protein		protein	taxon:9606	20201128	UniProt		
UniProtKB	A0A0G2JS06	IGLV5-39		GO:0002250	GO_REF:0000043	IEA	UniProtKB-KW:KW-1064	P	Immunoglobulin lambda variable 5-39	IGLV5-39	protein	taxon:9606	20201128	UniProt		
UniProtKB	A0A0G2JS06	IGLV5-39		GO:0005886	GO_REF:0000044	IEA	UniProtKB-SubCell:SL-0039	C	Immunoglobulin lambda variable 5-39	IGLV5-39	protein	taxon:9606	20201128	UniProt		
UniProtKB	A0A0G2JS06	IGLV5-39		GO:0019814	GO_REF:0000043	IEA	UniProtKB-KW:KW-1280	C	Immunoglobulin lambda variable 5-39	IGLV5-39	protein	taxon:9606	20201128	UniProt		
UniProtKB	A0A0J9YWL9	TEX13C		GO:0046872	GO_REF:0000043	IEA	UniProtKB-KW:KW-0479	F	Putative testis-expressed protein 13C	TEX13C	protein	taxon:9606	20201128	UniProt		
UniProtKB	A0A0J9YWP8	TRBJ1-3		GO:0002250	GO_REF:0000043	IEA	UniProtKB-KW:KW-1064	P	T cell receptor beta joining 1-3	TRBJ1-3	protein	taxon:9606	20201128	UniProt		
UniProtKB	A0A0J9YWP8	TRBJ1-3		GO:0042101	GO_REF:0000043	IEA	UniProtKB-KW:KW-1279	C	T cell receptor beta joining 1-3	TRBJ1-3	protein	taxon:9606	20201128	UniProt		
UniProtKB	A0A0J9YWX3	TRBJ1-6		GO:0002250	GO_REF:0000043	IEA	UniProtKB-KW:KW-1064	P	T cell receptor beta joining 1-6	TRBJ1-6	protein	taxon:9606	20201128	UniProt		
UniProtKB	A0A0J9YWX3	TRBJ1-6		GO:0042101	GO_REF:0000043	IEA	UniProtKB-KW:KW-1279	C	T cell receptor beta joining 1-6	TRBJ1-6	protein	taxon:9606	20201128	UniProt		
UniProtKB	A0A0J9YX06	TRBJ1-2		GO:0002250	GO_REF:0000043	IEA	UniProtKB-KW:KW-1064	P	T cell receptor beta joining 1-2	TRBJ1-2	protein	taxon:9606	20201128	UniProt		
UniProtKB	A0A0J9YX06	TRBJ1-2		GO:0042101	GO_REF:0000043	IEA	UniProtKB-KW:KW-1279	C	T cell receptor beta joining 1-2	TRBJ1-2	protein	taxon:9606	20201128	UniProt		
UniProtKB	A0A0J9YX75	TRBV6-9		GO:0002250	GO_REF:0000043	IEA	UniProtKB-KW:KW-1064	P	T cell receptor beta variable 6-9	TRBV6-9	protein	taxon:9606	20201128	UniProt		
UniProtKB	A0A0J9YX75	TRBV6-9		GO:0042101	GO_REF:0000043	IEA	UniProtKB-KW:KW-1279	C	T cell receptor beta variable 6-9	TRBV6-9	protein	taxon:9606	20201128	UniProt		
UniProtKB	A0A0J9YXA8	TRBJ1-1		GO:0002250	GO_REF:0000043	IEA	UniProtKB-KW:KW-1064	P	T cell receptor beta joining 1-1	TRBJ1-1	protein	taxon:9606	20201128	UniProt		
UniProtKB	A0A0J9YXA8	TRBJ1-1		GO:0042101	GO_REF:0000043	IEA	UniProtKB-KW:KW-1279	C	T cell receptor beta joining 1-1	TRBJ1-1	protein	taxon:9606	20201128	UniProt		
UniProtKB	A0A0J9YXG5	TRBJ1-4		GO:0002250	GO_REF:0000043	IEA	UniProtKB-KW:KW-1064	P	T cell receptor beta joining 1-4	TRBJ1-4	protein	taxon:9606	20201128	UniProt		
UniProtKB	A0A0J9YXG5	TRBJ1-4		GO:0042101	GO_REF:0000043	IEA	UniProtKB-KW:KW-1279	C	T cell receptor beta joining 1-4	TRBJ1-4	protein	taxon:9606	20201128	UniProt		
UniProtKB	A0A0J9YXM7	TRBJ1-5		GO:0002250	GO_REF:0000043	IEA	UniProtKB-KW:KW-1064	P	T cell receptor beta joining 1-5	TRBJ1-5	protein	taxon:9606	20201128	UniProt		
UniProtKB	A0A0J9YXM7	TRBJ1-5		GO:0042101	GO_REF:0000043	IEA	UniProtKB-KW:KW-1279	C	T cell receptor beta joining 1-5	TRBJ1-5	protein	taxon:9606	20201128	UniProt		
UniProtKB	A0A0J9YXY3	TRBV6-2		GO:0002250	GO_REF:0000043	IEA	UniProtKB-KW:KW-1064	P	T cell receptor beta variable 6-2	TRBV6-2	protein	taxon:9606	20201128	UniProt		
UniProtKB	A0A0J9YXY3	TRBV6-2		GO:0042101	GO_REF:0000043	IEA	UniProtKB-KW:KW-1279	C	T cell receptor beta variable 6-2	TRBV6-2	protein	taxon:9606	20201128	UniProt		
UniProtKB	A0A0J9YY54	TEX13D		GO:0046872	GO_REF:0000043	IEA	UniProtKB-KW:KW-0479	F	Testis-expressed protein 13D	TEX13D	protein	taxon:9606	20201128	UniProt		
UniProtKB	A0A0K0K1A3	TRBV10-1		GO:0002250	GO_REF:0000043	IEA	UniProtKB-KW:KW-1064	P	T cell receptor beta variable 10-1	TRBV10-1	protein	taxon:9606	20201128	UniProt		
UniProtKB	A0A0K0K1A3	TRBV10-1		GO:0042101	GO_REF:0000043	IEA	UniProtKB-KW:KW-1279	C	T cell receptor beta variable 10-1	TRBV10-1	protein	taxon:9606	20201128	UniProt		
UniProtKB	A0A0K0K1A5	TRBV6-5		GO:0002250	GO_REF:0000043	IEA	UniProtKB-KW:KW-1064	P	T cell receptor beta variable 6-5	TRBV6-5	protein	taxon:9606	20201128	UniProt		
UniProtKB	A0A0K0K1A5	TRBV6-5		GO:0042101	GO_REF:0000043	IEA	UniProtKB-KW:KW-1279	C	T cell receptor beta variable 6-5	TRBV6-5	protein	taxon:9606	20201128	UniProt		
UniProtKB	A0A0K0K1B3	TRBV30		GO:0002250	GO_REF:0000043	IEA	UniProtKB-KW:KW-1064	P	T cell receptor beta variable 30	TRBV30	protein	taxon:9606	20201128	UniProt		
UniProtKB	A0A0K0K1B3	TRBV30		GO:0042101	GO_REF:0000043	IEA	UniProtKB-KW:KW-1279	C	T cell receptor beta variable 30	TRBV30	protein	taxon:9606	20201128	UniProt		
UniProtKB	A0A0K0K1C0	TRBV11-1		GO:0002250	GO_REF:0000043	IEA	UniProtKB-KW:KW-1064	P	T cell receptor beta variable 11-1	TRBV11-1	protein	taxon:9606	20201128	UniProt		
UniProtKB	A0A0K0K1C0	TRBV11-1		GO:0042101	GO_REF:0000043	IEA	UniProtKB-KW:KW-1279	C	T cell receptor beta variable 11-1	TRBV11-1	protein	taxon:9606	20201128	UniProt		
UniProtKB	A0A0K0K1C4	TRBV27		GO:0002250	GO_REF:0000043	IEA	UniProtKB-KW:KW-1064	P	T cell receptor beta variable 27	TRBV27	protein	taxon:9606	20201128	UniProt		
UniProtKB	A0A0K0K1C4	TRBV27		GO:0042101	GO_REF:0000043	IEA	UniProtKB-KW:KW-1279	C	T cell receptor beta variable 27	TRBV27	protein	taxon:9606	20201128	UniProt		
UniProtKB	A0A0K0K1D8	TRBV6-1		GO:0002250	GO_REF:0000043	IEA	UniProtKB-KW:KW-1064	P	T cell receptor beta variable 6-1	TRBV6-1	protein	taxon:9606	20201128	UniProt		
UniProtKB	A0A0K0K1D8	TRBV6-1		GO:0042101	GO_REF:0000043	IEA	UniProtKB-KW:KW-1279	C	T cell receptor beta variable 6-1	TRBV6-1	protein	taxon:9606	20201128	UniProt		
UniProtKB	A0A0K0K1E9	TRBV7-7		GO:0002250	GO_REF:0000043	IEA	UniProtKB-KW:KW-1064	P	T cell receptor beta variable 7-7	TRBV7-7	protein	taxon:9606	20201128	UniProt		
UniProtKB	A0A0K0K1E9	TRBV7-7		GO:0042101	GO_REF:0000043	IEA	UniProtKB-KW:KW-1279	C	T cell receptor beta variable 7-7	TRBV7-7	protein	taxon:9606	20201128	UniProt		
UniProtKB	A0A0K0K1G6	TRBV10-3		GO:0002250	GO_REF:0000043	IEA	UniProtKB-KW:KW-1064	P	T cell receptor beta variable 10-3	TRBV10-3	protein	taxon:9606	20201128	UniProt		
UniProtKB	A0A0K0K1G6	TRBV10-3		GO:0042101	GO_REF:0000043	IEA	UniProtKB-KW:KW-1279	C	T cell receptor beta variable 10-3	TRBV10-3	protein	taxon:9606	20201128	UniProt		
UniProtKB	A0A0K0K1G8	TRBV10-2		GO:0002250	GO_REF:0000043	IEA	UniProtKB-KW:KW-1064	P	T cell receptor beta variable 10-2	TRBV10-2	protein	taxon:9606	20201128	UniProt		
UniProtKB	A0A0K0K1G8	TRBV10-2		GO:0042101	GO_REF:0000043	IEA	UniProtKB-KW:KW-1279	C	T cell receptor beta variable 10-2	TRBV10-2	protein	taxon:9606	20201128	UniProt		
UniProtKB	A0A0K2S4Q6	CD300H		GO:0005515	PMID:26221034	IPI	UniProtKB:O43914|UniProtKB:Q9UBK5	F	Protein CD300H	CD300H	protein	taxon:9606	20160428	UniProt		
UniProtKB	A0A0K2S4Q6	CD300H		GO:0005576	GO_REF:0000044	IEA	UniProtKB-SubCell:SL-0243	C	Protein CD300H	CD300H	protein	taxon:9606	20201128	UniProt		
UniProtKB	A0A0K2S4Q6	CD300H		GO:0016021	GO_REF:0000043	IEA	UniProtKB-KW:KW-0812	C	Protein CD300H	CD300H	protein	taxon:9606	20201128	UniProt		
UniProtKB	A0A0K2S4Q6	CD300H		GO:0030593	PMID:26221034	IDA		P	Protein CD300H	CD300H	protein	taxon:9606	20160428	UniProt		
UniProtKB	A0A0K2S4Q6	CD300H	NOT	GO:0042803	PMID:26221034	IDA		F	Protein CD300H	CD300H	protein	taxon:9606	20180831	UniProt		
UniProtKB	A0A0U1RQE8	GLYATL1B		GO:0005739	GO_REF:0000002	IEA	InterPro:IPR010313|InterPro:IPR015938	C	Putative glycine N-acyltransferase-like protein 1B	GLYATL1B	protein	taxon:9606	20201128	InterPro		
UniProtKB	A0A0U1RQE8	GLYATL1B		GO:0047961	GO_REF:0000002	IEA	InterPro:IPR010313|InterPro:IPR015938	F	Putative glycine N-acyltransferase-like protein 1B	GLYATL1B	protein	taxon:9606	20201128	InterPro		
UniProtKB	A0A0U1RQF7	DPEP2NB		GO:0005515	PMID:32296183	IPI	UniProtKB:O43559	F	DPEP2 neighbor protein	DPEP2NB	protein	taxon:9606	20201128	IntAct		
UniProtKB	A0A0U1RQF7	DPEP2NB		GO:0005515	PMID:32296183	IPI	UniProtKB:P27658	F	DPEP2 neighbor protein	DPEP2NB	protein	taxon:9606	20201128	IntAct		
UniProtKB	A0A0U1RQF7	DPEP2NB		GO:0005515	PMID:32296183	IPI	UniProtKB:P41271-2	F	DPEP2 neighbor protein	DPEP2NB	protein	taxon:9606	20201128	IntAct		
UniProtKB	A0A0U1RQF7	DPEP2NB		GO:0005515	PMID:32296183	IPI	UniProtKB:Q63ZY3	F	DPEP2 neighbor protein	DPEP2NB	protein	taxon:9606	20201128	IntAct		
UniProtKB	A0A0U1RQF7	DPEP2NB		GO:0005515	PMID:32296183	IPI	UniProtKB:Q86VK4-3	F	DPEP2 neighbor protein	DPEP2NB	protein	taxon:9606	20201128	IntAct		
UniProtKB	A0A0U1RQF7	DPEP2NB		GO:0005515	PMID:32296183	IPI	UniProtKB:Q9BUZ4	F	DPEP2 neighbor protein	DPEP2NB	protein	taxon:9606	20201128	IntAct		
UniProtKB	A0A0U1RQF7	DPEP2NB		GO:0005515	PMID:32296183	IPI	UniProtKB:Q9H6L4	F	DPEP2 neighbor protein	DPEP2NB	protein	taxon:9606	20201128	IntAct		
UniProtKB	A0A0U1RQF7	DPEP2NB		GO:0005515	PMID:32296183	IPI	UniProtKB:Q9NPB3	F	DPEP2 neighbor protein	DPEP2NB	protein	taxon:9606	20201128	IntAct		
UniProtKB	A0A0U1RQI7	KLF18		GO:0005634	GO_REF:0000044	IEA	UniProtKB-SubCell:SL-0191	C	Kruppel-like factor 18	KLF18	protein	taxon:9606	20201128	UniProt		
UniProtKB	A0A0U1RQI7	KLF18		GO:0046872	GO_REF:0000043	IEA	UniProtKB-KW:KW-0479	F	Kruppel-like factor 18	KLF18	protein	taxon:9606	20201128	UniProt		
UniProtKB	A0A0U1RQS6	TMEM275		GO:0016021	GO_REF:0000043	IEA	UniProtKB-KW:KW-0812	C	Transmembrane protein 275	TMEM275	protein	taxon:9606	20201128	UniProt		
UniProtKB	A0A0U1RR11	CENPVL1		GO:0016846	GO_REF:0000002	IEA	InterPro:IPR006913	F	Centromere protein V-like protein 1	CENPVL1|CENPVP1	protein	taxon:9606	20201128	InterPro		
UniProtKB	A0A0U1RR11	CENPVL1		GO:0046872	GO_REF:0000043	IEA	UniProtKB-KW:KW-0479	F	Centromere protein V-like protein 1	CENPVL1|CENPVP1	protein	taxon:9606	20201128	UniProt		
UniProtKB	A0A0U1RRA0	A0A0U1RRA0		GO:0016021	GO_REF:0000043	IEA	UniProtKB-KW:KW-0812	C	Uncharacterized protein		protein	taxon:9606	20201128	UniProt		
UniProtKB	A0A0U1RRE5	NBDY		GO:0000932	PMID:27918561	IDA		C	Negative regulator of P-body association	NBDY|LINC01420	protein	taxon:9606	20170113	UniProt		
UniProtKB	A0A0U1RRE5	NBDY		GO:0000956	PMID:27918561	IDA		P	Negative regulator of P-body association	NBDY|LINC01420	protein	taxon:9606	20170116	UniProt		
UniProtKB	A0A0U1RRE5	NBDY		GO:0005515	PMID:27918561	IPI	UniProtKB:Q6P2E9	F	Negative regulator of P-body association	NBDY|LINC01420	protein	taxon:9606	20170116	UniProt		
UniProtKB	A0A0U1RRE5	NBDY		GO:0006397	GO_REF:0000043	IEA	UniProtKB-KW:KW-0507	P	Negative regulator of P-body association	NBDY|LINC01420	protein	taxon:9606	20201128	UniProt		
UniProtKB	A0A0U1RRE5	NBDY		GO:0010607	PMID:27918561	IDA		P	Negative regulator of P-body association	NBDY|LINC01420	protein	taxon:9606	20170116	UniProt		
UniProtKB	A0A0U1RRI6	CENPVL3		GO:0016846	GO_REF:0000002	IEA	InterPro:IPR006913	F	Centromere protein V-like protein 3	CENPVL3|CENPVP3	protein	taxon:9606	20201128	InterPro		
UniProtKB	A0A0U1RRI6	CENPVL3		GO:0046872	GO_REF:0000043	IEA	UniProtKB-KW:KW-0479	F	Centromere protein V-like protein 3	CENPVL3|CENPVP3	protein	taxon:9606	20201128	UniProt		
UniProtKB	A0A0U1RRN3	SPTY2D1OS		GO:0016021	GO_REF:0000043	IEA	UniProtKB-KW:KW-0812	C	Putative transmembrane protein SPTY2D1OS	SPTY2D1OS|SPTY2D1-AS1	protein	taxon:9606	20201128	UniProt		
UniProtKB	A0A0X1KG70	OR4M2B		GO:0004930	GO_REF:0000043	IEA	UniProtKB-KW:KW-0297	F	Olfactory receptor 4M2	OR4M2B	protein	taxon:9606	20201128	UniProt		
UniProtKB	A0A0X1KG70	OR4M2B		GO:0004984	GO_REF:0000002	IEA	InterPro:IPR000725	F	Olfactory receptor 4M2	OR4M2B	protein	taxon:9606	20201128	InterPro		
UniProtKB	A0A0X1KG70	OR4M2B		GO:0007186	GO_REF:0000043	IEA	UniProtKB-KW:KW-0297	P	Olfactory receptor 4M2	OR4M2B	protein	taxon:9606	20201128	UniProt		
UniProtKB	A0A0X1KG70	OR4M2B		GO:0016021	GO_REF:0000043	IEA	UniProtKB-KW:KW-0812	C	Olfactory receptor 4M2	OR4M2B	protein	taxon:9606	20201128	UniProt		
UniProtKB	A0A0X1KG70	OR4M2B		GO:0050911	GO_REF:0000108	IEA	GO:0004984	P	Olfactory receptor 4M2	OR4M2B	protein	taxon:9606	20201129	GOC		
UniProtKB	A0A126GWB0	OR2A2		GO:0004930	GO_REF:0000043	IEA	UniProtKB-KW:KW-0297	F	Olfactory receptor	OR2A2	protein	taxon:9606	20201128	UniProt		
UniProtKB	A0A126GWB0	OR2A2		GO:0004984	GO_REF:0000002	IEA	InterPro:IPR000725	F	Olfactory receptor	OR2A2	protein	taxon:9606	20201128	InterPro		
UniProtKB	A0A126GWB0	OR2A2		GO:0005886	GO_REF:0000044	IEA	UniProtKB-SubCell:SL-0039	C	Olfactory receptor	OR2A2	protein	taxon:9606	20201128	UniProt		
UniProtKB	A0A126GWB0	OR2A2		GO:0007186	GO_REF:0000043	IEA	UniProtKB-KW:KW-0297	P	Olfactory receptor	OR2A2	protein	taxon:9606	20201128	UniProt		
UniProtKB	A0A126GWB0	OR2A2		GO:0016021	GO_REF:0000043	IEA	UniProtKB-KW:KW-0812	C	Olfactory receptor	OR2A2	protein	taxon:9606	20201128	UniProt		
UniProtKB	A0A126GWB0	OR2A2		GO:0050911	GO_REF:0000108	IEA	GO:0004984	P	Olfactory receptor	OR2A2	protein	taxon:9606	20201129	GOC		
UniProtKB	A0A126GWI2	OR2A25		GO:0004930	GO_REF:0000043	IEA	UniProtKB-KW:KW-0297	F	Olfactory receptor	OR2A25|hCG_1685803	protein	taxon:9606	20201128	UniProt		
UniProtKB	A0A126GWI2	OR2A25		GO:0004984	GO_REF:0000002	IEA	InterPro:IPR000725	F	Olfactory receptor	OR2A25|hCG_1685803	protein	taxon:9606	20201128	InterPro		
UniProtKB	A0A126GWI2	OR2A25		GO:0005886	GO_REF:0000044	IEA	UniProtKB-SubCell:SL-0039	C	Olfactory receptor	OR2A25|hCG_1685803	protein	taxon:9606	20201128	UniProt		
UniProtKB	A0A126GWI2	OR2A25		GO:0007186	GO_REF:0000043	IEA	UniProtKB-KW:KW-0297	P	Olfactory receptor	OR2A25|hCG_1685803	protein	taxon:9606	20201128	UniProt		
UniProtKB	A0A126GWI2	OR2A25		GO:0016021	GO_REF:0000043	IEA	UniProtKB-KW:KW-0812	C	Olfactory receptor	OR2A25|hCG_1685803	protein	taxon:9606	20201128	UniProt		
UniProtKB	A0A126GWI2	OR2A25		GO:0050911	GO_REF:0000108	IEA	GO:0004984	P	Olfactory receptor	OR2A25|hCG_1685803	protein	taxon:9606	20201129	GOC		
UniProtKB	A0A140G945	CRYAA2		GO:0005212	GO_REF:0000002	IEA	InterPro:IPR003090|InterPro:IPR012274	F	Alpha-crystallin A2 chain	CRYAA2|CRYAA	protein	taxon:9606	20201128	InterPro		
UniProtKB	A0A140G945	CRYAA2		GO:0005515	PMID:32814053	IPI	UniProtKB:O15160	F	Alpha-crystallin A2 chain	CRYAA2|CRYAA	protein	taxon:9606	20201128	IntAct		
UniProtKB	A0A140G945	CRYAA2		GO:0005515	PMID:32814053	IPI	UniProtKB:O15273	F	Alpha-crystallin A2 chain	CRYAA2|CRYAA	protein	taxon:9606	20201128	IntAct		
UniProtKB	A0A140G945	CRYAA2		GO:0005515	PMID:32814053	IPI	UniProtKB:O43464	F	Alpha-crystallin A2 chain	CRYAA2|CRYAA	protein	taxon:9606	20201128	IntAct		
UniProtKB	A0A140G945	CRYAA2		GO:0005515	PMID:32814053	IPI	UniProtKB:O60333-2	F	Alpha-crystallin A2 chain	CRYAA2|CRYAA	protein	taxon:9606	20201128	IntAct		
UniProtKB	A0A140G945	CRYAA2		GO:0005515	PMID:32814053	IPI	UniProtKB:O60506-4	F	Alpha-crystallin A2 chain	CRYAA2|CRYAA	protein	taxon:9606	20201128	IntAct		
UniProtKB	A0A140G945	CRYAA2		GO:0005515	PMID:32814053	IPI	UniProtKB:O60636	F	Alpha-crystallin A2 chain	CRYAA2|CRYAA	protein	taxon:9606	20201128	IntAct		
UniProtKB	A0A140G945	CRYAA2		GO:0005515	PMID:32814053	IPI	UniProtKB:O60830	F	Alpha-crystallin A2 chain	CRYAA2|CRYAA	protein	taxon:9606	20201128	IntAct		
UniProtKB	A0A140G945	CRYAA2		GO:0005515	PMID:32814053	IPI	UniProtKB:O75558	F	Alpha-crystallin A2 chain	CRYAA2|CRYAA	protein	taxon:9606	20201128	IntAct		
UniProtKB	A0A140G945	CRYAA2		GO:0005515	PMID:32814053	IPI	UniProtKB:O95817	F	Alpha-crystallin A2 chain	CRYAA2|CRYAA	protein	taxon:9606	20201128	IntAct		
UniProtKB	A0A140G945	CRYAA2		GO:0005515	PMID:32814053	IPI	UniProtKB:P04792	F	Alpha-crystallin A2 chain	CRYAA2|CRYAA	protein	taxon:9606	20201128	IntAct		
UniProtKB	A0A140G945	CRYAA2		GO:0005515	PMID:32814053	IPI	UniProtKB:P08865	F	Alpha-crystallin A2 chain	CRYAA2|CRYAA	protein	taxon:9606	20201128	IntAct		
UniProtKB	A0A140G945	CRYAA2		GO:0005515	PMID:32814053	IPI	UniProtKB:P15976-2	F	Alpha-crystallin A2 chain	CRYAA2|CRYAA	protein	taxon:9606	20201128	IntAct		
UniProtKB	A0A140G945	CRYAA2		GO:0005515	PMID:32814053	IPI	UniProtKB:P19388	F	Alpha-crystallin A2 chain	CRYAA2|CRYAA	protein	taxon:9606	20201128	IntAct		
UniProtKB	A0A140G945	CRYAA2		GO:0005515	PMID:32814053	IPI	UniProtKB:P20849	F	Alpha-crystallin A2 chain	CRYAA2|CRYAA	protein	taxon:9606	20201128	IntAct		
UniProtKB	A0A140G945	CRYAA2		GO:0005515	PMID:32814053	IPI	UniProtKB:P23588	F	Alpha-crystallin A2 chain	CRYAA2|CRYAA	protein	taxon:9606	20201128	IntAct		
UniProtKB	A0A140G945	CRYAA2		GO:0005515	PMID:32814053	IPI	UniProtKB:P26998	F	Alpha-crystallin A2 chain	CRYAA2|CRYAA	protein	taxon:9606	20201128	IntAct		
UniProtKB	A0A140G945	CRYAA2		GO:0005515	PMID:32814053	IPI	UniProtKB:P35611	F	Alpha-crystallin A2 chain	CRYAA2|CRYAA	protein	taxon:9606	20201128	IntAct		
UniProtKB	A0A140G945	CRYAA2		GO:0005515	PMID:32814053	IPI	UniProtKB:P41219	F	Alpha-crystallin A2 chain	CRYAA2|CRYAA	protein	taxon:9606	20201128	IntAct		
UniProtKB	A0A140G945	CRYAA2		GO:0005515	PMID:32814053	IPI	UniProtKB:P42858	F	Alpha-crystallin A2 chain	CRYAA2|CRYAA	protein	taxon:9606	20201128	IntAct		
UniProtKB	A0A140G945	CRYAA2		GO:0005515	PMID:32814053	IPI	UniProtKB:P47804-3	F	Alpha-crystallin A2 chain	CRYAA2|CRYAA	protein	taxon:9606	20201128	IntAct		
UniProtKB	A0A140G945	CRYAA2		GO:0005515	PMID:32814053	IPI	UniProtKB:P48443	F	Alpha-crystallin A2 chain	CRYAA2|CRYAA	protein	taxon:9606	20201128	IntAct		
UniProtKB	A0A140G945	CRYAA2		GO:0005515	PMID:32814053	IPI	UniProtKB:P49336-2	F	Alpha-crystallin A2 chain	CRYAA2|CRYAA	protein	taxon:9606	20201128	IntAct		
UniProtKB	A0A140G945	CRYAA2		GO:0005515	PMID:32814053	IPI	UniProtKB:P53801	F	Alpha-crystallin A2 chain	CRYAA2|CRYAA	protein	taxon:9606	20201128	IntAct		
UniProtKB	A0A140G945	CRYAA2		GO:0005515	PMID:32814053	IPI	UniProtKB:P57682	F	Alpha-crystallin A2 chain	CRYAA2|CRYAA	protein	taxon:9606	20201128	IntAct		
UniProtKB	A0A140G945	CRYAA2		GO:0005515	PMID:32814053	IPI	UniProtKB:P60228	F	Alpha-crystallin A2 chain	CRYAA2|CRYAA	protein	taxon:9606	20201128	IntAct		
UniProtKB	A0A140G945	CRYAA2		GO:0005515	PMID:32814053	IPI	UniProtKB:P60891	F	Alpha-crystallin A2 chain	CRYAA2|CRYAA	protein	taxon:9606	20201128	IntAct		
UniProtKB	A0A140G945	CRYAA2		GO:0005515	PMID:32814053	IPI	UniProtKB:P61289	F	Alpha-crystallin A2 chain	CRYAA2|CRYAA	protein	taxon:9606	20201128	IntAct		
UniProtKB	A0A140G945	CRYAA2		GO:0005515	PMID:32814053	IPI	UniProtKB:Q06547-2	F	Alpha-crystallin A2 chain	CRYAA2|CRYAA	protein	taxon:9606	20201128	IntAct		
UniProtKB	A0A140G945	CRYAA2		GO:0005515	PMID:32814053	IPI	UniProtKB:Q0VD86	F	Alpha-crystallin A2 chain	CRYAA2|CRYAA	protein	taxon:9606	20201128	IntAct		
UniProtKB	A0A140G945	CRYAA2		GO:0005515	PMID:32814053	IPI	UniProtKB:Q13322-4	F	Alpha-crystallin A2 chain	CRYAA2|CRYAA	protein	taxon:9606	20201128	IntAct		
UniProtKB	A0A140G945	CRYAA2		GO:0005515	PMID:32814053	IPI	UniProtKB:Q13404	F	Alpha-crystallin A2 chain	CRYAA2|CRYAA	protein	taxon:9606	20201128	IntAct		
UniProtKB	A0A140G945	CRYAA2		GO:0005515	PMID:32814053	IPI	UniProtKB:Q14005-2	F	Alpha-crystallin A2 chain	CRYAA2|CRYAA	protein	taxon:9606	20201128	IntAct		
UniProtKB	A0A140G945	CRYAA2		GO:0005515	PMID:32814053	IPI	UniProtKB:Q14533	F	Alpha-crystallin A2 chain	CRYAA2|CRYAA	protein	taxon:9606	20201128	IntAct		
UniProtKB	A0A140G945	CRYAA2		GO:0005515	PMID:32814053	IPI	UniProtKB:Q14847-2	F	Alpha-crystallin A2 chain	CRYAA2|CRYAA	protein	taxon:9606	20201128	IntAct		
UniProtKB	A0A140G945	CRYAA2		GO:0005515	PMID:32814053	IPI	UniProtKB:Q15759	F	Alpha-crystallin A2 chain	CRYAA2|CRYAA	protein	taxon:9606	20201128	IntAct		
UniProtKB	A0A140G945	CRYAA2		GO:0005515	PMID:32814053	IPI	UniProtKB:Q2NKQ1-4	F	Alpha-crystallin A2 chain	CRYAA2|CRYAA	protein	taxon:9606	20201128	IntAct		
UniProtKB	A0A140G945	CRYAA2		GO:0005515	PMID:32814053	IPI	UniProtKB:Q3LI72	F	Alpha-crystallin A2 chain	CRYAA2|CRYAA	protein	taxon:9606	20201128	IntAct		
UniProtKB	A0A140G945	CRYAA2		GO:0005515	PMID:32814053	IPI	UniProtKB:Q3SYF9	F	Alpha-crystallin A2 chain	CRYAA2|CRYAA	protein	taxon:9606	20201128	IntAct		
UniProtKB	A0A140G945	CRYAA2		GO:0005515	PMID:32814053	IPI	UniProtKB:Q495U3	F	Alpha-crystallin A2 chain	CRYAA2|CRYAA	protein	taxon:9606	20201128	IntAct		
UniProtKB	A0A140G945	CRYAA2		GO:0005515	PMID:32814053	IPI	UniProtKB:Q496A3	F	Alpha-crystallin A2 chain	CRYAA2|CRYAA	protein	taxon:9606	20201128	IntAct		
UniProtKB	A0A140G945	CRYAA2		GO:0005515	PMID:32814053	IPI	UniProtKB:Q4VB01	F	Alpha-crystallin A2 chain	CRYAA2|CRYAA	protein	taxon:9606	20201128	IntAct		
UniProtKB	A0A140G945	CRYAA2		GO:0005515	PMID:32814053	IPI	UniProtKB:Q5T0L3	F	Alpha-crystallin A2 chain	CRYAA2|CRYAA	protein	taxon:9606	20201128	IntAct		
UniProtKB	A0A140G945	CRYAA2		GO:0005515	PMID:32814053	IPI	UniProtKB:Q5VYS8-5	F	Alpha-crystallin A2 chain	CRYAA2|CRYAA	protein	taxon:9606	20201128	IntAct		
UniProtKB	A0A140G945	CRYAA2		GO:0005515	PMID:32814053	IPI	UniProtKB:Q6DKI2	F	Alpha-crystallin A2 chain	CRYAA2|CRYAA	protein	taxon:9606	20201128	IntAct		
UniProtKB	A0A140G945	CRYAA2		GO:0005515	PMID:32814053	IPI	UniProtKB:Q6NXG1	F	Alpha-crystallin A2 chain	CRYAA2|CRYAA	protein	taxon:9606	20201128	IntAct		
UniProtKB	A0A140G945	CRYAA2		GO:0005515	PMID:32814053	IPI	UniProtKB:Q6NXG1-3	F	Alpha-crystallin A2 chain	CRYAA2|CRYAA	protein	taxon:9606	20201128	IntAct		
UniProtKB	A0A140G945	CRYAA2		GO:0005515	PMID:32814053	IPI	UniProtKB:Q6NZ36-4	F	Alpha-crystallin A2 chain	CRYAA2|CRYAA	protein	taxon:9606	20201128	IntAct		
UniProtKB	A0A140G945	CRYAA2		GO:0005515	PMID:32814053	IPI	UniProtKB:Q6P4D5-2	F	Alpha-crystallin A2 chain	CRYAA2|CRYAA	protein	taxon:9606	20201128	IntAct		
UniProtKB	A0A140G945	CRYAA2		GO:0005515	PMID:32814053	IPI	UniProtKB:Q6ZMI0-5	F	Alpha-crystallin A2 chain	CRYAA2|CRYAA	protein	taxon:9606	20201128	IntAct		
UniProtKB	A0A140G945	CRYAA2		GO:0005515	PMID:32814053	IPI	UniProtKB:Q7Z783	F	Alpha-crystallin A2 chain	CRYAA2|CRYAA	protein	taxon:9606	20201128	IntAct		
UniProtKB	A0A140G945	CRYAA2		GO:0005515	PMID:32814053	IPI	UniProtKB:Q86SQ7-2	F	Alpha-crystallin A2 chain	CRYAA2|CRYAA	protein	taxon:9606	20201128	IntAct		
UniProtKB	A0A140G945	CRYAA2		GO:0005515	PMID:32814053	IPI	UniProtKB:Q86WV2	F	Alpha-crystallin A2 chain	CRYAA2|CRYAA	protein	taxon:9606	20201128	IntAct		
UniProtKB	A0A140G945	CRYAA2		GO:0005515	PMID:32814053	IPI	UniProtKB:Q8IU80-2	F	Alpha-crystallin A2 chain	CRYAA2|CRYAA	protein	taxon:9606	20201128	IntAct		
UniProtKB	A0A140G945	CRYAA2		GO:0005515	PMID:32814053	IPI	UniProtKB:Q8IUC2	F	Alpha-crystallin A2 chain	CRYAA2|CRYAA	protein	taxon:9606	20201128	IntAct		
UniProtKB	A0A140G945	CRYAA2		GO:0005515	PMID:32814053	IPI	UniProtKB:Q8IUR5-4	F	Alpha-crystallin A2 chain	CRYAA2|CRYAA	protein	taxon:9606	20201128	IntAct		
UniProtKB	A0A140G945	CRYAA2		GO:0005515	PMID:32814053	IPI	UniProtKB:Q8N0Y2-2	F	Alpha-crystallin A2 chain	CRYAA2|CRYAA	protein	taxon:9606	20201128	IntAct		
UniProtKB	A0A140G945	CRYAA2		GO:0005515	PMID:32814053	IPI	UniProtKB:Q8N488	F	Alpha-crystallin A2 chain	CRYAA2|CRYAA	protein	taxon:9606	20201128	IntAct		
UniProtKB	A0A140G945	CRYAA2		GO:0005515	PMID:32814053	IPI	UniProtKB:Q8N6R0	F	Alpha-crystallin A2 chain	CRYAA2|CRYAA	protein	taxon:9606	20201128	IntAct		
UniProtKB	A0A140G945	CRYAA2		GO:0005515	PMID:32814053	IPI	UniProtKB:Q8NC06-3	F	Alpha-crystallin A2 chain	CRYAA2|CRYAA	protein	taxon:9606	20201128	IntAct		
UniProtKB	A0A140G945	CRYAA2		GO:0005515	PMID:32814053	IPI	UniProtKB:Q8TBE0	F	Alpha-crystallin A2 chain	CRYAA2|CRYAA	protein	taxon:9606	20201128	IntAct		
UniProtKB	A0A140G945	CRYAA2		GO:0005515	PMID:32814053	IPI	UniProtKB:Q8TDR4	F	Alpha-crystallin A2 chain	CRYAA2|CRYAA	protein	taxon:9606	20201128	IntAct		
UniProtKB	A0A140G945	CRYAA2		GO:0005515	PMID:32814053	IPI	UniProtKB:Q8WUU4	F	Alpha-crystallin A2 chain	CRYAA2|CRYAA	protein	taxon:9606	20201128	IntAct		
UniProtKB	A0A140G945	CRYAA2		GO:0005515	PMID:32814053	IPI	UniProtKB:Q8WZ73-3	F	Alpha-crystallin A2 chain	CRYAA2|CRYAA	protein	taxon:9606	20201128	IntAct		
UniProtKB	A0A140G945	CRYAA2		GO:0005515	PMID:32814053	IPI	UniProtKB:Q92615	F	Alpha-crystallin A2 chain	CRYAA2|CRYAA	protein	taxon:9606	20201128	IntAct		
UniProtKB	A0A140G945	CRYAA2		GO:0005515	PMID:32814053	IPI	UniProtKB:Q92886	F	Alpha-crystallin A2 chain	CRYAA2|CRYAA	protein	taxon:9606	20201128	IntAct		
UniProtKB	A0A140G945	CRYAA2		GO:0005515	PMID:32814053	IPI	UniProtKB:Q969K3	F	Alpha-crystallin A2 chain	CRYAA2|CRYAA	protein	taxon:9606	20201128	IntAct		
UniProtKB	A0A140G945	CRYAA2		GO:0005515	PMID:32814053	IPI	UniProtKB:Q96A04	F	Alpha-crystallin A2 chain	CRYAA2|CRYAA	protein	taxon:9606	20201128	IntAct		
UniProtKB	A0A140G945	CRYAA2		GO:0005515	PMID:32814053	IPI	UniProtKB:Q96A09	F	Alpha-crystallin A2 chain	CRYAA2|CRYAA	protein	taxon:9606	20201128	IntAct		
UniProtKB	A0A140G945	CRYAA2		GO:0005515	PMID:32814053	IPI	UniProtKB:Q96BD6	F	Alpha-crystallin A2 chain	CRYAA2|CRYAA	protein	taxon:9606	20201128	IntAct		
UniProtKB	A0A140G945	CRYAA2		GO:0005515	PMID:32814053	IPI	UniProtKB:Q96EF9	F	Alpha-crystallin A2 chain	CRYAA2|CRYAA	protein	taxon:9606	20201128	IntAct		
UniProtKB	A0A140G945	CRYAA2		GO:0005515	PMID:32814053	IPI	UniProtKB:Q96GL9	F	Alpha-crystallin A2 chain	CRYAA2|CRYAA	protein	taxon:9606	20201128	IntAct		
UniProtKB	A0A140G945	CRYAA2		GO:0005515	PMID:32814053	IPI	UniProtKB:Q96JB6	F	Alpha-crystallin A2 chain	CRYAA2|CRYAA	protein	taxon:9606	20201128	IntAct		
UniProtKB	A0A140G945	CRYAA2		GO:0005515	PMID:32814053	IPI	UniProtKB:Q96KP6	F	Alpha-crystallin A2 chain	CRYAA2|CRYAA	protein	taxon:9606	20201128	IntAct		
UniProtKB	A0A140G945	CRYAA2		GO:0005515	PMID:32814053	IPI	UniProtKB:Q96QH2	F	Alpha-crystallin A2 chain	CRYAA2|CRYAA	protein	taxon:9606	20201128	IntAct		
UniProtKB	A0A140G945	CRYAA2		GO:0005515	PMID:32814053	IPI	UniProtKB:Q99683	F	Alpha-crystallin A2 chain	CRYAA2|CRYAA	protein	taxon:9606	20201128	IntAct		
UniProtKB	A0A140G945	CRYAA2		GO:0005515	PMID:32814053	IPI	UniProtKB:Q99944	F	Alpha-crystallin A2 chain	CRYAA2|CRYAA	protein	taxon:9606	20201128	IntAct		
UniProtKB	A0A140G945	CRYAA2		GO:0005515	PMID:32814053	IPI	UniProtKB:Q9BWF3	F	Alpha-crystallin A2 chain	CRYAA2|CRYAA	protein	taxon:9606	20201128	IntAct		
UniProtKB	A0A140G945	CRYAA2		GO:0005515	PMID:32814053	IPI	UniProtKB:Q9BXL8	F	Alpha-crystallin A2 chain	CRYAA2|CRYAA	protein	taxon:9606	20201128	IntAct		
UniProtKB	A0A140G945	CRYAA2		GO:0005515	PMID:32814053	IPI	UniProtKB:Q9BXU0	F	Alpha-crystallin A2 chain	CRYAA2|CRYAA	protein	taxon:9606	20201128	IntAct		
UniProtKB	A0A140G945	CRYAA2		GO:0005515	PMID:32814053	IPI	UniProtKB:Q9BY12-3	F	Alpha-crystallin A2 chain	CRYAA2|CRYAA	protein	taxon:9606	20201128	IntAct		
UniProtKB	A0A140G945	CRYAA2		GO:0005515	PMID:32814053	IPI	UniProtKB:Q9C004	F	Alpha-crystallin A2 chain	CRYAA2|CRYAA	protein	taxon:9606	20201128	IntAct		
UniProtKB	A0A140G945	CRYAA2		GO:0005515	PMID:32814053	IPI	UniProtKB:Q9H0W9-3	F	Alpha-crystallin A2 chain	CRYAA2|CRYAA	protein	taxon:9606	20201128	IntAct		
UniProtKB	A0A140G945	CRYAA2		GO:0005515	PMID:32814053	IPI	UniProtKB:Q9H4E5	F	Alpha-crystallin A2 chain	CRYAA2|CRYAA	protein	taxon:9606	20201128	IntAct		
UniProtKB	A0A140G945	CRYAA2		GO:0005515	PMID:32814053	IPI	UniProtKB:Q9H9P5-5	F	Alpha-crystallin A2 chain	CRYAA2|CRYAA	protein	taxon:9606	20201128	IntAct		
UniProtKB	A0A140G945	CRYAA2		GO:0005515	PMID:32814053	IPI	UniProtKB:Q9NNX6-10	F	Alpha-crystallin A2 chain	CRYAA2|CRYAA	protein	taxon:9606	20201128	IntAct		
UniProtKB	A0A140G945	CRYAA2		GO:0005515	PMID:32814053	IPI	UniProtKB:Q9NP61	F	Alpha-crystallin A2 chain	CRYAA2|CRYAA	protein	taxon:9606	20201128	IntAct		
UniProtKB	A0A140G945	CRYAA2		GO:0005515	PMID:32814053	IPI	UniProtKB:Q9NTN9-3	F	Alpha-crystallin A2 chain	CRYAA2|CRYAA	protein	taxon:9606	20201128	IntAct		
UniProtKB	A0A140G945	CRYAA2		GO:0005515	PMID:32814053	IPI	UniProtKB:Q9NVA1	F	Alpha-crystallin A2 chain	CRYAA2|CRYAA	protein	taxon:9606	20201128	IntAct		
UniProtKB	A0A140G945	CRYAA2		GO:0005515	PMID:32814053	IPI	UniProtKB:Q9NWB1-5	F	Alpha-crystallin A2 chain	CRYAA2|CRYAA	protein	taxon:9606	20201128	IntAct		
UniProtKB	A0A140G945	CRYAA2		GO:0005515	PMID:32814053	IPI	UniProtKB:Q9NX94	F	Alpha-crystallin A2 chain	CRYAA2|CRYAA	protein	taxon:9606	20201128	IntAct		
UniProtKB	A0A140G945	CRYAA2		GO:0005515	PMID:32814053	IPI	UniProtKB:Q9NXC2	F	Alpha-crystallin A2 chain	CRYAA2|CRYAA	protein	taxon:9606	20201128	IntAct		
UniProtKB	A0A140G945	CRYAA2		GO:0005515	PMID:32814053	IPI	UniProtKB:Q9NZC7-5	F	Alpha-crystallin A2 chain	CRYAA2|CRYAA	protein	taxon:9606	20201128	IntAct		
UniProtKB	A0A140G945	CRYAA2		GO:0005515	PMID:32814053	IPI	UniProtKB:Q9P0W2	F	Alpha-crystallin A2 chain	CRYAA2|CRYAA	protein	taxon:9606	20201128	IntAct		
UniProtKB	A0A140G945	CRYAA2		GO:0005515	PMID:32814053	IPI	UniProtKB:Q9UQB8-6	F	Alpha-crystallin A2 chain	CRYAA2|CRYAA	protein	taxon:9606	20201128	IntAct		
UniProtKB	A0A140G945	CRYAA2		GO:0005515	PMID:32814053	IPI	UniProtKB:Q9Y239	F	Alpha-crystallin A2 chain	CRYAA2|CRYAA	protein	taxon:9606	20201128	IntAct		
UniProtKB	A0A140G945	CRYAA2		GO:0005515	PMID:32814053	IPI	UniProtKB:Q9Y266	F	Alpha-crystallin A2 chain	CRYAA2|CRYAA	protein	taxon:9606	20201128	IntAct		
UniProtKB	A0A140G945	CRYAA2		GO:0005515	PMID:32814053	IPI	UniProtKB:Q9Y2M5	F	Alpha-crystallin A2 chain	CRYAA2|CRYAA	protein	taxon:9606	20201128	IntAct		
UniProtKB	A0A140G945	CRYAA2		GO:0005515	PMID:32814053	IPI	UniProtKB:Q9Y6W6	F	Alpha-crystallin A2 chain	CRYAA2|CRYAA	protein	taxon:9606	20201128	IntAct		
UniProtKB	A0A140G945	CRYAA2		GO:0005654	GO_REF:0000052	IDA		C	Alpha-crystallin A2 chain	CRYAA2|CRYAA	protein	taxon:9606	20161204	HPA		
UniProtKB	A0A140G945	CRYAA2		GO:0005829	GO_REF:0000052	IDA		C	Alpha-crystallin A2 chain	CRYAA2|CRYAA	protein	taxon:9606	20161204	HPA		
UniProtKB	A0A140G945	CRYAA2		GO:0046872	GO_REF:0000043	IEA	UniProtKB-KW:KW-0479	F	Alpha-crystallin A2 chain	CRYAA2|CRYAA	protein	taxon:9606	20201128	UniProt		
UniProtKB	A0A140T8X8	MUC21		GO:0016021	GO_REF:0000043	IEA	UniProtKB-KW:KW-0812	C	Mucin-21	MUC21	protein	taxon:9606	20201128	UniProt		
UniProtKB	A0A140TA62	A0A140TA62		GO:0005198	GO_REF:0000002	IEA	InterPro:IPR002957	F	IF rod domain-containing protein		protein	taxon:9606	20201128	InterPro		
UniProtKB	A0A140TA62	A0A140TA62		GO:0005882	GO_REF:0000043	IEA	UniProtKB-KW:KW-0403	C	IF rod domain-containing protein		protein	taxon:9606	20201128	UniProt		
UniProtKB	A0A140TA64	LOC100996750		GO:0045095	GO_REF:0000002	IEA	InterPro:IPR002494	C	Uncharacterized protein	LOC100996750	protein	taxon:9606	20201128	InterPro		
UniProtKB	A0A140TA67	KRTAP9-6		GO:0045095	GO_REF:0000002	IEA	InterPro:IPR002494	C	Keratin-associated protein 9-6	KRTAP9-6	protein	taxon:9606	20201128	InterPro		
UniProtKB	A0A183	LCE6A		GO:0031424	GO_REF:0000043	IEA	UniProtKB-KW:KW-0417	P	Late cornified envelope protein 6A	LCE6A|C1orf44	protein	taxon:9606	20201128	UniProt		
UniProtKB	A0A191URJ7	KIR2DL1		GO:0016021	GO_REF:0000043	IEA	UniProtKB-KW:KW-0812	C	KIR2DL protein	KIR2DL1|3DL2	protein	taxon:9606	20201128	UniProt		
UniProtKB	A0A1B0GTB2	TUNAR		GO:0016021	GO_REF:0000043	IEA	UniProtKB-KW:KW-0812	C	HCG2038094, isoform CRA_a	TUNAR|hCG_2038094	protein	taxon:9606	20201128	UniProt		
UniProtKB	A0A1B0GTE1	CNTNAP3C		GO:0016021	GO_REF:0000002	IEA	InterPro:IPR028873	C	Contactin-associated protein family member 3C	CNTNAP3C	protein	taxon:9606	20201128	InterPro		
UniProtKB	A0A1B0GTG8	A0A1B0GTG8		GO:0016021	GO_REF:0000043	IEA	UniProtKB-KW:KW-0812	C	Uncharacterized protein		protein	taxon:9606	20201128	UniProt		
UniProtKB	A0A1B0GTH6	CSNKA2IP		GO:0005634	GO_REF:0000044	IEA	UniProtKB-SubCell:SL-0191	C	Casein kinase II subunit alpha'-interacting protein	CSNKA2IP	protein	taxon:9606	20201128	UniProt		
UniProtKB	A0A1B0GTI8	TMEM272		GO:0016021	GO_REF:0000043	IEA	UniProtKB-KW:KW-0812	C	Transmembrane protein 272	TMEM272	protein	taxon:9606	20201128	UniProt		
UniProtKB	A0A1B0GTK4	FAM237A		GO:0016021	GO_REF:0000043	IEA	UniProtKB-KW:KW-0812	C	Protein FAM237A	FAM237A	protein	taxon:9606	20201128	UniProt		
UniProtKB	A0A1B0GTQ1	CYP2D7		GO:0004497	GO_REF:0000043	IEA	UniProtKB-KW:KW-0503	F	Putative cytochrome P450 2D7	CYP2D7	protein	taxon:9606	20201128	UniProt		
UniProtKB	A0A1B0GTQ1	CYP2D7		GO:0005506	GO_REF:0000002	IEA	InterPro:IPR001128|InterPro:IPR002401|InterPro:IPR036396	F	Putative cytochrome P450 2D7	CYP2D7	protein	taxon:9606	20201128	InterPro		
UniProtKB	A0A1B0GTQ1	CYP2D7		GO:0016021	GO_REF:0000043	IEA	UniProtKB-KW:KW-0812	C	Putative cytochrome P450 2D7	CYP2D7	protein	taxon:9606	20201128	UniProt		
UniProtKB	A0A1B0GTQ1	CYP2D7		GO:0016705	GO_REF:0000002	IEA	InterPro:IPR001128|InterPro:IPR002401|InterPro:IPR017972|InterPro:IPR036396	F	Putative cytochrome P450 2D7	CYP2D7	protein	taxon:9606	20201128	InterPro		
UniProtKB	A0A1B0GTQ1	CYP2D7		GO:0020037	GO_REF:0000002	IEA	InterPro:IPR001128|InterPro:IPR002401|InterPro:IPR036396	F	Putative cytochrome P450 2D7	CYP2D7	protein	taxon:9606	20201128	InterPro		
UniProtKB	A0A1B0GTQ1	CYP2D7		GO:0055114	GO_REF:0000043	IEA	UniProtKB-KW:KW-0560	P	Putative cytochrome P450 2D7	CYP2D7	protein	taxon:9606	20201128	UniProt		
UniProtKB	A0A1B0GTQ4	MYMX		GO:0005886	GO_REF:0000024	ISS	UniProtKB:Q2Q5T5	C	Protein myomixer	MYMX	protein	taxon:9606	20170703	UniProt		
UniProtKB	A0A1B0GTQ4	MYMX		GO:0005887	GO_REF:0000024	ISS	UniProtKB:Q2Q5T5	C	Protein myomixer	MYMX	protein	taxon:9606	20190108	UniProt		
UniProtKB	A0A1B0GTQ4	MYMX		GO:0007520	GO_REF:0000024	ISS	UniProtKB:Q2Q5T5	P	Protein myomixer	MYMX	protein	taxon:9606	20170703	UniProt		
UniProtKB	A0A1B0GTQ4	MYMX		GO:0014905	GO_REF:0000024	ISS	UniProtKB:Q2Q5T5	P	Protein myomixer	MYMX	protein	taxon:9606	20190108	UniProt		
UniProtKB	A0A1B0GTQ4	MYMX		GO:0043403	GO_REF:0000024	ISS	UniProtKB:Q2Q5T5	P	Protein myomixer	MYMX	protein	taxon:9606	20190108	UniProt		
UniProtKB	A0A1B0GTQ4	MYMX		GO:0045026	GO_REF:0000024	ISS	UniProtKB:Q2Q5T5	P	Protein myomixer	MYMX	protein	taxon:9606	20170703	UniProt		
UniProtKB	A0A1B0GTQ4	MYMX		GO:0060538	GO_REF:0000024	ISS	UniProtKB:Q2Q5T5	P	Protein myomixer	MYMX	protein	taxon:9606	20170703	UniProt		
UniProtKB	A0A1B0GTR0	EDDM13		GO:0005576	GO_REF:0000044	IEA	UniProtKB-SubCell:SL-0243	C	Epididymal protein 13	EDDM13	protein	taxon:9606	20201128	UniProt		
UniProtKB	A0A1B0GTU1	ZC3H11B		GO:0046872	GO_REF:0000043	IEA	UniProtKB-KW:KW-0479	F	Zinc finger CCCH domain-containing protein 11B	ZC3H11B|ZC3HDC11B	protein	taxon:9606	20201128	UniProt		
UniProtKB	A0A1B0GTU2	CTXND1		GO:0016021	GO_REF:0000043	IEA	UniProtKB-KW:KW-0812	C	Cortexin domain-containing 1	CTXND1	protein	taxon:9606	20201128	UniProt		
UniProtKB	A0A1B0GTW7	LMLN2		GO:0004222	GO_REF:0000002	IEA	InterPro:IPR001577	F	Leishmanolysin-like peptidase 2	LMLN2	protein	taxon:9606	20201128	InterPro		
UniProtKB	A0A1B0GTW7	LMLN2		GO:0006508	GO_REF:0000043	IEA	UniProtKB-KW:KW-0645	P	Leishmanolysin-like peptidase 2	LMLN2	protein	taxon:9606	20201128	UniProt		
UniProtKB	A0A1B0GTW7	LMLN2		GO:0007155	GO_REF:0000002	IEA	InterPro:IPR001577	P	Leishmanolysin-like peptidase 2	LMLN2	protein	taxon:9606	20201128	InterPro		
UniProtKB	A0A1B0GTW7	LMLN2		GO:0016021	GO_REF:0000043	IEA	UniProtKB-KW:KW-0812	C	Leishmanolysin-like peptidase 2	LMLN2	protein	taxon:9606	20201128	UniProt		
UniProtKB	A0A1B0GTW7	LMLN2		GO:0046872	GO_REF:0000043	IEA	UniProtKB-KW:KW-0479	F	Leishmanolysin-like peptidase 2	LMLN2	protein	taxon:9606	20201128	UniProt		
UniProtKB	A0A1B0GTY4	TEX50		GO:0016021	GO_REF:0000043	IEA	UniProtKB-KW:KW-0812	C	Testis-expressed protein 50	TEX50	protein	taxon:9606	20201128	UniProt		
UniProtKB	A0A1B0GU29	SMIM28		GO:0016021	GO_REF:0000043	IEA	UniProtKB-KW:KW-0812	C	Small integral membrane protein 28	SMIM28	protein	taxon:9606	20201128	UniProt		
UniProtKB	A0A1B0GUA5	SMIM32		GO:0016021	GO_REF:0000043	IEA	UniProtKB-KW:KW-0812	C	Small integral membrane protein 32	SMIM32	protein	taxon:9606	20201128	UniProt		
UniProtKB	A0A1B0GUA7	TEX51		GO:0016021	GO_REF:0000043	IEA	UniProtKB-KW:KW-0812	C	Testis-expressed protein 51	TEX51	protein	taxon:9606	20201128	UniProt		
UniProtKB	A0A1B0GUL7	A0A1B0GUL7		GO:0004672	GO_REF:0000002	IEA	InterPro:IPR000719	F	Protein kinase domain-containing protein		protein	taxon:9606	20201128	InterPro		
UniProtKB	A0A1B0GUL7	A0A1B0GUL7		GO:0005524	GO_REF:0000002	IEA	InterPro:IPR000719	F	Protein kinase domain-containing protein		protein	taxon:9606	20201128	InterPro		
UniProtKB	A0A1B0GUL7	A0A1B0GUL7		GO:0006468	GO_REF:0000002	IEA	InterPro:IPR000719	P	Protein kinase domain-containing protein		protein	taxon:9606	20201128	InterPro		
UniProtKB	A0A1B0GUS4	UBE2L5		GO:0005524	GO_REF:0000043	IEA	UniProtKB-KW:KW-0067	F	Ubiquitin-conjugating enzyme E2 L5	UBE2L5	protein	taxon:9606	20201128	UniProt		
UniProtKB	A0A1B0GUS4	UBE2L5		GO:0016874	GO_REF:0000043	IEA	UniProtKB-KW:KW-0436	F	Ubiquitin-conjugating enzyme E2 L5	UBE2L5	protein	taxon:9606	20201128	UniProt		
UniProtKB	A0A1B0GUU1	C17orf113		GO:0016021	GO_REF:0000043	IEA	UniProtKB-KW:KW-0812	C	Transmembrane protein C17orf113	C17orf113	protein	taxon:9606	20201128	UniProt		
UniProtKB	A0A1B0GUV7	TEX48		GO:0005515	PMID:32296183	IPI	UniProtKB:Q14696	F	Testis-expressed protein 48	TEX48	protein	taxon:9606	20201128	IntAct		
UniProtKB	A0A1B0GUV7	TEX48		GO:0005515	PMID:32296183	IPI	UniProtKB:Q53EP0-3	F	Testis-expressed protein 48	TEX48	protein	taxon:9606	20201128	IntAct		
UniProtKB	A0A1B0GUV7	TEX48		GO:0005515	PMID:32296183	IPI	UniProtKB:Q8N8Z8	F	Testis-expressed protein 48	TEX48	protein	taxon:9606	20201128	IntAct		
UniProtKB	A0A1B0GUV8	LOC102723971		GO:0005576	GO_REF:0000044	IEA	UniProtKB-SubCell:SL-0243	C	Lipocln_cytosolic_FA-bd_dom domain-containing protein	LOC102723971	protein	taxon:9606	20201128	UniProt		
UniProtKB	A0A1B0GUV8	LOC102723971		GO:0036094	GO_REF:0000002	IEA	InterPro:IPR002345	F	Lipocln_cytosolic_FA-bd_dom domain-containing protein	LOC102723971	protein	taxon:9606	20201128	InterPro		
UniProtKB	A0A1B0GUW6	SPEM3		GO:0016021	GO_REF:0000043	IEA	UniProtKB-KW:KW-0812	C	Uncharacterized protein SPEM3	SPEM3	protein	taxon:9606	20201128	UniProt		
UniProtKB	A0A1B0GUW7	SMIM27		GO:0016021	GO_REF:0000043	IEA	UniProtKB-KW:KW-0812	C	Small integral membrane protein 27	SMIM27|C9orf133|TOPORS-AS1	protein	taxon:9606	20201128	UniProt		
UniProtKB	A0A1B0GUZ9	A0A1B0GUZ9		GO:0016021	GO_REF:0000043	IEA	UniProtKB-KW:KW-0812	C	Uncharacterized protein		protein	taxon:9606	20201128	UniProt		
UniProtKB	A0A1B0GV03	GOLGA6L7		GO:0005801	GO_REF:0000002	IEA	InterPro:IPR043937	C	Golgin subfamily A member 6-like protein 7	GOLGA6L7	protein	taxon:9606	20201128	InterPro		
UniProtKB	A0A1B0GV85	REELD1		GO:0016021	GO_REF:0000043	IEA	UniProtKB-KW:KW-0812	C	Reelin domain-containing protein 1	REELD1	protein	taxon:9606	20201128	UniProt		
UniProtKB	A0A1B0GV90	CTXND2		GO:0016021	GO_REF:0000043	IEA	UniProtKB-KW:KW-0812	C	Cortexin domain containing 2	CTXND2	protein	taxon:9606	20201128	UniProt		
UniProtKB	A0A1B0GVH4	PRSS51		GO:0004252	GO_REF:0000002	IEA	InterPro:IPR001254|InterPro:IPR018114	F	Serine protease-like protein 51	PRSS51	protein	taxon:9606	20201128	InterPro		
UniProtKB	A0A1B0GVH4	PRSS51		GO:0005576	GO_REF:0000044	IEA	UniProtKB-SubCell:SL-0243	C	Serine protease-like protein 51	PRSS51	protein	taxon:9606	20201128	UniProt		
UniProtKB	A0A1B0GVH4	PRSS51		GO:0006508	GO_REF:0000002	IEA	InterPro:IPR001254|InterPro:IPR018114	P	Serine protease-like protein 51	PRSS51	protein	taxon:9606	20201128	InterPro		
UniProtKB	A0A1B0GVL6	TMEM238L		GO:0016021	GO_REF:0000043	IEA	UniProtKB-KW:KW-0812	C	HCG1800530, isoform CRA_b	TMEM238L|hCG_1800530	protein	taxon:9606	20201128	UniProt		
UniProtKB	A0A1B0GVM2	TCAF2C		GO:0005886	GO_REF:0000052	IDA		C	Peptidase M60 domain-containing protein	TCAF2C	protein	taxon:9606	20161204	HPA		
UniProtKB	A0A1B0GVM2	TCAF2C		GO:0030054	GO_REF:0000052	IDA		C	Peptidase M60 domain-containing protein	TCAF2C	protein	taxon:9606	20161204	HPA		
UniProtKB	A0A1B0GVM6	C11orf97		GO:0005737	GO_REF:0000043	IEA	UniProtKB-KW:KW-0963	C	Uncharacterized protein C11orf97	C11orf97	protein	taxon:9606	20201128	UniProt		
UniProtKB	A0A1B0GVM6	C11orf97		GO:0036064	GO_REF:0000024	ISS	UniProtKB:Q9DAE7	C	Uncharacterized protein C11orf97	C11orf97	protein	taxon:9606	20180820	UniProt		
UniProtKB	A0A1B0GVN3	C2orf92		GO:0016021	GO_REF:0000043	IEA	UniProtKB-KW:KW-0812	C	Uncharacterized protein C2orf92	C2orf92|LINC01125	protein	taxon:9606	20201128	UniProt		
UniProtKB	A0A1B0GVQ0	SPAAR		GO:0031902	PMID:28024296	IDA		C	Small regulatory polypeptide of amino acid response	SPAAR|LINC00961|SPAR	protein	taxon:9606	20170110	UniProt		
UniProtKB	A0A1B0GVQ0	SPAAR		GO:0043416	GO_REF:0000024	ISS	UniProtKB:A0A1B0GSZ0	P	Small regulatory polypeptide of amino acid response	SPAAR|LINC00961|SPAR	protein	taxon:9606	20170110	UniProt		
UniProtKB	A0A1B0GVQ0	SPAAR		GO:0071230	PMID:28024296	IMP		P	Small regulatory polypeptide of amino acid response	SPAAR|LINC00961|SPAR	protein	taxon:9606	20170110	UniProt		
UniProtKB	A0A1B0GVQ0	SPAAR		GO:1904262	PMID:28024296	IMP		P	Small regulatory polypeptide of amino acid response	SPAAR|LINC00961|SPAR	protein	taxon:9606	20170110	UniProt		
UniProtKB	A0A1B0GVQ0	SPAAR		GO:1905103	PMID:28024296	IDA		C	Small regulatory polypeptide of amino acid response	SPAAR|LINC00961|SPAR	protein	taxon:9606	20170110	UniProt		
UniProtKB	A0A1B0GVQ0	SPAAR	colocalizes_with	GO:0046611	PMID:28024296	IDA		C	Small regulatory polypeptide of amino acid response	SPAAR|LINC00961|SPAR	protein	taxon:9606	20170110	UniProt		
UniProtKB	A0A1B0GVT2	SMIM36		GO:0016021	GO_REF:0000043	IEA	UniProtKB-KW:KW-0812	C	Small integral membrane protein 36	SMIM36	protein	taxon:9606	20201128	UniProt		
UniProtKB	A0A1B0GVV1	SMIM35		GO:0016021	GO_REF:0000043	IEA	UniProtKB-KW:KW-0812	C	Small integral membrane protein 35	SMIM35|TMPRSS4-AS1	protein	taxon:9606	20201128	UniProt		
UniProtKB	A0A1B0GVX0	LITAFD		GO:0016020	GO_REF:0000044	IEA	UniProtKB-SubCell:SL-0162	C	LITAF domain-containing protein	LITAFD	protein	taxon:9606	20201128	UniProt		
UniProtKB	A0A1B0GVX0	LITAFD		GO:0046872	GO_REF:0000043	IEA	UniProtKB-KW:KW-0479	F	LITAF domain-containing protein	LITAFD	protein	taxon:9606	20201128	UniProt		
UniProtKB	A0A1B0GVY4	SMIM31		GO:0016021	GO_REF:0000043	IEA	UniProtKB-KW:KW-0812	C	Small integral membrane protein 31	SMIM31	protein	taxon:9606	20201128	UniProt		
UniProtKB	A0A1B0GVY4	SMIM31		GO:0030424	GO_REF:0000107	IEA	UniProtKB:Q3V2G4|ensembl:ENSMUSP00000147515	C	Small integral membrane protein 31	SMIM31	protein	taxon:9606	20201128	Ensembl		
UniProtKB	A0A1B0GVZ9	TMEM269		GO:0016021	GO_REF:0000043	IEA	UniProtKB-KW:KW-0812	C	Transmembrane protein 269	TMEM269	protein	taxon:9606	20201128	UniProt		
UniProtKB	A0A1B0GW54	SMIM39		GO:0016021	GO_REF:0000043	IEA	UniProtKB-KW:KW-0812	C	Small integral membrane protein 39	SMIM39	protein	taxon:9606	20201128	UniProt		
UniProtKB	A0A1B0GW64	SMIM33		GO:0016021	GO_REF:0000043	IEA	UniProtKB-KW:KW-0812	C	Small integral membrane protein 33	SMIM33	protein	taxon:9606	20201128	UniProt		
UniProtKB	A0A1B0GWB2	PRRT1B		GO:0016021	GO_REF:0000043	IEA	UniProtKB-KW:KW-0812	C	Proline rich transmembrane protein 1B	PRRT1B|IFITMD8	protein	taxon:9606	20201128	UniProt		
UniProtKB	A0A1B0GWG4	SERTM2		GO:0016021	GO_REF:0000043	IEA	UniProtKB-KW:KW-0812	C	Serine-rich and transmembrane domain-containing 2	SERTM2	protein	taxon:9606	20201128	UniProt		
UniProtKB	A0A1B0GWH4	HSFX3		GO:0000785	GO_REF:0000113	ISA	tfclass:3.4.1	C	Heat shock transcription factor, X-linked member 3	HSFX3	protein	taxon:9606	20190405	NTNU_SB		
UniProtKB	A0A1B0GWH4	HSFX3		GO:0000981	GO_REF:0000113	ISA	tfclass:3.4.1	F	Heat shock transcription factor, X-linked member 3	HSFX3	protein	taxon:9606	20190405	NTNU_SB		
UniProtKB	A0A1B0GWH6	LINC00672		GO:0016021	GO_REF:0000043	IEA	UniProtKB-KW:KW-0812	C	Long intergenic non-protein coding RNA 672	LINC00672	protein	taxon:9606	20201128	UniProt		
UniProtKB	A0A1B0GX31	TRBV7-6		GO:0002250	GO_REF:0000043	IEA	UniProtKB-KW:KW-1064	P	T cell receptor beta variable 7-6	TRBV7-6	protein	taxon:9606	20201128	UniProt		
UniProtKB	A0A1B0GX31	TRBV7-6		GO:0042101	GO_REF:0000043	IEA	UniProtKB-KW:KW-1279	C	T cell receptor beta variable 7-6	TRBV7-6	protein	taxon:9606	20201128	UniProt		
UniProtKB	A0A1B0GX49	TRBV6-4		GO:0002250	GO_REF:0000043	IEA	UniProtKB-KW:KW-1064	P	T cell receptor beta variable 6-4	TRBV6-4	protein	taxon:9606	20201128	UniProt		
UniProtKB	A0A1B0GX49	TRBV6-4		GO:0042101	GO_REF:0000043	IEA	UniProtKB-KW:KW-1279	C	T cell receptor beta variable 6-4	TRBV6-4	protein	taxon:9606	20201128	UniProt		
UniProtKB	A0A1B0GX51	TRBV7-8		GO:0002250	GO_REF:0000043	IEA	UniProtKB-KW:KW-1064	P	T cell receptor beta variable 7-8	TRBV7-8	protein	taxon:9606	20201128	UniProt		
UniProtKB	A0A1B0GX51	TRBV7-8		GO:0042101	GO_REF:0000043	IEA	UniProtKB-KW:KW-1279	C	T cell receptor beta variable 7-8	TRBV7-8	protein	taxon:9606	20201128	UniProt		
UniProtKB	A0A1B0GX56	TRDV1		GO:0002250	GO_REF:0000043	IEA	UniProtKB-KW:KW-1064	P	T cell receptor delta variable 1	TRDV1	protein	taxon:9606	20201128	UniProt		
UniProtKB	A0A1B0GX56	TRDV1		GO:0042101	GO_REF:0000043	IEA	UniProtKB-KW:KW-1279	C	T cell receptor delta variable 1	TRDV1	protein	taxon:9606	20201128	UniProt		
UniProtKB	A0A1B0GX56	TRDV1		GO:0045087	GO_REF:0000043	IEA	UniProtKB-KW:KW-0399	P	T cell receptor delta variable 1	TRDV1	protein	taxon:9606	20201128	UniProt		
UniProtKB	A0A1B0GX68	TRBV2		GO:0002250	GO_REF:0000043	IEA	UniProtKB-KW:KW-1064	P	T cell receptor beta variable 2	TRBV2	protein	taxon:9606	20201128	UniProt		
UniProtKB	A0A1B0GX68	TRBV2		GO:0042101	GO_REF:0000043	IEA	UniProtKB-KW:KW-1279	C	T cell receptor beta variable 2	TRBV2	protein	taxon:9606	20201128	UniProt		
UniProtKB	A0A1B0GX78	TRBV12-5		GO:0002250	GO_REF:0000043	IEA	UniProtKB-KW:KW-1064	P	T cell receptor beta variable 12-5	TRBV12-5	protein	taxon:9606	20201128	UniProt		
UniProtKB	A0A1B0GX78	TRBV12-5		GO:0042101	GO_REF:0000043	IEA	UniProtKB-KW:KW-1279	C	T cell receptor beta variable 12-5	TRBV12-5	protein	taxon:9606	20201128	UniProt		
UniProtKB	A0A1B0GX95	TRBV7-4		GO:0002250	GO_REF:0000043	IEA	UniProtKB-KW:KW-1064	P	T cell receptor beta variable 7-4	TRBV7-4	protein	taxon:9606	20201128	UniProt		
UniProtKB	A0A1B0GX95	TRBV7-4		GO:0042101	GO_REF:0000043	IEA	UniProtKB-KW:KW-1279	C	T cell receptor beta variable 7-4	TRBV7-4	protein	taxon:9606	20201128	UniProt		
UniProtKB	A0A1B0GXF2	TRBV7-2		GO:0002250	GO_REF:0000043	IEA	UniProtKB-KW:KW-1064	P	T cell receptor beta variable 7-2	TRBV7-2	protein	taxon:9606	20201128	UniProt		
UniProtKB	A0A1B0GXF2	TRBV7-2		GO:0042101	GO_REF:0000043	IEA	UniProtKB-KW:KW-1279	C	T cell receptor beta variable 7-2	TRBV7-2	protein	taxon:9606	20201128	UniProt		
UniProtKB	A0A1W2PN81	CHRNA7		GO:0022848	GO_REF:0000002	IEA	InterPro:IPR002394	F	Neuronal acetylcholine receptor subunit alpha-7	CHRNA7	protein	taxon:9606	20201128	InterPro		
UniProtKB	A0A1W2PN81	CHRNA7		GO:0045211	GO_REF:0000044	IEA	UniProtKB-SubCell:SL-0219	C	Neuronal acetylcholine receptor subunit alpha-7	CHRNA7	protein	taxon:9606	20201128	UniProt		
UniProtKB	A0A1W2PN81	CHRNA7		GO:0060079	GO_REF:0000108	IEA	GO:0022848	P	Neuronal acetylcholine receptor subunit alpha-7	CHRNA7	protein	taxon:9606	20201129	GOC		
UniProtKB	A0A1W2PP81	TAF11L7		GO:0045893	GO_REF:0000108	IEA	GO:0003713	P	TAFII28 domain-containing protein	TAF11L7|TAF11L10|TAF11L5|TAF11L6|TAF11L8|hCG_1809904	protein	taxon:9606	20201129	GOC		
UniProtKB	A0A1W2PP81	TAF11L7		GO:0046982	GO_REF:0000002	IEA	InterPro:IPR009072	F	TAFII28 domain-containing protein	TAF11L7|TAF11L10|TAF11L5|TAF11L6|TAF11L8|hCG_1809904	protein	taxon:9606	20201128	InterPro		
UniProtKB	A0A1W2PPD8	KDM4F		GO:0033169	GO_REF:0000108	IEA	GO:0032454	P	Lysine demethylase 4F	KDM4F	protein	taxon:9606	20201129	GOC		
UniProtKB	A0A1W2PPE2	TAF11L4		GO:0045893	GO_REF:0000108	IEA	GO:0003713	P	TAFII28 domain-containing protein	TAF11L4	protein	taxon:9606	20201129	GOC		
UniProtKB	A0A1W2PPE2	TAF11L4		GO:0046982	GO_REF:0000002	IEA	InterPro:IPR009072	F	TAFII28 domain-containing protein	TAF11L4	protein	taxon:9606	20201128	InterPro		
UniProtKB	A0A1W2PPH5	TAF11L13		GO:0045893	GO_REF:0000108	IEA	GO:0003713	P	TAFII28 domain-containing protein	TAF11L13	protein	taxon:9606	20201129	GOC		
UniProtKB	A0A1W2PPH5	TAF11L13		GO:0046982	GO_REF:0000002	IEA	InterPro:IPR009072	F	TAFII28 domain-containing protein	TAF11L13	protein	taxon:9606	20201128	InterPro		
UniProtKB	A0A1W2PPL8	TAF11L14		GO:0045893	GO_REF:0000108	IEA	GO:0003713	P	TAFII28 domain-containing protein	TAF11L14	protein	taxon:9606	20201129	GOC		
UniProtKB	A0A1W2PPL8	TAF11L14		GO:0046982	GO_REF:0000002	IEA	InterPro:IPR009072	F	TAFII28 domain-containing protein	TAF11L14	protein	taxon:9606	20201128	InterPro		
UniProtKB	A0A1W2PPW3	TAF11L12		GO:0045893	GO_REF:0000108	IEA	GO:0003713	P	TAFII28 domain-containing protein	TAF11L12	protein	taxon:9606	20201129	GOC		
UniProtKB	A0A1W2PPW3	TAF11L12		GO:0046982	GO_REF:0000002	IEA	InterPro:IPR009072	F	TAFII28 domain-containing protein	TAF11L12	protein	taxon:9606	20201128	InterPro		
UniProtKB	A0A1W2PQ09	TAF11L11		GO:0045893	GO_REF:0000108	IEA	GO:0003713	P	TAFII28 domain-containing protein	TAF11L11	protein	taxon:9606	20201129	GOC		
UniProtKB	A0A1W2PQ09	TAF11L11		GO:0046982	GO_REF:0000002	IEA	InterPro:IPR009072	F	TAFII28 domain-containing protein	TAF11L11	protein	taxon:9606	20201128	InterPro		
UniProtKB	A0A1W2PQ27	SSU72P7		GO:0106306	GO_REF:0000003	IEA	EC:3.1.3.16	F	RNA polymerase II subunit A C-terminal domain phosphatase SSU72	SSU72P7	protein	taxon:9606	20201128	UniProt		
UniProtKB	A0A1W2PQ27	SSU72P7		GO:0106307	GO_REF:0000003	IEA	EC:3.1.3.16	F	RNA polymerase II subunit A C-terminal domain phosphatase SSU72	SSU72P7	protein	taxon:9606	20201128	UniProt		
UniProtKB	A0A1W2PQ64	SSU72P5		GO:0106306	GO_REF:0000003	IEA	EC:3.1.3.16	F	RNA polymerase II subunit A C-terminal domain phosphatase SSU72	SSU72P5	protein	taxon:9606	20201128	UniProt		
UniProtKB	A0A1W2PQ64	SSU72P5		GO:0106307	GO_REF:0000003	IEA	EC:3.1.3.16	F	RNA polymerase II subunit A C-terminal domain phosphatase SSU72	SSU72P5	protein	taxon:9606	20201128	UniProt		
UniProtKB	A0A1W2PQ73	ERFL		GO:0043565	GO_REF:0000002	IEA	InterPro:IPR000418	F	ETS domain-containing transcription factor ERF-like	ERFL	protein	taxon:9606	20201128	InterPro		
UniProtKB	A0A1W2PQC6	SSU72P4		GO:0106306	GO_REF:0000003	IEA	EC:3.1.3.16	F	RNA polymerase II subunit A C-terminal domain phosphatase SSU72	SSU72P4	protein	taxon:9606	20201128	UniProt		
UniProtKB	A0A1W2PQC6	SSU72P4		GO:0106307	GO_REF:0000003	IEA	EC:3.1.3.16	F	RNA polymerase II subunit A C-terminal domain phosphatase SSU72	SSU72P4	protein	taxon:9606	20201128	UniProt		
UniProtKB	A0A1W2PQD8	SSU72P2		GO:0106306	GO_REF:0000003	IEA	EC:3.1.3.16	F	RNA polymerase II subunit A C-terminal domain phosphatase SSU72	SSU72P2	protein	taxon:9606	20201128	UniProt		
UniProtKB	A0A1W2PQD8	SSU72P2		GO:0106307	GO_REF:0000003	IEA	EC:3.1.3.16	F	RNA polymerase II subunit A C-terminal domain phosphatase SSU72	SSU72P2	protein	taxon:9606	20201128	UniProt		
UniProtKB	A0A1W2PQJ5	SSU72P3		GO:0106306	GO_REF:0000003	IEA	EC:3.1.3.16	F	RNA polymerase II subunit A C-terminal domain phosphatase SSU72	SSU72P3	protein	taxon:9606	20201128	UniProt		
UniProtKB	A0A1W2PQJ5	SSU72P3		GO:0106307	GO_REF:0000003	IEA	EC:3.1.3.16	F	RNA polymerase II subunit A C-terminal domain phosphatase SSU72	SSU72P3	protein	taxon:9606	20201128	UniProt		
UniProtKB	A0A1W2PQL4	ZNF722P		GO:0006355	GO_REF:0000002	IEA	InterPro:IPR001909|InterPro:IPR036051	P	Zinc finger protein 722, pseudogene	ZNF722P	protein	taxon:9606	20201128	InterPro		
UniProtKB	A0A1W2PQL4	ZNF722P		GO:0046872	GO_REF:0000043	IEA	UniProtKB-KW:KW-0479	F	Zinc finger protein 722, pseudogene	ZNF722P	protein	taxon:9606	20201128	UniProt		
UniProtKB	A0A1W2PQM1	A0A1W2PQM1		GO:0016021	GO_REF:0000043	IEA	UniProtKB-KW:KW-0812	C	Uncharacterized protein		protein	taxon:9606	20201128	UniProt		
UniProtKB	A0A1W2PQU2	KANTR		GO:0016021	GO_REF:0000043	IEA	UniProtKB-KW:KW-0812	C	KDM5C adjacent transcript	KANTR	protein	taxon:9606	20201128	UniProt		
UniProtKB	A0A1W2PR48	TLE7		GO:0045892	GO_REF:0000108	IEA	GO:0003714	P	Transducin-like enhancer protein 7	TLE7	protein	taxon:9606	20201129	GOC		
UniProtKB	A0A1W2PR64	TAF11L9		GO:0045893	GO_REF:0000108	IEA	GO:0003713	P	TAFII28 domain-containing protein	TAF11L9	protein	taxon:9606	20201129	GOC		
UniProtKB	A0A1W2PR64	TAF11L9		GO:0046982	GO_REF:0000002	IEA	InterPro:IPR009072	F	TAFII28 domain-containing protein	TAF11L9	protein	taxon:9606	20201128	InterPro		
UniProtKB	A0A1W2PR75	SSU72P8		GO:0106306	GO_REF:0000003	IEA	EC:3.1.3.16	F	RNA polymerase II subunit A C-terminal domain phosphatase SSU72	SSU72P8	protein	taxon:9606	20201128	UniProt		
UniProtKB	A0A1W2PR75	SSU72P8		GO:0106307	GO_REF:0000003	IEA	EC:3.1.3.16	F	RNA polymerase II subunit A C-terminal domain phosphatase SSU72	SSU72P8	protein	taxon:9606	20201128	UniProt		
UniProtKB	A0A1W2PR82	PERCC1		GO:0035883	GO_REF:0000024	ISS	UniProtKB:A0A286YDK6	P	Protein PERCC1	PERCC1	protein	taxon:9606	20190910	UniProt		
UniProtKB	A0A1W2PR82	PERCC1		GO:0048546	GO_REF:0000024	ISS	UniProtKB:A0A286YDK6	P	Protein PERCC1	PERCC1	protein	taxon:9606	20190910	UniProt		
UniProtKB	A0A1W2PR95	hCG_1642624		GO:0009966	GO_REF:0000002	IEA	InterPro:IPR007304	P	HCG1642624, isoform CRA_a	hCG_1642624	protein	taxon:9606	20201128	InterPro		
UniProtKB	A0A1W2PRN1	A0A1W2PRN1		GO:0005794	GO_REF:0000002	IEA	InterPro:IPR024858	C	GOLGA2L5 domain-containing protein		protein	taxon:9606	20201128	InterPro		
UniProtKB	A0A1W2PRN6	LINC02218		GO:0045893	GO_REF:0000108	IEA	GO:0003713	P	TAFII28 domain-containing protein	LINC02218|hCG_1807616	protein	taxon:9606	20201129	GOC		
UniProtKB	A0A1W2PRN6	LINC02218		GO:0046982	GO_REF:0000002	IEA	InterPro:IPR009072	F	TAFII28 domain-containing protein	LINC02218|hCG_1807616	protein	taxon:9606	20201128	InterPro		
UniProtKB	A0A1W2PRP0	FOXL3		GO:0005634	GO_REF:0000044	IEA	UniProtKB-SubCell:SL-0191	C	Forkhead box protein L3	FOXL3	protein	taxon:9606	20201128	UniProt		
UniProtKB	A0A1W2PRV1	TAF11L3		GO:0045893	GO_REF:0000108	IEA	GO:0003713	P	TAFII28 domain-containing protein	TAF11L3	protein	taxon:9606	20201129	GOC		
UniProtKB	A0A1W2PRV1	TAF11L3		GO:0046982	GO_REF:0000002	IEA	InterPro:IPR009072	F	TAFII28 domain-containing protein	TAF11L3	protein	taxon:9606	20201128	InterPro		
UniProtKB	A0A1W2PS18	PMIS2		GO:0016021	GO_REF:0000043	IEA	UniProtKB-KW:KW-0812	C	Transmembrane protein PMIS2	PMIS2	protein	taxon:9606	20201128	UniProt		
UniProtKB	A0A286YEU6	OR1R1P		GO:0007186	GO_REF:0000002	IEA	InterPro:IPR000725	P	G_PROTEIN_RECEP_F1_2 domain-containing protein	OR1R1P	protein	taxon:9606	20201128	InterPro		
UniProtKB	A0A286YEV6	SCYGR4		GO:0005882	GO_REF:0000043	IEA	UniProtKB-KW:KW-0416	C	Small cysteine and glycine repeat-containing protein 4	SCYGR4|KRTAP28-4	protein	taxon:9606	20201128	UniProt		
UniProtKB	A0A286YEX9	SCYGR10		GO:0005882	GO_REF:0000043	IEA	UniProtKB-KW:KW-0416	C	Small cysteine and glycine repeat-containing protein 10	SCYGR10|KRTAP28p2	protein	taxon:9606	20201128	UniProt		
UniProtKB	A0A286YEY9	SCYGR1		GO:0005882	GO_REF:0000043	IEA	UniProtKB-KW:KW-0416	C	Small cysteine and glycine repeat-containing protein 1	SCYGR1|KRTAP28-1	protein	taxon:9606	20201128	UniProt		
UniProtKB	A0A286YF01	SCYGR7		GO:0005882	GO_REF:0000043	IEA	UniProtKB-KW:KW-0416	C	Small cysteine and glycine repeat-containing protein 7	SCYGR7|KRTAP28-7	protein	taxon:9606	20201128	UniProt		
UniProtKB	A0A286YF18	A0A286YF18		GO:0016021	GO_REF:0000043	IEA	UniProtKB-KW:KW-0812	C	Uncharacterized protein		protein	taxon:9606	20201128	UniProt		
UniProtKB	A0A286YF46	SCYGR5		GO:0005882	GO_REF:0000043	IEA	UniProtKB-KW:KW-0416	C	Small cysteine and glycine repeat-containing protein 5	SCYGR5|KRTAP28-5	protein	taxon:9606	20201128	UniProt		
UniProtKB	A0A286YF58	TMEM271		GO:0016021	GO_REF:0000043	IEA	UniProtKB-KW:KW-0812	C	Transmembrane protein 271	TMEM271	protein	taxon:9606	20201128	UniProt		
UniProtKB	A0A286YF60	SCYGR3		GO:0005882	GO_REF:0000043	IEA	UniProtKB-KW:KW-0416	C	Small cysteine and glycine repeat-containing protein 3	SCYGR3|KRTAP28-3	protein	taxon:9606	20201128	UniProt		
UniProtKB	A0A286YF77	SCYGR6		GO:0005882	GO_REF:0000043	IEA	UniProtKB-KW:KW-0416	C	Small cysteine and glycine repeat-containing protein 6	SCYGR6|KRTAP28-6	protein	taxon:9606	20201128	UniProt		
UniProtKB	A0A286YFB4	SCYGR2		GO:0005882	GO_REF:0000043	IEA	UniProtKB-KW:KW-0416	C	Small cysteine and glycine repeat-containing protein 2	SCYGR2|KRTAP28-2	protein	taxon:9606	20201128	UniProt		
UniProtKB	A0A286YFG1	SCYGR8		GO:0005882	GO_REF:0000043	IEA	UniProtKB-KW:KW-0416	C	Small cysteine and glycine repeat-containing protein 8	SCYGR8|KRTAP28-8	protein	taxon:9606	20201128	UniProt		
UniProtKB	A0A286YFK9	SMIM38		GO:0016021	GO_REF:0000043	IEA	UniProtKB-KW:KW-0812	C	Small integral membrane protein 38	SMIM38	protein	taxon:9606	20201128	UniProt		
UniProtKB	A0A2R8Y422	RPS27AP5		GO:0003735	GO_REF:0000002	IEA	InterPro:IPR002906	F	40S ribosomal protein S27a	RPS27AP5	protein	taxon:9606	20201128	InterPro		
UniProtKB	A0A2R8Y422	RPS27AP5		GO:0005840	GO_REF:0000043	IEA	UniProtKB-KW:KW-0689	C	40S ribosomal protein S27a	RPS27AP5	protein	taxon:9606	20201128	UniProt		
UniProtKB	A0A2R8Y422	RPS27AP5		GO:0006412	GO_REF:0000002	IEA	InterPro:IPR002906|InterPro:IPR011332	P	40S ribosomal protein S27a	RPS27AP5	protein	taxon:9606	20201128	InterPro		
UniProtKB	A0A2R8Y422	RPS27AP5		GO:0046872	GO_REF:0000043	IEA	UniProtKB-KW:KW-0479	F	40S ribosomal protein S27a	RPS27AP5	protein	taxon:9606	20201128	UniProt		
UniProtKB	A0A2R8Y4L2	HNRNPA1P48		GO:0003723	GO_REF:0000104	IEA	UniRule:UR000414619	F	Heterogeneous nuclear ribonucleoprotein A1 pseudogene 48	HNRNPA1P48	protein	taxon:9606	20201128	UniProt		
UniProtKB	A0A2R8Y4L2	HNRNPA1P48		GO:0005634	GO_REF:0000044	IEA	UniProtKB-SubCell:SL-0191	C	Heterogeneous nuclear ribonucleoprotein A1 pseudogene 48	HNRNPA1P48	protein	taxon:9606	20201128	UniProt		
UniProtKB	A0A2R8Y4L2	HNRNPA1P48		GO:0005737	GO_REF:0000044	IEA	UniProtKB-SubCell:SL-0086	C	Heterogeneous nuclear ribonucleoprotein A1 pseudogene 48	HNRNPA1P48	protein	taxon:9606	20201128	UniProt		
UniProtKB	A0A2R8Y4L2	HNRNPA1P48		GO:0006397	GO_REF:0000043	IEA	UniProtKB-KW:KW-0507	P	Heterogeneous nuclear ribonucleoprotein A1 pseudogene 48	HNRNPA1P48	protein	taxon:9606	20201128	UniProt		
UniProtKB	A0A2R8Y4L2	HNRNPA1P48		GO:0008380	GO_REF:0000043	IEA	UniProtKB-KW:KW-0508	P	Heterogeneous nuclear ribonucleoprotein A1 pseudogene 48	HNRNPA1P48	protein	taxon:9606	20201128	UniProt		
UniProtKB	A0A2R8Y4L6	OR5D3P		GO:0004930	GO_REF:0000043	IEA	UniProtKB-KW:KW-0297	F	Olfactory receptor	OR5D3P	protein	taxon:9606	20201128	UniProt		
UniProtKB	A0A2R8Y4L6	OR5D3P		GO:0005886	GO_REF:0000044	IEA	UniProtKB-SubCell:SL-0039	C	Olfactory receptor	OR5D3P	protein	taxon:9606	20201128	UniProt		
UniProtKB	A0A2R8Y4L6	OR5D3P		GO:0016021	GO_REF:0000043	IEA	UniProtKB-KW:KW-0812	C	Olfactory receptor	OR5D3P	protein	taxon:9606	20201128	UniProt		
UniProtKB	A0A2R8Y4L6	OR5D3P		GO:0050911	GO_REF:0000108	IEA	GO:0004984	P	Olfactory receptor	OR5D3P	protein	taxon:9606	20201129	GOC		
UniProtKB	A0A2R8Y4M2	A0A2R8Y4M2		GO:0016021	GO_REF:0000043	IEA	UniProtKB-KW:KW-0812	C	Diablo homolog, mitochondrial		protein	taxon:9606	20201128	UniProt		
UniProtKB	A0A2R8Y4M4	A0A2R8Y4M4		GO:0016021	GO_REF:0000043	IEA	UniProtKB-KW:KW-0812	C	RING-type domain-containing protein		protein	taxon:9606	20201128	UniProt		
UniProtKB	A0A2R8Y4M4	A0A2R8Y4M4		GO:0016567	GO_REF:0000108	IEA	GO:0061630	P	RING-type domain-containing protein		protein	taxon:9606	20201129	GOC		
UniProtKB	A0A2R8Y4M4	A0A2R8Y4M4		GO:0046872	GO_REF:0000043	IEA	UniProtKB-KW:KW-0479	F	RING-type domain-containing protein		protein	taxon:9606	20201128	UniProt		
UniProtKB	A0A2R8Y4M4	A0A2R8Y4M4		GO:0061630	GO_REF:0000002	IEA	InterPro:IPR038878	F	RING-type domain-containing protein		protein	taxon:9606	20201128	InterPro		
UniProtKB	A0A2R8Y4Y8	OOSP4B		GO:0005576	GO_REF:0000044	IEA	UniProtKB-SubCell:SL-0243	C	Oocyte-secreted protein 4B	OOSP4B	protein	taxon:9606	20201128	UniProt		
UniProtKB	A0A2R8Y5M8	A0A2R8Y5M8		GO:0005783	GO_REF:0000044	IEA	UniProtKB-SubCell:SL-0095	C	Catechol O-methyltransferase 2		protein	taxon:9606	20201128	UniProt		
UniProtKB	A0A2R8Y5M8	A0A2R8Y5M8		GO:0007605	GO_REF:0000043	IEA	UniProtKB-KW:KW-1009	P	Catechol O-methyltransferase 2		protein	taxon:9606	20201128	UniProt		
UniProtKB	A0A2R8Y5M8	A0A2R8Y5M8		GO:0032259	GO_REF:0000043	IEA	UniProtKB-KW:KW-0489	P	Catechol O-methyltransferase 2		protein	taxon:9606	20201128	UniProt		
UniProtKB	A0A2R8Y5M8	A0A2R8Y5M8		GO:0042135	GO_REF:0000043	IEA	UniProtKB-KW:KW-0531	P	Catechol O-methyltransferase 2		protein	taxon:9606	20201128	UniProt		
UniProtKB	A0A2R8Y5M8	A0A2R8Y5M8		GO:0102084	GO_REF:0000003	IEA	EC:2.1.1.6	F	Catechol O-methyltransferase 2		protein	taxon:9606	20201128	UniProt		
UniProtKB	A0A2R8Y5M8	A0A2R8Y5M8		GO:0102938	GO_REF:0000003	IEA	EC:2.1.1.6	F	Catechol O-methyltransferase 2		protein	taxon:9606	20201128	UniProt		
UniProtKB	A0A2R8Y619	H2BE1		GO:0000786	GO_REF:0000043	IEA	UniProtKB-KW:KW-0544	C	Histone H2B type 2-E1	H2BE1	protein	taxon:9606	20201128	UniProt		
UniProtKB	A0A2R8Y619	H2BE1		GO:0005634	GO_REF:0000044	IEA	UniProtKB-SubCell:SL-0191	C	Histone H2B type 2-E1	H2BE1	protein	taxon:9606	20201128	UniProt		
UniProtKB	A0A2R8Y619	H2BE1		GO:0046982	GO_REF:0000002	IEA	InterPro:IPR009072	F	Histone H2B type 2-E1	H2BE1	protein	taxon:9606	20201128	InterPro		
UniProtKB	A0A2R8Y747	A0A2R8Y747		GO:0005179	GO_REF:0000002	IEA	InterPro:IPR004825	F	Uncharacterized protein		protein	taxon:9606	20201128	InterPro		
UniProtKB	A0A2R8Y747	A0A2R8Y747		GO:0005576	GO_REF:0000002	IEA	InterPro:IPR004825	C	Uncharacterized protein		protein	taxon:9606	20201128	InterPro		
UniProtKB	A0A2R8Y747	A0A2R8Y747		GO:0007165	GO_REF:0000108	IEA	GO:0005179	P	Uncharacterized protein		protein	taxon:9606	20201129	GOC		
UniProtKB	A0A2R8Y7Y5	LOC729966		GO:0016021	GO_REF:0000043	IEA	UniProtKB-KW:KW-0812	C	Uncharacterized protein	LOC729966	protein	taxon:9606	20201128	UniProt		
UniProtKB	A0A2R8YCE0	B3GNT10		GO:0000139	GO_REF:0000044	IEA	UniProtKB-SubCell:SL-0134	C	Hexosyltransferase	B3GNT10	protein	taxon:9606	20201128	UniProt		
UniProtKB	A0A2R8YCE0	B3GNT10		GO:0016021	GO_REF:0000043	IEA	UniProtKB-KW:KW-0812	C	Hexosyltransferase	B3GNT10	protein	taxon:9606	20201128	UniProt		
UniProtKB	A0A2R8YCE0	B3GNT10		GO:0016757	GO_REF:0000043	IEA	UniProtKB-KW:KW-0328	F	Hexosyltransferase	B3GNT10	protein	taxon:9606	20201128	UniProt		
UniProtKB	A0A2R8YCJ5	SMIM41		GO:0016021	GO_REF:0000043	IEA	UniProtKB-KW:KW-0812	C	Small integral membrane protein 41	SMIM41	protein	taxon:9606	20201128	UniProt		
UniProtKB	A0A2R8YE69	A0A2R8YE69		GO:0016021	GO_REF:0000043	IEA	UniProtKB-KW:KW-0812	C	Uncharacterized protein		protein	taxon:9606	20201128	UniProt		
UniProtKB	A0A2R8YED5	OR5BS1P		GO:0004930	GO_REF:0000043	IEA	UniProtKB-KW:KW-0297	F	Olfactory receptor	OR5BS1P|hCG_2044647	protein	taxon:9606	20201128	UniProt		
UniProtKB	A0A2R8YED5	OR5BS1P		GO:0005886	GO_REF:0000044	IEA	UniProtKB-SubCell:SL-0039	C	Olfactory receptor	OR5BS1P|hCG_2044647	protein	taxon:9606	20201128	UniProt		
UniProtKB	A0A2R8YED5	OR5BS1P		GO:0007186	GO_REF:0000043	IEA	UniProtKB-KW:KW-0297	P	Olfactory receptor	OR5BS1P|hCG_2044647	protein	taxon:9606	20201128	UniProt		
UniProtKB	A0A2R8YED5	OR5BS1P		GO:0016021	GO_REF:0000043	IEA	UniProtKB-KW:KW-0812	C	Olfactory receptor	OR5BS1P|hCG_2044647	protein	taxon:9606	20201128	UniProt		
UniProtKB	A0A2R8YED5	OR5BS1P		GO:0050911	GO_REF:0000108	IEA	GO:0004984	P	Olfactory receptor	OR5BS1P|hCG_2044647	protein	taxon:9606	20201129	GOC		
UniProtKB	A0A2R8YEG4	OR2A1		GO:0004930	GO_REF:0000043	IEA	UniProtKB-KW:KW-0297	F	Olfactory receptor	OR2A1	protein	taxon:9606	20201128	UniProt		
UniProtKB	A0A2R8YEG4	OR2A1		GO:0004984	GO_REF:0000002	IEA	InterPro:IPR000725	F	Olfactory receptor	OR2A1	protein	taxon:9606	20201128	InterPro		
UniProtKB	A0A2R8YEG4	OR2A1		GO:0005886	GO_REF:0000044	IEA	UniProtKB-SubCell:SL-0039	C	Olfactory receptor	OR2A1	protein	taxon:9606	20201128	UniProt		
UniProtKB	A0A2R8YEG4	OR2A1		GO:0007186	GO_REF:0000043	IEA	UniProtKB-KW:KW-0297	P	Olfactory receptor	OR2A1	protein	taxon:9606	20201128	UniProt		
UniProtKB	A0A2R8YEG4	OR2A1		GO:0016021	GO_REF:0000043	IEA	UniProtKB-KW:KW-0812	C	Olfactory receptor	OR2A1	protein	taxon:9606	20201128	UniProt		
UniProtKB	A0A2R8YEG4	OR2A1		GO:0050911	GO_REF:0000108	IEA	GO:0004984	P	Olfactory receptor	OR2A1	protein	taxon:9606	20201129	GOC		
UniProtKB	A0A2R8YEH3	LOC112268384		GO:0004930	GO_REF:0000043	IEA	UniProtKB-KW:KW-0297	F	Olfactory receptor	LOC112268384	protein	taxon:9606	20201128	UniProt		
UniProtKB	A0A2R8YEH3	LOC112268384		GO:0004984	GO_REF:0000002	IEA	InterPro:IPR000725	F	Olfactory receptor	LOC112268384	protein	taxon:9606	20201128	InterPro		
UniProtKB	A0A2R8YEH3	LOC112268384		GO:0005886	GO_REF:0000044	IEA	UniProtKB-SubCell:SL-0039	C	Olfactory receptor	LOC112268384	protein	taxon:9606	20201128	UniProt		
UniProtKB	A0A2R8YEH3	LOC112268384		GO:0007186	GO_REF:0000043	IEA	UniProtKB-KW:KW-0297	P	Olfactory receptor	LOC112268384	protein	taxon:9606	20201128	UniProt		
UniProtKB	A0A2R8YEH3	LOC112268384		GO:0016021	GO_REF:0000043	IEA	UniProtKB-KW:KW-0812	C	Olfactory receptor	LOC112268384	protein	taxon:9606	20201128	UniProt		
UniProtKB	A0A2R8YEH3	LOC112268384		GO:0050911	GO_REF:0000108	IEA	GO:0004984	P	Olfactory receptor	LOC112268384	protein	taxon:9606	20201129	GOC		
UniProtKB	A0A2R8YEV3	OR2A42		GO:0004930	GO_REF:0000043	IEA	UniProtKB-KW:KW-0297	F	Olfactory receptor	OR2A42	protein	taxon:9606	20201128	UniProt		
UniProtKB	A0A2R8YEV3	OR2A42		GO:0004984	GO_REF:0000002	IEA	InterPro:IPR000725	F	Olfactory receptor	OR2A42	protein	taxon:9606	20201128	InterPro		
UniProtKB	A0A2R8YEV3	OR2A42		GO:0005886	GO_REF:0000044	IEA	UniProtKB-SubCell:SL-0039	C	Olfactory receptor	OR2A42	protein	taxon:9606	20201128	UniProt		
UniProtKB	A0A2R8YEV3	OR2A42		GO:0007186	GO_REF:0000043	IEA	UniProtKB-KW:KW-0297	P	Olfactory receptor	OR2A42	protein	taxon:9606	20201128	UniProt		
UniProtKB	A0A2R8YEV3	OR2A42		GO:0016021	GO_REF:0000043	IEA	UniProtKB-KW:KW-0812	C	Olfactory receptor	OR2A42	protein	taxon:9606	20201128	UniProt		
UniProtKB	A0A2R8YEV3	OR2A42		GO:0050911	GO_REF:0000108	IEA	GO:0004984	P	Olfactory receptor	OR2A42	protein	taxon:9606	20201129	GOC		
UniProtKB	A0A2R8YFL7	OOSP4A		GO:0005576	GO_REF:0000044	IEA	UniProtKB-SubCell:SL-0243	C	Oocyte-secreted protein 4A	OOSP4A	protein	taxon:9606	20201128	UniProt		
UniProtKB	A0A2R8YFM6	OOSP3		GO:0005576	GO_REF:0000044	IEA	UniProtKB-SubCell:SL-0243	C	Oocyte-secreted protein 3	OOSP3	protein	taxon:9606	20201128	UniProt		
UniProtKB	A0A2R8YFR7	A0A2R8YFR7		GO:0035556	GO_REF:0000002	IEA	InterPro:IPR001331	P	DH domain-containing protein		protein	taxon:9606	20201128	InterPro		
UniProtKB	A0A2Z4LIS9	FOXO3B		GO:0003700	GO_REF:0000002	IEA	InterPro:IPR001766	F	Forkhead box protein O3B	FOXO3B	protein	taxon:9606	20201128	InterPro		
UniProtKB	A0A2Z4LIS9	FOXO3B		GO:0005829	GO_REF:0000044	IEA	UniProtKB-SubCell:SL-0091	C	Forkhead box protein O3B	FOXO3B	protein	taxon:9606	20201128	UniProt		
UniProtKB	A0A2Z4LIS9	FOXO3B		GO:0006355	GO_REF:0000002	IEA	InterPro:IPR001766	P	Forkhead box protein O3B	FOXO3B	protein	taxon:9606	20201128	InterPro		
UniProtKB	A0A2Z4LIS9	FOXO3B		GO:0043565	GO_REF:0000002	IEA	InterPro:IPR001766	F	Forkhead box protein O3B	FOXO3B	protein	taxon:9606	20201128	InterPro		
UniProtKB	A0A3B3IRV3	MCTS2P		GO:0003723	GO_REF:0000002	IEA	InterPro:IPR002478|InterPro:IPR004521|InterPro:IPR036974	F	Malignant T-cell-amplified sequence	MCTS2P	protein	taxon:9606	20201128	InterPro		
UniProtKB	A0A3B3IRV3	MCTS2P		GO:0005737	GO_REF:0000044	IEA	UniProtKB-SubCell:SL-0086	C	Malignant T-cell-amplified sequence	MCTS2P	protein	taxon:9606	20201128	UniProt		
UniProtKB	A0A3B3IT33	TRIM51GP		GO:0008270	GO_REF:0000002	IEA	InterPro:IPR000315	F	Tripartite motif-containing 51G, pseudogene	TRIM51GP	protein	taxon:9606	20201128	InterPro		
UniProtKB	A0A3B3IT34	A0A3B3IT34		GO:0008544	GO_REF:0000002	IEA	InterPro:IPR028205	P	Uncharacterized protein		protein	taxon:9606	20201128	InterPro		
UniProtKB	A0A3B3IT45	OR51C1P		GO:0004930	GO_REF:0000043	IEA	UniProtKB-KW:KW-0297	F	Olfactory receptor	OR51C1P|hCG_1685829	protein	taxon:9606	20201128	UniProt		
UniProtKB	A0A3B3IT45	OR51C1P		GO:0007186	GO_REF:0000043	IEA	UniProtKB-KW:KW-0297	P	Olfactory receptor	OR51C1P|hCG_1685829	protein	taxon:9606	20201128	UniProt		
UniProtKB	A0A3B3IT45	OR51C1P		GO:0016021	GO_REF:0000043	IEA	UniProtKB-KW:KW-0812	C	Olfactory receptor	OR51C1P|hCG_1685829	protein	taxon:9606	20201128	UniProt		
UniProtKB	A0A3B3IT45	OR51C1P		GO:0050911	GO_REF:0000108	IEA	GO:0004984	P	Olfactory receptor	OR51C1P|hCG_1685829	protein	taxon:9606	20201129	GOC		
UniProtKB	A0A3B3IU46	RAMACL		GO:0106005	GO_REF:0000002	IEA	InterPro:IPR028271	P	RNA guanine-7 methyltransferase-activating subunit-like (pseudogene)	RAMACL	protein	taxon:9606	20201128	InterPro		
UniProtKB	A0A3B3IU63	H2AL1RP		GO:0000786	GO_REF:0000043	IEA	UniProtKB-KW:KW-0544	C	Histone H2A	H2AL1RP	protein	taxon:9606	20201128	UniProt		
UniProtKB	A0A3B3IU63	H2AL1RP		GO:0005634	GO_REF:0000044	IEA	UniProtKB-SubCell:SL-0191	C	Histone H2A	H2AL1RP	protein	taxon:9606	20201128	UniProt		
UniProtKB	A0A3B3IU63	H2AL1RP		GO:0046982	GO_REF:0000002	IEA	InterPro:IPR009072	F	Histone H2A	H2AL1RP	protein	taxon:9606	20201128	InterPro		
UniProtKB	A0A494BZU4	TMEM217		GO:0016021	GO_REF:0000043	IEA	UniProtKB-KW:KW-0812	C	Transmembrane protein 217	TMEM217	protein	taxon:9606	20201128	UniProt		
UniProtKB	A0A494C0I6	A0A494C0I6		GO:0016021	GO_REF:0000043	IEA	UniProtKB-KW:KW-0812	C	Uncharacterized protein		protein	taxon:9606	20201128	UniProt		
UniProtKB	A0A494C176	A0A494C176		GO:0000165	GO_REF:0000107	IEA	UniProtKB:A0A5F8MPU8|ensembl:ENSMUSP00000158957	P	Uncharacterized protein		protein	taxon:9606	20201128	Ensembl		
UniProtKB	A0A494C176	A0A494C176		GO:0000902	GO_REF:0000107	IEA	UniProtKB:A0A5F8MPU8|ensembl:ENSMUSP00000158957	P	Uncharacterized protein		protein	taxon:9606	20201128	Ensembl		
UniProtKB	A0A494C176	A0A494C176		GO:0003161	GO_REF:0000107	IEA	UniProtKB:A0A5F8MPU8|ensembl:ENSMUSP00000158957	P	Uncharacterized protein		protein	taxon:9606	20201128	Ensembl		
UniProtKB	A0A494C176	A0A494C176		GO:0005176	GO_REF:0000107	IEA	UniProtKB:A0A5F8MPU8|ensembl:ENSMUSP00000158957	F	Uncharacterized protein		protein	taxon:9606	20201128	Ensembl		
UniProtKB	A0A494C176	A0A494C176		GO:0005737	GO_REF:0000107	IEA	UniProtKB:A0A5F8MPU8|ensembl:ENSMUSP00000158957	C	Uncharacterized protein		protein	taxon:9606	20201128	Ensembl		
UniProtKB	A0A494C176	A0A494C176		GO:0005887	GO_REF:0000107	IEA	UniProtKB:A0A5F8MPU8|ensembl:ENSMUSP00000158957	C	Uncharacterized protein		protein	taxon:9606	20201128	Ensembl		
UniProtKB	A0A494C176	A0A494C176		GO:0007416	GO_REF:0000107	IEA	UniProtKB:A0A5F8MPU8|ensembl:ENSMUSP00000158957	P	Uncharacterized protein		protein	taxon:9606	20201128	Ensembl		
UniProtKB	A0A494C176	A0A494C176		GO:0007517	GO_REF:0000107	IEA	UniProtKB:A0A5F8MPU8|ensembl:ENSMUSP00000158957	P	Uncharacterized protein		protein	taxon:9606	20201128	Ensembl		
UniProtKB	A0A494C176	A0A494C176		GO:0007626	GO_REF:0000107	IEA	UniProtKB:A0A5F8MPU8|ensembl:ENSMUSP00000158957	P	Uncharacterized protein		protein	taxon:9606	20201128	Ensembl		
UniProtKB	A0A494C176	A0A494C176		GO:0010628	GO_REF:0000107	IEA	UniProtKB:A0A5F8MPU8|ensembl:ENSMUSP00000158957	P	Uncharacterized protein		protein	taxon:9606	20201128	Ensembl		
UniProtKB	A0A494C176	A0A494C176		GO:0021781	GO_REF:0000107	IEA	UniProtKB:A0A5F8MPU8|ensembl:ENSMUSP00000158957	P	Uncharacterized protein		protein	taxon:9606	20201128	Ensembl		
UniProtKB	A0A494C176	A0A494C176		GO:0021842	GO_REF:0000107	IEA	UniProtKB:A0A5F8MPU8|ensembl:ENSMUSP00000158957	P	Uncharacterized protein		protein	taxon:9606	20201128	Ensembl		
UniProtKB	A0A494C176	A0A494C176		GO:0022011	GO_REF:0000107	IEA	UniProtKB:A0A5F8MPU8|ensembl:ENSMUSP00000158957	P	Uncharacterized protein		protein	taxon:9606	20201128	Ensembl		
UniProtKB	A0A494C176	A0A494C176		GO:0030424	GO_REF:0000107	IEA	UniProtKB:A0A5F8MPU8|ensembl:ENSMUSP00000158957	C	Uncharacterized protein		protein	taxon:9606	20201128	Ensembl		
UniProtKB	A0A494C176	A0A494C176		GO:0031594	GO_REF:0000107	IEA	UniProtKB:A0A5F8MPU8|ensembl:ENSMUSP00000158957	C	Uncharacterized protein		protein	taxon:9606	20201128	Ensembl		
UniProtKB	A0A494C176	A0A494C176		GO:0042177	GO_REF:0000107	IEA	UniProtKB:A0A5F8MPU8|ensembl:ENSMUSP00000158957	P	Uncharacterized protein		protein	taxon:9606	20201128	Ensembl		
UniProtKB	A0A494C176	A0A494C176		GO:0045213	GO_REF:0000107	IEA	UniProtKB:A0A5F8MPU8|ensembl:ENSMUSP00000158957	P	Uncharacterized protein		protein	taxon:9606	20201128	Ensembl		
UniProtKB	A0A494C176	A0A494C176		GO:0045499	GO_REF:0000107	IEA	UniProtKB:A0A5F8MPU8|ensembl:ENSMUSP00000158957	F	Uncharacterized protein		protein	taxon:9606	20201128	Ensembl		
UniProtKB	A0A494C176	A0A494C176		GO:0045595	GO_REF:0000107	IEA	UniProtKB:A0A5F8MPU8|ensembl:ENSMUSP00000158957	P	Uncharacterized protein		protein	taxon:9606	20201128	Ensembl		
UniProtKB	A0A494C176	A0A494C176		GO:0045860	GO_REF:0000107	IEA	UniProtKB:A0A5F8MPU8|ensembl:ENSMUSP00000158957	P	Uncharacterized protein		protein	taxon:9606	20201128	Ensembl		
UniProtKB	A0A494C176	A0A494C176		GO:0046579	GO_REF:0000107	IEA	UniProtKB:A0A5F8MPU8|ensembl:ENSMUSP00000158957	P	Uncharacterized protein		protein	taxon:9606	20201128	Ensembl		
UniProtKB	A0A494C176	A0A494C176		GO:0048663	GO_REF:0000107	IEA	UniProtKB:A0A5F8MPU8|ensembl:ENSMUSP00000158957	P	Uncharacterized protein		protein	taxon:9606	20201128	Ensembl		
UniProtKB	A0A494C176	A0A494C176		GO:0048709	GO_REF:0000107	IEA	UniProtKB:A0A5F8MPU8|ensembl:ENSMUSP00000158957	P	Uncharacterized protein		protein	taxon:9606	20201128	Ensembl		
UniProtKB	A0A494C176	A0A494C176		GO:0050731	GO_REF:0000107	IEA	UniProtKB:A0A5F8MPU8|ensembl:ENSMUSP00000158957	P	Uncharacterized protein		protein	taxon:9606	20201128	Ensembl		
UniProtKB	A0A494C176	A0A494C176		GO:0051897	GO_REF:0000107	IEA	UniProtKB:A0A5F8MPU8|ensembl:ENSMUSP00000158957	P	Uncharacterized protein		protein	taxon:9606	20201128	Ensembl		
UniProtKB	A0A494C176	A0A494C176		GO:0070886	GO_REF:0000107	IEA	UniProtKB:A0A5F8MPU8|ensembl:ENSMUSP00000158957	P	Uncharacterized protein		protein	taxon:9606	20201128	Ensembl		
UniProtKB	A0A494C176	A0A494C176		GO:0098978	GO_REF:0000107	IEA	UniProtKB:A0A5F8MPU8|ensembl:ENSMUSP00000158957	C	Uncharacterized protein		protein	taxon:9606	20201128	Ensembl		
UniProtKB	A0A494C176	A0A494C176		GO:0098982	GO_REF:0000107	IEA	UniProtKB:A0A5F8MPU8|ensembl:ENSMUSP00000158957	C	Uncharacterized protein		protein	taxon:9606	20201128	Ensembl		
UniProtKB	A0A494C176	A0A494C176		GO:0099527	GO_REF:0000107	IEA	UniProtKB:A0A5F8MPU8|ensembl:ENSMUSP00000158957	P	Uncharacterized protein		protein	taxon:9606	20201128	Ensembl		
UniProtKB	A0A494C176	A0A494C176		GO:2001223	GO_REF:0000107	IEA	UniProtKB:A0A5F8MPU8|ensembl:ENSMUSP00000158957	P	Uncharacterized protein		protein	taxon:9606	20201128	Ensembl		
UniProtKB	A0A494C1I1	LOC728392		GO:0016021	GO_REF:0000043	IEA	UniProtKB-KW:KW-0812	C	Uncharacterized protein	LOC728392	protein	taxon:9606	20201128	UniProt		
UniProtKB	A0A494C1R9	TSPY9P		GO:0005634	GO_REF:0000002	IEA	InterPro:IPR002164	C	Testis-specific protein Y-linked 9, pseudogene	TSPY9P	protein	taxon:9606	20201128	InterPro		
UniProtKB	A0A494C1R9	TSPY9P		GO:0006334	GO_REF:0000002	IEA	InterPro:IPR002164	P	Testis-specific protein Y-linked 9, pseudogene	TSPY9P	protein	taxon:9606	20201128	InterPro		
UniProtKB	A0A499FJF3	A0A499FJF3		GO:0007165	GO_REF:0000002	IEA	InterPro:IPR000198|InterPro:IPR008936	P	Rho-GAP domain-containing protein		protein	taxon:9606	20201128	InterPro		
UniProtKB	A0A4W9AIG4	OR2A14		GO:0004930	GO_REF:0000043	IEA	UniProtKB-KW:KW-0297	F	Olfactory receptor	OR2A14	protein	taxon:9606	20201128	UniProt		
UniProtKB	A0A4W9AIG4	OR2A14		GO:0004984	GO_REF:0000002	IEA	InterPro:IPR000725	F	Olfactory receptor	OR2A14	protein	taxon:9606	20201128	InterPro		
UniProtKB	A0A4W9AIG4	OR2A14		GO:0005886	GO_REF:0000044	IEA	UniProtKB-SubCell:SL-0039	C	Olfactory receptor	OR2A14	protein	taxon:9606	20201128	UniProt		
UniProtKB	A0A4W9AIG4	OR2A14		GO:0007186	GO_REF:0000043	IEA	UniProtKB-KW:KW-0297	P	Olfactory receptor	OR2A14	protein	taxon:9606	20201128	UniProt		
UniProtKB	A0A4W9AIG4	OR2A14		GO:0016021	GO_REF:0000043	IEA	UniProtKB-KW:KW-0812	C	Olfactory receptor	OR2A14	protein	taxon:9606	20201128	UniProt		
UniProtKB	A0A4W9AIG4	OR2A14		GO:0050911	GO_REF:0000108	IEA	GO:0004984	P	Olfactory receptor	OR2A14	protein	taxon:9606	20201129	GOC		
UniProtKB	A0A539	TRBV4-2		GO:0002250	GO_REF:0000043	IEA	UniProtKB-KW:KW-1064	P	T cell receptor beta variable 4-2	TRBV4-2|TCRBV7S3A2|TCRBV7S3A2T	protein	taxon:9606	20201128	UniProt		
UniProtKB	A0A539	TRBV4-2		GO:0042101	GO_REF:0000043	IEA	UniProtKB-KW:KW-1279	C	T cell receptor beta variable 4-2	TRBV4-2|TCRBV7S3A2|TCRBV7S3A2T	protein	taxon:9606	20201128	UniProt		
UniProtKB	A0A576	TRBV3-1		GO:0002250	GO_REF:0000043	IEA	UniProtKB-KW:KW-1064	P	T cell receptor beta variable 3-1	TRBV3-1|TCRBV9S1A1T	protein	taxon:9606	20201128	UniProt		
UniProtKB	A0A576	TRBV3-1		GO:0042101	GO_REF:0000043	IEA	UniProtKB-KW:KW-1279	C	T cell receptor beta variable 3-1	TRBV3-1|TCRBV9S1A1T	protein	taxon:9606	20201128	UniProt		
UniProtKB	A0A577	TRBV4-1		GO:0002250	GO_REF:0000043	IEA	UniProtKB-KW:KW-1064	P	T cell receptor beta variable 4-1	TRBV4-1|TCRBV7S1A1N2T	protein	taxon:9606	20201128	UniProt		
UniProtKB	A0A577	TRBV4-1		GO:0042101	GO_REF:0000043	IEA	UniProtKB-KW:KW-1279	C	T cell receptor beta variable 4-1	TRBV4-1|TCRBV7S1A1N2T	protein	taxon:9606	20201128	UniProt		
UniProtKB	A0A578	TRBV5-1		GO:0002250	GO_REF:0000043	IEA	UniProtKB-KW:KW-1064	P	T cell receptor beta variable 5-1	TRBV5-1|TCRBV5S1A1T	protein	taxon:9606	20201128	UniProt		
UniProtKB	A0A578	TRBV5-1		GO:0042101	GO_REF:0000043	IEA	UniProtKB-KW:KW-1279	C	T cell receptor beta variable 5-1	TRBV5-1|TCRBV5S1A1T	protein	taxon:9606	20201128	UniProt		
UniProtKB	A0A584	TRBV11-2		GO:0002250	GO_REF:0000043	IEA	UniProtKB-KW:KW-1064	P	T cell receptor beta variable 11-2	TRBV11-2|TCRBV21S3A2N2T	protein	taxon:9606	20201128	UniProt		
UniProtKB	A0A584	TRBV11-2		GO:0042101	GO_REF:0000043	IEA	UniProtKB-KW:KW-1279	C	T cell receptor beta variable 11-2	TRBV11-2|TCRBV21S3A2N2T	protein	taxon:9606	20201128	UniProt		
UniProtKB	A0A589	TRBV4-3		GO:0002250	GO_REF:0000043	IEA	UniProtKB-KW:KW-1064	P	T cell receptor beta variable 4-3	TRBV4-3|TCRBV7S2A1N4T	protein	taxon:9606	20201128	UniProt		
UniProtKB	A0A589	TRBV4-3		GO:0042101	GO_REF:0000043	IEA	UniProtKB-KW:KW-1279	C	T cell receptor beta variable 4-3	TRBV4-3|TCRBV7S2A1N4T	protein	taxon:9606	20201128	UniProt		
UniProtKB	A0A597	TRBV5-5		GO:0002250	GO_REF:0000043	IEA	UniProtKB-KW:KW-1064	P	T cell receptor beta variable 5-5	TRBV5-5|TCRBV5S3A2T	protein	taxon:9606	20201128	UniProt		
UniProtKB	A0A597	TRBV5-5		GO:0042101	GO_REF:0000043	IEA	UniProtKB-KW:KW-1279	C	T cell receptor beta variable 5-5	TRBV5-5|TCRBV5S3A2T	protein	taxon:9606	20201128	UniProt		
UniProtKB	A0A599	TRBV5-6		GO:0002250	GO_REF:0000043	IEA	UniProtKB-KW:KW-1064	P	T cell receptor beta variable 5-6	TRBV5-6|TCRBV5S2	protein	taxon:9606	20201128	UniProt		
UniProtKB	A0A599	TRBV5-6		GO:0042101	GO_REF:0000043	IEA	UniProtKB-KW:KW-1279	C	T cell receptor beta variable 5-6	TRBV5-6|TCRBV5S2	protein	taxon:9606	20201128	UniProt		
UniProtKB	A0A5A2	TRBV5-8		GO:0002250	GO_REF:0000043	IEA	UniProtKB-KW:KW-1064	P	T cell receptor beta variable 5-8	TRBV5-8|TCRBV5S4A2T	protein	taxon:9606	20201128	UniProt		
UniProtKB	A0A5A2	TRBV5-8		GO:0042101	GO_REF:0000043	IEA	UniProtKB-KW:KW-1279	C	T cell receptor beta variable 5-8	TRBV5-8|TCRBV5S4A2T	protein	taxon:9606	20201128	UniProt		
UniProtKB	A0A5A6	TRBV11-3		GO:0002250	GO_REF:0000043	IEA	UniProtKB-KW:KW-1064	P	T cell receptor beta variable 11-3	TRBV11-3|TCRBV21S2A2	protein	taxon:9606	20201128	UniProt		
UniProtKB	A0A5A6	TRBV11-3		GO:0042101	GO_REF:0000043	IEA	UniProtKB-KW:KW-1279	C	T cell receptor beta variable 11-3	TRBV11-3|TCRBV21S2A2	protein	taxon:9606	20201128	UniProt		
UniProtKB	A0A5B0	TRBV14		GO:0002250	GO_REF:0000043	IEA	UniProtKB-KW:KW-1064	P	T cell receptor beta variable 14	TRBV14|TCRBV14S1|TCRBV16S1A1N1	protein	taxon:9606	20201128	UniProt		
UniProtKB	A0A5B0	TRBV14		GO:0042101	GO_REF:0000043	IEA	UniProtKB-KW:KW-1279	C	T cell receptor beta variable 14	TRBV14|TCRBV14S1|TCRBV16S1A1N1	protein	taxon:9606	20201128	UniProt		
UniProtKB	A0A5B6	TRBV28		GO:0002250	GO_REF:0000043	IEA	UniProtKB-KW:KW-1064	P	T cell receptor beta variable 28	TRBV28|TCRBV3S1	protein	taxon:9606	20201128	UniProt		
UniProtKB	A0A5B6	TRBV28		GO:0042101	GO_REF:0000043	IEA	UniProtKB-KW:KW-1279	C	T cell receptor beta variable 28	TRBV28|TCRBV3S1	protein	taxon:9606	20201128	UniProt		
UniProtKB	A0A5B7	TRBV29-1		GO:0002250	GO_REF:0000043	IEA	UniProtKB-KW:KW-1064	P	T cell receptor beta variable 29-1	TRBV29-1|TCRBV4S1A1T	protein	taxon:9606	20201128	UniProt		
UniProtKB	A0A5B7	TRBV29-1		GO:0042101	GO_REF:0000043	IEA	UniProtKB-KW:KW-1279	C	T cell receptor beta variable 29-1	TRBV29-1|TCRBV4S1A1T	protein	taxon:9606	20201128	UniProt		
UniProtKB	A0A5B9	TRBC2		GO:0016021	GO_REF:0000043	IEA	UniProtKB-KW:KW-0812	C	T cell receptor beta constant 2	TRBC2|TCRBC2	protein	taxon:9606	20201128	UniProt		
UniProtKB	A0A5B9	TRBC2		GO:0042101	GO_REF:0000043	IEA	UniProtKB-KW:KW-1279	C	T cell receptor beta constant 2	TRBC2|TCRBC2	protein	taxon:9606	20201128	UniProt		
UniProtKB	A0A5F9ZH02	SMIM42		GO:0016021	GO_REF:0000043	IEA	UniProtKB-KW:KW-0812	C	Small integral membrane protein 42	SMIM42	protein	taxon:9606	20201128	UniProt		
UniProtKB	A0A5F9ZHS7	NFILZ		GO:0003677	GO_REF:0000043	IEA	UniProtKB-KW:KW-0238	F	NFIL3 like protein	NFILZ	protein	taxon:9606	20201128	UniProt		
UniProtKB	A0A5F9ZHS7	NFILZ		GO:0003700	GO_REF:0000002	IEA	InterPro:IPR004827|InterPro:IPR016743	F	NFIL3 like protein	NFILZ	protein	taxon:9606	20201128	InterPro		
UniProtKB	A0A5F9ZHS7	NFILZ		GO:0005634	GO_REF:0000044	IEA	UniProtKB-SubCell:SL-0191	C	NFIL3 like protein	NFILZ	protein	taxon:9606	20201128	UniProt		
UniProtKB	A0A5F9ZHS7	NFILZ		GO:0006355	GO_REF:0000002	IEA	InterPro:IPR004827	P	NFIL3 like protein	NFILZ	protein	taxon:9606	20201128	InterPro		
UniProtKB	A0A5F9ZHS7	NFILZ		GO:0006366	GO_REF:0000002	IEA	InterPro:IPR016743	P	NFIL3 like protein	NFILZ	protein	taxon:9606	20201128	InterPro		
UniProtKB	A0A5F9ZHS7	NFILZ		GO:0006955	GO_REF:0000002	IEA	InterPro:IPR016743	P	NFIL3 like protein	NFILZ	protein	taxon:9606	20201128	InterPro		
UniProtKB	A0A5K1VDZ0	KIR2DL1		GO:0016021	GO_REF:0000043	IEA	UniProtKB-KW:KW-0812	C	KIR2DL1 protein	KIR2DL1	protein	taxon:9606	20201128	UniProt		
UniProtKB	A0A5S8K742	GLRA4		GO:0004888	GO_REF:0000002	IEA	InterPro:IPR006028|InterPro:IPR006201	F	Glycine receptor alpha 4 (pseudogene)	GLRA4	protein	taxon:9606	20201128	InterPro		
UniProtKB	A0A5S8K742	GLRA4		GO:0005254	GO_REF:0000043	IEA	UniProtKB-KW:KW-0869	F	Glycine receptor alpha 4 (pseudogene)	GLRA4	protein	taxon:9606	20201128	UniProt		
UniProtKB	A0A5S8K742	GLRA4		GO:0005887	GO_REF:0000002	IEA	InterPro:IPR008127	C	Glycine receptor alpha 4 (pseudogene)	GLRA4	protein	taxon:9606	20201128	InterPro		
UniProtKB	A0A5S8K742	GLRA4		GO:0016594	GO_REF:0000002	IEA	InterPro:IPR008127	F	Glycine receptor alpha 4 (pseudogene)	GLRA4	protein	taxon:9606	20201128	InterPro		
UniProtKB	A0A5S8K742	GLRA4		GO:0022824	GO_REF:0000002	IEA	InterPro:IPR008127	F	Glycine receptor alpha 4 (pseudogene)	GLRA4	protein	taxon:9606	20201128	InterPro		
UniProtKB	A0A5S8K742	GLRA4		GO:0034707	GO_REF:0000043	IEA	UniProtKB-KW:KW-0869	C	Glycine receptor alpha 4 (pseudogene)	GLRA4	protein	taxon:9606	20201128	UniProt		
UniProtKB	A0A5S8K742	GLRA4		GO:0042995	GO_REF:0000043	IEA	UniProtKB-KW:KW-0966	C	Glycine receptor alpha 4 (pseudogene)	GLRA4	protein	taxon:9606	20201128	UniProt		
UniProtKB	A0A5S8K742	GLRA4		GO:0045211	GO_REF:0000044	IEA	UniProtKB-SubCell:SL-0219	C	Glycine receptor alpha 4 (pseudogene)	GLRA4	protein	taxon:9606	20201128	UniProt		
UniProtKB	A0A5S8K742	GLRA4		GO:1902476	GO_REF:0000108	IEA	GO:0005254	P	Glycine receptor alpha 4 (pseudogene)	GLRA4	protein	taxon:9606	20201129	GOC		
UniProtKB	A0AUZ9	KANSL1L		GO:0043981	GO_REF:0000108	IEA	GO:0043995	P	KAT8 regulatory NSL complex subunit 1-like protein	KANSL1L|C2orf67	protein	taxon:9606	20201129	GOC		
UniProtKB	A0AUZ9	KANSL1L		GO:0043982	GO_REF:0000108	IEA	GO:0043996	P	KAT8 regulatory NSL complex subunit 1-like protein	KANSL1L|C2orf67	protein	taxon:9606	20201129	GOC		
UniProtKB	A0AUZ9	KANSL1L		GO:0043984	GO_REF:0000108	IEA	GO:0046972	P	KAT8 regulatory NSL complex subunit 1-like protein	KANSL1L|C2orf67	protein	taxon:9606	20201129	GOC		
UniProtKB	A0AV02	SLC12A8		GO:0005515	PMID:32296183	IPI	UniProtKB:P26367	F	Solute carrier family 12 member 8	SLC12A8|CCC9	protein	taxon:9606	20201128	IntAct		
UniProtKB	A0AV02	SLC12A8		GO:0016021	GO_REF:0000043	IEA	UniProtKB-KW:KW-0812	C	Solute carrier family 12 member 8	SLC12A8|CCC9	protein	taxon:9606	20201128	UniProt		
UniProtKB	A0AV96	RBM47		GO:0002244	GO_REF:0000107	IEA	UniProtKB:Q91WT8|ensembl:ENSMUSP00000144122	P	RNA-binding protein 47	RBM47	protein	taxon:9606	20201128	Ensembl		
UniProtKB	A0AV96	RBM47		GO:0003723	PMID:22658674	HDA		F	RNA-binding protein 47	RBM47	protein	taxon:9606	20140203	UniProt		
UniProtKB	A0AV96	RBM47		GO:0003723	PMID:22681889	HDA		F	RNA-binding protein 47	RBM47	protein	taxon:9606	20140203	UniProt		
UniProtKB	A0AV96	RBM47		GO:0005515	PMID:32296183	IPI	UniProtKB:B7ZLH0	F	RNA-binding protein 47	RBM47	protein	taxon:9606	20201128	IntAct		
UniProtKB	A0AV96	RBM47		GO:0005515	PMID:32296183	IPI	UniProtKB:P32243-2	F	RNA-binding protein 47	RBM47	protein	taxon:9606	20201128	IntAct		
UniProtKB	A0AV96	RBM47		GO:0005515	PMID:32296183	IPI	UniProtKB:P57721-2	F	RNA-binding protein 47	RBM47	protein	taxon:9606	20201128	IntAct		
UniProtKB	A0AV96	RBM47		GO:0005515	PMID:32296183	IPI	UniProtKB:Q5SWW7	F	RNA-binding protein 47	RBM47	protein	taxon:9606	20201128	IntAct		
UniProtKB	A0AV96	RBM47		GO:0005515	PMID:32296183	IPI	UniProtKB:Q66K41-2	F	RNA-binding protein 47	RBM47	protein	taxon:9606	20201128	IntAct		
UniProtKB	A0AV96	RBM47		GO:0005515	PMID:32296183	IPI	UniProtKB:Q6P1W5	F	RNA-binding protein 47	RBM47	protein	taxon:9606	20201128	IntAct		
UniProtKB	A0AV96	RBM47		GO:0005515	PMID:32296183	IPI	UniProtKB:Q8N6W0	F	RNA-binding protein 47	RBM47	protein	taxon:9606	20201128	IntAct		
UniProtKB	A0AV96	RBM47		GO:0005515	PMID:32296183	IPI	UniProtKB:Q9NWB1-5	F	RNA-binding protein 47	RBM47	protein	taxon:9606	20201128	IntAct		
UniProtKB	A0AV96	RBM47		GO:0005515	PMID:32296183	IPI	UniProtKB:Q9NZ81	F	RNA-binding protein 47	RBM47	protein	taxon:9606	20201128	IntAct		
UniProtKB	A0AV96	RBM47		GO:0005515	PMID:32296183	IPI	UniProtKB:Q9UQM7	F	RNA-binding protein 47	RBM47	protein	taxon:9606	20201128	IntAct		
UniProtKB	A0AV96	RBM47		GO:0016554	GO_REF:0000107	IEA	UniProtKB:Q91WT8|ensembl:ENSMUSP00000144122	P	RNA-binding protein 47	RBM47	protein	taxon:9606	20201128	Ensembl		
UniProtKB	A0AVF1	TTC26		GO:0005813	GO_REF:0000107	IEA	UniProtKB:Q8BS45|ensembl:ENSMUSP00000124369	C	Intraflagellar transport protein 56	TTC26|IFT56	protein	taxon:9606	20201128	Ensembl		
UniProtKB	A0AVF1	TTC26		GO:0005929	GO_REF:0000024	ISS	UniProtKB:Q8BS45	C	Intraflagellar transport protein 56	TTC26|IFT56	protein	taxon:9606	20120730	UniProt		
UniProtKB	A0AVF1	TTC26		GO:0005929	Reactome:R-HSA-5624949	TAS		C	Intraflagellar transport protein 56	TTC26|IFT56	protein	taxon:9606	20161106	Reactome		
UniProtKB	A0AVF1	TTC26		GO:0005929	Reactome:R-HSA-5625416	TAS		C	Intraflagellar transport protein 56	TTC26|IFT56	protein	taxon:9606	20161106	Reactome		
UniProtKB	A0AVF1	TTC26		GO:0005929	Reactome:R-HSA-5625424	TAS		C	Intraflagellar transport protein 56	TTC26|IFT56	protein	taxon:9606	20161106	Reactome		
UniProtKB	A0AVF1	TTC26		GO:0005929	Reactome:R-HSA-5625426	TAS		C	Intraflagellar transport protein 56	TTC26|IFT56	protein	taxon:9606	20161106	Reactome		
UniProtKB	A0AVF1	TTC26		GO:0007224	GO_REF:0000024	ISS	UniProtKB:Q8BS45	P	Intraflagellar transport protein 56	TTC26|IFT56	protein	taxon:9606	20141117	UniProt		
UniProtKB	A0AVF1	TTC26		GO:0030992	GO_REF:0000024	ISS	UniProtKB:Q8BS45	C	Intraflagellar transport protein 56	TTC26|IFT56	protein	taxon:9606	20141117	UniProt		
UniProtKB	A0AVF1	TTC26		GO:0035082	GO_REF:0000024	ISS	UniProtKB:Q8BS45	P	Intraflagellar transport protein 56	TTC26|IFT56	protein	taxon:9606	20180828	UniProt		
UniProtKB	A0AVF1	TTC26		GO:0035735	Reactome:R-HSA-5620924	TAS		P	Intraflagellar transport protein 56	TTC26|IFT56	protein	taxon:9606	20181121	Reactome		
UniProtKB	A0AVF1	TTC26		GO:0042073	GO_REF:0000024	ISS	UniProtKB:Q8BS45	P	Intraflagellar transport protein 56	TTC26|IFT56	protein	taxon:9606	20141117	UniProt		
UniProtKB	A0AVF1	TTC26		GO:0060271	GO_REF:0000024	ISS	UniProtKB:Q8BS45	P	Intraflagellar transport protein 56	TTC26|IFT56	protein	taxon:9606	20120730	UniProt		
UniProtKB	A0AVF1	TTC26		GO:0061512	GO_REF:0000024	ISS	UniProtKB:Q8BS45	P	Intraflagellar transport protein 56	TTC26|IFT56	protein	taxon:9606	20180828	UniProt		
UniProtKB	A0AVF1	TTC26		GO:0097542	Reactome:R-HSA-5624952	TAS		C	Intraflagellar transport protein 56	TTC26|IFT56	protein	taxon:9606	20141113	Reactome		
UniProtKB	A0AVF1	TTC26		GO:0097542	Reactome:R-HSA-5625416	TAS		C	Intraflagellar transport protein 56	TTC26|IFT56	protein	taxon:9606	20141113	Reactome		
UniProtKB	A0AVF1	TTC26		GO:0097542	Reactome:R-HSA-5625421	TAS		C	Intraflagellar transport protein 56	TTC26|IFT56	protein	taxon:9606	20141113	Reactome		
UniProtKB	A0AVF1	TTC26		GO:0097542	Reactome:R-HSA-5625426	TAS		C	Intraflagellar transport protein 56	TTC26|IFT56	protein	taxon:9606	20141113	Reactome		
UniProtKB	A0AVF1	TTC26		GO:1905198	GO_REF:0000107	IEA	UniProtKB:Q8BS45|ensembl:ENSMUSP00000124369	P	Intraflagellar transport protein 56	TTC26|IFT56	protein	taxon:9606	20201128	Ensembl		
UniProtKB	A0AVI2	FER1L5		GO:0007520	GO_REF:0000002	IEA	InterPro:IPR029997	P	Fer-1-like protein 5	FER1L5	protein	taxon:9606	20201128	InterPro		
UniProtKB	A0AVI2	FER1L5		GO:0016021	GO_REF:0000043	IEA	UniProtKB-KW:KW-0812	C	Fer-1-like protein 5	FER1L5	protein	taxon:9606	20201128	UniProt		
UniProtKB	A0AVI4	TMEM129		GO:0000209	PMID:24807418	IDA		P	E3 ubiquitin-protein ligase TM129	TMEM129	protein	taxon:9606	20150415	ParkinsonsUK-UCL		
UniProtKB	A0AVI4	TMEM129		GO:0005783	PMID:24807418	IDA		C	E3 ubiquitin-protein ligase TM129	TMEM129	protein	taxon:9606	20150415	ParkinsonsUK-UCL		
UniProtKB	A0AVI4	TMEM129		GO:0005789	Reactome:R-HSA-8943080	TAS		C	E3 ubiquitin-protein ligase TM129	TMEM129	protein	taxon:9606	20161024	Reactome		
UniProtKB	A0AVI4	TMEM129		GO:0005789	Reactome:R-HSA-8943083	TAS		C	E3 ubiquitin-protein ligase TM129	TMEM129	protein	taxon:9606	20161024	Reactome		
UniProtKB	A0AVI4	TMEM129		GO:0006986	GO_REF:0000043	IEA	UniProtKB-KW:KW-0834	P	E3 ubiquitin-protein ligase TM129	TMEM129	protein	taxon:9606	20201128	UniProt		
UniProtKB	A0AVI4	TMEM129		GO:0016021	GO_REF:0000043	IEA	UniProtKB-KW:KW-0812	C	E3 ubiquitin-protein ligase TM129	TMEM129	protein	taxon:9606	20201128	UniProt		
UniProtKB	A0AVI4	TMEM129		GO:0016567	Reactome:R-HSA-8866654	TAS		P	E3 ubiquitin-protein ligase TM129	TMEM129	protein	taxon:9606	20170228	Reactome		
UniProtKB	A0AVI4	TMEM129		GO:0030433	PMID:24807418	IMP		P	E3 ubiquitin-protein ligase TM129	TMEM129	protein	taxon:9606	20150415	ParkinsonsUK-UCL		
UniProtKB	A0AVI4	TMEM129		GO:0030970	PMID:24807418	IMP		P	E3 ubiquitin-protein ligase TM129	TMEM129	protein	taxon:9606	20150415	ParkinsonsUK-UCL		
UniProtKB	A0AVI4	TMEM129		GO:0046872	GO_REF:0000043	IEA	UniProtKB-KW:KW-0479	F	E3 ubiquitin-protein ligase TM129	TMEM129	protein	taxon:9606	20201128	UniProt		
UniProtKB	A0AVI4	TMEM129		GO:0061630	PMID:24807418	EXP		F	E3 ubiquitin-protein ligase TM129	TMEM129	protein	taxon:9606	20170111	Reactome		
UniProtKB	A0AVI4	TMEM129		GO:0061630	PMID:24807418	IDA		F	E3 ubiquitin-protein ligase TM129	TMEM129	protein	taxon:9606	20180312	ParkinsonsUK-UCL	part_of(GO:0030433)	
UniProtKB	A0AVI4	TMEM129		GO:0061630	PMID:25030448	EXP		F	E3 ubiquitin-protein ligase TM129	TMEM129	protein	taxon:9606	20170111	Reactome		
UniProtKB	A0AVK6	E2F8		GO:0000122	GO_REF:0000024	ISS	UniProtKB:Q58FA4	P	Transcription factor E2F8	E2F8	protein	taxon:9606	20121102	UniProt		
UniProtKB	A0AVK6	E2F8		GO:0000122	PMID:16179649	IDA		P	Transcription factor E2F8	E2F8	protein	taxon:9606	20140322	NTNU_SB	has_input(NCBI_Gene:1869)	
UniProtKB	A0AVK6	E2F8		GO:0000785	GO_REF:0000113	ISA	tfclass:3.3.2	C	Transcription factor E2F8	E2F8	protein	taxon:9606	20190405	NTNU_SB		
UniProtKB	A0AVK6	E2F8		GO:0000978	PMID:16179649	IDA		F	Transcription factor E2F8	E2F8	protein	taxon:9606	20131029	NTNU_SB		
UniProtKB	A0AVK6	E2F8		GO:0000981	GO_REF:0000113	ISA	tfclass:3.3.2	F	Transcription factor E2F8	E2F8	protein	taxon:9606	20190405	NTNU_SB		
UniProtKB	A0AVK6	E2F8		GO:0000987	PMID:22903062	IDA		F	Transcription factor E2F8	E2F8	protein	taxon:9606	20180425	UniProt		
UniProtKB	A0AVK6	E2F8		GO:0001217	GO_REF:0000024	ISS	UniProtKB:Q58FA4	F	Transcription factor E2F8	E2F8	protein	taxon:9606	20200519	UniProt		
UniProtKB	A0AVK6	E2F8		GO:0001227	PMID:16179649	IDA		F	Transcription factor E2F8	E2F8	protein	taxon:9606	20131013	NTNU_SB	occurs_at(SO:0001952)	
UniProtKB	A0AVK6	E2F8		GO:0001890	GO_REF:0000024	ISS	UniProtKB:Q58FA4	P	Transcription factor E2F8	E2F8	protein	taxon:9606	20121102	UniProt		
UniProtKB	A0AVK6	E2F8		GO:0002040	PMID:22903062	IMP		P	Transcription factor E2F8	E2F8	protein	taxon:9606	20121102	UniProt		
UniProtKB	A0AVK6	E2F8		GO:0003700	PMID:22903062	IMP		F	Transcription factor E2F8	E2F8	protein	taxon:9606	20121102	UniProt		
UniProtKB	A0AVK6	E2F8		GO:0005515	PMID:18202719	IPI	UniProtKB:Q96AV8	F	Transcription factor E2F8	E2F8	protein	taxon:9606	20201128	IntAct		
UniProtKB	A0AVK6	E2F8		GO:0005515	PMID:25416956	IPI	UniProtKB:Q12800	F	Transcription factor E2F8	E2F8	protein	taxon:9606	20201128	IntAct		
UniProtKB	A0AVK6	E2F8		GO:0005515	PMID:25416956	IPI	UniProtKB:Q13643	F	Transcription factor E2F8	E2F8	protein	taxon:9606	20201128	IntAct		
UniProtKB	A0AVK6	E2F8		GO:0005515	PMID:32296183	IPI	UniProtKB:Q6FHY5	F	Transcription factor E2F8	E2F8	protein	taxon:9606	20201128	IntAct		
UniProtKB	A0AVK6	E2F8		GO:0005515	PMID:32296183	IPI	UniProtKB:Q9UNE7	F	Transcription factor E2F8	E2F8	protein	taxon:9606	20201128	IntAct		
UniProtKB	A0AVK6	E2F8		GO:0005515	PMID:32814053	IPI	UniProtKB:O14645	F	Transcription factor E2F8	E2F8	protein	taxon:9606	20201128	IntAct		
UniProtKB	A0AVK6	E2F8		GO:0005515	PMID:32814053	IPI	UniProtKB:O14901	F	Transcription factor E2F8	E2F8	protein	taxon:9606	20201128	IntAct		
UniProtKB	A0AVK6	E2F8		GO:0005515	PMID:32814053	IPI	UniProtKB:P01112	F	Transcription factor E2F8	E2F8	protein	taxon:9606	20201128	IntAct		
UniProtKB	A0AVK6	E2F8		GO:0005515	PMID:32814053	IPI	UniProtKB:P06396	F	Transcription factor E2F8	E2F8	protein	taxon:9606	20201128	IntAct		
UniProtKB	A0AVK6	E2F8		GO:0005515	PMID:32814053	IPI	UniProtKB:P07550	F	Transcription factor E2F8	E2F8	protein	taxon:9606	20201128	IntAct		
UniProtKB	A0AVK6	E2F8		GO:0005515	PMID:32814053	IPI	UniProtKB:P22607	F	Transcription factor E2F8	E2F8	protein	taxon:9606	20201128	IntAct		
UniProtKB	A0AVK6	E2F8		GO:0005515	PMID:32814053	IPI	UniProtKB:P37840	F	Transcription factor E2F8	E2F8	protein	taxon:9606	20201128	IntAct		
UniProtKB	A0AVK6	E2F8		GO:0005515	PMID:32814053	IPI	UniProtKB:P42858	F	Transcription factor E2F8	E2F8	protein	taxon:9606	20201128	IntAct		
UniProtKB	A0AVK6	E2F8		GO:0005515	PMID:32814053	IPI	UniProtKB:P46379-2	F	Transcription factor E2F8	E2F8	protein	taxon:9606	20201128	IntAct		
UniProtKB	A0AVK6	E2F8		GO:0005515	PMID:32814053	IPI	UniProtKB:P55212	F	Transcription factor E2F8	E2F8	protein	taxon:9606	20201128	IntAct		
UniProtKB	A0AVK6	E2F8		GO:0005515	PMID:32814053	IPI	UniProtKB:Q14957	F	Transcription factor E2F8	E2F8	protein	taxon:9606	20201128	IntAct		
UniProtKB	A0AVK6	E2F8		GO:0005515	PMID:32814053	IPI	UniProtKB:Q7Z412	F	Transcription factor E2F8	E2F8	protein	taxon:9606	20201128	IntAct		
UniProtKB	A0AVK6	E2F8		GO:0005515	PMID:32814053	IPI	UniProtKB:Q92870-2	F	Transcription factor E2F8	E2F8	protein	taxon:9606	20201128	IntAct		
UniProtKB	A0AVK6	E2F8		GO:0005515	PMID:32814053	IPI	UniProtKB:Q9UMX0	F	Transcription factor E2F8	E2F8	protein	taxon:9606	20201128	IntAct		
UniProtKB	A0AVK6	E2F8		GO:0005515	PMID:32814053	IPI	UniProtKB:Q9Y649	F	Transcription factor E2F8	E2F8	protein	taxon:9606	20201128	IntAct		
UniProtKB	A0AVK6	E2F8		GO:0005654	GO_REF:0000052	IDA		C	Transcription factor E2F8	E2F8	protein	taxon:9606	20151016	HPA		
UniProtKB	A0AVK6	E2F8		GO:0005654	Reactome:R-HSA-6798347	TAS		C	Transcription factor E2F8	E2F8	protein	taxon:9606	20161221	Reactome		
UniProtKB	A0AVK6	E2F8		GO:0005654	Reactome:R-HSA-8953013	TAS		C	Transcription factor E2F8	E2F8	protein	taxon:9606	20161221	Reactome		
UniProtKB	A0AVK6	E2F8		GO:0005654	Reactome:R-HSA-8953037	TAS		C	Transcription factor E2F8	E2F8	protein	taxon:9606	20161221	Reactome		
UniProtKB	A0AVK6	E2F8		GO:0005730	GO_REF:0000052	IDA		C	Transcription factor E2F8	E2F8	protein	taxon:9606	20151016	HPA		
UniProtKB	A0AVK6	E2F8		GO:0005829	GO_REF:0000052	IDA		C	Transcription factor E2F8	E2F8	protein	taxon:9606	20151016	HPA		
UniProtKB	A0AVK6	E2F8		GO:0006977	Reactome:R-HSA-6791312	TAS		P	Transcription factor E2F8	E2F8	protein	taxon:9606	20181122	Reactome		
UniProtKB	A0AVK6	E2F8		GO:0008283	GO_REF:0000107	IEA	UniProtKB:Q58FA4|ensembl:ENSMUSP00000056778	P	Transcription factor E2F8	E2F8	protein	taxon:9606	20201128	Ensembl		
UniProtKB	A0AVK6	E2F8		GO:0032466	GO_REF:0000024	ISS	UniProtKB:Q58FA4	P	Transcription factor E2F8	E2F8	protein	taxon:9606	20121102	UniProt		
UniProtKB	A0AVK6	E2F8		GO:0032877	GO_REF:0000024	ISS	UniProtKB:Q58FA4	P	Transcription factor E2F8	E2F8	protein	taxon:9606	20121102	UniProt		
UniProtKB	A0AVK6	E2F8		GO:0033301	GO_REF:0000024	ISS	UniProtKB:Q58FA4	P	Transcription factor E2F8	E2F8	protein	taxon:9606	20121102	UniProt		
UniProtKB	A0AVK6	E2F8		GO:0042802	GO_REF:0000107	IEA	UniProtKB:Q58FA4|ensembl:ENSMUSP00000056778	F	Transcription factor E2F8	E2F8	protein	taxon:9606	20201128	Ensembl		
UniProtKB	A0AVK6	E2F8		GO:0045944	PMID:22903062	IMP		P	Transcription factor E2F8	E2F8	protein	taxon:9606	20121102	UniProt		
UniProtKB	A0AVK6	E2F8		GO:0060707	GO_REF:0000024	ISS	UniProtKB:Q58FA4	P	Transcription factor E2F8	E2F8	protein	taxon:9606	20121102	UniProt		
UniProtKB	A0AVK6	E2F8		GO:0060718	GO_REF:0000024	ISS	UniProtKB:Q58FA4	P	Transcription factor E2F8	E2F8	protein	taxon:9606	20121102	UniProt		
UniProtKB	A0AVK6	E2F8		GO:0070365	GO_REF:0000024	ISS	UniProtKB:Q58FA4	P	Transcription factor E2F8	E2F8	protein	taxon:9606	20121102	UniProt		
UniProtKB	A0AVK6	E2F8		GO:1990837	PMID:28473536	IDA		F	Transcription factor E2F8	E2F8	protein	taxon:9606	20200608	ARUK-UCL		
UniProtKB	A0AVT1	UBA6		GO:0005515	PMID:17889673	IPI	UniProtKB:O15205	F	Ubiquitin-like modifier-activating enzyme 6	UBA6|MOP4|UBE1L2	protein	taxon:9606	20100325	UniProt		
UniProtKB	A0AVT1	UBA6		GO:0005515	PMID:25416956	IPI	UniProtKB:Q6NT76	F	Ubiquitin-like modifier-activating enzyme 6	UBA6|MOP4|UBE1L2	protein	taxon:9606	20201128	IntAct		
UniProtKB	A0AVT1	UBA6		GO:0005515	PMID:25422469	IPI	UniProtKB:O15205	F	Ubiquitin-like modifier-activating enzyme 6	UBA6|MOP4|UBE1L2	protein	taxon:9606	20170620	UniProt		
UniProtKB	A0AVT1	UBA6		GO:0005524	GO_REF:0000043	IEA	UniProtKB-KW:KW-0067	F	Ubiquitin-like modifier-activating enzyme 6	UBA6|MOP4|UBE1L2	protein	taxon:9606	20201128	UniProt		
UniProtKB	A0AVT1	UBA6		GO:0005737	GO_REF:0000054	IDA		C	Ubiquitin-like modifier-activating enzyme 6	UBA6|MOP4|UBE1L2	protein	taxon:9606	20100607	LIFEdb		
UniProtKB	A0AVT1	UBA6		GO:0005829	Reactome:R-HSA-8852127	TAS		C	Ubiquitin-like modifier-activating enzyme 6	UBA6|MOP4|UBE1L2	protein	taxon:9606	20160314	Reactome		
UniProtKB	A0AVT1	UBA6		GO:0006511	PMID:17889673	IMP		P	Ubiquitin-like modifier-activating enzyme 6	UBA6|MOP4|UBE1L2	protein	taxon:9606	20100326	UniProt		
UniProtKB	A0AVT1	UBA6		GO:0007612	GO_REF:0000107	IEA	UniProtKB:Q8C7R4|ensembl:ENSMUSP00000035328	P	Ubiquitin-like modifier-activating enzyme 6	UBA6|MOP4|UBE1L2	protein	taxon:9606	20201128	Ensembl		
UniProtKB	A0AVT1	UBA6		GO:0007626	GO_REF:0000107	IEA	UniProtKB:Q8C7R4|ensembl:ENSMUSP00000035328	P	Ubiquitin-like modifier-activating enzyme 6	UBA6|MOP4|UBE1L2	protein	taxon:9606	20201128	Ensembl		
UniProtKB	A0AVT1	UBA6		GO:0016567	GO_REF:0000041	IEA	UniPathway:UPA00143	P	Ubiquitin-like modifier-activating enzyme 6	UBA6|MOP4|UBE1L2	protein	taxon:9606	20201128	UniProt		
UniProtKB	A0AVT1	UBA6		GO:0016567	PMID:17889673	IMP		P	Ubiquitin-like modifier-activating enzyme 6	UBA6|MOP4|UBE1L2	protein	taxon:9606	20100326	UniProt		
UniProtKB	A0AVT1	UBA6		GO:0016567	Reactome:R-HSA-8866652	TAS		P	Ubiquitin-like modifier-activating enzyme 6	UBA6|MOP4|UBE1L2	protein	taxon:9606	20181121	Reactome		
UniProtKB	A0AVT1	UBA6		GO:0018215	GO_REF:0000108	IEA	GO:0008641	P	Ubiquitin-like modifier-activating enzyme 6	UBA6|MOP4|UBE1L2	protein	taxon:9606	20201129	GOC		
UniProtKB	A0AVT1	UBA6		GO:0018215	GO_REF:0000108	IEA	GO:0019780	P	Ubiquitin-like modifier-activating enzyme 6	UBA6|MOP4|UBE1L2	protein	taxon:9606	20201129	GOC		
UniProtKB	A0AVT1	UBA6		GO:0019780	PMID:17889673	IMP		F	Ubiquitin-like modifier-activating enzyme 6	UBA6|MOP4|UBE1L2	protein	taxon:9606	20100401	UniProt		
UniProtKB	A0AVT1	UBA6		GO:0021764	GO_REF:0000107	IEA	UniProtKB:Q8C7R4|ensembl:ENSMUSP00000035328	P	Ubiquitin-like modifier-activating enzyme 6	UBA6|MOP4|UBE1L2	protein	taxon:9606	20201128	Ensembl		
UniProtKB	A0AVT1	UBA6		GO:0021766	GO_REF:0000107	IEA	UniProtKB:Q8C7R4|ensembl:ENSMUSP00000035328	P	Ubiquitin-like modifier-activating enzyme 6	UBA6|MOP4|UBE1L2	protein	taxon:9606	20201128	Ensembl		
UniProtKB	A0AVT1	UBA6		GO:0060996	GO_REF:0000107	IEA	UniProtKB:Q8C7R4|ensembl:ENSMUSP00000035328	P	Ubiquitin-like modifier-activating enzyme 6	UBA6|MOP4|UBE1L2	protein	taxon:9606	20201128	Ensembl		
UniProtKB	A0FGR8	ESYT2		GO:0005509	PMID:24373768	IDA		F	Extended synaptotagmin-2	ESYT2|FAM62B|KIAA1228	protein	taxon:9606	20140527	UniProt		
UniProtKB	A0FGR8	ESYT2		GO:0005515	PMID:22119785	IPI	UniProtKB:Q9BSJ8	F	Extended synaptotagmin-2	ESYT2|FAM62B|KIAA1228	protein	taxon:9606	20201128	IntAct	occurs_in(GO:0032541)	
UniProtKB	A0FGR8	ESYT2		GO:0005515	PMID:23791178	IPI	UniProtKB:A0FGR9	F	Extended synaptotagmin-2	ESYT2|FAM62B|KIAA1228	protein	taxon:9606	20201128	IntAct	occurs_in(GO:0032541)	
UniProtKB	A0FGR8	ESYT2		GO:0005515	PMID:23791178	IPI	UniProtKB:Q9BSJ8	F	Extended synaptotagmin-2	ESYT2|FAM62B|KIAA1228	protein	taxon:9606	20201128	IntAct	occurs_in(GO:0032541)	
UniProtKB	A0FGR8	ESYT2		GO:0005515	PMID:27065097	IPI	UniProtKB:A0FGR9	F	Extended synaptotagmin-2	ESYT2|FAM62B|KIAA1228	protein	taxon:9606	20201128	IntAct	occurs_in(GO:0032541)	
UniProtKB	A0FGR8	ESYT2		GO:0005515	PMID:27065097	IPI	UniProtKB:Q9BSJ8	F	Extended synaptotagmin-2	ESYT2|FAM62B|KIAA1228	protein	taxon:9606	20201128	IntAct	occurs_in(GO:0032541)	
UniProtKB	A0FGR8	ESYT2		GO:0005544	PMID:17360437	IDA		F	Extended synaptotagmin-2	ESYT2|FAM62B|KIAA1228	protein	taxon:9606	20131121	FlyBase		
UniProtKB	A0FGR8	ESYT2		GO:0005789	Reactome:R-HSA-8857662	TAS		C	Extended synaptotagmin-2	ESYT2|FAM62B|KIAA1228	protein	taxon:9606	20160519	Reactome		
UniProtKB	A0FGR8	ESYT2		GO:0005887	PMID:17360437	IDA		C	Extended synaptotagmin-2	ESYT2|FAM62B|KIAA1228	protein	taxon:9606	20131121	FlyBase		
UniProtKB	A0FGR8	ESYT2		GO:0006687	Reactome:R-HSA-1660662	TAS		P	Extended synaptotagmin-2	ESYT2|FAM62B|KIAA1228	protein	taxon:9606	20181122	Reactome		
UniProtKB	A0FGR8	ESYT2		GO:0006869	GO_REF:0000043	IEA	UniProtKB-KW:KW-0445	P	Extended synaptotagmin-2	ESYT2|FAM62B|KIAA1228	protein	taxon:9606	20201128	UniProt		
UniProtKB	A0FGR8	ESYT2		GO:0006897	GO_REF:0000043	IEA	UniProtKB-KW:KW-0254	P	Extended synaptotagmin-2	ESYT2|FAM62B|KIAA1228	protein	taxon:9606	20201128	UniProt		
UniProtKB	A0FGR8	ESYT2		GO:0008429	PMID:24847877	IDA		F	Extended synaptotagmin-2	ESYT2|FAM62B|KIAA1228	protein	taxon:9606	20140527	UniProt		
UniProtKB	A0FGR8	ESYT2		GO:0016020	PMID:19946888	HDA		C	Extended synaptotagmin-2	ESYT2|FAM62B|KIAA1228	protein	taxon:9606	20140627	UniProt		
UniProtKB	A0FGR8	ESYT2		GO:0031210	PMID:24847877	IDA		F	Extended synaptotagmin-2	ESYT2|FAM62B|KIAA1228	protein	taxon:9606	20140527	UniProt		
UniProtKB	A0FGR8	ESYT2		GO:0031227	PMID:23791178	IDA		C	Extended synaptotagmin-2	ESYT2|FAM62B|KIAA1228	protein	taxon:9606	20140528	UniProt		
UniProtKB	A0FGR8	ESYT2		GO:0031234	PMID:23791178	IMP		C	Extended synaptotagmin-2	ESYT2|FAM62B|KIAA1228	protein	taxon:9606	20140528	UniProt		
UniProtKB	A0FGR8	ESYT2		GO:0035091	PMID:24847877	IDA		F	Extended synaptotagmin-2	ESYT2|FAM62B|KIAA1228	protein	taxon:9606	20140527	UniProt		
UniProtKB	A0FGR8	ESYT2		GO:0042802	PMID:23791178	IPI	UniProtKB:A0FGR8	F	Extended synaptotagmin-2	ESYT2|FAM62B|KIAA1228	protein	taxon:9606	20201128	IntAct		
UniProtKB	A0FGR8	ESYT2		GO:0042802	PMID:24847877	IPI	UniProtKB:A0FGR8	F	Extended synaptotagmin-2	ESYT2|FAM62B|KIAA1228	protein	taxon:9606	20201128	IntAct		
UniProtKB	A0FGR8	ESYT2		GO:0044232	PMID:23791178	IDA		C	Extended synaptotagmin-2	ESYT2|FAM62B|KIAA1228	protein	taxon:9606	20140528	UniProt		
UniProtKB	A0FGR8	ESYT2		GO:0045296	PMID:25468996	HDA		F	Extended synaptotagmin-2	ESYT2|FAM62B|KIAA1228	protein	taxon:9606	20180328	BHF-UCL		
UniProtKB	A0FGR8	ESYT2		GO:0061817	GO_REF:0000002	IEA	InterPro:IPR037733|InterPro:IPR037749|InterPro:IPR037752	P	Extended synaptotagmin-2	ESYT2|FAM62B|KIAA1228	protein	taxon:9606	20201128	InterPro		
UniProtKB	A0FGR8	ESYT2		GO:0140268	PMID:27044890	IDA		C	Extended synaptotagmin-2	ESYT2|FAM62B|KIAA1228	protein	taxon:9606	20200227	UniProt		
UniProtKB	A0FGR8	ESYT2		GO:0140268	PMID:30220461	IDA		C	Extended synaptotagmin-2	ESYT2|FAM62B|KIAA1228	protein	taxon:9606	20181015	UniProt		
UniProtKB	A0FGR9	ESYT3		GO:0005515	PMID:23791178	IPI	UniProtKB:A0FGR8	F	Extended synaptotagmin-3	ESYT3|FAM62C	protein	taxon:9606	20201128	IntAct	occurs_in(GO:0032541)	
UniProtKB	A0FGR9	ESYT3		GO:0005515	PMID:23791178	IPI	UniProtKB:Q9BSJ8	F	Extended synaptotagmin-3	ESYT3|FAM62C	protein	taxon:9606	20201128	IntAct	occurs_in(GO:0032541)	
UniProtKB	A0FGR9	ESYT3		GO:0005515	PMID:27065097	IPI	UniProtKB:A0FGR8	F	Extended synaptotagmin-3	ESYT3|FAM62C	protein	taxon:9606	20201128	IntAct	occurs_in(GO:0032541)	
UniProtKB	A0FGR9	ESYT3		GO:0005515	PMID:27065097	IPI	UniProtKB:Q9BSJ8	F	Extended synaptotagmin-3	ESYT3|FAM62C	protein	taxon:9606	20201128	IntAct	occurs_in(GO:0032541)	
UniProtKB	A0FGR9	ESYT3		GO:0005789	Reactome:R-HSA-8857662	TAS		C	Extended synaptotagmin-3	ESYT3|FAM62C	protein	taxon:9606	20160519	Reactome		
UniProtKB	A0FGR9	ESYT3		GO:0005887	PMID:17360437	IDA		C	Extended synaptotagmin-3	ESYT3|FAM62C	protein	taxon:9606	20131121	FlyBase		
UniProtKB	A0FGR9	ESYT3		GO:0006687	Reactome:R-HSA-1660662	TAS		P	Extended synaptotagmin-3	ESYT3|FAM62C	protein	taxon:9606	20181122	Reactome		
UniProtKB	A0FGR9	ESYT3		GO:0006869	GO_REF:0000043	IEA	UniProtKB-KW:KW-0445	P	Extended synaptotagmin-3	ESYT3|FAM62C	protein	taxon:9606	20201128	UniProt		
UniProtKB	A0FGR9	ESYT3		GO:0031227	PMID:23791178	IDA		C	Extended synaptotagmin-3	ESYT3|FAM62C	protein	taxon:9606	20140528	UniProt		
UniProtKB	A0FGR9	ESYT3		GO:0031234	PMID:23791178	IDA		C	Extended synaptotagmin-3	ESYT3|FAM62C	protein	taxon:9606	20140528	UniProt		
UniProtKB	A0FGR9	ESYT3		GO:0044232	PMID:23791178	IDA		C	Extended synaptotagmin-3	ESYT3|FAM62C	protein	taxon:9606	20140528	UniProt		
UniProtKB	A0FGR9	ESYT3		GO:0061817	GO_REF:0000002	IEA	InterPro:IPR037733|InterPro:IPR037749|InterPro:IPR037752	P	Extended synaptotagmin-3	ESYT3|FAM62C	protein	taxon:9606	20201128	InterPro		
UniProtKB	A0FGR9	ESYT3		GO:0140268	PMID:30220461	IDA		C	Extended synaptotagmin-3	ESYT3|FAM62C	protein	taxon:9606	20181015	UniProt		
UniProtKB	A0JD32	TRAV38-2DV8		GO:0002250	GO_REF:0000043	IEA	UniProtKB-KW:KW-1064	P	T cell receptor alpha variable 38-2/delta variable 8	TRAV38-2DV8	protein	taxon:9606	20201128	UniProt		
UniProtKB	A0JD32	TRAV38-2DV8		GO:0042101	GO_REF:0000043	IEA	UniProtKB-KW:KW-1279	C	T cell receptor alpha variable 38-2/delta variable 8	TRAV38-2DV8	protein	taxon:9606	20201128	UniProt		
UniProtKB	A0JD36	TRDV2		GO:0002250	GO_REF:0000043	IEA	UniProtKB-KW:KW-1064	P	T cell receptor delta variable 2	TRDV2|hDV102S1	protein	taxon:9606	20201128	UniProt		
UniProtKB	A0JD36	TRDV2		GO:0042101	GO_REF:0000043	IEA	UniProtKB-KW:KW-1279	C	T cell receptor delta variable 2	TRDV2|hDV102S1	protein	taxon:9606	20201128	UniProt		
UniProtKB	A0JD36	TRDV2		GO:0045087	GO_REF:0000043	IEA	UniProtKB-KW:KW-0399	P	T cell receptor delta variable 2	TRDV2|hDV102S1	protein	taxon:9606	20201128	UniProt		
UniProtKB	A0JD37	TRDV3		GO:0002250	GO_REF:0000043	IEA	UniProtKB-KW:KW-1064	P	T cell receptor delta variable 3	TRDV3|hDV103S1	protein	taxon:9606	20201128	UniProt		
UniProtKB	A0JD37	TRDV3		GO:0042101	GO_REF:0000043	IEA	UniProtKB-KW:KW-1279	C	T cell receptor delta variable 3	TRDV3|hDV103S1	protein	taxon:9606	20201128	UniProt		
UniProtKB	A0JD37	TRDV3		GO:0045087	GO_REF:0000043	IEA	UniProtKB-KW:KW-0399	P	T cell receptor delta variable 3	TRDV3|hDV103S1	protein	taxon:9606	20201128	UniProt		
UniProtKB	A0JLT2	MED19		GO:0003712	GO_REF:0000002	IEA	InterPro:IPR019403	F	Mediator of RNA polymerase II transcription subunit 19	MED19|LCMR1	protein	taxon:9606	20201128	InterPro		
UniProtKB	A0JLT2	MED19		GO:0005515	PMID:14576168	IPI	UniProtKB:Q9NX70	F	Mediator of RNA polymerase II transcription subunit 19	MED19|LCMR1	protein	taxon:9606	20201128	IntAct	occurs_in(GO:0005634)|occurs_in(GO:0000119)	
UniProtKB	A0JLT2	MED19		GO:0005515	PMID:14638676	IPI	UniProtKB:Q9NX70	F	Mediator of RNA polymerase II transcription subunit 19	MED19|LCMR1	protein	taxon:9606	20201128	IntAct	occurs_in(GO:0005634)|occurs_in(GO:0000119)	
UniProtKB	A0JLT2	MED19		GO:0005515	PMID:15175163	IPI	UniProtKB:Q9NX70	F	Mediator of RNA polymerase II transcription subunit 19	MED19|LCMR1	protein	taxon:9606	20201128	IntAct	occurs_in(GO:0005634)|occurs_in(GO:0000119)	
UniProtKB	A0JLT2	MED19		GO:0005515	PMID:21729782	IPI	UniProtKB:Q9NX70	F	Mediator of RNA polymerase II transcription subunit 19	MED19|LCMR1	protein	taxon:9606	20201128	IntAct	occurs_in(GO:0005634)|occurs_in(GO:0000119)	
UniProtKB	A0JLT2	MED19		GO:0005515	PMID:24882805	IPI	UniProtKB:Q9NX70	F	Mediator of RNA polymerase II transcription subunit 19	MED19|LCMR1	protein	taxon:9606	20201128	IntAct	occurs_in(GO:0005634)|occurs_in(GO:0000119)	
UniProtKB	A0JNW5	UHRF1BP1L		GO:0005515	PMID:20163565	IPI	UniProtKB:Q63635	F	UHRF1-binding protein 1-like	UHRF1BP1L|KIAA0701|SHIP164	protein	taxon:9606	20180312	UniProt		
UniProtKB	A0JNW5	UHRF1BP1L		GO:0005515	PMID:20163565	IPI	UniProtKB:Q8N1B4	F	UHRF1-binding protein 1-like	UHRF1BP1L|KIAA0701|SHIP164	protein	taxon:9606	20180312	UniProt		
UniProtKB	A0JNW5	UHRF1BP1L		GO:0005769	PMID:20163565	IDA		C	UHRF1-binding protein 1-like	UHRF1BP1L|KIAA0701|SHIP164	protein	taxon:9606	20180312	UniProt		
UniProtKB	A0JNW5	UHRF1BP1L		GO:0005829	PMID:20163565	IDA		C	UHRF1-binding protein 1-like	UHRF1BP1L|KIAA0701|SHIP164	protein	taxon:9606	20180312	UniProt		
UniProtKB	A0JNW5	UHRF1BP1L		GO:0042803	PMID:20163565	IPI	UniProtKB:A0JNW5	F	UHRF1-binding protein 1-like	UHRF1BP1L|KIAA0701|SHIP164	protein	taxon:9606	20180312	UniProt		
UniProtKB	A0JNW5	UHRF1BP1L		GO:0062069	PMID:20163565	IDA		F	UHRF1-binding protein 1-like	UHRF1BP1L|KIAA0701|SHIP164	protein	taxon:9606	20180913	UniProt		
UniProtKB	A0JP26	POTEB3		GO:0005515	PMID:32296183	IPI	UniProtKB:O95995	F	POTE ankyrin domain family member B3	POTEB3	protein	taxon:9606	20201128	IntAct		
UniProtKB	A0JP26	POTEB3		GO:0005515	PMID:32296183	IPI	UniProtKB:P26371	F	POTE ankyrin domain family member B3	POTEB3	protein	taxon:9606	20201128	IntAct		
UniProtKB	A0JP26	POTEB3		GO:0005515	PMID:32296183	IPI	UniProtKB:Q08AG9	F	POTE ankyrin domain family member B3	POTEB3	protein	taxon:9606	20201128	IntAct		
UniProtKB	A0JP26	POTEB3		GO:0005515	PMID:32296183	IPI	UniProtKB:Q5T6S3	F	POTE ankyrin domain family member B3	POTEB3	protein	taxon:9606	20201128	IntAct		
UniProtKB	A0JP26	POTEB3		GO:0005515	PMID:32296183	IPI	UniProtKB:Q8N5G2	F	POTE ankyrin domain family member B3	POTEB3	protein	taxon:9606	20201128	IntAct		
UniProtKB	A0JP26	POTEB3		GO:0005515	PMID:32296183	IPI	UniProtKB:Q9BYQ4	F	POTE ankyrin domain family member B3	POTEB3	protein	taxon:9606	20201128	IntAct		
UniProtKB	A0JP26	POTEB3		GO:0005515	PMID:32296183	IPI	UniProtKB:Q9BYQ6	F	POTE ankyrin domain family member B3	POTEB3	protein	taxon:9606	20201128	IntAct		
UniProtKB	A0JP26	POTEB3		GO:0005515	PMID:32296183	IPI	UniProtKB:Q9BYR2	F	POTE ankyrin domain family member B3	POTEB3	protein	taxon:9606	20201128	IntAct		
UniProtKB	A0M8Q6	IGLC7		GO:0005576	Reactome:R-HSA-166753	TAS		C	Immunoglobulin lambda constant 7	IGLC7	protein	taxon:9606	20130730	Reactome		
UniProtKB	A0M8Q6	IGLC7		GO:0005576	Reactome:R-HSA-166792	TAS		C	Immunoglobulin lambda constant 7	IGLC7	protein	taxon:9606	20130730	Reactome		
UniProtKB	A0M8Q6	IGLC7		GO:0005576	Reactome:R-HSA-173626	TAS		C	Immunoglobulin lambda constant 7	IGLC7	protein	taxon:9606	20130730	Reactome		
UniProtKB	A0M8Q6	IGLC7		GO:0005576	Reactome:R-HSA-173631	TAS		C	Immunoglobulin lambda constant 7	IGLC7	protein	taxon:9606	20130730	Reactome		
UniProtKB	A0M8Q6	IGLC7		GO:0005576	Reactome:R-HSA-1861621	TAS		C	Immunoglobulin lambda constant 7	IGLC7	protein	taxon:9606	20130730	Reactome		
UniProtKB	A0M8Q6	IGLC7		GO:0005576	Reactome:R-HSA-199161	TAS		C	Immunoglobulin lambda constant 7	IGLC7	protein	taxon:9606	20130730	Reactome		
UniProtKB	A0M8Q6	IGLC7		GO:0005576	Reactome:R-HSA-2029268	TAS		C	Immunoglobulin lambda constant 7	IGLC7	protein	taxon:9606	20130730	Reactome		
UniProtKB	A0M8Q6	IGLC7		GO:0005576	Reactome:R-HSA-2029270	TAS		C	Immunoglobulin lambda constant 7	IGLC7	protein	taxon:9606	20130730	Reactome		
UniProtKB	A0M8Q6	IGLC7		GO:0005576	Reactome:R-HSA-2029271	TAS		C	Immunoglobulin lambda constant 7	IGLC7	protein	taxon:9606	20130730	Reactome		
UniProtKB	A0M8Q6	IGLC7		GO:0005576	Reactome:R-HSA-2029272	TAS		C	Immunoglobulin lambda constant 7	IGLC7	protein	taxon:9606	20130730	Reactome		
UniProtKB	A0M8Q6	IGLC7		GO:0005576	Reactome:R-HSA-2029273	TAS		C	Immunoglobulin lambda constant 7	IGLC7	protein	taxon:9606	20130730	Reactome		
UniProtKB	A0M8Q6	IGLC7		GO:0005576	Reactome:R-HSA-2029451	TAS		C	Immunoglobulin lambda constant 7	IGLC7	protein	taxon:9606	20130730	Reactome		
UniProtKB	A0M8Q6	IGLC7		GO:0005576	Reactome:R-HSA-2029452	TAS		C	Immunoglobulin lambda constant 7	IGLC7	protein	taxon:9606	20130730	Reactome		
UniProtKB	A0M8Q6	IGLC7		GO:0005576	Reactome:R-HSA-2029453	TAS		C	Immunoglobulin lambda constant 7	IGLC7	protein	taxon:9606	20130730	Reactome		
UniProtKB	A0M8Q6	IGLC7		GO:0005576	Reactome:R-HSA-2029455	TAS		C	Immunoglobulin lambda constant 7	IGLC7	protein	taxon:9606	20130730	Reactome		
UniProtKB	A0M8Q6	IGLC7		GO:0005576	Reactome:R-HSA-2029457	TAS		C	Immunoglobulin lambda constant 7	IGLC7	protein	taxon:9606	20130730	Reactome		
UniProtKB	A0M8Q6	IGLC7		GO:0005576	Reactome:R-HSA-2029458	TAS		C	Immunoglobulin lambda constant 7	IGLC7	protein	taxon:9606	20130730	Reactome		
UniProtKB	A0M8Q6	IGLC7		GO:0005576	Reactome:R-HSA-2029459	TAS		C	Immunoglobulin lambda constant 7	IGLC7	protein	taxon:9606	20130730	Reactome		
UniProtKB	A0M8Q6	IGLC7		GO:0005576	Reactome:R-HSA-2029467	TAS		C	Immunoglobulin lambda constant 7	IGLC7	protein	taxon:9606	20130730	Reactome		
UniProtKB	A0M8Q6	IGLC7		GO:0005576	Reactome:R-HSA-2029476	TAS		C	Immunoglobulin lambda constant 7	IGLC7	protein	taxon:9606	20130730	Reactome		
UniProtKB	A0M8Q6	IGLC7		GO:0005576	Reactome:R-HSA-2197697	TAS		C	Immunoglobulin lambda constant 7	IGLC7	protein	taxon:9606	20130730	Reactome		
UniProtKB	A0M8Q6	IGLC7		GO:0005576	Reactome:R-HSA-2203516	TAS		C	Immunoglobulin lambda constant 7	IGLC7	protein	taxon:9606	20130730	Reactome		
UniProtKB	A0M8Q6	IGLC7		GO:0005576	Reactome:R-HSA-2454192	TAS		C	Immunoglobulin lambda constant 7	IGLC7	protein	taxon:9606	20130730	Reactome		
UniProtKB	A0M8Q6	IGLC7		GO:0005576	Reactome:R-HSA-2454208	TAS		C	Immunoglobulin lambda constant 7	IGLC7	protein	taxon:9606	20130730	Reactome		
UniProtKB	A0M8Q6	IGLC7		GO:0005576	Reactome:R-HSA-2454240	TAS		C	Immunoglobulin lambda constant 7	IGLC7	protein	taxon:9606	20130730	Reactome		
UniProtKB	A0M8Q6	IGLC7		GO:0005576	Reactome:R-HSA-2730833	TAS		C	Immunoglobulin lambda constant 7	IGLC7	protein	taxon:9606	20130730	Reactome		
UniProtKB	A0M8Q6	IGLC7		GO:0005576	Reactome:R-HSA-2730843	TAS		C	Immunoglobulin lambda constant 7	IGLC7	protein	taxon:9606	20130730	Reactome		
UniProtKB	A0M8Q6	IGLC7		GO:0005576	Reactome:R-HSA-2730851	TAS		C	Immunoglobulin lambda constant 7	IGLC7	protein	taxon:9606	20130730	Reactome		
UniProtKB	A0M8Q6	IGLC7		GO:0005576	Reactome:R-HSA-2730882	TAS		C	Immunoglobulin lambda constant 7	IGLC7	protein	taxon:9606	20130730	Reactome		
UniProtKB	A0M8Q6	IGLC7		GO:0005576	Reactome:R-HSA-2730884	TAS		C	Immunoglobulin lambda constant 7	IGLC7	protein	taxon:9606	20130730	Reactome		
UniProtKB	A0M8Q6	IGLC7		GO:0005576	Reactome:R-HSA-2730886	TAS		C	Immunoglobulin lambda constant 7	IGLC7	protein	taxon:9606	20130730	Reactome		
UniProtKB	A0M8Q6	IGLC7		GO:0005576	Reactome:R-HSA-8852266	TAS		C	Immunoglobulin lambda constant 7	IGLC7	protein	taxon:9606	20130730	Reactome		
UniProtKB	A0M8Q6	IGLC7		GO:0005576	Reactome:R-HSA-8852481	TAS		C	Immunoglobulin lambda constant 7	IGLC7	protein	taxon:9606	20130730	Reactome		
UniProtKB	A0M8Q6	IGLC7		GO:0005576	Reactome:R-HSA-8858428	TAS		C	Immunoglobulin lambda constant 7	IGLC7	protein	taxon:9606	20130730	Reactome		
UniProtKB	A0M8Q6	IGLC7		GO:0005576	Reactome:R-HSA-9021306	TAS		C	Immunoglobulin lambda constant 7	IGLC7	protein	taxon:9606	20130730	Reactome		
UniProtKB	A0M8Q6	IGLC7		GO:0005886	Reactome:R-HSA-1112666	TAS		C	Immunoglobulin lambda constant 7	IGLC7	protein	taxon:9606	20130730	Reactome		
UniProtKB	A0M8Q6	IGLC7		GO:0005886	Reactome:R-HSA-5690701	TAS		C	Immunoglobulin lambda constant 7	IGLC7	protein	taxon:9606	20130730	Reactome		
UniProtKB	A0M8Q6	IGLC7		GO:0005886	Reactome:R-HSA-5690702	TAS		C	Immunoglobulin lambda constant 7	IGLC7	protein	taxon:9606	20130730	Reactome		
UniProtKB	A0M8Q6	IGLC7		GO:0005886	Reactome:R-HSA-5690740	TAS		C	Immunoglobulin lambda constant 7	IGLC7	protein	taxon:9606	20130730	Reactome		
UniProtKB	A0M8Q6	IGLC7		GO:0005886	Reactome:R-HSA-9606151	TAS		C	Immunoglobulin lambda constant 7	IGLC7	protein	taxon:9606	20130730	Reactome		
UniProtKB	A0M8Q6	IGLC7		GO:0005886	Reactome:R-HSA-983696	TAS		C	Immunoglobulin lambda constant 7	IGLC7	protein	taxon:9606	20130730	Reactome		
UniProtKB	A0M8Q6	IGLC7		GO:0005886	Reactome:R-HSA-983700	TAS		C	Immunoglobulin lambda constant 7	IGLC7	protein	taxon:9606	20130730	Reactome		
UniProtKB	A0M8Q6	IGLC7		GO:0005886	Reactome:R-HSA-983703	TAS		C	Immunoglobulin lambda constant 7	IGLC7	protein	taxon:9606	20130730	Reactome		
UniProtKB	A0M8Q6	IGLC7		GO:0005886	Reactome:R-HSA-983707	TAS		C	Immunoglobulin lambda constant 7	IGLC7	protein	taxon:9606	20130730	Reactome		
UniProtKB	A0M8Q6	IGLC7		GO:0006898	Reactome:R-HSA-2173782	TAS		P	Immunoglobulin lambda constant 7	IGLC7	protein	taxon:9606	20181121	Reactome		
UniProtKB	A0M8Q6	IGLC7		GO:0006956	Reactome:R-HSA-166663	TAS		P	Immunoglobulin lambda constant 7	IGLC7	protein	taxon:9606	20181121	Reactome		
UniProtKB	A0M8Q6	IGLC7		GO:0006958	Reactome:R-HSA-173623	TAS		P	Immunoglobulin lambda constant 7	IGLC7	protein	taxon:9606	20181121	Reactome		
UniProtKB	A0M8Q6	IGLC7		GO:0030449	Reactome:R-HSA-977606	TAS		P	Immunoglobulin lambda constant 7	IGLC7	protein	taxon:9606	20181121	Reactome		
UniProtKB	A0M8Q6	IGLC7		GO:0038095	Reactome:R-HSA-2454202	TAS		P	Immunoglobulin lambda constant 7	IGLC7	protein	taxon:9606	20181120	Reactome		
UniProtKB	A0M8Q6	IGLC7		GO:0038096	Reactome:R-HSA-2029480	TAS		P	Immunoglobulin lambda constant 7	IGLC7	protein	taxon:9606	20181121	Reactome		
UniProtKB	A0M8Q6	IGLC7		GO:0050776	Reactome:R-HSA-198933	TAS		P	Immunoglobulin lambda constant 7	IGLC7	protein	taxon:9606	20181121	Reactome		
UniProtKB	A0M8Q6	IGLC7		GO:0050900	Reactome:R-HSA-202733	TAS		P	Immunoglobulin lambda constant 7	IGLC7	protein	taxon:9606	20181120	Reactome		
UniProtKB	A0MZ66	SHTN1		GO:0005515	PMID:25416956	IPI	UniProtKB:P05413	F	Shootin-1	SHTN1|KIAA1598	protein	taxon:9606	20201128	IntAct		
UniProtKB	A0MZ66	SHTN1		GO:0005515	PMID:25416956	IPI	UniProtKB:P62508	F	Shootin-1	SHTN1|KIAA1598	protein	taxon:9606	20201128	IntAct		
UniProtKB	A0MZ66	SHTN1		GO:0005515	PMID:25416956	IPI	UniProtKB:Q6PJR7	F	Shootin-1	SHTN1|KIAA1598	protein	taxon:9606	20201128	IntAct		
UniProtKB	A0MZ66	SHTN1		GO:0005515	PMID:25416956	IPI	UniProtKB:Q9Y5B8	F	Shootin-1	SHTN1|KIAA1598	protein	taxon:9606	20201128	IntAct		
UniProtKB	A0MZ66	SHTN1		GO:0005737	PMID:25468996	IDA		C	Shootin-1	SHTN1|KIAA1598	protein	taxon:9606	20160525	BHF-UCL		
UniProtKB	A0MZ66	SHTN1		GO:0005874	GO_REF:0000107	IEA	UniProtKB:Q8K2Q9|ensembl:ENSMUSP00000041378	C	Shootin-1	SHTN1|KIAA1598	protein	taxon:9606	20201128	Ensembl		
UniProtKB	A0MZ66	SHTN1		GO:0005875	GO_REF:0000024	ISS	UniProtKB:Q8K2Q9	C	Shootin-1	SHTN1|KIAA1598	protein	taxon:9606	20150626	UniProt		
UniProtKB	A0MZ66	SHTN1		GO:0006930	GO_REF:0000024	ISS	UniProtKB:A0MZ67	P	Shootin-1	SHTN1|KIAA1598	protein	taxon:9606	20150702	UniProt		
UniProtKB	A0MZ66	SHTN1		GO:0007265	GO_REF:0000024	ISS	UniProtKB:A0MZ67	P	Shootin-1	SHTN1|KIAA1598	protein	taxon:9606	20150702	UniProt		
UniProtKB	A0MZ66	SHTN1		GO:0007409	GO_REF:0000024	ISS	UniProtKB:A0MZ67	P	Shootin-1	SHTN1|KIAA1598	protein	taxon:9606	20150706	UniProt		
UniProtKB	A0MZ66	SHTN1		GO:0015630	GO_REF:0000024	ISS	UniProtKB:Q8K2Q9	C	Shootin-1	SHTN1|KIAA1598	protein	taxon:9606	20150626	UniProt		
UniProtKB	A0MZ66	SHTN1		GO:0019894	GO_REF:0000107	IEA	UniProtKB:Q8K2Q9|ensembl:ENSMUSP00000041378	F	Shootin-1	SHTN1|KIAA1598	protein	taxon:9606	20201128	Ensembl		
UniProtKB	A0MZ66	SHTN1		GO:0030027	GO_REF:0000024	ISS	UniProtKB:A0MZ67	C	Shootin-1	SHTN1|KIAA1598	protein	taxon:9606	20150630	UniProt		
UniProtKB	A0MZ66	SHTN1		GO:0030175	GO_REF:0000024	ISS	UniProtKB:A0MZ67	C	Shootin-1	SHTN1|KIAA1598	protein	taxon:9606	20150630	UniProt		
UniProtKB	A0MZ66	SHTN1		GO:0030424	GO_REF:0000024	ISS	UniProtKB:Q8K2Q9	C	Shootin-1	SHTN1|KIAA1598	protein	taxon:9606	20150626	UniProt		
UniProtKB	A0MZ66	SHTN1		GO:0030426	GO_REF:0000024	ISS	UniProtKB:Q8K2Q9	C	Shootin-1	SHTN1|KIAA1598	protein	taxon:9606	20150626	UniProt		
UniProtKB	A0MZ66	SHTN1		GO:0031252	GO_REF:0000024	ISS	UniProtKB:Q8K2Q9	C	Shootin-1	SHTN1|KIAA1598	protein	taxon:9606	20150626	UniProt		
UniProtKB	A0MZ66	SHTN1		GO:0032488	GO_REF:0000024	ISS	UniProtKB:A0MZ67	P	Shootin-1	SHTN1|KIAA1598	protein	taxon:9606	20150702	UniProt		
UniProtKB	A0MZ66	SHTN1		GO:0038007	GO_REF:0000024	ISS	UniProtKB:A0MZ67	P	Shootin-1	SHTN1|KIAA1598	protein	taxon:9606	20150702	UniProt		
UniProtKB	A0MZ66	SHTN1		GO:0043204	GO_REF:0000024	ISS	UniProtKB:Q8K2Q9	C	Shootin-1	SHTN1|KIAA1598	protein	taxon:9606	20150626	UniProt		
UniProtKB	A0MZ66	SHTN1		GO:0044295	GO_REF:0000024	ISS	UniProtKB:A0MZ67	C	Shootin-1	SHTN1|KIAA1598	protein	taxon:9606	20150630	UniProt		
UniProtKB	A0MZ66	SHTN1		GO:0045296	PMID:25468996	HDA		F	Shootin-1	SHTN1|KIAA1598	protein	taxon:9606	20180328	BHF-UCL		
UniProtKB	A0MZ66	SHTN1		GO:0045773	GO_REF:0000024	ISS	UniProtKB:A0MZ67	P	Shootin-1	SHTN1|KIAA1598	protein	taxon:9606	20150630	UniProt		
UniProtKB	A0MZ66	SHTN1		GO:0048471	GO_REF:0000024	ISS	UniProtKB:Q8K2Q9	C	Shootin-1	SHTN1|KIAA1598	protein	taxon:9606	20150626	UniProt		
UniProtKB	A0MZ66	SHTN1		GO:0048812	GO_REF:0000024	ISS	UniProtKB:Q8K2Q9	P	Shootin-1	SHTN1|KIAA1598	protein	taxon:9606	20150626	UniProt		
UniProtKB	A0MZ66	SHTN1		GO:0051015	GO_REF:0000024	ISS	UniProtKB:A0MZ67	F	Shootin-1	SHTN1|KIAA1598	protein	taxon:9606	20150702	UniProt		
UniProtKB	A0MZ66	SHTN1		GO:0060327	GO_REF:0000024	ISS	UniProtKB:A0MZ67	P	Shootin-1	SHTN1|KIAA1598	protein	taxon:9606	20150702	UniProt		
UniProtKB	A0MZ66	SHTN1		GO:0061163	GO_REF:0000024	ISS	UniProtKB:Q8K2Q9	P	Shootin-1	SHTN1|KIAA1598	protein	taxon:9606	20150626	UniProt		
UniProtKB	A0MZ66	SHTN1		GO:0061573	GO_REF:0000024	ISS	UniProtKB:A0MZ67	P	Shootin-1	SHTN1|KIAA1598	protein	taxon:9606	20150702	UniProt		
UniProtKB	A0MZ66	SHTN1		GO:2000114	GO_REF:0000024	ISS	UniProtKB:Q8K2Q9	P	Shootin-1	SHTN1|KIAA1598	protein	taxon:9606	20150626	UniProt		
UniProtKB	A0MZ66	SHTN1		GO:2001224	PMID:23864681	IDA		P	Shootin-1	SHTN1|KIAA1598	protein	taxon:9606	20150626	UniProt		
UniProtKB	A0PJE2	DHRS12		GO:0016491	GO_REF:0000043	IEA	UniProtKB-KW:KW-0560	F	Dehydrogenase/reductase SDR family member 12	DHRS12|SDR40C1	protein	taxon:9606	20201128	UniProt		
UniProtKB	A0PJE2	DHRS12		GO:0055114	GO_REF:0000043	IEA	UniProtKB-KW:KW-0560	P	Dehydrogenase/reductase SDR family member 12	DHRS12|SDR40C1	protein	taxon:9606	20201128	UniProt		
UniProtKB	A0PJK1	SLC5A10		GO:0005886	Reactome:R-HSA-8876283	TAS		C	Sodium/glucose cotransporter 5	SLC5A10|SGLT5	protein	taxon:9606	20160715	Reactome		
UniProtKB	A0PJK1	SLC5A10		GO:0008645	Reactome:R-HSA-189200	TAS		P	Sodium/glucose cotransporter 5	SLC5A10|SGLT5	protein	taxon:9606	20181121	Reactome		
UniProtKB	A0PJK1	SLC5A10		GO:0015370	Reactome:R-HSA-8876283	TAS		F	Sodium/glucose cotransporter 5	SLC5A10|SGLT5	protein	taxon:9606	20160613	Reactome		
UniProtKB	A0PJK1	SLC5A10		GO:0035725	GO_REF:0000108	IEA	GO:0015370	P	Sodium/glucose cotransporter 5	SLC5A10|SGLT5	protein	taxon:9606	20201129	GOC		
UniProtKB	A0PJK1	SLC5A10		GO:0070062	PMID:19056867	HDA		C	Sodium/glucose cotransporter 5	SLC5A10|SGLT5	protein	taxon:9606	20131024	UniProt	part_of(UBERON:0001088)	
UniProtKB	A0PJK1	SLC5A10		GO:0070062	PMID:23533145	HDA		C	Sodium/glucose cotransporter 5	SLC5A10|SGLT5	protein	taxon:9606	20140714	UniProt		
UniProtKB	A0PJK1	SLC5A10		GO:1904659	GO_REF:0000108	IEA	GO:0005412	P	Sodium/glucose cotransporter 5	SLC5A10|SGLT5	protein	taxon:9606	20201129	GOC		
UniProtKB	A0PJW6	TMEM223		GO:0016021	GO_REF:0000043	IEA	UniProtKB-KW:KW-0812	C	Transmembrane protein 223	TMEM223	protein	taxon:9606	20201128	UniProt		
UniProtKB	A0PJW8	DAPL1		GO:0005515	PMID:32296183	IPI	UniProtKB:O15116	F	Death-associated protein-like 1	DAPL1|EEDA	protein	taxon:9606	20201128	IntAct		
UniProtKB	A0PJW8	DAPL1		GO:0005515	PMID:32296183	IPI	UniProtKB:Q14192	F	Death-associated protein-like 1	DAPL1|EEDA	protein	taxon:9606	20201128	IntAct		
UniProtKB	A0PJW8	DAPL1		GO:0005515	PMID:32296183	IPI	UniProtKB:Q15915	F	Death-associated protein-like 1	DAPL1|EEDA	protein	taxon:9606	20201128	IntAct		
UniProtKB	A0PJW8	DAPL1		GO:0005515	PMID:32296183	IPI	UniProtKB:Q53EP0-3	F	Death-associated protein-like 1	DAPL1|EEDA	protein	taxon:9606	20201128	IntAct		
UniProtKB	A0PJW8	DAPL1		GO:0005515	PMID:32296183	IPI	UniProtKB:Q969E8	F	Death-associated protein-like 1	DAPL1|EEDA	protein	taxon:9606	20201128	IntAct		
UniProtKB	A0PJW8	DAPL1		GO:0030154	GO_REF:0000043	IEA	UniProtKB-KW:KW-0221	P	Death-associated protein-like 1	DAPL1|EEDA	protein	taxon:9606	20201128	UniProt		
UniProtKB	A0PJX0	CIB4		GO:0000287	PMID:22779914	IDA		F	Calcium and integrin-binding family member 4	CIB4	protein	taxon:9606	20150925	UniProt		
UniProtKB	A0PJX0	CIB4		GO:0005509	PMID:22779914	IDA		F	Calcium and integrin-binding family member 4	CIB4	protein	taxon:9606	20150925	UniProt		
UniProtKB	A0PJX0	CIB4		GO:0005515	PMID:22779914	IPI	UniProtKB:P08514	F	Calcium and integrin-binding family member 4	CIB4	protein	taxon:9606	20150925	UniProt		
UniProtKB	A0PJX0	CIB4		GO:0005515	PMID:32296183	IPI	UniProtKB:Q02930-3	F	Calcium and integrin-binding family member 4	CIB4	protein	taxon:9606	20201128	IntAct		
UniProtKB	A0PJX0	CIB4		GO:0005515	PMID:32296183	IPI	UniProtKB:Q6EMK4	F	Calcium and integrin-binding family member 4	CIB4	protein	taxon:9606	20201128	IntAct		
UniProtKB	A0PJX0	CIB4		GO:0005515	PMID:32296183	IPI	UniProtKB:Q7Z3C6-3	F	Calcium and integrin-binding family member 4	CIB4	protein	taxon:9606	20201128	IntAct		
UniProtKB	A0PJX0	CIB4		GO:0005515	PMID:32296183	IPI	UniProtKB:Q86VE0	F	Calcium and integrin-binding family member 4	CIB4	protein	taxon:9606	20201128	IntAct		
UniProtKB	A0PJX0	CIB4		GO:0005515	PMID:32296183	IPI	UniProtKB:Q96C00	F	Calcium and integrin-binding family member 4	CIB4	protein	taxon:9606	20201128	IntAct		
UniProtKB	A0PJX0	CIB4		GO:0005515	PMID:32296183	IPI	UniProtKB:Q99757	F	Calcium and integrin-binding family member 4	CIB4	protein	taxon:9606	20201128	IntAct		
UniProtKB	A0PJX0	CIB4		GO:0005515	PMID:32296183	IPI	UniProtKB:Q9BSH4	F	Calcium and integrin-binding family member 4	CIB4	protein	taxon:9606	20201128	IntAct		
UniProtKB	A0PJX4	SHISA3		GO:0005515	PMID:25416956	IPI	UniProtKB:Q8ND90	F	Protein shisa-3 homolog	SHISA3	protein	taxon:9606	20201128	IntAct		
UniProtKB	A0PJX4	SHISA3		GO:0005515	PMID:32296183	IPI	UniProtKB:O75508	F	Protein shisa-3 homolog	SHISA3	protein	taxon:9606	20201128	IntAct		
UniProtKB	A0PJX4	SHISA3		GO:0005515	PMID:32296183	IPI	UniProtKB:P21145	F	Protein shisa-3 homolog	SHISA3	protein	taxon:9606	20201128	IntAct		
UniProtKB	A0PJX4	SHISA3		GO:0005515	PMID:32296183	IPI	UniProtKB:Q6FHY5	F	Protein shisa-3 homolog	SHISA3	protein	taxon:9606	20201128	IntAct		
UniProtKB	A0PJX4	SHISA3		GO:0005515	PMID:32296183	IPI	UniProtKB:Q86W74-2	F	Protein shisa-3 homolog	SHISA3	protein	taxon:9606	20201128	IntAct		
UniProtKB	A0PJX4	SHISA3		GO:0005515	PMID:32296183	IPI	UniProtKB:Q96FZ5	F	Protein shisa-3 homolog	SHISA3	protein	taxon:9606	20201128	IntAct		
UniProtKB	A0PJX4	SHISA3		GO:0005515	PMID:32296183	IPI	UniProtKB:Q9BVK8	F	Protein shisa-3 homolog	SHISA3	protein	taxon:9606	20201128	IntAct		
UniProtKB	A0PJX4	SHISA3		GO:0005789	GO_REF:0000044	IEA	UniProtKB-SubCell:SL-0097	C	Protein shisa-3 homolog	SHISA3	protein	taxon:9606	20201128	UniProt		
UniProtKB	A0PJX4	SHISA3		GO:0007275	GO_REF:0000043	IEA	UniProtKB-KW:KW-0217	P	Protein shisa-3 homolog	SHISA3	protein	taxon:9606	20201128	UniProt		
UniProtKB	A0PJX4	SHISA3		GO:0016021	GO_REF:0000043	IEA	UniProtKB-KW:KW-0812	C	Protein shisa-3 homolog	SHISA3	protein	taxon:9606	20201128	UniProt		
UniProtKB	A0PJX4	SHISA3		GO:0090090	GO_REF:0000107	IEA	UniProtKB:Q3UPR0|ensembl:ENSMUSP00000084494	P	Protein shisa-3 homolog	SHISA3	protein	taxon:9606	20201128	Ensembl		
UniProtKB	A0PJX8	TMEM82		GO:0016021	GO_REF:0000043	IEA	UniProtKB-KW:KW-0812	C	Transmembrane protein 82	TMEM82	protein	taxon:9606	20201128	UniProt		
UniProtKB	A0PJY2	FEZF1		GO:0000122	GO_REF:0000107	IEA	UniProtKB:Q0VDQ9|ensembl:ENSMUSP00000031709	P	Fez family zinc finger protein 1	FEZF1|FEZ|ZNF312B	protein	taxon:9606	20201128	Ensembl		
UniProtKB	A0PJY2	FEZF1		GO:0001227	GO_REF:0000107	IEA	UniProtKB:Q0VDQ9|ensembl:ENSMUSP00000031709	F	Fez family zinc finger protein 1	FEZF1|FEZ|ZNF312B	protein	taxon:9606	20201128	Ensembl		
UniProtKB	A0PJY2	FEZF1		GO:0001764	GO_REF:0000107	IEA	UniProtKB:Q0VDQ9|ensembl:ENSMUSP00000031709	P	Fez family zinc finger protein 1	FEZF1|FEZ|ZNF312B	protein	taxon:9606	20201128	Ensembl		
UniProtKB	A0PJY2	FEZF1		GO:0005515	PMID:32296183	IPI	UniProtKB:A8MQ03	F	Fez family zinc finger protein 1	FEZF1|FEZ|ZNF312B	protein	taxon:9606	20201128	IntAct		
UniProtKB	A0PJY2	FEZF1		GO:0005515	PMID:32296183	IPI	UniProtKB:P60410	F	Fez family zinc finger protein 1	FEZF1|FEZ|ZNF312B	protein	taxon:9606	20201128	IntAct		
UniProtKB	A0PJY2	FEZF1		GO:0005515	PMID:32296183	IPI	UniProtKB:Q07627	F	Fez family zinc finger protein 1	FEZF1|FEZ|ZNF312B	protein	taxon:9606	20201128	IntAct		
UniProtKB	A0PJY2	FEZF1		GO:0005515	PMID:32296183	IPI	UniProtKB:Q5TD97	F	Fez family zinc finger protein 1	FEZF1|FEZ|ZNF312B	protein	taxon:9606	20201128	IntAct		
UniProtKB	A0PJY2	FEZF1		GO:0005515	PMID:32296183	IPI	UniProtKB:Q6A162	F	Fez family zinc finger protein 1	FEZF1|FEZ|ZNF312B	protein	taxon:9606	20201128	IntAct		
UniProtKB	A0PJY2	FEZF1		GO:0005515	PMID:32296183	IPI	UniProtKB:Q99750	F	Fez family zinc finger protein 1	FEZF1|FEZ|ZNF312B	protein	taxon:9606	20201128	IntAct		
UniProtKB	A0PJY2	FEZF1		GO:0005654	GO_REF:0000052	IDA		C	Fez family zinc finger protein 1	FEZF1|FEZ|ZNF312B	protein	taxon:9606	20161204	HPA		
UniProtKB	A0PJY2	FEZF1		GO:0005829	GO_REF:0000052	IDA		C	Fez family zinc finger protein 1	FEZF1|FEZ|ZNF312B	protein	taxon:9606	20161204	HPA		
UniProtKB	A0PJY2	FEZF1		GO:0007411	GO_REF:0000107	IEA	UniProtKB:Q0VDQ9|ensembl:ENSMUSP00000031709	P	Fez family zinc finger protein 1	FEZF1|FEZ|ZNF312B	protein	taxon:9606	20201128	Ensembl		
UniProtKB	A0PJY2	FEZF1		GO:0008285	GO_REF:0000107	IEA	UniProtKB:Q0VDQ9|ensembl:ENSMUSP00000031709	P	Fez family zinc finger protein 1	FEZF1|FEZ|ZNF312B	protein	taxon:9606	20201128	Ensembl		
UniProtKB	A0PJY2	FEZF1		GO:0021772	GO_REF:0000107	IEA	UniProtKB:Q0VDQ9|ensembl:ENSMUSP00000031709	P	Fez family zinc finger protein 1	FEZF1|FEZ|ZNF312B	protein	taxon:9606	20201128	Ensembl		
UniProtKB	A0PJY2	FEZF1		GO:0021797	GO_REF:0000107	IEA	UniProtKB:Q0VDQ9|ensembl:ENSMUSP00000031709	P	Fez family zinc finger protein 1	FEZF1|FEZ|ZNF312B	protein	taxon:9606	20201128	Ensembl		
UniProtKB	A0PJY2	FEZF1		GO:0043697	GO_REF:0000107	IEA	UniProtKB:Q0VDQ9|ensembl:ENSMUSP00000031709	P	Fez family zinc finger protein 1	FEZF1|FEZ|ZNF312B	protein	taxon:9606	20201128	Ensembl		
UniProtKB	A0PJY2	FEZF1		GO:0045666	GO_REF:0000107	IEA	UniProtKB:Q0VDQ9|ensembl:ENSMUSP00000031709	P	Fez family zinc finger protein 1	FEZF1|FEZ|ZNF312B	protein	taxon:9606	20201128	Ensembl		
UniProtKB	A0PJY2	FEZF1		GO:0045893	GO_REF:0000107	IEA	UniProtKB:Q0VDQ9|ensembl:ENSMUSP00000031709	P	Fez family zinc finger protein 1	FEZF1|FEZ|ZNF312B	protein	taxon:9606	20201128	Ensembl		
UniProtKB	A0PJY2	FEZF1		GO:0046872	GO_REF:0000043	IEA	UniProtKB-KW:KW-0479	F	Fez family zinc finger protein 1	FEZF1|FEZ|ZNF312B	protein	taxon:9606	20201128	UniProt		
UniProtKB	A0PJY2	FEZF1		GO:0050767	GO_REF:0000107	IEA	UniProtKB:Q0VDQ9|ensembl:ENSMUSP00000031709	P	Fez family zinc finger protein 1	FEZF1|FEZ|ZNF312B	protein	taxon:9606	20201128	Ensembl		
UniProtKB	A0PJZ3	GXYLT2		GO:0016021	GO_REF:0000043	IEA	UniProtKB-KW:KW-0812	C	Glucoside xylosyltransferase 2	GXYLT2|GLT8D4	protein	taxon:9606	20201128	UniProt		
UniProtKB	A0PJZ3	GXYLT2		GO:0016266	PMID:19940119	IDA		P	Glucoside xylosyltransferase 2	GXYLT2|GLT8D4	protein	taxon:9606	20091209	UniProt		
UniProtKB	A0PJZ3	GXYLT2		GO:0035252	PMID:19940119	IDA		F	Glucoside xylosyltransferase 2	GXYLT2|GLT8D4	protein	taxon:9606	20091209	UniProt		
UniProtKB	A0PJZ3	GXYLT2		GO:0140563	GO_REF:0000003	IEA	EC:2.4.2.42	F	Glucoside xylosyltransferase 2	GXYLT2|GLT8D4	protein	taxon:9606	20201128	UniProt		
UniProtKB	A0PK00	TMEM120B		GO:0003674	GO_REF:0000015	ND		F	Transmembrane protein 120B	TMEM120B	protein	taxon:9606	20090107	UniProt		
UniProtKB	A0PK00	TMEM120B		GO:0005515	PMID:25416956	IPI	UniProtKB:O95273	F	Transmembrane protein 120B	TMEM120B	protein	taxon:9606	20201128	IntAct		
UniProtKB	A0PK00	TMEM120B		GO:0005515	PMID:32296183	IPI	UniProtKB:O14880	F	Transmembrane protein 120B	TMEM120B	protein	taxon:9606	20201128	IntAct		
UniProtKB	A0PK00	TMEM120B		GO:0005515	PMID:32296183	IPI	UniProtKB:O15393-2	F	Transmembrane protein 120B	TMEM120B	protein	taxon:9606	20201128	IntAct		
UniProtKB	A0PK00	TMEM120B		GO:0005515	PMID:32296183	IPI	UniProtKB:O15552	F	Transmembrane protein 120B	TMEM120B	protein	taxon:9606	20201128	IntAct		
UniProtKB	A0PK00	TMEM120B		GO:0005515	PMID:32296183	IPI	UniProtKB:O43300	F	Transmembrane protein 120B	TMEM120B	protein	taxon:9606	20201128	IntAct		
UniProtKB	A0PK00	TMEM120B		GO:0005515	PMID:32296183	IPI	UniProtKB:O60238	F	Transmembrane protein 120B	TMEM120B	protein	taxon:9606	20201128	IntAct		
UniProtKB	A0PK00	TMEM120B		GO:0005515	PMID:32296183	IPI	UniProtKB:O94778	F	Transmembrane protein 120B	TMEM120B	protein	taxon:9606	20201128	IntAct		
UniProtKB	A0PK00	TMEM120B		GO:0005515	PMID:32296183	IPI	UniProtKB:P04233-2	F	Transmembrane protein 120B	TMEM120B	protein	taxon:9606	20201128	IntAct		
UniProtKB	A0PK00	TMEM120B		GO:0005515	PMID:32296183	IPI	UniProtKB:P08034	F	Transmembrane protein 120B	TMEM120B	protein	taxon:9606	20201128	IntAct		
UniProtKB	A0PK00	TMEM120B		GO:0005515	PMID:32296183	IPI	UniProtKB:P15941-11	F	Transmembrane protein 120B	TMEM120B	protein	taxon:9606	20201128	IntAct		
UniProtKB	A0PK00	TMEM120B		GO:0005515	PMID:32296183	IPI	UniProtKB:P16871	F	Transmembrane protein 120B	TMEM120B	protein	taxon:9606	20201128	IntAct		
UniProtKB	A0PK00	TMEM120B		GO:0005515	PMID:32296183	IPI	UniProtKB:P20292	F	Transmembrane protein 120B	TMEM120B	protein	taxon:9606	20201128	IntAct		
UniProtKB	A0PK00	TMEM120B		GO:0005515	PMID:32296183	IPI	UniProtKB:P21964	F	Transmembrane protein 120B	TMEM120B	protein	taxon:9606	20201128	IntAct		
UniProtKB	A0PK00	TMEM120B		GO:0005515	PMID:32296183	IPI	UniProtKB:P27105	F	Transmembrane protein 120B	TMEM120B	protein	taxon:9606	20201128	IntAct		
UniProtKB	A0PK00	TMEM120B		GO:0005515	PMID:32296183	IPI	UniProtKB:P32856-2	F	Transmembrane protein 120B	TMEM120B	protein	taxon:9606	20201128	IntAct		
UniProtKB	A0PK00	TMEM120B		GO:0005515	PMID:32296183	IPI	UniProtKB:P38484	F	Transmembrane protein 120B	TMEM120B	protein	taxon:9606	20201128	IntAct		
UniProtKB	A0PK00	TMEM120B		GO:0005515	PMID:32296183	IPI	UniProtKB:P43003	F	Transmembrane protein 120B	TMEM120B	protein	taxon:9606	20201128	IntAct		
UniProtKB	A0PK00	TMEM120B		GO:0005515	PMID:32296183	IPI	UniProtKB:P48051	F	Transmembrane protein 120B	TMEM120B	protein	taxon:9606	20201128	IntAct		
UniProtKB	A0PK00	TMEM120B		GO:0005515	PMID:32296183	IPI	UniProtKB:P54219-3	F	Transmembrane protein 120B	TMEM120B	protein	taxon:9606	20201128	IntAct		
UniProtKB	A0PK00	TMEM120B		GO:0005515	PMID:32296183	IPI	UniProtKB:Q05329	F	Transmembrane protein 120B	TMEM120B	protein	taxon:9606	20201128	IntAct		
UniProtKB	A0PK00	TMEM120B		GO:0005515	PMID:32296183	IPI	UniProtKB:Q13520	F	Transmembrane protein 120B	TMEM120B	protein	taxon:9606	20201128	IntAct		
UniProtKB	A0PK00	TMEM120B		GO:0005515	PMID:32296183	IPI	UniProtKB:Q14973	F	Transmembrane protein 120B	TMEM120B	protein	taxon:9606	20201128	IntAct		
UniProtKB	A0PK00	TMEM120B		GO:0005515	PMID:32296183	IPI	UniProtKB:Q15125	F	Transmembrane protein 120B	TMEM120B	protein	taxon:9606	20201128	IntAct		
UniProtKB	A0PK00	TMEM120B		GO:0005515	PMID:32296183	IPI	UniProtKB:Q3KNW5	F	Transmembrane protein 120B	TMEM120B	protein	taxon:9606	20201128	IntAct		
UniProtKB	A0PK00	TMEM120B		GO:0005515	PMID:32296183	IPI	UniProtKB:Q5T7V8	F	Transmembrane protein 120B	TMEM120B	protein	taxon:9606	20201128	IntAct		
UniProtKB	A0PK00	TMEM120B		GO:0005515	PMID:32296183	IPI	UniProtKB:Q68DC2	F	Transmembrane protein 120B	TMEM120B	protein	taxon:9606	20201128	IntAct		
UniProtKB	A0PK00	TMEM120B		GO:0005515	PMID:32296183	IPI	UniProtKB:Q6IBW4-4	F	Transmembrane protein 120B	TMEM120B	protein	taxon:9606	20201128	IntAct		
UniProtKB	A0PK00	TMEM120B		GO:0005515	PMID:32296183	IPI	UniProtKB:Q6Q788	F	Transmembrane protein 120B	TMEM120B	protein	taxon:9606	20201128	IntAct		
UniProtKB	A0PK00	TMEM120B		GO:0005515	PMID:32296183	IPI	UniProtKB:Q6ZMZ0	F	Transmembrane protein 120B	TMEM120B	protein	taxon:9606	20201128	IntAct		
UniProtKB	A0PK00	TMEM120B		GO:0005515	PMID:32296183	IPI	UniProtKB:Q7Z7G2	F	Transmembrane protein 120B	TMEM120B	protein	taxon:9606	20201128	IntAct		
UniProtKB	A0PK00	TMEM120B		GO:0005515	PMID:32296183	IPI	UniProtKB:Q86VR2	F	Transmembrane protein 120B	TMEM120B	protein	taxon:9606	20201128	IntAct		
UniProtKB	A0PK00	TMEM120B		GO:0005515	PMID:32296183	IPI	UniProtKB:Q8IV31	F	Transmembrane protein 120B	TMEM120B	protein	taxon:9606	20201128	IntAct		
UniProtKB	A0PK00	TMEM120B		GO:0005515	PMID:32296183	IPI	UniProtKB:Q8IVP1	F	Transmembrane protein 120B	TMEM120B	protein	taxon:9606	20201128	IntAct		
UniProtKB	A0PK00	TMEM120B		GO:0005515	PMID:32296183	IPI	UniProtKB:Q8N5M9	F	Transmembrane protein 120B	TMEM120B	protein	taxon:9606	20201128	IntAct		
UniProtKB	A0PK00	TMEM120B		GO:0005515	PMID:32296183	IPI	UniProtKB:Q8NBQ5	F	Transmembrane protein 120B	TMEM120B	protein	taxon:9606	20201128	IntAct		
UniProtKB	A0PK00	TMEM120B		GO:0005515	PMID:32296183	IPI	UniProtKB:Q8NDX2-2	F	Transmembrane protein 120B	TMEM120B	protein	taxon:9606	20201128	IntAct		
UniProtKB	A0PK00	TMEM120B		GO:0005515	PMID:32296183	IPI	UniProtKB:Q8TDT2	F	Transmembrane protein 120B	TMEM120B	protein	taxon:9606	20201128	IntAct		
UniProtKB	A0PK00	TMEM120B		GO:0005515	PMID:32296183	IPI	UniProtKB:Q8TED1	F	Transmembrane protein 120B	TMEM120B	protein	taxon:9606	20201128	IntAct		
UniProtKB	A0PK00	TMEM120B		GO:0005515	PMID:32296183	IPI	UniProtKB:Q96AN5	F	Transmembrane protein 120B	TMEM120B	protein	taxon:9606	20201128	IntAct		
UniProtKB	A0PK00	TMEM120B		GO:0005515	PMID:32296183	IPI	UniProtKB:Q96BA8	F	Transmembrane protein 120B	TMEM120B	protein	taxon:9606	20201128	IntAct		
UniProtKB	A0PK00	TMEM120B		GO:0005515	PMID:32296183	IPI	UniProtKB:Q96HE8	F	Transmembrane protein 120B	TMEM120B	protein	taxon:9606	20201128	IntAct		
UniProtKB	A0PK00	TMEM120B		GO:0005515	PMID:32296183	IPI	UniProtKB:Q96MV1	F	Transmembrane protein 120B	TMEM120B	protein	taxon:9606	20201128	IntAct		
UniProtKB	A0PK00	TMEM120B		GO:0005515	PMID:32296183	IPI	UniProtKB:Q96MV8	F	Transmembrane protein 120B	TMEM120B	protein	taxon:9606	20201128	IntAct		
UniProtKB	A0PK00	TMEM120B		GO:0005515	PMID:32296183	IPI	UniProtKB:Q99942	F	Transmembrane protein 120B	TMEM120B	protein	taxon:9606	20201128	IntAct		
UniProtKB	A0PK00	TMEM120B		GO:0005515	PMID:32296183	IPI	UniProtKB:Q9BRK0	F	Transmembrane protein 120B	TMEM120B	protein	taxon:9606	20201128	IntAct		
UniProtKB	A0PK00	TMEM120B		GO:0005515	PMID:32296183	IPI	UniProtKB:Q9H6H4	F	Transmembrane protein 120B	TMEM120B	protein	taxon:9606	20201128	IntAct		
UniProtKB	A0PK00	TMEM120B		GO:0005515	PMID:32296183	IPI	UniProtKB:Q9HDC5	F	Transmembrane protein 120B	TMEM120B	protein	taxon:9606	20201128	IntAct		
UniProtKB	A0PK00	TMEM120B		GO:0005515	PMID:32296183	IPI	UniProtKB:Q9NUH8	F	Transmembrane protein 120B	TMEM120B	protein	taxon:9606	20201128	IntAct		
UniProtKB	A0PK00	TMEM120B		GO:0005515	PMID:32296183	IPI	UniProtKB:Q9NY72	F	Transmembrane protein 120B	TMEM120B	protein	taxon:9606	20201128	IntAct		
UniProtKB	A0PK00	TMEM120B		GO:0005515	PMID:32296183	IPI	UniProtKB:Q9NZD1	F	Transmembrane protein 120B	TMEM120B	protein	taxon:9606	20201128	IntAct		
UniProtKB	A0PK00	TMEM120B		GO:0005515	PMID:32296183	IPI	UniProtKB:Q9Y282	F	Transmembrane protein 120B	TMEM120B	protein	taxon:9606	20201128	IntAct		
UniProtKB	A0PK00	TMEM120B		GO:0005515	PMID:32296183	IPI	UniProtKB:Q9Y320	F	Transmembrane protein 120B	TMEM120B	protein	taxon:9606	20201128	IntAct		
UniProtKB	A0PK00	TMEM120B		GO:0005515	PMID:32296183	IPI	UniProtKB:Q9Y676	F	Transmembrane protein 120B	TMEM120B	protein	taxon:9606	20201128	IntAct		
UniProtKB	A0PK00	TMEM120B		GO:0005515	PMID:32296183	IPI	UniProtKB:Q9Y680	F	Transmembrane protein 120B	TMEM120B	protein	taxon:9606	20201128	IntAct		
UniProtKB	A0PK00	TMEM120B		GO:0005575	GO_REF:0000015	ND		C	Transmembrane protein 120B	TMEM120B	protein	taxon:9606	20090107	UniProt		
UniProtKB	A0PK00	TMEM120B		GO:0005637	GO_REF:0000024	ISS	UniProtKB:Q3TA38	C	Transmembrane protein 120B	TMEM120B	protein	taxon:9606	20150708	UniProt		
UniProtKB	A0PK00	TMEM120B		GO:0008150	GO_REF:0000015	ND		P	Transmembrane protein 120B	TMEM120B	protein	taxon:9606	20090107	UniProt		
UniProtKB	A0PK00	TMEM120B		GO:0016021	GO_REF:0000043	IEA	UniProtKB-KW:KW-0812	C	Transmembrane protein 120B	TMEM120B	protein	taxon:9606	20201128	UniProt		
UniProtKB	A0PK00	TMEM120B		GO:0034220	GO_REF:0000108	IEA	GO:0005216	P	Transmembrane protein 120B	TMEM120B	protein	taxon:9606	20201129	GOC		
UniProtKB	A0PK00	TMEM120B		GO:0045444	GO_REF:0000024	ISS	UniProtKB:Q3TA38	P	Transmembrane protein 120B	TMEM120B	protein	taxon:9606	20150708	UniProt		
UniProtKB	A0PK00	TMEM120B		GO:0051291	GO_REF:0000024	ISS	UniProtKB:Q3TA38	P	Transmembrane protein 120B	TMEM120B	protein	taxon:9606	20150708	UniProt		
UniProtKB	A0PK00	TMEM120B	NOT	GO:0005216	GO_REF:0000024	ISS	UniProtKB:Q3TA38	F	Transmembrane protein 120B	TMEM120B	protein	taxon:9606	20200311	UniProt		
UniProtKB	A0PK05	TMEM72		GO:0005515	PMID:32296183	IPI	UniProtKB:P11836	F	Transmembrane protein 72	TMEM72|C10orf127|KSP37	protein	taxon:9606	20201128	IntAct		
UniProtKB	A0PK05	TMEM72		GO:0005515	PMID:32296183	IPI	UniProtKB:P48165	F	Transmembrane protein 72	TMEM72|C10orf127|KSP37	protein	taxon:9606	20201128	IntAct		
UniProtKB	A0PK05	TMEM72		GO:0005515	PMID:32296183	IPI	UniProtKB:Q3MUY2	F	Transmembrane protein 72	TMEM72|C10orf127|KSP37	protein	taxon:9606	20201128	IntAct		
UniProtKB	A0PK05	TMEM72		GO:0005515	PMID:32296183	IPI	UniProtKB:Q5JX71	F	Transmembrane protein 72	TMEM72|C10orf127|KSP37	protein	taxon:9606	20201128	IntAct		
UniProtKB	A0PK05	TMEM72		GO:0005515	PMID:32296183	IPI	UniProtKB:Q96Q45-2	F	Transmembrane protein 72	TMEM72|C10orf127|KSP37	protein	taxon:9606	20201128	IntAct		
UniProtKB	A0PK05	TMEM72		GO:0005515	PMID:32296183	IPI	UniProtKB:Q9BS91	F	Transmembrane protein 72	TMEM72|C10orf127|KSP37	protein	taxon:9606	20201128	IntAct		
UniProtKB	A0PK05	TMEM72		GO:0005515	PMID:32296183	IPI	UniProtKB:Q9BXK5	F	Transmembrane protein 72	TMEM72|C10orf127|KSP37	protein	taxon:9606	20201128	IntAct		
UniProtKB	A0PK05	TMEM72		GO:0005515	PMID:32296183	IPI	UniProtKB:Q9H0Q3	F	Transmembrane protein 72	TMEM72|C10orf127|KSP37	protein	taxon:9606	20201128	IntAct		
UniProtKB	A0PK05	TMEM72		GO:0005515	PMID:32296183	IPI	UniProtKB:Q9HA82	F	Transmembrane protein 72	TMEM72|C10orf127|KSP37	protein	taxon:9606	20201128	IntAct		
UniProtKB	A0PK05	TMEM72		GO:0005515	PMID:32296183	IPI	UniProtKB:Q9Y5L5	F	Transmembrane protein 72	TMEM72|C10orf127|KSP37	protein	taxon:9606	20201128	IntAct		
UniProtKB	A0PK05	TMEM72		GO:0016021	GO_REF:0000043	IEA	UniProtKB-KW:KW-0812	C	Transmembrane protein 72	TMEM72|C10orf127|KSP37	protein	taxon:9606	20201128	UniProt		
UniProtKB	A0PK11	CLRN2		GO:0005515	PMID:32296183	IPI	UniProtKB:O00501	F	Clarin-2	CLRN2	protein	taxon:9606	20201128	IntAct		
UniProtKB	A0PK11	CLRN2		GO:0005515	PMID:32296183	IPI	UniProtKB:O14524-2	F	Clarin-2	CLRN2	protein	taxon:9606	20201128	IntAct		
UniProtKB	A0PK11	CLRN2		GO:0005515	PMID:32296183	IPI	UniProtKB:P26715	F	Clarin-2	CLRN2	protein	taxon:9606	20201128	IntAct		
UniProtKB	A0PK11	CLRN2		GO:0005515	PMID:32296183	IPI	UniProtKB:P27105	F	Clarin-2	CLRN2	protein	taxon:9606	20201128	IntAct		
UniProtKB	A0PK11	CLRN2		GO:0005515	PMID:32296183	IPI	UniProtKB:Q8N386	F	Clarin-2	CLRN2	protein	taxon:9606	20201128	IntAct		
UniProtKB	A0PK11	CLRN2		GO:0005515	PMID:32296183	IPI	UniProtKB:Q8N6K0	F	Clarin-2	CLRN2	protein	taxon:9606	20201128	IntAct		
UniProtKB	A0PK11	CLRN2		GO:0005515	PMID:32296183	IPI	UniProtKB:Q8N6S5	F	Clarin-2	CLRN2	protein	taxon:9606	20201128	IntAct		
UniProtKB	A0PK11	CLRN2		GO:0005515	PMID:32296183	IPI	UniProtKB:Q8TBE3	F	Clarin-2	CLRN2	protein	taxon:9606	20201128	IntAct		
UniProtKB	A0PK11	CLRN2		GO:0005515	PMID:32296183	IPI	UniProtKB:Q8WWF3	F	Clarin-2	CLRN2	protein	taxon:9606	20201128	IntAct		
UniProtKB	A0PK11	CLRN2		GO:0005515	PMID:32296183	IPI	UniProtKB:Q9H7M9	F	Clarin-2	CLRN2	protein	taxon:9606	20201128	IntAct		
UniProtKB	A0PK11	CLRN2		GO:0005515	PMID:32296183	IPI	UniProtKB:Q9UHP7-3	F	Clarin-2	CLRN2	protein	taxon:9606	20201128	IntAct		
UniProtKB	A0PK11	CLRN2		GO:0005515	PMID:32296183	IPI	UniProtKB:Q9Y3P8	F	Clarin-2	CLRN2	protein	taxon:9606	20201128	IntAct		
UniProtKB	A0PK11	CLRN2		GO:0016021	GO_REF:0000043	IEA	UniProtKB-KW:KW-0812	C	Clarin-2	CLRN2	protein	taxon:9606	20201128	UniProt		
UniProtKB	A0ZSE6	TMEM30CP		GO:0016021	GO_REF:0000043	IEA	UniProtKB-KW:KW-0812	C	Cell cycle control protein 50C	TMEM30CP|CDC50C|TMEM30C	protein	taxon:9606	20201128	UniProt		
UniProtKB	A1A4F0	SLC66A1L		GO:1903401	GO_REF:0000108	IEA	GO:0015189	P	Putative uncharacterized protein SLC66A1L	SLC66A1L|C3orf55|PQLC2L	protein	taxon:9606	20201129	GOC		
UniProtKB	A1A4F0	SLC66A1L		GO:1903826	GO_REF:0000108	IEA	GO:0015181	P	Putative uncharacterized protein SLC66A1L	SLC66A1L|C3orf55|PQLC2L	protein	taxon:9606	20201129	GOC		
UniProtKB	A1A4S6	ARHGAP10		GO:0005515	PMID:11432776	IPI	UniProtKB:Q6P5Z2	F	Rho GTPase-activating protein 10	ARHGAP10|GRAF2	protein	taxon:9606	20201128	IntAct		
UniProtKB	A1A4S6	ARHGAP10		GO:0005829	Reactome:R-HSA-194922	TAS		C	Rho GTPase-activating protein 10	ARHGAP10|GRAF2	protein	taxon:9606	20130503	Reactome		
UniProtKB	A1A4S6	ARHGAP10		GO:0005886	GO_REF:0000044	IEA	UniProtKB-SubCell:SL-0039	C	Rho GTPase-activating protein 10	ARHGAP10|GRAF2	protein	taxon:9606	20201128	UniProt		
UniProtKB	A1A4S6	ARHGAP10		GO:0007165	GO_REF:0000002	IEA	InterPro:IPR000198|InterPro:IPR008936	P	Rho GTPase-activating protein 10	ARHGAP10|GRAF2	protein	taxon:9606	20201128	InterPro		
UniProtKB	A1A4S6	ARHGAP10		GO:0043547	GO_REF:0000108	IEA	GO:0005096	P	Rho GTPase-activating protein 10	ARHGAP10|GRAF2	protein	taxon:9606	20201129	GOC		
UniProtKB	A1A4S6	ARHGAP10		GO:0048471	GO_REF:0000044	IEA	UniProtKB-SubCell:SL-0198	C	Rho GTPase-activating protein 10	ARHGAP10|GRAF2	protein	taxon:9606	20201128	UniProt		
UniProtKB	A1A4S6	ARHGAP10		GO:0051056	Reactome:R-HSA-194840	TAS		P	Rho GTPase-activating protein 10	ARHGAP10|GRAF2	protein	taxon:9606	20181122	Reactome		
UniProtKB	A1A4Y4	IRGM		GO:0000045	PMID:16888103	IMP		P	Immunity-related GTPase family M protein	IRGM|IFI1|IRGM1|LRG47	protein	taxon:9606	20170426	UniProt	occurs_in(CL:0000235)	
UniProtKB	A1A4Y4	IRGM		GO:0000139	PMID:28389568	IDA		C	Immunity-related GTPase family M protein	IRGM|IFI1|IRGM1|LRG47	protein	taxon:9606	20170427	UniProt		
UniProtKB	A1A4Y4	IRGM		GO:0000421	GO_REF:0000044	IEA	UniProtKB-SubCell:SL-0022	C	Immunity-related GTPase family M protein	IRGM|IFI1|IRGM1|LRG47	protein	taxon:9606	20201128	UniProt		
UniProtKB	A1A4Y4	IRGM		GO:0001891	GO_REF:0000044	IEA	UniProtKB-SubCell:SL-0473	C	Immunity-related GTPase family M protein	IRGM|IFI1|IRGM1|LRG47	protein	taxon:9606	20201128	UniProt		
UniProtKB	A1A4Y4	IRGM		GO:0001934	PMID:28389568	IMP		P	Immunity-related GTPase family M protein	IRGM|IFI1|IRGM1|LRG47	protein	taxon:9606	20170428	UniProt	happens_during(GO:0098586),has_input(UniProtKB:Q92538)	
UniProtKB	A1A4Y4	IRGM		GO:0005515	PMID:25891078	IPI	UniProtKB:Q14457	F	Immunity-related GTPase family M protein	IRGM|IFI1|IRGM1|LRG47	protein	taxon:9606	20170428	UniProt		
UniProtKB	A1A4Y4	IRGM		GO:0005515	PMID:25891078	IPI	UniProtKB:Q676U5	F	Immunity-related GTPase family M protein	IRGM|IFI1|IRGM1|LRG47	protein	taxon:9606	20200218	UniProt	part_of(GO:0050829)	
UniProtKB	A1A4Y4	IRGM		GO:0005515	PMID:25891078	IPI	UniProtKB:Q6ZNE5	F	Immunity-related GTPase family M protein	IRGM|IFI1|IRGM1|LRG47	protein	taxon:9606	20170428	UniProt		
UniProtKB	A1A4Y4	IRGM		GO:0005515	PMID:25891078	IPI	UniProtKB:Q9C0C7	F	Immunity-related GTPase family M protein	IRGM|IFI1|IRGM1|LRG47	protein	taxon:9606	20170428	UniProt		
UniProtKB	A1A4Y4	IRGM		GO:0005515	PMID:32814053	IPI	UniProtKB:Q96CV9	F	Immunity-related GTPase family M protein	IRGM|IFI1|IRGM1|LRG47	protein	taxon:9606	20201128	IntAct		
UniProtKB	A1A4Y4	IRGM		GO:0005525	GO_REF:0000043	IEA	UniProtKB-KW:KW-0342	F	Immunity-related GTPase family M protein	IRGM|IFI1|IRGM1|LRG47	protein	taxon:9606	20201128	UniProt		
UniProtKB	A1A4Y4	IRGM		GO:0005739	PMID:25891078	IDA		C	Immunity-related GTPase family M protein	IRGM|IFI1|IRGM1|LRG47	protein	taxon:9606	20170428	UniProt		
UniProtKB	A1A4Y4	IRGM		GO:0005739	PMID:28389568	IDA		C	Immunity-related GTPase family M protein	IRGM|IFI1|IRGM1|LRG47	protein	taxon:9606	20170427	UniProt		
UniProtKB	A1A4Y4	IRGM		GO:0005794	PMID:28389568	IDA		C	Immunity-related GTPase family M protein	IRGM|IFI1|IRGM1|LRG47	protein	taxon:9606	20170427	UniProt		
UniProtKB	A1A4Y4	IRGM		GO:0005829	PMID:25891078	IDA		C	Immunity-related GTPase family M protein	IRGM|IFI1|IRGM1|LRG47	protein	taxon:9606	20170428	UniProt		
UniProtKB	A1A4Y4	IRGM		GO:0006954	GO_REF:0000043	IEA	UniProtKB-KW:KW-0395	P	Immunity-related GTPase family M protein	IRGM|IFI1|IRGM1|LRG47	protein	taxon:9606	20201128	UniProt		
UniProtKB	A1A4Y4	IRGM		GO:0010508	PMID:25891078	IMP		P	Immunity-related GTPase family M protein	IRGM|IFI1|IRGM1|LRG47	protein	taxon:9606	20170428	UniProt	happens_during(GO:0042594)	
UniProtKB	A1A4Y4	IRGM		GO:0010800	PMID:25891078	IMP		P	Immunity-related GTPase family M protein	IRGM|IFI1|IRGM1|LRG47	protein	taxon:9606	20170428	UniProt	has_input(UniProtKB:P54646)	
UniProtKB	A1A4Y4	IRGM		GO:0019901	PMID:25891078	IPI	UniProtKB:O75385	F	Immunity-related GTPase family M protein	IRGM|IFI1|IRGM1|LRG47	protein	taxon:9606	20200214	UniProt	part_of(GO:0050829)	
UniProtKB	A1A4Y4	IRGM		GO:0030670	GO_REF:0000044	IEA	UniProtKB-SubCell:SL-0205	C	Immunity-related GTPase family M protein	IRGM|IFI1|IRGM1|LRG47	protein	taxon:9606	20201128	UniProt		
UniProtKB	A1A4Y4	IRGM		GO:0031648	PMID:25891078	IMP		P	Immunity-related GTPase family M protein	IRGM|IFI1|IRGM1|LRG47	protein	taxon:9606	20170428	UniProt	has_input(UniProtKB:Q9HC29),happens_during(GO:0070534)	
UniProtKB	A1A4Y4	IRGM		GO:0033138	PMID:25891078	IMP		P	Immunity-related GTPase family M protein	IRGM|IFI1|IRGM1|LRG47	protein	taxon:9606	20170428	UniProt	has_input(UniProtKB:Q14457)|has_input(UniProtKB:O75385)	
UniProtKB	A1A4Y4	IRGM		GO:0042742	PMID:16888103	IMP		P	Immunity-related GTPase family M protein	IRGM|IFI1|IRGM1|LRG47	protein	taxon:9606|taxon:33892	20170426	UniProt	occurs_in(CL:0000235)	
UniProtKB	A1A4Y4	IRGM		GO:0042995	GO_REF:0000043	IEA	UniProtKB-KW:KW-0966	C	Immunity-related GTPase family M protein	IRGM|IFI1|IRGM1|LRG47	protein	taxon:9606	20201128	UniProt		
UniProtKB	A1A4Y4	IRGM		GO:0043254	PMID:25891078	IMP		P	Immunity-related GTPase family M protein	IRGM|IFI1|IRGM1|LRG47	protein	taxon:9606	20170428	UniProt		
UniProtKB	A1A4Y4	IRGM		GO:0043539	PMID:28389568	IMP		F	Immunity-related GTPase family M protein	IRGM|IFI1|IRGM1|LRG47	protein	taxon:9606	20200218	UniProt	part_of(GO:0098586),has_input(UniProtKB:O75385)	
UniProtKB	A1A4Y4	IRGM		GO:0045087	PMID:16888103	IMP		P	Immunity-related GTPase family M protein	IRGM|IFI1|IRGM1|LRG47	protein	taxon:9606	20170426	UniProt	occurs_in(CL:0000235)	
UniProtKB	A1A4Y4	IRGM		GO:0050700	PMID:25891078	IMP		F	Immunity-related GTPase family M protein	IRGM|IFI1|IRGM1|LRG47	protein	taxon:9606	20170428	UniProt	has_input(UniProtKB:Q9HC29)	
UniProtKB	A1A4Y4	IRGM		GO:0050821	PMID:25891078	IMP		P	Immunity-related GTPase family M protein	IRGM|IFI1|IRGM1|LRG47	protein	taxon:9606	20190911	UniProt	happens_during(GO:0070534),has_input(UniProtKB:O75385)	
UniProtKB	A1A4Y4	IRGM		GO:0050829	PMID:25891078	IMP		P	Immunity-related GTPase family M protein	IRGM|IFI1|IRGM1|LRG47	protein	taxon:9606	20170428	UniProt		
UniProtKB	A1A4Y4	IRGM		GO:0051434	PMID:25891078	IMP		F	Immunity-related GTPase family M protein	IRGM|IFI1|IRGM1|LRG47	protein	taxon:9606	20170428	UniProt	has_input(UniProtKB:Q14457)	
UniProtKB	A1A4Y4	IRGM		GO:0060335	PMID:16888103	IMP		P	Immunity-related GTPase family M protein	IRGM|IFI1|IRGM1|LRG47	protein	taxon:9606	20170426	UniProt	occurs_in(CL:0000235)	
UniProtKB	A1A4Y4	IRGM		GO:0061635	PMID:25891078	IMP		P	Immunity-related GTPase family M protein	IRGM|IFI1|IRGM1|LRG47	protein	taxon:9606	20170428	UniProt		
UniProtKB	A1A4Y4	IRGM		GO:0061739	PMID:28389568	IMP		P	Immunity-related GTPase family M protein	IRGM|IFI1|IRGM1|LRG47	protein	taxon:9606	20170427	UniProt		
UniProtKB	A1A4Y4	IRGM		GO:0061762	PMID:25891078	IMP		P	Immunity-related GTPase family M protein	IRGM|IFI1|IRGM1|LRG47	protein	taxon:9606	20170428	UniProt	happens_during(GO:0009267)	
UniProtKB	A1A4Y4	IRGM		GO:0070431	PMID:25891078	IMP		P	Immunity-related GTPase family M protein	IRGM|IFI1|IRGM1|LRG47	protein	taxon:9606	20170428	UniProt		
UniProtKB	A1A4Y4	IRGM		GO:0071222	PMID:25891078	IMP		P	Immunity-related GTPase family M protein	IRGM|IFI1|IRGM1|LRG47	protein	taxon:9606	20170428	UniProt		
UniProtKB	A1A4Y4	IRGM		GO:0071902	PMID:28389568	IMP		P	Immunity-related GTPase family M protein	IRGM|IFI1|IRGM1|LRG47	protein	taxon:9606	20170502	UniProt		
UniProtKB	A1A4Y4	IRGM		GO:0075044	PMID:16888103	IMP		P	Immunity-related GTPase family M protein	IRGM|IFI1|IRGM1|LRG47	protein	taxon:9606|taxon:33892	20170426	UniProt	occurs_in(CL:0000235)	
UniProtKB	A1A4Y4	IRGM		GO:0075044	PMID:28389568	IMP		P	Immunity-related GTPase family M protein	IRGM|IFI1|IRGM1|LRG47	protein	taxon:9606|taxon:11103	20170427	UniProt		
UniProtKB	A1A4Y4	IRGM		GO:0098586	PMID:28389568	IMP		P	Immunity-related GTPase family M protein	IRGM|IFI1|IRGM1|LRG47	protein	taxon:9606|taxon:11103	20170427	UniProt		
UniProtKB	A1A4Y4	IRGM		GO:1901098	PMID:16888103	IMP		P	Immunity-related GTPase family M protein	IRGM|IFI1|IRGM1|LRG47	protein	taxon:9606	20170426	UniProt	occurs_in(CL:0000235)	
UniProtKB	A1A519	FAM170A		GO:0003677	GO_REF:0000043	IEA	UniProtKB-KW:KW-0238	F	Protein FAM170A	FAM170A|ZNFD	protein	taxon:9606	20201128	UniProt		
UniProtKB	A1A519	FAM170A		GO:0005634	GO_REF:0000024	ISS	UniProtKB:Q66LM6	C	Protein FAM170A	FAM170A|ZNFD	protein	taxon:9606	20130423	UniProt		
UniProtKB	A1A519	FAM170A		GO:0005634	PMID:20162441	IDA		C	Protein FAM170A	FAM170A|ZNFD	protein	taxon:9606	20130815	UniProt		
UniProtKB	A1A519	FAM170A		GO:0006366	GO_REF:0000024	ISS	UniProtKB:Q66LM6	P	Protein FAM170A	FAM170A|ZNFD	protein	taxon:9606	20130423	UniProt		
UniProtKB	A1A519	FAM170A		GO:0006366	PMID:20162441	IDA		P	Protein FAM170A	FAM170A|ZNFD	protein	taxon:9606	20130815	UniProt		
UniProtKB	A1A519	FAM170A		GO:0045893	GO_REF:0000024	ISS	UniProtKB:Q66LM6	P	Protein FAM170A	FAM170A|ZNFD	protein	taxon:9606	20130423	UniProt		
UniProtKB	A1A519	FAM170A		GO:0045893	PMID:20162441	IDA		P	Protein FAM170A	FAM170A|ZNFD	protein	taxon:9606	20130815	UniProt		
UniProtKB	A1A519	FAM170A		GO:0046872	GO_REF:0000043	IEA	UniProtKB-KW:KW-0479	F	Protein FAM170A	FAM170A|ZNFD	protein	taxon:9606	20201128	UniProt		
UniProtKB	A1A580	KRTAP23-1		GO:0005515	PMID:25416956	IPI	UniProtKB:O14503	F	Keratin-associated protein 23-1	KRTAP23-1|KAP23.1	protein	taxon:9606	20201128	IntAct		
UniProtKB	A1A580	KRTAP23-1		GO:0005515	PMID:25416956	IPI	UniProtKB:Q93062	F	Keratin-associated protein 23-1	KRTAP23-1|KAP23.1	protein	taxon:9606	20201128	IntAct		
UniProtKB	A1A580	KRTAP23-1		GO:0005515	PMID:32296183	IPI	UniProtKB:P49639	F	Keratin-associated protein 23-1	KRTAP23-1|KAP23.1	protein	taxon:9606	20201128	IntAct		
UniProtKB	A1A580	KRTAP23-1		GO:0005515	PMID:32296183	IPI	UniProtKB:Q5BKX5-3	F	Keratin-associated protein 23-1	KRTAP23-1|KAP23.1	protein	taxon:9606	20201128	IntAct		
UniProtKB	A1A580	KRTAP23-1		GO:0005515	PMID:32296183	IPI	UniProtKB:Q96LM6	F	Keratin-associated protein 23-1	KRTAP23-1|KAP23.1	protein	taxon:9606	20201128	IntAct		
UniProtKB	A1A580	KRTAP23-1		GO:0005515	PMID:32296183	IPI	UniProtKB:Q9UQM7	F	Keratin-associated protein 23-1	KRTAP23-1|KAP23.1	protein	taxon:9606	20201128	IntAct		
UniProtKB	A1A580	KRTAP23-1		GO:0005829	Reactome:R-HSA-6809663	TAS		C	Keratin-associated protein 23-1	KRTAP23-1|KAP23.1	protein	taxon:9606	20160715	Reactome		
UniProtKB	A1A580	KRTAP23-1		GO:0005882	GO_REF:0000043	IEA	UniProtKB-KW:KW-0416	C	Keratin-associated protein 23-1	KRTAP23-1|KAP23.1	protein	taxon:9606	20201128	UniProt		
UniProtKB	A1A580	KRTAP23-1		GO:0031424	Reactome:R-HSA-6805567	TAS		P	Keratin-associated protein 23-1	KRTAP23-1|KAP23.1	protein	taxon:9606	20181120	Reactome		
UniProtKB	A1A5B4	ANO9		GO:0005229	PMID:22946059	IMP		F	Anoctamin-9	ANO9|PIG5|TMEM16J|TP53I5	protein	taxon:9606	20140424	UniProt		
UniProtKB	A1A5B4	ANO9		GO:0005515	PMID:21525870	IPI	UniProtKB:Q12959	F	Anoctamin-9	ANO9|PIG5|TMEM16J|TP53I5	protein	taxon:9606	20201128	IntAct		
UniProtKB	A1A5B4	ANO9		GO:0005515	PMID:24550280	IPI	UniProtKB:Q12959	F	Anoctamin-9	ANO9|PIG5|TMEM16J|TP53I5	protein	taxon:9606	20201128	IntAct		
UniProtKB	A1A5B4	ANO9		GO:0005515	PMID:32296183	IPI	UniProtKB:Q9H8W4	F	Anoctamin-9	ANO9|PIG5|TMEM16J|TP53I5	protein	taxon:9606	20201128	IntAct		
UniProtKB	A1A5B4	ANO9		GO:0005886	PMID:22946059	IDA		C	Anoctamin-9	ANO9|PIG5|TMEM16J|TP53I5	protein	taxon:9606	20140424	UniProt		
UniProtKB	A1A5B4	ANO9		GO:0005886	Reactome:R-HSA-2684901	TAS		C	Anoctamin-9	ANO9|PIG5|TMEM16J|TP53I5	protein	taxon:9606	20130516	Reactome		
UniProtKB	A1A5B4	ANO9		GO:0006821	PMID:22946059	IMP		P	Anoctamin-9	ANO9|PIG5|TMEM16J|TP53I5	protein	taxon:9606	20140424	UniProt		
UniProtKB	A1A5B4	ANO9		GO:0016021	GO_REF:0000043	IEA	UniProtKB-KW:KW-0812	C	Anoctamin-9	ANO9|PIG5|TMEM16J|TP53I5	protein	taxon:9606	20201128	UniProt		
UniProtKB	A1A5B4	ANO9		GO:0017128	GO_REF:0000107	IEA	UniProtKB:P86044|ensembl:ENSMUSP00000067689	F	Anoctamin-9	ANO9|PIG5|TMEM16J|TP53I5	protein	taxon:9606	20201128	Ensembl		
UniProtKB	A1A5B4	ANO9		GO:0034220	Reactome:R-HSA-983712	TAS		P	Anoctamin-9	ANO9|PIG5|TMEM16J|TP53I5	protein	taxon:9606	20181127	Reactome		
UniProtKB	A1A5B4	ANO9		GO:0061589	GO_REF:0000107	IEA	UniProtKB:P86044|ensembl:ENSMUSP00000067689	P	Anoctamin-9	ANO9|PIG5|TMEM16J|TP53I5	protein	taxon:9606	20201128	Ensembl		
UniProtKB	A1A5B4	ANO9		GO:0061590	GO_REF:0000107	IEA	UniProtKB:P86044|ensembl:ENSMUSP00000067689	P	Anoctamin-9	ANO9|PIG5|TMEM16J|TP53I5	protein	taxon:9606	20201128	Ensembl		
UniProtKB	A1A5B4	ANO9		GO:0061591	GO_REF:0000107	IEA	UniProtKB:P86044|ensembl:ENSMUSP00000067689	P	Anoctamin-9	ANO9|PIG5|TMEM16J|TP53I5	protein	taxon:9606	20201128	Ensembl		
UniProtKB	A1A5B4	ANO9		GO:1902939	PMID:22946059	IDA		P	Anoctamin-9	ANO9|PIG5|TMEM16J|TP53I5	protein	taxon:9606	20140428	UniProt		
UniProtKB	A1A5B4	ANO9	NOT	GO:0005229	PMID:21984732	IDA		F	Anoctamin-9	ANO9|PIG5|TMEM16J|TP53I5	protein	taxon:9606	20121119	UniProt		
UniProtKB	A1A5B4	ANO9	NOT	GO:0005229	PMID:22178883	IDA		F	Anoctamin-9	ANO9|PIG5|TMEM16J|TP53I5	protein	taxon:9606	20121119	UniProt		
UniProtKB	A1A5C7	SLC22A23		GO:0005515	PMID:25416956	IPI	UniProtKB:P26371	F	Solute carrier family 22 member 23	SLC22A23|C6orf85	protein	taxon:9606	20201128	IntAct		
UniProtKB	A1A5C7	SLC22A23		GO:0005515	PMID:25416956	IPI	UniProtKB:P60410	F	Solute carrier family 22 member 23	SLC22A23|C6orf85	protein	taxon:9606	20201128	IntAct		
UniProtKB	A1A5C7	SLC22A23		GO:0005515	PMID:25416956	IPI	UniProtKB:Q7Z3S9	F	Solute carrier family 22 member 23	SLC22A23|C6orf85	protein	taxon:9606	20201128	IntAct		
UniProtKB	A1A5C7	SLC22A23		GO:0005515	PMID:31515488	IPI	UniProtKB:Q7Z3S9	F	Solute carrier family 22 member 23	SLC22A23|C6orf85	protein	taxon:9606	20201128	IntAct		
UniProtKB	A1A5C7	SLC22A23		GO:0006811	GO_REF:0000043	IEA	UniProtKB-KW:KW-0406	P	Solute carrier family 22 member 23	SLC22A23|C6orf85	protein	taxon:9606	20201128	UniProt		
UniProtKB	A1A5C7	SLC22A23		GO:0016021	GO_REF:0000043	IEA	UniProtKB-KW:KW-0812	C	Solute carrier family 22 member 23	SLC22A23|C6orf85	protein	taxon:9606	20201128	UniProt		
UniProtKB	A1A5C7	SLC22A23		GO:0022857	GO_REF:0000002	IEA	InterPro:IPR005828|InterPro:IPR005829|InterPro:IPR020846	F	Solute carrier family 22 member 23	SLC22A23|C6orf85	protein	taxon:9606	20201128	InterPro		
UniProtKB	A1A5C7	SLC22A23		GO:0055085	GO_REF:0000002	IEA	InterPro:IPR005828|InterPro:IPR005829	P	Solute carrier family 22 member 23	SLC22A23|C6orf85	protein	taxon:9606	20201128	InterPro		
UniProtKB	A1A5D9	BICDL2		GO:0005515	PMID:25416956	IPI	UniProtKB:Q6P597	F	BICD family-like cargo adapter 2	BICDL2|BICDR2|CCDC64B	protein	taxon:9606	20201128	IntAct		
UniProtKB	A1A5D9	BICDL2		GO:0005515	PMID:31515488	IPI	UniProtKB:Q6P597	F	BICD family-like cargo adapter 2	BICDL2|BICDR2|CCDC64B	protein	taxon:9606	20201128	IntAct		
UniProtKB	A1A5D9	BICDL2		GO:0005515	PMID:32296183	IPI	UniProtKB:P32969	F	BICD family-like cargo adapter 2	BICDL2|BICDR2|CCDC64B	protein	taxon:9606	20201128	IntAct		
UniProtKB	A1A5D9	BICDL2		GO:0005515	PMID:32296183	IPI	UniProtKB:Q00537	F	BICD family-like cargo adapter 2	BICDL2|BICDR2|CCDC64B	protein	taxon:9606	20201128	IntAct		
UniProtKB	A1A5D9	BICDL2		GO:0005515	PMID:32296183	IPI	UniProtKB:Q13835-2	F	BICD family-like cargo adapter 2	BICDL2|BICDR2|CCDC64B	protein	taxon:9606	20201128	IntAct		
UniProtKB	A1A5D9	BICDL2		GO:0005515	PMID:32296183	IPI	UniProtKB:Q3SY00	F	BICD family-like cargo adapter 2	BICDL2|BICDR2|CCDC64B	protein	taxon:9606	20201128	IntAct		
UniProtKB	A1A5D9	BICDL2		GO:0005515	PMID:32296183	IPI	UniProtKB:Q6P597-3	F	BICD family-like cargo adapter 2	BICDL2|BICDR2|CCDC64B	protein	taxon:9606	20201128	IntAct		
UniProtKB	A1A5D9	BICDL2		GO:0005515	PMID:32296183	IPI	UniProtKB:Q9BZZ5-2	F	BICD family-like cargo adapter 2	BICDL2|BICDR2|CCDC64B	protein	taxon:9606	20201128	IntAct		
UniProtKB	A1A5D9	BICDL2		GO:0005737	GO_REF:0000108	IEA	GO:0055107	C	BICD family-like cargo adapter 2	BICDL2|BICDR2|CCDC64B	protein	taxon:9606	20201129	GOC		
UniProtKB	A1E959	ODAM		GO:0001934	PMID:25911094	IMP		P	Odontogenic ameloblast-associated protein	ODAM|APIN	protein	taxon:9606	20150826	UniProt	occurs_in(CL:0000059),has_input(UniProtKB:P49023)	
UniProtKB	A1E959	ODAM		GO:0005515	PMID:25911094	IPI	UniProtKB:Q12774	F	Odontogenic ameloblast-associated protein	ODAM|APIN	protein	taxon:9606	20150826	UniProt	occurs_in(CL:0000059),occurs_in(GO:0071944)	
UniProtKB	A1E959	ODAM		GO:0005515	PMID:32296183	IPI	UniProtKB:O00560	F	Odontogenic ameloblast-associated protein	ODAM|APIN	protein	taxon:9606	20201128	IntAct		
UniProtKB	A1E959	ODAM		GO:0005515	PMID:32296183	IPI	UniProtKB:O14964	F	Odontogenic ameloblast-associated protein	ODAM|APIN	protein	taxon:9606	20201128	IntAct		
UniProtKB	A1E959	ODAM		GO:0005515	PMID:32296183	IPI	UniProtKB:O95231	F	Odontogenic ameloblast-associated protein	ODAM|APIN	protein	taxon:9606	20201128	IntAct		
UniProtKB	A1E959	ODAM		GO:0005515	PMID:32296183	IPI	UniProtKB:P09234	F	Odontogenic ameloblast-associated protein	ODAM|APIN	protein	taxon:9606	20201128	IntAct		
UniProtKB	A1E959	ODAM		GO:0005515	PMID:32296183	IPI	UniProtKB:Q03989	F	Odontogenic ameloblast-associated protein	ODAM|APIN	protein	taxon:9606	20201128	IntAct		
UniProtKB	A1E959	ODAM		GO:0005515	PMID:32296183	IPI	UniProtKB:Q13444-2	F	Odontogenic ameloblast-associated protein	ODAM|APIN	protein	taxon:9606	20201128	IntAct		
UniProtKB	A1E959	ODAM		GO:0005515	PMID:32296183	IPI	UniProtKB:Q71SY5	F	Odontogenic ameloblast-associated protein	ODAM|APIN	protein	taxon:9606	20201128	IntAct		
UniProtKB	A1E959	ODAM		GO:0005515	PMID:32296183	IPI	UniProtKB:Q7Z3K3	F	Odontogenic ameloblast-associated protein	ODAM|APIN	protein	taxon:9606	20201128	IntAct		
UniProtKB	A1E959	ODAM		GO:0005515	PMID:32296183	IPI	UniProtKB:Q8IWB4	F	Odontogenic ameloblast-associated protein	ODAM|APIN	protein	taxon:9606	20201128	IntAct		
UniProtKB	A1E959	ODAM		GO:0005576	Reactome:R-HSA-976734	TAS		C	Odontogenic ameloblast-associated protein	ODAM|APIN	protein	taxon:9606	20130528	Reactome		
UniProtKB	A1E959	ODAM		GO:0005576	Reactome:R-HSA-977136	TAS		C	Odontogenic ameloblast-associated protein	ODAM|APIN	protein	taxon:9606	20130528	Reactome		
UniProtKB	A1E959	ODAM		GO:0005615	PMID:25911094	IDA		C	Odontogenic ameloblast-associated protein	ODAM|APIN	protein	taxon:9606	20150918	UniProt		
UniProtKB	A1E959	ODAM		GO:0005634	PMID:25911094	IDA		C	Odontogenic ameloblast-associated protein	ODAM|APIN	protein	taxon:9606	20150826	UniProt	part_of(CL:0000059)	
UniProtKB	A1E959	ODAM		GO:0005654	GO_REF:0000052	IDA		C	Odontogenic ameloblast-associated protein	ODAM|APIN	protein	taxon:9606	20190905	HPA		
UniProtKB	A1E959	ODAM		GO:0005737	PMID:25911094	IDA		C	Odontogenic ameloblast-associated protein	ODAM|APIN	protein	taxon:9606	20150826	UniProt	part_of(CL:0000059)	
UniProtKB	A1E959	ODAM		GO:0005829	GO_REF:0000052	IDA		C	Odontogenic ameloblast-associated protein	ODAM|APIN	protein	taxon:9606	20131205	HPA		
UniProtKB	A1E959	ODAM		GO:0006954	PMID:25911094	IDA		P	Odontogenic ameloblast-associated protein	ODAM|APIN	protein	taxon:9606	20150825	UniProt		
UniProtKB	A1E959	ODAM		GO:0010628	PMID:25911094	IMP		P	Odontogenic ameloblast-associated protein	ODAM|APIN	protein	taxon:9606	20150826	UniProt	has_input(UniProtKB:Q13464),has_input(UniProtKB:P12830),occurs_in(CL:0000059)	
UniProtKB	A1E959	ODAM		GO:0031214	GO_REF:0000043	IEA	UniProtKB-KW:KW-0091	P	Odontogenic ameloblast-associated protein	ODAM|APIN	protein	taxon:9606	20201128	UniProt		
UniProtKB	A1E959	ODAM		GO:0032956	PMID:25911094	IDA		P	Odontogenic ameloblast-associated protein	ODAM|APIN	protein	taxon:9606	20150826	UniProt	occurs_in(CL:0000059)	
UniProtKB	A1E959	ODAM		GO:0042475	PMID:16674676	IEP		P	Odontogenic ameloblast-associated protein	ODAM|APIN	protein	taxon:9606	20090803	HGNC-UCL		
UniProtKB	A1E959	ODAM		GO:0043547	PMID:25911094	IMP		P	Odontogenic ameloblast-associated protein	ODAM|APIN	protein	taxon:9606	20150826	UniProt	occurs_in(CL:0000059),has_input(UniProtKB:P61586)	
UniProtKB	A1E959	ODAM		GO:0044267	Reactome:R-HSA-392499	TAS		P	Odontogenic ameloblast-associated protein	ODAM|APIN	protein	taxon:9606	20151118	Reactome		
UniProtKB	A1E959	ODAM		GO:0060054	PMID:25911094	IEP		P	Odontogenic ameloblast-associated protein	ODAM|APIN	protein	taxon:9606	20150918	UniProt		
UniProtKB	A1E959	ODAM		GO:0071944	PMID:25911094	IDA		C	Odontogenic ameloblast-associated protein	ODAM|APIN	protein	taxon:9606	20150826	UniProt	part_of(CL:0000059)	
UniProtKB	A1E959	ODAM		GO:0072686	GO_REF:0000052	IDA		C	Odontogenic ameloblast-associated protein	ODAM|APIN	protein	taxon:9606	20190905	HPA		
UniProtKB	A1E959	ODAM		GO:0099512	PMID:14647039	IDA		C	Odontogenic ameloblast-associated protein	ODAM|APIN	protein	taxon:9606	20090803	UniProt		
UniProtKB	A1IGU5	ARHGEF37		GO:0005737	GO_REF:0000002	IEA	InterPro:IPR004148	C	Rho guanine nucleotide exchange factor 37	ARHGEF37	protein	taxon:9606	20201128	InterPro		
UniProtKB	A1IGU5	ARHGEF37		GO:0050790	GO_REF:0000108	IEA	GO:0005085	P	Rho guanine nucleotide exchange factor 37	ARHGEF37	protein	taxon:9606	20201129	GOC		
UniProtKB	A1KXE4	FAM168B		GO:0005886	GO_REF:0000044	IEA	UniProtKB-SubCell:SL-0039	C	Myelin-associated neurite-outgrowth inhibitor	FAM168B|KIAA0280L|MANI	protein	taxon:9606	20201128	UniProt		
UniProtKB	A1KXE4	FAM168B		GO:0016021	GO_REF:0000043	IEA	UniProtKB-KW:KW-0812	C	Myelin-associated neurite-outgrowth inhibitor	FAM168B|KIAA0280L|MANI	protein	taxon:9606	20201128	UniProt		
UniProtKB	A1KXE4	FAM168B		GO:0030424	GO_REF:0000044	IEA	UniProtKB-SubCell:SL-0279	C	Myelin-associated neurite-outgrowth inhibitor	FAM168B|KIAA0280L|MANI	protein	taxon:9606	20201128	UniProt		
UniProtKB	A1KXE4	FAM168B		GO:0048471	GO_REF:0000044	IEA	UniProtKB-SubCell:SL-0198	C	Myelin-associated neurite-outgrowth inhibitor	FAM168B|KIAA0280L|MANI	protein	taxon:9606	20201128	UniProt		
UniProtKB	A1KXE4	FAM168B		GO:0070062	PMID:23533145	HDA		C	Myelin-associated neurite-outgrowth inhibitor	FAM168B|KIAA0280L|MANI	protein	taxon:9606	20140714	UniProt		
UniProtKB	A1KZ92	PXDNL		GO:0004519	GO_REF:0000043	IEA	UniProtKB-KW:KW-0255	F	Peroxidasin-like protein	PXDNL|VPO2	protein	taxon:9606	20201128	UniProt		
UniProtKB	A1KZ92	PXDNL		GO:0004601	GO_REF:0000024	ISS	UniProtKB:Q92626	F	Peroxidasin-like protein	PXDNL|VPO2	protein	taxon:9606	20091207	UniProt		
UniProtKB	A1KZ92	PXDNL		GO:0005615	GO_REF:0000024	ISS	UniProtKB:Q92626	C	Peroxidasin-like protein	PXDNL|VPO2	protein	taxon:9606	20091209	UniProt		
UniProtKB	A1KZ92	PXDNL		GO:0005737	GO_REF:0000044	IEA	UniProtKB-SubCell:SL-0086	C	Peroxidasin-like protein	PXDNL|VPO2	protein	taxon:9606	20201128	UniProt		
UniProtKB	A1KZ92	PXDNL		GO:0006979	GO_REF:0000002	IEA	InterPro:IPR010255	P	Peroxidasin-like protein	PXDNL|VPO2	protein	taxon:9606	20201128	InterPro		
UniProtKB	A1KZ92	PXDNL		GO:0020037	GO_REF:0000024	ISS	UniProtKB:Q92626	F	Peroxidasin-like protein	PXDNL|VPO2	protein	taxon:9606	20091207	UniProt		
UniProtKB	A1KZ92	PXDNL		GO:0042744	GO_REF:0000024	ISS	UniProtKB:Q92626	P	Peroxidasin-like protein	PXDNL|VPO2	protein	taxon:9606	20091207	UniProt		
UniProtKB	A1KZ92	PXDNL		GO:0046872	GO_REF:0000043	IEA	UniProtKB-KW:KW-0479	F	Peroxidasin-like protein	PXDNL|VPO2	protein	taxon:9606	20201128	UniProt		
UniProtKB	A1KZ92	PXDNL		GO:0055114	GO_REF:0000024	ISS	UniProtKB:Q92626	P	Peroxidasin-like protein	PXDNL|VPO2	protein	taxon:9606	20091207	UniProt		
UniProtKB	A1KZ92	PXDNL		GO:0090305	GO_REF:0000108	IEA	GO:0004518	P	Peroxidasin-like protein	PXDNL|VPO2	protein	taxon:9606	20201129	GOC		
UniProtKB	A1KZ92	PXDNL		GO:0090305	GO_REF:0000108	IEA	GO:0004519	P	Peroxidasin-like protein	PXDNL|VPO2	protein	taxon:9606	20201129	GOC		
UniProtKB	A1KZ92	PXDNL		GO:0098869	GO_REF:0000108	IEA	GO:0004601	P	Peroxidasin-like protein	PXDNL|VPO2	protein	taxon:9606	20201129	GOC		
UniProtKB	A1L020	MEX3A		GO:0000932	PMID:23408853	IDA		C	RNA-binding protein MEX3A	MEX3A|RKHD4	protein	taxon:9606	20200601	UniProt		
UniProtKB	A1L020	MEX3A		GO:0003723	PMID:22681889	HDA		F	RNA-binding protein MEX3A	MEX3A|RKHD4	protein	taxon:9606	20140203	UniProt		
UniProtKB	A1L020	MEX3A		GO:0003723	PMID:23408853	IDA		F	RNA-binding protein MEX3A	MEX3A|RKHD4	protein	taxon:9606	20200601	UniProt		
UniProtKB	A1L020	MEX3A		GO:0005634	GO_REF:0000044	IEA	UniProtKB-SubCell:SL-0191	C	RNA-binding protein MEX3A	MEX3A|RKHD4	protein	taxon:9606	20201128	UniProt		
UniProtKB	A1L020	MEX3A		GO:0005829	GO_REF:0000052	IDA		C	RNA-binding protein MEX3A	MEX3A|RKHD4	protein	taxon:9606	20141106	HPA		
UniProtKB	A1L020	MEX3A		GO:0046872	GO_REF:0000043	IEA	UniProtKB-KW:KW-0479	F	RNA-binding protein MEX3A	MEX3A|RKHD4	protein	taxon:9606	20201128	UniProt		
UniProtKB	A1L0T0	ILVBL		GO:0000287	GO_REF:0000002	IEA	InterPro:IPR000399|InterPro:IPR012000	F	2-hydroxyacyl-CoA lyase 2	ILVBL|AHAS|HACL2	protein	taxon:9606	20201128	InterPro		
UniProtKB	A1L0T0	ILVBL		GO:0001561	PMID:28289220	IDA		P	2-hydroxyacyl-CoA lyase 2	ILVBL|AHAS|HACL2	protein	taxon:9606	20200107	UniProt		
UniProtKB	A1L0T0	ILVBL		GO:0003674	GO_REF:0000015	ND		F	2-hydroxyacyl-CoA lyase 2	ILVBL|AHAS|HACL2	protein	taxon:9606	20111129	UniProt		
UniProtKB	A1L0T0	ILVBL		GO:0005515	PMID:25416956	IPI	UniProtKB:Q8TAP6	F	2-hydroxyacyl-CoA lyase 2	ILVBL|AHAS|HACL2	protein	taxon:9606	20201128	IntAct		
UniProtKB	A1L0T0	ILVBL		GO:0005789	PMID:28289220	IDA		C	2-hydroxyacyl-CoA lyase 2	ILVBL|AHAS|HACL2	protein	taxon:9606	20200107	UniProt		
UniProtKB	A1L0T0	ILVBL		GO:0016020	PMID:19946888	HDA		C	2-hydroxyacyl-CoA lyase 2	ILVBL|AHAS|HACL2	protein	taxon:9606	20140627	UniProt		
UniProtKB	A1L0T0	ILVBL		GO:0016021	GO_REF:0000043	IEA	UniProtKB-KW:KW-0812	C	2-hydroxyacyl-CoA lyase 2	ILVBL|AHAS|HACL2	protein	taxon:9606	20201128	UniProt		
UniProtKB	A1L0T0	ILVBL		GO:0016829	GO_REF:0000043	IEA	UniProtKB-KW:KW-0456	F	2-hydroxyacyl-CoA lyase 2	ILVBL|AHAS|HACL2	protein	taxon:9606	20201128	UniProt		
UniProtKB	A1L0T0	ILVBL		GO:0030976	GO_REF:0000002	IEA	InterPro:IPR000399|InterPro:IPR011766|InterPro:IPR012000|InterPro:IPR012001	F	2-hydroxyacyl-CoA lyase 2	ILVBL|AHAS|HACL2	protein	taxon:9606	20201128	InterPro		
UniProtKB	A1L162	ERICH2		GO:0005515	PMID:25416956	IPI	UniProtKB:O00560	F	Glutamate-rich protein 2	ERICH2	protein	taxon:9606	20201128	IntAct		
UniProtKB	A1L162	ERICH2		GO:0005515	PMID:25416956	IPI	UniProtKB:O75367	F	Glutamate-rich protein 2	ERICH2	protein	taxon:9606	20201128	IntAct		
UniProtKB	A1L162	ERICH2		GO:0005515	PMID:25416956	IPI	UniProtKB:Q7L2V5	F	Glutamate-rich protein 2	ERICH2	protein	taxon:9606	20201128	IntAct		
UniProtKB	A1L162	ERICH2		GO:0005515	PMID:32296183	IPI	UniProtKB:O75367	F	Glutamate-rich protein 2	ERICH2	protein	taxon:9606	20201128	IntAct		
UniProtKB	A1L162	ERICH2		GO:0005515	PMID:32296183	IPI	UniProtKB:Q9UIG4	F	Glutamate-rich protein 2	ERICH2	protein	taxon:9606	20201128	IntAct		
UniProtKB	A1L162	ERICH2		GO:0005515	PMID:32814053	IPI	UniProtKB:P42858	F	Glutamate-rich protein 2	ERICH2	protein	taxon:9606	20201128	IntAct		
UniProtKB	A1L167	UBE2QL1		GO:0005515	PMID:24000165	IPI	UniProtKB:Q969H0	F	Ubiquitin-conjugating enzyme E2Q-like protein 1	UBE2QL1	protein	taxon:9606	20150408	UniProt		
UniProtKB	A1L167	UBE2QL1		GO:0005524	GO_REF:0000043	IEA	UniProtKB-KW:KW-0067	F	Ubiquitin-conjugating enzyme E2Q-like protein 1	UBE2QL1	protein	taxon:9606	20201128	UniProt		
UniProtKB	A1L167	UBE2QL1		GO:0005634	PMID:24000165	IDA		C	Ubiquitin-conjugating enzyme E2Q-like protein 1	UBE2QL1	protein	taxon:9606	20150409	UniProt		
UniProtKB	A1L167	UBE2QL1		GO:0005654	GO_REF:0000052	IDA		C	Ubiquitin-conjugating enzyme E2Q-like protein 1	UBE2QL1	protein	taxon:9606	20161204	HPA		
UniProtKB	A1L167	UBE2QL1		GO:0005886	GO_REF:0000052	IDA		C	Ubiquitin-conjugating enzyme E2Q-like protein 1	UBE2QL1	protein	taxon:9606	20161204	HPA		
UniProtKB	A1L167	UBE2QL1		GO:0061631	PMID:24000165	IDA		F	Ubiquitin-conjugating enzyme E2Q-like protein 1	UBE2QL1	protein	taxon:9606	20141110	MGI		
UniProtKB	A1L168	C20orf202		GO:0005515	PMID:32296183	IPI	UniProtKB:O60812	F	Uncharacterized protein C20orf202	C20orf202	protein	taxon:9606	20201128	IntAct		
UniProtKB	A1L168	C20orf202		GO:0005515	PMID:32296183	IPI	UniProtKB:O95295	F	Uncharacterized protein C20orf202	C20orf202	protein	taxon:9606	20201128	IntAct		
UniProtKB	A1L168	C20orf202		GO:0005515	PMID:32296183	IPI	UniProtKB:Q15691	F	Uncharacterized protein C20orf202	C20orf202	protein	taxon:9606	20201128	IntAct		
UniProtKB	A1L168	C20orf202		GO:0005515	PMID:32296183	IPI	UniProtKB:Q68D86	F	Uncharacterized protein C20orf202	C20orf202	protein	taxon:9606	20201128	IntAct		
UniProtKB	A1L168	C20orf202		GO:0005515	PMID:32296183	IPI	UniProtKB:Q96ES7	F	Uncharacterized protein C20orf202	C20orf202	protein	taxon:9606	20201128	IntAct		
UniProtKB	A1L168	C20orf202		GO:0005515	PMID:32296183	IPI	UniProtKB:Q9NYB9-2	F	Uncharacterized protein C20orf202	C20orf202	protein	taxon:9606	20201128	IntAct		
UniProtKB	A1L168	C20orf202		GO:0005515	PMID:32296183	IPI	UniProtKB:Q9UPY8	F	Uncharacterized protein C20orf202	C20orf202	protein	taxon:9606	20201128	IntAct		
UniProtKB	A1L168	C20orf202		GO:0005515	PMID:32296183	IPI	UniProtKB:Q9Y3C0	F	Uncharacterized protein C20orf202	C20orf202	protein	taxon:9606	20201128	IntAct		
UniProtKB	A1L188	NDUFAF8		GO:0005515	PMID:27499296	IPI	UniProtKB:Q5TEU4	F	NADH dehydrogenase [ubiquinone] 1 alpha subcomplex assembly factor 8	NDUFAF8|C17orf89	protein	taxon:9606	20160923	UniProt		
UniProtKB	A1L188	NDUFAF8		GO:0005515	PMID:27499296	IPI	UniProtKB:Q5TEU4	F	NADH dehydrogenase [ubiquinone] 1 alpha subcomplex assembly factor 8	NDUFAF8|C17orf89	protein	taxon:9606	20201128	IntAct		
UniProtKB	A1L188	NDUFAF8		GO:0005515	PMID:28514442	IPI	UniProtKB:Q5TEU4	F	NADH dehydrogenase [ubiquinone] 1 alpha subcomplex assembly factor 8	NDUFAF8|C17orf89	protein	taxon:9606	20201128	IntAct		
UniProtKB	A1L188	NDUFAF8		GO:0005739	PMID:27499296	IDA		C	NADH dehydrogenase [ubiquinone] 1 alpha subcomplex assembly factor 8	NDUFAF8|C17orf89	protein	taxon:9606	20160923	UniProt		
UniProtKB	A1L188	NDUFAF8		GO:0032981	PMID:27499296	IMP		P	NADH dehydrogenase [ubiquinone] 1 alpha subcomplex assembly factor 8	NDUFAF8|C17orf89	protein	taxon:9606	20160923	UniProt		
UniProtKB	A1L190	SYCE3		GO:0000801	GO_REF:0000024	ISS	UniProtKB:B5KM66	C	Synaptonemal complex central element protein 3	SYCE3|C22orf41|THEG2	protein	taxon:9606	20111130	UniProt		
UniProtKB	A1L190	SYCE3		GO:0005515	PMID:25416956	IPI	UniProtKB:Q96CS2	F	Synaptonemal complex central element protein 3	SYCE3|C22orf41|THEG2	protein	taxon:9606	20201128	IntAct		
UniProtKB	A1L190	SYCE3		GO:0005515	PMID:25416956	IPI	UniProtKB:Q9UL45	F	Synaptonemal complex central element protein 3	SYCE3|C22orf41|THEG2	protein	taxon:9606	20201128	IntAct		
UniProtKB	A1L190	SYCE3		GO:0005515	PMID:31515488	IPI	UniProtKB:Q96CS2	F	Synaptonemal complex central element protein 3	SYCE3|C22orf41|THEG2	protein	taxon:9606	20201128	IntAct		
UniProtKB	A1L190	SYCE3		GO:0005515	PMID:32296183	IPI	UniProtKB:Q16512	F	Synaptonemal complex central element protein 3	SYCE3|C22orf41|THEG2	protein	taxon:9606	20201128	IntAct		
UniProtKB	A1L190	SYCE3		GO:0005515	PMID:32296183	IPI	UniProtKB:Q5XKE5	F	Synaptonemal complex central element protein 3	SYCE3|C22orf41|THEG2	protein	taxon:9606	20201128	IntAct		
UniProtKB	A1L190	SYCE3		GO:0005515	PMID:32296183	IPI	UniProtKB:Q96ES7	F	Synaptonemal complex central element protein 3	SYCE3|C22orf41|THEG2	protein	taxon:9606	20201128	IntAct		
UniProtKB	A1L190	SYCE3		GO:0005515	PMID:32814053	IPI	UniProtKB:O14901	F	Synaptonemal complex central element protein 3	SYCE3|C22orf41|THEG2	protein	taxon:9606	20201128	IntAct		
UniProtKB	A1L190	SYCE3		GO:0005515	PMID:32814053	IPI	UniProtKB:O76024	F	Synaptonemal complex central element protein 3	SYCE3|C22orf41|THEG2	protein	taxon:9606	20201128	IntAct		
UniProtKB	A1L190	SYCE3		GO:0005515	PMID:32814053	IPI	UniProtKB:P42858	F	Synaptonemal complex central element protein 3	SYCE3|C22orf41|THEG2	protein	taxon:9606	20201128	IntAct		
UniProtKB	A1L190	SYCE3		GO:0005515	PMID:32814053	IPI	UniProtKB:P60891	F	Synaptonemal complex central element protein 3	SYCE3|C22orf41|THEG2	protein	taxon:9606	20201128	IntAct		
UniProtKB	A1L190	SYCE3		GO:0005515	PMID:32814053	IPI	UniProtKB:Q9BVL2	F	Synaptonemal complex central element protein 3	SYCE3|C22orf41|THEG2	protein	taxon:9606	20201128	IntAct		
UniProtKB	A1L190	SYCE3		GO:0005634	GO_REF:0000024	ISS	UniProtKB:B5KM66	C	Synaptonemal complex central element protein 3	SYCE3|C22orf41|THEG2	protein	taxon:9606	20111130	UniProt		
UniProtKB	A1L190	SYCE3		GO:0005694	GO_REF:0000024	ISS	UniProtKB:B5KM66	C	Synaptonemal complex central element protein 3	SYCE3|C22orf41|THEG2	protein	taxon:9606	20111130	UniProt		
UniProtKB	A1L190	SYCE3		GO:0007130	GO_REF:0000024	ISS	UniProtKB:B5KM66	P	Synaptonemal complex central element protein 3	SYCE3|C22orf41|THEG2	protein	taxon:9606	20111130	UniProt		
UniProtKB	A1L190	SYCE3		GO:0007131	GO_REF:0000024	ISS	UniProtKB:B5KM66	P	Synaptonemal complex central element protein 3	SYCE3|C22orf41|THEG2	protein	taxon:9606	20111130	UniProt		
UniProtKB	A1L190	SYCE3		GO:0007283	GO_REF:0000024	ISS	UniProtKB:B5KM66	P	Synaptonemal complex central element protein 3	SYCE3|C22orf41|THEG2	protein	taxon:9606	20111130	UniProt		
UniProtKB	A1L190	SYCE3		GO:0043065	GO_REF:0000107	IEA	UniProtKB:B5KM66|ensembl:ENSMUSP00000131766	P	Synaptonemal complex central element protein 3	SYCE3|C22orf41|THEG2	protein	taxon:9606	20201128	Ensembl		
UniProtKB	A1L190	SYCE3		GO:0051301	GO_REF:0000043	IEA	UniProtKB-KW:KW-0132	P	Synaptonemal complex central element protein 3	SYCE3|C22orf41|THEG2	protein	taxon:9606	20201128	UniProt		
UniProtKB	A1L1A6	IGSF23		GO:0016021	GO_REF:0000043	IEA	UniProtKB-KW:KW-0812	C	Immunoglobulin superfamily member 23	IGSF23	protein	taxon:9606	20201128	UniProt		
UniProtKB	A1L390	PLEKHG3		GO:0050790	GO_REF:0000108	IEA	GO:0005085	P	Pleckstrin homology domain-containing family G member 3	PLEKHG3|KIAA0599	protein	taxon:9606	20201129	GOC		
UniProtKB	A1L3X0	ELOVL7		GO:0005515	PMID:20937905	IPI	UniProtKB:Q53GQ0	F	Elongation of very long chain fatty acids protein 7	ELOVL7	protein	taxon:9606	20110125	UniProt		
UniProtKB	A1L3X0	ELOVL7		GO:0005515	PMID:25416956	IPI	UniProtKB:Q96EV8	F	Elongation of very long chain fatty acids protein 7	ELOVL7	protein	taxon:9606	20201128	IntAct		
UniProtKB	A1L3X0	ELOVL7		GO:0005515	PMID:32296183	IPI	UniProtKB:O75427	F	Elongation of very long chain fatty acids protein 7	ELOVL7	protein	taxon:9606	20201128	IntAct		
UniProtKB	A1L3X0	ELOVL7		GO:0005515	PMID:32296183	IPI	UniProtKB:O75920	F	Elongation of very long chain fatty acids protein 7	ELOVL7	protein	taxon:9606	20201128	IntAct		
UniProtKB	A1L3X0	ELOVL7		GO:0005515	PMID:32296183	IPI	UniProtKB:P23763-3	F	Elongation of very long chain fatty acids protein 7	ELOVL7	protein	taxon:9606	20201128	IntAct		
UniProtKB	A1L3X0	ELOVL7		GO:0005515	PMID:32296183	IPI	UniProtKB:P54852	F	Elongation of very long chain fatty acids protein 7	ELOVL7	protein	taxon:9606	20201128	IntAct		
UniProtKB	A1L3X0	ELOVL7		GO:0005515	PMID:32296183	IPI	UniProtKB:P57105	F	Elongation of very long chain fatty acids protein 7	ELOVL7	protein	taxon:9606	20201128	IntAct		
UniProtKB	A1L3X0	ELOVL7		GO:0005515	PMID:32296183	IPI	UniProtKB:Q5QGT7	F	Elongation of very long chain fatty acids protein 7	ELOVL7	protein	taxon:9606	20201128	IntAct		
UniProtKB	A1L3X0	ELOVL7		GO:0005515	PMID:32296183	IPI	UniProtKB:Q8IVJ1	F	Elongation of very long chain fatty acids protein 7	ELOVL7	protein	taxon:9606	20201128	IntAct		
UniProtKB	A1L3X0	ELOVL7		GO:0005515	PMID:32296183	IPI	UniProtKB:Q8N2K1	F	Elongation of very long chain fatty acids protein 7	ELOVL7	protein	taxon:9606	20201128	IntAct		
UniProtKB	A1L3X0	ELOVL7		GO:0005515	PMID:32296183	IPI	UniProtKB:Q9P0S9	F	Elongation of very long chain fatty acids protein 7	ELOVL7	protein	taxon:9606	20201128	IntAct		
UniProtKB	A1L3X0	ELOVL7		GO:0005515	PMID:32296183	IPI	UniProtKB:Q9UHX3	F	Elongation of very long chain fatty acids protein 7	ELOVL7	protein	taxon:9606	20201128	IntAct		
UniProtKB	A1L3X0	ELOVL7		GO:0005783	PMID:20937905	IDA		C	Elongation of very long chain fatty acids protein 7	ELOVL7	protein	taxon:9606	20110125	UniProt		
UniProtKB	A1L3X0	ELOVL7		GO:0005789	Reactome:R-HSA-548814	TAS		C	Elongation of very long chain fatty acids protein 7	ELOVL7	protein	taxon:9606	20130213	Reactome		
UniProtKB	A1L3X0	ELOVL7		GO:0005789	Reactome:R-HSA-548815	TAS		C	Elongation of very long chain fatty acids protein 7	ELOVL7	protein	taxon:9606	20130213	Reactome		
UniProtKB	A1L3X0	ELOVL7		GO:0006636	GO_REF:0000104	IEA	UniRule:UR000254915	P	Elongation of very long chain fatty acids protein 7	ELOVL7	protein	taxon:9606	20201128	UniProt		
UniProtKB	A1L3X0	ELOVL7		GO:0009922	PMID:19826053	EXP		F	Elongation of very long chain fatty acids protein 7	ELOVL7	protein	taxon:9606	20150219	Reactome		
UniProtKB	A1L3X0	ELOVL7		GO:0019367	PMID:19826053	IDA		P	Elongation of very long chain fatty acids protein 7	ELOVL7	protein	taxon:9606	20110412	UniProt		
UniProtKB	A1L3X0	ELOVL7		GO:0034626	PMID:20937905	IDA		P	Elongation of very long chain fatty acids protein 7	ELOVL7	protein	taxon:9606	20110125	UniProt		
UniProtKB	A1L3X0	ELOVL7		GO:0035338	Reactome:R-HSA-75876	TAS		P	Elongation of very long chain fatty acids protein 7	ELOVL7	protein	taxon:9606	20181127	Reactome		
UniProtKB	A1L3X0	ELOVL7		GO:0042761	PMID:19826053	IDA		P	Elongation of very long chain fatty acids protein 7	ELOVL7	protein	taxon:9606	20110412	UniProt		
UniProtKB	A1L3X0	ELOVL7		GO:0042761	PMID:20937905	IDA		P	Elongation of very long chain fatty acids protein 7	ELOVL7	protein	taxon:9606	20110125	UniProt		
UniProtKB	A1L3X0	ELOVL7		GO:0102336	GO_REF:0000003	IEA	EC:2.3.1.199	F	Elongation of very long chain fatty acids protein 7	ELOVL7	protein	taxon:9606	20201128	UniProt		
UniProtKB	A1L3X0	ELOVL7		GO:0102337	GO_REF:0000003	IEA	EC:2.3.1.199	F	Elongation of very long chain fatty acids protein 7	ELOVL7	protein	taxon:9606	20201128	UniProt		
UniProtKB	A1L3X0	ELOVL7		GO:0102338	GO_REF:0000003	IEA	EC:2.3.1.199	F	Elongation of very long chain fatty acids protein 7	ELOVL7	protein	taxon:9606	20201128	UniProt		
UniProtKB	A1L3X0	ELOVL7		GO:0102756	GO_REF:0000003	IEA	EC:2.3.1.199	F	Elongation of very long chain fatty acids protein 7	ELOVL7	protein	taxon:9606	20201128	UniProt		
UniProtKB	A1L3X4	MT1DP		GO:0005515	PMID:25416956	IPI	UniProtKB:P50222	F	Putative metallothionein MT1DP	MT1DP|MTM	protein	taxon:9606	20201128	IntAct		
UniProtKB	A1L3X4	MT1DP		GO:0005515	PMID:25416956	IPI	UniProtKB:P60370	F	Putative metallothionein MT1DP	MT1DP|MTM	protein	taxon:9606	20201128	IntAct		
UniProtKB	A1L3X4	MT1DP		GO:0005515	PMID:25416956	IPI	UniProtKB:P60411	F	Putative metallothionein MT1DP	MT1DP|MTM	protein	taxon:9606	20201128	IntAct		
UniProtKB	A1L429	GAGE12B		GO:0005515	PMID:25416956	IPI	UniProtKB:Q53SE7	F	G antigen 12B/C/D/E	GAGE12B|GAGE12C|GAGE12D|GAGE12E	protein	taxon:9606	20201128	IntAct		
UniProtKB	A1L429	GAGE12B		GO:0005515	PMID:25416956	IPI	UniProtKB:Q8NEA9	F	G antigen 12B/C/D/E	GAGE12B|GAGE12C|GAGE12D|GAGE12E	protein	taxon:9606	20201128	IntAct		
UniProtKB	A1L453	PRSS38		GO:0005576	GO_REF:0000044	IEA	UniProtKB-SubCell:SL-0243	C	Serine protease 38	PRSS38|MPN2	protein	taxon:9606	20201128	UniProt		
UniProtKB	A1L4H1	SSC5D		GO:0001968	GO_REF:0000024	ISS	UniProtKB:Q8BV57	F	Soluble scavenger receptor cysteine-rich domain-containing protein SSC5D	SSC5D	protein	taxon:9606	20140214	UniProt		
UniProtKB	A1L4H1	SSC5D		GO:0005044	GO_REF:0000024	ISS	UniProtKB:Q8BV57	F	Soluble scavenger receptor cysteine-rich domain-containing protein SSC5D	SSC5D	protein	taxon:9606	20140214	UniProt		
UniProtKB	A1L4H1	SSC5D		GO:0005515	PMID:25416956	IPI	UniProtKB:P37198	F	Soluble scavenger receptor cysteine-rich domain-containing protein SSC5D	SSC5D	protein	taxon:9606	20201128	IntAct		
UniProtKB	A1L4H1	SSC5D		GO:0005515	PMID:25416956	IPI	UniProtKB:Q13077	F	Soluble scavenger receptor cysteine-rich domain-containing protein SSC5D	SSC5D	protein	taxon:9606	20201128	IntAct		
UniProtKB	A1L4H1	SSC5D		GO:0005515	PMID:25416956	IPI	UniProtKB:Q13503	F	Soluble scavenger receptor cysteine-rich domain-containing protein SSC5D	SSC5D	protein	taxon:9606	20201128	IntAct		
UniProtKB	A1L4H1	SSC5D		GO:0005515	PMID:25416956	IPI	UniProtKB:Q7Z6G3-2	F	Soluble scavenger receptor cysteine-rich domain-containing protein SSC5D	SSC5D	protein	taxon:9606	20201128	IntAct		
UniProtKB	A1L4H1	SSC5D		GO:0005515	PMID:25416956	IPI	UniProtKB:Q96EV8	F	Soluble scavenger receptor cysteine-rich domain-containing protein SSC5D	SSC5D	protein	taxon:9606	20201128	IntAct		
UniProtKB	A1L4H1	SSC5D		GO:0005515	PMID:25416956	IPI	UniProtKB:Q96L14	F	Soluble scavenger receptor cysteine-rich domain-containing protein SSC5D	SSC5D	protein	taxon:9606	20201128	IntAct		
UniProtKB	A1L4H1	SSC5D		GO:0005515	PMID:25416956	IPI	UniProtKB:Q9UPT5	F	Soluble scavenger receptor cysteine-rich domain-containing protein SSC5D	SSC5D	protein	taxon:9606	20201128	IntAct		
UniProtKB	A1L4H1	SSC5D		GO:0005515	PMID:25416956	IPI	UniProtKB:Q9Y6Y8	F	Soluble scavenger receptor cysteine-rich domain-containing protein SSC5D	SSC5D	protein	taxon:9606	20201128	IntAct		
UniProtKB	A1L4H1	SSC5D		GO:0005515	PMID:32296183	IPI	UniProtKB:O00560	F	Soluble scavenger receptor cysteine-rich domain-containing protein SSC5D	SSC5D	protein	taxon:9606	20201128	IntAct		
UniProtKB	A1L4H1	SSC5D		GO:0005515	PMID:32296183	IPI	UniProtKB:P37198	F	Soluble scavenger receptor cysteine-rich domain-containing protein SSC5D	SSC5D	protein	taxon:9606	20201128	IntAct		
UniProtKB	A1L4H1	SSC5D		GO:0005515	PMID:32296183	IPI	UniProtKB:Q13503	F	Soluble scavenger receptor cysteine-rich domain-containing protein SSC5D	SSC5D	protein	taxon:9606	20201128	IntAct		
UniProtKB	A1L4H1	SSC5D		GO:0005515	PMID:32296183	IPI	UniProtKB:Q13526	F	Soluble scavenger receptor cysteine-rich domain-containing protein SSC5D	SSC5D	protein	taxon:9606	20201128	IntAct		
UniProtKB	A1L4H1	SSC5D		GO:0005515	PMID:32296183	IPI	UniProtKB:Q15560	F	Soluble scavenger receptor cysteine-rich domain-containing protein SSC5D	SSC5D	protein	taxon:9606	20201128	IntAct		
UniProtKB	A1L4H1	SSC5D		GO:0005515	PMID:32296183	IPI	UniProtKB:Q6QNY1	F	Soluble scavenger receptor cysteine-rich domain-containing protein SSC5D	SSC5D	protein	taxon:9606	20201128	IntAct		
UniProtKB	A1L4H1	SSC5D		GO:0005515	PMID:32296183	IPI	UniProtKB:Q7Z3Y8	F	Soluble scavenger receptor cysteine-rich domain-containing protein SSC5D	SSC5D	protein	taxon:9606	20201128	IntAct		
UniProtKB	A1L4H1	SSC5D		GO:0005515	PMID:32296183	IPI	UniProtKB:Q7Z6G3-2	F	Soluble scavenger receptor cysteine-rich domain-containing protein SSC5D	SSC5D	protein	taxon:9606	20201128	IntAct		
UniProtKB	A1L4H1	SSC5D		GO:0005515	PMID:32296183	IPI	UniProtKB:Q96BD8	F	Soluble scavenger receptor cysteine-rich domain-containing protein SSC5D	SSC5D	protein	taxon:9606	20201128	IntAct		
UniProtKB	A1L4H1	SSC5D		GO:0005515	PMID:32296183	IPI	UniProtKB:Q96CS2	F	Soluble scavenger receptor cysteine-rich domain-containing protein SSC5D	SSC5D	protein	taxon:9606	20201128	IntAct		
UniProtKB	A1L4H1	SSC5D		GO:0005515	PMID:32296183	IPI	UniProtKB:Q9NX70	F	Soluble scavenger receptor cysteine-rich domain-containing protein SSC5D	SSC5D	protein	taxon:9606	20201128	IntAct		
UniProtKB	A1L4H1	SSC5D		GO:0005515	PMID:32296183	IPI	UniProtKB:Q9P086	F	Soluble scavenger receptor cysteine-rich domain-containing protein SSC5D	SSC5D	protein	taxon:9606	20201128	IntAct		
UniProtKB	A1L4H1	SSC5D		GO:0005515	PMID:32296183	IPI	UniProtKB:Q9UPT5-1	F	Soluble scavenger receptor cysteine-rich domain-containing protein SSC5D	SSC5D	protein	taxon:9606	20201128	IntAct		
UniProtKB	A1L4H1	SSC5D		GO:0005515	PMID:32296183	IPI	UniProtKB:Q9Y6Y8	F	Soluble scavenger receptor cysteine-rich domain-containing protein SSC5D	SSC5D	protein	taxon:9606	20201128	IntAct		
UniProtKB	A1L4H1	SSC5D		GO:0005615	GO_REF:0000024	ISS	UniProtKB:Q8BV57	C	Soluble scavenger receptor cysteine-rich domain-containing protein SSC5D	SSC5D	protein	taxon:9606	20140410	UniProt	part_of(UBERON:0001555)	
UniProtKB	A1L4H1	SSC5D		GO:0005737	GO_REF:0000044	IEA	UniProtKB-SubCell:SL-0086	C	Soluble scavenger receptor cysteine-rich domain-containing protein SSC5D	SSC5D	protein	taxon:9606	20201128	UniProt		
UniProtKB	A1L4H1	SSC5D		GO:0006897	GO_REF:0000108	IEA	GO:0005044	P	Soluble scavenger receptor cysteine-rich domain-containing protein SSC5D	SSC5D	protein	taxon:9606	20201129	GOC		
UniProtKB	A1L4H1	SSC5D		GO:0007275	GO_REF:0000043	IEA	UniProtKB-KW:KW-0217	P	Soluble scavenger receptor cysteine-rich domain-containing protein SSC5D	SSC5D	protein	taxon:9606	20201128	UniProt		
UniProtKB	A1L4H1	SSC5D		GO:0016020	GO_REF:0000002	IEA	InterPro:IPR001190|InterPro:IPR017448|InterPro:IPR036772	C	Soluble scavenger receptor cysteine-rich domain-containing protein SSC5D	SSC5D	protein	taxon:9606	20201128	InterPro		
UniProtKB	A1L4H1	SSC5D		GO:0032717	GO_REF:0000024	ISS	UniProtKB:Q8BV57	P	Soluble scavenger receptor cysteine-rich domain-containing protein SSC5D	SSC5D	protein	taxon:9606	20140214	UniProt		
UniProtKB	A1L4H1	SSC5D		GO:0042494	GO_REF:0000024	ISS	UniProtKB:Q8BV57	P	Soluble scavenger receptor cysteine-rich domain-containing protein SSC5D	SSC5D	protein	taxon:9606	20140214	UniProt		
UniProtKB	A1L4H1	SSC5D		GO:0043236	GO_REF:0000024	ISS	UniProtKB:Q8BV57	F	Soluble scavenger receptor cysteine-rich domain-containing protein SSC5D	SSC5D	protein	taxon:9606	20140214	UniProt		
UniProtKB	A1L4H1	SSC5D		GO:0045087	GO_REF:0000043	IEA	UniProtKB-KW:KW-0399	P	Soluble scavenger receptor cysteine-rich domain-containing protein SSC5D	SSC5D	protein	taxon:9606	20201128	UniProt		
UniProtKB	A1L4H1	SSC5D		GO:0050829	GO_REF:0000107	IEA	UniProtKB:Q8BV57|ensembl:ENSMUSP00000052126	P	Soluble scavenger receptor cysteine-rich domain-containing protein SSC5D	SSC5D	protein	taxon:9606	20201128	Ensembl		
UniProtKB	A1L4H1	SSC5D		GO:0050830	GO_REF:0000107	IEA	UniProtKB:Q8BV57|ensembl:ENSMUSP00000052126	P	Soluble scavenger receptor cysteine-rich domain-containing protein SSC5D	SSC5D	protein	taxon:9606	20201128	Ensembl		
UniProtKB	A1L4H1	SSC5D		GO:0050840	GO_REF:0000024	ISS	UniProtKB:Q8BV57	F	Soluble scavenger receptor cysteine-rich domain-containing protein SSC5D	SSC5D	protein	taxon:9606	20140214	UniProt		
UniProtKB	A1L4H1	SSC5D		GO:0062023	GO_REF:0000024	ISS	UniProtKB:Q8BV57	C	Soluble scavenger receptor cysteine-rich domain-containing protein SSC5D	SSC5D	protein	taxon:9606	20180912	UniProt		
UniProtKB	A1L4K1	FSD2		GO:0005515	PMID:25416956	IPI	UniProtKB:O95990-3	F	Fibronectin type III and SPRY domain-containing protein 2	FSD2|SPRYD1	protein	taxon:9606	20201128	IntAct		
UniProtKB	A1L4K1	FSD2		GO:0005515	PMID:25416956	IPI	UniProtKB:P10768	F	Fibronectin type III and SPRY domain-containing protein 2	FSD2|SPRYD1	protein	taxon:9606	20201128	IntAct		
UniProtKB	A1L4K1	FSD2		GO:0005515	PMID:25416956	IPI	UniProtKB:P17024	F	Fibronectin type III and SPRY domain-containing protein 2	FSD2|SPRYD1	protein	taxon:9606	20201128	IntAct		
UniProtKB	A1L4K1	FSD2		GO:0005515	PMID:25416956	IPI	UniProtKB:P28070	F	Fibronectin type III and SPRY domain-containing protein 2	FSD2|SPRYD1	protein	taxon:9606	20201128	IntAct		
UniProtKB	A1L4K1	FSD2		GO:0005515	PMID:25416956	IPI	UniProtKB:P29972	F	Fibronectin type III and SPRY domain-containing protein 2	FSD2|SPRYD1	protein	taxon:9606	20201128	IntAct		
UniProtKB	A1L4K1	FSD2		GO:0005515	PMID:25416956	IPI	UniProtKB:P31146	F	Fibronectin type III and SPRY domain-containing protein 2	FSD2|SPRYD1	protein	taxon:9606	20201128	IntAct		
UniProtKB	A1L4K1	FSD2		GO:0005515	PMID:25416956	IPI	UniProtKB:Q00994	F	Fibronectin type III and SPRY domain-containing protein 2	FSD2|SPRYD1	protein	taxon:9606	20201128	IntAct		
UniProtKB	A1L4K1	FSD2		GO:0005515	PMID:25416956	IPI	UniProtKB:Q06787-8	F	Fibronectin type III and SPRY domain-containing protein 2	FSD2|SPRYD1	protein	taxon:9606	20201128	IntAct		
UniProtKB	A1L4K1	FSD2		GO:0005515	PMID:25416956	IPI	UniProtKB:Q08117	F	Fibronectin type III and SPRY domain-containing protein 2	FSD2|SPRYD1	protein	taxon:9606	20201128	IntAct		
UniProtKB	A1L4K1	FSD2		GO:0005515	PMID:25416956	IPI	UniProtKB:Q14738	F	Fibronectin type III and SPRY domain-containing protein 2	FSD2|SPRYD1	protein	taxon:9606	20201128	IntAct		
UniProtKB	A1L4K1	FSD2		GO:0005515	PMID:25416956	IPI	UniProtKB:Q15973	F	Fibronectin type III and SPRY domain-containing protein 2	FSD2|SPRYD1	protein	taxon:9606	20201128	IntAct		
UniProtKB	A1L4K1	FSD2		GO:0005515	PMID:25416956	IPI	UniProtKB:Q16670	F	Fibronectin type III and SPRY domain-containing protein 2	FSD2|SPRYD1	protein	taxon:9606	20201128	IntAct		
UniProtKB	A1L4K1	FSD2		GO:0005515	PMID:25416956	IPI	UniProtKB:Q3B820	F	Fibronectin type III and SPRY domain-containing protein 2	FSD2|SPRYD1	protein	taxon:9606	20201128	IntAct		
UniProtKB	A1L4K1	FSD2		GO:0005515	PMID:25416956	IPI	UniProtKB:Q53FD0	F	Fibronectin type III and SPRY domain-containing protein 2	FSD2|SPRYD1	protein	taxon:9606	20201128	IntAct		
UniProtKB	A1L4K1	FSD2		GO:0005515	PMID:25416956	IPI	UniProtKB:Q5JS98	F	Fibronectin type III and SPRY domain-containing protein 2	FSD2|SPRYD1	protein	taxon:9606	20201128	IntAct		
UniProtKB	A1L4K1	FSD2		GO:0005515	PMID:25416956	IPI	UniProtKB:Q6NYC8	F	Fibronectin type III and SPRY domain-containing protein 2	FSD2|SPRYD1	protein	taxon:9606	20201128	IntAct		
UniProtKB	A1L4K1	FSD2		GO:0005515	PMID:25416956	IPI	UniProtKB:Q6P1J9	F	Fibronectin type III and SPRY domain-containing protein 2	FSD2|SPRYD1	protein	taxon:9606	20201128	IntAct		
UniProtKB	A1L4K1	FSD2		GO:0005515	PMID:25416956	IPI	UniProtKB:Q6PJG3	F	Fibronectin type III and SPRY domain-containing protein 2	FSD2|SPRYD1	protein	taxon:9606	20201128	IntAct		
UniProtKB	A1L4K1	FSD2		GO:0005515	PMID:25416956	IPI	UniProtKB:Q7Z3B3	F	Fibronectin type III and SPRY domain-containing protein 2	FSD2|SPRYD1	protein	taxon:9606	20201128	IntAct		
UniProtKB	A1L4K1	FSD2		GO:0005515	PMID:25416956	IPI	UniProtKB:Q7Z3I7	F	Fibronectin type III and SPRY domain-containing protein 2	FSD2|SPRYD1	protein	taxon:9606	20201128	IntAct		
UniProtKB	A1L4K1	FSD2		GO:0005515	PMID:25416956	IPI	UniProtKB:Q86VK4	F	Fibronectin type III and SPRY domain-containing protein 2	FSD2|SPRYD1	protein	taxon:9606	20201128	IntAct		
UniProtKB	A1L4K1	FSD2		GO:0005515	PMID:25416956	IPI	UniProtKB:Q86YD7	F	Fibronectin type III and SPRY domain-containing protein 2	FSD2|SPRYD1	protein	taxon:9606	20201128	IntAct		
UniProtKB	A1L4K1	FSD2		GO:0005515	PMID:25416956	IPI	UniProtKB:Q8IY31	F	Fibronectin type III and SPRY domain-containing protein 2	FSD2|SPRYD1	protein	taxon:9606	20201128	IntAct		
UniProtKB	A1L4K1	FSD2		GO:0005515	PMID:25416956	IPI	UniProtKB:Q8N381	F	Fibronectin type III and SPRY domain-containing protein 2	FSD2|SPRYD1	protein	taxon:9606	20201128	IntAct		
UniProtKB	A1L4K1	FSD2		GO:0005515	PMID:25416956	IPI	UniProtKB:Q8N8B7	F	Fibronectin type III and SPRY domain-containing protein 2	FSD2|SPRYD1	protein	taxon:9606	20201128	IntAct		
UniProtKB	A1L4K1	FSD2		GO:0005515	PMID:25416956	IPI	UniProtKB:Q8NEF3	F	Fibronectin type III and SPRY domain-containing protein 2	FSD2|SPRYD1	protein	taxon:9606	20201128	IntAct		
UniProtKB	A1L4K1	FSD2		GO:0005515	PMID:25416956	IPI	UniProtKB:Q8TAU3	F	Fibronectin type III and SPRY domain-containing protein 2	FSD2|SPRYD1	protein	taxon:9606	20201128	IntAct		
UniProtKB	A1L4K1	FSD2		GO:0005515	PMID:25416956	IPI	UniProtKB:Q8TD31-3	F	Fibronectin type III and SPRY domain-containing protein 2	FSD2|SPRYD1	protein	taxon:9606	20201128	IntAct		
UniProtKB	A1L4K1	FSD2		GO:0005515	PMID:25416956	IPI	UniProtKB:Q96BZ8	F	Fibronectin type III and SPRY domain-containing protein 2	FSD2|SPRYD1	protein	taxon:9606	20201128	IntAct		
UniProtKB	A1L4K1	FSD2		GO:0005515	PMID:25416956	IPI	UniProtKB:Q96NC0	F	Fibronectin type III and SPRY domain-containing protein 2	FSD2|SPRYD1	protein	taxon:9606	20201128	IntAct		
UniProtKB	A1L4K1	FSD2		GO:0005515	PMID:25416956	IPI	UniProtKB:Q96SQ5	F	Fibronectin type III and SPRY domain-containing protein 2	FSD2|SPRYD1	protein	taxon:9606	20201128	IntAct		
UniProtKB	A1L4K1	FSD2		GO:0005515	PMID:25416956	IPI	UniProtKB:Q9BXY8	F	Fibronectin type III and SPRY domain-containing protein 2	FSD2|SPRYD1	protein	taxon:9606	20201128	IntAct		
UniProtKB	A1L4K1	FSD2		GO:0005515	PMID:25416956	IPI	UniProtKB:Q9H0A9	F	Fibronectin type III and SPRY domain-containing protein 2	FSD2|SPRYD1	protein	taxon:9606	20201128	IntAct		
UniProtKB	A1L4K1	FSD2		GO:0005515	PMID:25416956	IPI	UniProtKB:Q9H0E9-2	F	Fibronectin type III and SPRY domain-containing protein 2	FSD2|SPRYD1	protein	taxon:9606	20201128	IntAct		
UniProtKB	A1L4K1	FSD2		GO:0005515	PMID:25416956	IPI	UniProtKB:Q9H6F0	F	Fibronectin type III and SPRY domain-containing protein 2	FSD2|SPRYD1	protein	taxon:9606	20201128	IntAct		
UniProtKB	A1L4K1	FSD2		GO:0005515	PMID:25416956	IPI	UniProtKB:Q9H788	F	Fibronectin type III and SPRY domain-containing protein 2	FSD2|SPRYD1	protein	taxon:9606	20201128	IntAct		
UniProtKB	A1L4K1	FSD2		GO:0005515	PMID:25416956	IPI	UniProtKB:Q9H788-2	F	Fibronectin type III and SPRY domain-containing protein 2	FSD2|SPRYD1	protein	taxon:9606	20201128	IntAct		
UniProtKB	A1L4K1	FSD2		GO:0005515	PMID:25416956	IPI	UniProtKB:Q9HC52	F	Fibronectin type III and SPRY domain-containing protein 2	FSD2|SPRYD1	protein	taxon:9606	20201128	IntAct		
UniProtKB	A1L4K1	FSD2		GO:0005515	PMID:25416956	IPI	UniProtKB:Q9P0T4	F	Fibronectin type III and SPRY domain-containing protein 2	FSD2|SPRYD1	protein	taxon:9606	20201128	IntAct		
UniProtKB	A1L4K1	FSD2		GO:0005515	PMID:25416956	IPI	UniProtKB:Q9UGP5-2	F	Fibronectin type III and SPRY domain-containing protein 2	FSD2|SPRYD1	protein	taxon:9606	20201128	IntAct		
UniProtKB	A1L4K1	FSD2		GO:0005515	PMID:25416956	IPI	UniProtKB:Q9UIE0	F	Fibronectin type III and SPRY domain-containing protein 2	FSD2|SPRYD1	protein	taxon:9606	20201128	IntAct		
UniProtKB	A1L4K1	FSD2		GO:0005515	PMID:25416956	IPI	UniProtKB:Q9Y3B7	F	Fibronectin type III and SPRY domain-containing protein 2	FSD2|SPRYD1	protein	taxon:9606	20201128	IntAct		
UniProtKB	A1L4K1	FSD2		GO:0005515	PMID:25910212	IPI	UniProtKB:Q6P1J9	F	Fibronectin type III and SPRY domain-containing protein 2	FSD2|SPRYD1	protein	taxon:9606	20201128	IntAct		
UniProtKB	A1L4K1	FSD2		GO:0005515	PMID:31515488	IPI	UniProtKB:P10768	F	Fibronectin type III and SPRY domain-containing protein 2	FSD2|SPRYD1	protein	taxon:9606	20201128	IntAct		
UniProtKB	A1L4K1	FSD2		GO:0005515	PMID:31515488	IPI	UniProtKB:P31146	F	Fibronectin type III and SPRY domain-containing protein 2	FSD2|SPRYD1	protein	taxon:9606	20201128	IntAct		
UniProtKB	A1L4K1	FSD2		GO:0005515	PMID:31515488	IPI	UniProtKB:Q08117	F	Fibronectin type III and SPRY domain-containing protein 2	FSD2|SPRYD1	protein	taxon:9606	20201128	IntAct		
UniProtKB	A1L4K1	FSD2		GO:0005515	PMID:31515488	IPI	UniProtKB:Q6P1J9	F	Fibronectin type III and SPRY domain-containing protein 2	FSD2|SPRYD1	protein	taxon:9606	20201128	IntAct		
UniProtKB	A1L4K1	FSD2		GO:0005515	PMID:32296183	IPI	UniProtKB:O14964	F	Fibronectin type III and SPRY domain-containing protein 2	FSD2|SPRYD1	protein	taxon:9606	20201128	IntAct		
UniProtKB	A1L4K1	FSD2		GO:0005515	PMID:32296183	IPI	UniProtKB:O43482	F	Fibronectin type III and SPRY domain-containing protein 2	FSD2|SPRYD1	protein	taxon:9606	20201128	IntAct		
UniProtKB	A1L4K1	FSD2		GO:0005515	PMID:32296183	IPI	UniProtKB:O43602-2	F	Fibronectin type III and SPRY domain-containing protein 2	FSD2|SPRYD1	protein	taxon:9606	20201128	IntAct		
UniProtKB	A1L4K1	FSD2		GO:0005515	PMID:32296183	IPI	UniProtKB:O60645	F	Fibronectin type III and SPRY domain-containing protein 2	FSD2|SPRYD1	protein	taxon:9606	20201128	IntAct		
UniProtKB	A1L4K1	FSD2		GO:0005515	PMID:32296183	IPI	UniProtKB:O60941-5	F	Fibronectin type III and SPRY domain-containing protein 2	FSD2|SPRYD1	protein	taxon:9606	20201128	IntAct		
UniProtKB	A1L4K1	FSD2		GO:0005515	PMID:32296183	IPI	UniProtKB:O76064	F	Fibronectin type III and SPRY domain-containing protein 2	FSD2|SPRYD1	protein	taxon:9606	20201128	IntAct		
UniProtKB	A1L4K1	FSD2		GO:0005515	PMID:32296183	IPI	UniProtKB:O95295	F	Fibronectin type III and SPRY domain-containing protein 2	FSD2|SPRYD1	protein	taxon:9606	20201128	IntAct		
UniProtKB	A1L4K1	FSD2		GO:0005515	PMID:32296183	IPI	UniProtKB:O95363	F	Fibronectin type III and SPRY domain-containing protein 2	FSD2|SPRYD1	protein	taxon:9606	20201128	IntAct		
UniProtKB	A1L4K1	FSD2		GO:0005515	PMID:32296183	IPI	UniProtKB:P0CB47	F	Fibronectin type III and SPRY domain-containing protein 2	FSD2|SPRYD1	protein	taxon:9606	20201128	IntAct		
UniProtKB	A1L4K1	FSD2		GO:0005515	PMID:32296183	IPI	UniProtKB:P10768	F	Fibronectin type III and SPRY domain-containing protein 2	FSD2|SPRYD1	protein	taxon:9606	20201128	IntAct		
UniProtKB	A1L4K1	FSD2		GO:0005515	PMID:32296183	IPI	UniProtKB:P13682	F	Fibronectin type III and SPRY domain-containing protein 2	FSD2|SPRYD1	protein	taxon:9606	20201128	IntAct		
UniProtKB	A1L4K1	FSD2		GO:0005515	PMID:32296183	IPI	UniProtKB:P31146	F	Fibronectin type III and SPRY domain-containing protein 2	FSD2|SPRYD1	protein	taxon:9606	20201128	IntAct		
UniProtKB	A1L4K1	FSD2		GO:0005515	PMID:32296183	IPI	UniProtKB:P36508	F	Fibronectin type III and SPRY domain-containing protein 2	FSD2|SPRYD1	protein	taxon:9606	20201128	IntAct		
UniProtKB	A1L4K1	FSD2		GO:0005515	PMID:32296183	IPI	UniProtKB:P53365	F	Fibronectin type III and SPRY domain-containing protein 2	FSD2|SPRYD1	protein	taxon:9606	20201128	IntAct		
UniProtKB	A1L4K1	FSD2		GO:0005515	PMID:32296183	IPI	UniProtKB:P56524-2	F	Fibronectin type III and SPRY domain-containing protein 2	FSD2|SPRYD1	protein	taxon:9606	20201128	IntAct		
UniProtKB	A1L4K1	FSD2		GO:0005515	PMID:32296183	IPI	UniProtKB:P78358	F	Fibronectin type III and SPRY domain-containing protein 2	FSD2|SPRYD1	protein	taxon:9606	20201128	IntAct		
UniProtKB	A1L4K1	FSD2		GO:0005515	PMID:32296183	IPI	UniProtKB:Q00994	F	Fibronectin type III and SPRY domain-containing protein 2	FSD2|SPRYD1	protein	taxon:9606	20201128	IntAct		
UniProtKB	A1L4K1	FSD2		GO:0005515	PMID:32296183	IPI	UniProtKB:Q07002	F	Fibronectin type III and SPRY domain-containing protein 2	FSD2|SPRYD1	protein	taxon:9606	20201128	IntAct		
UniProtKB	A1L4K1	FSD2		GO:0005515	PMID:32296183	IPI	UniProtKB:Q08117-2	F	Fibronectin type III and SPRY domain-containing protein 2	FSD2|SPRYD1	protein	taxon:9606	20201128	IntAct		
UniProtKB	A1L4K1	FSD2		GO:0005515	PMID:32296183	IPI	UniProtKB:Q14119	F	Fibronectin type III and SPRY domain-containing protein 2	FSD2|SPRYD1	protein	taxon:9606	20201128	IntAct		
UniProtKB	A1L4K1	FSD2		GO:0005515	PMID:32296183	IPI	UniProtKB:Q2TBA0	F	Fibronectin type III and SPRY domain-containing protein 2	FSD2|SPRYD1	protein	taxon:9606	20201128	IntAct		
UniProtKB	A1L4K1	FSD2		GO:0005515	PMID:32296183	IPI	UniProtKB:Q2TBE0	F	Fibronectin type III and SPRY domain-containing protein 2	FSD2|SPRYD1	protein	taxon:9606	20201128	IntAct		
UniProtKB	A1L4K1	FSD2		GO:0005515	PMID:32296183	IPI	UniProtKB:Q3SY00	F	Fibronectin type III and SPRY domain-containing protein 2	FSD2|SPRYD1	protein	taxon:9606	20201128	IntAct		
UniProtKB	A1L4K1	FSD2		GO:0005515	PMID:32296183	IPI	UniProtKB:Q5T619	F	Fibronectin type III and SPRY domain-containing protein 2	FSD2|SPRYD1	protein	taxon:9606	20201128	IntAct		
UniProtKB	A1L4K1	FSD2		GO:0005515	PMID:32296183	IPI	UniProtKB:Q5W5X9-3	F	Fibronectin type III and SPRY domain-containing protein 2	FSD2|SPRYD1	protein	taxon:9606	20201128	IntAct		
UniProtKB	A1L4K1	FSD2		GO:0005515	PMID:32296183	IPI	UniProtKB:Q6NX45	F	Fibronectin type III and SPRY domain-containing protein 2	FSD2|SPRYD1	protein	taxon:9606	20201128	IntAct		
UniProtKB	A1L4K1	FSD2		GO:0005515	PMID:32296183	IPI	UniProtKB:Q6NYC8	F	Fibronectin type III and SPRY domain-containing protein 2	FSD2|SPRYD1	protein	taxon:9606	20201128	IntAct		
UniProtKB	A1L4K1	FSD2		GO:0005515	PMID:32296183	IPI	UniProtKB:Q6ZNE5	F	Fibronectin type III and SPRY domain-containing protein 2	FSD2|SPRYD1	protein	taxon:9606	20201128	IntAct		
UniProtKB	A1L4K1	FSD2		GO:0005515	PMID:32296183	IPI	UniProtKB:Q86VK4-3	F	Fibronectin type III and SPRY domain-containing protein 2	FSD2|SPRYD1	protein	taxon:9606	20201128	IntAct		
UniProtKB	A1L4K1	FSD2		GO:0005515	PMID:32296183	IPI	UniProtKB:Q86YD7	F	Fibronectin type III and SPRY domain-containing protein 2	FSD2|SPRYD1	protein	taxon:9606	20201128	IntAct		
UniProtKB	A1L4K1	FSD2		GO:0005515	PMID:32296183	IPI	UniProtKB:Q8IVT4	F	Fibronectin type III and SPRY domain-containing protein 2	FSD2|SPRYD1	protein	taxon:9606	20201128	IntAct		
UniProtKB	A1L4K1	FSD2		GO:0005515	PMID:32296183	IPI	UniProtKB:Q8IYE0	F	Fibronectin type III and SPRY domain-containing protein 2	FSD2|SPRYD1	protein	taxon:9606	20201128	IntAct		
UniProtKB	A1L4K1	FSD2		GO:0005515	PMID:32296183	IPI	UniProtKB:Q8TAB5	F	Fibronectin type III and SPRY domain-containing protein 2	FSD2|SPRYD1	protein	taxon:9606	20201128	IntAct		
UniProtKB	A1L4K1	FSD2		GO:0005515	PMID:32296183	IPI	UniProtKB:Q8TAU3	F	Fibronectin type III and SPRY domain-containing protein 2	FSD2|SPRYD1	protein	taxon:9606	20201128	IntAct		
UniProtKB	A1L4K1	FSD2		GO:0005515	PMID:32296183	IPI	UniProtKB:Q8TBB1	F	Fibronectin type III and SPRY domain-containing protein 2	FSD2|SPRYD1	protein	taxon:9606	20201128	IntAct		
UniProtKB	A1L4K1	FSD2		GO:0005515	PMID:32296183	IPI	UniProtKB:Q8TD31-3	F	Fibronectin type III and SPRY domain-containing protein 2	FSD2|SPRYD1	protein	taxon:9606	20201128	IntAct		
UniProtKB	A1L4K1	FSD2		GO:0005515	PMID:32296183	IPI	UniProtKB:Q8WWY3	F	Fibronectin type III and SPRY domain-containing protein 2	FSD2|SPRYD1	protein	taxon:9606	20201128	IntAct		
UniProtKB	A1L4K1	FSD2		GO:0005515	PMID:32296183	IPI	UniProtKB:Q969G3	F	Fibronectin type III and SPRY domain-containing protein 2	FSD2|SPRYD1	protein	taxon:9606	20201128	IntAct		
UniProtKB	A1L4K1	FSD2		GO:0005515	PMID:32296183	IPI	UniProtKB:Q96AL5	F	Fibronectin type III and SPRY domain-containing protein 2	FSD2|SPRYD1	protein	taxon:9606	20201128	IntAct		
UniProtKB	A1L4K1	FSD2		GO:0005515	PMID:32296183	IPI	UniProtKB:Q96BZ8	F	Fibronectin type III and SPRY domain-containing protein 2	FSD2|SPRYD1	protein	taxon:9606	20201128	IntAct		
UniProtKB	A1L4K1	FSD2		GO:0005515	PMID:32296183	IPI	UniProtKB:Q96EG3	F	Fibronectin type III and SPRY domain-containing protein 2	FSD2|SPRYD1	protein	taxon:9606	20201128	IntAct		
UniProtKB	A1L4K1	FSD2		GO:0005515	PMID:32296183	IPI	UniProtKB:Q96EZ8	F	Fibronectin type III and SPRY domain-containing protein 2	FSD2|SPRYD1	protein	taxon:9606	20201128	IntAct		
UniProtKB	A1L4K1	FSD2		GO:0005515	PMID:32296183	IPI	UniProtKB:Q96HB5	F	Fibronectin type III and SPRY domain-containing protein 2	FSD2|SPRYD1	protein	taxon:9606	20201128	IntAct		
UniProtKB	A1L4K1	FSD2		GO:0005515	PMID:32296183	IPI	UniProtKB:Q96HP4	F	Fibronectin type III and SPRY domain-containing protein 2	FSD2|SPRYD1	protein	taxon:9606	20201128	IntAct		
UniProtKB	A1L4K1	FSD2		GO:0005515	PMID:32296183	IPI	UniProtKB:Q96PV4	F	Fibronectin type III and SPRY domain-containing protein 2	FSD2|SPRYD1	protein	taxon:9606	20201128	IntAct		
UniProtKB	A1L4K1	FSD2		GO:0005515	PMID:32296183	IPI	UniProtKB:Q96SQ5	F	Fibronectin type III and SPRY domain-containing protein 2	FSD2|SPRYD1	protein	taxon:9606	20201128	IntAct		
UniProtKB	A1L4K1	FSD2		GO:0005515	PMID:32296183	IPI	UniProtKB:Q99633	F	Fibronectin type III and SPRY domain-containing protein 2	FSD2|SPRYD1	protein	taxon:9606	20201128	IntAct		
UniProtKB	A1L4K1	FSD2		GO:0005515	PMID:32296183	IPI	UniProtKB:Q9BQ89	F	Fibronectin type III and SPRY domain-containing protein 2	FSD2|SPRYD1	protein	taxon:9606	20201128	IntAct		
UniProtKB	A1L4K1	FSD2		GO:0005515	PMID:32296183	IPI	UniProtKB:Q9BT49	F	Fibronectin type III and SPRY domain-containing protein 2	FSD2|SPRYD1	protein	taxon:9606	20201128	IntAct		
UniProtKB	A1L4K1	FSD2		GO:0005515	PMID:32296183	IPI	UniProtKB:Q9BWG6	F	Fibronectin type III and SPRY domain-containing protein 2	FSD2|SPRYD1	protein	taxon:9606	20201128	IntAct		
UniProtKB	A1L4K1	FSD2		GO:0005515	PMID:32296183	IPI	UniProtKB:Q9H0A9-2	F	Fibronectin type III and SPRY domain-containing protein 2	FSD2|SPRYD1	protein	taxon:9606	20201128	IntAct		
UniProtKB	A1L4K1	FSD2		GO:0005515	PMID:32296183	IPI	UniProtKB:Q9H0E9-2	F	Fibronectin type III and SPRY domain-containing protein 2	FSD2|SPRYD1	protein	taxon:9606	20201128	IntAct		
UniProtKB	A1L4K1	FSD2		GO:0005515	PMID:32296183	IPI	UniProtKB:Q9H0I2	F	Fibronectin type III and SPRY domain-containing protein 2	FSD2|SPRYD1	protein	taxon:9606	20201128	IntAct		
UniProtKB	A1L4K1	FSD2		GO:0005515	PMID:32296183	IPI	UniProtKB:Q9H788	F	Fibronectin type III and SPRY domain-containing protein 2	FSD2|SPRYD1	protein	taxon:9606	20201128	IntAct		
UniProtKB	A1L4K1	FSD2		GO:0005515	PMID:32296183	IPI	UniProtKB:Q9H9D4	F	Fibronectin type III and SPRY domain-containing protein 2	FSD2|SPRYD1	protein	taxon:9606	20201128	IntAct		
UniProtKB	A1L4K1	FSD2		GO:0005515	PMID:32296183	IPI	UniProtKB:Q9HC52	F	Fibronectin type III and SPRY domain-containing protein 2	FSD2|SPRYD1	protein	taxon:9606	20201128	IntAct		
UniProtKB	A1L4K1	FSD2		GO:0005515	PMID:32296183	IPI	UniProtKB:Q9P0T4	F	Fibronectin type III and SPRY domain-containing protein 2	FSD2|SPRYD1	protein	taxon:9606	20201128	IntAct		
UniProtKB	A1L4K1	FSD2		GO:0005515	PMID:32296183	IPI	UniProtKB:Q9P1Y5-2	F	Fibronectin type III and SPRY domain-containing protein 2	FSD2|SPRYD1	protein	taxon:9606	20201128	IntAct		
UniProtKB	A1L4K1	FSD2		GO:0005515	PMID:32296183	IPI	UniProtKB:Q9P2K3-2	F	Fibronectin type III and SPRY domain-containing protein 2	FSD2|SPRYD1	protein	taxon:9606	20201128	IntAct		
UniProtKB	A1L4K1	FSD2		GO:0005515	PMID:32296183	IPI	UniProtKB:Q9UJV3-2	F	Fibronectin type III and SPRY domain-containing protein 2	FSD2|SPRYD1	protein	taxon:9606	20201128	IntAct		
UniProtKB	A1L4K1	FSD2		GO:0005515	PMID:32296183	IPI	UniProtKB:Q9UK33	F	Fibronectin type III and SPRY domain-containing protein 2	FSD2|SPRYD1	protein	taxon:9606	20201128	IntAct		
UniProtKB	A1L4K1	FSD2		GO:0005515	PMID:32296183	IPI	UniProtKB:Q9ULD5	F	Fibronectin type III and SPRY domain-containing protein 2	FSD2|SPRYD1	protein	taxon:9606	20201128	IntAct		
UniProtKB	A1L4K1	FSD2		GO:0005515	PMID:32296183	IPI	UniProtKB:Q9ULM2	F	Fibronectin type III and SPRY domain-containing protein 2	FSD2|SPRYD1	protein	taxon:9606	20201128	IntAct		
UniProtKB	A1L4K1	FSD2		GO:0005515	PMID:32296183	IPI	UniProtKB:Q9Y247	F	Fibronectin type III and SPRY domain-containing protein 2	FSD2|SPRYD1	protein	taxon:9606	20201128	IntAct		
UniProtKB	A1L4K1	FSD2		GO:0005515	PMID:32296183	IPI	UniProtKB:Q9Y2P0	F	Fibronectin type III and SPRY domain-containing protein 2	FSD2|SPRYD1	protein	taxon:9606	20201128	IntAct		
UniProtKB	A1L4K1	FSD2		GO:0005515	PMID:32296183	IPI	UniProtKB:Q9Y3B7	F	Fibronectin type III and SPRY domain-containing protein 2	FSD2|SPRYD1	protein	taxon:9606	20201128	IntAct		
UniProtKB	A1L4K1	FSD2		GO:0005634	GO_REF:0000024	ISS	UniProtKB:H0UZ81	C	Fibronectin type III and SPRY domain-containing protein 2	FSD2|SPRYD1	protein	taxon:9606	20180727	UniProt		
UniProtKB	A1L4K1	FSD2		GO:0016529	GO_REF:0000024	ISS	UniProtKB:H0UZ81	C	Fibronectin type III and SPRY domain-containing protein 2	FSD2|SPRYD1	protein	taxon:9606	20180727	UniProt		
UniProtKB	A1L4K1	FSD2		GO:0048471	GO_REF:0000024	ISS	UniProtKB:H0UZ81	C	Fibronectin type III and SPRY domain-containing protein 2	FSD2|SPRYD1	protein	taxon:9606	20180727	UniProt		
UniProtKB	A1X283	SH3PXD2B		GO:0001501	PMID:20137777	IMP		P	SH3 and PX domain-containing protein 2B	SH3PXD2B|FAD49|KIAA1295|TKS4	protein	taxon:9606	20110224	UniProt		
UniProtKB	A1X283	SH3PXD2B		GO:0001654	PMID:20137777	IMP		P	SH3 and PX domain-containing protein 2B	SH3PXD2B|FAD49|KIAA1295|TKS4	protein	taxon:9606	20110224	UniProt		
UniProtKB	A1X283	SH3PXD2B		GO:0002102	GO_REF:0000024	ISS	UniProtKB:A2AAY5	C	SH3 and PX domain-containing protein 2B	SH3PXD2B|FAD49|KIAA1295|TKS4	protein	taxon:9606	20110224	UniProt		
UniProtKB	A1X283	SH3PXD2B		GO:0005515	PMID:19755710	IPI	UniProtKB:Q86UR1	F	SH3 and PX domain-containing protein 2B	SH3PXD2B|FAD49|KIAA1295|TKS4	protein	taxon:9606	20110719	UniProt		
UniProtKB	A1X283	SH3PXD2B		GO:0005515	PMID:20609497	IPI	UniProtKB:Q86UR1	F	SH3 and PX domain-containing protein 2B	SH3PXD2B|FAD49|KIAA1295|TKS4	protein	taxon:9606	20110629	UniProt		
UniProtKB	A1X283	SH3PXD2B		GO:0005737	GO_REF:0000024	ISS	UniProtKB:A2AAY5	C	SH3 and PX domain-containing protein 2B	SH3PXD2B|FAD49|KIAA1295|TKS4	protein	taxon:9606	20090120	UniProt		
UniProtKB	A1X283	SH3PXD2B		GO:0006801	PMID:19755710	IDA		P	SH3 and PX domain-containing protein 2B	SH3PXD2B|FAD49|KIAA1295|TKS4	protein	taxon:9606	20110719	UniProt		
UniProtKB	A1X283	SH3PXD2B		GO:0007507	PMID:20137777	IMP		P	SH3 and PX domain-containing protein 2B	SH3PXD2B|FAD49|KIAA1295|TKS4	protein	taxon:9606	20110224	UniProt		
UniProtKB	A1X283	SH3PXD2B		GO:0010314	GO_REF:0000024	ISS	UniProtKB:A2AAY5	F	SH3 and PX domain-containing protein 2B	SH3PXD2B|FAD49|KIAA1295|TKS4	protein	taxon:9606	20090120	UniProt		
UniProtKB	A1X283	SH3PXD2B		GO:0022617	PMID:19755710	IMP		P	SH3 and PX domain-containing protein 2B	SH3PXD2B|FAD49|KIAA1295|TKS4	protein	taxon:9606	20110719	UniProt		
UniProtKB	A1X283	SH3PXD2B		GO:0030054	GO_REF:0000043	IEA	UniProtKB-KW:KW-0965	C	SH3 and PX domain-containing protein 2B	SH3PXD2B|FAD49|KIAA1295|TKS4	protein	taxon:9606	20201128	UniProt		
UniProtKB	A1X283	SH3PXD2B		GO:0030154	GO_REF:0000043	IEA	UniProtKB-KW:KW-0221	P	SH3 and PX domain-containing protein 2B	SH3PXD2B|FAD49|KIAA1295|TKS4	protein	taxon:9606	20201128	UniProt		
UniProtKB	A1X283	SH3PXD2B		GO:0032266	GO_REF:0000024	ISS	UniProtKB:A2AAY5	F	SH3 and PX domain-containing protein 2B	SH3PXD2B|FAD49|KIAA1295|TKS4	protein	taxon:9606	20090120	UniProt		
UniProtKB	A1X283	SH3PXD2B		GO:0042169	GO_REF:0000024	ISS	UniProtKB:A2AAY5	F	SH3 and PX domain-containing protein 2B	SH3PXD2B|FAD49|KIAA1295|TKS4	protein	taxon:9606	20090120	UniProt		
UniProtKB	A1X283	SH3PXD2B		GO:0042995	GO_REF:0000043	IEA	UniProtKB-KW:KW-0966	C	SH3 and PX domain-containing protein 2B	SH3PXD2B|FAD49|KIAA1295|TKS4	protein	taxon:9606	20201128	UniProt		
UniProtKB	A1X283	SH3PXD2B		GO:0050790	GO_REF:0000108	IEA	GO:0016176	P	SH3 and PX domain-containing protein 2B	SH3PXD2B|FAD49|KIAA1295|TKS4	protein	taxon:9606	20201129	GOC		
UniProtKB	A1X283	SH3PXD2B		GO:0060348	PMID:20137777	IMP		P	SH3 and PX domain-containing protein 2B	SH3PXD2B|FAD49|KIAA1295|TKS4	protein	taxon:9606	20110224	UniProt		
UniProtKB	A1X283	SH3PXD2B		GO:0060612	GO_REF:0000024	ISS	UniProtKB:A2AAY5	P	SH3 and PX domain-containing protein 2B	SH3PXD2B|FAD49|KIAA1295|TKS4	protein	taxon:9606	20110224	UniProt		
UniProtKB	A1X283	SH3PXD2B		GO:0071800	GO_REF:0000024	ISS	UniProtKB:A2AAY5	P	SH3 and PX domain-containing protein 2B	SH3PXD2B|FAD49|KIAA1295|TKS4	protein	taxon:9606	20110224	UniProt		
UniProtKB	A1X283	SH3PXD2B		GO:0072657	PMID:19755710	IDA		P	SH3 and PX domain-containing protein 2B	SH3PXD2B|FAD49|KIAA1295|TKS4	protein	taxon:9606	20110719	UniProt		
UniProtKB	A1X283	SH3PXD2B		GO:0080025	GO_REF:0000024	ISS	UniProtKB:A2AAY5	F	SH3 and PX domain-containing protein 2B	SH3PXD2B|FAD49|KIAA1295|TKS4	protein	taxon:9606	20090120	UniProt		
UniProtKB	A1XBS5	FAM92A		GO:0005515	PMID:25416956	IPI	UniProtKB:Q9Y3M2	F	Protein FAM92A	FAM92A|FAM92A1	protein	taxon:9606	20201128	IntAct		
UniProtKB	A1XBS5	FAM92A		GO:0005515	PMID:27528616	IPI	UniProtKB:A1XBS5	F	Protein FAM92A	FAM92A|FAM92A1	protein	taxon:9606	20161213	UniProt		
UniProtKB	A1XBS5	FAM92A		GO:0005515	PMID:27528616	IPI	UniProtKB:Q6ZTR7	F	Protein FAM92A	FAM92A|FAM92A1	protein	taxon:9606	20161215	UniProt		
UniProtKB	A1XBS5	FAM92A		GO:0005515	PMID:27528616	IPI	UniProtKB:Q9Y3M2	F	Protein FAM92A	FAM92A|FAM92A1	protein	taxon:9606	20161213	UniProt		
UniProtKB	A1XBS5	FAM92A		GO:0005543	PMID:30404948	IDA		F	Protein FAM92A	FAM92A|FAM92A1	protein	taxon:9606	20200109	UniProt		
UniProtKB	A1XBS5	FAM92A		GO:0005634	PMID:30404948	IDA		C	Protein FAM92A	FAM92A|FAM92A1	protein	taxon:9606	20200106	UniProt		
UniProtKB	A1XBS5	FAM92A		GO:0005737	PMID:27528616	IDA		C	Protein FAM92A	FAM92A|FAM92A1	protein	taxon:9606	20161215	UniProt		
UniProtKB	A1XBS5	FAM92A		GO:0005737	PMID:30404948	IDA		C	Protein FAM92A	FAM92A|FAM92A1	protein	taxon:9606	20200106	UniProt		
UniProtKB	A1XBS5	FAM92A		GO:0005743	PMID:30404948	IDA		C	Protein FAM92A	FAM92A|FAM92A1	protein	taxon:9606	20200106	UniProt		
UniProtKB	A1XBS5	FAM92A		GO:0005814	PMID:27528616	IDA		C	Protein FAM92A	FAM92A|FAM92A1	protein	taxon:9606	20161215	UniProt		
UniProtKB	A1XBS5	FAM92A		GO:0007007	PMID:30404948	IMP		P	Protein FAM92A	FAM92A|FAM92A1	protein	taxon:9606	20200107	UniProt		
UniProtKB	A1XBS5	FAM92A		GO:0035108	PMID:30395363	IMP		P	Protein FAM92A	FAM92A|FAM92A1	protein	taxon:9606	20190225	UniProt		
UniProtKB	A1XBS5	FAM92A		GO:0035869	GO_REF:0000024	ISS	UniProtKB:Q8BP22	C	Protein FAM92A	FAM92A|FAM92A1	protein	taxon:9606	20190730	UniProt		
UniProtKB	A1XBS5	FAM92A		GO:0036064	GO_REF:0000107	IEA	UniProtKB:Q8BP22|ensembl:ENSMUSP00000103920	C	Protein FAM92A	FAM92A|FAM92A1	protein	taxon:9606	20201128	Ensembl		
UniProtKB	A1XBS5	FAM92A		GO:0045880	GO_REF:0000024	ISS	UniProtKB:Q8BP22	P	Protein FAM92A	FAM92A|FAM92A1	protein	taxon:9606	20190730	UniProt		
UniProtKB	A1XBS5	FAM92A		GO:0060271	GO_REF:0000024	ISS	UniProtKB:Q8BP22	P	Protein FAM92A	FAM92A|FAM92A1	protein	taxon:9606	20190730	UniProt		
UniProtKB	A1XBS5	FAM92A		GO:0060271	PMID:27528616	IMP		P	Protein FAM92A	FAM92A|FAM92A1	protein	taxon:9606	20161215	UniProt		
UniProtKB	A1XBS5	FAM92A		GO:0061024	PMID:30404948	IDA		P	Protein FAM92A	FAM92A|FAM92A1	protein	taxon:9606	20200109	UniProt		
UniProtKB	A1XBS5	FAM92A		GO:0097546	PMID:27528616	IDA		C	Protein FAM92A	FAM92A|FAM92A1	protein	taxon:9606	20170328	UniProt		
UniProtKB	A1YPR0	ZBTB7C		GO:0003674	GO_REF:0000015	ND		F	Zinc finger and BTB domain-containing protein 7C	ZBTB7C|APM1|ZBTB36|ZNF857C	protein	taxon:9606	20170503	UniProt		
UniProtKB	A1YPR0	ZBTB7C		GO:0005575	GO_REF:0000015	ND		C	Zinc finger and BTB domain-containing protein 7C	ZBTB7C|APM1|ZBTB36|ZNF857C	protein	taxon:9606	20170503	UniProt		
UniProtKB	A1YPR0	ZBTB7C		GO:0005634	GO_REF:0000107	IEA	UniProtKB:Q8VCZ7|ensembl:ENSMUSP00000057856	C	Zinc finger and BTB domain-containing protein 7C	ZBTB7C|APM1|ZBTB36|ZNF857C	protein	taxon:9606	20201128	Ensembl		
UniProtKB	A1YPR0	ZBTB7C		GO:0008285	PMID:9427755	IDA		P	Zinc finger and BTB domain-containing protein 7C	ZBTB7C|APM1|ZBTB36|ZNF857C	protein	taxon:9606	20170502	UniProt		
UniProtKB	A1YPR0	ZBTB7C		GO:0045600	GO_REF:0000107	IEA	UniProtKB:Q8VCZ7|ensembl:ENSMUSP00000057856	P	Zinc finger and BTB domain-containing protein 7C	ZBTB7C|APM1|ZBTB36|ZNF857C	protein	taxon:9606	20201128	Ensembl		
UniProtKB	A1YPR0	ZBTB7C		GO:0045944	GO_REF:0000107	IEA	UniProtKB:Q8VCZ7|ensembl:ENSMUSP00000057856	P	Zinc finger and BTB domain-containing protein 7C	ZBTB7C|APM1|ZBTB36|ZNF857C	protein	taxon:9606	20201128	Ensembl		
UniProtKB	A1YPR0	ZBTB7C		GO:0046872	GO_REF:0000043	IEA	UniProtKB-KW:KW-0479	F	Zinc finger and BTB domain-containing protein 7C	ZBTB7C|APM1|ZBTB36|ZNF857C	protein	taxon:9606	20201128	UniProt		
UniProtKB	A1YPR0	ZBTB7C		GO:1903025	GO_REF:0000107	IEA	UniProtKB:Q8VCZ7|ensembl:ENSMUSP00000057856	P	Zinc finger and BTB domain-containing protein 7C	ZBTB7C|APM1|ZBTB36|ZNF857C	protein	taxon:9606	20201128	Ensembl		
UniProtKB	A1Z1Q3	MACROD2		GO:0005634	PMID:23474712	IDA		C	ADP-ribose glycohydrolase MACROD2	MACROD2|C20orf133	protein	taxon:9606	20130423	UniProt		
UniProtKB	A1Z1Q3	MACROD2		GO:0005654	GO_REF:0000052	IDA		C	ADP-ribose glycohydrolase MACROD2	MACROD2|C20orf133	protein	taxon:9606	20190905	HPA		
UniProtKB	A1Z1Q3	MACROD2		GO:0005730	GO_REF:0000052	IDA		C	ADP-ribose glycohydrolase MACROD2	MACROD2|C20orf133	protein	taxon:9606	20190905	HPA		
UniProtKB	A1Z1Q3	MACROD2		GO:0006974	PMID:23474712	IMP		P	ADP-ribose glycohydrolase MACROD2	MACROD2|C20orf133	protein	taxon:9606	20130423	UniProt		
UniProtKB	A1Z1Q3	MACROD2		GO:0016798	PMID:23474712	IDA		F	ADP-ribose glycohydrolase MACROD2	MACROD2|C20orf133	protein	taxon:9606	20130423	UniProt		
UniProtKB	A1Z1Q3	MACROD2		GO:0019213	PMID:21257746	IDA		F	ADP-ribose glycohydrolase MACROD2	MACROD2|C20orf133	protein	taxon:9606	20110909	UniProt		
UniProtKB	A1Z1Q3	MACROD2		GO:0042278	PMID:21257746	IDA		P	ADP-ribose glycohydrolase MACROD2	MACROD2|C20orf133	protein	taxon:9606	20110909	UniProt		
UniProtKB	A1Z1Q3	MACROD2		GO:0051725	PMID:23474712	IDA		P	ADP-ribose glycohydrolase MACROD2	MACROD2|C20orf133	protein	taxon:9606	20130423	UniProt		
UniProtKB	A1Z1Q3	MACROD2		GO:0140291	PMID:23474714	IDA		P	ADP-ribose glycohydrolase MACROD2	MACROD2|C20orf133	protein	taxon:9606	20181126	UniProt		
UniProtKB	A1Z1Q3	MACROD2		GO:0140293	PMID:23474714	IDA		F	ADP-ribose glycohydrolase MACROD2	MACROD2|C20orf133	protein	taxon:9606	20181126	UniProt		
UniProtKB	A2A288	ZC3H12D		GO:0000932	PMID:24415781	IDA		C	Probable ribonuclease ZC3H12D	ZC3H12D|C6orf95|MCPIP4|TFL	protein	taxon:9606	20141218	MGI		
UniProtKB	A2A288	ZC3H12D		GO:0000932	PMID:26134560	IDA		C	Probable ribonuclease ZC3H12D	ZC3H12D|C6orf95|MCPIP4|TFL	protein	taxon:9606	20160111	UniProt		
UniProtKB	A2A288	ZC3H12D		GO:0005515	PMID:26134560	IPI	UniProtKB:Q5D1E8	F	Probable ribonuclease ZC3H12D	ZC3H12D|C6orf95|MCPIP4|TFL	protein	taxon:9606	20160111	UniProt		
UniProtKB	A2A288	ZC3H12D		GO:0005654	GO_REF:0000052	IDA		C	Probable ribonuclease ZC3H12D	ZC3H12D|C6orf95|MCPIP4|TFL	protein	taxon:9606	20171201	HPA		
UniProtKB	A2A288	ZC3H12D		GO:0036464	GO_REF:0000052	IDA		C	Probable ribonuclease ZC3H12D	ZC3H12D|C6orf95|MCPIP4|TFL	protein	taxon:9606	20171201	HPA		
UniProtKB	A2A288	ZC3H12D		GO:0046872	GO_REF:0000043	IEA	UniProtKB-KW:KW-0479	F	Probable ribonuclease ZC3H12D	ZC3H12D|C6orf95|MCPIP4|TFL	protein	taxon:9606	20201128	UniProt		
UniProtKB	A2A288	ZC3H12D		GO:0061158	GO_REF:0000024	ISS	UniProtKB:Q8BIY3	P	Probable ribonuclease ZC3H12D	ZC3H12D|C6orf95|MCPIP4|TFL	protein	taxon:9606	20160111	UniProt		
UniProtKB	A2A2V5	SERTM1		GO:0005515	PMID:32296183	IPI	UniProtKB:O15529	F	Serine-rich and transmembrane domain-containing protein 1	SERTM1|C13orf36	protein	taxon:9606	20201128	IntAct		
UniProtKB	A2A2V5	SERTM1		GO:0005515	PMID:32296183	IPI	UniProtKB:O95471	F	Serine-rich and transmembrane domain-containing protein 1	SERTM1|C13orf36	protein	taxon:9606	20201128	IntAct		
UniProtKB	A2A2V5	SERTM1		GO:0005515	PMID:32296183	IPI	UniProtKB:P08034	F	Serine-rich and transmembrane domain-containing protein 1	SERTM1|C13orf36	protein	taxon:9606	20201128	IntAct		
UniProtKB	A2A2V5	SERTM1		GO:0005515	PMID:32296183	IPI	UniProtKB:P19397	F	Serine-rich and transmembrane domain-containing protein 1	SERTM1|C13orf36	protein	taxon:9606	20201128	IntAct		
UniProtKB	A2A2V5	SERTM1		GO:0005515	PMID:32296183	IPI	UniProtKB:P48051	F	Serine-rich and transmembrane domain-containing protein 1	SERTM1|C13orf36	protein	taxon:9606	20201128	IntAct		
UniProtKB	A2A2V5	SERTM1		GO:0005515	PMID:32296183	IPI	UniProtKB:P54849	F	Serine-rich and transmembrane domain-containing protein 1	SERTM1|C13orf36	protein	taxon:9606	20201128	IntAct		
UniProtKB	A2A2V5	SERTM1		GO:0005515	PMID:32296183	IPI	UniProtKB:Q8TAF8	F	Serine-rich and transmembrane domain-containing protein 1	SERTM1|C13orf36	protein	taxon:9606	20201128	IntAct		
UniProtKB	A2A2V5	SERTM1		GO:0005515	PMID:32296183	IPI	UniProtKB:Q8TED1	F	Serine-rich and transmembrane domain-containing protein 1	SERTM1|C13orf36	protein	taxon:9606	20201128	IntAct		
UniProtKB	A2A2V5	SERTM1		GO:0005515	PMID:32296183	IPI	UniProtKB:Q96HH6	F	Serine-rich and transmembrane domain-containing protein 1	SERTM1|C13orf36	protein	taxon:9606	20201128	IntAct		
UniProtKB	A2A2V5	SERTM1		GO:0005515	PMID:32296183	IPI	UniProtKB:Q96JQ5	F	Serine-rich and transmembrane domain-containing protein 1	SERTM1|C13orf36	protein	taxon:9606	20201128	IntAct		
UniProtKB	A2A2V5	SERTM1		GO:0005515	PMID:32296183	IPI	UniProtKB:Q9H2K0	F	Serine-rich and transmembrane domain-containing protein 1	SERTM1|C13orf36	protein	taxon:9606	20201128	IntAct		
UniProtKB	A2A2V5	SERTM1		GO:0005515	PMID:32296183	IPI	UniProtKB:Q9HBV2	F	Serine-rich and transmembrane domain-containing protein 1	SERTM1|C13orf36	protein	taxon:9606	20201128	IntAct		
UniProtKB	A2A2V5	SERTM1		GO:0005515	PMID:32296183	IPI	UniProtKB:Q9HCJ2	F	Serine-rich and transmembrane domain-containing protein 1	SERTM1|C13orf36	protein	taxon:9606	20201128	IntAct		
UniProtKB	A2A2V5	SERTM1		GO:0016021	GO_REF:0000043	IEA	UniProtKB-KW:KW-0812	C	Serine-rich and transmembrane domain-containing protein 1	SERTM1|C13orf36	protein	taxon:9606	20201128	UniProt		
UniProtKB	A2A2V5	SERTM1		GO:0043231	GO_REF:0000052	IDA		C	Serine-rich and transmembrane domain-containing protein 1	SERTM1|C13orf36	protein	taxon:9606	20161204	HPA		
UniProtKB	A2A2Y4	FRMD3		GO:0005515	PMID:32296183	IPI	UniProtKB:A2RU14	F	FERM domain-containing protein 3	FRMD3|EPB41L4O	protein	taxon:9606	20201128	IntAct		
UniProtKB	A2A2Y4	FRMD3		GO:0005515	PMID:32296183	IPI	UniProtKB:O43169	F	FERM domain-containing protein 3	FRMD3|EPB41L4O	protein	taxon:9606	20201128	IntAct		
UniProtKB	A2A2Y4	FRMD3		GO:0005515	PMID:32296183	IPI	UniProtKB:O95159	F	FERM domain-containing protein 3	FRMD3|EPB41L4O	protein	taxon:9606	20201128	IntAct		
UniProtKB	A2A2Y4	FRMD3		GO:0005515	PMID:32296183	IPI	UniProtKB:Q5BJF2	F	FERM domain-containing protein 3	FRMD3|EPB41L4O	protein	taxon:9606	20201128	IntAct		
UniProtKB	A2A2Y4	FRMD3		GO:0005515	PMID:32296183	IPI	UniProtKB:Q5SNT2-2	F	FERM domain-containing protein 3	FRMD3|EPB41L4O	protein	taxon:9606	20201128	IntAct		
UniProtKB	A2A2Y4	FRMD3		GO:0005515	PMID:32296183	IPI	UniProtKB:Q5VZY2	F	FERM domain-containing protein 3	FRMD3|EPB41L4O	protein	taxon:9606	20201128	IntAct		
UniProtKB	A2A2Y4	FRMD3		GO:0005515	PMID:32296183	IPI	UniProtKB:Q8IXM6	F	FERM domain-containing protein 3	FRMD3|EPB41L4O	protein	taxon:9606	20201128	IntAct		
UniProtKB	A2A2Y4	FRMD3		GO:0005515	PMID:32296183	IPI	UniProtKB:Q8N5M9	F	FERM domain-containing protein 3	FRMD3|EPB41L4O	protein	taxon:9606	20201128	IntAct		
UniProtKB	A2A2Y4	FRMD3		GO:0005515	PMID:32296183	IPI	UniProtKB:Q8N6R1	F	FERM domain-containing protein 3	FRMD3|EPB41L4O	protein	taxon:9606	20201128	IntAct		
UniProtKB	A2A2Y4	FRMD3		GO:0005515	PMID:32296183	IPI	UniProtKB:Q96FZ5	F	FERM domain-containing protein 3	FRMD3|EPB41L4O	protein	taxon:9606	20201128	IntAct		
UniProtKB	A2A2Y4	FRMD3		GO:0005515	PMID:32296183	IPI	UniProtKB:Q96G79	F	FERM domain-containing protein 3	FRMD3|EPB41L4O	protein	taxon:9606	20201128	IntAct		
UniProtKB	A2A2Y4	FRMD3		GO:0005515	PMID:32296183	IPI	UniProtKB:Q9Y6X1	F	FERM domain-containing protein 3	FRMD3|EPB41L4O	protein	taxon:9606	20201128	IntAct		
UniProtKB	A2A2Y4	FRMD3		GO:0008092	GO_REF:0000002	IEA	InterPro:IPR000798	F	FERM domain-containing protein 3	FRMD3|EPB41L4O	protein	taxon:9606	20201128	InterPro		
UniProtKB	A2A2Y4	FRMD3		GO:0016021	GO_REF:0000043	IEA	UniProtKB-KW:KW-0812	C	FERM domain-containing protein 3	FRMD3|EPB41L4O	protein	taxon:9606	20201128	UniProt		
UniProtKB	A2A3K4	PTPDC1		GO:0005515	PMID:32296183	IPI	UniProtKB:P28482	F	Protein tyrosine phosphatase domain-containing protein 1	PTPDC1|PTP9Q22	protein	taxon:9606	20201128	IntAct		
UniProtKB	A2A3K4	PTPDC1		GO:0005515	PMID:32296183	IPI	UniProtKB:P46109	F	Protein tyrosine phosphatase domain-containing protein 1	PTPDC1|PTP9Q22	protein	taxon:9606	20201128	IntAct		
UniProtKB	A2A3K4	PTPDC1		GO:0005515	PMID:32296183	IPI	UniProtKB:Q8IYF3-3	F	Protein tyrosine phosphatase domain-containing protein 1	PTPDC1|PTP9Q22	protein	taxon:9606	20201128	IntAct		
UniProtKB	A2A3K4	PTPDC1		GO:0005515	PMID:32296183	IPI	UniProtKB:Q9UJV3-2	F	Protein tyrosine phosphatase domain-containing protein 1	PTPDC1|PTP9Q22	protein	taxon:9606	20201128	IntAct		
UniProtKB	A2A3K4	PTPDC1		GO:0005654	GO_REF:0000052	IDA		C	Protein tyrosine phosphatase domain-containing protein 1	PTPDC1|PTP9Q22	protein	taxon:9606	20141106	HPA		
UniProtKB	A2A3K4	PTPDC1		GO:0008138	GO_REF:0000002	IEA	InterPro:IPR000340|InterPro:IPR020422	F	Protein tyrosine phosphatase domain-containing protein 1	PTPDC1|PTP9Q22	protein	taxon:9606	20201128	InterPro		
UniProtKB	A2A3K4	PTPDC1		GO:0035335	GO_REF:0000108	IEA	GO:0004725	P	Protein tyrosine phosphatase domain-containing protein 1	PTPDC1|PTP9Q22	protein	taxon:9606	20201129	GOC		
UniProtKB	A2A3N6	PIPSL		GO:0005737	GO_REF:0000044	IEA	UniProtKB-SubCell:SL-0086	C	Putative PIP5K1A and PSMD4-like protein	PIPSL|PSMD4P2	protein	taxon:9606	20201128	UniProt		
UniProtKB	A2A3N6	PIPSL		GO:0016307	GO_REF:0000002	IEA	InterPro:IPR002498	F	Putative PIP5K1A and PSMD4-like protein	PIPSL|PSMD4P2	protein	taxon:9606	20201128	InterPro		
UniProtKB	A2A3N6	PIPSL		GO:0046854	GO_REF:0000108	IEA	GO:0016307	P	Putative PIP5K1A and PSMD4-like protein	PIPSL|PSMD4P2	protein	taxon:9606	20201129	GOC		
UniProtKB	A2AJT9	BCLAF3		GO:0005739	GO_REF:0000044	IEA	UniProtKB-SubCell:SL-0173	C	BCLAF1 and THRAP3 family member 3	BCLAF3|CXorf23	protein	taxon:9606	20201128	UniProt		
UniProtKB	A2CJ06	DYTN		GO:0008270	GO_REF:0000002	IEA	InterPro:IPR000433	F	Dystrotelin	DYTN	protein	taxon:9606	20201128	InterPro		
UniProtKB	A2CJ06	DYTN		GO:0045202	GO_REF:0000108	IEA	GO:0099536	C	Dystrotelin	DYTN	protein	taxon:9606	20201129	GOC		
UniProtKB	A2IDD5	CCDC78		GO:0003009	PMID:22818856	IMP		P	Coiled-coil domain-containing protein 78	CCDC78|C16orf25|JFP10	protein	taxon:9606	20121017	UniProt		
UniProtKB	A2IDD5	CCDC78		GO:0005814	PMID:24075808	IDA		C	Coiled-coil domain-containing protein 78	CCDC78|C16orf25|JFP10	protein	taxon:9606	20131129	UniProt		
UniProtKB	A2IDD5	CCDC78		GO:0016529	PMID:22818856	IDA		C	Coiled-coil domain-containing protein 78	CCDC78|C16orf25|JFP10	protein	taxon:9606	20121004	UniProt		
UniProtKB	A2IDD5	CCDC78		GO:0030030	GO_REF:0000043	IEA	UniProtKB-KW:KW-0970	P	Coiled-coil domain-containing protein 78	CCDC78|C16orf25|JFP10	protein	taxon:9606	20201128	UniProt		
UniProtKB	A2IDD5	CCDC78		GO:0042383	PMID:22818856	IDA		C	Coiled-coil domain-containing protein 78	CCDC78|C16orf25|JFP10	protein	taxon:9606	20121004	UniProt		
UniProtKB	A2IDD5	CCDC78		GO:0048471	PMID:22818856	IDA		C	Coiled-coil domain-containing protein 78	CCDC78|C16orf25|JFP10	protein	taxon:9606	20121004	UniProt		
UniProtKB	A2IDD5	CCDC78		GO:0098535	PMID:24075808	IDA		P	Coiled-coil domain-containing protein 78	CCDC78|C16orf25|JFP10	protein	taxon:9606	20131129	UniProt		
UniProtKB	A2IDD5	CCDC78		GO:0098536	PMID:24075808	IDA		C	Coiled-coil domain-containing protein 78	CCDC78|C16orf25|JFP10	protein	taxon:9606	20131129	UniProt		
UniProtKB	A2NJV5	IGKV2-29		GO:0005576	Reactome:R-HSA-166753	TAS		C	Immunoglobulin kappa variable 2-29	IGKV2-29	protein	taxon:9606	20130528	Reactome		
UniProtKB	A2NJV5	IGKV2-29		GO:0005576	Reactome:R-HSA-166792	TAS		C	Immunoglobulin kappa variable 2-29	IGKV2-29	protein	taxon:9606	20130528	Reactome		
UniProtKB	A2NJV5	IGKV2-29		GO:0005576	Reactome:R-HSA-173626	TAS		C	Immunoglobulin kappa variable 2-29	IGKV2-29	protein	taxon:9606	20130528	Reactome		
UniProtKB	A2NJV5	IGKV2-29		GO:0005576	Reactome:R-HSA-173631	TAS		C	Immunoglobulin kappa variable 2-29	IGKV2-29	protein	taxon:9606	20130528	Reactome		
UniProtKB	A2NJV5	IGKV2-29		GO:0005576	Reactome:R-HSA-1861621	TAS		C	Immunoglobulin kappa variable 2-29	IGKV2-29	protein	taxon:9606	20130528	Reactome		
UniProtKB	A2NJV5	IGKV2-29		GO:0005576	Reactome:R-HSA-199161	TAS		C	Immunoglobulin kappa variable 2-29	IGKV2-29	protein	taxon:9606	20130528	Reactome		
UniProtKB	A2NJV5	IGKV2-29		GO:0005576	Reactome:R-HSA-2029268	TAS		C	Immunoglobulin kappa variable 2-29	IGKV2-29	protein	taxon:9606	20130528	Reactome		
UniProtKB	A2NJV5	IGKV2-29		GO:0005576	Reactome:R-HSA-2029270	TAS		C	Immunoglobulin kappa variable 2-29	IGKV2-29	protein	taxon:9606	20130528	Reactome		
UniProtKB	A2NJV5	IGKV2-29		GO:0005576	Reactome:R-HSA-2029271	TAS		C	Immunoglobulin kappa variable 2-29	IGKV2-29	protein	taxon:9606	20130528	Reactome		
UniProtKB	A2NJV5	IGKV2-29		GO:0005576	Reactome:R-HSA-2029272	TAS		C	Immunoglobulin kappa variable 2-29	IGKV2-29	protein	taxon:9606	20130528	Reactome		
UniProtKB	A2NJV5	IGKV2-29		GO:0005576	Reactome:R-HSA-2029273	TAS		C	Immunoglobulin kappa variable 2-29	IGKV2-29	protein	taxon:9606	20130528	Reactome		
UniProtKB	A2NJV5	IGKV2-29		GO:0005576	Reactome:R-HSA-2029451	TAS		C	Immunoglobulin kappa variable 2-29	IGKV2-29	protein	taxon:9606	20130528	Reactome		
UniProtKB	A2NJV5	IGKV2-29		GO:0005576	Reactome:R-HSA-2029452	TAS		C	Immunoglobulin kappa variable 2-29	IGKV2-29	protein	taxon:9606	20130528	Reactome		
UniProtKB	A2NJV5	IGKV2-29		GO:0005576	Reactome:R-HSA-2029453	TAS		C	Immunoglobulin kappa variable 2-29	IGKV2-29	protein	taxon:9606	20130528	Reactome		
UniProtKB	A2NJV5	IGKV2-29		GO:0005576	Reactome:R-HSA-2029455	TAS		C	Immunoglobulin kappa variable 2-29	IGKV2-29	protein	taxon:9606	20130528	Reactome		
UniProtKB	A2NJV5	IGKV2-29		GO:0005576	Reactome:R-HSA-2029457	TAS		C	Immunoglobulin kappa variable 2-29	IGKV2-29	protein	taxon:9606	20130528	Reactome		
UniProtKB	A2NJV5	IGKV2-29		GO:0005576	Reactome:R-HSA-2029458	TAS		C	Immunoglobulin kappa variable 2-29	IGKV2-29	protein	taxon:9606	20130528	Reactome		
UniProtKB	A2NJV5	IGKV2-29		GO:0005576	Reactome:R-HSA-2029459	TAS		C	Immunoglobulin kappa variable 2-29	IGKV2-29	protein	taxon:9606	20130528	Reactome		
UniProtKB	A2NJV5	IGKV2-29		GO:0005576	Reactome:R-HSA-2029467	TAS		C	Immunoglobulin kappa variable 2-29	IGKV2-29	protein	taxon:9606	20130528	Reactome		
UniProtKB	A2NJV5	IGKV2-29		GO:0005576	Reactome:R-HSA-2029476	TAS		C	Immunoglobulin kappa variable 2-29	IGKV2-29	protein	taxon:9606	20130528	Reactome		
UniProtKB	A2NJV5	IGKV2-29		GO:0005576	Reactome:R-HSA-2197697	TAS		C	Immunoglobulin kappa variable 2-29	IGKV2-29	protein	taxon:9606	20130528	Reactome		
UniProtKB	A2NJV5	IGKV2-29		GO:0005576	Reactome:R-HSA-2203516	TAS		C	Immunoglobulin kappa variable 2-29	IGKV2-29	protein	taxon:9606	20130528	Reactome		
UniProtKB	A2NJV5	IGKV2-29		GO:0005576	Reactome:R-HSA-2454192	TAS		C	Immunoglobulin kappa variable 2-29	IGKV2-29	protein	taxon:9606	20130528	Reactome		
UniProtKB	A2NJV5	IGKV2-29		GO:0005576	Reactome:R-HSA-2454208	TAS		C	Immunoglobulin kappa variable 2-29	IGKV2-29	protein	taxon:9606	20130528	Reactome		
UniProtKB	A2NJV5	IGKV2-29		GO:0005576	Reactome:R-HSA-2454240	TAS		C	Immunoglobulin kappa variable 2-29	IGKV2-29	protein	taxon:9606	20130528	Reactome		
UniProtKB	A2NJV5	IGKV2-29		GO:0005576	Reactome:R-HSA-2730833	TAS		C	Immunoglobulin kappa variable 2-29	IGKV2-29	protein	taxon:9606	20130528	Reactome		
UniProtKB	A2NJV5	IGKV2-29		GO:0005576	Reactome:R-HSA-2730843	TAS		C	Immunoglobulin kappa variable 2-29	IGKV2-29	protein	taxon:9606	20130528	Reactome		
UniProtKB	A2NJV5	IGKV2-29		GO:0005576	Reactome:R-HSA-2730851	TAS		C	Immunoglobulin kappa variable 2-29	IGKV2-29	protein	taxon:9606	20130528	Reactome		
UniProtKB	A2NJV5	IGKV2-29		GO:0005576	Reactome:R-HSA-2730882	TAS		C	Immunoglobulin kappa variable 2-29	IGKV2-29	protein	taxon:9606	20130528	Reactome		
UniProtKB	A2NJV5	IGKV2-29		GO:0005576	Reactome:R-HSA-2730884	TAS		C	Immunoglobulin kappa variable 2-29	IGKV2-29	protein	taxon:9606	20130528	Reactome		
UniProtKB	A2NJV5	IGKV2-29		GO:0005576	Reactome:R-HSA-2730886	TAS		C	Immunoglobulin kappa variable 2-29	IGKV2-29	protein	taxon:9606	20130528	Reactome		
UniProtKB	A2NJV5	IGKV2-29		GO:0005576	Reactome:R-HSA-8852266	TAS		C	Immunoglobulin kappa variable 2-29	IGKV2-29	protein	taxon:9606	20130528	Reactome		
UniProtKB	A2NJV5	IGKV2-29		GO:0005576	Reactome:R-HSA-8852481	TAS		C	Immunoglobulin kappa variable 2-29	IGKV2-29	protein	taxon:9606	20130528	Reactome		
UniProtKB	A2NJV5	IGKV2-29		GO:0005576	Reactome:R-HSA-8858428	TAS		C	Immunoglobulin kappa variable 2-29	IGKV2-29	protein	taxon:9606	20130528	Reactome		
UniProtKB	A2NJV5	IGKV2-29		GO:0005576	Reactome:R-HSA-9021306	TAS		C	Immunoglobulin kappa variable 2-29	IGKV2-29	protein	taxon:9606	20130528	Reactome		
UniProtKB	A2NJV5	IGKV2-29		GO:0005886	Reactome:R-HSA-1112666	TAS		C	Immunoglobulin kappa variable 2-29	IGKV2-29	protein	taxon:9606	20130528	Reactome		
UniProtKB	A2NJV5	IGKV2-29		GO:0005886	Reactome:R-HSA-5690701	TAS		C	Immunoglobulin kappa variable 2-29	IGKV2-29	protein	taxon:9606	20130528	Reactome		
UniProtKB	A2NJV5	IGKV2-29		GO:0005886	Reactome:R-HSA-5690702	TAS		C	Immunoglobulin kappa variable 2-29	IGKV2-29	protein	taxon:9606	20130528	Reactome		
UniProtKB	A2NJV5	IGKV2-29		GO:0005886	Reactome:R-HSA-5690740	TAS		C	Immunoglobulin kappa variable 2-29	IGKV2-29	protein	taxon:9606	20130528	Reactome		
UniProtKB	A2NJV5	IGKV2-29		GO:0005886	Reactome:R-HSA-9606151	TAS		C	Immunoglobulin kappa variable 2-29	IGKV2-29	protein	taxon:9606	20130528	Reactome		
UniProtKB	A2NJV5	IGKV2-29		GO:0005886	Reactome:R-HSA-983696	TAS		C	Immunoglobulin kappa variable 2-29	IGKV2-29	protein	taxon:9606	20130528	Reactome		
UniProtKB	A2NJV5	IGKV2-29		GO:0005886	Reactome:R-HSA-983700	TAS		C	Immunoglobulin kappa variable 2-29	IGKV2-29	protein	taxon:9606	20130528	Reactome		
UniProtKB	A2NJV5	IGKV2-29		GO:0005886	Reactome:R-HSA-983703	TAS		C	Immunoglobulin kappa variable 2-29	IGKV2-29	protein	taxon:9606	20130528	Reactome		
UniProtKB	A2NJV5	IGKV2-29		GO:0005886	Reactome:R-HSA-983707	TAS		C	Immunoglobulin kappa variable 2-29	IGKV2-29	protein	taxon:9606	20130528	Reactome		
UniProtKB	A2NJV5	IGKV2-29		GO:0006898	Reactome:R-HSA-2173782	TAS		P	Immunoglobulin kappa variable 2-29	IGKV2-29	protein	taxon:9606	20181121	Reactome		
UniProtKB	A2NJV5	IGKV2-29		GO:0006956	Reactome:R-HSA-166663	TAS		P	Immunoglobulin kappa variable 2-29	IGKV2-29	protein	taxon:9606	20181121	Reactome		
UniProtKB	A2NJV5	IGKV2-29		GO:0006958	Reactome:R-HSA-173623	TAS		P	Immunoglobulin kappa variable 2-29	IGKV2-29	protein	taxon:9606	20181121	Reactome		
UniProtKB	A2NJV5	IGKV2-29		GO:0019814	GO_REF:0000043	IEA	UniProtKB-KW:KW-1280	C	Immunoglobulin kappa variable 2-29	IGKV2-29	protein	taxon:9606	20201128	UniProt		
UniProtKB	A2NJV5	IGKV2-29		GO:0030449	Reactome:R-HSA-977606	TAS		P	Immunoglobulin kappa variable 2-29	IGKV2-29	protein	taxon:9606	20181121	Reactome		
UniProtKB	A2NJV5	IGKV2-29		GO:0038095	Reactome:R-HSA-2454202	TAS		P	Immunoglobulin kappa variable 2-29	IGKV2-29	protein	taxon:9606	20181120	Reactome		
UniProtKB	A2NJV5	IGKV2-29		GO:0038096	Reactome:R-HSA-2029480	TAS		P	Immunoglobulin kappa variable 2-29	IGKV2-29	protein	taxon:9606	20181121	Reactome		
UniProtKB	A2NJV5	IGKV2-29		GO:0050776	Reactome:R-HSA-198933	TAS		P	Immunoglobulin kappa variable 2-29	IGKV2-29	protein	taxon:9606	20181121	Reactome		
UniProtKB	A2NJV5	IGKV2-29		GO:0050900	Reactome:R-HSA-202733	TAS		P	Immunoglobulin kappa variable 2-29	IGKV2-29	protein	taxon:9606	20181120	Reactome		
UniProtKB	A2PYH4	HFM1		GO:0003678	GO_REF:0000003	IEA	EC:3.6.4.12	F	Probable ATP-dependent DNA helicase HFM1	HFM1|SEC3D1	protein	taxon:9606	20201128	UniProt		
UniProtKB	A2PYH4	HFM1		GO:0005524	GO_REF:0000043	IEA	UniProtKB-KW:KW-0067	F	Probable ATP-dependent DNA helicase HFM1	HFM1|SEC3D1	protein	taxon:9606	20201128	UniProt		
UniProtKB	A2PYH4	HFM1		GO:0032508	GO_REF:0000108	IEA	GO:0003678	P	Probable ATP-dependent DNA helicase HFM1	HFM1|SEC3D1	protein	taxon:9606	20201129	GOC		
UniProtKB	A2RRD8	ZNF320		GO:0005515	PMID:25416956	IPI	UniProtKB:P60370	F	Zinc finger protein 320	ZNF320	protein	taxon:9606	20201128	IntAct		
UniProtKB	A2RRD8	ZNF320		GO:0005515	PMID:25416956	IPI	UniProtKB:P60409	F	Zinc finger protein 320	ZNF320	protein	taxon:9606	20201128	IntAct		
UniProtKB	A2RRD8	ZNF320		GO:0046872	GO_REF:0000043	IEA	UniProtKB-KW:KW-0479	F	Zinc finger protein 320	ZNF320	protein	taxon:9606	20201128	UniProt		
UniProtKB	A2RRH5	WDR27		GO:0005515	PMID:25416956	IPI	UniProtKB:P08243	F	WD repeat-containing protein 27	WDR27	protein	taxon:9606	20201128	IntAct		
UniProtKB	A2RRH5	WDR27		GO:0005654	GO_REF:0000052	IDA		C	WD repeat-containing protein 27	WDR27	protein	taxon:9606	20111111	HPA		
UniProtKB	A2RRL7	TMEM213		GO:0016021	GO_REF:0000043	IEA	UniProtKB-KW:KW-0812	C	Transmembrane protein 213	TMEM213	protein	taxon:9606	20201128	UniProt		
UniProtKB	A2RRP1	NBAS		GO:0000149	PMID:19369418	IDA		F	Neuroblastoma-amplified sequence	NBAS|NAG	protein	taxon:9606	20150506	UniProt		
UniProtKB	A2RRP1	NBAS		GO:0000956	PMID:23828042	IMP		P	Neuroblastoma-amplified sequence	NBAS|NAG	protein	taxon:9606	20131218	UniProt		
UniProtKB	A2RRP1	NBAS		GO:0005783	PMID:19369418	IDA		C	Neuroblastoma-amplified sequence	NBAS|NAG	protein	taxon:9606	20150506	UniProt		
UniProtKB	A2RRP1	NBAS		GO:0005789	GO_REF:0000044	IEA	UniProtKB-SubCell:SL-0097	C	Neuroblastoma-amplified sequence	NBAS|NAG	protein	taxon:9606	20201128	UniProt		
UniProtKB	A2RRP1	NBAS		GO:0005829	Reactome:R-HSA-6811423	TAS		C	Neuroblastoma-amplified sequence	NBAS|NAG	protein	taxon:9606	20151119	Reactome		
UniProtKB	A2RRP1	NBAS		GO:0005829	Reactome:R-HSA-6811427	TAS		C	Neuroblastoma-amplified sequence	NBAS|NAG	protein	taxon:9606	20151119	Reactome		
UniProtKB	A2RRP1	NBAS		GO:0006890	PMID:19369418	IMP		P	Neuroblastoma-amplified sequence	NBAS|NAG	protein	taxon:9606	20150506	UniProt		
UniProtKB	A2RRP1	NBAS		GO:0006890	Reactome:R-HSA-6811434	TAS		P	Neuroblastoma-amplified sequence	NBAS|NAG	protein	taxon:9606	20181121	Reactome		
UniProtKB	A2RRP1	NBAS		GO:0015031	GO_REF:0000043	IEA	UniProtKB-KW:KW-0653	P	Neuroblastoma-amplified sequence	NBAS|NAG	protein	taxon:9606	20201128	UniProt		
UniProtKB	A2RRP1	NBAS		GO:0016020	PMID:19946888	HDA		C	Neuroblastoma-amplified sequence	NBAS|NAG	protein	taxon:9606	20140627	UniProt		
UniProtKB	A2RRP1	NBAS		GO:0070939	PMID:20462495	IDA		C	Neuroblastoma-amplified sequence	NBAS|NAG	protein	taxon:9606	20150506	UniProt		
UniProtKB	A2RRP1	NBAS		GO:2000623	PMID:23828042	IMP		P	Neuroblastoma-amplified sequence	NBAS|NAG	protein	taxon:9606	20131218	UniProt	has_input(UniProtKB:Q92900)	
UniProtKB	A2RTX5	TARS3		GO:0003674	GO_REF:0000015	ND		F	Threonine--tRNA ligase 2, cytoplasmic	TARS3|TARSL2	protein	taxon:9606	20080509	UniProt		
UniProtKB	A2RTX5	TARS3		GO:0004829	GO_REF:0000024	ISS	UniProtKB:Q8BLY2	F	Threonine--tRNA ligase 2, cytoplasmic	TARS3|TARSL2	protein	taxon:9606	20180829	UniProt		
UniProtKB	A2RTX5	TARS3		GO:0005515	PMID:24312579	IPI	UniProtKB:P07814	F	Threonine--tRNA ligase 2, cytoplasmic	TARS3|TARSL2	protein	taxon:9606	20180831	UniProt		
UniProtKB	A2RTX5	TARS3		GO:0005515	PMID:24312579	IPI	UniProtKB:Q12904	F	Threonine--tRNA ligase 2, cytoplasmic	TARS3|TARSL2	protein	taxon:9606	20180831	UniProt		
UniProtKB	A2RTX5	TARS3		GO:0005515	PMID:24312579	IPI	UniProtKB:Q13155	F	Threonine--tRNA ligase 2, cytoplasmic	TARS3|TARSL2	protein	taxon:9606	20180831	UniProt		
UniProtKB	A2RTX5	TARS3		GO:0005515	PMID:24312579	IPI	UniProtKB:Q15046	F	Threonine--tRNA ligase 2, cytoplasmic	TARS3|TARSL2	protein	taxon:9606	20180831	UniProt		
UniProtKB	A2RTX5	TARS3		GO:0005515	PMID:25416956	IPI	UniProtKB:B2RDX5	F	Threonine--tRNA ligase 2, cytoplasmic	TARS3|TARSL2	protein	taxon:9606	20201128	IntAct		
UniProtKB	A2RTX5	TARS3		GO:0005515	PMID:25416956	IPI	UniProtKB:P26639	F	Threonine--tRNA ligase 2, cytoplasmic	TARS3|TARSL2	protein	taxon:9606	20201128	IntAct		
UniProtKB	A2RTX5	TARS3		GO:0005515	PMID:32296183	IPI	UniProtKB:O15145	F	Threonine--tRNA ligase 2, cytoplasmic	TARS3|TARSL2	protein	taxon:9606	20201128	IntAct		
UniProtKB	A2RTX5	TARS3		GO:0005515	PMID:32296183	IPI	UniProtKB:P18848	F	Threonine--tRNA ligase 2, cytoplasmic	TARS3|TARSL2	protein	taxon:9606	20201128	IntAct		
UniProtKB	A2RTX5	TARS3		GO:0005515	PMID:32296183	IPI	UniProtKB:P26639	F	Threonine--tRNA ligase 2, cytoplasmic	TARS3|TARSL2	protein	taxon:9606	20201128	IntAct		
UniProtKB	A2RTX5	TARS3		GO:0005515	PMID:32296183	IPI	UniProtKB:Q05BL1	F	Threonine--tRNA ligase 2, cytoplasmic	TARS3|TARSL2	protein	taxon:9606	20201128	IntAct		
UniProtKB	A2RTX5	TARS3		GO:0005515	PMID:32296183	IPI	UniProtKB:Q8TCE9	F	Threonine--tRNA ligase 2, cytoplasmic	TARS3|TARSL2	protein	taxon:9606	20201128	IntAct		
UniProtKB	A2RTX5	TARS3		GO:0005515	PMID:32296183	IPI	UniProtKB:Q9BQ95	F	Threonine--tRNA ligase 2, cytoplasmic	TARS3|TARSL2	protein	taxon:9606	20201128	IntAct		
UniProtKB	A2RTX5	TARS3		GO:0005515	PMID:32296183	IPI	UniProtKB:Q9BW92	F	Threonine--tRNA ligase 2, cytoplasmic	TARS3|TARSL2	protein	taxon:9606	20201128	IntAct		
UniProtKB	A2RTX5	TARS3		GO:0005524	GO_REF:0000043	IEA	UniProtKB-KW:KW-0067	F	Threonine--tRNA ligase 2, cytoplasmic	TARS3|TARSL2	protein	taxon:9606	20201128	UniProt		
UniProtKB	A2RTX5	TARS3		GO:0005575	GO_REF:0000015	ND		C	Threonine--tRNA ligase 2, cytoplasmic	TARS3|TARSL2	protein	taxon:9606	20080509	UniProt		
UniProtKB	A2RTX5	TARS3		GO:0005634	GO_REF:0000024	ISS	UniProtKB:Q8BLY2	C	Threonine--tRNA ligase 2, cytoplasmic	TARS3|TARSL2	protein	taxon:9606	20180829	UniProt		
UniProtKB	A2RTX5	TARS3		GO:0005737	GO_REF:0000024	ISS	UniProtKB:Q8BLY2	C	Threonine--tRNA ligase 2, cytoplasmic	TARS3|TARSL2	protein	taxon:9606	20180829	UniProt		
UniProtKB	A2RTX5	TARS3		GO:0006435	GO_REF:0000024	ISS	UniProtKB:Q8BLY2	P	Threonine--tRNA ligase 2, cytoplasmic	TARS3|TARSL2	protein	taxon:9606	20180829	UniProt		
UniProtKB	A2RTX5	TARS3		GO:0008150	GO_REF:0000015	ND		P	Threonine--tRNA ligase 2, cytoplasmic	TARS3|TARSL2	protein	taxon:9606	20080509	UniProt		
UniProtKB	A2RTY3	HEATR9		GO:0005515	PMID:32296183	IPI	UniProtKB:Q9Y5R4	F	Protein HEATR9	HEATR9|C17orf66	protein	taxon:9606	20201128	IntAct		
UniProtKB	A2RU14	TMEM218		GO:0005515	PMID:25416956	IPI	UniProtKB:P12004	F	Transmembrane protein 218	TMEM218	protein	taxon:9606	20201128	IntAct		
UniProtKB	A2RU14	TMEM218		GO:0005515	PMID:25416956	IPI	UniProtKB:Q5T700	F	Transmembrane protein 218	TMEM218	protein	taxon:9606	20201128	IntAct		
UniProtKB	A2RU14	TMEM218		GO:0005515	PMID:25416956	IPI	UniProtKB:Q96BA8	F	Transmembrane protein 218	TMEM218	protein	taxon:9606	20201128	IntAct		
UniProtKB	A2RU14	TMEM218		GO:0005515	PMID:29892012	IPI	UniProtKB:P12004	F	Transmembrane protein 218	TMEM218	protein	taxon:9606	20201128	IntAct		
UniProtKB	A2RU14	TMEM218		GO:0005515	PMID:29892012	IPI	UniProtKB:Q5T700	F	Transmembrane protein 218	TMEM218	protein	taxon:9606	20201128	IntAct		
UniProtKB	A2RU14	TMEM218		GO:0005515	PMID:29892012	IPI	UniProtKB:Q96BA8	F	Transmembrane protein 218	TMEM218	protein	taxon:9606	20201128	IntAct		
UniProtKB	A2RU14	TMEM218		GO:0005515	PMID:31515488	IPI	UniProtKB:Q5T700	F	Transmembrane protein 218	TMEM218	protein	taxon:9606	20201128	IntAct		
UniProtKB	A2RU14	TMEM218		GO:0005515	PMID:32296183	IPI	UniProtKB:A0A0S2Z4U3	F	Transmembrane protein 218	TMEM218	protein	taxon:9606	20201128	IntAct		
UniProtKB	A2RU14	TMEM218		GO:0005515	PMID:32296183	IPI	UniProtKB:A2A2Y4	F	Transmembrane protein 218	TMEM218	protein	taxon:9606	20201128	IntAct		
UniProtKB	A2RU14	TMEM218		GO:0005515	PMID:32296183	IPI	UniProtKB:J3KQ12	F	Transmembrane protein 218	TMEM218	protein	taxon:9606	20201128	IntAct		
UniProtKB	A2RU14	TMEM218		GO:0005515	PMID:32296183	IPI	UniProtKB:O15342	F	Transmembrane protein 218	TMEM218	protein	taxon:9606	20201128	IntAct		
UniProtKB	A2RU14	TMEM218		GO:0005515	PMID:32296183	IPI	UniProtKB:O15393-2	F	Transmembrane protein 218	TMEM218	protein	taxon:9606	20201128	IntAct		
UniProtKB	A2RU14	TMEM218		GO:0005515	PMID:32296183	IPI	UniProtKB:O95279	F	Transmembrane protein 218	TMEM218	protein	taxon:9606	20201128	IntAct		
UniProtKB	A2RU14	TMEM218		GO:0005515	PMID:32296183	IPI	UniProtKB:O95452	F	Transmembrane protein 218	TMEM218	protein	taxon:9606	20201128	IntAct		
UniProtKB	A2RU14	TMEM218		GO:0005515	PMID:32296183	IPI	UniProtKB:O95859	F	Transmembrane protein 218	TMEM218	protein	taxon:9606	20201128	IntAct		
UniProtKB	A2RU14	TMEM218		GO:0005515	PMID:32296183	IPI	UniProtKB:P08034	F	Transmembrane protein 218	TMEM218	protein	taxon:9606	20201128	IntAct		
UniProtKB	A2RU14	TMEM218		GO:0005515	PMID:32296183	IPI	UniProtKB:P11912	F	Transmembrane protein 218	TMEM218	protein	taxon:9606	20201128	IntAct		
UniProtKB	A2RU14	TMEM218		GO:0005515	PMID:32296183	IPI	UniProtKB:P16410	F	Transmembrane protein 218	TMEM218	protein	taxon:9606	20201128	IntAct		
UniProtKB	A2RU14	TMEM218		GO:0005515	PMID:32296183	IPI	UniProtKB:P19397	F	Transmembrane protein 218	TMEM218	protein	taxon:9606	20201128	IntAct		
UniProtKB	A2RU14	TMEM218		GO:0005515	PMID:32296183	IPI	UniProtKB:P34981	F	Transmembrane protein 218	TMEM218	protein	taxon:9606	20201128	IntAct		
UniProtKB	A2RU14	TMEM218		GO:0005515	PMID:32296183	IPI	UniProtKB:P38484	F	Transmembrane protein 218	TMEM218	protein	taxon:9606	20201128	IntAct		
UniProtKB	A2RU14	TMEM218		GO:0005515	PMID:32296183	IPI	UniProtKB:P41181	F	Transmembrane protein 218	TMEM218	protein	taxon:9606	20201128	IntAct		
UniProtKB	A2RU14	TMEM218		GO:0005515	PMID:32296183	IPI	UniProtKB:P43628	F	Transmembrane protein 218	TMEM218	protein	taxon:9606	20201128	IntAct		
UniProtKB	A2RU14	TMEM218		GO:0005515	PMID:32296183	IPI	UniProtKB:P48051	F	Transmembrane protein 218	TMEM218	protein	taxon:9606	20201128	IntAct		
UniProtKB	A2RU14	TMEM218		GO:0005515	PMID:32296183	IPI	UniProtKB:P54219-3	F	Transmembrane protein 218	TMEM218	protein	taxon:9606	20201128	IntAct		
UniProtKB	A2RU14	TMEM218		GO:0005515	PMID:32296183	IPI	UniProtKB:P54849	F	Transmembrane protein 218	TMEM218	protein	taxon:9606	20201128	IntAct		
UniProtKB	A2RU14	TMEM218		GO:0005515	PMID:32296183	IPI	UniProtKB:P57739	F	Transmembrane protein 218	TMEM218	protein	taxon:9606	20201128	IntAct		
UniProtKB	A2RU14	TMEM218		GO:0005515	PMID:32296183	IPI	UniProtKB:Q13520	F	Transmembrane protein 218	TMEM218	protein	taxon:9606	20201128	IntAct		
UniProtKB	A2RU14	TMEM218		GO:0005515	PMID:32296183	IPI	UniProtKB:Q15125	F	Transmembrane protein 218	TMEM218	protein	taxon:9606	20201128	IntAct		
UniProtKB	A2RU14	TMEM218		GO:0005515	PMID:32296183	IPI	UniProtKB:Q3KNW5	F	Transmembrane protein 218	TMEM218	protein	taxon:9606	20201128	IntAct		
UniProtKB	A2RU14	TMEM218		GO:0005515	PMID:32296183	IPI	UniProtKB:Q3SXY8	F	Transmembrane protein 218	TMEM218	protein	taxon:9606	20201128	IntAct		
UniProtKB	A2RU14	TMEM218		GO:0005515	PMID:32296183	IPI	UniProtKB:Q4KMG9	F	Transmembrane protein 218	TMEM218	protein	taxon:9606	20201128	IntAct		
UniProtKB	A2RU14	TMEM218		GO:0005515	PMID:32296183	IPI	UniProtKB:Q53GL0	F	Transmembrane protein 218	TMEM218	protein	taxon:9606	20201128	IntAct		
UniProtKB	A2RU14	TMEM218		GO:0005515	PMID:32296183	IPI	UniProtKB:Q5JX71	F	Transmembrane protein 218	TMEM218	protein	taxon:9606	20201128	IntAct		
UniProtKB	A2RU14	TMEM218		GO:0005515	PMID:32296183	IPI	UniProtKB:Q5T700	F	Transmembrane protein 218	TMEM218	protein	taxon:9606	20201128	IntAct		
UniProtKB	A2RU14	TMEM218		GO:0005515	PMID:32296183	IPI	UniProtKB:Q6PEY1	F	Transmembrane protein 218	TMEM218	protein	taxon:9606	20201128	IntAct		
UniProtKB	A2RU14	TMEM218		GO:0005515	PMID:32296183	IPI	UniProtKB:Q6PL24	F	Transmembrane protein 218	TMEM218	protein	taxon:9606	20201128	IntAct		
UniProtKB	A2RU14	TMEM218		GO:0005515	PMID:32296183	IPI	UniProtKB:Q6UWW9	F	Transmembrane protein 218	TMEM218	protein	taxon:9606	20201128	IntAct		
UniProtKB	A2RU14	TMEM218		GO:0005515	PMID:32296183	IPI	UniProtKB:Q6ZP80	F	Transmembrane protein 218	TMEM218	protein	taxon:9606	20201128	IntAct		
UniProtKB	A2RU14	TMEM218		GO:0005515	PMID:32296183	IPI	UniProtKB:Q6ZS10	F	Transmembrane protein 218	TMEM218	protein	taxon:9606	20201128	IntAct		
UniProtKB	A2RU14	TMEM218		GO:0005515	PMID:32296183	IPI	UniProtKB:Q7Z7G2	F	Transmembrane protein 218	TMEM218	protein	taxon:9606	20201128	IntAct		
UniProtKB	A2RU14	TMEM218		GO:0005515	PMID:32296183	IPI	UniProtKB:Q86VR2	F	Transmembrane protein 218	TMEM218	protein	taxon:9606	20201128	IntAct		
UniProtKB	A2RU14	TMEM218		GO:0005515	PMID:32296183	IPI	UniProtKB:Q8IUN9	F	Transmembrane protein 218	TMEM218	protein	taxon:9606	20201128	IntAct		
UniProtKB	A2RU14	TMEM218		GO:0005515	PMID:32296183	IPI	UniProtKB:Q8N112	F	Transmembrane protein 218	TMEM218	protein	taxon:9606	20201128	IntAct		
UniProtKB	A2RU14	TMEM218		GO:0005515	PMID:32296183	IPI	UniProtKB:Q8TAF8	F	Transmembrane protein 218	TMEM218	protein	taxon:9606	20201128	IntAct		
UniProtKB	A2RU14	TMEM218		GO:0005515	PMID:32296183	IPI	UniProtKB:Q8TB36	F	Transmembrane protein 218	TMEM218	protein	taxon:9606	20201128	IntAct		
UniProtKB	A2RU14	TMEM218		GO:0005515	PMID:32296183	IPI	UniProtKB:Q8TDT2	F	Transmembrane protein 218	TMEM218	protein	taxon:9606	20201128	IntAct		
UniProtKB	A2RU14	TMEM218		GO:0005515	PMID:32296183	IPI	UniProtKB:Q8TED1	F	Transmembrane protein 218	TMEM218	protein	taxon:9606	20201128	IntAct		
UniProtKB	A2RU14	TMEM218		GO:0005515	PMID:32296183	IPI	UniProtKB:Q8WUV1	F	Transmembrane protein 218	TMEM218	protein	taxon:9606	20201128	IntAct		
UniProtKB	A2RU14	TMEM218		GO:0005515	PMID:32296183	IPI	UniProtKB:Q8WWF3	F	Transmembrane protein 218	TMEM218	protein	taxon:9606	20201128	IntAct		
UniProtKB	A2RU14	TMEM218		GO:0005515	PMID:32296183	IPI	UniProtKB:Q8WWH4	F	Transmembrane protein 218	TMEM218	protein	taxon:9606	20201128	IntAct		
UniProtKB	A2RU14	TMEM218		GO:0005515	PMID:32296183	IPI	UniProtKB:Q8WY98	F	Transmembrane protein 218	TMEM218	protein	taxon:9606	20201128	IntAct		
UniProtKB	A2RU14	TMEM218		GO:0005515	PMID:32296183	IPI	UniProtKB:Q96B21	F	Transmembrane protein 218	TMEM218	protein	taxon:9606	20201128	IntAct		
UniProtKB	A2RU14	TMEM218		GO:0005515	PMID:32296183	IPI	UniProtKB:Q96BA8	F	Transmembrane protein 218	TMEM218	protein	taxon:9606	20201128	IntAct		
UniProtKB	A2RU14	TMEM218		GO:0005515	PMID:32296183	IPI	UniProtKB:Q96BI3	F	Transmembrane protein 218	TMEM218	protein	taxon:9606	20201128	IntAct		
UniProtKB	A2RU14	TMEM218		GO:0005515	PMID:32296183	IPI	UniProtKB:Q96CE8	F	Transmembrane protein 218	TMEM218	protein	taxon:9606	20201128	IntAct		
UniProtKB	A2RU14	TMEM218		GO:0005515	PMID:32296183	IPI	UniProtKB:Q96EP9	F	Transmembrane protein 218	TMEM218	protein	taxon:9606	20201128	IntAct		
UniProtKB	A2RU14	TMEM218		GO:0005515	PMID:32296183	IPI	UniProtKB:Q96FE7	F	Transmembrane protein 218	TMEM218	protein	taxon:9606	20201128	IntAct		
UniProtKB	A2RU14	TMEM218		GO:0005515	PMID:32296183	IPI	UniProtKB:Q96HJ5	F	Transmembrane protein 218	TMEM218	protein	taxon:9606	20201128	IntAct		
UniProtKB	A2RU14	TMEM218		GO:0005515	PMID:32296183	IPI	UniProtKB:Q9BQ51	F	Transmembrane protein 218	TMEM218	protein	taxon:9606	20201128	IntAct		
UniProtKB	A2RU14	TMEM218		GO:0005515	PMID:32296183	IPI	UniProtKB:Q9BVX2	F	Transmembrane protein 218	TMEM218	protein	taxon:9606	20201128	IntAct		
UniProtKB	A2RU14	TMEM218		GO:0005515	PMID:32296183	IPI	UniProtKB:Q9BZJ8	F	Transmembrane protein 218	TMEM218	protein	taxon:9606	20201128	IntAct		
UniProtKB	A2RU14	TMEM218		GO:0005515	PMID:32296183	IPI	UniProtKB:Q9BZL3	F	Transmembrane protein 218	TMEM218	protein	taxon:9606	20201128	IntAct		
UniProtKB	A2RU14	TMEM218		GO:0005515	PMID:32296183	IPI	UniProtKB:Q9GZR5	F	Transmembrane protein 218	TMEM218	protein	taxon:9606	20201128	IntAct		
UniProtKB	A2RU14	TMEM218		GO:0005515	PMID:32296183	IPI	UniProtKB:Q9GZY8-5	F	Transmembrane protein 218	TMEM218	protein	taxon:9606	20201128	IntAct		
UniProtKB	A2RU14	TMEM218		GO:0005515	PMID:32296183	IPI	UniProtKB:Q9H2K0	F	Transmembrane protein 218	TMEM218	protein	taxon:9606	20201128	IntAct		
UniProtKB	A2RU14	TMEM218		GO:0005515	PMID:32296183	IPI	UniProtKB:Q9H7M9	F	Transmembrane protein 218	TMEM218	protein	taxon:9606	20201128	IntAct		
UniProtKB	A2RU14	TMEM218		GO:0005515	PMID:32296183	IPI	UniProtKB:Q9NR31	F	Transmembrane protein 218	TMEM218	protein	taxon:9606	20201128	IntAct		
UniProtKB	A2RU14	TMEM218		GO:0005515	PMID:32296183	IPI	UniProtKB:Q9NTQ9	F	Transmembrane protein 218	TMEM218	protein	taxon:9606	20201128	IntAct		
UniProtKB	A2RU14	TMEM218		GO:0005515	PMID:32296183	IPI	UniProtKB:Q9NXB9	F	Transmembrane protein 218	TMEM218	protein	taxon:9606	20201128	IntAct		
UniProtKB	A2RU14	TMEM218		GO:0005515	PMID:32296183	IPI	UniProtKB:Q9UGN4	F	Transmembrane protein 218	TMEM218	protein	taxon:9606	20201128	IntAct		
UniProtKB	A2RU14	TMEM218		GO:0005515	PMID:32296183	IPI	UniProtKB:Q9Y282	F	Transmembrane protein 218	TMEM218	protein	taxon:9606	20201128	IntAct		
UniProtKB	A2RU14	TMEM218		GO:0005515	PMID:32296183	IPI	UniProtKB:Q9Y4D2	F	Transmembrane protein 218	TMEM218	protein	taxon:9606	20201128	IntAct		
UniProtKB	A2RU14	TMEM218		GO:0005515	PMID:32296183	IPI	UniProtKB:Q9Y5X5-3	F	Transmembrane protein 218	TMEM218	protein	taxon:9606	20201128	IntAct		
UniProtKB	A2RU14	TMEM218		GO:0005929	GO_REF:0000044	IEA	UniProtKB-SubCell:SL-0066	C	Transmembrane protein 218	TMEM218	protein	taxon:9606	20201128	UniProt		
UniProtKB	A2RU14	TMEM218		GO:0016021	GO_REF:0000043	IEA	UniProtKB-KW:KW-0812	C	Transmembrane protein 218	TMEM218	protein	taxon:9606	20201128	UniProt		
UniProtKB	A2RU30	TESPA1		GO:0005102	GO_REF:0000002	IEA	InterPro:IPR029325	F	Protein TESPA1	TESPA1|KIAA0748|HSPC257	protein	taxon:9606	20201128	InterPro		
UniProtKB	A2RU30	TESPA1		GO:0005737	GO_REF:0000024	ISS	UniProtKB:Q3U132	C	Protein TESPA1	TESPA1|KIAA0748|HSPC257	protein	taxon:9606	20120717	UniProt		
UniProtKB	A2RU30	TESPA1		GO:0005789	GO_REF:0000044	IEA	UniProtKB-SubCell:SL-0097	C	Protein TESPA1	TESPA1|KIAA0748|HSPC257	protein	taxon:9606	20201128	UniProt		
UniProtKB	A2RU30	TESPA1		GO:0008180	PMID:22561606	IDA		C	Protein TESPA1	TESPA1|KIAA0748|HSPC257	protein	taxon:9606	20120717	UniProt		
UniProtKB	A2RU30	TESPA1		GO:0010387	GO_REF:0000024	ISS	UniProtKB:Q3U132	P	Protein TESPA1	TESPA1|KIAA0748|HSPC257	protein	taxon:9606	20120717	UniProt		
UniProtKB	A2RU30	TESPA1		GO:0033089	GO_REF:0000024	ISS	UniProtKB:Q3U132	P	Protein TESPA1	TESPA1|KIAA0748|HSPC257	protein	taxon:9606	20120717	UniProt		
UniProtKB	A2RU30	TESPA1		GO:0050862	GO_REF:0000024	ISS	UniProtKB:Q3U132	P	Protein TESPA1	TESPA1|KIAA0748|HSPC257	protein	taxon:9606	20120717	UniProt		
UniProtKB	A2RU48	SMCO3		GO:0005515	PMID:25416956	IPI	UniProtKB:P45984	F	Single-pass membrane and coiled-coil domain-containing protein 3	SMCO3|C12orf69	protein	taxon:9606	20201128	IntAct		
UniProtKB	A2RU48	SMCO3		GO:0005515	PMID:25416956	IPI	UniProtKB:Q9HCM9	F	Single-pass membrane and coiled-coil domain-containing protein 3	SMCO3|C12orf69	protein	taxon:9606	20201128	IntAct		
UniProtKB	A2RU48	SMCO3		GO:0005515	PMID:32296183	IPI	UniProtKB:P45984	F	Single-pass membrane and coiled-coil domain-containing protein 3	SMCO3|C12orf69	protein	taxon:9606	20201128	IntAct		
UniProtKB	A2RU48	SMCO3		GO:0005515	PMID:32296183	IPI	UniProtKB:P60900	F	Single-pass membrane and coiled-coil domain-containing protein 3	SMCO3|C12orf69	protein	taxon:9606	20201128	IntAct		
UniProtKB	A2RU48	SMCO3		GO:0016021	GO_REF:0000043	IEA	UniProtKB-KW:KW-0812	C	Single-pass membrane and coiled-coil domain-containing protein 3	SMCO3|C12orf69	protein	taxon:9606	20201128	UniProt		
UniProtKB	A2RU49	HYKK		GO:0005759	Reactome:R-HSA-6788611	TAS		C	Hydroxylysine kinase	HYKK|AGPHD1	protein	taxon:9606	20150723	Reactome		
UniProtKB	A2RU49	HYKK		GO:0006554	Reactome:R-HSA-71064	TAS		P	Hydroxylysine kinase	HYKK|AGPHD1	protein	taxon:9606	20181121	Reactome		
UniProtKB	A2RU49	HYKK		GO:0016310	GO_REF:0000043	IEA	UniProtKB-KW:KW-0418	P	Hydroxylysine kinase	HYKK|AGPHD1	protein	taxon:9606	20201128	UniProt		
UniProtKB	A2RU49	HYKK		GO:0047992	PMID:22241472	IDA		F	Hydroxylysine kinase	HYKK|AGPHD1	protein	taxon:9606	20200319	FlyBase		
UniProtKB	A2RU49	HYKK		GO:0047992	Reactome:R-HSA-6788611	TAS		F	Hydroxylysine kinase	HYKK|AGPHD1	protein	taxon:9606	20150723	Reactome		
UniProtKB	A2RU54	HMX2		GO:0000785	GO_REF:0000113	ISA	tfclass:3.1.2	C	Homeobox protein HMX2	HMX2	protein	taxon:9606	20190405	NTNU_SB		
UniProtKB	A2RU54	HMX2		GO:0000981	GO_REF:0000113	ISA	tfclass:3.1.2	F	Homeobox protein HMX2	HMX2	protein	taxon:9606	20190405	NTNU_SB		
UniProtKB	A2RU54	HMX2		GO:0007420	GO_REF:0000107	IEA	UniProtKB:P43687|ensembl:ENSMUSP00000058205	P	Homeobox protein HMX2	HMX2	protein	taxon:9606	20201128	Ensembl		
UniProtKB	A2RU54	HMX2		GO:0008284	GO_REF:0000107	IEA	UniProtKB:P43687|ensembl:ENSMUSP00000058205	P	Homeobox protein HMX2	HMX2	protein	taxon:9606	20201128	Ensembl		
UniProtKB	A2RU54	HMX2		GO:0030154	GO_REF:0000043	IEA	UniProtKB-KW:KW-0221	P	Homeobox protein HMX2	HMX2	protein	taxon:9606	20201128	UniProt		
UniProtKB	A2RU54	HMX2		GO:0042472	GO_REF:0000107	IEA	UniProtKB:P43687|ensembl:ENSMUSP00000058205	P	Homeobox protein HMX2	HMX2	protein	taxon:9606	20201128	Ensembl		
UniProtKB	A2RU54	HMX2		GO:0048026	GO_REF:0000107	IEA	UniProtKB:P43687|ensembl:ENSMUSP00000058205	P	Homeobox protein HMX2	HMX2	protein	taxon:9606	20201128	Ensembl		
UniProtKB	A2RU54	HMX2		GO:1990837	PMID:28473536	IDA		F	Homeobox protein HMX2	HMX2	protein	taxon:9606	20200608	ARUK-UCL		
UniProtKB	A2RU67	FAM234B		GO:0005856	GO_REF:0000044	IEA	UniProtKB-SubCell:SL-0090	C	Protein FAM234B	FAM234B|KIAA1467	protein	taxon:9606	20201128	UniProt		
UniProtKB	A2RU67	FAM234B		GO:0016021	GO_REF:0000043	IEA	UniProtKB-KW:KW-0812	C	Protein FAM234B	FAM234B|KIAA1467	protein	taxon:9606	20201128	UniProt		
UniProtKB	A2RU67	FAM234B		GO:0150051	GO_REF:0000044	IEA	UniProtKB-SubCell:SL-0521	C	Protein FAM234B	FAM234B|KIAA1467	protein	taxon:9606	20201128	UniProt		
UniProtKB	A2RUB1	MEIOC		GO:0005634	GO_REF:0000024	ISS	UniProtKB:A2AG06	C	Meiosis-specific coiled-coil domain-containing protein MEIOC	MEIOC|C17orf104	protein	taxon:9606	20170918	UniProt		
UniProtKB	A2RUB1	MEIOC		GO:0005737	GO_REF:0000024	ISS	UniProtKB:A2AG06	C	Meiosis-specific coiled-coil domain-containing protein MEIOC	MEIOC|C17orf104	protein	taxon:9606	20170918	UniProt		
UniProtKB	A2RUB1	MEIOC		GO:0006302	GO_REF:0000107	IEA	UniProtKB:A2AG06|ensembl:ENSMUSP00000097947	P	Meiosis-specific coiled-coil domain-containing protein MEIOC	MEIOC|C17orf104	protein	taxon:9606	20201128	Ensembl		
UniProtKB	A2RUB1	MEIOC		GO:0007130	GO_REF:0000107	IEA	UniProtKB:A2AG06|ensembl:ENSMUSP00000097947	P	Meiosis-specific coiled-coil domain-containing protein MEIOC	MEIOC|C17orf104	protein	taxon:9606	20201128	Ensembl		
UniProtKB	A2RUB1	MEIOC		GO:0007286	GO_REF:0000024	ISS	UniProtKB:A2AG06	P	Meiosis-specific coiled-coil domain-containing protein MEIOC	MEIOC|C17orf104	protein	taxon:9606	20170918	UniProt		
UniProtKB	A2RUB1	MEIOC		GO:0048599	GO_REF:0000024	ISS	UniProtKB:A2AG06	P	Meiosis-specific coiled-coil domain-containing protein MEIOC	MEIOC|C17orf104	protein	taxon:9606	20170918	UniProt		
UniProtKB	A2RUB1	MEIOC		GO:0051310	GO_REF:0000107	IEA	UniProtKB:A2AG06|ensembl:ENSMUSP00000097947	P	Meiosis-specific coiled-coil domain-containing protein MEIOC	MEIOC|C17orf104	protein	taxon:9606	20201128	Ensembl		
UniProtKB	A2RUB1	MEIOC		GO:0051729	GO_REF:0000024	ISS	UniProtKB:A2AG06	P	Meiosis-specific coiled-coil domain-containing protein MEIOC	MEIOC|C17orf104	protein	taxon:9606	20170918	UniProt		
UniProtKB	A2RUB1	MEIOC		GO:0070192	GO_REF:0000024	ISS	UniProtKB:A2AG06	P	Meiosis-specific coiled-coil domain-containing protein MEIOC	MEIOC|C17orf104	protein	taxon:9606	20170918	UniProt		
UniProtKB	A2RUB6	CCDC66		GO:0001578	PMID:28235840	IMP		P	Coiled-coil domain-containing protein 66	CCDC66	protein	taxon:9606	20180504	UniProt		
UniProtKB	A2RUB6	CCDC66		GO:0001750	GO_REF:0000044	IEA	UniProtKB-SubCell:SL-0458	C	Coiled-coil domain-containing protein 66	CCDC66	protein	taxon:9606	20201128	UniProt		
UniProtKB	A2RUB6	CCDC66		GO:0001895	GO_REF:0000024	ISS	UniProtKB:F1PZQ5	P	Coiled-coil domain-containing protein 66	CCDC66	protein	taxon:9606	20180509	UniProt		
UniProtKB	A2RUB6	CCDC66		GO:0001917	PMID:19777273	IDA		C	Coiled-coil domain-containing protein 66	CCDC66	protein	taxon:9606	20180509	UniProt		
UniProtKB	A2RUB6	CCDC66		GO:0005515	PMID:28235840	IPI	UniProtKB:O15078	F	Coiled-coil domain-containing protein 66	CCDC66	protein	taxon:9606	20180507	UniProt		
UniProtKB	A2RUB6	CCDC66		GO:0005515	PMID:28235840	IPI	UniProtKB:Q15154	F	Coiled-coil domain-containing protein 66	CCDC66	protein	taxon:9606	20180507	UniProt		
UniProtKB	A2RUB6	CCDC66		GO:0005813	PMID:28235840	IDA		C	Coiled-coil domain-containing protein 66	CCDC66	protein	taxon:9606	20180504	UniProt		
UniProtKB	A2RUB6	CCDC66		GO:0005829	GO_REF:0000052	IDA		C	Coiled-coil domain-containing protein 66	CCDC66	protein	taxon:9606	20190905	HPA		
UniProtKB	A2RUB6	CCDC66		GO:0005874	PMID:28235840	IDA		C	Coiled-coil domain-containing protein 66	CCDC66	protein	taxon:9606	20180509	UniProt		
UniProtKB	A2RUB6	CCDC66		GO:0005929	PMID:28235840	IDA		C	Coiled-coil domain-containing protein 66	CCDC66	protein	taxon:9606	20180504	UniProt		
UniProtKB	A2RUB6	CCDC66		GO:0008017	PMID:28235840	IDA		F	Coiled-coil domain-containing protein 66	CCDC66	protein	taxon:9606	20180504	UniProt		
UniProtKB	A2RUB6	CCDC66		GO:0030054	GO_REF:0000052	IDA		C	Coiled-coil domain-containing protein 66	CCDC66	protein	taxon:9606	20190905	HPA		
UniProtKB	A2RUB6	CCDC66		GO:0034451	GO_REF:0000052	IDA		C	Coiled-coil domain-containing protein 66	CCDC66	protein	taxon:9606	20190905	HPA		
UniProtKB	A2RUB6	CCDC66		GO:0034451	PMID:28235840	IDA		C	Coiled-coil domain-containing protein 66	CCDC66	protein	taxon:9606	20180504	UniProt		
UniProtKB	A2RUB6	CCDC66		GO:0036064	PMID:28235840	IDA		C	Coiled-coil domain-containing protein 66	CCDC66	protein	taxon:9606	20180504	UniProt		
UniProtKB	A2RUB6	CCDC66		GO:0042803	GO_REF:0000024	ISS	UniProtKB:Q6NS45	F	Coiled-coil domain-containing protein 66	CCDC66	protein	taxon:9606	20180509	UniProt		
UniProtKB	A2RUB6	CCDC66		GO:0050908	GO_REF:0000107	IEA	UniProtKB:Q6NS45|ensembl:ENSMUSP00000153023	P	Coiled-coil domain-containing protein 66	CCDC66	protein	taxon:9606	20201128	Ensembl		
UniProtKB	A2RUB6	CCDC66		GO:0060271	PMID:28235840	IMP		P	Coiled-coil domain-containing protein 66	CCDC66	protein	taxon:9606	20180504	UniProt		
UniProtKB	A2RUB6	CCDC66		GO:0090543	GO_REF:0000052	IDA		C	Coiled-coil domain-containing protein 66	CCDC66	protein	taxon:9606	20190905	HPA		
UniProtKB	A2RUB6	CCDC66		GO:1903564	PMID:28235840	IMP		P	Coiled-coil domain-containing protein 66	CCDC66	protein	taxon:9606	20180504	UniProt		
UniProtKB	A2RUB6	CCDC66	colocalizes_with|NOT	GO:0035869	PMID:28235840	IDA		C	Coiled-coil domain-containing protein 66	CCDC66	protein	taxon:9606	20180504	UniProt		
UniProtKB	A2RUC4	TYW5		GO:0000049	PMID:20972222	IDA		F	tRNA wybutosine-synthesizing protein 5	TYW5|C2orf60	protein	taxon:9606	20101217	UniProt		
UniProtKB	A2RUC4	TYW5		GO:0005506	PMID:20972222	IDA		F	tRNA wybutosine-synthesizing protein 5	TYW5|C2orf60	protein	taxon:9606	20101217	UniProt		
UniProtKB	A2RUC4	TYW5		GO:0005737	Reactome:R-HSA-6783455	TAS		C	tRNA wybutosine-synthesizing protein 5	TYW5|C2orf60	protein	taxon:9606	20150615	Reactome		
UniProtKB	A2RUC4	TYW5		GO:0006400	Reactome:R-HSA-6783455	TAS		P	tRNA wybutosine-synthesizing protein 5	TYW5|C2orf60	protein	taxon:9606	20151024	Reactome		
UniProtKB	A2RUC4	TYW5		GO:0016706	PMID:20739293	IDA		F	tRNA wybutosine-synthesizing protein 5	TYW5|C2orf60	protein	taxon:9606	20101217	UniProt		
UniProtKB	A2RUC4	TYW5		GO:0016706	PMID:20972222	IDA		F	tRNA wybutosine-synthesizing protein 5	TYW5|C2orf60	protein	taxon:9606	20101217	UniProt		
UniProtKB	A2RUC4	TYW5		GO:0031591	PMID:20739293	IDA		P	tRNA wybutosine-synthesizing protein 5	TYW5|C2orf60	protein	taxon:9606	20101217	UniProt		
UniProtKB	A2RUC4	TYW5		GO:0031591	PMID:20972222	IDA		P	tRNA wybutosine-synthesizing protein 5	TYW5|C2orf60	protein	taxon:9606	20101217	UniProt		
UniProtKB	A2RUC4	TYW5		GO:0042803	PMID:20972222	IDA		F	tRNA wybutosine-synthesizing protein 5	TYW5|C2orf60	protein	taxon:9606	20101217	UniProt		
UniProtKB	A2RUC4	TYW5		GO:0055114	GO_REF:0000043	IEA	UniProtKB-KW:KW-0560	P	tRNA wybutosine-synthesizing protein 5	TYW5|C2orf60	protein	taxon:9606	20201128	UniProt		
UniProtKB	A2RUC4	TYW5		GO:0102524	GO_REF:0000003	IEA	EC:1.14.11.42	F	tRNA wybutosine-synthesizing protein 5	TYW5|C2orf60	protein	taxon:9606	20201128	UniProt		
UniProtKB	A2RUG3	XKRY2		GO:0016021	GO_REF:0000043	IEA	UniProtKB-KW:KW-0812	C	Testis-specific XK-related protein, Y-linked 2	XKRY2	protein	taxon:9606	20201128	UniProt		
UniProtKB	A2RUH7	MYBPHL		GO:0001701	GO_REF:0000107	IEA	UniProtKB:Q5FW53|ensembl:ENSMUSP00000088051	P	Myosin-binding protein H-like	MYBPHL	protein	taxon:9606	20201128	Ensembl		
UniProtKB	A2RUH7	MYBPHL		GO:0003674	GO_REF:0000015	ND		F	Myosin-binding protein H-like	MYBPHL	protein	taxon:9606	20090327	BHF-UCL		
UniProtKB	A2RUH7	MYBPHL		GO:0005515	PMID:25416956	IPI	UniProtKB:Q13643	F	Myosin-binding protein H-like	MYBPHL	protein	taxon:9606	20201128	IntAct		
UniProtKB	A2RUH7	MYBPHL		GO:0005515	PMID:32296183	IPI	UniProtKB:P14136	F	Myosin-binding protein H-like	MYBPHL	protein	taxon:9606	20201128	IntAct		
UniProtKB	A2RUH7	MYBPHL		GO:0005515	PMID:32296183	IPI	UniProtKB:Q96EH3	F	Myosin-binding protein H-like	MYBPHL	protein	taxon:9606	20201128	IntAct		
UniProtKB	A2RUH7	MYBPHL		GO:0005515	PMID:32814053	IPI	UniProtKB:P13473-2	F	Myosin-binding protein H-like	MYBPHL	protein	taxon:9606	20201128	IntAct		
UniProtKB	A2RUH7	MYBPHL		GO:0005515	PMID:32814053	IPI	UniProtKB:P14136	F	Myosin-binding protein H-like	MYBPHL	protein	taxon:9606	20201128	IntAct		
UniProtKB	A2RUH7	MYBPHL		GO:0005515	PMID:32814053	IPI	UniProtKB:P27797	F	Myosin-binding protein H-like	MYBPHL	protein	taxon:9606	20201128	IntAct		
UniProtKB	A2RUH7	MYBPHL		GO:0005515	PMID:32814053	IPI	UniProtKB:P36957	F	Myosin-binding protein H-like	MYBPHL	protein	taxon:9606	20201128	IntAct		
UniProtKB	A2RUH7	MYBPHL		GO:0005515	PMID:32814053	IPI	UniProtKB:P55212	F	Myosin-binding protein H-like	MYBPHL	protein	taxon:9606	20201128	IntAct		
UniProtKB	A2RUH7	MYBPHL		GO:0005515	PMID:32814053	IPI	UniProtKB:P62826	F	Myosin-binding protein H-like	MYBPHL	protein	taxon:9606	20201128	IntAct		
UniProtKB	A2RUH7	MYBPHL		GO:0005515	PMID:32814053	IPI	UniProtKB:Q05BL1	F	Myosin-binding protein H-like	MYBPHL	protein	taxon:9606	20201128	IntAct		
UniProtKB	A2RUH7	MYBPHL		GO:0005515	PMID:32814053	IPI	UniProtKB:Q15078	F	Myosin-binding protein H-like	MYBPHL	protein	taxon:9606	20201128	IntAct		
UniProtKB	A2RUH7	MYBPHL		GO:0005515	PMID:32814053	IPI	UniProtKB:Q8TDX7	F	Myosin-binding protein H-like	MYBPHL	protein	taxon:9606	20201128	IntAct		
UniProtKB	A2RUH7	MYBPHL		GO:0005515	PMID:32814053	IPI	UniProtKB:Q8WXH2	F	Myosin-binding protein H-like	MYBPHL	protein	taxon:9606	20201128	IntAct		
UniProtKB	A2RUH7	MYBPHL		GO:0008150	GO_REF:0000015	ND		P	Myosin-binding protein H-like	MYBPHL	protein	taxon:9606	20090327	BHF-UCL		
UniProtKB	A2RUH7	MYBPHL		GO:0030017	GO_REF:0000044	IEA	UniProtKB-SubCell:SL-0313	C	Myosin-binding protein H-like	MYBPHL	protein	taxon:9606	20201128	UniProt		
UniProtKB	A2RUH7	MYBPHL		GO:0036379	PMID:28778945	IDA		C	Myosin-binding protein H-like	MYBPHL	protein	taxon:9606	20200109	UniProt		
UniProtKB	A2RUS2	DENND3		GO:0005085	PMID:20937701	IDA		F	DENN domain-containing protein 3	DENND3|KIAA0870	protein	taxon:9606	20121004	UniProt		
UniProtKB	A2RUS2	DENND3		GO:0005829	Reactome:R-HSA-8876446	TAS		C	DENN domain-containing protein 3	DENND3|KIAA0870	protein	taxon:9606	20160715	Reactome		
UniProtKB	A2RUS2	DENND3		GO:0005829	Reactome:R-HSA-8876454	TAS		C	DENN domain-containing protein 3	DENND3|KIAA0870	protein	taxon:9606	20160715	Reactome		
UniProtKB	A2RUS2	DENND3		GO:0008333	GO_REF:0000024	ISS	UniProtKB:A2RT67	P	DENN domain-containing protein 3	DENND3|KIAA0870	protein	taxon:9606	20121207	UniProt		
UniProtKB	A2RUS2	DENND3		GO:0044257	GO_REF:0000024	ISS	UniProtKB:A2RT67	P	DENN domain-containing protein 3	DENND3|KIAA0870	protein	taxon:9606	20121024	UniProt		
UniProtKB	A2RUS2	DENND3		GO:0050790	GO_REF:0000108	IEA	GO:0005085	P	DENN domain-containing protein 3	DENND3|KIAA0870	protein	taxon:9606	20201129	GOC		
UniProtKB	A2RUT3	TMEM89		GO:0005634	PMID:21630459	HDA		C	Transmembrane protein 89	TMEM89	protein	taxon:9606	20140320	UniProt	part_of(CL:0000019)	
UniProtKB	A2RUT3	TMEM89		GO:0016021	GO_REF:0000043	IEA	UniProtKB-KW:KW-0812	C	Transmembrane protein 89	TMEM89	protein	taxon:9606	20201128	UniProt		
UniProtKB	A2RUU4	CLPSL1		GO:0005576	GO_REF:0000044	IEA	UniProtKB-SubCell:SL-0243	C	Colipase-like protein 1	CLPSL1|C6orf127	protein	taxon:9606	20201128	UniProt		
UniProtKB	A2RUU4	CLPSL1		GO:0007586	GO_REF:0000002	IEA	InterPro:IPR001981	P	Colipase-like protein 1	CLPSL1|C6orf127	protein	taxon:9606	20201128	InterPro		
UniProtKB	A2RUU4	CLPSL1		GO:0008047	GO_REF:0000002	IEA	InterPro:IPR001981	F	Colipase-like protein 1	CLPSL1|C6orf127	protein	taxon:9606	20201128	InterPro		
UniProtKB	A2RUU4	CLPSL1		GO:0016042	GO_REF:0000002	IEA	InterPro:IPR001981	P	Colipase-like protein 1	CLPSL1|C6orf127	protein	taxon:9606	20201128	InterPro		
UniProtKB	A2RUU4	CLPSL1		GO:0050790	GO_REF:0000108	IEA	GO:0008047	P	Colipase-like protein 1	CLPSL1|C6orf127	protein	taxon:9606	20201129	GOC		
UniProtKB	A2VCK2	DCDC2B		GO:0005515	PMID:25416956	IPI	UniProtKB:Q13643	F	Doublecortin domain-containing protein 2B	DCDC2B	protein	taxon:9606	20201128	IntAct		
UniProtKB	A2VCK2	DCDC2B		GO:0005515	PMID:25416956	IPI	UniProtKB:Q5JR59	F	Doublecortin domain-containing protein 2B	DCDC2B	protein	taxon:9606	20201128	IntAct		
UniProtKB	A2VCK2	DCDC2B		GO:0005515	PMID:25416956	IPI	UniProtKB:Q6A162	F	Doublecortin domain-containing protein 2B	DCDC2B	protein	taxon:9606	20201128	IntAct		
UniProtKB	A2VCK2	DCDC2B		GO:0005515	PMID:25416956	IPI	UniProtKB:Q8N9N5	F	Doublecortin domain-containing protein 2B	DCDC2B	protein	taxon:9606	20201128	IntAct		
UniProtKB	A2VCK2	DCDC2B		GO:0005515	PMID:25416956	IPI	UniProtKB:Q93062	F	Doublecortin domain-containing protein 2B	DCDC2B	protein	taxon:9606	20201128	IntAct		
UniProtKB	A2VCK2	DCDC2B		GO:0005515	PMID:32296183	IPI	UniProtKB:A8MQ03	F	Doublecortin domain-containing protein 2B	DCDC2B	protein	taxon:9606	20201128	IntAct		
UniProtKB	A2VCK2	DCDC2B		GO:0005515	PMID:32296183	IPI	UniProtKB:O43559	F	Doublecortin domain-containing protein 2B	DCDC2B	protein	taxon:9606	20201128	IntAct		
UniProtKB	A2VCK2	DCDC2B		GO:0005515	PMID:32296183	IPI	UniProtKB:O75031	F	Doublecortin domain-containing protein 2B	DCDC2B	protein	taxon:9606	20201128	IntAct		
UniProtKB	A2VCK2	DCDC2B		GO:0005515	PMID:32296183	IPI	UniProtKB:Q13643	F	Doublecortin domain-containing protein 2B	DCDC2B	protein	taxon:9606	20201128	IntAct		
UniProtKB	A2VCK2	DCDC2B		GO:0005515	PMID:32296183	IPI	UniProtKB:Q5TD97	F	Doublecortin domain-containing protein 2B	DCDC2B	protein	taxon:9606	20201128	IntAct		
UniProtKB	A2VCK2	DCDC2B		GO:0005515	PMID:32296183	IPI	UniProtKB:Q6ZN55-2	F	Doublecortin domain-containing protein 2B	DCDC2B	protein	taxon:9606	20201128	IntAct		
UniProtKB	A2VCK2	DCDC2B		GO:0005515	PMID:32296183	IPI	UniProtKB:Q9BYR6	F	Doublecortin domain-containing protein 2B	DCDC2B	protein	taxon:9606	20201128	IntAct		
UniProtKB	A2VCK2	DCDC2B		GO:0035556	GO_REF:0000002	IEA	InterPro:IPR003533|InterPro:IPR036572	P	Doublecortin domain-containing protein 2B	DCDC2B	protein	taxon:9606	20201128	InterPro		
UniProtKB	A2VDF0	FUOM		GO:0005829	Reactome:R-HSA-6787677	TAS		C	Fucose mutarotase	FUOM|C10orf125	protein	taxon:9606	20150715	Reactome		
UniProtKB	A2VDF0	FUOM		GO:0006004	GO_REF:0000024	ISS	UniProtKB:Q8R2K1	P	Fucose mutarotase	FUOM|C10orf125	protein	taxon:9606	20110427	UniProt		
UniProtKB	A2VDF0	FUOM		GO:0006004	GO_REF:0000041	IEA	UniPathway:UPA00956	P	Fucose mutarotase	FUOM|C10orf125	protein	taxon:9606	20201128	UniProt		
UniProtKB	A2VDF0	FUOM		GO:0016857	GO_REF:0000024	ISS	UniProtKB:Q8R2K1	F	Fucose mutarotase	FUOM|C10orf125	protein	taxon:9606	20110427	UniProt		
UniProtKB	A2VDF0	FUOM		GO:0036373	GO_REF:0000024	ISS	UniProtKB:Q8R2K1	F	Fucose mutarotase	FUOM|C10orf125	protein	taxon:9606	20191129	UniProt		
UniProtKB	A2VDF0	FUOM		GO:0042806	GO_REF:0000024	ISS	UniProtKB:Q8R2K1	F	Fucose mutarotase	FUOM|C10orf125	protein	taxon:9606	20110427	UniProt		
UniProtKB	A2VDJ0	TMEM131L		GO:0005737	PMID:23690469	IDA		C	Transmembrane protein 131-like	TMEM131L|KIAA0922	protein	taxon:9606	20150317	UniProt		
UniProtKB	A2VDJ0	TMEM131L		GO:0005783	GO_REF:0000044	IEA	UniProtKB-SubCell:SL-0095	C	Transmembrane protein 131-like	TMEM131L|KIAA0922	protein	taxon:9606	20201128	UniProt		
UniProtKB	A2VDJ0	TMEM131L		GO:0005886	PMID:23690469	IDA		C	Transmembrane protein 131-like	TMEM131L|KIAA0922	protein	taxon:9606	20150317	UniProt		
UniProtKB	A2VDJ0	TMEM131L		GO:0016021	GO_REF:0000043	IEA	UniProtKB-KW:KW-0812	C	Transmembrane protein 131-like	TMEM131L|KIAA0922	protein	taxon:9606	20201128	UniProt		
UniProtKB	A2VDJ0	TMEM131L		GO:0016055	GO_REF:0000043	IEA	UniProtKB-KW:KW-0879	P	Transmembrane protein 131-like	TMEM131L|KIAA0922	protein	taxon:9606	20201128	UniProt		
UniProtKB	A2VDJ0	TMEM131L		GO:0033088	PMID:23690469	IMP		P	Transmembrane protein 131-like	TMEM131L|KIAA0922	protein	taxon:9606	20150317	UniProt		
UniProtKB	A2VDJ0	TMEM131L		GO:0090090	PMID:23690469	IDA		P	Transmembrane protein 131-like	TMEM131L|KIAA0922	protein	taxon:9606	20150317	UniProt		
UniProtKB	A2VEC9	SSPOP		GO:0005615	PMID:22261194	TAS		C	SCO-spondin	SSPOP|KIAA2036|SSPO	protein	taxon:9606	20120228	BHF-UCL	part_of(UBERON:0002084)	
UniProtKB	A2VEC9	SSPOP		GO:0007155	GO_REF:0000043	IEA	UniProtKB-KW:KW-0130	P	SCO-spondin	SSPOP|KIAA2036|SSPO	protein	taxon:9606	20201128	UniProt		
UniProtKB	A2VEC9	SSPOP		GO:0007399	GO_REF:0000002	IEA	InterPro:IPR030119	P	SCO-spondin	SSPOP|KIAA2036|SSPO	protein	taxon:9606	20201128	InterPro		
UniProtKB	A2VEC9	SSPOP		GO:0010466	GO_REF:0000108	IEA	GO:0030414	P	SCO-spondin	SSPOP|KIAA2036|SSPO	protein	taxon:9606	20201129	GOC		
UniProtKB	A2VEC9	SSPOP		GO:0030154	GO_REF:0000002	IEA	InterPro:IPR030119	P	SCO-spondin	SSPOP|KIAA2036|SSPO	protein	taxon:9606	20201128	InterPro		
UniProtKB	A2VEC9	SSPOP		GO:0030414	GO_REF:0000002	IEA	InterPro:IPR036201	F	SCO-spondin	SSPOP|KIAA2036|SSPO	protein	taxon:9606	20201128	InterPro		
UniProtKB	A3KFT3	OR2M5		GO:0004930	GO_REF:0000043	IEA	UniProtKB-KW:KW-0297	F	Olfactory receptor 2M5	OR2M5|OR2M5P	protein	taxon:9606	20201128	UniProt		
UniProtKB	A3KFT3	OR2M5		GO:0004984	GO_REF:0000002	IEA	InterPro:IPR000725	F	Olfactory receptor 2M5	OR2M5|OR2M5P	protein	taxon:9606	20201128	InterPro		
UniProtKB	A3KFT3	OR2M5		GO:0005886	Reactome:R-HSA-381750	TAS		C	Olfactory receptor 2M5	OR2M5|OR2M5P	protein	taxon:9606	20130516	Reactome		
UniProtKB	A3KFT3	OR2M5		GO:0007186	GO_REF:0000043	IEA	UniProtKB-KW:KW-0297	P	Olfactory receptor 2M5	OR2M5|OR2M5P	protein	taxon:9606	20201128	UniProt		
UniProtKB	A3KFT3	OR2M5		GO:0016021	GO_REF:0000043	IEA	UniProtKB-KW:KW-0812	C	Olfactory receptor 2M5	OR2M5|OR2M5P	protein	taxon:9606	20201128	UniProt		
UniProtKB	A3KFT3	OR2M5		GO:0050911	GO_REF:0000108	IEA	GO:0004984	P	Olfactory receptor 2M5	OR2M5|OR2M5P	protein	taxon:9606	20201129	GOC		
UniProtKB	A3KMH1	VWA8		GO:0005515	PMID:30204880	IPI	UniProtKB:O00628	F	von Willebrand factor A domain-containing protein 8	VWA8|KIAA0564	protein	taxon:9606	20181002	UniProt		
UniProtKB	A3KMH1	VWA8		GO:0005515	PMID:30204880	IPI	UniProtKB:Q8R537	F	von Willebrand factor A domain-containing protein 8	VWA8|KIAA0564	protein	taxon:9606	20181002	UniProt		
UniProtKB	A3KMH1	VWA8		GO:0005515	PMID:30204880	IPI	UniProtKB:Q920N5	F	von Willebrand factor A domain-containing protein 8	VWA8|KIAA0564	protein	taxon:9606	20181002	UniProt		
UniProtKB	A3KMH1	VWA8		GO:0005524	GO_REF:0000043	IEA	UniProtKB-KW:KW-0067	F	von Willebrand factor A domain-containing protein 8	VWA8|KIAA0564	protein	taxon:9606	20201128	UniProt		
UniProtKB	A3KMH1	VWA8		GO:0005739	GO_REF:0000024	ISS	UniProtKB:Q8CC88	C	von Willebrand factor A domain-containing protein 8	VWA8|KIAA0564	protein	taxon:9606	20170804	UniProt		
UniProtKB	A3KMH1	VWA8		GO:0005739	PMID:30204880	IDA		C	von Willebrand factor A domain-containing protein 8	VWA8|KIAA0564	protein	taxon:9606	20181002	UniProt		
UniProtKB	A3KMH1	VWA8		GO:0005777	GO_REF:0000044	IEA	UniProtKB-SubCell:SL-0204	C	von Willebrand factor A domain-containing protein 8	VWA8|KIAA0564	protein	taxon:9606	20201128	UniProt		
UniProtKB	A3KMH1	VWA8		GO:0016887	GO_REF:0000024	ISS	UniProtKB:Q8CC88	F	von Willebrand factor A domain-containing protein 8	VWA8|KIAA0564	protein	taxon:9606	20170804	UniProt		
UniProtKB	A3KN74	GPX6		GO:0006979	GO_REF:0000002	IEA	InterPro:IPR000889	P	GPX6 protein	GPX6|hCG_1643762	protein	taxon:9606	20201128	InterPro		
UniProtKB	A3KN74	GPX6		GO:0055114	GO_REF:0000002	IEA	InterPro:IPR000889	P	GPX6 protein	GPX6|hCG_1643762	protein	taxon:9606	20201128	InterPro		
UniProtKB	A3KN74	GPX6		GO:0098869	GO_REF:0000108	IEA	GO:0004601	P	GPX6 protein	GPX6|hCG_1643762	protein	taxon:9606	20201129	GOC		
UniProtKB	A3KN74	GPX6		GO:0098869	GO_REF:0000108	IEA	GO:0004602	P	GPX6 protein	GPX6|hCG_1643762	protein	taxon:9606	20201129	GOC		
UniProtKB	A3KN83	SBNO1		GO:0003674	GO_REF:0000015	ND		F	Protein strawberry notch homolog 1	SBNO1|MOP3	protein	taxon:9606	20080229	UniProt		
UniProtKB	A3KN83	SBNO1		GO:0005575	GO_REF:0000015	ND		C	Protein strawberry notch homolog 1	SBNO1|MOP3	protein	taxon:9606	20080229	UniProt		
UniProtKB	A3KN83	SBNO1		GO:0008150	GO_REF:0000015	ND		P	Protein strawberry notch homolog 1	SBNO1|MOP3	protein	taxon:9606	20080229	UniProt		
UniProtKB	A3QJZ6	PRAMEF22		GO:0008284	GO_REF:0000002	IEA	InterPro:IPR026271	P	PRAME family member 22	PRAMEF22	protein	taxon:9606	20201128	InterPro		
UniProtKB	A3QJZ6	PRAMEF22		GO:0043066	GO_REF:0000002	IEA	InterPro:IPR026271	P	PRAME family member 22	PRAMEF22	protein	taxon:9606	20201128	InterPro		
UniProtKB	A3QJZ6	PRAMEF22		GO:0045596	GO_REF:0000002	IEA	InterPro:IPR026271	P	PRAME family member 22	PRAMEF22	protein	taxon:9606	20201128	InterPro		
UniProtKB	A3QJZ6	PRAMEF22		GO:0045892	GO_REF:0000002	IEA	InterPro:IPR026271	P	PRAME family member 22	PRAMEF22	protein	taxon:9606	20201128	InterPro		
UniProtKB	A3QJZ7	PRAMEF27		GO:0008284	GO_REF:0000002	IEA	InterPro:IPR026271	P	PRAME family member 27	PRAMEF27	protein	taxon:9606	20201128	InterPro		
UniProtKB	A3QJZ7	PRAMEF27		GO:0043066	GO_REF:0000002	IEA	InterPro:IPR026271	P	PRAME family member 27	PRAMEF27	protein	taxon:9606	20201128	InterPro		
UniProtKB	A3QJZ7	PRAMEF27		GO:0045596	GO_REF:0000002	IEA	InterPro:IPR026271	P	PRAME family member 27	PRAMEF27	protein	taxon:9606	20201128	InterPro		
UniProtKB	A3QJZ7	PRAMEF27		GO:0045892	GO_REF:0000002	IEA	InterPro:IPR026271	P	PRAME family member 27	PRAMEF27	protein	taxon:9606	20201128	InterPro		
UniProtKB	A4D0T2	C7orf66		GO:0016021	GO_REF:0000043	IEA	UniProtKB-KW:KW-0812	C	Uncharacterized protein C7orf66	C7orf66	protein	taxon:9606	20201128	UniProt		
UniProtKB	A4D0T7	SMIM30		GO:0016021	GO_REF:0000043	IEA	UniProtKB-KW:KW-0812	C	Small integral membrane protein 30	SMIM30	protein	taxon:9606	20201128	UniProt		
UniProtKB	A4D0V7	CPED1		GO:0005783	GO_REF:0000054	IDA		C	Cadherin-like and PC-esterase domain-containing protein 1	CPED1|C7orf58|UNQ9432/PRO34713	protein	taxon:9606	20100607	LIFEdb		
UniProtKB	A4D126	CRPPA		GO:0005829	PMID:26687144	IDA		C	D-ribitol-5-phosphate cytidylyltransferase	CRPPA|ISPD	protein	taxon:9606	20170627	UniProt		
UniProtKB	A4D126	CRPPA		GO:0007411	GO_REF:0000107	IEA	UniProtKB:Q5RJG7|ensembl:ENSMUSP00000061646	P	D-ribitol-5-phosphate cytidylyltransferase	CRPPA|ISPD	protein	taxon:9606	20201128	Ensembl		
UniProtKB	A4D126	CRPPA		GO:0008299	GO_REF:0000002	IEA	InterPro:IPR018294	P	D-ribitol-5-phosphate cytidylyltransferase	CRPPA|ISPD	protein	taxon:9606	20201128	InterPro		
UniProtKB	A4D126	CRPPA		GO:0035269	PMID:22522420	IMP		P	D-ribitol-5-phosphate cytidylyltransferase	CRPPA|ISPD	protein	taxon:9606	20120629	UniProt		
UniProtKB	A4D126	CRPPA		GO:0035269	PMID:22522421	IMP		P	D-ribitol-5-phosphate cytidylyltransferase	CRPPA|ISPD	protein	taxon:9606	20120629	UniProt		
UniProtKB	A4D126	CRPPA		GO:0042803	PMID:26687144	IDA		F	D-ribitol-5-phosphate cytidylyltransferase	CRPPA|ISPD	protein	taxon:9606	20170627	UniProt		
UniProtKB	A4D126	CRPPA		GO:0047349	PMID:26687144	IDA		F	D-ribitol-5-phosphate cytidylyltransferase	CRPPA|ISPD	protein	taxon:9606	20170627	UniProt		
UniProtKB	A4D126	CRPPA		GO:0070567	PMID:26687144	IDA		F	D-ribitol-5-phosphate cytidylyltransferase	CRPPA|ISPD	protein	taxon:9606	20170627	UniProt		
UniProtKB	A4D161	FAM221A		GO:0005515	PMID:32296183	IPI	UniProtKB:A8MQ03	F	Protein FAM221A	FAM221A|C7orf46	protein	taxon:9606	20201128	IntAct		
UniProtKB	A4D161	FAM221A		GO:0005515	PMID:32296183	IPI	UniProtKB:P0DPK4	F	Protein FAM221A	FAM221A|C7orf46	protein	taxon:9606	20201128	IntAct		
UniProtKB	A4D161	FAM221A		GO:0005515	PMID:32296183	IPI	UniProtKB:P49639	F	Protein FAM221A	FAM221A|C7orf46	protein	taxon:9606	20201128	IntAct		
UniProtKB	A4D161	FAM221A		GO:0005515	PMID:32296183	IPI	UniProtKB:P55854	F	Protein FAM221A	FAM221A|C7orf46	protein	taxon:9606	20201128	IntAct		
UniProtKB	A4D161	FAM221A		GO:0005515	PMID:32296183	IPI	UniProtKB:Q07627	F	Protein FAM221A	FAM221A|C7orf46	protein	taxon:9606	20201128	IntAct		
UniProtKB	A4D161	FAM221A		GO:0005515	PMID:32296183	IPI	UniProtKB:Q3LI59	F	Protein FAM221A	FAM221A|C7orf46	protein	taxon:9606	20201128	IntAct		
UniProtKB	A4D161	FAM221A		GO:0005515	PMID:32296183	IPI	UniProtKB:Q49AR9	F	Protein FAM221A	FAM221A|C7orf46	protein	taxon:9606	20201128	IntAct		
UniProtKB	A4D161	FAM221A		GO:0005515	PMID:32296183	IPI	UniProtKB:Q6FHY5	F	Protein FAM221A	FAM221A|C7orf46	protein	taxon:9606	20201128	IntAct		
UniProtKB	A4D161	FAM221A		GO:0005515	PMID:32296183	IPI	UniProtKB:Q6NVV7	F	Protein FAM221A	FAM221A|C7orf46	protein	taxon:9606	20201128	IntAct		
UniProtKB	A4D161	FAM221A		GO:0005515	PMID:32296183	IPI	UniProtKB:Q8TAS3	F	Protein FAM221A	FAM221A|C7orf46	protein	taxon:9606	20201128	IntAct		
UniProtKB	A4D161	FAM221A		GO:0005515	PMID:32296183	IPI	UniProtKB:Q8TAU3	F	Protein FAM221A	FAM221A|C7orf46	protein	taxon:9606	20201128	IntAct		
UniProtKB	A4D161	FAM221A		GO:0005515	PMID:32296183	IPI	UniProtKB:Q99471	F	Protein FAM221A	FAM221A|C7orf46	protein	taxon:9606	20201128	IntAct		
UniProtKB	A4D161	FAM221A		GO:0005515	PMID:32296183	IPI	UniProtKB:Q9BYQ6	F	Protein FAM221A	FAM221A|C7orf46	protein	taxon:9606	20201128	IntAct		
UniProtKB	A4D161	FAM221A		GO:0005515	PMID:32296183	IPI	UniProtKB:Q9UBR4-2	F	Protein FAM221A	FAM221A|C7orf46	protein	taxon:9606	20201128	IntAct		
UniProtKB	A4D161	FAM221A		GO:0005515	PMID:32814053	IPI	UniProtKB:G5E9A7	F	Protein FAM221A	FAM221A|C7orf46	protein	taxon:9606	20201128	IntAct		
UniProtKB	A4D161	FAM221A		GO:0005515	PMID:32814053	IPI	UniProtKB:Q7Z699	F	Protein FAM221A	FAM221A|C7orf46	protein	taxon:9606	20201128	IntAct		
UniProtKB	A4D1B5	GSAP		GO:0001540	PMID:20811458	IDA		F	Gamma-secretase-activating protein	GSAP|PION	protein	taxon:9606	20101105	UniProt		
UniProtKB	A4D1B5	GSAP		GO:0005515	PMID:20811458	IPI	UniProtKB:P05067	F	Gamma-secretase-activating protein	GSAP|PION	protein	taxon:9606	20201128	IntAct		
UniProtKB	A4D1B5	GSAP		GO:0005802	PMID:20811458	IDA		C	Gamma-secretase-activating protein	GSAP|PION	protein	taxon:9606	20101105	UniProt		
UniProtKB	A4D1B5	GSAP		GO:0030162	PMID:20811458	IDA		P	Gamma-secretase-activating protein	GSAP|PION	protein	taxon:9606	20101105	UniProt		
UniProtKB	A4D1B5	GSAP		GO:1902004	PMID:20811458	IDA		P	Gamma-secretase-activating protein	GSAP|PION	protein	taxon:9606	20140509	UniProt		
UniProtKB	A4D1E1	ZNF804B		GO:0046872	GO_REF:0000043	IEA	UniProtKB-KW:KW-0479	F	Zinc finger protein 804B	ZNF804B	protein	taxon:9606	20201128	UniProt		
UniProtKB	A4D1E9	GTPBP10		GO:0003723	PMID:22658674	HDA		F	GTP-binding protein 10	GTPBP10|OBGH2|UG0751c10	protein	taxon:9606	20140203	UniProt		
UniProtKB	A4D1E9	GTPBP10		GO:0005515	PMID:25416956	IPI	UniProtKB:Q08379	F	GTP-binding protein 10	GTPBP10|OBGH2|UG0751c10	protein	taxon:9606	20201128	IntAct		
UniProtKB	A4D1E9	GTPBP10		GO:0005515	PMID:25416956	IPI	UniProtKB:Q5JR59	F	GTP-binding protein 10	GTPBP10|OBGH2|UG0751c10	protein	taxon:9606	20201128	IntAct		
UniProtKB	A4D1E9	GTPBP10		GO:0005515	PMID:25416956	IPI	UniProtKB:Q8ND90	F	GTP-binding protein 10	GTPBP10|OBGH2|UG0751c10	protein	taxon:9606	20201128	IntAct		
UniProtKB	A4D1E9	GTPBP10		GO:0005525	GO_REF:0000043	IEA	UniProtKB-KW:KW-0342	F	GTP-binding protein 10	GTPBP10|OBGH2|UG0751c10	protein	taxon:9606	20201128	UniProt		
UniProtKB	A4D1E9	GTPBP10		GO:0005694	GO_REF:0000044	IEA	UniProtKB-SubCell:SL-0468	C	GTP-binding protein 10	GTPBP10|OBGH2|UG0751c10	protein	taxon:9606	20201128	UniProt		
UniProtKB	A4D1E9	GTPBP10		GO:0005730	GO_REF:0000044	IEA	UniProtKB-SubCell:SL-0188	C	GTP-binding protein 10	GTPBP10|OBGH2|UG0751c10	protein	taxon:9606	20201128	UniProt		
UniProtKB	A4D1E9	GTPBP10		GO:0042254	GO_REF:0000043	IEA	UniProtKB-KW:KW-0690	P	GTP-binding protein 10	GTPBP10|OBGH2|UG0751c10	protein	taxon:9606	20201128	UniProt		
UniProtKB	A4D1P6	WDR91		GO:0005515	PMID:17500595	IPI	UniProtKB:P42858	F	WD repeat-containing protein 91	WDR91|HSPC049	protein	taxon:9606	20201128	IntAct		
UniProtKB	A4D1P6	WDR91		GO:0005515	PMID:26783301	IPI	UniProtKB:Q562E7	F	WD repeat-containing protein 91	WDR91|HSPC049	protein	taxon:9606	20170713	UniProt		
UniProtKB	A4D1P6	WDR91		GO:0005515	PMID:26783301	IPI	UniProtKB:Q562E7	F	WD repeat-containing protein 91	WDR91|HSPC049	protein	taxon:9606	20201128	IntAct		
UniProtKB	A4D1P6	WDR91		GO:0005515	PMID:27126989	IPI	UniProtKB:Q562E7	F	WD repeat-containing protein 91	WDR91|HSPC049	protein	taxon:9606	20170712	UniProt		
UniProtKB	A4D1P6	WDR91		GO:0005515	PMID:27126989	IPI	UniProtKB:Q562E7	F	WD repeat-containing protein 91	WDR91|HSPC049	protein	taxon:9606	20201128	IntAct		
UniProtKB	A4D1P6	WDR91		GO:0005515	PMID:32814053	IPI	UniProtKB:P42858	F	WD repeat-containing protein 91	WDR91|HSPC049	protein	taxon:9606	20201128	IntAct		
UniProtKB	A4D1P6	WDR91		GO:0005829	PMID:26783301	IDA		C	WD repeat-containing protein 91	WDR91|HSPC049	protein	taxon:9606	20170713	UniProt		
UniProtKB	A4D1P6	WDR91		GO:0031313	PMID:26783301	IDA		C	WD repeat-containing protein 91	WDR91|HSPC049	protein	taxon:9606	20170713	UniProt		
UniProtKB	A4D1P6	WDR91		GO:0031901	PMID:26783301	IDA		C	WD repeat-containing protein 91	WDR91|HSPC049	protein	taxon:9606	20170713	UniProt		
UniProtKB	A4D1P6	WDR91		GO:0031902	PMID:26783301	IDA		C	WD repeat-containing protein 91	WDR91|HSPC049	protein	taxon:9606	20170713	UniProt		
UniProtKB	A4D1P6	WDR91		GO:0031902	PMID:28404643	IDA		C	WD repeat-containing protein 91	WDR91|HSPC049	protein	taxon:9606	20170808	UniProt		
UniProtKB	A4D1P6	WDR91		GO:0035014	PMID:26783301	IMP		F	WD repeat-containing protein 91	WDR91|HSPC049	protein	taxon:9606	20170713	UniProt		
UniProtKB	A4D1P6	WDR91		GO:0043551	PMID:26783301	IMP		P	WD repeat-containing protein 91	WDR91|HSPC049	protein	taxon:9606	20170713	UniProt		
UniProtKB	A4D1P6	WDR91		GO:0045022	PMID:26783301	IMP		P	WD repeat-containing protein 91	WDR91|HSPC049	protein	taxon:9606	20170713	UniProt		
UniProtKB	A4D1P6	WDR91		GO:0045022	PMID:27126989	IMP		P	WD repeat-containing protein 91	WDR91|HSPC049	protein	taxon:9606	20170712	UniProt		
UniProtKB	A4D1P6	WDR91		GO:1903362	PMID:27126989	IMP		P	WD repeat-containing protein 91	WDR91|HSPC049	protein	taxon:9606	20170712	UniProt		
UniProtKB	A4D1P6	WDR91	NOT	GO:0006511	PMID:28404643	IMP		P	WD repeat-containing protein 91	WDR91|HSPC049	protein	taxon:9606	20170808	UniProt		
UniProtKB	A4D1S0	KLRG2		GO:0016021	GO_REF:0000043	IEA	UniProtKB-KW:KW-0812	C	Killer cell lectin-like receptor subfamily G member 2	KLRG2|CLEC15B	protein	taxon:9606	20201128	UniProt		
UniProtKB	A4D1S0	KLRG2		GO:0030246	GO_REF:0000043	IEA	UniProtKB-KW:KW-0430	F	Killer cell lectin-like receptor subfamily G member 2	KLRG2|CLEC15B	protein	taxon:9606	20201128	UniProt		
UniProtKB	A4D1S5	RAB19		GO:0005515	PMID:32296183	IPI	UniProtKB:P47224	F	Ras-related protein Rab-19	RAB19|RAB19B	protein	taxon:9606	20201128	IntAct		
UniProtKB	A4D1S5	RAB19		GO:0005515	PMID:32296183	IPI	UniProtKB:P60410	F	Ras-related protein Rab-19	RAB19|RAB19B	protein	taxon:9606	20201128	IntAct
[truncated: 102,929,638 more chars]
