# Supplementary material for: Construction and analysis of a survival-associated competing endogenous RNA network in breast cancer
Source: Front Surg. 2023 Jan 6;9:1021195. doi: 10.3389/fsurg.2022.1021195 (PMC9852745; doi:10.3389/fsurg.2022.1021195)
Supplement: Supplementary file 14 [file Datasheet14.zip › Annotation_information/hsa00001.keg]

+D	GENES	KO
#<h2><a href="/kegg/brite.html"><img src="/Fig/bget/kegg3.gif" align="middle" border=0></a> &nbsp; KEGG Orthology (KO) - Homo sapiens (human) </h2>
%<style type="text/css"><!-- #grid{ table-layout:fixed; font-family: monospace; position: relative; width: 1200px; color: black; }.col1{ position: relative; background : white; z-index: 1; width: 600px; overflow: hidden; }.col2{ position: relative; background : white; z-index: 2; padding-left: 10px; }--></style>
!
A09100 Metabolism
B
B  09101 Carbohydrate metabolism
C    00010 Glycolysis / Gluconeogenesis [PATH:hsa00010]
D      3101 HK3; hexokinase 3	K00844 HK; hexokinase [EC:2.7.1.1]
D      3098 HK1; hexokinase 1	K00844 HK; hexokinase [EC:2.7.1.1]
D      3099 HK2; hexokinase 2	K00844 HK; hexokinase [EC:2.7.1.1]
D      80201 HKDC1; hexokinase domain containing 1	K00844 HK; hexokinase [EC:2.7.1.1]
D      2645 GCK; glucokinase	K12407 GCK; glucokinase [EC:2.7.1.2]
D      2821 GPI; glucose-6-phosphate isomerase	K01810 GPI; glucose-6-phosphate isomerase [EC:5.3.1.9]
D      5213 PFKM; phosphofructokinase, muscle	K00850 pfkA; 6-phosphofructokinase 1 [EC:2.7.1.11]
D      5214 PFKP; phosphofructokinase, platelet	K00850 pfkA; 6-phosphofructokinase 1 [EC:2.7.1.11]
D      5211 PFKL; phosphofructokinase, liver type	K00850 pfkA; 6-phosphofructokinase 1 [EC:2.7.1.11]
D      2203 FBP1; fructose-bisphosphatase 1	K03841 FBP; fructose-1,6-bisphosphatase I [EC:3.1.3.11]
D      8789 FBP2; fructose-bisphosphatase 2	K03841 FBP; fructose-1,6-bisphosphatase I [EC:3.1.3.11]
D      230 ALDOC; aldolase, fructose-bisphosphate C	K01623 ALDO; fructose-bisphosphate aldolase, class I [EC:4.1.2.13]
D      226 ALDOA; aldolase, fructose-bisphosphate A	K01623 ALDO; fructose-bisphosphate aldolase, class I [EC:4.1.2.13]
D      229 ALDOB; aldolase, fructose-bisphosphate B	K01623 ALDO; fructose-bisphosphate aldolase, class I [EC:4.1.2.13]
D      7167 TPI1; triosephosphate isomerase 1	K01803 TPI; triosephosphate isomerase (TIM) [EC:5.3.1.1]
D      2597 GAPDH; glyceraldehyde-3-phosphate dehydrogenase	K00134 GAPDH; glyceraldehyde 3-phosphate dehydrogenase [EC:1.2.1.12]
D      26330 GAPDHS; glyceraldehyde-3-phosphate dehydrogenase, spermatogenic	K10705 GAPDHS; glyceraldehyde-3-phosphate dehydrogenase, spermatogenic [EC:1.2.1.12]
D      5232 PGK2; phosphoglycerate kinase 2	K00927 PGK; phosphoglycerate kinase [EC:2.7.2.3]
D      5230 PGK1; phosphoglycerate kinase 1	K00927 PGK; phosphoglycerate kinase [EC:2.7.2.3]
D      5223 PGAM1; phosphoglycerate mutase 1	K01834 PGAM; 2,3-bisphosphoglycerate-dependent phosphoglycerate mutase [EC:5.4.2.11]
D      5224 PGAM2; phosphoglycerate mutase 2	K01834 PGAM; 2,3-bisphosphoglycerate-dependent phosphoglycerate mutase [EC:5.4.2.11]
D      441531 PGAM4; phosphoglycerate mutase family member 4	K01834 PGAM; 2,3-bisphosphoglycerate-dependent phosphoglycerate mutase [EC:5.4.2.11]
D      2027 ENO3; enolase 3	K01689 ENO; enolase [EC:4.2.1.11]
D      2026 ENO2; enolase 2	K01689 ENO; enolase [EC:4.2.1.11]
D      2023 ENO1; enolase 1	K01689 ENO; enolase [EC:4.2.1.11]
D      387712 ENO4; enolase 4	K01689 ENO; enolase [EC:4.2.1.11]
D      5315 PKM; pyruvate kinase M1/2	K00873 PK; pyruvate kinase [EC:2.7.1.40]
D      5313 PKLR; pyruvate kinase L/R	K12406 PKLR; pyruvate kinase isozymes R/L [EC:2.7.1.40]
D      5161 PDHA2; pyruvate dehydrogenase E1 subunit alpha 2	K00161 PDHA; pyruvate dehydrogenase E1 component alpha subunit [EC:1.2.4.1]
D      5160 PDHA1; pyruvate dehydrogenase E1 subunit alpha 1	K00161 PDHA; pyruvate dehydrogenase E1 component alpha subunit [EC:1.2.4.1]
D      5162 PDHB; pyruvate dehydrogenase E1 subunit beta	K00162 PDHB; pyruvate dehydrogenase E1 component beta subunit [EC:1.2.4.1]
D      1737 DLAT; dihydrolipoamide S-acetyltransferase	K00627 DLAT; pyruvate dehydrogenase E2 component (dihydrolipoamide acetyltransferase) [EC:2.3.1.12]
D      1738 DLD; dihydrolipoamide dehydrogenase	K00382 DLD; dihydrolipoamide dehydrogenase [EC:1.8.1.4]
D      8050 PDHX; pyruvate dehydrogenase complex component X	K13997 PDHX; dihydrolipoamide dehydrogenase-binding protein of pyruvate dehydrogenase complex
D      160287 LDHAL6A; lactate dehydrogenase A like 6A	K00016 LDH; L-lactate dehydrogenase [EC:1.1.1.27]
D      92483 LDHAL6B; lactate dehydrogenase A like 6B	K00016 LDH; L-lactate dehydrogenase [EC:1.1.1.27]
D      3939 LDHA; lactate dehydrogenase A	K00016 LDH; L-lactate dehydrogenase [EC:1.1.1.27]
D      3945 LDHB; lactate dehydrogenase B	K00016 LDH; L-lactate dehydrogenase [EC:1.1.1.27]
D      3948 LDHC; lactate dehydrogenase C	K00016 LDH; L-lactate dehydrogenase [EC:1.1.1.27]
D      124 ADH1A; alcohol dehydrogenase 1A (class I), alpha polypeptide	K13951 ADH1_7; alcohol dehydrogenase 1/7 [EC:1.1.1.1]
D      125 ADH1B; alcohol dehydrogenase 1B (class I), beta polypeptide	K13951 ADH1_7; alcohol dehydrogenase 1/7 [EC:1.1.1.1]
D      126 ADH1C; alcohol dehydrogenase 1C (class I), gamma polypeptide	K13951 ADH1_7; alcohol dehydrogenase 1/7 [EC:1.1.1.1]
D      131 ADH7; alcohol dehydrogenase 7 (class IV), mu or sigma polypeptide	K13951 ADH1_7; alcohol dehydrogenase 1/7 [EC:1.1.1.1]
D      127 ADH4; alcohol dehydrogenase 4 (class II), pi polypeptide	K13980 ADH4; alcohol dehydrogenase 4 [EC:1.1.1.1]
D      128 ADH5; alcohol dehydrogenase 5 (class III), chi polypeptide	K00121 frmA; S-(hydroxymethyl)glutathione dehydrogenase / alcohol dehydrogenase [EC:1.1.1.284 1.1.1.1]
D      130 ADH6; alcohol dehydrogenase 6 (class V)	K13952 ADH6; alcohol dehydrogenase 6 [EC:1.1.1.1]
D      10327 AKR1A1; aldo-keto reductase family 1 member A1	K00002 AKR1A1; alcohol dehydrogenase (NADP+) [EC:1.1.1.2]
D      217 ALDH2; aldehyde dehydrogenase 2 family member	K00128 ALDH; aldehyde dehydrogenase (NAD+) [EC:1.2.1.3]
D      224 ALDH3A2; aldehyde dehydrogenase 3 family member A2	K00128 ALDH; aldehyde dehydrogenase (NAD+) [EC:1.2.1.3]
D      219 ALDH1B1; aldehyde dehydrogenase 1 family member B1	K00128 ALDH; aldehyde dehydrogenase (NAD+) [EC:1.2.1.3]
D      501 ALDH7A1; aldehyde dehydrogenase 7 family member A1	K14085 ALDH7A1; aldehyde dehydrogenase family 7 member A1 [EC:1.2.1.31 1.2.1.8 1.2.1.3]
D      223 ALDH9A1; aldehyde dehydrogenase 9 family member A1	K00149 ALDH9A1; aldehyde dehydrogenase family 9 member A1 [EC:1.2.1.47 1.2.1.3]
D      221 ALDH3B1; aldehyde dehydrogenase 3 family member B1	K00129 ALDH3; aldehyde dehydrogenase (NAD(P)+) [EC:1.2.1.5]
D      222 ALDH3B2; aldehyde dehydrogenase 3 family member B2	K00129 ALDH3; aldehyde dehydrogenase (NAD(P)+) [EC:1.2.1.5]
D      218 ALDH3A1; aldehyde dehydrogenase 3 family member A1	K00129 ALDH3; aldehyde dehydrogenase (NAD(P)+) [EC:1.2.1.5]
D      84532 ACSS1; acyl-CoA synthetase short chain family member 1	K01895 ACSS1_2; acetyl-CoA synthetase [EC:6.2.1.1]
D      55902 ACSS2; acyl-CoA synthetase short chain family member 2	K01895 ACSS1_2; acetyl-CoA synthetase [EC:6.2.1.1]
D      130589 GALM; galactose mutarotase	K01785 galM; aldose 1-epimerase [EC:5.1.3.3]
D      5236 PGM1; phosphoglucomutase 1	K01835 pgm; phosphoglucomutase [EC:5.4.2.2]
D      55276 PGM2; phosphoglucomutase 2	K15779 PGM2; phosphoglucomutase / phosphopentomutase [EC:5.4.2.2 5.4.2.7]
D      2538 G6PC1; glucose-6-phosphatase catalytic subunit 1	K01084 G6PC; glucose-6-phosphatase [EC:3.1.3.9]
D      57818 G6PC2; glucose-6-phosphatase catalytic subunit 2	K01084 G6PC; glucose-6-phosphatase [EC:3.1.3.9]
D      92579 G6PC3; glucose-6-phosphatase catalytic subunit 3	K01084 G6PC; glucose-6-phosphatase [EC:3.1.3.9]
D      83440 ADPGK; ADP dependent glucokinase	K08074 ADPGK; ADP-dependent glucokinase [EC:2.7.1.147]
D      669 BPGM; bisphosphoglycerate mutase	K01837 BPGM; bisphosphoglycerate/phosphoglycerate mutase [EC:5.4.2.4 5.4.2.11]
D      9562 MINPP1; multiple inositol-polyphosphate phosphatase 1	K03103 MINPP1; multiple inositol-polyphosphate phosphatase / 2,3-bisphosphoglycerate 3-phosphatase [EC:3.1.3.62 3.1.3.80]
D      5105 PCK1; phosphoenolpyruvate carboxykinase 1	K01596 E4.1.1.32; phosphoenolpyruvate carboxykinase (GTP) [EC:4.1.1.32]
D      5106 PCK2; phosphoenolpyruvate carboxykinase 2, mitochondrial	K01596 E4.1.1.32; phosphoenolpyruvate carboxykinase (GTP) [EC:4.1.1.32]
C    00020 Citrate cycle (TCA cycle) [PATH:hsa00020]
D      1431 CS; citrate synthase	K01647 CS; citrate synthase [EC:2.3.3.1]
D      47 ACLY; ATP citrate lyase	K01648 ACLY; ATP citrate (pro-S)-lyase [EC:2.3.3.8]
D      50 ACO2; aconitase 2	K01681 ACO; aconitate hydratase [EC:4.2.1.3]
D      48 ACO1; aconitase 1	K01681 ACO; aconitate hydratase [EC:4.2.1.3]
D      3417 IDH1; isocitrate dehydrogenase (NADP(+)) 1	K00031 IDH1; isocitrate dehydrogenase [EC:1.1.1.42]
D      3418 IDH2; isocitrate dehydrogenase (NADP(+)) 2	K00031 IDH1; isocitrate dehydrogenase [EC:1.1.1.42]
D      3420 IDH3B; isocitrate dehydrogenase (NAD(+)) 3 non-catalytic subunit beta	K00030 IDH3; isocitrate dehydrogenase (NAD+) [EC:1.1.1.41]
D      3421 IDH3G; isocitrate dehydrogenase (NAD(+)) 3 non-catalytic subunit gamma	K00030 IDH3; isocitrate dehydrogenase (NAD+) [EC:1.1.1.41]
D      3419 IDH3A; isocitrate dehydrogenase (NAD(+)) 3 catalytic subunit alpha	K00030 IDH3; isocitrate dehydrogenase (NAD+) [EC:1.1.1.41]
D      55753 OGDHL; oxoglutarate dehydrogenase L	K00164 OGDH; 2-oxoglutarate dehydrogenase E1 component [EC:1.2.4.2]
D      4967 OGDH; oxoglutarate dehydrogenase	K00164 OGDH; 2-oxoglutarate dehydrogenase E1 component [EC:1.2.4.2]
D      1743 DLST; dihydrolipoamide S-succinyltransferase	K00658 DLST; 2-oxoglutarate dehydrogenase E2 component (dihydrolipoamide succinyltransferase) [EC:2.3.1.61]
D      1738 DLD; dihydrolipoamide dehydrogenase	K00382 DLD; dihydrolipoamide dehydrogenase [EC:1.8.1.4]
D      8802 SUCLG1; succinate-CoA ligase GDP/ADP-forming subunit alpha	K01899 LSC1; succinyl-CoA synthetase alpha subunit [EC:6.2.1.4 6.2.1.5]
D      8801 SUCLG2; succinate-CoA ligase GDP-forming subunit beta	K01900 LSC2; succinyl-CoA synthetase beta subunit [EC:6.2.1.4 6.2.1.5]
D      8803 SUCLA2; succinate-CoA ligase ADP-forming subunit beta	K01900 LSC2; succinyl-CoA synthetase beta subunit [EC:6.2.1.4 6.2.1.5]
D      6389 SDHA; succinate dehydrogenase complex flavoprotein subunit A	K00234 SDHA; succinate dehydrogenase (ubiquinone) flavoprotein subunit [EC:1.3.5.1]
D      6390 SDHB; succinate dehydrogenase complex iron sulfur subunit B	K00235 SDHB; succinate dehydrogenase (ubiquinone) iron-sulfur subunit [EC:1.3.5.1]
D      6391 SDHC; succinate dehydrogenase complex subunit C	K00236 SDHC; succinate dehydrogenase (ubiquinone) cytochrome b560 subunit
D      6392 SDHD; succinate dehydrogenase complex subunit D	K00237 SDHD; succinate dehydrogenase (ubiquinone) membrane anchor subunit
D      2271 FH; fumarate hydratase	K01679 E4.2.1.2B; fumarate hydratase, class II [EC:4.2.1.2]
D      4190 MDH1; malate dehydrogenase 1	K00025 MDH1; malate dehydrogenase [EC:1.1.1.37]
D      4191 MDH2; malate dehydrogenase 2	K00026 MDH2; malate dehydrogenase [EC:1.1.1.37]
D      5091 PC; pyruvate carboxylase	K01958 PC; pyruvate carboxylase [EC:6.4.1.1]
D      5105 PCK1; phosphoenolpyruvate carboxykinase 1	K01596 E4.1.1.32; phosphoenolpyruvate carboxykinase (GTP) [EC:4.1.1.32]
D      5106 PCK2; phosphoenolpyruvate carboxykinase 2, mitochondrial	K01596 E4.1.1.32; phosphoenolpyruvate carboxykinase (GTP) [EC:4.1.1.32]
D      5161 PDHA2; pyruvate dehydrogenase E1 subunit alpha 2	K00161 PDHA; pyruvate dehydrogenase E1 component alpha subunit [EC:1.2.4.1]
D      5160 PDHA1; pyruvate dehydrogenase E1 subunit alpha 1	K00161 PDHA; pyruvate dehydrogenase E1 component alpha subunit [EC:1.2.4.1]
D      5162 PDHB; pyruvate dehydrogenase E1 subunit beta	K00162 PDHB; pyruvate dehydrogenase E1 component beta subunit [EC:1.2.4.1]
D      1737 DLAT; dihydrolipoamide S-acetyltransferase	K00627 DLAT; pyruvate dehydrogenase E2 component (dihydrolipoamide acetyltransferase) [EC:2.3.1.12]
D      8050 PDHX; pyruvate dehydrogenase complex component X	K13997 PDHX; dihydrolipoamide dehydrogenase-binding protein of pyruvate dehydrogenase complex
C    00030 Pentose phosphate pathway [PATH:hsa00030]
D      2821 GPI; glucose-6-phosphate isomerase	K01810 GPI; glucose-6-phosphate isomerase [EC:5.3.1.9]
D      2539 G6PD; glucose-6-phosphate dehydrogenase	K00036 G6PD; glucose-6-phosphate 1-dehydrogenase [EC:1.1.1.49 1.1.1.363]
D      25796 PGLS; 6-phosphogluconolactonase	K01057 PGLS; 6-phosphogluconolactonase [EC:3.1.1.31]
D      9563 H6PD; hexose-6-phosphate dehydrogenase/glucose 1-dehydrogenase	K13937 H6PD; hexose-6-phosphate dehydrogenase [EC:1.1.1.47 3.1.1.31]
D      5226 PGD; phosphogluconate dehydrogenase	K00033 PGD; 6-phosphogluconate dehydrogenase [EC:1.1.1.44 1.1.1.343]
D      6120 RPE; ribulose-5-phosphate-3-epimerase	K01783 rpe; ribulose-phosphate 3-epimerase [EC:5.1.3.1]
D      729020 RPEL1; ribulose-5-phosphate-3-epimerase like 1	K01783 rpe; ribulose-phosphate 3-epimerase [EC:5.1.3.1]
D      7086 TKT; transketolase	K00615 E2.2.1.1; transketolase [EC:2.2.1.1]
D      84076 TKTL2; transketolase like 2	K00615 E2.2.1.1; transketolase [EC:2.2.1.1]
D      8277 TKTL1; transketolase like 1	K00615 E2.2.1.1; transketolase [EC:2.2.1.1]
D      6888 TALDO1; transaldolase 1	K00616 E2.2.1.2; transaldolase [EC:2.2.1.2]
D      22934 RPIA; ribose 5-phosphate isomerase A	K01807 rpiA; ribose 5-phosphate isomerase A [EC:5.3.1.6]
D      51071 DERA; deoxyribose-phosphate aldolase	K01619 deoC; deoxyribose-phosphate aldolase [EC:4.1.2.4]
D      64080 RBKS; ribokinase	K00852 rbsK; ribokinase [EC:2.7.1.15]
D      5236 PGM1; phosphoglucomutase 1	K01835 pgm; phosphoglucomutase [EC:5.4.2.2]
D      55276 PGM2; phosphoglucomutase 2	K15779 PGM2; phosphoglucomutase / phosphopentomutase [EC:5.4.2.2 5.4.2.7]
D      221823 PRPS1L1; phosphoribosyl pyrophosphate synthetase 1 like 1	K00948 PRPS; ribose-phosphate pyrophosphokinase [EC:2.7.6.1]
D      5634 PRPS2; phosphoribosyl pyrophosphate synthetase 2	K00948 PRPS; ribose-phosphate pyrophosphokinase [EC:2.7.6.1]
D      5631 PRPS1; phosphoribosyl pyrophosphate synthetase 1	K00948 PRPS; ribose-phosphate pyrophosphokinase [EC:2.7.6.1]
D      9104 RGN; regucalcin	K01053 gnl; gluconolactonase [EC:3.1.1.17]
D      414328 IDNK; IDNK gluconokinase	K00851 E2.7.1.12; gluconokinase [EC:2.7.1.12]
D      132158 GLYCTK; glycerate kinase	K11529 gck; glycerate 2-kinase [EC:2.7.1.165]
D      230 ALDOC; aldolase, fructose-bisphosphate C	K01623 ALDO; fructose-bisphosphate aldolase, class I [EC:4.1.2.13]
D      226 ALDOA; aldolase, fructose-bisphosphate A	K01623 ALDO; fructose-bisphosphate aldolase, class I [EC:4.1.2.13]
D      229 ALDOB; aldolase, fructose-bisphosphate B	K01623 ALDO; fructose-bisphosphate aldolase, class I [EC:4.1.2.13]
D      2203 FBP1; fructose-bisphosphatase 1	K03841 FBP; fructose-1,6-bisphosphatase I [EC:3.1.3.11]
D      8789 FBP2; fructose-bisphosphatase 2	K03841 FBP; fructose-1,6-bisphosphatase I [EC:3.1.3.11]
D      5213 PFKM; phosphofructokinase, muscle	K00850 pfkA; 6-phosphofructokinase 1 [EC:2.7.1.11]
D      5214 PFKP; phosphofructokinase, platelet	K00850 pfkA; 6-phosphofructokinase 1 [EC:2.7.1.11]
D      5211 PFKL; phosphofructokinase, liver type	K00850 pfkA; 6-phosphofructokinase 1 [EC:2.7.1.11]
C    00040 Pentose and glucuronate interconversions [PATH:hsa00040]
D      2990 GUSB; glucuronidase beta	K01195 uidA; beta-glucuronidase [EC:3.2.1.31]
D      9365 KL; klotho	K14756 KL; klotho [EC:3.2.1.31]
D      10941 UGT2A1; UDP glucuronosyltransferase family 2 member A1 complex locus	K00699 UGT; glucuronosyltransferase [EC:2.4.1.17]
D      79799 UGT2A3; UDP glucuronosyltransferase family 2 member A3	K00699 UGT; glucuronosyltransferase [EC:2.4.1.17]
D      7367 UGT2B17; UDP glucuronosyltransferase family 2 member B17	K00699 UGT; glucuronosyltransferase [EC:2.4.1.17]
D      10720 UGT2B11; UDP glucuronosyltransferase family 2 member B11	K00699 UGT; glucuronosyltransferase [EC:2.4.1.17]
D      54490 UGT2B28; UDP glucuronosyltransferase family 2 member B28	K00699 UGT; glucuronosyltransferase [EC:2.4.1.17]
D      54578 UGT1A6; UDP glucuronosyltransferase family 1 member A6	K00699 UGT; glucuronosyltransferase [EC:2.4.1.17]
D      54657 UGT1A4; UDP glucuronosyltransferase family 1 member A4	K00699 UGT; glucuronosyltransferase [EC:2.4.1.17]
D      54658 UGT1A1; UDP glucuronosyltransferase family 1 member A1	K00699 UGT; glucuronosyltransferase [EC:2.4.1.17]
D      54659 UGT1A3; UDP glucuronosyltransferase family 1 member A3	K00699 UGT; glucuronosyltransferase [EC:2.4.1.17]
D      7365 UGT2B10; UDP glucuronosyltransferase family 2 member B10	K00699 UGT; glucuronosyltransferase [EC:2.4.1.17]
D      54600 UGT1A9; UDP glucuronosyltransferase family 1 member A9	K00699 UGT; glucuronosyltransferase [EC:2.4.1.17]
D      7364 UGT2B7; UDP glucuronosyltransferase family 2 member B7	K00699 UGT; glucuronosyltransferase [EC:2.4.1.17]
D      54575 UGT1A10; UDP glucuronosyltransferase family 1 member A10	K00699 UGT; glucuronosyltransferase [EC:2.4.1.17]
D      54576 UGT1A8; UDP glucuronosyltransferase family 1 member A8	K00699 UGT; glucuronosyltransferase [EC:2.4.1.17]
D      54579 UGT1A5; UDP glucuronosyltransferase family 1 member A5	K00699 UGT; glucuronosyltransferase [EC:2.4.1.17]
D      7366 UGT2B15; UDP glucuronosyltransferase family 2 member B15	K00699 UGT; glucuronosyltransferase [EC:2.4.1.17]
D      54577 UGT1A7; UDP glucuronosyltransferase family 1 member A7	K00699 UGT; glucuronosyltransferase [EC:2.4.1.17]
D      7363 UGT2B4; UDP glucuronosyltransferase family 2 member B4	K00699 UGT; glucuronosyltransferase [EC:2.4.1.17]
D      574537 UGT2A2; UDP glucuronosyltransferase family 2 member A2	K00699 UGT; glucuronosyltransferase [EC:2.4.1.17]
D      7358 UGDH; UDP-glucose 6-dehydrogenase	K00012 UGDH; UDPglucose 6-dehydrogenase [EC:1.1.1.22]
D      7360 UGP2; UDP-glucose pyrophosphorylase 2	K00963 UGP2; UTP--glucose-1-phosphate uridylyltransferase [EC:2.7.7.9]
D      10327 AKR1A1; aldo-keto reductase family 1 member A1	K00002 AKR1A1; alcohol dehydrogenase (NADP+) [EC:1.1.1.2]
D      51084 CRYL1; crystallin lambda 1	K13247 CRYL1; L-gulonate 3-dehydrogenase [EC:1.1.1.45]
D      6120 RPE; ribulose-5-phosphate-3-epimerase	K01783 rpe; ribulose-phosphate 3-epimerase [EC:5.1.3.1]
D      729020 RPEL1; ribulose-5-phosphate-3-epimerase like 1	K01783 rpe; ribulose-phosphate 3-epimerase [EC:5.1.3.1]
D      9942 XYLB; xylulokinase	K00854 xylB; xylulokinase [EC:2.7.1.17]
D      231 AKR1B1; aldo-keto reductase family 1 member B	K00011 AKR1B; aldehyde reductase [EC:1.1.1.21]
D      57016 AKR1B10; aldo-keto reductase family 1 member B10	K00011 AKR1B; aldehyde reductase [EC:1.1.1.21]
D      51181 DCXR; dicarbonyl and L-xylulose reductase	K03331 DCXR; L-xylulose reductase [EC:1.1.1.10]
D      6652 SORD; sorbitol dehydrogenase	K00008 SORD; L-iditol 2-dehydrogenase [EC:1.1.1.14]
D      27294 DHDH; dihydrodiol dehydrogenase	K00078 DHDH; dihydrodiol dehydrogenase / D-xylose 1-dehydrogenase (NADP) [EC:1.3.1.20 1.1.1.179]
D      729920 CRPPA; CDP-L-ribitol pyrophosphorylase A	K21031 ISPD; D-ribitol-5-phosphate cytidylyltransferase [EC:2.7.7.40]
C    00051 Fructose and mannose metabolism [PATH:hsa00051]
D      4351 MPI; mannose phosphate isomerase	K01809 manA; mannose-6-phosphate isomerase [EC:5.3.1.8]
D      5373 PMM2; phosphomannomutase 2	K17497 PMM; phosphomannomutase [EC:5.4.2.8]
D      5372 PMM1; phosphomannomutase 1	K17497 PMM; phosphomannomutase [EC:5.4.2.8]
D      29925 GMPPB; GDP-mannose pyrophosphorylase B	K00966 GMPP; mannose-1-phosphate guanylyltransferase [EC:2.7.7.13]
D      29926 GMPPA; GDP-mannose pyrophosphorylase A	K00966 GMPP; mannose-1-phosphate guanylyltransferase [EC:2.7.7.13]
D      2762 GMDS; GDP-mannose 4,6-dehydratase	K01711 gmd; GDPmannose 4,6-dehydratase [EC:4.2.1.47]
D      7264 GFUS; GDP-L-fucose synthase	K02377 TSTA3; GDP-L-fucose synthase [EC:1.1.1.271]
D      8790 FPGT; fucose-1-phosphate guanylyltransferase	K00976 FPGT; fucose-1-phosphate guanylyltransferase [EC:2.7.7.30]
D      197258 FCSK; fucose kinase	K05305 FUK; fucokinase [EC:2.7.1.52]
D      55556 ENOSF1; enolase superfamily member 1	K18334 fucD; L-fuconate dehydratase [EC:4.2.1.68]
D      3101 HK3; hexokinase 3	K00844 HK; hexokinase [EC:2.7.1.1]
D      3098 HK1; hexokinase 1	K00844 HK; hexokinase [EC:2.7.1.1]
D      3099 HK2; hexokinase 2	K00844 HK; hexokinase [EC:2.7.1.1]
D      80201 HKDC1; hexokinase domain containing 1	K00844 HK; hexokinase [EC:2.7.1.1]
D      5213 PFKM; phosphofructokinase, muscle	K00850 pfkA; 6-phosphofructokinase 1 [EC:2.7.1.11]
D      5214 PFKP; phosphofructokinase, platelet	K00850 pfkA; 6-phosphofructokinase 1 [EC:2.7.1.11]
D      5211 PFKL; phosphofructokinase, liver type	K00850 pfkA; 6-phosphofructokinase 1 [EC:2.7.1.11]
D      2203 FBP1; fructose-bisphosphatase 1	K03841 FBP; fructose-1,6-bisphosphatase I [EC:3.1.3.11]
D      8789 FBP2; fructose-bisphosphatase 2	K03841 FBP; fructose-1,6-bisphosphatase I [EC:3.1.3.11]
D      5207 PFKFB1; 6-phosphofructo-2-kinase/fructose-2,6-biphosphatase 1	K19028 PFKFB1; 6-phosphofructo-2-kinase / fructose-2,6-biphosphatase 1 [EC:2.7.1.105 3.1.3.46]
D      5208 PFKFB2; 6-phosphofructo-2-kinase/fructose-2,6-biphosphatase 2	K19029 PFKFB2; 6-phosphofructo-2-kinase / fructose-2,6-biphosphatase 2 [EC:2.7.1.105 3.1.3.46]
D      5209 PFKFB3; 6-phosphofructo-2-kinase/fructose-2,6-biphosphatase 3	K01103 PFKFB3; 6-phosphofructo-2-kinase / fructose-2,6-biphosphatase 3 [EC:2.7.1.105 3.1.3.46]
D      5210 PFKFB4; 6-phosphofructo-2-kinase/fructose-2,6-biphosphatase 4	K19030 PFKFB4; 6-phosphofructo-2-kinase / fructose-2,6-biphosphatase 4 [EC:2.7.1.105 3.1.3.46]
D      57103 TIGAR; TP53 induced glycolysis regulatory phosphatase	K14634 TIGAR; fructose-2,6-bisphosphatase [EC:3.1.3.46]
D      3795 KHK; ketohexokinase	K00846 KHK; ketohexokinase [EC:2.7.1.3]
D      6652 SORD; sorbitol dehydrogenase	K00008 SORD; L-iditol 2-dehydrogenase [EC:1.1.1.14]
D      231 AKR1B1; aldo-keto reductase family 1 member B	K00011 AKR1B; aldehyde reductase [EC:1.1.1.21]
D      57016 AKR1B10; aldo-keto reductase family 1 member B10	K00011 AKR1B; aldehyde reductase [EC:1.1.1.21]
D      230 ALDOC; aldolase, fructose-bisphosphate C	K01623 ALDO; fructose-bisphosphate aldolase, class I [EC:4.1.2.13]
D      226 ALDOA; aldolase, fructose-bisphosphate A	K01623 ALDO; fructose-bisphosphate aldolase, class I [EC:4.1.2.13]
D      229 ALDOB; aldolase, fructose-bisphosphate B	K01623 ALDO; fructose-bisphosphate aldolase, class I [EC:4.1.2.13]
D      7167 TPI1; triosephosphate isomerase 1	K01803 TPI; triosephosphate isomerase (TIM) [EC:5.3.1.1]
D      26007 TKFC; triokinase and FMN cyclase	K00863 DAK; triose/dihydroxyacetone kinase / FAD-AMP lyase (cyclizing) [EC:2.7.1.28 2.7.1.29 4.6.1.15]
C    00052 Galactose metabolism [PATH:hsa00052]
D      130589 GALM; galactose mutarotase	K01785 galM; aldose 1-epimerase [EC:5.1.3.3]
D      2584 GALK1; galactokinase 1	K00849 galK; galactokinase [EC:2.7.1.6]
D      2592 GALT; galactose-1-phosphate uridylyltransferase	K00965 galT; UDPglucose--hexose-1-phosphate uridylyltransferase [EC:2.7.7.12]
D      2582 GALE; UDP-galactose-4-epimerase	K01784 galE; UDP-glucose 4-epimerase [EC:5.1.3.2]
D      7360 UGP2; UDP-glucose pyrophosphorylase 2	K00963 UGP2; UTP--glucose-1-phosphate uridylyltransferase [EC:2.7.7.9]
D      5236 PGM1; phosphoglucomutase 1	K01835 pgm; phosphoglucomutase [EC:5.4.2.2]
D      55276 PGM2; phosphoglucomutase 2	K15779 PGM2; phosphoglucomutase / phosphopentomutase [EC:5.4.2.2 5.4.2.7]
D      3101 HK3; hexokinase 3	K00844 HK; hexokinase [EC:2.7.1.1]
D      3098 HK1; hexokinase 1	K00844 HK; hexokinase [EC:2.7.1.1]
D      3099 HK2; hexokinase 2	K00844 HK; hexokinase [EC:2.7.1.1]
D      80201 HKDC1; hexokinase domain containing 1	K00844 HK; hexokinase [EC:2.7.1.1]
D      2645 GCK; glucokinase	K12407 GCK; glucokinase [EC:2.7.1.2]
D      2538 G6PC1; glucose-6-phosphatase catalytic subunit 1	K01084 G6PC; glucose-6-phosphatase [EC:3.1.3.9]
D      57818 G6PC2; glucose-6-phosphatase catalytic subunit 2	K01084 G6PC; glucose-6-phosphatase [EC:3.1.3.9]
D      92579 G6PC3; glucose-6-phosphatase catalytic subunit 3	K01084 G6PC; glucose-6-phosphatase [EC:3.1.3.9]
D      2720 GLB1; galactosidase beta 1	K12309 GLB1; beta-galactosidase [EC:3.2.1.23]
D      3938 LCT; lactase	K01229 LCT; lactase-phlorizin hydrolase [EC:3.2.1.108 3.2.1.62]
D      3906 LALBA; lactalbumin alpha	K00704 LALBA; alpha-lactalbumin [EC:2.4.1.22]
D      2683 B4GALT1; beta-1,4-galactosyltransferase 1	K07966 B4GALT1; beta-1,4-galactosyltransferase 1 [EC:2.4.1.22 2.4.1.90 2.4.1.38 2.4.1.-]
D      8704 B4GALT2; beta-1,4-galactosyltransferase 2	K07967 B4GALT2; beta-1,4-galactosyltransferase 2 [EC:2.4.1.22 2.4.1.90 2.4.1.38 2.4.1.-]
D      2717 GLA; galactosidase alpha	K01189 GLA; alpha-galactosidase [EC:3.2.1.22]
D      231 AKR1B1; aldo-keto reductase family 1 member B	K00011 AKR1B; aldehyde reductase [EC:1.1.1.21]
D      57016 AKR1B10; aldo-keto reductase family 1 member B10	K00011 AKR1B; aldehyde reductase [EC:1.1.1.21]
D      5213 PFKM; phosphofructokinase, muscle	K00850 pfkA; 6-phosphofructokinase 1 [EC:2.7.1.11]
D      5214 PFKP; phosphofructokinase, platelet	K00850 pfkA; 6-phosphofructokinase 1 [EC:2.7.1.11]
D      5211 PFKL; phosphofructokinase, liver type	K00850 pfkA; 6-phosphofructokinase 1 [EC:2.7.1.11]
D      8972 MGAM; maltase-glucoamylase	K12047 MGAM; maltase-glucoamylase [EC:3.2.1.20 3.2.1.3]
D      93432 MGAM2; maltase-glucoamylase 2 (putative)	K12047 MGAM; maltase-glucoamylase [EC:3.2.1.20 3.2.1.3]
D      2548 GAA; glucosidase alpha, acid	K12316 GAA; lysosomal alpha-glucosidase [EC:3.2.1.20]
D      2595 GANC; glucosidase alpha, neutral C	K12317 GANC; neutral alpha-glucosidase C [EC:3.2.1.20]
D      6476 SI; sucrase-isomaltase	K01203 SI; sucrase-isomaltase [EC:3.2.1.48 3.2.1.10]
C    00053 Ascorbate and aldarate metabolism [PATH:hsa00053]
D      7358 UGDH; UDP-glucose 6-dehydrogenase	K00012 UGDH; UDPglucose 6-dehydrogenase [EC:1.1.1.22]
D      10941 UGT2A1; UDP glucuronosyltransferase family 2 member A1 complex locus	K00699 UGT; glucuronosyltransferase [EC:2.4.1.17]
D      79799 UGT2A3; UDP glucuronosyltransferase family 2 member A3	K00699 UGT; glucuronosyltransferase [EC:2.4.1.17]
D      7367 UGT2B17; UDP glucuronosyltransferase family 2 member B17	K00699 UGT; glucuronosyltransferase [EC:2.4.1.17]
D      10720 UGT2B11; UDP glucuronosyltransferase family 2 member B11	K00699 UGT; glucuronosyltransferase [EC:2.4.1.17]
D      54490 UGT2B28; UDP glucuronosyltransferase family 2 member B28	K00699 UGT; glucuronosyltransferase [EC:2.4.1.17]
D      54578 UGT1A6; UDP glucuronosyltransferase family 1 member A6	K00699 UGT; glucuronosyltransferase [EC:2.4.1.17]
D      54657 UGT1A4; UDP glucuronosyltransferase family 1 member A4	K00699 UGT; glucuronosyltransferase [EC:2.4.1.17]
D      54658 UGT1A1; UDP glucuronosyltransferase family 1 member A1	K00699 UGT; glucuronosyltransferase [EC:2.4.1.17]
D      54659 UGT1A3; UDP glucuronosyltransferase family 1 member A3	K00699 UGT; glucuronosyltransferase [EC:2.4.1.17]
D      7365 UGT2B10; UDP glucuronosyltransferase family 2 member B10	K00699 UGT; glucuronosyltransferase [EC:2.4.1.17]
D      54600 UGT1A9; UDP glucuronosyltransferase family 1 member A9	K00699 UGT; glucuronosyltransferase [EC:2.4.1.17]
D      7364 UGT2B7; UDP glucuronosyltransferase family 2 member B7	K00699 UGT; glucuronosyltransferase [EC:2.4.1.17]
D      54575 UGT1A10; UDP glucuronosyltransferase family 1 member A10	K00699 UGT; glucuronosyltransferase [EC:2.4.1.17]
D      54576 UGT1A8; UDP glucuronosyltransferase family 1 member A8	K00699 UGT; glucuronosyltransferase [EC:2.4.1.17]
D      54579 UGT1A5; UDP glucuronosyltransferase family 1 member A5	K00699 UGT; glucuronosyltransferase [EC:2.4.1.17]
D      7366 UGT2B15; UDP glucuronosyltransferase family 2 member B15	K00699 UGT; glucuronosyltransferase [EC:2.4.1.17]
D      54577 UGT1A7; UDP glucuronosyltransferase family 1 member A7	K00699 UGT; glucuronosyltransferase [EC:2.4.1.17]
D      7363 UGT2B4; UDP glucuronosyltransferase family 2 member B4	K00699 UGT; glucuronosyltransferase [EC:2.4.1.17]
D      574537 UGT2A2; UDP glucuronosyltransferase family 2 member A2	K00699 UGT; glucuronosyltransferase [EC:2.4.1.17]
D      2990 GUSB; glucuronidase beta	K01195 uidA; beta-glucuronidase [EC:3.2.1.31]
D      9365 KL; klotho	K14756 KL; klotho [EC:3.2.1.31]
D      55586 MIOX; myo-inositol oxygenase	K00469 MIOX; inositol oxygenase [EC:1.13.99.1]
D      10327 AKR1A1; aldo-keto reductase family 1 member A1	K00002 AKR1A1; alcohol dehydrogenase (NADP+) [EC:1.1.1.2]
D      9104 RGN; regucalcin	K01053 gnl; gluconolactonase [EC:3.1.1.17]
D      217 ALDH2; aldehyde dehydrogenase 2 family member	K00128 ALDH; aldehyde dehydrogenase (NAD+) [EC:1.2.1.3]
D      224 ALDH3A2; aldehyde dehydrogenase 3 family member A2	K00128 ALDH; aldehyde dehydrogenase (NAD+) [EC:1.2.1.3]
D      219 ALDH1B1; aldehyde dehydrogenase 1 family member B1	K00128 ALDH; aldehyde dehydrogenase (NAD+) [EC:1.2.1.3]
D      501 ALDH7A1; aldehyde dehydrogenase 7 family member A1	K14085 ALDH7A1; aldehyde dehydrogenase family 7 member A1 [EC:1.2.1.31 1.2.1.8 1.2.1.3]
D      223 ALDH9A1; aldehyde dehydrogenase 9 family member A1	K00149 ALDH9A1; aldehyde dehydrogenase family 9 member A1 [EC:1.2.1.47 1.2.1.3]
C    00500 Starch and sucrose metabolism [PATH:hsa00500]
D      8972 MGAM; maltase-glucoamylase	K12047 MGAM; maltase-glucoamylase [EC:3.2.1.20 3.2.1.3]
D      93432 MGAM2; maltase-glucoamylase 2 (putative)	K12047 MGAM; maltase-glucoamylase [EC:3.2.1.20 3.2.1.3]
D      2548 GAA; glucosidase alpha, acid	K12316 GAA; lysosomal alpha-glucosidase [EC:3.2.1.20]
D      2595 GANC; glucosidase alpha, neutral C	K12317 GANC; neutral alpha-glucosidase C [EC:3.2.1.20]
D      6476 SI; sucrase-isomaltase	K01203 SI; sucrase-isomaltase [EC:3.2.1.48 3.2.1.10]
D      7360 UGP2; UDP-glucose pyrophosphorylase 2	K00963 UGP2; UTP--glucose-1-phosphate uridylyltransferase [EC:2.7.7.9]
D      5167 ENPP1; ectonucleotide pyrophosphatase/phosphodiesterase 1	K01513 ENPP1_3; ectonucleotide pyrophosphatase/phosphodiesterase family member 1/3 [EC:3.1.4.1 3.6.1.9]
D      5169 ENPP3; ectonucleotide pyrophosphatase/phosphodiesterase 3	K01513 ENPP1_3; ectonucleotide pyrophosphatase/phosphodiesterase family member 1/3 [EC:3.1.4.1 3.6.1.9]
D      57733 GBA3; glucosylceramidase beta 3 (gene/pseudogene)	K05350 bglB; beta-glucosidase [EC:3.2.1.21]
D      2998 GYS2; glycogen synthase 2	K00693 GYS; glycogen synthase [EC:2.4.1.11]
D      2997 GYS1; glycogen synthase 1	K00693 GYS; glycogen synthase [EC:2.4.1.11]
D      2992 GYG1; glycogenin 1	K00750 GYG1; glycogenin [EC:2.4.1.186]
D      8908 GYG2; glycogenin 2	K00750 GYG1; glycogenin [EC:2.4.1.186]
D      2632 GBE1; 1,4-alpha-glucan branching enzyme 1	K00700 GBE1; 1,4-alpha-glucan branching enzyme [EC:2.4.1.18]
D      5836 PYGL; glycogen phosphorylase L	K00688 PYG; glycogen phosphorylase [EC:2.4.1.1]
D      5837 PYGM; glycogen phosphorylase, muscle associated	K00688 PYG; glycogen phosphorylase [EC:2.4.1.1]
D      5834 PYGB; glycogen phosphorylase B	K00688 PYG; glycogen phosphorylase [EC:2.4.1.1]
D      178 AGL; amylo-alpha-1, 6-glucosidase, 4-alpha-glucanotransferase	K01196 AGL; glycogen debranching enzyme [EC:2.4.1.25 3.2.1.33]
D      278 AMY1C; amylase alpha 1C	K01176 AMY; alpha-amylase [EC:3.2.1.1]
D      279 AMY2A; amylase alpha 2A	K01176 AMY; alpha-amylase [EC:3.2.1.1]
D      276 AMY1A; amylase alpha 1A	K01176 AMY; alpha-amylase [EC:3.2.1.1]
D      280 AMY2B; amylase alpha 2B	K01176 AMY; alpha-amylase [EC:3.2.1.1]
D      277 AMY1B; amylase alpha 1B	K01176 AMY; alpha-amylase [EC:3.2.1.1]
D      11181 TREH; trehalase	K01194 TREH; alpha,alpha-trehalase [EC:3.2.1.28]
D      5236 PGM1; phosphoglucomutase 1	K01835 pgm; phosphoglucomutase [EC:5.4.2.2]
D      55276 PGM2; phosphoglucomutase 2	K15779 PGM2; phosphoglucomutase / phosphopentomutase [EC:5.4.2.2 5.4.2.7]
D      3101 HK3; hexokinase 3	K00844 HK; hexokinase [EC:2.7.1.1]
D      3098 HK1; hexokinase 1	K00844 HK; hexokinase [EC:2.7.1.1]
D      3099 HK2; hexokinase 2	K00844 HK; hexokinase [EC:2.7.1.1]
D      80201 HKDC1; hexokinase domain containing 1	K00844 HK; hexokinase [EC:2.7.1.1]
D      2645 GCK; glucokinase	K12407 GCK; glucokinase [EC:2.7.1.2]
D      2538 G6PC1; glucose-6-phosphatase catalytic subunit 1	K01084 G6PC; glucose-6-phosphatase [EC:3.1.3.9]
D      57818 G6PC2; glucose-6-phosphatase catalytic subunit 2	K01084 G6PC; glucose-6-phosphatase [EC:3.1.3.9]
D      92579 G6PC3; glucose-6-phosphatase catalytic subunit 3	K01084 G6PC; glucose-6-phosphatase [EC:3.1.3.9]
D      283209 PGM2L1; phosphoglucomutase 2 like 1	K11809 PGM2L1; glucose-1,6-bisphosphate synthase [EC:2.7.1.106]
D      2821 GPI; glucose-6-phosphate isomerase	K01810 GPI; glucose-6-phosphate isomerase [EC:5.3.1.9]
C    00520 Amino sugar and nucleotide sugar metabolism [PATH:hsa00520]
D      27159 CHIA; chitinase acidic	K01183 E3.2.1.14; chitinase [EC:3.2.1.14]
D      1118 CHIT1; chitinase 1	K01183 E3.2.1.14; chitinase [EC:3.2.1.14]
D      3073 HEXA; hexosaminidase subunit alpha	K12373 HEXA_B; hexosaminidase [EC:3.2.1.52]
D      3074 HEXB; hexosaminidase subunit beta	K12373 HEXA_B; hexosaminidase [EC:3.2.1.52]
D      55577 NAGK; N-acetylglucosamine kinase	K00884 NAGK; N-acetylglucosamine kinase [EC:2.7.1.59]
D      5238 PGM3; phosphoglucomutase 3	K01836 PGM3; phosphoacetylglucosamine mutase [EC:5.4.2.3]
D      6675 UAP1; UDP-N-acetylglucosamine pyrophosphorylase 1	K00972 UAP1; UDP-N-acetylglucosamine/UDP-N-acetylgalactosamine diphosphorylase [EC:2.7.7.23 2.7.7.83]
D      91373 UAP1L1; UDP-N-acetylglucosamine pyrophosphorylase 1 like 1	K00972 UAP1; UDP-N-acetylglucosamine/UDP-N-acetylgalactosamine diphosphorylase [EC:2.7.7.23 2.7.7.83]
D      10020 GNE; glucosamine (UDP-N-acetyl)-2-epimerase/N-acetylmannosamine kinase	K12409 GNE; bifunctional UDP-N-acetylglucosamine 2-epimerase / N-acetylmannosamine kinase [EC:3.2.1.183 2.7.1.60]
D      5973 RENBP; renin binding protein	K01787 RENBP; N-acylglucosamine 2-epimerase [EC:5.1.3.8]
D      54187 NANS; N-acetylneuraminate synthase	K05304 NANS; sialic acid synthase [EC:2.5.1.56 2.5.1.57 2.5.1.132]
D      140838 NANP; N-acetylneuraminic acid phosphatase	K01097 NANP; N-acylneuraminate-9-phosphatase [EC:3.1.3.29]
D      80896 NPL; N-acetylneuraminate pyruvate lyase	K01639 E4.1.3.3; N-acetylneuraminate lyase [EC:4.1.3.3]
D      55907 CMAS; cytidine monophosphate N-acetylneuraminic acid synthetase	K21749 CMAS; N-acylneuraminate/3-deoxy-D-glycero-D-galacto-nononate cytidylyltransferase [EC:2.7.7.43 2.7.7.92]
D      51706 CYB5R1; cytochrome b5 reductase 1	K00326 E1.6.2.2; cytochrome-b5 reductase [EC:1.6.2.2]
D      1727 CYB5R3; cytochrome b5 reductase 3	K00326 E1.6.2.2; cytochrome-b5 reductase [EC:1.6.2.2]
D      51700 CYB5R2; cytochrome b5 reductase 2	K00326 E1.6.2.2; cytochrome-b5 reductase [EC:1.6.2.2]
D      606495 CYB5RL; cytochrome b5 reductase like	K00326 E1.6.2.2; cytochrome-b5 reductase [EC:1.6.2.2]
D      51167 CYB5R4; cytochrome b5 reductase 4	K00326 E1.6.2.2; cytochrome-b5 reductase [EC:1.6.2.2]
D      3101 HK3; hexokinase 3	K00844 HK; hexokinase [EC:2.7.1.1]
D      3098 HK1; hexokinase 1	K00844 HK; hexokinase [EC:2.7.1.1]
D      3099 HK2; hexokinase 2	K00844 HK; hexokinase [EC:2.7.1.1]
D      80201 HKDC1; hexokinase domain containing 1	K00844 HK; hexokinase [EC:2.7.1.1]
D      51005 AMDHD2; amidohydrolase domain containing 2	K01443 nagA; N-acetylglucosamine-6-phosphate deacetylase [EC:3.5.1.25]
D      64841 GNPNAT1; glucosamine-phosphate N-acetyltransferase 1	K00621 GNPNAT1; glucosamine-phosphate N-acetyltransferase [EC:2.3.1.4]
D      10007 GNPDA1; glucosamine-6-phosphate deaminase 1	K02564 nagB; glucosamine-6-phosphate deaminase [EC:3.5.99.6]
D      132789 GNPDA2; glucosamine-6-phosphate deaminase 2	K02564 nagB; glucosamine-6-phosphate deaminase [EC:3.5.99.6]
D      9945 GFPT2; glutamine-fructose-6-phosphate transaminase 2	K00820 glmS; glutamine---fructose-6-phosphate transaminase (isomerizing) [EC:2.6.1.16]
D      2673 GFPT1; glutamine--fructose-6-phosphate transaminase 1	K00820 glmS; glutamine---fructose-6-phosphate transaminase (isomerizing) [EC:2.6.1.16]
D      80146 UXS1; UDP-glucuronate decarboxylase 1	K08678 UXS1; UDP-glucuronate decarboxylase [EC:4.1.1.35]
D      2645 GCK; glucokinase	K12407 GCK; glucokinase [EC:2.7.1.2]
D      2821 GPI; glucose-6-phosphate isomerase	K01810 GPI; glucose-6-phosphate isomerase [EC:5.3.1.9]
D      5236 PGM1; phosphoglucomutase 1	K01835 pgm; phosphoglucomutase [EC:5.4.2.2]
D      55276 PGM2; phosphoglucomutase 2	K15779 PGM2; phosphoglucomutase / phosphopentomutase [EC:5.4.2.2 5.4.2.7]
D      7360 UGP2; UDP-glucose pyrophosphorylase 2	K00963 UGP2; UTP--glucose-1-phosphate uridylyltransferase [EC:2.7.7.9]
D      7358 UGDH; UDP-glucose 6-dehydrogenase	K00012 UGDH; UDPglucose 6-dehydrogenase [EC:1.1.1.22]
D      2584 GALK1; galactokinase 1	K00849 galK; galactokinase [EC:2.7.1.6]
D      2592 GALT; galactose-1-phosphate uridylyltransferase	K00965 galT; UDPglucose--hexose-1-phosphate uridylyltransferase [EC:2.7.7.12]
D      2582 GALE; UDP-galactose-4-epimerase	K01784 galE; UDP-glucose 4-epimerase [EC:5.1.3.2]
D      5373 PMM2; phosphomannomutase 2	K17497 PMM; phosphomannomutase [EC:5.4.2.8]
D      5372 PMM1; phosphomannomutase 1	K17497 PMM; phosphomannomutase [EC:5.4.2.8]
D      29925 GMPPB; GDP-mannose pyrophosphorylase B	K00966 GMPP; mannose-1-phosphate guanylyltransferase [EC:2.7.7.13]
D      29926 GMPPA; GDP-mannose pyrophosphorylase A	K00966 GMPP; mannose-1-phosphate guanylyltransferase [EC:2.7.7.13]
D      2762 GMDS; GDP-mannose 4,6-dehydratase	K01711 gmd; GDPmannose 4,6-dehydratase [EC:4.2.1.47]
D      4351 MPI; mannose phosphate isomerase	K01809 manA; mannose-6-phosphate isomerase [EC:5.3.1.8]
D      197258 FCSK; fucose kinase	K05305 FUK; fucokinase [EC:2.7.1.52]
D      8790 FPGT; fucose-1-phosphate guanylyltransferase	K00976 FPGT; fucose-1-phosphate guanylyltransferase [EC:2.7.7.30]
D      7264 GFUS; GDP-L-fucose synthase	K02377 TSTA3; GDP-L-fucose synthase [EC:1.1.1.271]
C    00620 Pyruvate metabolism [PATH:hsa00620]
D      84532 ACSS1; acyl-CoA synthetase short chain family member 1	K01895 ACSS1_2; acetyl-CoA synthetase [EC:6.2.1.1]
D      55902 ACSS2; acyl-CoA synthetase short chain family member 2	K01895 ACSS1_2; acetyl-CoA synthetase [EC:6.2.1.1]
D      5161 PDHA2; pyruvate dehydrogenase E1 subunit alpha 2	K00161 PDHA; pyruvate dehydrogenase E1 component alpha subunit [EC:1.2.4.1]
D      5160 PDHA1; pyruvate dehydrogenase E1 subunit alpha 1	K00161 PDHA; pyruvate dehydrogenase E1 component alpha subunit [EC:1.2.4.1]
D      5162 PDHB; pyruvate dehydrogenase E1 subunit beta	K00162 PDHB; pyruvate dehydrogenase E1 component beta subunit [EC:1.2.4.1]
D      1737 DLAT; dihydrolipoamide S-acetyltransferase	K00627 DLAT; pyruvate dehydrogenase E2 component (dihydrolipoamide acetyltransferase) [EC:2.3.1.12]
D      1738 DLD; dihydrolipoamide dehydrogenase	K00382 DLD; dihydrolipoamide dehydrogenase [EC:1.8.1.4]
D      8050 PDHX; pyruvate dehydrogenase complex component X	K13997 PDHX; dihydrolipoamide dehydrogenase-binding protein of pyruvate dehydrogenase complex
D      5315 PKM; pyruvate kinase M1/2	K00873 PK; pyruvate kinase [EC:2.7.1.40]
D      5313 PKLR; pyruvate kinase L/R	K12406 PKLR; pyruvate kinase isozymes R/L [EC:2.7.1.40]
D      31 ACACA; acetyl-CoA carboxylase alpha	K11262 ACACA; acetyl-CoA carboxylase / biotin carboxylase 1 [EC:6.4.1.2 6.3.4.14 2.1.3.15]
D      32 ACACB; acetyl-CoA carboxylase beta	K01946 ACACB; acetyl-CoA carboxylase / biotin carboxylase 2 [EC:6.4.1.2 6.3.4.14 2.1.3.15]
D      98 ACYP2; acylphosphatase 2	K01512 acyP; acylphosphatase [EC:3.6.1.7]
D      97 ACYP1; acylphosphatase 1	K01512 acyP; acylphosphatase [EC:3.6.1.7]
D      217 ALDH2; aldehyde dehydrogenase 2 family member	K00128 ALDH; aldehyde dehydrogenase (NAD+) [EC:1.2.1.3]
D      224 ALDH3A2; aldehyde dehydrogenase 3 family member A2	K00128 ALDH; aldehyde dehydrogenase (NAD+) [EC:1.2.1.3]
D      219 ALDH1B1; aldehyde dehydrogenase 1 family member B1	K00128 ALDH; aldehyde dehydrogenase (NAD+) [EC:1.2.1.3]
D      501 ALDH7A1; aldehyde dehydrogenase 7 family member A1	K14085 ALDH7A1; aldehyde dehydrogenase family 7 member A1 [EC:1.2.1.31 1.2.1.8 1.2.1.3]
D      223 ALDH9A1; aldehyde dehydrogenase 9 family member A1	K00149 ALDH9A1; aldehyde dehydrogenase family 9 member A1 [EC:1.2.1.47 1.2.1.3]
D      134526 ACOT12; acyl-CoA thioesterase 12	K01067 E3.1.2.1; acetyl-CoA hydrolase [EC:3.1.2.1]
D      160287 LDHAL6A; lactate dehydrogenase A like 6A	K00016 LDH; L-lactate dehydrogenase [EC:1.1.1.27]
D      92483 LDHAL6B; lactate dehydrogenase A like 6B	K00016 LDH; L-lactate dehydrogenase [EC:1.1.1.27]
D      3939 LDHA; lactate dehydrogenase A	K00016 LDH; L-lactate dehydrogenase [EC:1.1.1.27]
D      3945 LDHB; lactate dehydrogenase B	K00016 LDH; L-lactate dehydrogenase [EC:1.1.1.27]
D      3948 LDHC; lactate dehydrogenase C	K00016 LDH; L-lactate dehydrogenase [EC:1.1.1.27]
D      197257 LDHD; lactate dehydrogenase D	K00102 LDHD; D-lactate dehydrogenase (cytochrome) [EC:1.1.2.4]
D      2739 GLO1; glyoxalase I	K01759 GLO1; lactoylglutathione lyase [EC:4.4.1.5]
D      3029 HAGH; hydroxyacylglutathione hydrolase	K01069 gloB; hydroxyacylglutathione hydrolase [EC:3.1.2.6]
D      9380 GRHPR; glyoxylate and hydroxypyruvate reductase	K00049 GRHPR; glyoxylate/hydroxypyruvate reductase [EC:1.1.1.79 1.1.1.81]
D      4200 ME2; malic enzyme 2	K00027 ME2; malate dehydrogenase (oxaloacetate-decarboxylating) [EC:1.1.1.38]
D      10873 ME3; malic enzyme 3	K00029 E1.1.1.40; malate dehydrogenase (oxaloacetate-decarboxylating)(NADP+) [EC:1.1.1.40]
D      4199 ME1; malic enzyme 1	K00029 E1.1.1.40; malate dehydrogenase (oxaloacetate-decarboxylating)(NADP+) [EC:1.1.1.40]
D      5091 PC; pyruvate carboxylase	K01958 PC; pyruvate carboxylase [EC:6.4.1.1]
D      4190 MDH1; malate dehydrogenase 1	K00025 MDH1; malate dehydrogenase [EC:1.1.1.37]
D      4191 MDH2; malate dehydrogenase 2	K00026 MDH2; malate dehydrogenase [EC:1.1.1.37]
D      2271 FH; fumarate hydratase	K01679 E4.2.1.2B; fumarate hydratase, class II [EC:4.2.1.2]
D      5105 PCK1; phosphoenolpyruvate carboxykinase 1	K01596 E4.1.1.32; phosphoenolpyruvate carboxykinase (GTP) [EC:4.1.1.32]
D      5106 PCK2; phosphoenolpyruvate carboxykinase 2, mitochondrial	K01596 E4.1.1.32; phosphoenolpyruvate carboxykinase (GTP) [EC:4.1.1.32]
D      39 ACAT2; acetyl-CoA acetyltransferase 2	K00626 ACAT; acetyl-CoA C-acetyltransferase [EC:2.3.1.9]
D      38 ACAT1; acetyl-CoA acetyltransferase 1	K00626 ACAT; acetyl-CoA C-acetyltransferase [EC:2.3.1.9]
C    00630 Glyoxylate and dicarboxylate metabolism [PATH:hsa00630]
D      84532 ACSS1; acyl-CoA synthetase short chain family member 1	K01895 ACSS1_2; acetyl-CoA synthetase [EC:6.2.1.1]
D      55902 ACSS2; acyl-CoA synthetase short chain family member 2	K01895 ACSS1_2; acetyl-CoA synthetase [EC:6.2.1.1]
D      4190 MDH1; malate dehydrogenase 1	K00025 MDH1; malate dehydrogenase [EC:1.1.1.37]
D      4191 MDH2; malate dehydrogenase 2	K00026 MDH2; malate dehydrogenase [EC:1.1.1.37]
D      1431 CS; citrate synthase	K01647 CS; citrate synthase [EC:2.3.3.1]
D      50 ACO2; aconitase 2	K01681 ACO; aconitate hydratase [EC:4.2.1.3]
D      48 ACO1; aconitase 1	K01681 ACO; aconitate hydratase [EC:4.2.1.3]
D      39 ACAT2; acetyl-CoA acetyltransferase 2	K00626 ACAT; acetyl-CoA C-acetyltransferase [EC:2.3.1.9]
D      38 ACAT1; acetyl-CoA acetyltransferase 1	K00626 ACAT; acetyl-CoA C-acetyltransferase [EC:2.3.1.9]
D      84693 MCEE; methylmalonyl-CoA epimerase	K05606 MCEE; methylmalonyl-CoA/ethylmalonyl-CoA epimerase [EC:5.1.99.1]
D      5095 PCCA; propionyl-CoA carboxylase subunit alpha	K01965 PCCA; propionyl-CoA carboxylase alpha chain [EC:6.4.1.3]
D      5096 PCCB; propionyl-CoA carboxylase subunit beta	K01966 PCCB; propionyl-CoA carboxylase beta chain [EC:6.4.1.3 2.1.3.15]
D      4594 MMUT; methylmalonyl-CoA mutase	K01847 MUT; methylmalonyl-CoA mutase [EC:5.4.99.2]
D      51179 HAO2; hydroxyacid oxidase 2	K11517 HAO; (S)-2-hydroxy-acid oxidase [EC:1.1.3.15]
D      54363 HAO1; hydroxyacid oxidase 1	K11517 HAO; (S)-2-hydroxy-acid oxidase [EC:1.1.3.15]
D      847 CAT; catalase	K03781 katE; catalase [EC:1.11.1.6]
D      9380 GRHPR; glyoxylate and hydroxypyruvate reductase	K00049 GRHPR; glyoxylate/hydroxypyruvate reductase [EC:1.1.1.79 1.1.1.81]
D      283871 PGP; phosphoglycolate phosphatase	K19269 PGP; phosphoglycolate phosphatase [EC:3.1.3.18 3.1.3.48]
D      189 AGXT; alanine--glyoxylate and serine--pyruvate aminotransferase	K00830 AGXT; alanine-glyoxylate transaminase / serine-glyoxylate transaminase / serine-pyruvate transaminase [EC:2.6.1.44 2.6.1.45 2.6.1.51]
D      2752 GLUL; glutamate-ammonia ligase	K01915 glnA; glutamine synthetase [EC:6.3.1.2]
D      6472 SHMT2; serine hydroxymethyltransferase 2	K00600 glyA; glycine hydroxymethyltransferase [EC:2.1.2.1]
D      6470 SHMT1; serine hydroxymethyltransferase 1	K00600 glyA; glycine hydroxymethyltransferase [EC:2.1.2.1]
D      2731 GLDC; glycine decarboxylase	K00281 GLDC; glycine dehydrogenase [EC:1.4.4.2]
D      275 AMT; aminomethyltransferase	K00605 gcvT; aminomethyltransferase [EC:2.1.2.10]
D      1738 DLD; dihydrolipoamide dehydrogenase	K00382 DLD; dihydrolipoamide dehydrogenase [EC:1.8.1.4]
D      2653 GCSH; glycine cleavage system protein H	K02437 gcvH; glycine cleavage system H protein
D      81888 HYI; hydroxypyruvate isomerase (putative)	K01816 hyi; hydroxypyruvate isomerase [EC:5.3.1.22]
D      132158 GLYCTK; glycerate kinase	K11529 gck; glycerate 2-kinase [EC:2.7.1.165]
D      112817 HOGA1; 4-hydroxy-2-oxoglutarate aldolase 1	K18123 HOGA1; 4-hydroxy-2-oxoglutarate aldolase [EC:4.1.3.16]
D      125061 AFMID; arylformamidase	K01432 AFMID; arylformamidase [EC:3.5.1.9]
C    00640 Propanoate metabolism [PATH:hsa00640]
D      84532 ACSS1; acyl-CoA synthetase short chain family member 1	K01895 ACSS1_2; acetyl-CoA synthetase [EC:6.2.1.1]
D      55902 ACSS2; acyl-CoA synthetase short chain family member 2	K01895 ACSS1_2; acetyl-CoA synthetase [EC:6.2.1.1]
D      79611 ACSS3; acyl-CoA synthetase short chain family member 3	K01908 ACSS3; propionyl-CoA synthetase [EC:6.2.1.17]
D      593 BCKDHA; branched chain keto acid dehydrogenase E1 subunit alpha	K00166 BCKDHA; 2-oxoisovalerate dehydrogenase E1 component alpha subunit [EC:1.2.4.4]
D      594 BCKDHB; branched chain keto acid dehydrogenase E1 subunit beta	K00167 BCKDHB; 2-oxoisovalerate dehydrogenase E1 component beta subunit [EC:1.2.4.4]
D      1629 DBT; dihydrolipoamide branched chain transacylase E2	K09699 DBT; 2-oxoisovalerate dehydrogenase E2 component (dihydrolipoyl transacylase) [EC:2.3.1.168]
D      1738 DLD; dihydrolipoamide dehydrogenase	K00382 DLD; dihydrolipoamide dehydrogenase [EC:1.8.1.4]
D      35 ACADS; acyl-CoA dehydrogenase short chain	K00248 ACADS; butyryl-CoA dehydrogenase [EC:1.3.8.1]
D      8310 ACOX3; acyl-CoA oxidase 3, pristanoyl	K00232 E1.3.3.6; acyl-CoA oxidase [EC:1.3.3.6]
D      51 ACOX1; acyl-CoA oxidase 1	K00232 E1.3.3.6; acyl-CoA oxidase [EC:1.3.3.6]
D      3030 HADHA; hydroxyacyl-CoA dehydrogenase trifunctional multienzyme complex subunit alpha	K07515 HADHA; enoyl-CoA hydratase / long-chain 3-hydroxyacyl-CoA dehydrogenase [EC:4.2.1.17 1.1.1.211]
D      1962 EHHADH; enoyl-CoA hydratase and 3-hydroxyacyl CoA dehydrogenase	K07514 EHHADH; enoyl-CoA hydratase / 3-hydroxyacyl-CoA dehydrogenase / 3,2-trans-enoyl-CoA isomerase [EC:4.2.1.17 1.1.1.35 5.3.3.8]
D      1892 ECHS1; enoyl-CoA hydratase, short chain 1	K07511 ECHS1; enoyl-CoA hydratase [EC:4.2.1.17]
D      26275 HIBCH; 3-hydroxyisobutyryl-CoA hydrolase	K05605 HIBCH; 3-hydroxyisobutyryl-CoA hydrolase [EC:3.1.2.4]
D      31 ACACA; acetyl-CoA carboxylase alpha	K11262 ACACA; acetyl-CoA carboxylase / biotin carboxylase 1 [EC:6.4.1.2 6.3.4.14 2.1.3.15]
D      32 ACACB; acetyl-CoA carboxylase beta	K01946 ACACB; acetyl-CoA carboxylase / biotin carboxylase 2 [EC:6.4.1.2 6.3.4.14 2.1.3.15]
D      23417 MLYCD; malonyl-CoA decarboxylase	K01578 MLYCD; malonyl-CoA decarboxylase [EC:4.1.1.9]
D      18 ABAT; 4-aminobutyrate aminotransferase	K13524 ABAT; 4-aminobutyrate aminotransferase / (S)-3-amino-2-methylpropionate transaminase [EC:2.6.1.19 2.6.1.22]
D      5095 PCCA; propionyl-CoA carboxylase subunit alpha	K01965 PCCA; propionyl-CoA carboxylase alpha chain [EC:6.4.1.3]
D      5096 PCCB; propionyl-CoA carboxylase subunit beta	K01966 PCCB; propionyl-CoA carboxylase beta chain [EC:6.4.1.3 2.1.3.15]
D      55862 ECHDC1; ethylmalonyl-CoA decarboxylase 1	K18426 ECHDC1; ethylmalonyl-CoA/methylmalonyl-CoA decarboxylase [EC:4.1.1.94 4.1.1.-]
D      84693 MCEE; methylmalonyl-CoA epimerase	K05606 MCEE; methylmalonyl-CoA/ethylmalonyl-CoA epimerase [EC:5.1.99.1]
D      4594 MMUT; methylmalonyl-CoA mutase	K01847 MUT; methylmalonyl-CoA mutase [EC:5.4.99.2]
D      8802 SUCLG1; succinate-CoA ligase GDP/ADP-forming subunit alpha	K01899 LSC1; succinyl-CoA synthetase alpha subunit [EC:6.2.1.4 6.2.1.5]
D      8801 SUCLG2; succinate-CoA ligase GDP-forming subunit beta	K01900 LSC2; succinyl-CoA synthetase beta subunit [EC:6.2.1.4 6.2.1.5]
D      8803 SUCLA2; succinate-CoA ligase ADP-forming subunit beta	K01900 LSC2; succinyl-CoA synthetase beta subunit [EC:6.2.1.4 6.2.1.5]
D      4329 ALDH6A1; aldehyde dehydrogenase 6 family member A1	K00140 mmsA; malonate-semialdehyde dehydrogenase (acetylating) / methylmalonate-semialdehyde dehydrogenase [EC:1.2.1.18 1.2.1.27]
D      160287 LDHAL6A; lactate dehydrogenase A like 6A	K00016 LDH; L-lactate dehydrogenase [EC:1.1.1.27]
D      92483 LDHAL6B; lactate dehydrogenase A like 6B	K00016 LDH; L-lactate dehydrogenase [EC:1.1.1.27]
D      3939 LDHA; lactate dehydrogenase A	K00016 LDH; L-lactate dehydrogenase [EC:1.1.1.27]
D      3945 LDHB; lactate dehydrogenase B	K00016 LDH; L-lactate dehydrogenase [EC:1.1.1.27]
D      3948 LDHC; lactate dehydrogenase C	K00016 LDH; L-lactate dehydrogenase [EC:1.1.1.27]
D      39 ACAT2; acetyl-CoA acetyltransferase 2	K00626 ACAT; acetyl-CoA C-acetyltransferase [EC:2.3.1.9]
D      38 ACAT1; acetyl-CoA acetyltransferase 1	K00626 ACAT; acetyl-CoA C-acetyltransferase [EC:2.3.1.9]
C    00650 Butanoate metabolism [PATH:hsa00650]
D      39 ACAT2; acetyl-CoA acetyltransferase 2	K00626 ACAT; acetyl-CoA C-acetyltransferase [EC:2.3.1.9]
D      38 ACAT1; acetyl-CoA acetyltransferase 1	K00626 ACAT; acetyl-CoA C-acetyltransferase [EC:2.3.1.9]
D      3033 HADH; hydroxyacyl-CoA dehydrogenase	K00022 HADH; 3-hydroxyacyl-CoA dehydrogenase [EC:1.1.1.35]
D      3030 HADHA; hydroxyacyl-CoA dehydrogenase trifunctional multienzyme complex subunit alpha	K07515 HADHA; enoyl-CoA hydratase / long-chain 3-hydroxyacyl-CoA dehydrogenase [EC:4.2.1.17 1.1.1.211]
D      1962 EHHADH; enoyl-CoA hydratase and 3-hydroxyacyl CoA dehydrogenase	K07514 EHHADH; enoyl-CoA hydratase / 3-hydroxyacyl-CoA dehydrogenase / 3,2-trans-enoyl-CoA isomerase [EC:4.2.1.17 1.1.1.35 5.3.3.8]
D      1892 ECHS1; enoyl-CoA hydratase, short chain 1	K07511 ECHS1; enoyl-CoA hydratase [EC:4.2.1.17]
D      35 ACADS; acyl-CoA dehydrogenase short chain	K00248 ACADS; butyryl-CoA dehydrogenase [EC:1.3.8.1]
D      116285 ACSM1; acyl-CoA synthetase medium chain family member 1	K23756 ACSM1; medium-chain acyl-CoA ligase / lipoate-activating enzyme [EC:6.2.1.2]
D      123876 ACSM2A; acyl-CoA synthetase medium chain family member 2A	K01896 ACSM; medium-chain acyl-CoA synthetase [EC:6.2.1.2]
D      341392 ACSM4; acyl-CoA synthetase medium chain family member 4	K01896 ACSM; medium-chain acyl-CoA synthetase [EC:6.2.1.2]
D      54988 ACSM5; acyl-CoA synthetase medium chain family member 5	K01896 ACSM; medium-chain acyl-CoA synthetase [EC:6.2.1.2]
D      6296 ACSM3; acyl-CoA synthetase medium chain family member 3	K01896 ACSM; medium-chain acyl-CoA synthetase [EC:6.2.1.2]
D      348158 ACSM2B; acyl-CoA synthetase medium chain family member 2B	K01896 ACSM; medium-chain acyl-CoA synthetase [EC:6.2.1.2]
D      142827 ACSM6; acyl-CoA synthetase medium chain family member 6	K01896 ACSM; medium-chain acyl-CoA synthetase [EC:6.2.1.2]
D      79944 L2HGDH; L-2-hydroxyglutarate dehydrogenase	K00109 L2HGDH; 2-hydroxyglutarate dehydrogenase [EC:1.1.99.2]
D      2571 GAD1; glutamate decarboxylase 1	K01580 E4.1.1.15; glutamate decarboxylase [EC:4.1.1.15]
D      2572 GAD2; glutamate decarboxylase 2	K01580 E4.1.1.15; glutamate decarboxylase [EC:4.1.1.15]
D      18 ABAT; 4-aminobutyrate aminotransferase	K13524 ABAT; 4-aminobutyrate aminotransferase / (S)-3-amino-2-methylpropionate transaminase [EC:2.6.1.19 2.6.1.22]
D      7915 ALDH5A1; aldehyde dehydrogenase 5 family member A1	K00139 ALDH5A1; succinate-semialdehyde dehydrogenase [EC:1.2.1.24]
D      3157 HMGCS1; 3-hydroxy-3-methylglutaryl-CoA synthase 1	K01641 E2.3.3.10; hydroxymethylglutaryl-CoA synthase [EC:2.3.3.10]
D      3158 HMGCS2; 3-hydroxy-3-methylglutaryl-CoA synthase 2	K01641 E2.3.3.10; hydroxymethylglutaryl-CoA synthase [EC:2.3.3.10]
D      3155 HMGCL; 3-hydroxy-3-methylglutaryl-CoA lyase	K01640 E4.1.3.4; hydroxymethylglutaryl-CoA lyase [EC:4.1.3.4]
D      54511 HMGCLL1; 3-hydroxymethyl-3-methylglutaryl-CoA lyase like 1	K01640 E4.1.3.4; hydroxymethylglutaryl-CoA lyase [EC:4.1.3.4]
D      5019 OXCT1; 3-oxoacid CoA-transferase 1	K01027 OXCT; 3-oxoacid CoA-transferase [EC:2.8.3.5]
D      64064 OXCT2; 3-oxoacid CoA-transferase 2	K01027 OXCT; 3-oxoacid CoA-transferase [EC:2.8.3.5]
D      65985 AACS; acetoacetyl-CoA synthetase	K01907 AACS; acetoacetyl-CoA synthetase [EC:6.2.1.16]
D      622 BDH1; 3-hydroxybutyrate dehydrogenase 1	K00019 E1.1.1.30; 3-hydroxybutyrate dehydrogenase [EC:1.1.1.30]
D      56898 BDH2; 3-hydroxybutyrate dehydrogenase 2	K00019 E1.1.1.30; 3-hydroxybutyrate dehydrogenase [EC:1.1.1.30]
C    00660 C5-Branched dibasic acid metabolism
D      730249 ACOD1; aconitate decarboxylase 1	K17724 IRG1; aconitate decarboxylase [EC:4.1.1.6]
C    00562 Inositol phosphate metabolism [PATH:hsa00562]
D      5289 PIK3C3; phosphatidylinositol 3-kinase catalytic subunit type 3	K00914 PIK3C3; phosphatidylinositol 3-kinase [EC:2.7.1.137]
D      4534 MTM1; myotubularin 1	K01108 MTM1; myotubularin [EC:3.1.3.64 3.1.3.95]
D      8776 MTMR1; myotubularin related protein 1	K18081 MTMR1_2; myotubularin-related protein 1/2 [EC:3.1.3.64 3.1.3.95]
D      8898 MTMR2; myotubularin related protein 2	K18081 MTMR1_2; myotubularin-related protein 1/2 [EC:3.1.3.64 3.1.3.95]
D      8897 MTMR3; myotubularin related protein 3	K18082 MTMR3_4; myotubularin-related protein 3/4 [EC:3.1.3.48 3.1.3.64 3.1.3.95]
D      9110 MTMR4; myotubularin related protein 4	K18082 MTMR3_4; myotubularin-related protein 3/4 [EC:3.1.3.48 3.1.3.64 3.1.3.95]
D      55613 MTMR8; myotubularin related protein 8	K18083 MTMR6_7_8; myotubularin-related protein 6/7/8 [EC:3.1.3.64 3.1.3.95]
D      9107 MTMR6; myotubularin related protein 6	K18083 MTMR6_7_8; myotubularin-related protein 6/7/8 [EC:3.1.3.64 3.1.3.95]
D      9108 MTMR7; myotubularin related protein 7	K18083 MTMR6_7_8; myotubularin-related protein 6/7/8 [EC:3.1.3.64 3.1.3.95]
D      64419 MTMR14; myotubularin related protein 14	K18086 MTMR14; myotubularin-related protein 14 [EC:3.1.3.64 3.1.3.95]
D      5297 PI4KA; phosphatidylinositol 4-kinase alpha	K00888 PI4KA; phosphatidylinositol 4-kinase A [EC:2.7.1.67]
D      5298 PI4KB; phosphatidylinositol 4-kinase beta	K19801 PI4KB; phosphatidylinositol 4-kinase B [EC:2.7.1.67]
D      55361 PI4K2A; phosphatidylinositol 4-kinase type 2 alpha	K13711 PI4K2; phosphatidylinositol 4-kinase type 2 [EC:2.7.1.67]
D      55300 PI4K2B; phosphatidylinositol 4-kinase type 2 beta	K13711 PI4K2; phosphatidylinositol 4-kinase type 2 [EC:2.7.1.67]
D      22908 SACM1L; SAC1 like phosphatidylinositide phosphatase	K21797 SAC1; phosphatidylinositol 4-phosphatase [EC:3.1.3.-]
D      22876 INPP5F; inositol polyphosphate-5-phosphatase F	K21798 SAC2; phosphatidylinositol 4-phosphatase [EC:3.1.3.-]
D      23396 PIP5K1C; phosphatidylinositol-4-phosphate 5-kinase type 1 gamma	K00889 PIP5K; 1-phosphatidylinositol-4-phosphate 5-kinase [EC:2.7.1.68]
D      8394 PIP5K1A; phosphatidylinositol-4-phosphate 5-kinase type 1 alpha	K00889 PIP5K; 1-phosphatidylinositol-4-phosphate 5-kinase [EC:2.7.1.68]
D      8395 PIP5K1B; phosphatidylinositol-4-phosphate 5-kinase type 1 beta	K00889 PIP5K; 1-phosphatidylinositol-4-phosphate 5-kinase [EC:2.7.1.68]
D      138429 PIP5KL1; phosphatidylinositol-4-phosphate 5-kinase like 1	K13712 PIP5KL1; phosphatidylinositol-4-phosphate 5-kinase-like protein 1 [EC:2.7.1.68]
D      4952 OCRL; OCRL inositol polyphosphate-5-phosphatase	K01099 INPP5B_F; inositol polyphosphate 5-phosphatase INPP5B/F [EC:3.1.3.36]
D      3633 INPP5B; inositol polyphosphate-5-phosphatase B	K01099 INPP5B_F; inositol polyphosphate 5-phosphatase INPP5B/F [EC:3.1.3.36]
D      56623 INPP5E; inositol polyphosphate-5-phosphatase E	K20278 INPP5E; inositol polyphosphate 5-phosphatase INPP5E [EC:3.1.3.36]
D      8867 SYNJ1; synaptojanin 1	K20279 SYNJ; synaptojanin [EC:3.1.3.36]
D      8871 SYNJ2; synaptojanin 2	K20279 SYNJ; synaptojanin [EC:3.1.3.36]
D      5290 PIK3CA; phosphatidylinositol-4,5-bisphosphate 3-kinase catalytic subunit alpha	K00922 PIK3CA_B_D; phosphatidylinositol-4,5-bisphosphate 3-kinase catalytic subunit alpha/beta/delta [EC:2.7.1.153]
D      5293 PIK3CD; phosphatidylinositol-4,5-bisphosphate 3-kinase catalytic subunit delta	K00922 PIK3CA_B_D; phosphatidylinositol-4,5-bisphosphate 3-kinase catalytic subunit alpha/beta/delta [EC:2.7.1.153]
D      5291 PIK3CB; phosphatidylinositol-4,5-bisphosphate 3-kinase catalytic subunit beta	K00922 PIK3CA_B_D; phosphatidylinositol-4,5-bisphosphate 3-kinase catalytic subunit alpha/beta/delta [EC:2.7.1.153]
D      5294 PIK3CG; phosphatidylinositol-4,5-bisphosphate 3-kinase catalytic subunit gamma	K21289 PIK3CG; phosphatidylinositol-4,5-bisphosphate 3-kinase catalytic subunit gamma [EC:2.7.1.153]
D      5728 PTEN; phosphatase and tensin homolog	K01110 PTEN; phosphatidylinositol-3,4,5-trisphosphate 3-phosphatase and dual-specificity protein phosphatase PTEN [EC:3.1.3.16 3.1.3.48 3.1.3.67]
D      3635 INPP5D; inositol polyphosphate-5-phosphatase D	K03084 SHIP1; phosphatidylinositol-3,4,5-trisphosphate 5-phosphatase 1 [EC:3.1.3.86]
D      3636 INPPL1; inositol polyphosphate phosphatase like 1	K15909 SHIP2; phosphatidylinositol-3,4,5-trisphosphate 5-phosphatase 2 [EC:3.1.3.86]
D      5288 PIK3C2G; phosphatidylinositol-4-phosphate 3-kinase catalytic subunit type 2 gamma	K00923 PIK3C2; phosphatidylinositol-4-phosphate 3-kinase [EC:2.7.1.154]
D      5286 PIK3C2A; phosphatidylinositol-4-phosphate 3-kinase catalytic subunit type 2 alpha	K00923 PIK3C2; phosphatidylinositol-4-phosphate 3-kinase [EC:2.7.1.154]
D      5287 PIK3C2B; phosphatidylinositol-4-phosphate 3-kinase catalytic subunit type 2 beta	K00923 PIK3C2; phosphatidylinositol-4-phosphate 3-kinase [EC:2.7.1.154]
D      3631 INPP4A; inositol polyphosphate-4-phosphatase type I A	K01109 INPP4; inositol polyphosphate-4-phosphatase [EC:3.1.3.66]
D      8821 INPP4B; inositol polyphosphate-4-phosphatase type II B	K01109 INPP4; inositol polyphosphate-4-phosphatase [EC:3.1.3.66]
D      200576 PIKFYVE; phosphoinositide kinase, FYVE-type zinc finger containing	K00921 PIKFYVE; 1-phosphatidylinositol-3-phosphate 5-kinase [EC:2.7.1.150]
D      9896 FIG4; FIG4 phosphoinositide 5-phosphatase	K22913 FIG4; phosphatidylinositol 3,5-bisphosphate 5-phosphatase [EC:3.1.3.-]
D      79837 PIP4K2C; phosphatidylinositol-5-phosphate 4-kinase type 2 gamma	K00920 PIP4K2; 1-phosphatidylinositol-5-phosphate 4-kinase [EC:2.7.1.149]
D      5305 PIP4K2A; phosphatidylinositol-5-phosphate 4-kinase type 2 alpha	K00920 PIP4K2; 1-phosphatidylinositol-5-phosphate 4-kinase [EC:2.7.1.149]
D      8396 PIP4K2B; phosphatidylinositol-5-phosphate 4-kinase type 2 beta	K00920 PIP4K2; 1-phosphatidylinositol-5-phosphate 4-kinase [EC:2.7.1.149]
D      23236 PLCB1; phospholipase C beta 1	K05858 PLCB; phosphatidylinositol phospholipase C, beta [EC:3.1.4.11]
D      5330 PLCB2; phospholipase C beta 2	K05858 PLCB; phosphatidylinositol phospholipase C, beta [EC:3.1.4.11]
D      5331 PLCB3; phospholipase C beta 3	K05858 PLCB; phosphatidylinositol phospholipase C, beta [EC:3.1.4.11]
D      5332 PLCB4; phospholipase C beta 4	K05858 PLCB; phosphatidylinositol phospholipase C, beta [EC:3.1.4.11]
D      5333 PLCD1; phospholipase C delta 1	K05857 PLCD; phosphatidylinositol phospholipase C, delta [EC:3.1.4.11]
D      113026 PLCD3; phospholipase C delta 3	K05857 PLCD; phosphatidylinositol phospholipase C, delta [EC:3.1.4.11]
D      84812 PLCD4; phospholipase C delta 4	K05857 PLCD; phosphatidylinositol phospholipase C, delta [EC:3.1.4.11]
D      51196 PLCE1; phospholipase C epsilon 1	K05860 PLCE; phosphatidylinositol phospholipase C, epsilon [EC:3.1.4.11]
D      5335 PLCG1; phospholipase C gamma 1	K01116 PLCG1; phosphatidylinositol phospholipase C, gamma-1 [EC:3.1.4.11]
D      5336 PLCG2; phospholipase C gamma 2	K05859 PLCG2; phosphatidylinositol phospholipase C, gamma-2 [EC:3.1.4.11]
D      89869 PLCZ1; phospholipase C zeta 1	K05861 PLCZ; phosphatidylinositol phospholipase C, zeta [EC:3.1.4.11]
D      23007 PLCH1; phospholipase C eta 1	K19006 PLCH; phosphatidylinositol phospholipase C, eta [EC:3.1.4.11]
D      9651 PLCH2; phospholipase C eta 2	K19006 PLCH; phosphatidylinositol phospholipase C, eta [EC:3.1.4.11]
D      3613 IMPA2; inositol monophosphatase 2	K01092 E3.1.3.25; myo-inositol-1(or 4)-monophosphatase [EC:3.1.3.25]
D      3612 IMPA1; inositol monophosphatase 1	K01092 E3.1.3.25; myo-inositol-1(or 4)-monophosphatase [EC:3.1.3.25]
D      10423 CDIPT; CDP-diacylglycerol--inositol 3-phosphatidyltransferase	K00999 CDIPT; CDP-diacylglycerol--inositol 3-phosphatidyltransferase [EC:2.7.8.11]
D      51477 ISYNA1; inositol-3-phosphate synthase 1	K01858 INO1; myo-inositol-1-phosphate synthase [EC:5.5.1.4]
D      3628 INPP1; inositol polyphosphate-1-phosphatase	K01107 INPP1; inositol polyphosphate 1-phosphatase [EC:3.1.3.57]
D      3632 INPP5A; inositol polyphosphate-5-phosphatase A	K01106 INPP5A; inositol polyphosphate 5-phosphatase INPP5A [EC:3.1.3.56]
D      51763 INPP5K; inositol polyphosphate-5-phosphatase K	K24222 INPP5J_K; inositol polyphosphate 5-phosphatase INPP5J/K [EC:3.1.3.56]
D      27124 INPP5J; inositol polyphosphate-5-phosphatase J	K24222 INPP5J_K; inositol polyphosphate 5-phosphatase INPP5J/K [EC:3.1.3.56]
D      9562 MINPP1; multiple inositol-polyphosphate phosphatase 1	K03103 MINPP1; multiple inositol-polyphosphate phosphatase / 2,3-bisphosphoglycerate 3-phosphatase [EC:3.1.3.62 3.1.3.80]
D      3707 ITPKB; inositol-trisphosphate 3-kinase B	K00911 ITPK; 1D-myo-inositol-triphosphate 3-kinase [EC:2.7.1.127]
D      3706 ITPKA; inositol-trisphosphate 3-kinase A	K00911 ITPK; 1D-myo-inositol-triphosphate 3-kinase [EC:2.7.1.127]
D      80271 ITPKC; inositol-trisphosphate 3-kinase C	K00911 ITPK; 1D-myo-inositol-triphosphate 3-kinase [EC:2.7.1.127]
D      3705 ITPK1; inositol-tetrakisphosphate 1-kinase	K00913 ITPK1; inositol-1,3,4-trisphosphate 5/6-kinase / inositol-tetrakisphosphate 1-kinase [EC:2.7.1.159 2.7.1.134]
D      253430 IPMK; inositol polyphosphate multikinase	K00915 IPMK; inositol-polyphosphate multikinase [EC:2.7.1.140 2.7.1.151]
D      64768 IPPK; inositol-pentakisphosphate 2-kinase	K10572 IPPK; inositol-pentakisphosphate 2-kinase [EC:2.7.1.158]
D      55586 MIOX; myo-inositol oxygenase	K00469 MIOX; inositol oxygenase [EC:1.13.99.1]
D      4329 ALDH6A1; aldehyde dehydrogenase 6 family member A1	K00140 mmsA; malonate-semialdehyde dehydrogenase (acetylating) / methylmalonate-semialdehyde dehydrogenase [EC:1.2.1.18 1.2.1.27]
D      7167 TPI1; triosephosphate isomerase 1	K01803 TPI; triosephosphate isomerase (TIM) [EC:5.3.1.1]
B
B  09102 Energy metabolism
C    00190 Oxidative phosphorylation [PATH:hsa00190]
D      4535 ND1; NADH dehydrogenase subunit 1	K03878 ND1; NADH-ubiquinone oxidoreductase chain 1 [EC:7.1.1.2]
D      4536 ND2; NADH dehydrogenase subunit 2	K03879 ND2; NADH-ubiquinone oxidoreductase chain 2 [EC:7.1.1.2]
D      4537 ND3; NADH dehydrogenase subunit 3	K03880 ND3; NADH-ubiquinone oxidoreductase chain 3 [EC:7.1.1.2]
D      4538 ND4; NADH dehydrogenase subunit 4	K03881 ND4; NADH-ubiquinone oxidoreductase chain 4 [EC:7.1.1.2]
D      4539 ND4L; NADH dehydrogenase subunit 4L	K03882 ND4L; NADH-ubiquinone oxidoreductase chain 4L [EC:7.1.1.2]
D      4540 ND5; NADH dehydrogenase subunit 5	K03883 ND5; NADH-ubiquinone oxidoreductase chain 5 [EC:7.1.1.2]
D      4541 ND6; NADH dehydrogenase subunit 6	K03884 ND6; NADH-ubiquinone oxidoreductase chain 6 [EC:7.1.1.2]
D      4719 NDUFS1; NADH:ubiquinone oxidoreductase core subunit S1	K03934 NDUFS1; NADH dehydrogenase (ubiquinone) Fe-S protein 1 [EC:7.1.1.2]
D      4720 NDUFS2; NADH:ubiquinone oxidoreductase core subunit S2	K03935 NDUFS2; NADH dehydrogenase (ubiquinone) Fe-S protein 2 [EC:7.1.1.2]
D      4722 NDUFS3; NADH:ubiquinone oxidoreductase core subunit S3	K03936 NDUFS3; NADH dehydrogenase (ubiquinone) Fe-S protein 3 [EC:7.1.1.2]
D      4724 NDUFS4; NADH:ubiquinone oxidoreductase subunit S4	K03937 NDUFS4; NADH dehydrogenase (ubiquinone) Fe-S protein 4
D      4725 NDUFS5; NADH:ubiquinone oxidoreductase subunit S5	K03938 NDUFS5; NADH dehydrogenase (ubiquinone) Fe-S protein 5
D      4726 NDUFS6; NADH:ubiquinone oxidoreductase subunit S6	K03939 NDUFS6; NADH dehydrogenase (ubiquinone) Fe-S protein 6
D      374291 NDUFS7; NADH:ubiquinone oxidoreductase core subunit S7	K03940 NDUFS7; NADH dehydrogenase (ubiquinone) Fe-S protein 7 [EC:7.1.1.2]
D      4728 NDUFS8; NADH:ubiquinone oxidoreductase core subunit S8	K03941 NDUFS8; NADH dehydrogenase (ubiquinone) Fe-S protein 8 [EC:7.1.1.2]
D      4723 NDUFV1; NADH:ubiquinone oxidoreductase core subunit V1	K03942 NDUFV1; NADH dehydrogenase (ubiquinone) flavoprotein 1 [EC:7.1.1.2]
D      4729 NDUFV2; NADH:ubiquinone oxidoreductase core subunit V2	K03943 NDUFV2; NADH dehydrogenase (ubiquinone) flavoprotein 2 [EC:7.1.1.2]
D      4731 NDUFV3; NADH:ubiquinone oxidoreductase subunit V3	K03944 NDUFV3; NADH dehydrogenase (ubiquinone) flavoprotein 3
D      4694 NDUFA1; NADH:ubiquinone oxidoreductase subunit A1	K03945 NDUFA1; NADH dehydrogenase (ubiquinone) 1 alpha subcomplex subunit 1
D      4695 NDUFA2; NADH:ubiquinone oxidoreductase subunit A2	K03946 NDUFA2; NADH dehydrogenase (ubiquinone) 1 alpha subcomplex subunit 2
D      4696 NDUFA3; NADH:ubiquinone oxidoreductase subunit A3	K03947 NDUFA3; NADH dehydrogenase (ubiquinone) 1 alpha subcomplex subunit 3
D      4697 NDUFA4; NDUFA4 mitochondrial complex associated	K03948 NDUFA4; NADH dehydrogenase (ubiquinone) 1 alpha subcomplex subunit 4
D      56901 NDUFA4L2; NDUFA4 mitochondrial complex associated like 2	K03948 NDUFA4; NADH dehydrogenase (ubiquinone) 1 alpha subcomplex subunit 4
D      4698 NDUFA5; NADH:ubiquinone oxidoreductase subunit A5	K03949 NDUFA5; NADH dehydrogenase (ubiquinone) 1 alpha subcomplex subunit 5
D      4700 NDUFA6; NADH:ubiquinone oxidoreductase subunit A6	K03950 NDUFA6; NADH dehydrogenase (ubiquinone) 1 alpha subcomplex subunit 6
D      4701 NDUFA7; NADH:ubiquinone oxidoreductase subunit A7	K03951 NDUFA7; NADH dehydrogenase (ubiquinone) 1 alpha subcomplex subunit 7
D      4702 NDUFA8; NADH:ubiquinone oxidoreductase subunit A8	K03952 NDUFA8; NADH dehydrogenase (ubiquinone) 1 alpha subcomplex subunit 8
D      4704 NDUFA9; NADH:ubiquinone oxidoreductase subunit A9	K03953 NDUFA9; NADH dehydrogenase (ubiquinone) 1 alpha subcomplex subunit 9
D      4705 NDUFA10; NADH:ubiquinone oxidoreductase subunit A10	K03954 NDUFA10; NADH dehydrogenase (ubiquinone) 1 alpha subcomplex subunit 10
D      4706 NDUFAB1; NADH:ubiquinone oxidoreductase subunit AB1	K03955 NDUFAB1; NADH dehydrogenase (ubiquinone) 1 alpha/beta subcomplex 1, acyl-carrier protein
D      126328 NDUFA11; NADH:ubiquinone oxidoreductase subunit A11	K03956 NDUFA11; NADH dehydrogenase (ubiquinone) 1 alpha subcomplex subunit 11
D      55967 NDUFA12; NADH:ubiquinone oxidoreductase subunit A12	K11352 NDUFA12; NADH dehydrogenase (ubiquinone) 1 alpha subcomplex subunit 12
D      51079 NDUFA13; NADH:ubiquinone oxidoreductase subunit A13	K11353 NDUFA13; NADH dehydrogenase (ubiquinone) 1 alpha subcomplex subunit 13
D      4707 NDUFB1; NADH:ubiquinone oxidoreductase subunit B1	K03957 NDUFB1; NADH dehydrogenase (ubiquinone) 1 beta subcomplex subunit 1
D      4708 NDUFB2; NADH:ubiquinone oxidoreductase subunit B2	K03958 NDUFB2; NADH dehydrogenase (ubiquinone) 1 beta subcomplex subunit 2
D      4709 NDUFB3; NADH:ubiquinone oxidoreductase subunit B3	K03959 NDUFB3; NADH dehydrogenase (ubiquinone) 1 beta subcomplex subunit 3
D      4710 NDUFB4; NADH:ubiquinone oxidoreductase subunit B4	K03960 NDUFB4; NADH dehydrogenase (ubiquinone) 1 beta subcomplex subunit 4
D      4711 NDUFB5; NADH:ubiquinone oxidoreductase subunit B5	K03961 NDUFB5; NADH dehydrogenase (ubiquinone) 1 beta subcomplex subunit 5
D      4712 NDUFB6; NADH:ubiquinone oxidoreductase subunit B6	K03962 NDUFB6; NADH dehydrogenase (ubiquinone) 1 beta subcomplex subunit 6
D      4713 NDUFB7; NADH:ubiquinone oxidoreductase subunit B7	K03963 NDUFB7; NADH dehydrogenase (ubiquinone) 1 beta subcomplex subunit 7
D      4714 NDUFB8; NADH:ubiquinone oxidoreductase subunit B8	K03964 NDUFB8; NADH dehydrogenase (ubiquinone) 1 beta subcomplex subunit 8
D      4715 NDUFB9; NADH:ubiquinone oxidoreductase subunit B9	K03965 NDUFB9; NADH dehydrogenase (ubiquinone) 1 beta subcomplex subunit 9
D      4716 NDUFB10; NADH:ubiquinone oxidoreductase subunit B10	K03966 NDUFB10; NADH dehydrogenase (ubiquinone) 1 beta subcomplex subunit 10
D      54539 NDUFB11; NADH:ubiquinone oxidoreductase subunit B11	K11351 NDUFB11; NADH dehydrogenase (ubiquinone) 1 beta subcomplex subunit 11
D      4717 NDUFC1; NADH:ubiquinone oxidoreductase subunit C1	K03967 NDUFC1; NADH dehydrogenase (ubiquinone) 1 subunit C1
D      4718 NDUFC2; NADH:ubiquinone oxidoreductase subunit C2	K03968 NDUFC2; NADH dehydrogenase (ubiquinone) 1 subunit C2
D      100532726 NDUFC2-KCTD14; NDUFC2-KCTD14 readthrough	K03968 NDUFC2; NADH dehydrogenase (ubiquinone) 1 subunit C2
D      6389 SDHA; succinate dehydrogenase complex flavoprotein subunit A	K00234 SDHA; succinate dehydrogenase (ubiquinone) flavoprotein subunit [EC:1.3.5.1]
D      6390 SDHB; succinate dehydrogenase complex iron sulfur subunit B	K00235 SDHB; succinate dehydrogenase (ubiquinone) iron-sulfur subunit [EC:1.3.5.1]
D      6391 SDHC; succinate dehydrogenase complex subunit C	K00236 SDHC; succinate dehydrogenase (ubiquinone) cytochrome b560 subunit
D      6392 SDHD; succinate dehydrogenase complex subunit D	K00237 SDHD; succinate dehydrogenase (ubiquinone) membrane anchor subunit
D      7386 UQCRFS1; ubiquinol-cytochrome c reductase, Rieske iron-sulfur polypeptide 1	K00411 UQCRFS1; ubiquinol-cytochrome c reductase iron-sulfur subunit [EC:7.1.1.8]
D      4519 CYTB; cytochrome b	K00412 CYTB; ubiquinol-cytochrome c reductase cytochrome b subunit
D      1537 CYC1; cytochrome c1	K00413 CYC1; ubiquinol-cytochrome c reductase cytochrome c1 subunit
D      7384 UQCRC1; ubiquinol-cytochrome c reductase core protein 1	K00414 QCR1; ubiquinol-cytochrome c reductase core subunit 1
D      7385 UQCRC2; ubiquinol-cytochrome c reductase core protein 2	K00415 QCR2; ubiquinol-cytochrome c reductase core subunit 2
D      7388 UQCRH; ubiquinol-cytochrome c reductase hinge protein	K00416 QCR6; ubiquinol-cytochrome c reductase subunit 6
D      440567 UQCRHL; ubiquinol-cytochrome c reductase hinge protein like	K00416 QCR6; ubiquinol-cytochrome c reductase subunit 6
D      7381 UQCRB; ubiquinol-cytochrome c reductase binding protein	K00417 QCR7; ubiquinol-cytochrome c reductase subunit 7
D      27089 UQCRQ; ubiquinol-cytochrome c reductase complex III subunit VII	K00418 QCR8; ubiquinol-cytochrome c reductase subunit 8
D      29796 UQCR10; ubiquinol-cytochrome c reductase, complex III subunit X	K00419 QCR9; ubiquinol-cytochrome c reductase subunit 9
D      10975 UQCR11; ubiquinol-cytochrome c reductase, complex III subunit XI	K00420 QCR10; ubiquinol-cytochrome c reductase subunit 10
D      1352 COX10; cytochrome c oxidase assembly factor heme A:farnesyltransferase COX10	K02257 COX10; heme o synthase [EC:2.5.1.141]
D      4514 COX3; cytochrome c oxidase subunit III	K02262 COX3; cytochrome c oxidase subunit 3
D      4512 COX1; cytochrome c oxidase subunit I	K02256 COX1; cytochrome c oxidase subunit 1 [EC:7.1.1.9]
D      4513 COX2; cytochrome c oxidase subunit II	K02261 COX2; cytochrome c oxidase subunit 2
D      84701 COX4I2; cytochrome c oxidase subunit 4I2	K02263 COX4; cytochrome c oxidase subunit 4
D      1327 COX4I1; cytochrome c oxidase subunit 4I1	K02263 COX4; cytochrome c oxidase subunit 4
D      9377 COX5A; cytochrome c oxidase subunit 5A	K02264 COX5A; cytochrome c oxidase subunit 5a
D      1329 COX5B; cytochrome c oxidase subunit 5B	K02265 COX5B; cytochrome c oxidase subunit 5b
D      1337 COX6A1; cytochrome c oxidase subunit 6A1	K02266 COX6A; cytochrome c oxidase subunit 6a
D      1339 COX6A2; cytochrome c oxidase subunit 6A2	K02266 COX6A; cytochrome c oxidase subunit 6a
D      1340 COX6B1; cytochrome c oxidase subunit 6B1	K02267 COX6B; cytochrome c oxidase subunit 6b
D      125965 COX6B2; cytochrome c oxidase subunit 6B2	K02267 COX6B; cytochrome c oxidase subunit 6b
D      1345 COX6C; cytochrome c oxidase subunit 6C	K02268 COX6C; cytochrome c oxidase subunit 6c
D      1346 COX7A1; cytochrome c oxidase subunit 7A1	K02270 COX7A; cytochrome c oxidase subunit 7a
D      1347 COX7A2; cytochrome c oxidase subunit 7A2	K02270 COX7A; cytochrome c oxidase subunit 7a
D      9167 COX7A2L; cytochrome c oxidase subunit 7A2 like	K02270 COX7A; cytochrome c oxidase subunit 7a
D      1349 COX7B; cytochrome c oxidase subunit 7B	K02271 COX7B; cytochrome c oxidase subunit 7b
D      170712 COX7B2; cytochrome c oxidase subunit 7B2	K02271 COX7B; cytochrome c oxidase subunit 7b
D      1350 COX7C; cytochrome c oxidase subunit 7C	K02272 COX7C; cytochrome c oxidase subunit 7c
D      341947 COX8C; cytochrome c oxidase subunit 8C	K02273 COX8; cytochrome c oxidase subunit 8
D      1351 COX8A; cytochrome c oxidase subunit 8A	K02273 COX8; cytochrome c oxidase subunit 8
D      1353 COX11; cytochrome c oxidase copper chaperone COX11	K02258 COX11; cytochrome c oxidase assembly protein subunit 11
D      1355 COX15; cytochrome c oxidase assembly homolog COX15	K02259 COX15; cytochrome c oxidase assembly protein subunit 15
D      10063 COX17; cytochrome c oxidase copper chaperone COX17	K02260 COX17; cytochrome c oxidase assembly protein subunit 17
D      498 ATP5F1A; ATP synthase F1 subunit alpha	K02132 ATPeF1A; F-type H+-transporting ATPase subunit alpha
D      506 ATP5F1B; ATP synthase F1 subunit beta	K02133 ATPeF1B; F-type H+-transporting ATPase subunit beta [EC:7.1.2.2]
D      509 ATP5F1C; ATP synthase F1 subunit gamma	K02136 ATPeF1G; F-type H+-transporting ATPase subunit gamma
D      513 ATP5F1D; ATP synthase F1 subunit delta	K02134 ATPeF1D; F-type H+-transporting ATPase subunit delta
D      514 ATP5F1E; ATP synthase F1 subunit epsilon	K02135 ATPeF1E; F-type H+-transporting ATPase subunit epsilon
D      539 ATP5PO; ATP synthase peripheral stalk subunit OSCP	K02137 ATPeF0O; F-type H+-transporting ATPase subunit O
D      4508 ATP6; ATP synthase F0 subunit 6	K02126 ATPeF0A; F-type H+-transporting ATPase subunit a
D      515 ATP5PB; ATP synthase peripheral stalk-membrane subunit b	K02127 ATPeF0B; F-type H+-transporting ATPase subunit b
D      516 ATP5MC1; ATP synthase membrane subunit c locus 1	K02128 ATPeF0C; F-type H+-transporting ATPase subunit c
D      517 ATP5MC2; ATP synthase membrane subunit c locus 2	K02128 ATPeF0C; F-type H+-transporting ATPase subunit c
D      518 ATP5MC3; ATP synthase membrane subunit c locus 3	K02128 ATPeF0C; F-type H+-transporting ATPase subunit c
D      10476 ATP5PD; ATP synthase peripheral stalk subunit d	K02138 ATPeF0D; F-type H+-transporting ATPase subunit d
D      521 ATP5ME; ATP synthase membrane subunit e	K02129 ATPeF0E; F-type H+-transporting ATPase subunit e
D      9551 ATP5MF; ATP synthase membrane subunit f	K02130 ATPeF0F; F-type H+-transporting ATPase subunit f
D      10632 ATP5MG; ATP synthase membrane subunit g	K02140 ATPeFG; F-type H+-transporting ATPase subunit g
D      522 ATP5PF; ATP synthase peripheral stalk subunit F6	K02131 ATPeF0F6; F-type H+-transporting ATPase subunit 6
D      4509 ATP8; ATP synthase F0 subunit 8	K02125 ATPeF08; F-type H+-transporting ATPase subunit 8
D      523 ATP6V1A; ATPase H+ transporting V1 subunit A	K02145 ATPeV1A; V-type H+-transporting ATPase subunit A [EC:7.1.2.2]
D      525 ATP6V1B1; ATPase H+ transporting V1 subunit B1	K02147 ATPeV1B; V-type H+-transporting ATPase subunit B
D      526 ATP6V1B2; ATPase H+ transporting V1 subunit B2	K02147 ATPeV1B; V-type H+-transporting ATPase subunit B
D      245973 ATP6V1C2; ATPase H+ transporting V1 subunit C2	K02148 ATPeV1C; V-type H+-transporting ATPase subunit C
D      528 ATP6V1C1; ATPase H+ transporting V1 subunit C1	K02148 ATPeV1C; V-type H+-transporting ATPase subunit C
D      51382 ATP6V1D; ATPase H+ transporting V1 subunit D	K02149 ATPeV1D; V-type H+-transporting ATPase subunit D
D      90423 ATP6V1E2; ATPase H+ transporting V1 subunit E2	K02150 ATPeV1E; V-type H+-transporting ATPase subunit E
D      529 ATP6V1E1; ATPase H+ transporting V1 subunit E1	K02150 ATPeV1E; V-type H+-transporting ATPase subunit E
D      9296 ATP6V1F; ATPase H+ transporting V1 subunit F	K02151 ATPeV1F; V-type H+-transporting ATPase subunit F
D      9550 ATP6V1G1; ATPase H+ transporting V1 subunit G1	K02152 ATPeV1G; V-type H+-transporting ATPase subunit G
D      127124 ATP6V1G3; ATPase H+ transporting V1 subunit G3	K02152 ATPeV1G; V-type H+-transporting ATPase subunit G
D      534 ATP6V1G2; ATPase H+ transporting V1 subunit G2	K02152 ATPeV1G; V-type H+-transporting ATPase subunit G
D      51606 ATP6V1H; ATPase H+ transporting V1 subunit H	K02144 ATPeV1H; V-type H+-transporting ATPase subunit H
D      10312 TCIRG1; T cell immune regulator 1, ATPase H+ transporting V0 subunit a3	K02154 ATPeV0A; V-type H+-transporting ATPase subunit a
D      23545 ATP6V0A2; ATPase H+ transporting V0 subunit a2	K02154 ATPeV0A; V-type H+-transporting ATPase subunit a
D      50617 ATP6V0A4; ATPase H+ transporting V0 subunit a4	K02154 ATPeV0A; V-type H+-transporting ATPase subunit a
D      535 ATP6V0A1; ATPase H+ transporting V0 subunit a1	K02154 ATPeV0A; V-type H+-transporting ATPase subunit a
D      527 ATP6V0C; ATPase H+ transporting V0 subunit c	K02155 ATPeV0C; V-type H+-transporting ATPase 16kDa proteolipid subunit
D      533 ATP6V0B; ATPase H+ transporting V0 subunit b	K03661 ATPeV0B; V-type H+-transporting ATPase 21kDa proteolipid subunit
D      9114 ATP6V0D1; ATPase H+ transporting V0 subunit d1	K02146 ATPeV0D; V-type H+-transporting ATPase subunit d
D      245972 ATP6V0D2; ATPase H+ transporting V0 subunit d2	K02146 ATPeV0D; V-type H+-transporting ATPase subunit d
D      8992 ATP6V0E1; ATPase H+ transporting V0 subunit e1	K02153 ATPeV0E; V-type H+-transporting ATPase subunit e
D      155066 ATP6V0E2; ATPase H+ transporting V0 subunit e2	K02153 ATPeV0E; V-type H+-transporting ATPase subunit e
D      537 ATP6AP1; ATPase H+ transporting accessory protein 1	K03662 ATPeVS1; V-type H+-transporting ATPase S1 subunit
D      495 ATP4A; ATPase H+/K+ transporting subunit alpha	K01542 ATP4A; H+/K+-exchanging ATPase subunit alpha [EC:7.2.2.19]
D      496 ATP4B; ATPase H+/K+ transporting subunit beta	K01543 ATP4B; H+/K+-exchanging ATPase subunit beta [EC:7.2.2.19]
D      479 ATP12A; ATPase H+/K+ transporting non-gastric alpha2 subunit	K01544 ATP12A; non-gastric H+/K+-exchanging ATPase [EC:7.2.2.19]
D      27068 PPA2; inorganic pyrophosphatase 2	K01507 ppa; inorganic pyrophosphatase [EC:3.6.1.1]
D      5464 PPA1; inorganic pyrophosphatase 1	K01507 ppa; inorganic pyrophosphatase [EC:3.6.1.1]
D      64077 LHPP; phospholysine phosphohistidine inorganic pyrophosphate phosphatase	K11725 LHPP; phospholysine phosphohistidine inorganic pyrophosphate phosphatase [EC:3.6.1.1 3.1.3.-]
C    00195 Photosynthesis
C    00196 Photosynthesis - antenna proteins
C    00710 Carbon fixation in photosynthetic organisms
C    00720 Carbon fixation pathways in prokaryotes
C    00680 Methane metabolism
C    00910 Nitrogen metabolism [PATH:hsa00910]
D      2747 GLUD2; glutamate dehydrogenase 2	K00261 GLUD1_2; glutamate dehydrogenase (NAD(P)+) [EC:1.4.1.3]
D      2746 GLUD1; glutamate dehydrogenase 1	K00261 GLUD1_2; glutamate dehydrogenase (NAD(P)+) [EC:1.4.1.3]
D      2752 GLUL; glutamate-ammonia ligase	K01915 glnA; glutamine synthetase [EC:6.3.1.2]
D      1373 CPS1; carbamoyl-phosphate synthase 1	K01948 CPS1; carbamoyl-phosphate synthase (ammonia) [EC:6.3.4.16]
D      377677 CA13; carbonic anhydrase 13	K01672 CA; carbonic anhydrase [EC:4.2.1.1]
D      759 CA1; carbonic anhydrase 1	K01672 CA; carbonic anhydrase [EC:4.2.1.1]
D      765 CA6; carbonic anhydrase 6	K01672 CA; carbonic anhydrase [EC:4.2.1.1]
D      766 CA7; carbonic anhydrase 7	K01672 CA; carbonic anhydrase [EC:4.2.1.1]
D      771 CA12; carbonic anhydrase 12	K01672 CA; carbonic anhydrase [EC:4.2.1.1]
D      11238 CA5B; carbonic anhydrase 5B	K01672 CA; carbonic anhydrase [EC:4.2.1.1]
D      23632 CA14; carbonic anhydrase 14	K01672 CA; carbonic anhydrase [EC:4.2.1.1]
D      768 CA9; carbonic anhydrase 9	K01672 CA; carbonic anhydrase [EC:4.2.1.1]
D      761 CA3; carbonic anhydrase 3	K01672 CA; carbonic anhydrase [EC:4.2.1.1]
D      763 CA5A; carbonic anhydrase 5A	K01672 CA; carbonic anhydrase [EC:4.2.1.1]
D      767 CA8; carbonic anhydrase 8	K01672 CA; carbonic anhydrase [EC:4.2.1.1]
D      760 CA2; carbonic anhydrase 2	K18245 CA2; carbonic anhydrase 2 [EC:4.2.1.1]
D      762 CA4; carbonic anhydrase 4	K18246 CA4; carbonic anhydrase 4 [EC:4.2.1.1]
C    00920 Sulfur metabolism [PATH:hsa00920]
D      9060 PAPSS2; 3'-phosphoadenosine 5'-phosphosulfate synthase 2	K13811 PAPSS; 3'-phosphoadenosine 5'-phosphosulfate synthase [EC:2.7.7.4 2.7.1.25]
D      9061 PAPSS1; 3'-phosphoadenosine 5'-phosphosulfate synthase 1	K13811 PAPSS; 3'-phosphoadenosine 5'-phosphosulfate synthase [EC:2.7.7.4 2.7.1.25]
D      10380 BPNT1; 3'(2'), 5'-bisphosphate nucleotidase 1	K01082 cysQ; 3'(2'), 5'-bisphosphate nucleotidase [EC:3.1.3.7]
D      54928 BPNT2; 3'(2'), 5'-bisphosphate nucleotidase 2	K15759 IMPAD1; Golgi-resident PAP phosphatase [EC:3.1.3.7]
D      6821 SUOX; sulfite oxidase	K00387 SUOX; sulfite oxidase [EC:1.8.3.1]
D      58472 SQOR; sulfide quinone oxidoreductase	K22470 SQOR; eukaryotic sulfide quinone oxidoreductase [EC:1.8.5.8]
D      23474 ETHE1; ETHE1 persulfide dioxygenase	K17725 ETHE1; sulfur dioxygenase [EC:1.13.11.18]
D      4357 MPST; mercaptopyruvate sulfurtransferase	K01011 TST; thiosulfate/3-mercaptopyruvate sulfurtransferase [EC:2.8.1.1 2.8.1.2]
D      7263 TST; thiosulfate sulfurtransferase	K01011 TST; thiosulfate/3-mercaptopyruvate sulfurtransferase [EC:2.8.1.1 2.8.1.2]
D      8991 SELENBP1; selenium binding protein 1	K17285 SELENBP1; methanethiol oxidase [EC:1.8.3.4]
B
B  09103 Lipid metabolism
C    00061 Fatty acid biosynthesis [PATH:hsa00061]
D      31 ACACA; acetyl-CoA carboxylase alpha	K11262 ACACA; acetyl-CoA carboxylase / biotin carboxylase 1 [EC:6.4.1.2 6.3.4.14 2.1.3.15]
D      32 ACACB; acetyl-CoA carboxylase beta	K01946 ACACB; acetyl-CoA carboxylase / biotin carboxylase 2 [EC:6.4.1.2 6.3.4.14 2.1.3.15]
D      197322 ACSF3; acyl-CoA synthetase family member 3	K18660 ACSF3; malonyl-CoA/methylmalonyl-CoA synthetase [EC:6.2.1.-]
D      4706 NDUFAB1; NADH:ubiquinone oxidoreductase subunit AB1	K03955 NDUFAB1; NADH dehydrogenase (ubiquinone) 1 alpha/beta subcomplex 1, acyl-carrier protein
D      27349 MCAT; malonyl-CoA-acyl carrier protein transacylase	K00645 fabD; [acyl-carrier-protein] S-malonyltransferase [EC:2.3.1.39]
D      2194 FASN; fatty acid synthase	K00665 FASN; fatty acid synthase, animal type [EC:2.3.1.85]
D      54995 OXSM; 3-oxoacyl-ACP synthase, mitochondrial	K09458 fabF; 3-oxoacyl-[acyl-carrier-protein] synthase II [EC:2.3.1.179]
D      84869 CBR4; carbonyl reductase 4	K11539 CBR4; carbonyl reductase 4 / 3-oxoacyl-[acyl-carrier protein] reductase beta subunit [EC:1.1.1.-]
D      7923 HSD17B8; hydroxysteroid 17-beta dehydrogenase 8	K13370 HSD17B8; 17beta-estradiol 17-dehydrogenase / 3alpha(17beta)-hydroxysteroid dehydrogenase (NAD+) / 3-oxoacyl-[acyl-carrier protein] reductase alpha subunit [EC:1.1.1.62 1.1.1.239]
D      109703458 HTD2; hydroxyacyl-thioester dehydratase type 2	K22540 HTD2; 3-hydroxyacyl-thioester dehydratase, animal type [EC:4.2.1.-]
D      51102 MECR; mitochondrial trans-2-enoyl-CoA reductase	K07512 MECR; mitochondrial enoyl-[acyl-carrier protein] reductase / trans-2-enoyl-CoA reductase [EC:1.3.1.- 1.3.1.38]
D      55301 OLAH; oleoyl-ACP hydrolase	K01071 MCH; medium-chain acyl-[acyl-carrier-protein] hydrolase [EC:3.1.2.21]
D      23305 ACSL6; acyl-CoA synthetase long chain family member 6	K01897 ACSL; long-chain acyl-CoA synthetase [EC:6.2.1.3]
D      2182 ACSL4; acyl-CoA synthetase long chain family member 4	K01897 ACSL; long-chain acyl-CoA synthetase [EC:6.2.1.3]
D      2180 ACSL1; acyl-CoA synthetase long chain family member 1	K01897 ACSL; long-chain acyl-CoA synthetase [EC:6.2.1.3]
D      51703 ACSL5; acyl-CoA synthetase long chain family member 5	K01897 ACSL; long-chain acyl-CoA synthetase [EC:6.2.1.3]
D      2181 ACSL3; acyl-CoA synthetase long chain family member 3	K01897 ACSL; long-chain acyl-CoA synthetase [EC:6.2.1.3]
D      23205 ACSBG1; acyl-CoA synthetase bubblegum family member 1	K15013 ACSBG; long-chain-fatty-acid--CoA ligase ACSBG [EC:6.2.1.3]
D      81616 ACSBG2; acyl-CoA synthetase bubblegum family member 2	K15013 ACSBG; long-chain-fatty-acid--CoA ligase ACSBG [EC:6.2.1.3]
C    00062 Fatty acid elongation [PATH:hsa00062]
D      10449 ACAA2; acetyl-CoA acyltransferase 2	K07508 ACAA2; acetyl-CoA acyltransferase 2 [EC:2.3.1.16]
D      3032 HADHB; hydroxyacyl-CoA dehydrogenase trifunctional multienzyme complex subunit beta	K07509 HADHB; acetyl-CoA acyltransferase [EC:2.3.1.16]
D      3033 HADH; hydroxyacyl-CoA dehydrogenase	K00022 HADH; 3-hydroxyacyl-CoA dehydrogenase [EC:1.1.1.35]
D      3030 HADHA; hydroxyacyl-CoA dehydrogenase trifunctional multienzyme complex subunit alpha	K07515 HADHA; enoyl-CoA hydratase / long-chain 3-hydroxyacyl-CoA dehydrogenase [EC:4.2.1.17 1.1.1.211]
D      1892 ECHS1; enoyl-CoA hydratase, short chain 1	K07511 ECHS1; enoyl-CoA hydratase [EC:4.2.1.17]
D      51102 MECR; mitochondrial trans-2-enoyl-CoA reductase	K07512 MECR; mitochondrial enoyl-[acyl-carrier protein] reductase / trans-2-enoyl-CoA reductase [EC:1.3.1.- 1.3.1.38]
D      5538 PPT1; palmitoyl-protein thioesterase 1	K01074 PPT; palmitoyl-protein thioesterase [EC:3.1.2.22]
D      9374 PPT2; palmitoyl-protein thioesterase 2	K01074 PPT; palmitoyl-protein thioesterase [EC:3.1.2.22]
D      64834 ELOVL1; ELOVL fatty acid elongase 1	K10247 ELOVL1; elongation of very long chain fatty acids protein 1 [EC:2.3.1.199]
D      54898 ELOVL2; ELOVL fatty acid elongase 2	K10205 ELOVL2; elongation of very long chain fatty acids protein 2 [EC:2.3.1.199]
D      83401 ELOVL3; ELOVL fatty acid elongase 3	K10248 ELOVL3; elongation of very long chain fatty acids protein 3 [EC:2.3.1.199]
D      6785 ELOVL4; ELOVL fatty acid elongase 4	K10249 ELOVL4; elongation of very long chain fatty acids protein 4 [EC:2.3.1.199]
D      60481 ELOVL5; ELOVL fatty acid elongase 5	K10244 ELOVL5; elongation of very long chain fatty acids protein 5 [EC:2.3.1.199]
D      79071 ELOVL6; ELOVL fatty acid elongase 6	K10203 ELOVL6; elongation of very long chain fatty acids protein 6 [EC:2.3.1.199]
D      79993 ELOVL7; ELOVL fatty acid elongase 7	K10250 ELOVL7; elongation of very long chain fatty acids protein 7 [EC:2.3.1.199]
D      51144 HSD17B12; hydroxysteroid 17-beta dehydrogenase 12	K10251 HSD17B12; 17beta-estradiol 17-dehydrogenase / very-long-chain 3-oxoacyl-CoA reductase [EC:1.1.1.62 1.1.1.330]
D      201562 HACD2; 3-hydroxyacyl-CoA dehydratase 2	K10703 HACD; very-long-chain (3R)-3-hydroxyacyl-CoA dehydratase [EC:4.2.1.134]
D      9200 HACD1; 3-hydroxyacyl-CoA dehydratase 1	K10703 HACD; very-long-chain (3R)-3-hydroxyacyl-CoA dehydratase [EC:4.2.1.134]
D      401494 HACD4; 3-hydroxyacyl-CoA dehydratase 4	K10703 HACD; very-long-chain (3R)-3-hydroxyacyl-CoA dehydratase [EC:4.2.1.134]
D      51495 HACD3; 3-hydroxyacyl-CoA dehydratase 3	K10703 HACD; very-long-chain (3R)-3-hydroxyacyl-CoA dehydratase [EC:4.2.1.134]
D      9524 TECR; trans-2,3-enoyl-CoA reductase	K10258 TER; very-long-chain enoyl-CoA reductase [EC:1.3.1.93]
D      122970 ACOT4; acyl-CoA thioesterase 4	K01068 ACOT1_2_4; acyl-coenzyme A thioesterase 1/2/4 [EC:3.1.2.2]
D      10965 ACOT2; acyl-CoA thioesterase 2	K01068 ACOT1_2_4; acyl-coenzyme A thioesterase 1/2/4 [EC:3.1.2.2]
D      641371 ACOT1; acyl-CoA thioesterase 1	K01068 ACOT1_2_4; acyl-coenzyme A thioesterase 1/2/4 [EC:3.1.2.2]
D      11332 ACOT7; acyl-CoA thioesterase 7	K17360 ACOT7; acyl-coenzyme A thioesterase 7 [EC:3.1.2.2]
D      117145 THEM4; thioesterase superfamily member 4	K16339 THEM4; acyl-coenzyme A thioesterase THEM4 [EC:3.1.2.2]
D      284486 THEM5; thioesterase superfamily member 5	K22554 THEM5; acyl-coenzyme A thioesterase THEM5 [EC:3.1.2.2]
C    00071 Fatty acid degradation [PATH:hsa00071]
D      39 ACAT2; acetyl-CoA acetyltransferase 2	K00626 ACAT; acetyl-CoA C-acetyltransferase [EC:2.3.1.9]
D      38 ACAT1; acetyl-CoA acetyltransferase 1	K00626 ACAT; acetyl-CoA C-acetyltransferase [EC:2.3.1.9]
D      30 ACAA1; acetyl-CoA acyltransferase 1	K07513 ACAA1; acetyl-CoA acyltransferase 1 [EC:2.3.1.16]
D      10449 ACAA2; acetyl-CoA acyltransferase 2	K07508 ACAA2; acetyl-CoA acyltransferase 2 [EC:2.3.1.16]
D      3032 HADHB; hydroxyacyl-CoA dehydrogenase trifunctional multienzyme complex subunit beta	K07509 HADHB; acetyl-CoA acyltransferase [EC:2.3.1.16]
D      3033 HADH; hydroxyacyl-CoA dehydrogenase	K00022 HADH; 3-hydroxyacyl-CoA dehydrogenase [EC:1.1.1.35]
D      3030 HADHA; hydroxyacyl-CoA dehydrogenase trifunctional multienzyme complex subunit alpha	K07515 HADHA; enoyl-CoA hydratase / long-chain 3-hydroxyacyl-CoA dehydrogenase [EC:4.2.1.17 1.1.1.211]
D      1962 EHHADH; enoyl-CoA hydratase and 3-hydroxyacyl CoA dehydrogenase	K07514 EHHADH; enoyl-CoA hydratase / 3-hydroxyacyl-CoA dehydrogenase / 3,2-trans-enoyl-CoA isomerase [EC:4.2.1.17 1.1.1.35 5.3.3.8]
D      1892 ECHS1; enoyl-CoA hydratase, short chain 1	K07511 ECHS1; enoyl-CoA hydratase [EC:4.2.1.17]
D      8310 ACOX3; acyl-CoA oxidase 3, pristanoyl	K00232 E1.3.3.6; acyl-CoA oxidase [EC:1.3.3.6]
D      51 ACOX1; acyl-CoA oxidase 1	K00232 E1.3.3.6; acyl-CoA oxidase [EC:1.3.3.6]
D      35 ACADS; acyl-CoA dehydrogenase short chain	K00248 ACADS; butyryl-CoA dehydrogenase [EC:1.3.8.1]
D      34 ACADM; acyl-CoA dehydrogenase medium chain	K00249 ACADM; acyl-CoA dehydrogenase [EC:1.3.8.7]
D      33 ACADL; acyl-CoA dehydrogenase long chain	K00255 ACADL; long-chain-acyl-CoA dehydrogenase [EC:1.3.8.8]
D      36 ACADSB; acyl-CoA dehydrogenase short/branched chain	K09478 ACADSB; short/branched chain acyl-CoA dehydrogenase [EC:1.3.99.12]
D      37 ACADVL; acyl-CoA dehydrogenase very long chain	K09479 ACADVL; very long chain acyl-CoA dehydrogenase [EC:1.3.8.9]
D      2639 GCDH; glutaryl-CoA dehydrogenase	K00252 GCDH; glutaryl-CoA dehydrogenase [EC:1.3.8.6]
D      23305 ACSL6; acyl-CoA synthetase long chain family member 6	K01897 ACSL; long-chain acyl-CoA synthetase [EC:6.2.1.3]
D      2182 ACSL4; acyl-CoA synthetase long chain family member 4	K01897 ACSL; long-chain acyl-CoA synthetase [EC:6.2.1.3]
D      2180 ACSL1; acyl-CoA synthetase long chain family member 1	K01897 ACSL; long-chain acyl-CoA synthetase [EC:6.2.1.3]
D      51703 ACSL5; acyl-CoA synthetase long chain family member 5	K01897 ACSL; long-chain acyl-CoA synthetase [EC:6.2.1.3]
D      2181 ACSL3; acyl-CoA synthetase long chain family member 3	K01897 ACSL; long-chain acyl-CoA synthetase [EC:6.2.1.3]
D      23205 ACSBG1; acyl-CoA synthetase bubblegum family member 1	K15013 ACSBG; long-chain-fatty-acid--CoA ligase ACSBG [EC:6.2.1.3]
D      81616 ACSBG2; acyl-CoA synthetase bubblegum family member 2	K15013 ACSBG; long-chain-fatty-acid--CoA ligase ACSBG [EC:6.2.1.3]
D      1374 CPT1A; carnitine palmitoyltransferase 1A	K08765 CPT1A; carnitine O-palmitoyltransferase 1, liver isoform [EC:2.3.1.21]
D      1375 CPT1B; carnitine palmitoyltransferase 1B	K19523 CPT1B; carnitine O-palmitoyltransferase 1, muscle isoform [EC:2.3.1.21]
D      126129 CPT1C; carnitine palmitoyltransferase 1C	K19524 CPT1C; carnitine O-palmitoyltransferase 1, brain isoform [EC:2.3.1.21]
D      1376 CPT2; carnitine palmitoyltransferase 2	K08766 CPT2; carnitine O-palmitoyltransferase 2 [EC:2.3.1.21]
D      1632 ECI1; enoyl-CoA delta isomerase 1	K13238 ECI1; Delta3-Delta2-enoyl-CoA isomerase [EC:5.3.3.8]
D      10455 ECI2; enoyl-CoA delta isomerase 2	K13239 ECI2; Delta3-Delta2-enoyl-CoA isomerase [EC:5.3.3.8]
D      113612 CYP2U1; cytochrome P450 family 2 subfamily U member 1	K07422 CYP2U1; long-chain fatty acid omega-monooxygenase [EC:1.14.14.80]
D      124 ADH1A; alcohol dehydrogenase 1A (class I), alpha polypeptide	K13951 ADH1_7; alcohol dehydrogenase 1/7 [EC:1.1.1.1]
D      125 ADH1B; alcohol dehydrogenase 1B (class I), beta polypeptide	K13951 ADH1_7; alcohol dehydrogenase 1/7 [EC:1.1.1.1]
D      126 ADH1C; alcohol dehydrogenase 1C (class I), gamma polypeptide	K13951 ADH1_7; alcohol dehydrogenase 1/7 [EC:1.1.1.1]
D      131 ADH7; alcohol dehydrogenase 7 (class IV), mu or sigma polypeptide	K13951 ADH1_7; alcohol dehydrogenase 1/7 [EC:1.1.1.1]
D      127 ADH4; alcohol dehydrogenase 4 (class II), pi polypeptide	K13980 ADH4; alcohol dehydrogenase 4 [EC:1.1.1.1]
D      128 ADH5; alcohol dehydrogenase 5 (class III), chi polypeptide	K00121 frmA; S-(hydroxymethyl)glutathione dehydrogenase / alcohol dehydrogenase [EC:1.1.1.284 1.1.1.1]
D      130 ADH6; alcohol dehydrogenase 6 (class V)	K13952 ADH6; alcohol dehydrogenase 6 [EC:1.1.1.1]
D      217 ALDH2; aldehyde dehydrogenase 2 family member	K00128 ALDH; aldehyde dehydrogenase (NAD+) [EC:1.2.1.3]
D      224 ALDH3A2; aldehyde dehydrogenase 3 family member A2	K00128 ALDH; aldehyde dehydrogenase (NAD+) [EC:1.2.1.3]
D      219 ALDH1B1; aldehyde dehydrogenase 1 family member B1	K00128 ALDH; aldehyde dehydrogenase (NAD+) [EC:1.2.1.3]
D      501 ALDH7A1; aldehyde dehydrogenase 7 family member A1	K14085 ALDH7A1; aldehyde dehydrogenase family 7 member A1 [EC:1.2.1.31 1.2.1.8 1.2.1.3]
D      223 ALDH9A1; aldehyde dehydrogenase 9 family member A1	K00149 ALDH9A1; aldehyde dehydrogenase family 9 member A1 [EC:1.2.1.47 1.2.1.3]
C    00072 Synthesis and degradation of ketone bodies [PATH:hsa00072]
D      3157 HMGCS1; 3-hydroxy-3-methylglutaryl-CoA synthase 1	K01641 E2.3.3.10; hydroxymethylglutaryl-CoA synthase [EC:2.3.3.10]
D      3158 HMGCS2; 3-hydroxy-3-methylglutaryl-CoA synthase 2	K01641 E2.3.3.10; hydroxymethylglutaryl-CoA synthase [EC:2.3.3.10]
D      3155 HMGCL; 3-hydroxy-3-methylglutaryl-CoA lyase	K01640 E4.1.3.4; hydroxymethylglutaryl-CoA lyase [EC:4.1.3.4]
D      54511 HMGCLL1; 3-hydroxymethyl-3-methylglutaryl-CoA lyase like 1	K01640 E4.1.3.4; hydroxymethylglutaryl-CoA lyase [EC:4.1.3.4]
D      5019 OXCT1; 3-oxoacid CoA-transferase 1	K01027 OXCT; 3-oxoacid CoA-transferase [EC:2.8.3.5]
D      64064 OXCT2; 3-oxoacid CoA-transferase 2	K01027 OXCT; 3-oxoacid CoA-transferase [EC:2.8.3.5]
D      39 ACAT2; acetyl-CoA acetyltransferase 2	K00626 ACAT; acetyl-CoA C-acetyltransferase [EC:2.3.1.9]
D      38 ACAT1; acetyl-CoA acetyltransferase 1	K00626 ACAT; acetyl-CoA C-acetyltransferase [EC:2.3.1.9]
D      622 BDH1; 3-hydroxybutyrate dehydrogenase 1	K00019 E1.1.1.30; 3-hydroxybutyrate dehydrogenase [EC:1.1.1.30]
D      56898 BDH2; 3-hydroxybutyrate dehydrogenase 2	K00019 E1.1.1.30; 3-hydroxybutyrate dehydrogenase [EC:1.1.1.30]
C    00073 Cutin, suberine and wax biosynthesis
D      55711 FAR2; fatty acyl-CoA reductase 2	K13356 FAR; alcohol-forming fatty acyl-CoA reductase [EC:1.2.1.84]
D      84188 FAR1; fatty acyl-CoA reductase 1	K13356 FAR; alcohol-forming fatty acyl-CoA reductase [EC:1.2.1.84]
C    00100 Steroid biosynthesis [PATH:hsa00100]
D      2222 FDFT1; farnesyl-diphosphate farnesyltransferase 1	K00801 FDFT1; farnesyl-diphosphate farnesyltransferase [EC:2.5.1.21]
D      6713 SQLE; squalene epoxidase	K00511 SQLE; squalene monooxygenase [EC:1.14.14.17]
D      4047 LSS; lanosterol synthase	K01852 LSS; lanosterol synthase [EC:5.4.99.7]
D      1595 CYP51A1; cytochrome P450 family 51 subfamily A member 1	K05917 CYP51; sterol 14alpha-demethylase [EC:1.14.14.154 1.14.15.36]
D      7108 TM7SF2; transmembrane 7 superfamily member 2	K00222 TM7SF2; Delta14-sterol reductase [EC:1.3.1.70]
D      3930 LBR; lamin B receptor	K19532 LBR; Delta14-sterol reductase (lamin-B receptor) [EC:1.3.1.70]
D      6307 MSMO1; methylsterol monooxygenase 1	K07750 MESO1; methylsterol monooxygenase [EC:1.14.18.9]
D      50814 NSDHL; NAD(P) dependent steroid dehydrogenase-like	K07748 NSDHL; sterol-4alpha-carboxylate 3-dehydrogenase (decarboxylating) [EC:1.1.1.170]
D      51478 HSD17B7; hydroxysteroid 17-beta dehydrogenase 7	K13373 HSD17B7; 17beta-estradiol 17-dehydrogenase / 3beta-hydroxysteroid 3-dehydrogenase [EC:1.1.1.62 1.1.1.270]
D      10682 EBP; EBP cholestenol delta-isomerase	K01824 EBP; cholestenol Delta-isomerase [EC:5.3.3.5]
D      1718 DHCR24; 24-dehydrocholesterol reductase	K09828 DHCR24; Delta24-sterol reductase [EC:1.3.1.72 1.3.1.-]
D      6309 SC5D; sterol-C5-desaturase	K00227 SC5DL; Delta7-sterol 5-desaturase [EC:1.14.19.20]
D      1717 DHCR7; 7-dehydrocholesterol reductase	K00213 DHCR7; 7-dehydrocholesterol reductase [EC:1.3.1.21]
D      3988 LIPA; lipase A, lysosomal acid type	K01052 LIPA; lysosomal acid lipase/cholesteryl ester hydrolase [EC:3.1.1.13]
D      1056 CEL; carboxyl ester lipase	K12298 CEL; bile salt-stimulated lipase [EC:3.1.1.3 3.1.1.13]
D      8435 SOAT2; sterol O-acyltransferase 2	K00637 SOAT; sterol O-acyltransferase [EC:2.3.1.26]
D      6646 SOAT1; sterol O-acyltransferase 1	K00637 SOAT; sterol O-acyltransferase [EC:2.3.1.26]
D      120227 CYP2R1; cytochrome P450 family 2 subfamily R member 1	K07419 CYP2R1; vitamin D 25-hydroxylase [EC:1.14.14.24]
D      1594 CYP27B1; cytochrome P450 family 27 subfamily B member 1	K07438 CYP27B1; calcidiol 1-monooxygenase (25-hydroxyvitamin D3 1alpha-hydroxylase) [EC:1.14.15.18]
D      1591 CYP24A1; cytochrome P450 family 24 subfamily A member 1	K07436 CYP24A1; vitamin D3 24-hydroxylase [EC:1.14.15.16]
C    00120 Primary bile acid biosynthesis [PATH:hsa00120]
D      10858 CYP46A1; cytochrome P450 family 46 subfamily A member 1	K07440 CYP46A1; cholesterol 24-hydroxylase [EC:1.14.14.25]
D      51302 CYP39A1; cytochrome P450 family 39 subfamily A member 1	K07439 CYP39A1; 24-hydroxycholesterol 7alpha-hydroxylase [EC:1.14.14.26]
D      80270 HSD3B7; hydroxy-delta-5-steroid dehydrogenase, 3 beta- and steroid delta-isomerase 7	K12408 HSD3B7; cholest-5-ene-3beta,7alpha-diol 3beta-dehydrogenase [EC:1.1.1.181]
D      9023 CH25H; cholesterol 25-hydroxylase	K10223 CH25H; cholesterol 25-hydroxylase [EC:1.14.99.38]
D      9420 CYP7B1; cytochrome P450 family 7 subfamily B member 1	K07430 CYP7B; 25/26-hydroxycholesterol 7alpha-hydroxylase [EC:1.14.14.29]
D      1581 CYP7A1; cytochrome P450 family 7 subfamily A member 1	K00489 CYP7A1; cholesterol 7alpha-monooxygenase [EC:1.14.14.23]
D      1593 CYP27A1; cytochrome P450 family 27 subfamily A member 1	K00488 CYP27A1; cholestanetriol 26-monooxygenase [EC:1.14.15.15]
D      1582 CYP8B1; cytochrome P450 family 8 subfamily B member 1	K07431 CYP8B1; sterol 12-alpha-hydroxylase [EC:1.14.18.8 1.14.14.139]
D      6718 AKR1D1; aldo-keto reductase family 1 member D1	K00251 AKR1D1; 3-oxo-5-beta-steroid 4-dehydrogenase [EC:1.3.1.3]
D      1109 AKR1C4; aldo-keto reductase family 1 member C4	K00037 AKR1C4; 3alpha-hydroxysteroid 3-dehydrogenase / chlordecone reductase [EC:1.1.1.50 1.1.1.357 1.1.1.225]
D      10998 SLC27A5; solute carrier family 27 member 5	K08748 SLC27A5; solute carrier family 27 (fatty acid transporter), member 5 [EC:6.2.1.7]
D      23600 AMACR; alpha-methylacyl-CoA racemase	K01796 E5.1.99.4; alpha-methylacyl-CoA racemase [EC:5.1.99.4]
D      8309 ACOX2; acyl-CoA oxidase 2	K10214 ACOX2; 3alpha,7alpha,12alpha-trihydroxy-5beta-cholestanoyl-CoA 24-hydroxylase [EC:1.17.99.3]
D      3295 HSD17B4; hydroxysteroid 17-beta dehydrogenase 4	K12405 HSD17B4; (3R)-3-hydroxyacyl-CoA dehydrogenase / 3a,7a,12a-trihydroxy-5b-cholest-24-enoyl-CoA hydratase / enoyl-CoA hydratase 2 [EC:1.1.1.- 4.2.1.107 4.2.1.119]
D      6342 SCP2; sterol carrier protein 2	K08764 SCP2; sterol carrier protein 2 [EC:2.3.1.176]
D      10005 ACOT8; acyl-CoA thioesterase 8	K11992 ACOT8; acyl-CoA thioesterase 8 [EC:3.1.2.27]
D      570 BAAT; bile acid-CoA:amino acid N-acyltransferase	K00659 BAAT; bile acid-CoA:amino acid N-acyltransferase [EC:2.3.1.65 3.1.2.2]
C    00121 Secondary bile acid biosynthesis
C    00140 Steroid hormone biosynthesis [PATH:hsa00140]
D      1583 CYP11A1; cytochrome P450 family 11 subfamily A member 1	K00498 CYP11A; cholesterol monooxygenase (side-chain-cleaving) [EC:1.14.15.6]
D      1586 CYP17A1; cytochrome P450 family 17 subfamily A member 1	K00512 CYP17A; steroid 17alpha-monooxygenase / 17alpha-hydroxyprogesterone deacetylase [EC:1.14.14.19 1.14.14.32]
D      412 STS; steroid sulfatase	K01131 STS; steryl-sulfatase [EC:3.1.6.2]
D      6820 SULT2B1; sulfotransferase family 2B member 1	K01015 SULT2B; alcohol sulfotransferase [EC:2.8.2.2]
D      1589 CYP21A2; cytochrome P450 family 21 subfamily A member 2	K00513 CYP21A; steroid 21-monooxygenase [EC:1.14.14.16]
D      3283 HSD3B1; hydroxy-delta-5-steroid dehydrogenase, 3 beta- and steroid delta-isomerase 1	K00070 HSD3B; 3beta-hydroxy-Delta5-steroid dehydrogenase / steroid Delta-isomerase [EC:1.1.1.145 5.3.3.1]
D      3284 HSD3B2; hydroxy-delta-5-steroid dehydrogenase, 3 beta- and steroid delta-isomerase 2	K00070 HSD3B; 3beta-hydroxy-Delta5-steroid dehydrogenase / steroid Delta-isomerase [EC:1.1.1.145 5.3.3.1]
D      6715 SRD5A1; steroid 5 alpha-reductase 1	K12343 SRD5A1; 3-oxo-5-alpha-steroid 4-dehydrogenase 1 [EC:1.3.1.22]
D      6716 SRD5A2; steroid 5 alpha-reductase 2	K12344 SRD5A2; 3-oxo-5-alpha-steroid 4-dehydrogenase 2 [EC:1.3.1.22]
D      79644 SRD5A3; steroid 5 alpha-reductase 3	K12345 SRD5A3; 3-oxo-5-alpha-steroid 4-dehydrogenase 3 / polyprenol reductase [EC:1.3.1.22 1.3.1.94]
D      1646 AKR1C2; aldo-keto reductase family 1 member C2	K00089 AKR1C2; 3alpha-hydroxysteroid 3-dehydrogenase [EC:1.1.1.213 1.1.1.357]
D      8644 AKR1C3; aldo-keto reductase family 1 member C3	K04119 AKR1C3; aldo-keto reductase family 1 member C3 [EC:1.1.1.51 1.1.1.188 1.1.1.213 1.1.1.357]
D      1584 CYP11B1; cytochrome P450 family 11 subfamily B member 1	K00497 CYP11B1; steroid 11beta-monooxygenase [EC:1.14.15.4]
D      1585 CYP11B2; cytochrome P450 family 11 subfamily B member 2	K07433 CYP11B2; steroid 11beta-monooxygenase / corticosterone 18-monooxygenase [EC:1.14.15.4 1.14.15.5]
D      6718 AKR1D1; aldo-keto reductase family 1 member D1	K00251 AKR1D1; 3-oxo-5-beta-steroid 4-dehydrogenase [EC:1.3.1.3]
D      1109 AKR1C4; aldo-keto reductase family 1 member C4	K00037 AKR1C4; 3alpha-hydroxysteroid 3-dehydrogenase / chlordecone reductase [EC:1.1.1.50 1.1.1.357 1.1.1.225]
D      3290 HSD11B1; hydroxysteroid 11-beta dehydrogenase 1	K15680 HSD11B1; corticosteroid 11-beta-dehydrogenase isozyme 1 [EC:1.1.1.146]
D      374875 HSD11B1L; hydroxysteroid 11-beta dehydrogenase 1 like	K15680 HSD11B1; corticosteroid 11-beta-dehydrogenase isozyme 1 [EC:1.1.1.146]
D      3291 HSD11B2; hydroxysteroid 11-beta dehydrogenase 2	K00071 HSD11B2; corticosteroid 11-beta-dehydrogenase isozyme 2 [EC:1.1.1.-]
D      1645 AKR1C1; aldo-keto reductase family 1 member C1	K00212 AKR1C1; 20alpha/3alpha-hydroxysteroid dehydrogenase / dihydrodiol dehydrogenase [EC:1.1.1.149 1.1.1.357 1.3.1.20]
D      9420 CYP7B1; cytochrome P450 family 7 subfamily B member 1	K07430 CYP7B; 25/26-hydroxycholesterol 7alpha-hydroxylase [EC:1.14.14.29]
D      6783 SULT1E1; sulfotransferase family 1E member 1	K01016 SULT1E1; estrone sulfotransferase [EC:2.8.2.4]
D      3292 HSD17B1; hydroxysteroid 17-beta dehydrogenase 1	K00044 HSD17B1; 17beta-estradiol 17-dehydrogenase [EC:1.1.1.62]
D      3294 HSD17B2; hydroxysteroid 17-beta dehydrogenase 2	K13368 HSD17B2; 17beta-estradiol 17-dehydrogenase / 3alpha(17beta)-hydroxysteroid dehydrogenase (NAD+) [EC:1.1.1.62 1.1.1.239]
D      8630 HSD17B6; hydroxysteroid 17-beta dehydrogenase 6	K13369 HSD17B6; 17beta-estradiol 17-dehydrogenase / all-trans-retinol dehydrogenase (NAD+) / 3alpha(17beta)-hydroxysteroid dehydrogenase (NAD+) [EC:1.1.1.62 1.1.1.105 1.1.1.239]
D      51478 HSD17B7; hydroxysteroid 17-beta dehydrogenase 7	K13373 HSD17B7; 17beta-estradiol 17-dehydrogenase / 3beta-hydroxysteroid 3-dehydrogenase [EC:1.1.1.62 1.1.1.270]
D      7923 HSD17B8; hydroxysteroid 17-beta dehydrogenase 8	K13370 HSD17B8; 17beta-estradiol 17-dehydrogenase / 3alpha(17beta)-hydroxysteroid dehydrogenase (NAD+) / 3-oxoacyl-[acyl-carrier protein] reductase alpha subunit [EC:1.1.1.62 1.1.1.239]
D      51144 HSD17B12; hydroxysteroid 17-beta dehydrogenase 12	K10251 HSD17B12; 17beta-estradiol 17-dehydrogenase / very-long-chain 3-oxoacyl-CoA reductase [EC:1.1.1.62 1.1.1.330]
D      79154 DHRS11; dehydrogenase/reductase 11	K22970 DHRS11; 17beta-estradiol 17-dehydrogenase / 3beta-hydroxysteroid 3-dehydrogenase [EC:1.1.1.62 1.1.1.270]
D      1543 CYP1A1; cytochrome P450 family 1 subfamily A member 1	K07408 CYP1A1; cytochrome P450 family 1 subfamily A1 [EC:1.14.14.1]
D      1544 CYP1A2; cytochrome P450 family 1 subfamily A member 2	K07409 CYP1A2; cytochrome P450 family 1 subfamily A2 [EC:1.14.14.1]
D      1577 CYP3A5; cytochrome P450 family 3 subfamily A member 5	K17690 CYP3A5; cytochrome P450 family 3 subfamily A5 [EC:1.14.14.1]
D      1551 CYP3A7; cytochrome P450 family 3 subfamily A member 7	K17691 CYP3A7; cytochrome P450 family 3 subfamily A7 [EC:1.14.14.1]
D      100861540 CYP3A7-CYP3A51P; CYP3A7-CYP3A51P readthrough	K17691 CYP3A7; cytochrome P450 family 3 subfamily A7 [EC:1.14.14.1]
D      1571 CYP2E1; cytochrome P450 family 2 subfamily E member 1	K07415 CYP2E1; cytochrome P450 family 2 subfamily E1 [EC:1.14.14.-]
D      1576 CYP3A4; cytochrome P450 family 3 subfamily A member 4	K17689 CYP3A4; cytochrome P450 family 3 subfamily A4 [EC:1.14.13.32 1.14.14.55 1.14.14.56 1.14.14.57 1.14.14.73 1.14.14.-]
D      1545 CYP1B1; cytochrome P450 family 1 subfamily B member 1	K07410 CYP1B1; cytochrome P450 family 1 subfamily B1 [EC:1.14.14.1]
D      1588 CYP19A1; cytochrome P450 family 19 subfamily A member 1	K07434 CYP19A; aromatase [EC:1.14.14.14]
D      1581 CYP7A1; cytochrome P450 family 7 subfamily A member 1	K00489 CYP7A1; cholesterol 7alpha-monooxygenase [EC:1.14.14.23]
D      10941 UGT2A1; UDP glucuronosyltransferase family 2 member A1 complex locus	K00699 UGT; glucuronosyltransferase [EC:2.4.1.17]
D      79799 UGT2A3; UDP glucuronosyltransferase family 2 member A3	K00699 UGT; glucuronosyltransferase [EC:2.4.1.17]
D      7367 UGT2B17; UDP glucuronosyltransferase family 2 member B17	K00699 UGT; glucuronosyltransferase [EC:2.4.1.17]
D      10720 UGT2B11; UDP glucuronosyltransferase family 2 member B11	K00699 UGT; glucuronosyltransferase [EC:2.4.1.17]
D      54490 UGT2B28; UDP glucuronosyltransferase family 2 member B28	K00699 UGT; glucuronosyltransferase [EC:2.4.1.17]
D      54578 UGT1A6; UDP glucuronosyltransferase family 1 member A6	K00699 UGT; glucuronosyltransferase [EC:2.4.1.17]
D      54657 UGT1A4; UDP glucuronosyltransferase family 1 member A4	K00699 UGT; glucuronosyltransferase [EC:2.4.1.17]
D      54658 UGT1A1; UDP glucuronosyltransferase family 1 member A1	K00699 UGT; glucuronosyltransferase [EC:2.4.1.17]
D      54659 UGT1A3; UDP glucuronosyltransferase family 1 member A3	K00699 UGT; glucuronosyltransferase [EC:2.4.1.17]
D      7365 UGT2B10; UDP glucuronosyltransferase family 2 member B10	K00699 UGT; glucuronosyltransferase [EC:2.4.1.17]
D      54600 UGT1A9; UDP glucuronosyltransferase family 1 member A9	K00699 UGT; glucuronosyltransferase [EC:2.4.1.17]
D      7364 UGT2B7; UDP glucuronosyltransferase family 2 member B7	K00699 UGT; glucuronosyltransferase [EC:2.4.1.17]
D      54575 UGT1A10; UDP glucuronosyltransferase family 1 member A10	K00699 UGT; glucuronosyltransferase [EC:2.4.1.17]
D      54576 UGT1A8; UDP glucuronosyltransferase family 1 member A8	K00699 UGT; glucuronosyltransferase [EC:2.4.1.17]
D      54579 UGT1A5; UDP glucuronosyltransferase family 1 member A5	K00699 UGT; glucuronosyltransferase [EC:2.4.1.17]
D      7366 UGT2B15; UDP glucuronosyltransferase family 2 member B15	K00699 UGT; glucuronosyltransferase [EC:2.4.1.17]
D      54577 UGT1A7; UDP glucuronosyltransferase family 1 member A7	K00699 UGT; glucuronosyltransferase [EC:2.4.1.17]
D      7363 UGT2B4; UDP glucuronosyltransferase family 2 member B4	K00699 UGT; glucuronosyltransferase [EC:2.4.1.17]
D      574537 UGT2A2; UDP glucuronosyltransferase family 2 member A2	K00699 UGT; glucuronosyltransferase [EC:2.4.1.17]
D      1312 COMT; catechol-O-methyltransferase	K00545 COMT; catechol O-methyltransferase [EC:2.1.1.6]
D      220074 LRTOMT; leucine rich transmembrane and O-methyltransferase domain containing	K00545 COMT; catechol O-methyltransferase [EC:2.1.1.6]
D      3293 HSD17B3; hydroxysteroid 17-beta dehydrogenase 3	K10207 HSD17B3; testosterone 17beta-dehydrogenase (NADP+) [EC:1.1.1.64]
C    00561 Glycerolipid metabolism [PATH:hsa00561]
D      132158 GLYCTK; glycerate kinase	K11529 gck; glycerate 2-kinase [EC:2.7.1.165]
D      217 ALDH2; aldehyde dehydrogenase 2 family member	K00128 ALDH; aldehyde dehydrogenase (NAD+) [EC:1.2.1.3]
D      224 ALDH3A2; aldehyde dehydrogenase 3 family member A2	K00128 ALDH; aldehyde dehydrogenase (NAD+) [EC:1.2.1.3]
D      219 ALDH1B1; aldehyde dehydrogenase 1 family member B1	K00128 ALDH; aldehyde dehydrogenase (NAD+) [EC:1.2.1.3]
D      501 ALDH7A1; aldehyde dehydrogenase 7 family member A1	K14085 ALDH7A1; aldehyde dehydrogenase family 7 member A1 [EC:1.2.1.31 1.2.1.8 1.2.1.3]
D      223 ALDH9A1; aldehyde dehydrogenase 9 family member A1	K00149 ALDH9A1; aldehyde dehydrogenase family 9 member A1 [EC:1.2.1.47 1.2.1.3]
D      231 AKR1B1; aldo-keto reductase family 1 member B	K00011 AKR1B; aldehyde reductase [EC:1.1.1.21]
D      57016 AKR1B10; aldo-keto reductase family 1 member B10	K00011 AKR1B; aldehyde reductase [EC:1.1.1.21]
D      10327 AKR1A1; aldo-keto reductase family 1 member A1	K00002 AKR1A1; alcohol dehydrogenase (NADP+) [EC:1.1.1.2]
D      26007 TKFC; triokinase and FMN cyclase	K00863 DAK; triose/dihydroxyacetone kinase / FAD-AMP lyase (cyclizing) [EC:2.7.1.28 2.7.1.29 4.6.1.15]
D      2712 GK2; glycerol kinase 2	K00864 glpK; glycerol kinase [EC:2.7.1.30]
D      2710 GK; glycerol kinase	K00864 glpK; glycerol kinase [EC:2.7.1.30]
D      57678 GPAM; glycerol-3-phosphate acyltransferase, mitochondrial	K00629 GPAT1_2; glycerol-3-phosphate O-acyltransferase 1/2 [EC:2.3.1.15]
D      150763 GPAT2; glycerol-3-phosphate acyltransferase 2, mitochondrial	K00629 GPAT1_2; glycerol-3-phosphate O-acyltransferase 1/2 [EC:2.3.1.15]
D      137964 GPAT4; glycerol-3-phosphate acyltransferase 4	K13506 GPAT3_4; glycerol-3-phosphate O-acyltransferase 3/4 [EC:2.3.1.15]
D      84803 GPAT3; glycerol-3-phosphate acyltransferase 3	K13506 GPAT3_4; glycerol-3-phosphate O-acyltransferase 3/4 [EC:2.3.1.15]
D      10554 AGPAT1; 1-acylglycerol-3-phosphate O-acyltransferase 1	K13509 AGPAT1_2; lysophosphatidate acyltransferase [EC:2.3.1.51]
D      10555 AGPAT2; 1-acylglycerol-3-phosphate O-acyltransferase 2	K13509 AGPAT1_2; lysophosphatidate acyltransferase [EC:2.3.1.51]
D      56894 AGPAT3; 1-acylglycerol-3-phosphate O-acyltransferase 3	K13523 AGPAT3_4; lysophosphatidic acid acyltransferase / lysophosphatidylinositol acyltransferase [EC:2.3.1.51 2.3.1.-]
D      56895 AGPAT4; 1-acylglycerol-3-phosphate O-acyltransferase 4	K13523 AGPAT3_4; lysophosphatidic acid acyltransferase / lysophosphatidylinositol acyltransferase [EC:2.3.1.51 2.3.1.-]
D      55326 AGPAT5; 1-acylglycerol-3-phosphate O-acyltransferase 5	K19007 AGPAT5; lysophosphatidiate acyltransferase [EC:2.3.1.51]
D      253558 LCLAT1; lysocardiolipin acyltransferase 1	K13513 LCLAT1; lysocardiolipin and lysophospholipid acyltransferase [EC:2.3.1.- 2.3.1.51]
D      154141 MBOAT1; membrane bound O-acyltransferase domain containing 1	K13517 MBOAT1_2; lysophospholipid acyltransferase 1/2 [EC:2.3.1.51 2.3.1.-]
D      129642 MBOAT2; membrane bound O-acyltransferase domain containing 2	K13517 MBOAT1_2; lysophospholipid acyltransferase 1/2 [EC:2.3.1.51 2.3.1.-]
D      8611 PLPP1; phospholipid phosphatase 1	K01080 PLPP1_2_3; phosphatidate phosphatase [EC:3.1.3.4]
D      8613 PLPP3; phospholipid phosphatase 3	K01080 PLPP1_2_3; phosphatidate phosphatase [EC:3.1.3.4]
D      8612 PLPP2; phospholipid phosphatase 2	K01080 PLPP1_2_3; phosphatidate phosphatase [EC:3.1.3.4]
D      23175 LPIN1; lipin 1	K15728 LPIN; phosphatidate phosphatase LPIN [EC:3.1.3.4]
D      64900 LPIN3; lipin 3	K15728 LPIN; phosphatidate phosphatase LPIN [EC:3.1.3.4]
D      9663 LPIN2; lipin 2	K15728 LPIN; phosphatidate phosphatase LPIN [EC:3.1.3.4]
D      84513 PLPP5; phospholipid phosphatase 5	K18693 DPP1; diacylglycerol diphosphate phosphatase / phosphatidate phosphatase [EC:3.1.3.81 3.1.3.4]
D      196051 PLPP4; phospholipid phosphatase 4	K18693 DPP1; diacylglycerol diphosphate phosphatase / phosphatidate phosphatase [EC:3.1.3.81 3.1.3.4]
D      8525 DGKZ; diacylglycerol kinase zeta	K00901 dgkA; diacylglycerol kinase (ATP) [EC:2.7.1.107]
D      8527 DGKD; diacylglycerol kinase delta	K00901 dgkA; diacylglycerol kinase (ATP) [EC:2.7.1.107]
D      9162 DGKI; diacylglycerol kinase iota	K00901 dgkA; diacylglycerol kinase (ATP) [EC:2.7.1.107]
D      1606 DGKA; diacylglycerol kinase alpha	K00901 dgkA; diacylglycerol kinase (ATP) [EC:2.7.1.107]
D      8526 DGKE; diacylglycerol kinase epsilon	K00901 dgkA; diacylglycerol kinase (ATP) [EC:2.7.1.107]
D      1607 DGKB; diacylglycerol kinase beta	K00901 dgkA; diacylglycerol kinase (ATP) [EC:2.7.1.107]
D      160851 DGKH; diacylglycerol kinase eta	K00901 dgkA; diacylglycerol kinase (ATP) [EC:2.7.1.107]
D      1608 DGKG; diacylglycerol kinase gamma	K00901 dgkA; diacylglycerol kinase (ATP) [EC:2.7.1.107]
D      1609 DGKQ; diacylglycerol kinase theta	K00901 dgkA; diacylglycerol kinase (ATP) [EC:2.7.1.107]
D      139189 DGKK; diacylglycerol kinase kappa	K00901 dgkA; diacylglycerol kinase (ATP) [EC:2.7.1.107]
D      8694 DGAT1; diacylglycerol O-acyltransferase 1	K11155 DGAT1; diacylglycerol O-acyltransferase 1 [EC:2.3.1.20 2.3.1.75 2.3.1.76]
D      84649 DGAT2; diacylglycerol O-acyltransferase 2	K11160 DGAT2; diacylglycerol O-acyltransferase 2 [EC:2.3.1.20 2.3.1.75]
D      346606 MOGAT3; monoacylglycerol O-acyltransferase 3	K14456 MOGAT3; 2-acylglycerol O-acyltransferase 3 [EC:2.3.1.20 2.3.1.22]
D      1056 CEL; carboxyl ester lipase	K12298 CEL; bile salt-stimulated lipase [EC:3.1.1.3 3.1.1.13]
D      57104 PNPLA2; patatin like phospholipase domain containing 2	K16816 PNPLA2; patatin-like phospholipase domain-containing protein 2 [EC:3.1.1.3]
D      80339 PNPLA3; patatin like phospholipase domain containing 3	K13534 PNPLA3; patatin-like phospholipase domain-containing protein 3 [EC:3.1.1.3 2.3.1.-]
D      5406 PNLIP; pancreatic lipase	K14073 PNLIP; pancreatic triacylglycerol lipase [EC:3.1.1.3]
D      5407 PNLIPRP1; pancreatic lipase related protein 1	K14074 PNLIPRP1; pancreatic lipase-related protein 1 [EC:3.1.1.3]
D      5408 PNLIPRP2; pancreatic lipase related protein 2 (gene/pseudogene)	K14075 PNLIPRP2; pancreatic lipase-related protein 2 [EC:3.1.1.3]
D      119548 PNLIPRP3; pancreatic lipase related protein 3	K14076 PNLIPRP3; pancreatic lipase-related protein 3 [EC:3.1.1.3]
D      3990 LIPC; lipase C, hepatic type	K22283 LIPC; hepatic triacylglycerol lipase [EC:3.1.1.3]
D      8513 LIPF; lipase F, gastric type	K14452 LIPF; gastric triacylglycerol lipase [EC:3.1.1.3]
D      9388 LIPG; lipase G, endothelial type	K22284 LIPG; endothelial lipase [EC:3.1.1.3]
D      4023 LPL; lipoprotein lipase	K01059 LPL; lipoprotein lipase [EC:3.1.1.34]
D      55750 AGK; acylglycerol kinase	K09881 AGK; acylglycerol kinase [EC:2.7.1.94]
D      11343 MGLL; monoglyceride lipase	K01054 MGLL; acylglycerol lipase [EC:3.1.1.23]
D      116255 MOGAT1; monoacylglycerol O-acyltransferase 1	K14458 MOGAT1; 2-acylglycerol O-acyltransferase 1 [EC:2.3.1.22]
D      80168 MOGAT2; monoacylglycerol O-acyltransferase 2	K14457 MOGAT2; 2-acylglycerol O-acyltransferase 2 [EC:2.3.1.22]
D      2717 GLA; galactosidase alpha	K01189 GLA; alpha-galactosidase [EC:3.2.1.22]
C    00564 Glycerophospholipid metabolism [PATH:hsa00564]
D      23171 GPD1L; glycerol-3-phosphate dehydrogenase 1 like	K00006 GPD1; glycerol-3-phosphate dehydrogenase (NAD+) [EC:1.1.1.8]
D      2819 GPD1; glycerol-3-phosphate dehydrogenase 1	K00006 GPD1; glycerol-3-phosphate dehydrogenase (NAD+) [EC:1.1.1.8]
D      2820 GPD2; glycerol-3-phosphate dehydrogenase 2	K00111 glpA; glycerol-3-phosphate dehydrogenase [EC:1.1.5.3]
D      57678 GPAM; glycerol-3-phosphate acyltransferase, mitochondrial	K00629 GPAT1_2; glycerol-3-phosphate O-acyltransferase 1/2 [EC:2.3.1.15]
D      150763 GPAT2; glycerol-3-phosphate acyltransferase 2, mitochondrial	K00629 GPAT1_2; glycerol-3-phosphate O-acyltransferase 1/2 [EC:2.3.1.15]
D      137964 GPAT4; glycerol-3-phosphate acyltransferase 4	K13506 GPAT3_4; glycerol-3-phosphate O-acyltransferase 3/4 [EC:2.3.1.15]
D      84803 GPAT3; glycerol-3-phosphate acyltransferase 3	K13506 GPAT3_4; glycerol-3-phosphate O-acyltransferase 3/4 [EC:2.3.1.15]
D      10554 AGPAT1; 1-acylglycerol-3-phosphate O-acyltransferase 1	K13509 AGPAT1_2; lysophosphatidate acyltransferase [EC:2.3.1.51]
D      10555 AGPAT2; 1-acylglycerol-3-phosphate O-acyltransferase 2	K13509 AGPAT1_2; lysophosphatidate acyltransferase [EC:2.3.1.51]
D      56894 AGPAT3; 1-acylglycerol-3-phosphate O-acyltransferase 3	K13523 AGPAT3_4; lysophosphatidic acid acyltransferase / lysophosphatidylinositol acyltransferase [EC:2.3.1.51 2.3.1.-]
D      56895 AGPAT4; 1-acylglycerol-3-phosphate O-acyltransferase 4	K13523 AGPAT3_4; lysophosphatidic acid acyltransferase / lysophosphatidylinositol acyltransferase [EC:2.3.1.51 2.3.1.-]
D      55326 AGPAT5; 1-acylglycerol-3-phosphate O-acyltransferase 5	K19007 AGPAT5; lysophosphatidiate acyltransferase [EC:2.3.1.51]
D      253558 LCLAT1; lysocardiolipin acyltransferase 1	K13513 LCLAT1; lysocardiolipin and lysophospholipid acyltransferase [EC:2.3.1.- 2.3.1.51]
D      154141 MBOAT1; membrane bound O-acyltransferase domain containing 1	K13517 MBOAT1_2; lysophospholipid acyltransferase 1/2 [EC:2.3.1.51 2.3.1.-]
D      129642 MBOAT2; membrane bound O-acyltransferase domain containing 2	K13517 MBOAT1_2; lysophospholipid acyltransferase 1/2 [EC:2.3.1.51 2.3.1.-]
D      8443 GNPAT; glyceronephosphate O-acyltransferase	K00649 GNPAT; glyceronephosphate O-acyltransferase [EC:2.3.1.42]
D      56985 ADPRM; ADP-ribose/CDP-alcohol diphosphatase, manganese dependent	K01517 ADPRM; manganese-dependent ADP-ribose/CDP-alcohol diphosphatase [EC:3.6.1.13 3.6.1.16 3.6.1.53]
D      8611 PLPP1; phospholipid phosphatase 1	K01080 PLPP1_2_3; phosphatidate phosphatase [EC:3.1.3.4]
D      8613 PLPP3; phospholipid phosphatase 3	K01080 PLPP1_2_3; phosphatidate phosphatase [EC:3.1.3.4]
D      8612 PLPP2; phospholipid phosphatase 2	K01080 PLPP1_2_3; phosphatidate phosphatase [EC:3.1.3.4]
D      23175 LPIN1; lipin 1	K15728 LPIN; phosphatidate phosphatase LPIN [EC:3.1.3.4]
D      64900 LPIN3; lipin 3	K15728 LPIN; phosphatidate phosphatase LPIN [EC:3.1.3.4]
D      9663 LPIN2; lipin 2	K15728 LPIN; phosphatidate phosphatase LPIN [EC:3.1.3.4]
D      84513 PLPP5; phospholipid phosphatase 5	K18693 DPP1; diacylglycerol diphosphate phosphatase / phosphatidate phosphatase [EC:3.1.3.81 3.1.3.4]
D      196051 PLPP4; phospholipid phosphatase 4	K18693 DPP1; diacylglycerol diphosphate phosphatase / phosphatidate phosphatase [EC:3.1.3.81 3.1.3.4]
D      8525 DGKZ; diacylglycerol kinase zeta	K00901 dgkA; diacylglycerol kinase (ATP) [EC:2.7.1.107]
D      8527 DGKD; diacylglycerol kinase delta	K00901 dgkA; diacylglycerol kinase (ATP) [EC:2.7.1.107]
D      9162 DGKI; diacylglycerol kinase iota	K00901 dgkA; diacylglycerol kinase (ATP) [EC:2.7.1.107]
D      1606 DGKA; diacylglycerol kinase alpha	K00901 dgkA; diacylglycerol kinase (ATP) [EC:2.7.1.107]
D      8526 DGKE; diacylglycerol kinase epsilon	K00901 dgkA; diacylglycerol kinase (ATP) [EC:2.7.1.107]
D      1607 DGKB; diacylglycerol kinase beta	K00901 dgkA; diacylglycerol kinase (ATP) [EC:2.7.1.107]
D      160851 DGKH; diacylglycerol kinase eta	K00901 dgkA; diacylglycerol kinase (ATP) [EC:2.7.1.107]
D      1608 DGKG; diacylglycerol kinase gamma	K00901 dgkA; diacylglycerol kinase (ATP) [EC:2.7.1.107]
D      1609 DGKQ; diacylglycerol kinase theta	K00901 dgkA; diacylglycerol kinase (ATP) [EC:2.7.1.107]
D      139189 DGKK; diacylglycerol kinase kappa	K00901 dgkA; diacylglycerol kinase (ATP) [EC:2.7.1.107]
D      56994 CHPT1; choline phosphotransferase 1	K00994 CHPT1; diacylglycerol cholinephosphotransferase [EC:2.7.8.2]
D      10390 CEPT1; choline/ethanolamine phosphotransferase 1	K13644 CEPT1; choline/ethanolamine phosphotransferase [EC:2.7.8.1 2.7.8.2]
D      5337 PLD1; phospholipase D1	K01115 PLD1_2; phospholipase D1/2 [EC:3.1.4.4]
D      5338 PLD2; phospholipase D2	K01115 PLD1_2; phospholipase D1/2 [EC:3.1.4.4]
D      23646 PLD3; phospholipase D family member 3	K16860 PLD3_4; phospholipase D3/4 [EC:3.1.4.4]
D      122618 PLD4; phospholipase D family member 4	K16860 PLD3_4; phospholipase D3/4 [EC:3.1.4.4]
D      3931 LCAT; lecithin-cholesterol acyltransferase	K00650 LCAT; lecithin-cholesterol acyltransferase [EC:2.3.1.43]
D      8399 PLA2G10; phospholipase A2 group X	K01047 PLA2G; secretory phospholipase A2 [EC:3.1.1.4]
D      26279 PLA2G2D; phospholipase A2 group IID	K01047 PLA2G; secretory phospholipase A2 [EC:3.1.1.4]
D      30814 PLA2G2E; phospholipase A2 group IIE	K01047 PLA2G; secretory phospholipase A2 [EC:3.1.1.4]
D      50487 PLA2G3; phospholipase A2 group III	K01047 PLA2G; secretory phospholipase A2 [EC:3.1.1.4]
D      64600 PLA2G2F; phospholipase A2 group IIF	K01047 PLA2G; secretory phospholipase A2 [EC:3.1.1.4]
D      81579 PLA2G12A; phospholipase A2 group XIIA	K01047 PLA2G; secretory phospholipase A2 [EC:3.1.1.4]
D      84647 PLA2G12B; phospholipase A2 group XIIB	K01047 PLA2G; secretory phospholipase A2 [EC:3.1.1.4]
D      5319 PLA2G1B; phospholipase A2 group IB	K01047 PLA2G; secretory phospholipase A2 [EC:3.1.1.4]
D      5322 PLA2G5; phospholipase A2 group V	K01047 PLA2G; secretory phospholipase A2 [EC:3.1.1.4]
D      5320 PLA2G2A; phospholipase A2 group IIA	K01047 PLA2G; secretory phospholipase A2 [EC:3.1.1.4]
D      391013 PLA2G2C; phospholipase A2 group IIC	K01047 PLA2G; secretory phospholipase A2 [EC:3.1.1.4]
D      123745 PLA2G4E; phospholipase A2 group IVE	K16342 PLA2G4; cytosolic phospholipase A2 [EC:3.1.1.4]
D      5321 PLA2G4A; phospholipase A2 group IVA	K16342 PLA2G4; cytosolic phospholipase A2 [EC:3.1.1.4]
D      8681 JMJD7-PLA2G4B; JMJD7-PLA2G4B readthrough	K16342 PLA2G4; cytosolic phospholipase A2 [EC:3.1.1.4]
D      100137049 PLA2G4B; phospholipase A2 group IVB	K16342 PLA2G4; cytosolic phospholipase A2 [EC:3.1.1.4]
D      8605 PLA2G4C; phospholipase A2 group IVC	K16342 PLA2G4; cytosolic phospholipase A2 [EC:3.1.1.4]
D      283748 PLA2G4D; phospholipase A2 group IVD	K16342 PLA2G4; cytosolic phospholipase A2 [EC:3.1.1.4]
D      255189 PLA2G4F; phospholipase A2 group IVF	K16342 PLA2G4; cytosolic phospholipase A2 [EC:3.1.1.4]
D      8398 PLA2G6; phospholipase A2 group VI	K16343 PLA2G6; calcium-independent phospholipase A2 [EC:3.1.1.4]
D      151056 PLB1; phospholipase B1	K14621 PLB1; phospholipase B1, membrane-associated [EC:3.1.1.4 3.1.1.5]
D      11145 PLAAT3; phospholipase A and acyltransferase 3	K16817 PLA2G16; HRAS-like suppressor 3 [EC:3.1.1.32 3.1.1.4]
D      54947 LPCAT2; lysophosphatidylcholine acyltransferase 2	K13510 LPCAT1_2; lysophosphatidylcholine acyltransferase / lyso-PAF acetyltransferase [EC:2.3.1.23 2.3.1.67]
D      79888 LPCAT1; lysophosphatidylcholine acyltransferase 1	K13510 LPCAT1_2; lysophosphatidylcholine acyltransferase / lyso-PAF acetyltransferase [EC:2.3.1.23 2.3.1.67]
D      254531 LPCAT4; lysophosphatidylcholine acyltransferase 4	K13512 LPCAT4; lysophospholipid acyltransferase [EC:2.3.1.23 2.3.1.-]
D      10162 LPCAT3; lysophosphatidylcholine acyltransferase 3	K13515 LPCAT3; lysophospholipid acyltransferase 5 [EC:2.3.1.23 2.3.1.-]
D      10434 LYPLA1; lysophospholipase 1	K06128 LYPLA1; lysophospholipase I [EC:3.1.1.5]
D      23659 PLA2G15; phospholipase A2 group XV	K06129 LYPLA3; lysophospholipase III [EC:3.1.1.5]
D      11313 LYPLA2; lysophospholipase 2	K06130 LYPLA2; lysophospholipase II [EC:3.1.1.5]
D      10908 PNPLA6; patatin like phospholipase domain containing 6	K14676 NTE; lysophospholipid hydrolase [EC:3.1.1.5]
D      375775 PNPLA7; patatin like phospholipase domain containing 7	K14676 NTE; lysophospholipid hydrolase [EC:3.1.1.5]
D      56261 GPCPD1; glycerophosphocholine phosphodiesterase 1	K18695 GPCPD1; glycerophosphocholine phosphodiesterase GPCPD1 [EC:3.1.4.2]
D      1103 CHAT; choline O-acetyltransferase	K00623 CHAT; choline O-acetyltransferase [EC:2.3.1.6]
D      43 ACHE; acetylcholinesterase (Cartwright blood group)	K01049 ACHE; acetylcholinesterase [EC:3.1.1.7]
D      1119 CHKA; choline kinase alpha	K14156 CHK; choline/ethanolamine kinase [EC:2.7.1.32 2.7.1.82]
D      1120 CHKB; choline kinase beta	K14156 CHK; choline/ethanolamine kinase [EC:2.7.1.32 2.7.1.82]
D      162466 PHOSPHO1; phosphoethanolamine/phosphocholine phosphatase 1	K06124 PHOSPHO1; phosphoethanolamine/phosphocholine phosphatase [EC:3.1.3.75]
D      9468 PCYT1B; phosphate cytidylyltransferase 1, choline, beta	K00968 PCYT1; choline-phosphate cytidylyltransferase [EC:2.7.7.15]
D      5130 PCYT1A; phosphate cytidylyltransferase 1, choline, alpha	K00968 PCYT1; choline-phosphate cytidylyltransferase [EC:2.7.7.15]
D      85465 SELENOI; selenoprotein I	K00993 EPT1; ethanolaminephosphotransferase [EC:2.7.8.1]
D      55500 ETNK1; ethanolamine kinase 1	K00894 ETNK; ethanolamine kinase [EC:2.7.1.82]
D      55224 ETNK2; ethanolamine kinase 2	K00894 ETNK; ethanolamine kinase [EC:2.7.1.82]
D      5833 PCYT2; phosphate cytidylyltransferase 2, ethanolamine	K00967 PCYT2; ethanolamine-phosphate cytidylyltransferase [EC:2.7.7.14]
D      64850 ETNPPL; ethanolamine-phosphate phospho-lyase	K14286 AGXT2L1; ethanolamine-phosphate phospho-lyase [EC:4.2.3.2]
D      10400 PEMT; phosphatidylethanolamine N-methyltransferase	K00551 PEMT; phosphatidylethanolamine/phosphatidyl-N-methylethanolamine N-methyltransferase [EC:2.1.1.17 2.1.1.71]
D      1040 CDS1; CDP-diacylglycerol synthase 1	K00981 E2.7.7.41; phosphatidate cytidylyltransferase [EC:2.7.7.41]
D      8760 CDS2; CDP-diacylglycerol synthase 2	K00981 E2.7.7.41; phosphatidate cytidylyltransferase [EC:2.7.7.41]
D      51365 PLA1A; phospholipase A1 member A	K13618 PLA1A; phosphatidylserine sn-1 acylhydrolase [EC:3.1.1.111]
D      9791 PTDSS1; phosphatidylserine synthase 1	K08729 PTDSS1; phosphatidylserine synthase 1 [EC:2.7.8.-]
D      81490 PTDSS2; phosphatidylserine synthase 2	K08730 PTDSS2; phosphatidylserine synthase 2 [EC:2.7.8.29]
D      23761 PISD; phosphatidylserine decarboxylase	K01613 psd; phosphatidylserine decarboxylase [EC:4.1.1.65]
D      9489 PGS1; phosphatidylglycerophosphate synthase 1	K00995 pgsA; CDP-diacylglycerol---glycerol-3-phosphate 3-phosphatidyltransferase [EC:2.7.8.5]
D      54675 CRLS1; cardiolipin synthase 1	K08744 CRLS; cardiolipin synthase (CMP-forming) [EC:2.7.8.41]
D      6901 TAZ; tafazzin	K13511 TAZ; monolysocardiolipin acyltransferase [EC:2.3.1.-]
D      9926 LPGAT1; lysophosphatidylglycerol acyltransferase 1	K13514 LPGAT1; lysophosphatidylglycerol acyltransferase 1 [EC:2.3.1.-]
D      10423 CDIPT; CDP-diacylglycerol--inositol 3-phosphatidyltransferase	K00999 CDIPT; CDP-diacylglycerol--inositol 3-phosphatidyltransferase [EC:2.7.8.11]
D      79143 MBOAT7; membrane bound O-acyltransferase domain containing 7	K13516 MBOAT7; lysophospholipid acyltransferase 7 [EC:2.3.1.-]
C    00565 Ether lipid metabolism [PATH:hsa00565]
D      8540 AGPS; alkylglycerone phosphate synthase	K00803 AGPS; alkyldihydroxyacetonephosphate synthase [EC:2.5.1.26]
D      8611 PLPP1; phospholipid phosphatase 1	K01080 PLPP1_2_3; phosphatidate phosphatase [EC:3.1.3.4]
D      8613 PLPP3; phospholipid phosphatase 3	K01080 PLPP1_2_3; phosphatidate phosphatase [EC:3.1.3.4]
D      8612 PLPP2; phospholipid phosphatase 2	K01080 PLPP1_2_3; phosphatidate phosphatase [EC:3.1.3.4]
D      85465 SELENOI; selenoprotein I	K00993 EPT1; ethanolaminephosphotransferase [EC:2.7.8.1]
D      56994 CHPT1; choline phosphotransferase 1	K00994 CHPT1; diacylglycerol cholinephosphotransferase [EC:2.7.8.2]
D      10390 CEPT1; choline/ethanolamine phosphotransferase 1	K13644 CEPT1; choline/ethanolamine phosphotransferase [EC:2.7.8.1 2.7.8.2]
D      387521 PEDS1; plasmanylethanolamine desaturase 1	K20656 TMEM189; plasmanylethanolamine desaturase [EC:1.14.19.77]
D      387522 PEDS1-UBE2V1; PEDS1-UBE2V1 readthrough	K20656 TMEM189; plasmanylethanolamine desaturase [EC:1.14.19.77]
D      8399 PLA2G10; phospholipase A2 group X	K01047 PLA2G; secretory phospholipase A2 [EC:3.1.1.4]
D      26279 PLA2G2D; phospholipase A2 group IID	K01047 PLA2G; secretory phospholipase A2 [EC:3.1.1.4]
D      30814 PLA2G2E; phospholipase A2 group IIE	K01047 PLA2G; secretory phospholipase A2 [EC:3.1.1.4]
D      50487 PLA2G3; phospholipase A2 group III	K01047 PLA2G; secretory phospholipase A2 [EC:3.1.1.4]
D      64600 PLA2G2F; phospholipase A2 group IIF	K01047 PLA2G; secretory phospholipase A2 [EC:3.1.1.4]
D      81579 PLA2G12A; phospholipase A2 group XIIA	K01047 PLA2G; secretory phospholipase A2 [EC:3.1.1.4]
D      84647 PLA2G12B; phospholipase A2 group XIIB	K01047 PLA2G; secretory phospholipase A2 [EC:3.1.1.4]
D      5319 PLA2G1B; phospholipase A2 group IB	K01047 PLA2G; secretory phospholipase A2 [EC:3.1.1.4]
D      5322 PLA2G5; phospholipase A2 group V	K01047 PLA2G; secretory phospholipase A2 [EC:3.1.1.4]
D      5320 PLA2G2A; phospholipase A2 group IIA	K01047 PLA2G; secretory phospholipase A2 [EC:3.1.1.4]
D      391013 PLA2G2C; phospholipase A2 group IIC	K01047 PLA2G; secretory phospholipase A2 [EC:3.1.1.4]
D      123745 PLA2G4E; phospholipase A2 group IVE	K16342 PLA2G4; cytosolic phospholipase A2 [EC:3.1.1.4]
D      5321 PLA2G4A; phospholipase A2 group IVA	K16342 PLA2G4; cytosolic phospholipase A2 [EC:3.1.1.4]
D      8681 JMJD7-PLA2G4B; JMJD7-PLA2G4B readthrough	K16342 PLA2G4; cytosolic phospholipase A2 [EC:3.1.1.4]
D      100137049 PLA2G4B; phospholipase A2 group IVB	K16342 PLA2G4; cytosolic phospholipase A2 [EC:3.1.1.4]
D      8605 PLA2G4C; phospholipase A2 group IVC	K16342 PLA2G4; cytosolic phospholipase A2 [EC:3.1.1.4]
D      283748 PLA2G4D; phospholipase A2 group IVD	K16342 PLA2G4; cytosolic phospholipase A2 [EC:3.1.1.4]
D      255189 PLA2G4F; phospholipase A2 group IVF	K16342 PLA2G4; cytosolic phospholipase A2 [EC:3.1.1.4]
D      8398 PLA2G6; phospholipase A2 group VI	K16343 PLA2G6; calcium-independent phospholipase A2 [EC:3.1.1.4]
D      151056 PLB1; phospholipase B1	K14621 PLB1; phospholipase B1, membrane-associated [EC:3.1.1.4 3.1.1.5]
D      11145 PLAAT3; phospholipase A and acyltransferase 3	K16817 PLA2G16; HRAS-like suppressor 3 [EC:3.1.1.32 3.1.1.4]
D      254531 LPCAT4; lysophosphatidylcholine acyltransferase 4	K13512 LPCAT4; lysophospholipid acyltransferase [EC:2.3.1.23 2.3.1.-]
D      133121 ENPP6; ectonucleotide pyrophosphatase/phosphodiesterase 6	K08743 ENPP6; ectonucleotide pyrophosphatase/phosphodiesterase family member 6 [EC:3.1.4.-]
D      5168 ENPP2; ectonucleotide pyrophosphatase/phosphodiesterase 2	K01122 ENPP2; ectonucleotide pyrophosphatase/phosphodiesterase family member 2 [EC:3.1.4.39]
D      79153 GDPD3; glycerophosphodiester phosphodiesterase domain containing 3	K22387 GDPD1_3; lysophospholipase D [EC:3.1.4.39]
D      284161 GDPD1; glycerophosphodiester phosphodiesterase domain containing 1	K22387 GDPD1_3; lysophospholipase D [EC:3.1.4.39]
D      255043 TMEM86B; transmembrane protein 86B	K18575 TMEM86B; alkenylglycerophosphocholine hydrolase [EC:3.3.2.2]
D      5337 PLD1; phospholipase D1	K01115 PLD1_2; phospholipase D1/2 [EC:3.1.4.4]
D      5338 PLD2; phospholipase D2	K01115 PLD1_2; phospholipase D1/2 [EC:3.1.4.4]
D      23646 PLD3; phospholipase D family member 3	K16860 PLD3_4; phospholipase D3/4 [EC:3.1.4.4]
D      122618 PLD4; phospholipase D family member 4	K16860 PLD3_4; phospholipase D3/4 [EC:3.1.4.4]
D      7368 UGT8; UDP glycosyltransferase 8	K04628 CGT; ceramide galactosyltransferase [EC:2.4.1.47]
D      9514 GAL3ST1; galactose-3-O-sulfotransferase 1	K01019 GAL3ST1; galactosylceramide sulfotransferase [EC:2.8.2.11]
D      54947 LPCAT2; lysophosphatidylcholine acyltransferase 2	K13510 LPCAT1_2; lysophosphatidylcholine acyltransferase / lyso-PAF acetyltransferase [EC:2.3.1.23 2.3.1.67]
D      79888 LPCAT1; lysophosphatidylcholine acyltransferase 1	K13510 LPCAT1_2; lysophosphatidylcholine acyltransferase / lyso-PAF acetyltransferase [EC:2.3.1.23 2.3.1.67]
D      5048 PAFAH1B1; platelet activating factor acetylhydrolase 1b regulatory subunit 1	K16794 PAFAH1B1; platelet-activating factor acetylhydrolase IB subunit alpha
D      5049 PAFAH1B2; platelet activating factor acetylhydrolase 1b catalytic subunit 2	K16795 PAFAH1B2_3; platelet-activating factor acetylhydrolase IB subunit beta/gamma [EC:3.1.1.47]
D      5050 PAFAH1B3; platelet activating factor acetylhydrolase 1b catalytic subunit 3	K16795 PAFAH1B2_3; platelet-activating factor acetylhydrolase IB subunit beta/gamma [EC:3.1.1.47]
D      7941 PLA2G7; phospholipase A2 group VII	K01062 PLA2G7; platelet-activating factor acetylhydrolase [EC:3.1.1.47]
D      5051 PAFAH2; platelet activating factor acetylhydrolase 2	K01062 PLA2G7; platelet-activating factor acetylhydrolase [EC:3.1.1.47]
C    00600 Sphingolipid metabolism [PATH:hsa00600]
D      10558 SPTLC1; serine palmitoyltransferase long chain base subunit 1	K00654 SPT; serine palmitoyltransferase [EC:2.3.1.50]
D      9517 SPTLC2; serine palmitoyltransferase long chain base subunit 2	K00654 SPT; serine palmitoyltransferase [EC:2.3.1.50]
D      55304 SPTLC3; serine palmitoyltransferase long chain base subunit 3	K00654 SPT; serine palmitoyltransferase [EC:2.3.1.50]
D      2531 KDSR; 3-ketodihydrosphingosine reductase	K04708 KDSR; 3-dehydrosphinganine reductase [EC:1.1.1.102]
D      10715 CERS1; ceramide synthase 1	K04710 CERS1; sphingoid base N-stearoyltransferase [EC:2.3.1.299]
D      29956 CERS2; ceramide synthase 2	K24621 CERS2_4; very-long-chain ceramide synthase [EC:2.3.1.297]
D      79603 CERS4; ceramide synthase 4	K24621 CERS2_4; very-long-chain ceramide synthase [EC:2.3.1.297]
D      204219 CERS3; ceramide synthase 3	K24622 CERS3; very-long-chain ceramide synthase / ultra-long-chain ceramide synthase [EC:2.3.1.297 2.3.1.298]
D      253782 CERS6; ceramide synthase 6	K23727 CERS5_6; sphingoid base N-palmitoyltransferase [EC:2.3.1.291]
D      91012 CERS5; ceramide synthase 5	K23727 CERS5_6; sphingoid base N-palmitoyltransferase [EC:2.3.1.291]
D      427 ASAH1; N-acylsphingosine amidohydrolase 1	K12348 ASAH1; acid ceramidase [EC:3.5.1.23]
D      56624 ASAH2; N-acylsphingosine amidohydrolase 2	K12349 ASAH2; neutral ceramidase [EC:3.5.1.23]
D      340485 ACER2; alkaline ceramidase 2	K01441 ACER1_2; alkaline ceramidase [EC:3.5.1.23]
D      125981 ACER1; alkaline ceramidase 1	K01441 ACER1_2; alkaline ceramidase [EC:3.5.1.23]
D      55331 ACER3; alkaline ceramidase 3	K04711 ACER3; dihydroceramidase [EC:3.5.1.-]
D      8560 DEGS1; delta 4-desaturase, sphingolipid 1	K04712 DEGS; sphingolipid 4-desaturase/C4-monooxygenase [EC:1.14.19.17 1.14.18.5]
D      123099 DEGS2; delta 4-desaturase, sphingolipid 2	K04712 DEGS; sphingolipid 4-desaturase/C4-monooxygenase [EC:1.14.19.17 1.14.18.5]
D      259230 SGMS1; sphingomyelin synthase 1	K04714 SGMS; shingomyelin synthase [EC:2.7.8.27]
D      166929 SGMS2; sphingomyelin synthase 2	K04714 SGMS; shingomyelin synthase [EC:2.7.8.27]
D      6609 SMPD1; sphingomyelin phosphodiesterase 1	K12350 SMPD1; sphingomyelin phosphodiesterase [EC:3.1.4.12]
D      6610 SMPD2; sphingomyelin phosphodiesterase 2	K12351 SMPD2; sphingomyelin phosphodiesterase 2 [EC:3.1.4.12]
D      55512 SMPD3; sphingomyelin phosphodiesterase 3	K12352 SMPD3; sphingomyelin phosphodiesterase 3 [EC:3.1.4.12]
D      55627 SMPD4; sphingomyelin phosphodiesterase 4	K12353 SMPD4; sphingomyelin phosphodiesterase 4 [EC:3.1.4.12]
D      339221 ENPP7; ectonucleotide pyrophosphatase/phosphodiesterase 7	K12354 ENPP7; ectonucleotide pyrophosphatase/phosphodiesterase family member 7 [EC:3.1.4.12]
D      64781 CERK; ceramide kinase	K04715 CERK; ceramide kinase [EC:2.7.1.138]
D      8611 PLPP1; phospholipid phosphatase 1	K01080 PLPP1_2_3; phosphatidate phosphatase [EC:3.1.3.4]
D      8613 PLPP3; phospholipid phosphatase 3	K01080 PLPP1_2_3; phosphatidate phosphatase [EC:3.1.3.4]
D      8612 PLPP2; phospholipid phosphatase 2	K01080 PLPP1_2_3; phosphatidate phosphatase [EC:3.1.3.4]
D      81537 SGPP1; sphingosine-1-phosphate phosphatase 1	K04716 SGPP1; sphingosine-1-phosphate phosphatase 1 [EC:3.1.3.-]
D      130367 SGPP2; sphingosine-1-phosphate phosphatase 2	K04717 SGPP2; sphingosine-1-phosphate phosphotase 2 [EC:3.1.3.-]
D      8877 SPHK1; sphingosine kinase 1	K04718 SPHK; sphingosine kinase [EC:2.7.1.91]
D      56848 SPHK2; sphingosine kinase 2	K04718 SPHK; sphingosine kinase [EC:2.7.1.91]
D      8879 SGPL1; sphingosine-1-phosphate lyase 1	K01634 SGPL1; sphinganine-1-phosphate aldolase [EC:4.1.2.27]
D      7357 UGCG; UDP-glucose ceramide glucosyltransferase	K00720 UGCG; ceramide glucosyltransferase [EC:2.4.1.80]
D      2629 GBA; glucosylceramidase beta	K01201 GBA; glucosylceramidase [EC:3.2.1.45]
D      57704 GBA2; glucosylceramidase beta 2	K17108 GBA2; non-lysosomal glucosylceramidase [EC:3.2.1.45]
D      9331 B4GALT6; beta-1,4-galactosyltransferase 6	K07553 B4GALT6; beta-1,4-galactosyltransferase 6 [EC:2.4.1.274]
D      2720 GLB1; galactosidase beta 1	K12309 GLB1; beta-galactosidase [EC:3.2.1.23]
D      7368 UGT8; UDP glycosyltransferase 8	K04628 CGT; ceramide galactosyltransferase [EC:2.4.1.47]
D      2581 GALC; galactosylceramidase	K01202 GALC; galactosylceramidase [EC:3.2.1.46]
D      9514 GAL3ST1; galactose-3-O-sulfotransferase 1	K01019 GAL3ST1; galactosylceramide sulfotransferase [EC:2.8.2.11]
D      410 ARSA; arylsulfatase A	K01134 ARSA; arylsulfatase A [EC:3.1.6.8]
D      4758 NEU1; neuraminidase 1	K01186 NEU1; sialidase-1 [EC:3.2.1.18]
D      10825 NEU3; neuraminidase 3	K12357 NEU2_3_4; sialidase-2/3/4 [EC:3.2.1.18]
D      129807 NEU4; neuraminidase 4	K12357 NEU2_3_4; sialidase-2/3/4 [EC:3.2.1.18]
D      4759 NEU2; neuraminidase 2	K12357 NEU2_3_4; sialidase-2/3/4 [EC:3.2.1.18]
D      2717 GLA; galactosidase alpha	K01189 GLA; alpha-galactosidase [EC:3.2.1.22]
D      5660 PSAP; prosaposin	K12382 PSAP; saposin
D      768239 PSAPL1; prosaposin like 1	K12382 PSAP; saposin
C    00590 Arachidonic acid metabolism [PATH:hsa00590]
D      8399 PLA2G10; phospholipase A2 group X	K01047 PLA2G; secretory phospholipase A2 [EC:3.1.1.4]
D      26279 PLA2G2D; phospholipase A2 group IID	K01047 PLA2G; secretory phospholipase A2 [EC:3.1.1.4]
D      30814 PLA2G2E; phospholipase A2 group IIE	K01047 PLA2G; secretory phospholipase A2 [EC:3.1.1.4]
D      50487 PLA2G3; phospholipase A2 group III	K01047 PLA2G; secretory phospholipase A2 [EC:3.1.1.4]
D      64600 PLA2G2F; phospholipase A2 group IIF	K01047 PLA2G; secretory phospholipase A2 [EC:3.1.1.4]
D      81579 PLA2G12A; phospholipase A2 group XIIA	K01047 PLA2G; secretory phospholipase A2 [EC:3.1.1.4]
D      84647 PLA2G12B; phospholipase A2 group XIIB	K01047 PLA2G; secretory phospholipase A2 [EC:3.1.1.4]
D      5319 PLA2G1B; phospholipase A2 group IB	K01047 PLA2G; secretory phospholipase A2 [EC:3.1.1.4]
D      5322 PLA2G5; phospholipase A2 group V	K01047 PLA2G; secretory phospholipase A2 [EC:3.1.1.4]
D      5320 PLA2G2A; phospholipase A2 group IIA	K01047 PLA2G; secretory phospholipase A2 [EC:3.1.1.4]
D      391013 PLA2G2C; phospholipase A2 group IIC	K01047 PLA2G; secretory phospholipase A2 [EC:3.1.1.4]
D      123745 PLA2G4E; phospholipase A2 group IVE	K16342 PLA2G4; cytosolic phospholipase A2 [EC:3.1.1.4]
D      5321 PLA2G4A; phospholipase A2 group IVA	K16342 PLA2G4; cytosolic phospholipase A2 [EC:3.1.1.4]
D      8681 JMJD7-PLA2G4B; JMJD7-PLA2G4B readthrough	K16342 PLA2G4; cytosolic phospholipase A2 [EC:3.1.1.4]
D      100137049 PLA2G4B; phospholipase A2 group IVB	K16342 PLA2G4; cytosolic phospholipase A2 [EC:3.1.1.4]
D      8605 PLA2G4C; phospholipase A2 group IVC	K16342 PLA2G4; cytosolic phospholipase A2 [EC:3.1.1.4]
D      283748 PLA2G4D; phospholipase A2 group IVD	K16342 PLA2G4; cytosolic phospholipase A2 [EC:3.1.1.4]
D      255189 PLA2G4F; phospholipase A2 group IVF	K16342 PLA2G4; cytosolic phospholipase A2 [EC:3.1.1.4]
D      8398 PLA2G6; phospholipase A2 group VI	K16343 PLA2G6; calcium-independent phospholipase A2 [EC:3.1.1.4]
D      151056 PLB1; phospholipase B1	K14621 PLB1; phospholipase B1, membrane-associated [EC:3.1.1.4 3.1.1.5]
D      11145 PLAAT3; phospholipase A and acyltransferase 3	K16817 PLA2G16; HRAS-like suppressor 3 [EC:3.1.1.32 3.1.1.4]
D      5742 PTGS1; prostaglandin-endoperoxide synthase 1	K00509 PTGS1; prostaglandin-endoperoxide synthase 1 [EC:1.14.99.1]
D      5743 PTGS2; prostaglandin-endoperoxide synthase 2	K11987 PTGS2; prostaglandin-endoperoxide synthase 2 [EC:1.14.99.1]
D      9536 PTGES; prostaglandin E synthase	K15729 PTGES; microsomal prostaglandin-E synthase 1 [EC:5.3.99.3]
D      80142 PTGES2; prostaglandin E synthase 2	K05309 PTGES2; microsomal prostaglandin-E synthase 2 [EC:5.3.99.3]
D      10728 PTGES3; prostaglandin E synthase 3	K15730 PTGES3; cytosolic prostaglandin-E synthase [EC:5.3.99.3]
D      873 CBR1; carbonyl reductase 1	K00079 CBR1; carbonyl reductase 1 [EC:1.1.1.184 1.1.1.189 1.1.1.197]
D      874 CBR3; carbonyl reductase 3	K00084 CBR3; carbonyl reductase 3 [EC:1.1.1.184]
D      127281 PRXL2B; peroxiredoxin like 2B	K15717 PRXL2B; prostamide/prostaglandin F2alpha synthase [EC:1.11.1.20]
D      6916 TBXAS1; thromboxane A synthase 1	K01832 TBXAS1; thromboxane-A synthase [EC:5.3.99.5]
D      5730 PTGDS; prostaglandin D2 synthase	K01830 PTGDS; prostaglandin-H2 D-isomerase [EC:5.3.99.2]
D      27306 HPGDS; hematopoietic prostaglandin D synthase	K04097 HPGDS; prostaglandin-H2 D-isomerase / glutathione transferase [EC:5.3.99.2 2.5.1.18]
D      8644 AKR1C3; aldo-keto reductase family 1 member C3	K04119 AKR1C3; aldo-keto reductase family 1 member C3 [EC:1.1.1.51 1.1.1.188 1.1.1.213 1.1.1.357]
D      5740 PTGIS; prostaglandin I2 synthase	K01831 PTGIS; prostacyclin synthase [EC:5.3.99.4]
D      240 ALOX5; arachidonate 5-lipoxygenase	K00461 ALOX5; arachidonate 5-lipoxygenase [EC:1.13.11.34]
D      4048 LTA4H; leukotriene A4 hydrolase	K01254 LTA4H; leukotriene-A4 hydrolase [EC:3.3.2.6]
D      8529 CYP4F2; cytochrome P450 family 4 subfamily F member 2	K17726 CYP4F2_3; phylloquinone omega-hydroxylase / docosahexaenoic acid omega-hydroxylase / leukotriene-B4 20-monooxygenase [EC:1.14.14.78 1.14.14.79 1.14.14.94]
D      4051 CYP4F3; cytochrome P450 family 4 subfamily F member 3	K17726 CYP4F2_3; phylloquinone omega-hydroxylase / docosahexaenoic acid omega-hydroxylase / leukotriene-B4 20-monooxygenase [EC:1.14.14.78 1.14.14.79 1.14.14.94]
D      4056 LTC4S; leukotriene C4 synthase	K00807 LTC4S; leukotriene-C4 synthase [EC:4.4.1.20]
D      2678 GGT1; gamma-glutamyltransferase 1	K18592 GGT1_5; gamma-glutamyltranspeptidase / glutathione hydrolase / leukotriene-C4 hydrolase [EC:2.3.2.2 3.4.19.13 3.4.19.14]
D      2687 GGT5; gamma-glutamyltransferase 5	K18592 GGT1_5; gamma-glutamyltranspeptidase / glutathione hydrolase / leukotriene-C4 hydrolase [EC:2.3.2.2 3.4.19.13 3.4.19.14]
D      257202 GPX6; glutathione peroxidase 6	K00432 gpx; glutathione peroxidase [EC:1.11.1.9]
D      2882 GPX7; glutathione peroxidase 7	K00432 gpx; glutathione peroxidase [EC:1.11.1.9]
D      2877 GPX2; glutathione peroxidase 2	K00432 gpx; glutathione peroxidase [EC:1.11.1.9]
D      2878 GPX3; glutathione peroxidase 3	K00432 gpx; glutathione peroxidase [EC:1.11.1.9]
D      2876 GPX1; glutathione peroxidase 1	K00432 gpx; glutathione peroxidase [EC:1.11.1.9]
D      2880 GPX5; glutathione peroxidase 5	K00432 gpx; glutathione peroxidase [EC:1.11.1.9]
D      493869 GPX8; glutathione peroxidase 8 (putative)	K00432 gpx; glutathione peroxidase [EC:1.11.1.9]
D      1571 CYP2E1; cytochrome P450 family 2 subfamily E member 1	K07415 CYP2E1; cytochrome P450 family 2 subfamily E1 [EC:1.14.14.-]
D      1573 CYP2J2; cytochrome P450 family 2 subfamily J member 2	K07418 CYP2J; cytochrome P450 family 2 subfamily J [EC:1.14.14.1 1.14.14.73 1.14.14.74 1.14.14.75]
D      113612 CYP2U1; cytochrome P450 family 2 subfamily U member 1	K07422 CYP2U1; long-chain fatty acid omega-monooxygenase [EC:1.14.14.80]
D      1557 CYP2C19; cytochrome P450 family 2 subfamily C member 19	K17721 CYP2C19; cytochrome P450 family 2 subfamily C19 [EC:1.14.14.51 1.14.14.52 1.14.14.53 1.14.14.75 1.14.14.-]
D      11283 CYP4F8; cytochrome P450 family 4 subfamily F member 8	K17728 CYP4F8; cytochrome P450 family 4 subfamily F8 [EC:1.14.14.1]
D      239 ALOX12; arachidonate 12-lipoxygenase, 12S type	K00458 ALOX12; arachidonate 12-lipoxygenase [EC:1.13.11.31]
D      242 ALOX12B; arachidonate 12-lipoxygenase, 12R type	K08021 ALOX12B; arachidonate 12-lipoxygenase (R-type) [EC:1.13.11.-]
D      247 ALOX15B; arachidonate 15-lipoxygenase type B	K08022 ALOX15B; arachidonate 15-lipoxygenase (second type) / 8-lipoxygenase (S-type) [EC:1.13.11.33 1.13.11.-]
D      1555 CYP2B6; cytochrome P450 family 2 subfamily B member 6	K17709 CYP2B6; cytochrome P450 family 2 subfamily B6 [EC:1.14.14.-]
D      1558 CYP2C8; cytochrome P450 family 2 subfamily C member 8	K17718 CYP2C8; cytochrome P450 family 2 subfamily C8 [EC:1.14.14.1]
D      1559 CYP2C9; cytochrome P450 family 2 subfamily C member 9	K17719 CYP2C9; cytochrome P450 family 2 subfamily C9 [EC:1.14.14.51 1.14.14.52 1.14.14.53 1.14.14.-]
D      2053 EPHX2; epoxide hydrolase 2	K08726 EPHX2; soluble epoxide hydrolase / lipid-phosphate phosphatase [EC:3.3.2.10 3.1.3.76]
D      246 ALOX15; arachidonate 15-lipoxygenase	K00460 ALOX15; arachidonate 15-lipoxygenase [EC:1.13.11.33]
C    00591 Linoleic acid metabolism [PATH:hsa00591]
D      8399 PLA2G10; phospholipase A2 group X	K01047 PLA2G; secretory phospholipase A2 [EC:3.1.1.4]
D      26279 PLA2G2D; phospholipase A2 group IID	K01047 PLA2G; secretory phospholipase A2 [EC:3.1.1.4]
D      30814 PLA2G2E; phospholipase A2 group IIE	K01047 PLA2G; secretory phospholipase A2 [EC:3.1.1.4]
D      50487 PLA2G3; phospholipase A2 group III	K01047 PLA2G; secretory phospholipase A2 [EC:3.1.1.4]
D      64600 PLA2G2F; phospholipase A2 group IIF	K01047 PLA2G; secretory phospholipase A2 [EC:3.1.1.4]
D      81579 PLA2G12A; phospholipase A2 group XIIA	K01047 PLA2G; secretory phospholipase A2 [EC:3.1.1.4]
D      84647 PLA2G12B; phospholipase A2 group XIIB	K01047 PLA2G; secretory phospholipase A2 [EC:3.1.1.4]
D      5319 PLA2G1B; phospholipase A2 group IB	K01047 PLA2G; secretory phospholipase A2 [EC:3.1.1.4]
D      5322 PLA2G5; phospholipase A2 group V	K01047 PLA2G; secretory phospholipase A2 [EC:3.1.1.4]
D      5320 PLA2G2A; phospholipase A2 group IIA	K01047 PLA2G; secretory phospholipase A2 [EC:3.1.1.4]
D      391013 PLA2G2C; phospholipase A2 group IIC	K01047 PLA2G; secretory phospholipase A2 [EC:3.1.1.4]
D      123745 PLA2G4E; phospholipase A2 group IVE	K16342 PLA2G4; cytosolic phospholipase A2 [EC:3.1.1.4]
D      5321 PLA2G4A; phospholipase A2 group IVA	K16342 PLA2G4; cytosolic phospholipase A2 [EC:3.1.1.4]
D      8681 JMJD7-PLA2G4B; JMJD7-PLA2G4B readthrough	K16342 PLA2G4; cytosolic phospholipase A2 [EC:3.1.1.4]
D      100137049 PLA2G4B; phospholipase A2 group IVB	K16342 PLA2G4; cytosolic phospholipase A2 [EC:3.1.1.4]
D      8605 PLA2G4C; phospholipase A2 group IVC	K16342 PLA2G4; cytosolic phospholipase A2 [EC:3.1.1.4]
D      283748 PLA2G4D; phospholipase A2 group IVD	K16342 PLA2G4; cytosolic phospholipase A2 [EC:3.1.1.4]
D      255189 PLA2G4F; phospholipase A2 group IVF	K16342 PLA2G4; cytosolic phospholipase A2 [EC:3.1.1.4]
D      8398 PLA2G6; phospholipase A2 group VI	K16343 PLA2G6; calcium-independent phospholipase A2 [EC:3.1.1.4]
D      151056 PLB1; phospholipase B1	K14621 PLB1; phospholipase B1, membrane-associated [EC:3.1.1.4 3.1.1.5]
D      11145 PLAAT3; phospholipase A and acyltransferase 3	K16817 PLA2G16; HRAS-like suppressor 3 [EC:3.1.1.32 3.1.1.4]
D      246 ALOX15; arachidonate 15-lipoxygenase	K00460 ALOX15; arachidonate 15-lipoxygenase [EC:1.13.11.33]
D      1544 CYP1A2; cytochrome P450 family 1 subfamily A member 2	K07409 CYP1A2; cytochrome P450 family 1 subfamily A2 [EC:1.14.14.1]
D      1558 CYP2C8; cytochrome P450 family 2 subfamily C member 8	K17718 CYP2C8; cytochrome P450 family 2 subfamily C8 [EC:1.14.14.1]
D      1559 CYP2C9; cytochrome P450 family 2 subfamily C member 9	K17719 CYP2C9; cytochrome P450 family 2 subfamily C9 [EC:1.14.14.51 1.14.14.52 1.14.14.53 1.14.14.-]
D      1557 CYP2C19; cytochrome P450 family 2 subfamily C member 19	K17721 CYP2C19; cytochrome P450 family 2 subfamily C19 [EC:1.14.14.51 1.14.14.52 1.14.14.53 1.14.14.75 1.14.14.-]
D      1573 CYP2J2; cytochrome P450 family 2 subfamily J member 2	K07418 CYP2J; cytochrome P450 family 2 subfamily J [EC:1.14.14.1 1.14.14.73 1.14.14.74 1.14.14.75]
D      1571 CYP2E1; cytochrome P450 family 2 subfamily E member 1	K07415 CYP2E1; cytochrome P450 family 2 subfamily E1 [EC:1.14.14.-]
D      1576 CYP3A4; cytochrome P450 family 3 subfamily A member 4	K17689 CYP3A4; cytochrome P450 family 3 subfamily A4 [EC:1.14.13.32 1.14.14.55 1.14.14.56 1.14.14.57 1.14.14.73 1.14.14.-]
C    00592 alpha-Linolenic acid metabolism [PATH:hsa00592]
D      8399 PLA2G10; phospholipase A2 group X	K01047 PLA2G; secretory phospholipase A2 [EC:3.1.1.4]
D      26279 PLA2G2D; phospholipase A2 group IID	K01047 PLA2G; secretory phospholipase A2 [EC:3.1.1.4]
D      30814 PLA2G2E; phospholipase A2 group IIE	K01047 PLA2G; secretory phospholipase A2 [EC:3.1.1.4]
D      50487 PLA2G3; phospholipase A2 group III	K01047 PLA2G; secretory phospholipase A2 [EC:3.1.1.4]
D      64600 PLA2G2F; phospholipase A2 group IIF	K01047 PLA2G; secretory phospholipase A2 [EC:3.1.1.4]
D      81579 PLA2G12A; phospholipase A2 group XIIA	K01047 PLA2G; secretory phospholipase A2 [EC:3.1.1.4]
D      84647 PLA2G12B; phospholipase A2 group XIIB	K01047 PLA2G; secretory phospholipase A2 [EC:3.1.1.4]
D      5319 PLA2G1B; phospholipase A2 group IB	K01047 PLA2G; secretory phospholipase A2 [EC:3.1.1.4]
D      5322 PLA2G5; phospholipase A2 group V	K01047 PLA2G; secretory phospholipase A2 [EC:3.1.1.4]
D      5320 PLA2G2A; phospholipase A2 group IIA	K01047 PLA2G; secretory phospholipase A2 [EC:3.1.1.4]
D      391013 PLA2G2C; phospholipase A2 group IIC	K01047 PLA2G; secretory phospholipase A2 [EC:3.1.1.4]
D      123745 PLA2G4E; phospholipase A2 group IVE	K16342 PLA2G4; cytosolic phospholipase A2 [EC:3.1.1.4]
D      5321 PLA2G4A; phospholipase A2 group IVA	K16342 PLA2G4; cytosolic phospholipase A2 [EC:3.1.1.4]
D      8681 JMJD7-PLA2G4B; JMJD7-PLA2G4B readthrough	K16342 PLA2G4; cytosolic phospholipase A2 [EC:3.1.1.4]
D      100137049 PLA2G4B; phospholipase A2 group IVB	K16342 PLA2G4; cytosolic phospholipase A2 [EC:3.1.1.4]
D      8605 PLA2G4C; phospholipase A2 group IVC	K16342 PLA2G4; cytosolic phospholipase A2 [EC:3.1.1.4]
D      283748 PLA2G4D; phospholipase A2 group IVD	K16342 PLA2G4; cytosolic phospholipase A2 [EC:3.1.1.4]
D      255189 PLA2G4F; phospholipase A2 group IVF	K16342 PLA2G4; cytosolic phospholipase A2 [EC:3.1.1.4]
D      8398 PLA2G6; phospholipase A2 group VI	K16343 PLA2G6; calcium-independent phospholipase A2 [EC:3.1.1.4]
D      151056 PLB1; phospholipase B1	K14621 PLB1; phospholipase B1, membrane-associated [EC:3.1.1.4 3.1.1.5]
D      11145 PLAAT3; phospholipase A and acyltransferase 3	K16817 PLA2G16; HRAS-like suppressor 3 [EC:3.1.1.32 3.1.1.4]
D      9415 FADS2; fatty acid desaturase 2	K10226 FADS2; acyl-CoA 6-desaturase (Delta-6 desaturase) [EC:1.14.19.3]
D      8310 ACOX3; acyl-CoA oxidase 3, pristanoyl	K00232 E1.3.3.6; acyl-CoA oxidase [EC:1.3.3.6]
D      51 ACOX1; acyl-CoA oxidase 1	K00232 E1.3.3.6; acyl-CoA oxidase [EC:1.3.3.6]
D      30 ACAA1; acetyl-CoA acyltransferase 1	K07513 ACAA1; acetyl-CoA acyltransferase 1 [EC:2.3.1.16]
C    01040 Biosynthesis of unsaturated fatty acids [PATH:hsa01040]
D      64834 ELOVL1; ELOVL fatty acid elongase 1	K10247 ELOVL1; elongation of very long chain fatty acids protein 1 [EC:2.3.1.199]
D      54898 ELOVL2; ELOVL fatty acid elongase 2	K10205 ELOVL2; elongation of very long chain fatty acids protein 2 [EC:2.3.1.199]
D      83401 ELOVL3; ELOVL fatty acid elongase 3	K10248 ELOVL3; elongation of very long chain fatty acids protein 3 [EC:2.3.1.199]
D      6785 ELOVL4; ELOVL fatty acid elongase 4	K10249 ELOVL4; elongation of very long chain fatty acids protein 4 [EC:2.3.1.199]
D      60481 ELOVL5; ELOVL fatty acid elongase 5	K10244 ELOVL5; elongation of very long chain fatty acids protein 5 [EC:2.3.1.199]
D      79071 ELOVL6; ELOVL fatty acid elongase 6	K10203 ELOVL6; elongation of very long chain fatty acids protein 6 [EC:2.3.1.199]
D      79993 ELOVL7; ELOVL fatty acid elongase 7	K10250 ELOVL7; elongation of very long chain fatty acids protein 7 [EC:2.3.1.199]
D      51144 HSD17B12; hydroxysteroid 17-beta dehydrogenase 12	K10251 HSD17B12; 17beta-estradiol 17-dehydrogenase / very-long-chain 3-oxoacyl-CoA reductase [EC:1.1.1.62 1.1.1.330]
D      201562 HACD2; 3-hydroxyacyl-CoA dehydratase 2	K10703 HACD; very-long-chain (3R)-3-hydroxyacyl-CoA dehydratase [EC:4.2.1.134]
D      9200 HACD1; 3-hydroxyacyl-CoA dehydratase 1	K10703 HACD; very-long-chain (3R)-3-hydroxyacyl-CoA dehydratase [EC:4.2.1.134]
D      401494 HACD4; 3-hydroxyacyl-CoA dehydratase 4	K10703 HACD; very-long-chain (3R)-3-hydroxyacyl-CoA dehydratase [EC:4.2.1.134]
D      51495 HACD3; 3-hydroxyacyl-CoA dehydratase 3	K10703 HACD; very-long-chain (3R)-3-hydroxyacyl-CoA dehydratase [EC:4.2.1.134]
D      9524 TECR; trans-2,3-enoyl-CoA reductase	K10258 TER; very-long-chain enoyl-CoA reductase [EC:1.3.1.93]
D      6319 SCD; stearoyl-CoA desaturase	K00507 SCD; stearoyl-CoA desaturase (Delta-9 desaturase) [EC:1.14.19.1]
D      79966 SCD5; stearoyl-CoA desaturase 5	K00507 SCD; stearoyl-CoA desaturase (Delta-9 desaturase) [EC:1.14.19.1]
D      9415 FADS2; fatty acid desaturase 2	K10226 FADS2; acyl-CoA 6-desaturase (Delta-6 desaturase) [EC:1.14.19.3]
D      3992 FADS1; fatty acid desaturase 1	K10224 FADS1; acyl-CoA (8-3)-desaturase (Delta-5 desaturase) [EC:1.14.19.44]
D      8310 ACOX3; acyl-CoA oxidase 3, pristanoyl	K00232 E1.3.3.6; acyl-CoA oxidase [EC:1.3.3.6]
D      51 ACOX1; acyl-CoA oxidase 1	K00232 E1.3.3.6; acyl-CoA oxidase [EC:1.3.3.6]
D      3295 HSD17B4; hydroxysteroid 17-beta dehydrogenase 4	K12405 HSD17B4; (3R)-3-hydroxyacyl-CoA dehydrogenase / 3a,7a,12a-trihydroxy-5b-cholest-24-enoyl-CoA hydratase / enoyl-CoA hydratase 2 [EC:1.1.1.- 4.2.1.107 4.2.1.119]
D      30 ACAA1; acetyl-CoA acyltransferase 1	K07513 ACAA1; acetyl-CoA acyltransferase 1 [EC:2.3.1.16]
D      6342 SCP2; sterol carrier protein 2	K08764 SCP2; sterol carrier protein 2 [EC:2.3.1.176]
D      122970 ACOT4; acyl-CoA thioesterase 4	K01068 ACOT1_2_4; acyl-coenzyme A thioesterase 1/2/4 [EC:3.1.2.2]
D      10965 ACOT2; acyl-CoA thioesterase 2	K01068 ACOT1_2_4; acyl-coenzyme A thioesterase 1/2/4 [EC:3.1.2.2]
D      641371 ACOT1; acyl-CoA thioesterase 1	K01068 ACOT1_2_4; acyl-coenzyme A thioesterase 1/2/4 [EC:3.1.2.2]
D      11332 ACOT7; acyl-CoA thioesterase 7	K17360 ACOT7; acyl-coenzyme A thioesterase 7 [EC:3.1.2.2]
D      570 BAAT; bile acid-CoA:amino acid N-acyltransferase	K00659 BAAT; bile acid-CoA:amino acid N-acyltransferase [EC:2.3.1.65 3.1.2.2]
B
B  09104 Nucleotide metabolism
C    00230 Purine metabolism [PATH:hsa00230]
D      53343 NUDT9; nudix hydrolase 9	K13988 NUDT9; ADP-ribose pyrophosphatase [EC:3.6.1.13]
D      56985 ADPRM; ADP-ribose/CDP-alcohol diphosphatase, manganese dependent	K01517 ADPRM; manganese-dependent ADP-ribose/CDP-alcohol diphosphatase [EC:3.6.1.13 3.6.1.16 3.6.1.53]
D      11164 NUDT5; nudix hydrolase 5	K13987 NUDT5; ADP-sugar pyrophosphatase / 8-oxo-dGDP phosphatase / ADP-D-ribose pyrophosphorylase [EC:3.6.1.13 3.6.1.58 2.7.7.96]
D      5236 PGM1; phosphoglucomutase 1	K01835 pgm; phosphoglucomutase [EC:5.4.2.2]
D      55276 PGM2; phosphoglucomutase 2	K15779 PGM2; phosphoglucomutase / phosphopentomutase [EC:5.4.2.2 5.4.2.7]
D      221823 PRPS1L1; phosphoribosyl pyrophosphate synthetase 1 like 1	K00948 PRPS; ribose-phosphate pyrophosphokinase [EC:2.7.6.1]
D      5634 PRPS2; phosphoribosyl pyrophosphate synthetase 2	K00948 PRPS; ribose-phosphate pyrophosphokinase [EC:2.7.6.1]
D      5631 PRPS1; phosphoribosyl pyrophosphate synthetase 1	K00948 PRPS; ribose-phosphate pyrophosphokinase [EC:2.7.6.1]
D      5471 PPAT; phosphoribosyl pyrophosphate amidotransferase	K00764 purF; amidophosphoribosyltransferase [EC:2.4.2.14]
D      2618 GART; phosphoribosylglycinamide formyltransferase, phosphoribosylglycinamide synthetase, phosphoribosylaminoimidazole synthetase	K11787 GART; phosphoribosylamine--glycine ligase / phosphoribosylglycinamide formyltransferase / phosphoribosylformylglycinamidine cyclo-ligase [EC:6.3.4.13 2.1.2.2 6.3.3.1]
D      5198 PFAS; phosphoribosylformylglycinamidine synthase	K01952 PFAS; phosphoribosylformylglycinamidine synthase [EC:6.3.5.3]
D      10606 PAICS; phosphoribosylaminoimidazole carboxylase and phosphoribosylaminoimidazolesuccinocarboxamide synthase	K01587 PAICS; phosphoribosylaminoimidazole carboxylase / phosphoribosylaminoimidazole-succinocarboxamide synthase [EC:4.1.1.21 6.3.2.6]
D      158 ADSL; adenylosuccinate lyase	K01756 purB; adenylosuccinate lyase [EC:4.3.2.2]
D      471 ATIC; 5-aminoimidazole-4-carboxamide ribonucleotide formyltransferase/IMP cyclohydrolase	K00602 purH; phosphoribosylaminoimidazolecarboxamide formyltransferase / IMP cyclohydrolase [EC:2.1.2.3 3.5.4.10]
D      353 APRT; adenine phosphoribosyltransferase	K00759 APRT; adenine phosphoribosyltransferase [EC:2.4.2.7]
D      22978 NT5C2; 5'-nucleotidase, cytosolic II	K01081 E3.1.3.5; 5'-nucleotidase [EC:3.1.3.5]
D      84618 NT5C1A; 5'-nucleotidase, cytosolic IA	K01081 E3.1.3.5; 5'-nucleotidase [EC:3.1.3.5]
D      93034 NT5C1B; 5'-nucleotidase, cytosolic IB	K01081 E3.1.3.5; 5'-nucleotidase [EC:3.1.3.5]
D      30833 NT5C; 5', 3'-nucleotidase, cytosolic	K01081 E3.1.3.5; 5'-nucleotidase [EC:3.1.3.5]
D      56953 NT5M; 5',3'-nucleotidase, mitochondrial	K01081 E3.1.3.5; 5'-nucleotidase [EC:3.1.3.5]
D      100526794 NT5C1B-RDH14; NT5C1B-RDH14 readthrough	K01081 E3.1.3.5; 5'-nucleotidase [EC:3.1.3.5]
D      4907 NT5E; 5'-nucleotidase ecto	K19970 NT5E; 5'-nucleotidase [EC:3.1.3.5]
D      51251 NT5C3A; 5'-nucleotidase, cytosolic IIIA	K24242 NT5C3; cytosolic 5'-nucleotidase 3 [EC:3.1.3.5 3.1.3.-]
D      115024 NT5C3B; 5'-nucleotidase, cytosolic IIIB	K24242 NT5C3; cytosolic 5'-nucleotidase 3 [EC:3.1.3.5 3.1.3.-]
D      4860 PNP; purine nucleoside phosphorylase	K03783 punA; purine-nucleoside phosphorylase [EC:2.4.2.1]
D      3251 HPRT1; hypoxanthine phosphoribosyltransferase 1	K00760 hprT; hypoxanthine phosphoribosyltransferase [EC:2.4.2.8]
D      3614 IMPDH1; inosine monophosphate dehydrogenase 1	K00088 IMPDH; IMP dehydrogenase [EC:1.1.1.205]
D      3615 IMPDH2; inosine monophosphate dehydrogenase 2	K00088 IMPDH; IMP dehydrogenase [EC:1.1.1.205]
D      10201 NME6; NME/NM23 nucleoside diphosphate kinase 6	K00940 ndk; nucleoside-diphosphate kinase [EC:2.7.4.6]
D      29922 NME7; NME/NM23 family member 7	K00940 ndk; nucleoside-diphosphate kinase [EC:2.7.4.6]
D      4831 NME2; NME/NM23 nucleoside diphosphate kinase 2	K00940 ndk; nucleoside-diphosphate kinase [EC:2.7.4.6]
D      4833 NME4; NME/NM23 nucleoside diphosphate kinase 4	K00940 ndk; nucleoside-diphosphate kinase [EC:2.7.4.6]
D      4830 NME1; NME/NM23 nucleoside diphosphate kinase 1	K00940 ndk; nucleoside-diphosphate kinase [EC:2.7.4.6]
D      4832 NME3; NME/NM23 nucleoside diphosphate kinase 3	K00940 ndk; nucleoside-diphosphate kinase [EC:2.7.4.6]
D      654364 NME1-NME2; NME1-NME2 readthrough	K00940 ndk; nucleoside-diphosphate kinase [EC:2.7.4.6]
D      221264 AK9; adenylate kinase 9	K18533 AK9; adenylate/nucleoside-diphosphate kinase [EC:2.7.4.3 2.7.4.6]
D      956 ENTPD3; ectonucleoside triphosphate diphosphohydrolase 3	K01510 ENTPD1_3_8; apyrase [EC:3.6.1.5]
D      377841 ENTPD8; ectonucleoside triphosphate diphosphohydrolase 8	K01510 ENTPD1_3_8; apyrase [EC:3.6.1.5]
D      953 ENTPD1; ectonucleoside triphosphate diphosphohydrolase 1	K01510 ENTPD1_3_8; apyrase [EC:3.6.1.5]
D      124583 CANT1; calcium activated nucleotidase 1	K12304 CANT1; soluble calcium-activated nucleotidase 1 [EC:3.6.1.6]
D      9583 ENTPD4; ectonucleoside triphosphate diphosphohydrolase 4	K12305 ENTPD4; ectonucleoside triphosphate diphosphohydrolase 4 [EC:3.6.1.6]
D      957 ENTPD5; ectonucleoside triphosphate diphosphohydrolase 5 (inactive)	K01511 ENTPD5_6; ectonucleoside triphosphate diphosphohydrolase 5/6 [EC:3.6.1.6]
D      955 ENTPD6; ectonucleoside triphosphate diphosphohydrolase 6	K01511 ENTPD5_6; ectonucleoside triphosphate diphosphohydrolase 5/6 [EC:3.6.1.6]
D      131870 NUDT16; nudix hydrolase 16	K16855 NUDT16; U8 snoRNA-decapping enzyme [EC:3.6.1.62 3.6.1.64]
D      3704 ITPA; inosine triphosphatase	K01519 ITPA; inosine triphosphate pyrophosphatase [EC:3.6.1.-]
D      7498 XDH; xanthine dehydrogenase	K00106 XDH; xanthine dehydrogenase/oxidase [EC:1.17.1.4 1.17.3.2]
D      318 NUDT2; nudix hydrolase 2	K01518 NUDT2; bis(5'-nucleosidyl)-tetraphosphatase [EC:3.6.1.17]
D      8833 GMPS; guanine monophosphate synthase	K01951 guaA; GMP synthase (glutamine-hydrolysing) [EC:6.3.5.2]
D      2766 GMPR; guanosine monophosphate reductase	K00364 E1.7.1.7; GMP reductase [EC:1.7.1.7]
D      51292 GMPR2; guanosine monophosphate reductase 2	K00364 E1.7.1.7; GMP reductase [EC:1.7.1.7]
D      9615 GDA; guanine deaminase	K01487 E3.5.4.3; guanine deaminase [EC:3.5.4.3]
D      2987 GUK1; guanylate kinase 1	K00942 E2.7.4.8; guanylate kinase [EC:2.7.4.8]
D      5315 PKM; pyruvate kinase M1/2	K00873 PK; pyruvate kinase [EC:2.7.1.40]
D      5313 PKLR; pyruvate kinase L/R	K12406 PKLR; pyruvate kinase isozymes R/L [EC:2.7.1.40]
D      6240 RRM1; ribonucleotide reductase catalytic subunit M1	K10807 RRM1; ribonucleoside-diphosphate reductase subunit M1 [EC:1.17.4.1]
D      50484 RRM2B; ribonucleotide reductase regulatory TP53 inducible subunit M2B	K10808 RRM2; ribonucleoside-diphosphate reductase subunit M2 [EC:1.17.4.1]
D      6241 RRM2; ribonucleotide reductase regulatory subunit M2	K10808 RRM2; ribonucleoside-diphosphate reductase subunit M2 [EC:1.17.4.1]
D      1716 DGUOK; deoxyguanosine kinase	K00904 DGUOK; deoxyguanosine kinase [EC:2.7.1.113]
D      374659 HDDC3; HD domain containing 3	K21138 HDDC3; guanosine-3',5'-bis(diphosphate) 3'-pyrophosphohydrolase [EC:3.1.7.2]
D      58497 PRUNE1; prune exopolyphosphatase 1	K01514 PRUNE; exopolyphosphatase [EC:3.6.1.11]
D      107 ADCY1; adenylate cyclase 1	K08041 ADCY1; adenylate cyclase 1 [EC:4.6.1.1]
D      108 ADCY2; adenylate cyclase 2	K08042 ADCY2; adenylate cyclase 2 [EC:4.6.1.1]
D      109 ADCY3; adenylate cyclase 3	K08043 ADCY3; adenylate cyclase 3 [EC:4.6.1.1]
D      196883 ADCY4; adenylate cyclase 4	K08044 ADCY4; adenylate cyclase 4 [EC:4.6.1.1]
D      111 ADCY5; adenylate cyclase 5	K08045 ADCY5; adenylate cyclase 5 [EC:4.6.1.1]
D      112 ADCY6; adenylate cyclase 6	K08046 ADCY6; adenylate cyclase 6 [EC:4.6.1.1]
D      113 ADCY7; adenylate cyclase 7	K08047 ADCY7; adenylate cyclase 7 [EC:4.6.1.1]
D      114 ADCY8; adenylate cyclase 8	K08048 ADCY8; adenylate cyclase 8 [EC:4.6.1.1]
D      115 ADCY9; adenylate cyclase 9	K08049 ADCY9; adenylate cyclase 9 [EC:4.6.1.1]
D      55811 ADCY10; adenylate cyclase 10	K11265 ADCY10; adenylate cyclase 10 [EC:4.6.1.1]
D      2977 GUCY1A2; guanylate cyclase 1 soluble subunit alpha 2	K12318 GUCY1A; guanylate cyclase soluble subunit alpha [EC:4.6.1.2]
D      2982 GUCY1A1; guanylate cyclase 1 soluble subunit alpha 1	K12318 GUCY1A; guanylate cyclase soluble subunit alpha [EC:4.6.1.2]
D      2983 GUCY1B1; guanylate cyclase 1 soluble subunit beta 1	K12319 GUCY1B; guanylate cyclase soluble subunit beta [EC:4.6.1.2]
D      2984 GUCY2C; guanylate cyclase 2C	K12320 GUCY2C; heat-stable enterotoxin receptor [EC:4.6.1.2]
D      3000 GUCY2D; guanylate cyclase 2D, retinal	K12321 GUCY2D_E; guanylate cyclase 2D/E [EC:4.6.1.2]
D      2986 GUCY2F; guanylate cyclase 2F, retinal	K12322 GUCY2F; guanylate cyclase 2F [EC:4.6.1.2]
D      4881 NPR1; natriuretic peptide receptor 1	K12323 ANPRA; atrial natriuretic peptide receptor A [EC:4.6.1.2]
D      4882 NPR2; natriuretic peptide receptor 2	K12324 ANPRB; atrial natriuretic peptide receptor B [EC:4.6.1.2]
D      5136 PDE1A; phosphodiesterase 1A	K13755 PDE1; calcium/calmodulin-dependent 3',5'-cyclic nucleotide phosphodiesterase [EC:3.1.4.17]
D      5153 PDE1B; phosphodiesterase 1B	K13755 PDE1; calcium/calmodulin-dependent 3',5'-cyclic nucleotide phosphodiesterase [EC:3.1.4.17]
D      5137 PDE1C; phosphodiesterase 1C	K13755 PDE1; calcium/calmodulin-dependent 3',5'-cyclic nucleotide phosphodiesterase [EC:3.1.4.17]
D      5138 PDE2A; phosphodiesterase 2A	K18283 PDE2A; cGMP-dependent 3',5'-cyclic phosphodiesterase [EC:3.1.4.17]
D      5139 PDE3A; phosphodiesterase 3A	K19021 PDE3A; cGMP-inhibited 3',5'-cyclic phosphodiesterase A [EC:3.1.4.17]
D      5140 PDE3B; phosphodiesterase 3B	K13296 PDE3B; cGMP-inhibited 3',5'-cyclic phosphodiesterase B [EC:3.1.4.17]
D      8654 PDE5A; phosphodiesterase 5A	K13762 PDE5; cGMP-specific 3',5'-cyclic phosphodiesterase [EC:3.1.4.35]
D      5145 PDE6A; phosphodiesterase 6A	K08718 PDE6A; rod cGMP-specific 3',5'-cyclic phosphodiesterase subunit alpha [EC:3.1.4.35]
D      5158 PDE6B; phosphodiesterase 6B	K13756 PDE6B; rod cGMP-specific 3',5'-cyclic phosphodiesterase subunit beta [EC:3.1.4.35]
D      5146 PDE6C; phosphodiesterase 6C	K13757 PDE6C; cone cGMP-specific 3',5'-cyclic phosphodiesterase subunit alpha' [EC:3.1.4.35]
D      5147 PDE6D; phosphodiesterase 6D	K13758 PDE6D; retinal rod rhodopsin-sensitive cGMP 3',5'-cyclic phosphodiesterase subunit delta
D      5148 PDE6G; phosphodiesterase 6G	K13759 PDE6G; retinal rod rhodopsin-sensitive cGMP 3',5'-cyclic phosphodiesterase subunit gamma
D      5149 PDE6H; phosphodiesterase 6H	K13760 PDE6H; retinal cone rhodopsin-sensitive cGMP 3',5'-cyclic phosphodiesterase subunit gamma
D      5152 PDE9A; phosphodiesterase 9A	K13761 PDE9; high affinity cGMP-specific 3',5'-cyclic phosphodiesterase 9 [EC:3.1.4.35]
D      10846 PDE10A; phosphodiesterase 10A	K18438 PDE10; cAMP and cAMP-inhibited cGMP 3',5'-cyclic phosphodiesterase 10 [EC:3.1.4.17 3.1.4.35]
D      50940 PDE11A; phosphodiesterase 11A	K13298 PDE11; dual 3',5'-cyclic-AMP and -GMP phosphodiesterase 11 [EC:3.1.4.17 3.1.4.35]
D      122622 ADSS1; adenylosuccinate synthase 1	K01939 purA; adenylosuccinate synthase [EC:6.3.4.4]
D      159 ADSS2; adenylosuccinate synthase 2	K01939 purA; adenylosuccinate synthase [EC:6.3.4.4]
D      271 AMPD2; adenosine monophosphate deaminase 2	K01490 AMPD; AMP deaminase [EC:3.5.4.6]
D      272 AMPD3; adenosine monophosphate deaminase 3	K01490 AMPD; AMP deaminase [EC:3.5.4.6]
D      270 AMPD1; adenosine monophosphate deaminase 1	K01490 AMPD; AMP deaminase [EC:3.5.4.6]
D      132 ADK; adenosine kinase	K00856 E2.7.1.20; adenosine kinase [EC:2.7.1.20]
D      1633 DCK; deoxycytidine kinase	K00893 DCK; deoxycitidine kinase [EC:2.7.1.74]
D      100 ADA; adenosine deaminase	K01488 add; adenosine deaminase [EC:3.5.4.4]
D      51816 ADA2; adenosine deaminase 2	K19572 CECR1; adenosine deaminase CECR1 [EC:3.5.4.4]
D      122481 AK7; adenylate kinase 7	K00939 adk; adenylate kinase [EC:2.7.4.3]
D      205 AK4; adenylate kinase 4	K00939 adk; adenylate kinase [EC:2.7.4.3]
D      26289 AK5; adenylate kinase 5	K00939 adk; adenylate kinase [EC:2.7.4.3]
D      204 AK2; adenylate kinase 2	K00939 adk; adenylate kinase [EC:2.7.4.3]
D      203 AK1; adenylate kinase 1	K00939 adk; adenylate kinase [EC:2.7.4.3]
D      390877 adenylate kinase isoenzyme 1-like	K00939 adk; adenylate kinase [EC:2.7.4.3]
D      158067 AK8; adenylate kinase 8	K00939 adk; adenylate kinase [EC:2.7.4.3]
D      102157402 AK6; adenylate kinase 6	K18532 AK6; adenylate kinase [EC:2.7.4.3]
D      50808 AK3; adenylate kinase 3	K00944 AK3; nucleoside-triphosphate--adenylate kinase [EC:2.7.4.10]
D      954 ENTPD2; ectonucleoside triphosphate diphosphohydrolase 2	K01509 ENTPD2; adenosinetriphosphatase [EC:3.6.1.-]
D      84284 NTPCR; nucleoside-triphosphatase, cancer-related	K06928 NTPCR; nucleoside-triphosphatase [EC:3.6.1.15]
D      5141 PDE4A; phosphodiesterase 4A	K13293 PDE4; cAMP-specific phosphodiesterase 4 [EC:3.1.4.53]
D      5142 PDE4B; phosphodiesterase 4B	K13293 PDE4; cAMP-specific phosphodiesterase 4 [EC:3.1.4.53]
D      5143 PDE4C; phosphodiesterase 4C	K13293 PDE4; cAMP-specific phosphodiesterase 4 [EC:3.1.4.53]
D      5144 PDE4D; phosphodiesterase 4D	K13293 PDE4; cAMP-specific phosphodiesterase 4 [EC:3.1.4.53]
D      5150 PDE7A; phosphodiesterase 7A	K18436 PDE7; high affinity cAMP-specific 3',5'-cyclic phosphodiesterase 7 [EC:3.1.4.53]
D      27115 PDE7B; phosphodiesterase 7B	K18436 PDE7; high affinity cAMP-specific 3',5'-cyclic phosphodiesterase 7 [EC:3.1.4.53]
D      8622 PDE8B; phosphodiesterase 8B	K18437 PDE8; high affinity cAMP-specific and IBMX-insensitive 3',5'-cyclic phosphodiesterase 8 [EC:3.1.4.53]
D      5151 PDE8A; phosphodiesterase 8A	K18437 PDE8; high affinity cAMP-specific and IBMX-insensitive 3',5'-cyclic phosphodiesterase 8 [EC:3.1.4.53]
D      2272 FHIT; fragile histidine triad diadenosine triphosphatase	K01522 FHIT; bis(5'-adenosyl)-triphosphatase [EC:3.6.1.29]
D      22875 ENPP4; ectonucleotide pyrophosphatase/phosphodiesterase 4	K18424 ENPP4; ectonucleotide pyrophosphatase/phosphodiesterase family member 4 [EC:3.6.1.29]
D      9060 PAPSS2; 3'-phosphoadenosine 5'-phosphosulfate synthase 2	K13811 PAPSS; 3'-phosphoadenosine 5'-phosphosulfate synthase [EC:2.7.7.4 2.7.1.25]
D      9061 PAPSS1; 3'-phosphoadenosine 5'-phosphosulfate synthase 1	K13811 PAPSS; 3'-phosphoadenosine 5'-phosphosulfate synthase [EC:2.7.7.4 2.7.1.25]
D      5167 ENPP1; ectonucleotide pyrophosphatase/phosphodiesterase 1	K01513 ENPP1_3; ectonucleotide pyrophosphatase/phosphodiesterase family member 1/3 [EC:3.1.4.1 3.6.1.9]
D      5169 ENPP3; ectonucleotide pyrophosphatase/phosphodiesterase 3	K01513 ENPP1_3; ectonucleotide pyrophosphatase/phosphodiesterase family member 1/3 [EC:3.1.4.1 3.6.1.9]
D      646625 URAD; ureidoimidazoline (2-oxo-4-hydroxy-4-carboxy-5-) decarboxylase	K13485 PRHOXNB; 2-oxo-4-hydroxy-4-carboxy-5-ureidoimidazoline decarboxylase [EC:4.1.1.97]
D      55821 ALLC; allantoicase	K01477 alc; allantoicase [EC:3.5.3.4]
C    00240 Pyrimidine metabolism [PATH:hsa00240]
D      790 CAD; carbamoyl-phosphate synthetase 2, aspartate transcarbamylase, and dihydroorotase	K11540 CAD; carbamoyl-phosphate synthase / aspartate carbamoyltransferase / dihydroorotase [EC:6.3.5.5 2.1.3.2 3.5.2.3]
D      1723 DHODH; dihydroorotate dehydrogenase (quinone)	K00254 DHODH; dihydroorotate dehydrogenase [EC:1.3.5.2]
D      7372 UMPS; uridine monophosphate synthetase	K13421 UMPS; uridine monophosphate synthetase [EC:2.4.2.10 4.1.1.23]
D      51727 CMPK1; cytidine/uridine monophosphate kinase 1	K13800 CMPK1; UMP-CMP kinase [EC:2.7.4.14]
D      129607 CMPK2; cytidine/uridine monophosphate kinase 2	K13809 CMPK2; UMP-CMP kinase 2, mitochondrial [EC:2.7.4.14]
D      10201 NME6; NME/NM23 nucleoside diphosphate kinase 6	K00940 ndk; nucleoside-diphosphate kinase [EC:2.7.4.6]
D      29922 NME7; NME/NM23 family member 7	K00940 ndk; nucleoside-diphosphate kinase [EC:2.7.4.6]
D      4831 NME2; NME/NM23 nucleoside diphosphate kinase 2	K00940 ndk; nucleoside-diphosphate kinase [EC:2.7.4.6]
D      4833 NME4; NME/NM23 nucleoside diphosphate kinase 4	K00940 ndk; nucleoside-diphosphate kinase [EC:2.7.4.6]
D      4830 NME1; NME/NM23 nucleoside diphosphate kinase 1	K00940 ndk; nucleoside-diphosphate kinase [EC:2.7.4.6]
D      4832 NME3; NME/NM23 nucleoside diphosphate kinase 3	K00940 ndk; nucleoside-diphosphate kinase [EC:2.7.4.6]
D      654364 NME1-NME2; NME1-NME2 readthrough	K00940 ndk; nucleoside-diphosphate kinase [EC:2.7.4.6]
D      221264 AK9; adenylate kinase 9	K18533 AK9; adenylate/nucleoside-diphosphate kinase [EC:2.7.4.3 2.7.4.6]
D      956 ENTPD3; ectonucleoside triphosphate diphosphohydrolase 3	K01510 ENTPD1_3_8; apyrase [EC:3.6.1.5]
D      377841 ENTPD8; ectonucleoside triphosphate diphosphohydrolase 8	K01510 ENTPD1_3_8; apyrase [EC:3.6.1.5]
D      953 ENTPD1; ectonucleoside triphosphate diphosphohydrolase 1	K01510 ENTPD1_3_8; apyrase [EC:3.6.1.5]
D      124583 CANT1; calcium activated nucleotidase 1	K12304 CANT1; soluble calcium-activated nucleotidase 1 [EC:3.6.1.6]
D      9583 ENTPD4; ectonucleoside triphosphate diphosphohydrolase 4	K12305 ENTPD4; ectonucleoside triphosphate diphosphohydrolase 4 [EC:3.6.1.6]
D      957 ENTPD5; ectonucleoside triphosphate diphosphohydrolase 5 (inactive)	K01511 ENTPD5_6; ectonucleoside triphosphate diphosphohydrolase 5/6 [EC:3.6.1.6]
D      955 ENTPD6; ectonucleoside triphosphate diphosphohydrolase 6	K01511 ENTPD5_6; ectonucleoside triphosphate diphosphohydrolase 5/6 [EC:3.6.1.6]
D      1503 CTPS1; CTP synthase 1	K01937 pyrG; CTP synthase [EC:6.3.4.2]
D      56474 CTPS2; CTP synthase 2	K01937 pyrG; CTP synthase [EC:6.3.4.2]
D      83549 UCK1; uridine-cytidine kinase 1	K00876 udk; uridine kinase [EC:2.7.1.48]
D      7371 UCK2; uridine-cytidine kinase 2	K00876 udk; uridine kinase [EC:2.7.1.48]
D      54963 UCKL1; uridine-cytidine kinase 1 like 1	K00876 udk; uridine kinase [EC:2.7.1.48]
D      22978 NT5C2; 5'-nucleotidase, cytosolic II	K01081 E3.1.3.5; 5'-nucleotidase [EC:3.1.3.5]
D      84618 NT5C1A; 5'-nucleotidase, cytosolic IA	K01081 E3.1.3.5; 5'-nucleotidase [EC:3.1.3.5]
D      93034 NT5C1B; 5'-nucleotidase, cytosolic IB	K01081 E3.1.3.5; 5'-nucleotidase [EC:3.1.3.5]
D      30833 NT5C; 5', 3'-nucleotidase, cytosolic	K01081 E3.1.3.5; 5'-nucleotidase [EC:3.1.3.5]
D      56953 NT5M; 5',3'-nucleotidase, mitochondrial	K01081 E3.1.3.5; 5'-nucleotidase [EC:3.1.3.5]
D      100526794 NT5C1B-RDH14; NT5C1B-RDH14 readthrough	K01081 E3.1.3.5; 5'-nucleotidase [EC:3.1.3.5]
D      4907 NT5E; 5'-nucleotidase ecto	K19970 NT5E; 5'-nucleotidase [EC:3.1.3.5]
D      51251 NT5C3A; 5'-nucleotidase, cytosolic IIIA	K24242 NT5C3; cytosolic 5'-nucleotidase 3 [EC:3.1.3.5 3.1.3.-]
D      115024 NT5C3B; 5'-nucleotidase, cytosolic IIIB	K24242 NT5C3; cytosolic 5'-nucleotidase 3 [EC:3.1.3.5 3.1.3.-]
D      151531 UPP2; uridine phosphorylase 2	K00757 udp; uridine phosphorylase [EC:2.4.2.3]
D      7378 UPP1; uridine phosphorylase 1	K00757 udp; uridine phosphorylase [EC:2.4.2.3]
D      139596 UPRT; uracil phosphoribosyltransferase homolog	K00761 upp; uracil phosphoribosyltransferase [EC:2.4.2.9]
D      1806 DPYD; dihydropyrimidine dehydrogenase	K00207 DPYD; dihydropyrimidine dehydrogenase (NADP+) [EC:1.3.1.2]
D      1807 DPYS; dihydropyrimidinase	K01464 DPYS; dihydropyrimidinase [EC:3.5.2.2]
D      51733 UPB1; beta-ureidopropionase 1	K01431 UPB1; beta-ureidopropionase [EC:3.5.1.6]
D      5167 ENPP1; ectonucleotide pyrophosphatase/phosphodiesterase 1	K01513 ENPP1_3; ectonucleotide pyrophosphatase/phosphodiesterase family member 1/3 [EC:3.1.4.1 3.6.1.9]
D      5169 ENPP3; ectonucleotide pyrophosphatase/phosphodiesterase 3	K01513 ENPP1_3; ectonucleotide pyrophosphatase/phosphodiesterase family member 1/3 [EC:3.1.4.1 3.6.1.9]
D      6240 RRM1; ribonucleotide reductase catalytic subunit M1	K10807 RRM1; ribonucleoside-diphosphate reductase subunit M1 [EC:1.17.4.1]
D      50484 RRM2B; ribonucleotide reductase regulatory TP53 inducible subunit M2B	K10808 RRM2; ribonucleoside-diphosphate reductase subunit M2 [EC:1.17.4.1]
D      6241 RRM2; ribonucleotide reductase regulatory subunit M2	K10808 RRM2; ribonucleoside-diphosphate reductase subunit M2 [EC:1.17.4.1]
D      79077 DCTPP1; dCTP pyrophosphatase 1	K16904 DCTPP1; dCTP diphosphatase [EC:3.6.1.12]
D      1854 DUT; deoxyuridine triphosphatase	K01520 dut; dUTP pyrophosphatase [EC:3.6.1.23]
D      7298 TYMS; thymidylate synthetase	K00560 thyA; thymidylate synthase [EC:2.1.1.45]
D      978 CDA; cytidine deaminase	K01489 cdd; cytidine deaminase [EC:3.5.4.5]
D      1890 TYMP; thymidine phosphorylase	K00758 deoA; thymidine phosphorylase [EC:2.4.2.4]
D      4860 PNP; purine nucleoside phosphorylase	K03783 punA; purine-nucleoside phosphorylase [EC:2.4.2.1]
D      1633 DCK; deoxycytidine kinase	K00893 DCK; deoxycitidine kinase [EC:2.7.1.74]
D      1635 DCTD; dCMP deaminase	K01493 comEB; dCMP deaminase [EC:3.5.4.12]
D      7084 TK2; thymidine kinase 2	K00857 tdk; thymidine kinase [EC:2.7.1.21]
D      7083 TK1; thymidine kinase 1	K00857 tdk; thymidine kinase [EC:2.7.1.21]
D      1841 DTYMK; deoxythymidylate kinase	K00943 tmk; dTMP kinase [EC:2.7.4.9]
D      318 NUDT2; nudix hydrolase 2	K01518 NUDT2; bis(5'-nucleosidyl)-tetraphosphatase [EC:3.6.1.17]
B
B  09105 Amino acid metabolism
C    00250 Alanine, aspartate and glutamate metabolism [PATH:hsa00250]
D      2805 GOT1; glutamic-oxaloacetic transaminase 1	K14454 GOT1; aspartate aminotransferase, cytoplasmic [EC:2.6.1.1]
D      137362 GOT1L1; glutamic-oxaloacetic transaminase 1 like 1	K14454 GOT1; aspartate aminotransferase, cytoplasmic [EC:2.6.1.1]
D      2806 GOT2; glutamic-oxaloacetic transaminase 2	K14455 GOT2; aspartate aminotransferase, mitochondrial [EC:2.6.1.1]
D      259307 IL4I1; interleukin 4 induced 1	K03334 IL4I1; L-amino-acid oxidase [EC:1.4.3.2]
D      8528 DDO; D-aspartate oxidase	K00272 DDO; D-aspartate oxidase [EC:1.4.3.1]
D      80150 ASRGL1; asparaginase and isoaspartyl peptidase 1	K13051 ASRGL1; L-asparaginase / beta-aspartyl-peptidase [EC:3.5.1.1 3.4.19.5]
D      440 ASNS; asparagine synthetase (glutamine-hydrolyzing)	K01953 asnB; asparagine synthase (glutamine-hydrolysing) [EC:6.3.5.4]
D      56954 NIT2; nitrilase family member 2	K13566 NIT2; omega-amidase [EC:3.5.1.3]
D      84706 GPT2; glutamic--pyruvic transaminase 2	K00814 GPT; alanine transaminase [EC:2.6.1.2]
D      2875 GPT; glutamic--pyruvic transaminase	K00814 GPT; alanine transaminase [EC:2.6.1.2]
D      189 AGXT; alanine--glyoxylate and serine--pyruvate aminotransferase	K00830 AGXT; alanine-glyoxylate transaminase / serine-glyoxylate transaminase / serine-pyruvate transaminase [EC:2.6.1.44 2.6.1.45 2.6.1.51]
D      64902 AGXT2; alanine--glyoxylate aminotransferase 2	K00827 AGXT2; alanine-glyoxylate transaminase / (R)-3-amino-2-methylpropionate-pyruvate transaminase [EC:2.6.1.44 2.6.1.40]
D      445 ASS1; argininosuccinate synthase 1	K01940 argG; argininosuccinate synthase [EC:6.3.4.5]
D      435 ASL; argininosuccinate lyase	K01755 argH; argininosuccinate lyase [EC:4.3.2.1]
D      122622 ADSS1; adenylosuccinate synthase 1	K01939 purA; adenylosuccinate synthase [EC:6.3.4.4]
D      159 ADSS2; adenylosuccinate synthase 2	K01939 purA; adenylosuccinate synthase [EC:6.3.4.4]
D      158 ADSL; adenylosuccinate lyase	K01756 purB; adenylosuccinate lyase [EC:4.3.2.2]
D      339983 NAT8L; N-acetyltransferase 8 like	K18309 NAT8L; aspartate N-acetyltransferase [EC:2.3.1.17]
D      57494 RIMKLB; ribosomal modification protein rimK like family member B	K18310 RIMKLB; beta-citrylglutamate/N-acetylaspartylglutamate synthase [EC:6.3.1.17 6.3.2.41]
D      284716 RIMKLA; ribosomal modification protein rimK like family member A	K18311 RIMKLA; N-acetylaspartylglutamate/N-acetylaspartylglutamylglutamate synthase [EC:6.3.2.41 6.3.2.42]
D      2346 FOLH1; folate hydrolase 1	K14592 FOLH1; glutamate carboxypeptidase II (folate hydrolase 1) [EC:3.4.17.21]
D      443 ASPA; aspartoacylase	K01437 ASPA; aspartoacylase [EC:3.5.1.15]
D      2571 GAD1; glutamate decarboxylase 1	K01580 E4.1.1.15; glutamate decarboxylase [EC:4.1.1.15]
D      2572 GAD2; glutamate decarboxylase 2	K01580 E4.1.1.15; glutamate decarboxylase [EC:4.1.1.15]
D      18 ABAT; 4-aminobutyrate aminotransferase	K13524 ABAT; 4-aminobutyrate aminotransferase / (S)-3-amino-2-methylpropionate transaminase [EC:2.6.1.19 2.6.1.22]
D      7915 ALDH5A1; aldehyde dehydrogenase 5 family member A1	K00139 ALDH5A1; succinate-semialdehyde dehydrogenase [EC:1.2.1.24]
D      2747 GLUD2; glutamate dehydrogenase 2	K00261 GLUD1_2; glutamate dehydrogenase (NAD(P)+) [EC:1.4.1.3]
D      2746 GLUD1; glutamate dehydrogenase 1	K00261 GLUD1_2; glutamate dehydrogenase (NAD(P)+) [EC:1.4.1.3]
D      8659 ALDH4A1; aldehyde dehydrogenase 4 family member A1	K00294 E1.2.1.88; 1-pyrroline-5-carboxylate dehydrogenase [EC:1.2.1.88]
D      2752 GLUL; glutamate-ammonia ligase	K01915 glnA; glutamine synthetase [EC:6.3.1.2]
D      790 CAD; carbamoyl-phosphate synthetase 2, aspartate transcarbamylase, and dihydroorotase	K11540 CAD; carbamoyl-phosphate synthase / aspartate carbamoyltransferase / dihydroorotase [EC:6.3.5.5 2.1.3.2 3.5.2.3]
D      27165 GLS2; glutaminase 2	K01425 glsA; glutaminase [EC:3.5.1.2]
D      2744 GLS; glutaminase	K01425 glsA; glutaminase [EC:3.5.1.2]
D      1373 CPS1; carbamoyl-phosphate synthase 1	K01948 CPS1; carbamoyl-phosphate synthase (ammonia) [EC:6.3.4.16]
D      9945 GFPT2; glutamine-fructose-6-phosphate transaminase 2	K00820 glmS; glutamine---fructose-6-phosphate transaminase (isomerizing) [EC:2.6.1.16]
D      2673 GFPT1; glutamine--fructose-6-phosphate transaminase 1	K00820 glmS; glutamine---fructose-6-phosphate transaminase (isomerizing) [EC:2.6.1.16]
D      5471 PPAT; phosphoribosyl pyrophosphate amidotransferase	K00764 purF; amidophosphoribosyltransferase [EC:2.4.2.14]
C    00260 Glycine, serine and threonine metabolism [PATH:hsa00260]
D      6472 SHMT2; serine hydroxymethyltransferase 2	K00600 glyA; glycine hydroxymethyltransferase [EC:2.1.2.1]
D      6470 SHMT1; serine hydroxymethyltransferase 1	K00600 glyA; glycine hydroxymethyltransferase [EC:2.1.2.1]
D      189 AGXT; alanine--glyoxylate and serine--pyruvate aminotransferase	K00830 AGXT; alanine-glyoxylate transaminase / serine-glyoxylate transaminase / serine-pyruvate transaminase [EC:2.6.1.44 2.6.1.45 2.6.1.51]
D      9380 GRHPR; glyoxylate and hydroxypyruvate reductase	K00049 GRHPR; glyoxylate/hydroxypyruvate reductase [EC:1.1.1.79 1.1.1.81]
D      132158 GLYCTK; glycerate kinase	K11529 gck; glycerate 2-kinase [EC:2.7.1.165]
D      5223 PGAM1; phosphoglycerate mutase 1	K01834 PGAM; 2,3-bisphosphoglycerate-dependent phosphoglycerate mutase [EC:5.4.2.11]
D      5224 PGAM2; phosphoglycerate mutase 2	K01834 PGAM; 2,3-bisphosphoglycerate-dependent phosphoglycerate mutase [EC:5.4.2.11]
D      441531 PGAM4; phosphoglycerate mutase family member 4	K01834 PGAM; 2,3-bisphosphoglycerate-dependent phosphoglycerate mutase [EC:5.4.2.11]
D      669 BPGM; bisphosphoglycerate mutase	K01837 BPGM; bisphosphoglycerate/phosphoglycerate mutase [EC:5.4.2.4 5.4.2.11]
D      26227 PHGDH; phosphoglycerate dehydrogenase	K00058 serA; D-3-phosphoglycerate dehydrogenase / 2-oxoglutarate reductase [EC:1.1.1.95 1.1.1.399]
D      29968 PSAT1; phosphoserine aminotransferase 1	K00831 serC; phosphoserine aminotransferase [EC:2.6.1.52]
D      5723 PSPH; phosphoserine phosphatase	K01079 serB; phosphoserine phosphatase [EC:3.1.3.3]
D      23464 GCAT; glycine C-acetyltransferase	K00639 kbl; glycine C-acetyltransferase [EC:2.3.1.29]
D      211 ALAS1; 5'-aminolevulinate synthase 1	K00643 E2.3.1.37; 5-aminolevulinate synthase [EC:2.3.1.37]
D      212 ALAS2; 5'-aminolevulinate synthase 2	K00643 E2.3.1.37; 5-aminolevulinate synthase [EC:2.3.1.37]
D      4129 MAOB; monoamine oxidase B	K00274 MAO; monoamine oxidase [EC:1.4.3.4]
D      4128 MAOA; monoamine oxidase A	K00274 MAO; monoamine oxidase [EC:1.4.3.4]
D      8639 AOC3; amine oxidase copper containing 3	K00276 AOC3; primary-amine oxidase [EC:1.4.3.21]
D      314 AOC2; amine oxidase copper containing 2	K00276 AOC3; primary-amine oxidase [EC:1.4.3.21]
D      2731 GLDC; glycine decarboxylase	K00281 GLDC; glycine dehydrogenase [EC:1.4.4.2]
D      275 AMT; aminomethyltransferase	K00605 gcvT; aminomethyltransferase [EC:2.1.2.10]
D      1738 DLD; dihydrolipoamide dehydrogenase	K00382 DLD; dihydrolipoamide dehydrogenase [EC:1.8.1.4]
D      2653 GCSH; glycine cleavage system protein H	K02437 gcvH; glycine cleavage system H protein
D      1610 DAO; D-amino acid oxidase	K00273 DAO; D-amino-acid oxidase [EC:1.4.3.3]
D      64902 AGXT2; alanine--glyoxylate aminotransferase 2	K00827 AGXT2; alanine-glyoxylate transaminase / (R)-3-amino-2-methylpropionate-pyruvate transaminase [EC:2.6.1.44 2.6.1.40]
D      2628 GATM; glycine amidinotransferase	K00613 GATM; glycine amidinotransferase [EC:2.1.4.1]
D      2593 GAMT; guanidinoacetate N-methyltransferase	K00542 GAMT; guanidinoacetate N-methyltransferase [EC:2.1.1.2]
D      55349 CHDH; choline dehydrogenase	K00108 betA; choline dehydrogenase [EC:1.1.99.1]
D      501 ALDH7A1; aldehyde dehydrogenase 7 family member A1	K14085 ALDH7A1; aldehyde dehydrogenase family 7 member A1 [EC:1.2.1.31 1.2.1.8 1.2.1.3]
D      635 BHMT; betaine--homocysteine S-methyltransferase	K00544 BHMT; betaine-homocysteine S-methyltransferase [EC:2.1.1.5]
D      29958 DMGDH; dimethylglycine dehydrogenase	K00315 DMGDH; dimethylglycine dehydrogenase [EC:1.5.8.4]
D      51268 PIPOX; pipecolic acid and sarcosine oxidase	K00306 PIPOX; sarcosine oxidase / L-pipecolate oxidase [EC:1.5.3.1 1.5.3.7]
D      1757 SARDH; sarcosine dehydrogenase	K00314 SARDH; sarcosine dehydrogenase [EC:1.5.8.3]
D      27232 GNMT; glycine N-methyltransferase	K00552 GNMT; glycine N-methyltransferase [EC:2.1.1.20]
D      875 CBS; cystathionine beta-synthase	K01697 CBS; cystathionine beta-synthase [EC:4.2.1.22]
D      102724560 CBSL; cystathionine beta-synthase like	K01697 CBS; cystathionine beta-synthase [EC:4.2.1.22]
D      1491 CTH; cystathionine gamma-lyase	K01758 CTH; cystathionine gamma-lyase [EC:4.4.1.1]
D      10993 SDS; serine dehydratase	K17989 SDS; L-serine/L-threonine ammonia-lyase [EC:4.3.1.17 4.3.1.19]
D      113675 SDSL; serine dehydratase like	K17989 SDS; L-serine/L-threonine ammonia-lyase [EC:4.3.1.17 4.3.1.19]
D      63826 SRR; serine racemase	K12235 SRR; serine racemase [EC:5.1.1.18]
C    00270 Cysteine and methionine metabolism [PATH:hsa00270]
D      1491 CTH; cystathionine gamma-lyase	K01758 CTH; cystathionine gamma-lyase [EC:4.4.1.1]
D      56267 KYAT3; kynurenine aminotransferase 3	K00816 CCBL; kynurenine---oxoglutarate transaminase / cysteine-S-conjugate beta-lyase / glutamine---phenylpyruvate transaminase [EC:2.6.1.7 4.4.1.13 2.6.1.64]
D      883 KYAT1; kynurenine aminotransferase 1	K00816 CCBL; kynurenine---oxoglutarate transaminase / cysteine-S-conjugate beta-lyase / glutamine---phenylpyruvate transaminase [EC:2.6.1.7 4.4.1.13 2.6.1.64]
D      875 CBS; cystathionine beta-synthase	K01697 CBS; cystathionine beta-synthase [EC:4.2.1.22]
D      102724560 CBSL; cystathionine beta-synthase like	K01697 CBS; cystathionine beta-synthase [EC:4.2.1.22]
D      635 BHMT; betaine--homocysteine S-methyltransferase	K00544 BHMT; betaine-homocysteine S-methyltransferase [EC:2.1.1.5]
D      23743 BHMT2; betaine--homocysteine S-methyltransferase 2	K00547 mmuM; homocysteine S-methyltransferase [EC:2.1.1.10]
D      4548 MTR; 5-methyltetrahydrofolate-homocysteine methyltransferase	K00548 metH; 5-methyltetrahydrofolate--homocysteine methyltransferase [EC:2.1.1.13]
D      27430 MAT2B; methionine adenosyltransferase 2B	K00789 metK; S-adenosylmethionine synthetase [EC:2.5.1.6]
D      4143 MAT1A; methionine adenosyltransferase 1A	K00789 metK; S-adenosylmethionine synthetase [EC:2.5.1.6]
D      4144 MAT2A; methionine adenosyltransferase 2A	K00789 metK; S-adenosylmethionine synthetase [EC:2.5.1.6]
D      262 AMD1; adenosylmethionine decarboxylase 1	K01611 speD; S-adenosylmethionine decarboxylase [EC:4.1.1.50]
D      6723 SRM; spermidine synthase	K00797 speE; spermidine synthase [EC:2.5.1.16]
D      6611 SMS; spermine synthase	K00802 SMS; spermine synthase [EC:2.5.1.22]
D      4507 MTAP; methylthioadenosine phosphorylase	K00772 mtaP; 5'-methylthioadenosine phosphorylase [EC:2.4.2.28]
D      84245 MRI1; methylthioribose-1-phosphate isomerase 1	K08963 mtnA; methylthioribose-1-phosphate isomerase [EC:5.3.1.23]
D      51074 APIP; APAF1 interacting protein	K08964 mtnB; methylthioribulose-1-phosphate dehydratase [EC:4.2.1.109]
D      58478 ENOPH1; enolase-phosphatase 1	K09880 mtnC; enolase-phosphatase E1 [EC:3.1.3.77]
D      55256 ADI1; acireductone dioxygenase 1	K08967 mtnD; 1,2-dihydroxy-3-keto-5-methylthiopentene dioxygenase [EC:1.13.11.53 1.13.11.54]
D      6898 TAT; tyrosine aminotransferase	K00815 TAT; tyrosine aminotransferase [EC:2.6.1.5]
D      259307 IL4I1; interleukin 4 induced 1	K03334 IL4I1; L-amino-acid oxidase [EC:1.4.3.2]
D      1786 DNMT1; DNA methyltransferase 1	K00558 DNMT1; DNA (cytosine-5)-methyltransferase 1 [EC:2.1.1.37]
D      1788 DNMT3A; DNA methyltransferase 3 alpha	K17398 DNMT3A; DNA (cytosine-5)-methyltransferase 3A [EC:2.1.1.37]
D      1789 DNMT3B; DNA methyltransferase 3 beta	K17399 DNMT3B; DNA (cytosine-5)-methyltransferase 3B [EC:2.1.1.37]
D      23382 AHCYL2; adenosylhomocysteinase like 2	K01251 E3.3.1.1; adenosylhomocysteinase [EC:3.3.1.1]
D      10768 AHCYL1; adenosylhomocysteinase like 1	K01251 E3.3.1.1; adenosylhomocysteinase [EC:3.3.1.1]
D      191 AHCY; adenosylhomocysteinase	K01251 E3.3.1.1; adenosylhomocysteinase [EC:3.3.1.1]
D      587 BCAT2; branched chain amino acid transaminase 2	K00826 E2.6.1.42; branched-chain amino acid aminotransferase [EC:2.6.1.42]
D      586 BCAT1; branched chain amino acid transaminase 1	K00826 E2.6.1.42; branched-chain amino acid aminotransferase [EC:2.6.1.42]
D      64902 AGXT2; alanine--glyoxylate aminotransferase 2	K00827 AGXT2; alanine-glyoxylate transaminase / (R)-3-amino-2-methylpropionate-pyruvate transaminase [EC:2.6.1.44 2.6.1.40]
D      2729 GCLC; glutamate-cysteine ligase catalytic subunit	K11204 GCLC; glutamate--cysteine ligase catalytic subunit [EC:6.3.2.2]
D      2730 GCLM; glutamate-cysteine ligase modifier subunit	K11205 GCLM; glutamate--cysteine ligase regulatory subunit
D      2937 GSS; glutathione synthetase	K21456 GSS; glutathione synthase [EC:6.3.2.3]
D      1036 CDO1; cysteine dioxygenase type 1	K00456 CDO1; cysteine dioxygenase [EC:1.13.11.20]
D      2805 GOT1; glutamic-oxaloacetic transaminase 1	K14454 GOT1; aspartate aminotransferase, cytoplasmic [EC:2.6.1.1]
D      137362 GOT1L1; glutamic-oxaloacetic transaminase 1 like 1	K14454 GOT1; aspartate aminotransferase, cytoplasmic [EC:2.6.1.1]
D      2806 GOT2; glutamic-oxaloacetic transaminase 2	K14455 GOT2; aspartate aminotransferase, mitochondrial [EC:2.6.1.1]
D      4357 MPST; mercaptopyruvate sulfurtransferase	K01011 TST; thiosulfate/3-mercaptopyruvate sulfurtransferase [EC:2.8.1.1 2.8.1.2]
D      7263 TST; thiosulfate sulfurtransferase	K01011 TST; thiosulfate/3-mercaptopyruvate sulfurtransferase [EC:2.8.1.1 2.8.1.2]
D      160287 LDHAL6A; lactate dehydrogenase A like 6A	K00016 LDH; L-lactate dehydrogenase [EC:1.1.1.27]
D      92483 LDHAL6B; lactate dehydrogenase A like 6B	K00016 LDH; L-lactate dehydrogenase [EC:1.1.1.27]
D      3939 LDHA; lactate dehydrogenase A	K00016 LDH; L-lactate dehydrogenase [EC:1.1.1.27]
D      3945 LDHB; lactate dehydrogenase B	K00016 LDH; L-lactate dehydrogenase [EC:1.1.1.27]
D      3948 LDHC; lactate dehydrogenase C	K00016 LDH; L-lactate dehydrogenase [EC:1.1.1.27]
D      4190 MDH1; malate dehydrogenase 1	K00025 MDH1; malate dehydrogenase [EC:1.1.1.37]
D      4191 MDH2; malate dehydrogenase 2	K00026 MDH2; malate dehydrogenase [EC:1.1.1.37]
D      10993 SDS; serine dehydratase	K17989 SDS; L-serine/L-threonine ammonia-lyase [EC:4.3.1.17 4.3.1.19]
D      113675 SDSL; serine dehydratase like	K17989 SDS; L-serine/L-threonine ammonia-lyase [EC:4.3.1.17 4.3.1.19]
D      26227 PHGDH; phosphoglycerate dehydrogenase	K00058 serA; D-3-phosphoglycerate dehydrogenase / 2-oxoglutarate reductase [EC:1.1.1.95 1.1.1.399]
D      29968 PSAT1; phosphoserine aminotransferase 1	K00831 serC; phosphoserine aminotransferase [EC:2.6.1.52]
C    00280 Valine, leucine and isoleucine degradation [PATH:hsa00280]
D      587 BCAT2; branched chain amino acid transaminase 2	K00826 E2.6.1.42; branched-chain amino acid aminotransferase [EC:2.6.1.42]
D      586 BCAT1; branched chain amino acid transaminase 1	K00826 E2.6.1.42; branched-chain amino acid aminotransferase [EC:2.6.1.42]
D      259307 IL4I1; interleukin 4 induced 1	K03334 IL4I1; L-amino-acid oxidase [EC:1.4.3.2]
D      593 BCKDHA; branched chain keto acid dehydrogenase E1 subunit alpha	K00166 BCKDHA; 2-oxoisovalerate dehydrogenase E1 component alpha subunit [EC:1.2.4.4]
D      594 BCKDHB; branched chain keto acid dehydrogenase E1 subunit beta	K00167 BCKDHB; 2-oxoisovalerate dehydrogenase E1 component beta subunit [EC:1.2.4.4]
D      1629 DBT; dihydrolipoamide branched chain transacylase E2	K09699 DBT; 2-oxoisovalerate dehydrogenase E2 component (dihydrolipoyl transacylase) [EC:2.3.1.168]
D      1738 DLD; dihydrolipoamide dehydrogenase	K00382 DLD; dihydrolipoamide dehydrogenase [EC:1.8.1.4]
D      35 ACADS; acyl-CoA dehydrogenase short chain	K00248 ACADS; butyryl-CoA dehydrogenase [EC:1.3.8.1]
D      34 ACADM; acyl-CoA dehydrogenase medium chain	K00249 ACADM; acyl-CoA dehydrogenase [EC:1.3.8.7]
D      3712 IVD; isovaleryl-CoA dehydrogenase	K00253 IVD; isovaleryl-CoA dehydrogenase [EC:1.3.8.4]
D      36 ACADSB; acyl-CoA dehydrogenase short/branched chain	K09478 ACADSB; short/branched chain acyl-CoA dehydrogenase [EC:1.3.99.12]
D      27034 ACAD8; acyl-CoA dehydrogenase family member 8	K11538 ACAD8; isobutyryl-CoA dehydrogenase [EC:1.3.99.-]
D      3030 HADHA; hydroxyacyl-CoA dehydrogenase trifunctional multienzyme complex subunit alpha	K07515 HADHA; enoyl-CoA hydratase / long-chain 3-hydroxyacyl-CoA dehydrogenase [EC:4.2.1.17 1.1.1.211]
D      1962 EHHADH; enoyl-CoA hydratase and 3-hydroxyacyl CoA dehydrogenase	K07514 EHHADH; enoyl-CoA hydratase / 3-hydroxyacyl-CoA dehydrogenase / 3,2-trans-enoyl-CoA isomerase [EC:4.2.1.17 1.1.1.35 5.3.3.8]
D      1892 ECHS1; enoyl-CoA hydratase, short chain 1	K07511 ECHS1; enoyl-CoA hydratase [EC:4.2.1.17]
D      3033 HADH; hydroxyacyl-CoA dehydrogenase	K00022 HADH; 3-hydroxyacyl-CoA dehydrogenase [EC:1.1.1.35]
D      3028 HSD17B10; hydroxysteroid 17-beta dehydrogenase 10	K08683 HSD17B10; 3-hydroxyacyl-CoA dehydrogenase / 3-hydroxy-2-methylbutyryl-CoA dehydrogenase [EC:1.1.1.35 1.1.1.178]
D      30 ACAA1; acetyl-CoA acyltransferase 1	K07513 ACAA1; acetyl-CoA acyltransferase 1 [EC:2.3.1.16]
D      10449 ACAA2; acetyl-CoA acyltransferase 2	K07508 ACAA2; acetyl-CoA acyltransferase 2 [EC:2.3.1.16]
D      3032 HADHB; hydroxyacyl-CoA dehydrogenase trifunctional multienzyme complex subunit beta	K07509 HADHB; acetyl-CoA acyltransferase [EC:2.3.1.16]
D      5095 PCCA; propionyl-CoA carboxylase subunit alpha	K01965 PCCA; propionyl-CoA carboxylase alpha chain [EC:6.4.1.3]
D      5096 PCCB; propionyl-CoA carboxylase subunit beta	K01966 PCCB; propionyl-CoA carboxylase beta chain [EC:6.4.1.3 2.1.3.15]
D      84693 MCEE; methylmalonyl-CoA epimerase	K05606 MCEE; methylmalonyl-CoA/ethylmalonyl-CoA epimerase [EC:5.1.99.1]
D      4594 MMUT; methylmalonyl-CoA mutase	K01847 MUT; methylmalonyl-CoA mutase [EC:5.4.99.2]
D      26275 HIBCH; 3-hydroxyisobutyryl-CoA hydrolase	K05605 HIBCH; 3-hydroxyisobutyryl-CoA hydrolase [EC:3.1.2.4]
D      11112 HIBADH; 3-hydroxyisobutyrate dehydrogenase	K00020 HIBADH; 3-hydroxyisobutyrate dehydrogenase [EC:1.1.1.31]
D      4329 ALDH6A1; aldehyde dehydrogenase 6 family member A1	K00140 mmsA; malonate-semialdehyde dehydrogenase (acetylating) / methylmalonate-semialdehyde dehydrogenase [EC:1.2.1.18 1.2.1.27]
D      217 ALDH2; aldehyde dehydrogenase 2 family member	K00128 ALDH; aldehyde dehydrogenase (NAD+) [EC:1.2.1.3]
D      224 ALDH3A2; aldehyde dehydrogenase 3 family member A2	K00128 ALDH; aldehyde dehydrogenase (NAD+) [EC:1.2.1.3]
D      219 ALDH1B1; aldehyde dehydrogenase 1 family member B1	K00128 ALDH; aldehyde dehydrogenase (NAD+) [EC:1.2.1.3]
D      501 ALDH7A1; aldehyde dehydrogenase 7 family member A1	K14085 ALDH7A1; aldehyde dehydrogenase family 7 member A1 [EC:1.2.1.31 1.2.1.8 1.2.1.3]
D      223 ALDH9A1; aldehyde dehydrogenase 9 family member A1	K00149 ALDH9A1; aldehyde dehydrogenase family 9 member A1 [EC:1.2.1.47 1.2.1.3]
D      316 AOX1; aldehyde oxidase 1	K00157 AOX; aldehyde oxidase [EC:1.2.3.1]
D      197322 ACSF3; acyl-CoA synthetase family member 3	K18660 ACSF3; malonyl-CoA/methylmalonyl-CoA synthetase [EC:6.2.1.-]
D      18 ABAT; 4-aminobutyrate aminotransferase	K13524 ABAT; 4-aminobutyrate aminotransferase / (S)-3-amino-2-methylpropionate transaminase [EC:2.6.1.19 2.6.1.22]
D      64902 AGXT2; alanine--glyoxylate aminotransferase 2	K00827 AGXT2; alanine-glyoxylate transaminase / (R)-3-amino-2-methylpropionate-pyruvate transaminase [EC:2.6.1.44 2.6.1.40]
D      56922 MCCC1; methylcrotonoyl-CoA carboxylase 1	K01968 E6.4.1.4A; 3-methylcrotonyl-CoA carboxylase alpha subunit [EC:6.4.1.4]
D      64087 MCCC2; methylcrotonoyl-CoA carboxylase 2	K01969 E6.4.1.4B; 3-methylcrotonyl-CoA carboxylase beta subunit [EC:6.4.1.4]
D      549 AUH; AU RNA binding methylglutaconyl-CoA hydratase	K05607 AUH; methylglutaconyl-CoA hydratase [EC:4.2.1.18]
D      3155 HMGCL; 3-hydroxy-3-methylglutaryl-CoA lyase	K01640 E4.1.3.4; hydroxymethylglutaryl-CoA lyase [EC:4.1.3.4]
D      54511 HMGCLL1; 3-hydroxymethyl-3-methylglutaryl-CoA lyase like 1	K01640 E4.1.3.4; hydroxymethylglutaryl-CoA lyase [EC:4.1.3.4]
D      5019 OXCT1; 3-oxoacid CoA-transferase 1	K01027 OXCT; 3-oxoacid CoA-transferase [EC:2.8.3.5]
D      64064 OXCT2; 3-oxoacid CoA-transferase 2	K01027 OXCT; 3-oxoacid CoA-transferase [EC:2.8.3.5]
D      65985 AACS; acetoacetyl-CoA synthetase	K01907 AACS; acetoacetyl-CoA synthetase [EC:6.2.1.16]
D      39 ACAT2; acetyl-CoA acetyltransferase 2	K00626 ACAT; acetyl-CoA C-acetyltransferase [EC:2.3.1.9]
D      38 ACAT1; acetyl-CoA acetyltransferase 1	K00626 ACAT; acetyl-CoA C-acetyltransferase [EC:2.3.1.9]
D      3157 HMGCS1; 3-hydroxy-3-methylglutaryl-CoA synthase 1	K01641 E2.3.3.10; hydroxymethylglutaryl-CoA synthase [EC:2.3.3.10]
D      3158 HMGCS2; 3-hydroxy-3-methylglutaryl-CoA synthase 2	K01641 E2.3.3.10; hydroxymethylglutaryl-CoA synthase [EC:2.3.3.10]
C    00290 Valine, leucine and isoleucine biosynthesis [PATH:hsa00290]
D      10993 SDS; serine dehydratase	K17989 SDS; L-serine/L-threonine ammonia-lyase [EC:4.3.1.17 4.3.1.19]
D      113675 SDSL; serine dehydratase like	K17989 SDS; L-serine/L-threonine ammonia-lyase [EC:4.3.1.17 4.3.1.19]
D      587 BCAT2; branched chain amino acid transaminase 2	K00826 E2.6.1.42; branched-chain amino acid aminotransferase [EC:2.6.1.42]
D      586 BCAT1; branched chain amino acid transaminase 1	K00826 E2.6.1.42; branched-chain amino acid aminotransferase [EC:2.6.1.42]
C    00300 Lysine biosynthesis
D      51166 AADAT; aminoadipate aminotransferase	K00825 AADAT; kynurenine/2-aminoadipate aminotransferase [EC:2.6.1.7 2.6.1.39]
C    00310 Lysine degradation [PATH:hsa00310]
D      10157 AASS; aminoadipate-semialdehyde synthase	K14157 AASS; alpha-aminoadipic semialdehyde synthase [EC:1.5.1.8 1.5.1.9]
D      501 ALDH7A1; aldehyde dehydrogenase 7 family member A1	K14085 ALDH7A1; aldehyde dehydrogenase family 7 member A1 [EC:1.2.1.31 1.2.1.8 1.2.1.3]
D      51166 AADAT; aminoadipate aminotransferase	K00825 AADAT; kynurenine/2-aminoadipate aminotransferase [EC:2.6.1.7 2.6.1.39]
D      55526 DHTKD1; dehydrogenase E1 and transketolase domain containing 1	K15791 DHKTD1; probable 2-oxoglutarate dehydrogenase E1 component DHKTD1 [EC:1.2.4.2]
D      1743 DLST; dihydrolipoamide S-succinyltransferase	K00658 DLST; 2-oxoglutarate dehydrogenase E2 component (dihydrolipoamide succinyltransferase) [EC:2.3.1.61]
D      1738 DLD; dihydrolipoamide dehydrogenase	K00382 DLD; dihydrolipoamide dehydrogenase [EC:1.8.1.4]
D      2639 GCDH; glutaryl-CoA dehydrogenase	K00252 GCDH; glutaryl-CoA dehydrogenase [EC:1.3.8.6]
D      3030 HADHA; hydroxyacyl-CoA dehydrogenase trifunctional multienzyme complex subunit alpha	K07515 HADHA; enoyl-CoA hydratase / long-chain 3-hydroxyacyl-CoA dehydrogenase [EC:4.2.1.17 1.1.1.211]
D      1962 EHHADH; enoyl-CoA hydratase and 3-hydroxyacyl CoA dehydrogenase	K07514 EHHADH; enoyl-CoA hydratase / 3-hydroxyacyl-CoA dehydrogenase / 3,2-trans-enoyl-CoA isomerase [EC:4.2.1.17 1.1.1.35 5.3.3.8]
D      1892 ECHS1; enoyl-CoA hydratase, short chain 1	K07511 ECHS1; enoyl-CoA hydratase [EC:4.2.1.17]
D      3033 HADH; hydroxyacyl-CoA dehydrogenase	K00022 HADH; 3-hydroxyacyl-CoA dehydrogenase [EC:1.1.1.35]
D      39 ACAT2; acetyl-CoA acetyltransferase 2	K00626 ACAT; acetyl-CoA C-acetyltransferase [EC:2.3.1.9]
D      38 ACAT1; acetyl-CoA acetyltransferase 1	K00626 ACAT; acetyl-CoA C-acetyltransferase [EC:2.3.1.9]
D      123688 HYKK; hydroxylysine kinase	K18201 AGPHD1; hydroxylysine kinase [EC:2.7.1.81]
D      85007 PHYKPL; 5-phosphohydroxy-L-lysine phospho-lyase	K18202 AGXT2L2; 5-phosphonooxy-L-lysine phospho-lyase [EC:4.2.3.134]
D      51268 PIPOX; pipecolic acid and sarcosine oxidase	K00306 PIPOX; sarcosine oxidase / L-pipecolate oxidase [EC:1.5.3.1 1.5.3.7]
D      79823 CAMKMT; calmodulin-lysine N-methyltransferase	K18826 CAMKMT; calmodulin-lysine N-methyltransferase [EC:2.1.1.60]
D      4297 KMT2A; lysine methyltransferase 2A	K09186 MLL1; [histone H3]-lysine4 N-trimethyltransferase MLL1 [EC:2.1.1.354]
D      8085 KMT2D; lysine methyltransferase 2D	K09187 MLL2; [histone H3]-lysine4 N-trimethyltransferase MLL2 [EC:2.1.1.354]
D      58508 KMT2C; lysine methyltransferase 2C	K09188 MLL3; [histone H3]-lysine4 N-trimethyltransferase MLL3 [EC:2.1.1.354]
D      9757 KMT2B; lysine methyltransferase 2B	K14959 MLL4; [histone H3]-lysine4 N-trimethyltransferase MLL4 [EC:2.1.1.354]
D      55904 KMT2E; lysine methyltransferase 2E (inactive)	K09189 MLL5; [histone H3]-lysine4 N-trimethyltransferase MLL5 [EC:2.1.1.354]
D      23067 SETD1B; SET domain containing 1B, histone lysine methyltransferase	K11422 SETD1; [histone H3]-lysine4 N-trimethyltransferase SETD1 [EC:2.1.1.354]
D      9739 SETD1A; SET domain containing 1A, histone lysine methyltransferase	K11422 SETD1; [histone H3]-lysine4 N-trimethyltransferase SETD1 [EC:2.1.1.354]
D      80854 SETD7; SET domain containing 7, histone lysine methyltransferase	K11431 SETD7; [histone H3]-lysine4 N-methyltransferase [EC:2.1.1.364]
D      56979 PRDM9; PR/SET domain 9	K20796 PRDM7_9; [histone H3]-lysine4 N-trimethyltransferase PRDM7/9 [EC:2.1.1.354]
D      11105 PRDM7; PR/SET domain 7	K20796 PRDM7_9; [histone H3]-lysine4 N-trimethyltransferase PRDM7/9 [EC:2.1.1.354]
D      55870 ASH1L; ASH1 like histone lysine methyltransferase	K06101 ASH1L; [histone H3]-lysine4 N-trimethyltransferase ASH1L [EC:2.1.1.354]
D      56950 SMYD2; SET and MYND domain containing 2	K11426 SMYD; [histone H3]-lysine4/36 N-trimethyltransferase SMYD [EC:2.1.1.354 2.1.1.357]
D      64754 SMYD3; SET and MYND domain containing 3	K11426 SMYD; [histone H3]-lysine4/36 N-trimethyltransferase SMYD [EC:2.1.1.354 2.1.1.357]
D      150572 SMYD1; SET and MYND domain containing 1	K11426 SMYD; [histone H3]-lysine4/36 N-trimethyltransferase SMYD [EC:2.1.1.354 2.1.1.357]
D      6839 SUV39H1; suppressor of variegation 3-9 homolog 1	K11419 SUV39H; [histone H3]-lysine9 N-trimethyltransferase SUV39H [EC:2.1.1.355]
D      79723 SUV39H2; suppressor of variegation 3-9 homolog 2	K11419 SUV39H; [histone H3]-lysine9 N-trimethyltransferase SUV39H [EC:2.1.1.355]
D      10919 EHMT2; euchromatic histone lysine methyltransferase 2	K11420 EHMT; [histone H3]-lysine9 N-trimethyltransferase EHMT [EC:2.1.1.355]
D      79813 EHMT1; euchromatic histone lysine methyltransferase 1	K11420 EHMT; [histone H3]-lysine9 N-trimethyltransferase EHMT [EC:2.1.1.355]
D      9869 SETDB1; SET domain bifurcated histone lysine methyltransferase 1	K11421 SETDB1; [histone H3]-N6,N6-dimethyl-lysine9 N-methyltransferase [EC:2.1.1.366]
D      83852 SETDB2; SET domain bifurcated histone lysine methyltransferase 2	K18494 SETDB2; [histone H3]-lysine9 N-trimethyltransferase SETDB2 [EC:2.1.1.355]
D      7799 PRDM2; PR/SET domain 2	K11432 PRDM2; [histone H3]-lysine9 N-trimethyltransferase PRDM2 [EC:2.1.1.355]
D      2145 EZH1; enhancer of zeste 1 polycomb repressive complex 2 subunit	K17451 EZH1; [histone H3]-lysine27 N-trimethyltransferase EZH1 [EC:2.1.1.356]
D      2146 EZH2; enhancer of zeste 2 polycomb repressive complex 2 subunit	K11430 EZH2; [histone H3]-lysine27 N-trimethyltransferase EZH2 [EC:2.1.1.356]
D      6419 SETMAR; SET domain and mariner transposase fusion gene	K11433 SETMAR; [histone H3]-lysine36 N-dimethyltransferase SETMAR [EC:2.1.1.357]
D      64324 NSD1; nuclear receptor binding SET domain protein 1	K15588 NSD1; [histone H3]-lysine36 N-dimethyltransferase NSD1 [EC:2.1.1.357]
D      7468 NSD2; nuclear receptor binding SET domain protein 2	K11424 WHSC1; [histone H3]-lysine36 N-dimethyltransferase NSD2 [EC:2.1.1.357]
D      54904 NSD3; nuclear receptor binding SET domain protein 3	K11425 WHSC1L1; [histone H3]-lysine4 N-dimethyltransferase / [histone H3]-lysine27 N-dimethyltransferase [EC:2.1.1.370 2.1.1.371]
D      29072 SETD2; SET domain containing 2, histone lysine methyltransferase	K11423 SETD2; [histone H3]-lysine36 N-trimethyltransferase [EC:2.1.1.359]
D      84444 DOT1L; DOT1 like histone lysine methyltransferase	K11427 DOT1L; [histone H3]-lysine79 N-trimethyltransferase [EC:2.1.1.360]
D      387893 KMT5A; lysine methyltransferase 5A	K11428 SETD8; [histone H4]-lysine20 N-methyltransferase SETD8 [EC:2.1.1.361]
D      93166 PRDM6; PR/SET domain 6	K20795 PRDM6; [histone H4]-lysine20 N-methyltransferase PRDM6 [EC:2.1.1.361]
D      84787 KMT5C; lysine methyltransferase 5C	K11429 SUV420H; [histone H4]-N-methyl-L-lysine20 N-methyltransferase [EC:2.1.1.362]
D      51111 KMT5B; lysine methyltransferase 5B	K11429 SUV420H; [histone H4]-N-methyl-L-lysine20 N-methyltransferase [EC:2.1.1.362]
D      2122 MECOM; MDS1 and EVI1 complex locus	K04462 MECOM; [histone H3]-lysine9 N-methyltransferase (ecotropic virus integration site 1 protein) [EC:2.1.1.367]
D      63976 PRDM16; PR/SET domain 16	K22410 PRDM16; [histone H3]-lysine9 N-methyltransferase [EC:2.1.1.367]
D      55217 TMLHE; trimethyllysine hydroxylase, epsilon	K00474 TMLHE; trimethyllysine dioxygenase [EC:1.14.11.8]
D      217 ALDH2; aldehyde dehydrogenase 2 family member	K00128 ALDH; aldehyde dehydrogenase (NAD+) [EC:1.2.1.3]
D      224 ALDH3A2; aldehyde dehydrogenase 3 family member A2	K00128 ALDH; aldehyde dehydrogenase (NAD+) [EC:1.2.1.3]
D      219 ALDH1B1; aldehyde dehydrogenase 1 family member B1	K00128 ALDH; aldehyde dehydrogenase (NAD+) [EC:1.2.1.3]
D      223 ALDH9A1; aldehyde dehydrogenase 9 family member A1	K00149 ALDH9A1; aldehyde dehydrogenase family 9 member A1 [EC:1.2.1.47 1.2.1.3]
D      8424 BBOX1; gamma-butyrobetaine hydroxylase 1	K00471 BBOX1; gamma-butyrobetaine dioxygenase [EC:1.14.11.1]
D      5351 PLOD1; procollagen-lysine,2-oxoglutarate 5-dioxygenase 1	K00473 PLOD1; procollagen-lysine,2-oxoglutarate 5-dioxygenase 1 [EC:1.14.11.4]
D      5352 PLOD2; procollagen-lysine,2-oxoglutarate 5-dioxygenase 2	K13645 PLOD2; procollagen-lysine,2-oxoglutarate 5-dioxygenase 2 [EC:1.14.11.4]
D      8985 PLOD3; procollagen-lysine,2-oxoglutarate 5-dioxygenase 3	K13646 PLOD3; lysyl hydroxylase/galactosyltransferase/glucosyltransferase [EC:1.14.11.4 2.4.1.50 2.4.1.66]
D      79709 COLGALT1; collagen beta(1-O)galactosyltransferase 1	K11703 GLT25D; collagen beta-1,O-galactosyltransferase [EC:2.4.1.50]
D      23127 COLGALT2; collagen beta(1-O)galactosyltransferase 2	K11703 GLT25D; collagen beta-1,O-galactosyltransferase [EC:2.4.1.50]
C    00220 Arginine biosynthesis [PATH:hsa00220]
D      5009 OTC; ornithine transcarbamylase	K00611 OTC; ornithine carbamoyltransferase [EC:2.1.3.3]
D      445 ASS1; argininosuccinate synthase 1	K01940 argG; argininosuccinate synthase [EC:6.3.4.5]
D      435 ASL; argininosuccinate lyase	K01755 argH; argininosuccinate lyase [EC:4.3.2.1]
D      384 ARG2; arginase 2	K01476 E3.5.3.1; arginase [EC:3.5.3.1]
D      383 ARG1; arginase 1	K01476 E3.5.3.1; arginase [EC:3.5.3.1]
D      4842 NOS1; nitric oxide synthase 1	K13240 NOS1; nitric-oxide synthase, brain [EC:1.14.13.39]
D      4843 NOS2; nitric oxide synthase 2	K13241 NOS2; nitric-oxide synthase, inducible [EC:1.14.13.39]
D      4846 NOS3; nitric oxide synthase 3	K13242 NOS3; nitric-oxide synthase, endothelial [EC:1.14.13.39]
D      27165 GLS2; glutaminase 2	K01425 glsA; glutaminase [EC:3.5.1.2]
D      2744 GLS; glutaminase	K01425 glsA; glutaminase [EC:3.5.1.2]
D      2752 GLUL; glutamate-ammonia ligase	K01915 glnA; glutamine synthetase [EC:6.3.1.2]
D      2747 GLUD2; glutamate dehydrogenase 2	K00261 GLUD1_2; glutamate dehydrogenase (NAD(P)+) [EC:1.4.1.3]
D      2746 GLUD1; glutamate dehydrogenase 1	K00261 GLUD1_2; glutamate dehydrogenase (NAD(P)+) [EC:1.4.1.3]
D      1373 CPS1; carbamoyl-phosphate synthase 1	K01948 CPS1; carbamoyl-phosphate synthase (ammonia) [EC:6.3.4.16]
D      2805 GOT1; glutamic-oxaloacetic transaminase 1	K14454 GOT1; aspartate aminotransferase, cytoplasmic [EC:2.6.1.1]
D      137362 GOT1L1; glutamic-oxaloacetic transaminase 1 like 1	K14454 GOT1; aspartate aminotransferase, cytoplasmic [EC:2.6.1.1]
D      2806 GOT2; glutamic-oxaloacetic transaminase 2	K14455 GOT2; aspartate aminotransferase, mitochondrial [EC:2.6.1.1]
D      84706 GPT2; glutamic--pyruvic transaminase 2	K00814 GPT; alanine transaminase [EC:2.6.1.2]
D      2875 GPT; glutamic--pyruvic transaminase	K00814 GPT; alanine transaminase [EC:2.6.1.2]
D      162417 NAGS; N-acetylglutamate synthase	K11067 NAGS; N-acetylglutamate synthase [EC:2.3.1.1]
D      95 ACY1; aminoacylase 1	K14677 ACY1; aminoacylase [EC:3.5.1.14]
D      100526760 ABHD14A-ACY1; ABHD14A-ACY1 readthrough	K14677 ACY1; aminoacylase [EC:3.5.1.14]
C    00330 Arginine and proline metabolism [PATH:hsa00330]
D      2628 GATM; glycine amidinotransferase	K00613 GATM; glycine amidinotransferase [EC:2.1.4.1]
D      2593 GAMT; guanidinoacetate N-methyltransferase	K00542 GAMT; guanidinoacetate N-methyltransferase [EC:2.1.1.2]
D      1158 CKM; creatine kinase, M-type	K00933 E2.7.3.2; creatine kinase [EC:2.7.3.2]
D      548596 CKMT1A; creatine kinase, mitochondrial 1A	K00933 E2.7.3.2; creatine kinase [EC:2.7.3.2]
D      1160 CKMT2; creatine kinase, mitochondrial 2	K00933 E2.7.3.2; creatine kinase [EC:2.7.3.2]
D      1152 CKB; creatine kinase B	K00933 E2.7.3.2; creatine kinase [EC:2.7.3.2]
D      1159 CKMT1B; creatine kinase, mitochondrial 1B	K00933 E2.7.3.2; creatine kinase [EC:2.7.3.2]
D      113451 AZIN2; antizyme inhibitor 2	K01583 E4.1.1.19; arginine decarboxylase [EC:4.1.1.19]
D      79814 AGMAT; agmatinase	K01480 speB; agmatinase [EC:3.5.3.11]
D      4953 ODC1; ornithine decarboxylase 1	K01581 E4.1.1.17; ornithine decarboxylase [EC:4.1.1.17]
D      6723 SRM; spermidine synthase	K00797 speE; spermidine synthase [EC:2.5.1.16]
D      6611 SMS; spermine synthase	K00802 SMS; spermine synthase [EC:2.5.1.22]
D      262 AMD1; adenosylmethionine decarboxylase 1	K01611 speD; S-adenosylmethionine decarboxylase [EC:4.1.1.50]
D      26 AOC1; amine oxidase copper containing 1	K11182 AOC1; diamine oxidase [EC:1.4.3.22]
D      54498 SMOX; spermine oxidase	K12259 SMOX; spermine oxidase [EC:1.5.3.16 1.5.3.-]
D      217 ALDH2; aldehyde dehydrogenase 2 family member	K00128 ALDH; aldehyde dehydrogenase (NAD+) [EC:1.2.1.3]
D      224 ALDH3A2; aldehyde dehydrogenase 3 family member A2	K00128 ALDH; aldehyde dehydrogenase (NAD+) [EC:1.2.1.3]
D      219 ALDH1B1; aldehyde dehydrogenase 1 family member B1	K00128 ALDH; aldehyde dehydrogenase (NAD+) [EC:1.2.1.3]
D      501 ALDH7A1; aldehyde dehydrogenase 7 family member A1	K14085 ALDH7A1; aldehyde dehydrogenase family 7 member A1 [EC:1.2.1.31 1.2.1.8 1.2.1.3]
D      223 ALDH9A1; aldehyde dehydrogenase 9 family member A1	K00149 ALDH9A1; aldehyde dehydrogenase family 9 member A1 [EC:1.2.1.47 1.2.1.3]
D      84735 CNDP1; carnosine dipeptidase 1	K05604 CNDP1; beta-Ala-His dipeptidase [EC:3.4.13.20]
D      55748 CNDP2; carnosine dipeptidase 2	K08660 CNDP2; cytosolic nonspecific dipeptidase [EC:3.4.13.18]
D      57571 CARNS1; carnosine synthase 1	K14755 CRNS1; carnosine synthase [EC:6.3.2.11]
D      112483 SAT2; spermidine/spermine N1-acetyltransferase family member 2	K00657 speG; diamine N-acetyltransferase [EC:2.3.1.57]
D      6303 SAT1; spermidine/spermine N1-acetyltransferase 1	K00657 speG; diamine N-acetyltransferase [EC:2.3.1.57]
D      4129 MAOB; monoamine oxidase B	K00274 MAO; monoamine oxidase [EC:1.4.3.4]
D      4128 MAOA; monoamine oxidase A	K00274 MAO; monoamine oxidase [EC:1.4.3.4]
D      4842 NOS1; nitric oxide synthase 1	K13240 NOS1; nitric-oxide synthase, brain [EC:1.14.13.39]
D      4843 NOS2; nitric oxide synthase 2	K13241 NOS2; nitric-oxide synthase, inducible [EC:1.14.13.39]
D      4846 NOS3; nitric oxide synthase 3	K13242 NOS3; nitric-oxide synthase, endothelial [EC:1.14.13.39]
D      384 ARG2; arginase 2	K01476 E3.5.3.1; arginase [EC:3.5.3.1]
D      383 ARG1; arginase 1	K01476 E3.5.3.1; arginase [EC:3.5.3.1]
D      4942 OAT; ornithine aminotransferase	K00819 rocD; ornithine--oxo-acid transaminase [EC:2.6.1.13]
D      65263 PYCR3; pyrroline-5-carboxylate reductase 3	K00286 proC; pyrroline-5-carboxylate reductase [EC:1.5.1.2]
D      29920 PYCR2; pyrroline-5-carboxylate reductase 2	K00286 proC; pyrroline-5-carboxylate reductase [EC:1.5.1.2]
D      5831 PYCR1; pyrroline-5-carboxylate reductase 1	K00286 proC; pyrroline-5-carboxylate reductase [EC:1.5.1.2]
D      5625 PRODH; proline dehydrogenase 1	K00318 PRODH; proline dehydrogenase [EC:1.5.5.2]
D      102724788 proline dehydrogenase 1	K00318 PRODH; proline dehydrogenase [EC:1.5.5.2]
D      8659 ALDH4A1; aldehyde dehydrogenase 4 family member A1	K00294 E1.2.1.88; 1-pyrroline-5-carboxylate dehydrogenase [EC:1.2.1.88]
D      5832 ALDH18A1; aldehyde dehydrogenase 18 family member A1	K12657 ALDH18A1; delta-1-pyrroline-5-carboxylate synthetase [EC:2.7.2.11 1.2.1.41]
D      51056 LAP3; leucine aminopeptidase 3	K11142 LAP3; cytosol aminopeptidase [EC:3.4.11.1 3.4.11.5]
D      8974 P4HA2; prolyl 4-hydroxylase subunit alpha 2	K00472 P4HA; prolyl 4-hydroxylase [EC:1.14.11.2]
D      283208 P4HA3; prolyl 4-hydroxylase subunit alpha 3	K00472 P4HA; prolyl 4-hydroxylase [EC:1.14.11.2]
D      5033 P4HA1; prolyl 4-hydroxylase subunit alpha 1	K00472 P4HA; prolyl 4-hydroxylase [EC:1.14.11.2]
D      58510 PRODH2; proline dehydrogenase 2	K11394 PRODH2; hydroxyproline dehydrogenase [EC:1.5.5.3]
D      2805 GOT1; glutamic-oxaloacetic transaminase 1	K14454 GOT1; aspartate aminotransferase, cytoplasmic [EC:2.6.1.1]
D      137362 GOT1L1; glutamic-oxaloacetic transaminase 1 like 1	K14454 GOT1; aspartate aminotransferase, cytoplasmic [EC:2.6.1.1]
D      2806 GOT2; glutamic-oxaloacetic transaminase 2	K14455 GOT2; aspartate aminotransferase, mitochondrial [EC:2.6.1.1]
D      112817 HOGA1; 4-hydroxy-2-oxoglutarate aldolase 1	K18123 HOGA1; 4-hydroxy-2-oxoglutarate aldolase [EC:4.1.3.16]
D      1610 DAO; D-amino acid oxidase	K00273 DAO; D-amino-acid oxidase [EC:1.4.3.3]
D      112849 L3HYPDH; trans-L-3-hydroxyproline dehydratase	K18384 L3HYPDH; trans-L-3-hydroxyproline dehydratase [EC:4.2.1.77]
C    00340 Histidine metabolism [PATH:hsa00340]
D      3034 HAL; histidine ammonia-lyase	K01745 hutH; histidine ammonia-lyase [EC:4.3.1.3]
D      131669 UROC1; urocanate hydratase 1	K01712 hutU; urocanate hydratase [EC:4.2.1.49]
D      144193 AMDHD1; amidohydrolase domain containing 1	K01468 hutI; imidazolonepropionase [EC:3.5.2.7]
D      10841 FTCD; formimidoyltransferase cyclodeaminase	K13990 FTCD; glutamate formiminotransferase / formiminotetrahydrofolate cyclodeaminase [EC:2.1.2.5 4.3.1.4]
D      3067 HDC; histidine decarboxylase	K01590 hdc; histidine decarboxylase [EC:4.1.1.22]
D      26 AOC1; amine oxidase copper containing 1	K11182 AOC1; diamine oxidase [EC:1.4.3.22]
D      217 ALDH2; aldehyde dehydrogenase 2 family member	K00128 ALDH; aldehyde dehydrogenase (NAD+) [EC:1.2.1.3]
D      224 ALDH3A2; aldehyde dehydrogenase 3 family member A2	K00128 ALDH; aldehyde dehydrogenase (NAD+) [EC:1.2.1.3]
D      219 ALDH1B1; aldehyde dehydrogenase 1 family member B1	K00128 ALDH; aldehyde dehydrogenase (NAD+) [EC:1.2.1.3]
D      501 ALDH7A1; aldehyde dehydrogenase 7 family member A1	K14085 ALDH7A1; aldehyde dehydrogenase family 7 member A1 [EC:1.2.1.31 1.2.1.8 1.2.1.3]
D      223 ALDH9A1; aldehyde dehydrogenase 9 family member A1	K00149 ALDH9A1; aldehyde dehydrogenase family 9 member A1 [EC:1.2.1.47 1.2.1.3]
D      443 ASPA; aspartoacylase	K01437 ASPA; aspartoacylase [EC:3.5.1.15]
D      3176 HNMT; histamine N-methyltransferase	K00546 HNMT; histamine N-methyltransferase [EC:2.1.1.8]
D      4129 MAOB; monoamine oxidase B	K00274 MAO; monoamine oxidase [EC:1.4.3.4]
D      4128 MAOA; monoamine oxidase A	K00274 MAO; monoamine oxidase [EC:1.4.3.4]
D      221 ALDH3B1; aldehyde dehydrogenase 3 family member B1	K00129 ALDH3; aldehyde dehydrogenase (NAD(P)+) [EC:1.2.1.5]
D      222 ALDH3B2; aldehyde dehydrogenase 3 family member B2	K00129 ALDH3; aldehyde dehydrogenase (NAD(P)+) [EC:1.2.1.5]
D      218 ALDH3A1; aldehyde dehydrogenase 3 family member A1	K00129 ALDH3; aldehyde dehydrogenase (NAD(P)+) [EC:1.2.1.5]
D      57571 CARNS1; carnosine synthase 1	K14755 CRNS1; carnosine synthase [EC:6.3.2.11]
D      138199 CARNMT1; carnosine N-methyltransferase 1	K19787 CARNMT1; carnosine N-methyltransferase [EC:2.1.1.22]
D      55748 CNDP2; carnosine dipeptidase 2	K08660 CNDP2; cytosolic nonspecific dipeptidase [EC:3.4.13.18]
D      84735 CNDP1; carnosine dipeptidase 1	K05604 CNDP1; beta-Ala-His dipeptidase [EC:3.4.13.20]
C    00350 Tyrosine metabolism [PATH:hsa00350]
D      2805 GOT1; glutamic-oxaloacetic transaminase 1	K14454 GOT1; aspartate aminotransferase, cytoplasmic [EC:2.6.1.1]
D      137362 GOT1L1; glutamic-oxaloacetic transaminase 1 like 1	K14454 GOT1; aspartate aminotransferase, cytoplasmic [EC:2.6.1.1]
D      2806 GOT2; glutamic-oxaloacetic transaminase 2	K14455 GOT2; aspartate aminotransferase, mitochondrial [EC:2.6.1.1]
D      6898 TAT; tyrosine aminotransferase	K00815 TAT; tyrosine aminotransferase [EC:2.6.1.5]
D      259307 IL4I1; interleukin 4 induced 1	K03334 IL4I1; L-amino-acid oxidase [EC:1.4.3.2]
D      3242 HPD; 4-hydroxyphenylpyruvate dioxygenase	K00457 HPD; 4-hydroxyphenylpyruvate dioxygenase [EC:1.13.11.27]
D      3081 HGD; homogentisate 1,2-dioxygenase	K00451 HGD; homogentisate 1,2-dioxygenase [EC:1.13.11.5]
D      2954 GSTZ1; glutathione S-transferase zeta 1	K01800 maiA; maleylacetoacetate isomerase [EC:5.2.1.2]
D      2184 FAH; fumarylacetoacetate hydrolase	K01555 FAH; fumarylacetoacetase [EC:3.7.1.2]
D      7299 TYR; tyrosinase	K00505 TYR; tyrosinase [EC:1.14.18.1]
D      7054 TH; tyrosine hydroxylase	K00501 TH; tyrosine 3-monooxygenase [EC:1.14.16.2]
D      1638 DCT; dopachrome tautomerase	K01827 DCT; dopachrome tautomerase [EC:5.3.3.12]
D      7306 TYRP1; tyrosinase related protein 1	K00506 TYRP1; tyrosinase-related protein 1 [EC:1.14.18.-]
D      1644 DDC; dopa decarboxylase	K01593 DDC; aromatic-L-amino-acid/L-tryptophan decarboxylase [EC:4.1.1.28 4.1.1.105]
D      1621 DBH; dopamine beta-hydroxylase	K00503 DBH; dopamine beta-monooxygenase [EC:1.14.17.1]
D      5409 PNMT; phenylethanolamine N-methyltransferase	K00553 PNMT; phenylethanolamine N-methyltransferase [EC:2.1.1.28]
D      1312 COMT; catechol-O-methyltransferase	K00545 COMT; catechol O-methyltransferase [EC:2.1.1.6]
D      220074 LRTOMT; leucine rich transmembrane and O-methyltransferase domain containing	K00545 COMT; catechol O-methyltransferase [EC:2.1.1.6]
D      4129 MAOB; monoamine oxidase B	K00274 MAO; monoamine oxidase [EC:1.4.3.4]
D      4128 MAOA; monoamine oxidase A	K00274 MAO; monoamine oxidase [EC:1.4.3.4]
D      8639 AOC3; amine oxidase copper containing 3	K00276 AOC3; primary-amine oxidase [EC:1.4.3.21]
D      314 AOC2; amine oxidase copper containing 2	K00276 AOC3; primary-amine oxidase [EC:1.4.3.21]
D      221 ALDH3B1; aldehyde dehydrogenase 3 family member B1	K00129 ALDH3; aldehyde dehydrogenase (NAD(P)+) [EC:1.2.1.5]
D      222 ALDH3B2; aldehyde dehydrogenase 3 family member B2	K00129 ALDH3; aldehyde dehydrogenase (NAD(P)+) [EC:1.2.1.5]
D      218 ALDH3A1; aldehyde dehydrogenase 3 family member A1	K00129 ALDH3; aldehyde dehydrogenase (NAD(P)+) [EC:1.2.1.5]
D      124 ADH1A; alcohol dehydrogenase 1A (class I), alpha polypeptide	K13951 ADH1_7; alcohol dehydrogenase 1/7 [EC:1.1.1.1]
D      125 ADH1B; alcohol dehydrogenase 1B (class I), beta polypeptide	K13951 ADH1_7; alcohol dehydrogenase 1/7 [EC:1.1.1.1]
D      126 ADH1C; alcohol dehydrogenase 1C (class I), gamma polypeptide	K13951 ADH1_7; alcohol dehydrogenase 1/7 [EC:1.1.1.1]
D      131 ADH7; alcohol dehydrogenase 7 (class IV), mu or sigma polypeptide	K13951 ADH1_7; alcohol dehydrogenase 1/7 [EC:1.1.1.1]
D      127 ADH4; alcohol dehydrogenase 4 (class II), pi polypeptide	K13980 ADH4; alcohol dehydrogenase 4 [EC:1.1.1.1]
D      128 ADH5; alcohol dehydrogenase 5 (class III), chi polypeptide	K00121 frmA; S-(hydroxymethyl)glutathione dehydrogenase / alcohol dehydrogenase [EC:1.1.1.284 1.1.1.1]
D      130 ADH6; alcohol dehydrogenase 6 (class V)	K13952 ADH6; alcohol dehydrogenase 6 [EC:1.1.1.1]
D      7173 TPO; thyroid peroxidase	K00431 TPO; thyroid peroxidase [EC:1.11.1.8]
D      316 AOX1; aldehyde oxidase 1	K00157 AOX; aldehyde oxidase [EC:1.2.3.1]
D      81889 FAHD1; fumarylacetoacetate hydrolase domain containing 1	K01557 FAHD1; acylpyruvate hydrolase [EC:3.7.1.5]
D      4282 MIF; macrophage migration inhibitory factor	K07253 MIF; phenylpyruvate tautomerase [EC:5.3.2.1]
C    00360 Phenylalanine metabolism [PATH:hsa00360]
D      5053 PAH; phenylalanine hydroxylase	K00500 phhA; phenylalanine-4-hydroxylase [EC:1.14.16.1]
D      1644 DDC; dopa decarboxylase	K01593 DDC; aromatic-L-amino-acid/L-tryptophan decarboxylase [EC:4.1.1.28 4.1.1.105]
D      8639 AOC3; amine oxidase copper containing 3	K00276 AOC3; primary-amine oxidase [EC:1.4.3.21]
D      314 AOC2; amine oxidase copper containing 2	K00276 AOC3; primary-amine oxidase [EC:1.4.3.21]
D      4129 MAOB; monoamine oxidase B	K00274 MAO; monoamine oxidase [EC:1.4.3.4]
D      4128 MAOA; monoamine oxidase A	K00274 MAO; monoamine oxidase [EC:1.4.3.4]
D      221 ALDH3B1; aldehyde dehydrogenase 3 family member B1	K00129 ALDH3; aldehyde dehydrogenase (NAD(P)+) [EC:1.2.1.5]
D      222 ALDH3B2; aldehyde dehydrogenase 3 family member B2	K00129 ALDH3; aldehyde dehydrogenase (NAD(P)+) [EC:1.2.1.5]
D      218 ALDH3A1; aldehyde dehydrogenase 3 family member A1	K00129 ALDH3; aldehyde dehydrogenase (NAD(P)+) [EC:1.2.1.5]
D      2805 GOT1; glutamic-oxaloacetic transaminase 1	K14454 GOT1; aspartate aminotransferase, cytoplasmic [EC:2.6.1.1]
D      137362 GOT1L1; glutamic-oxaloacetic transaminase 1 like 1	K14454 GOT1; aspartate aminotransferase, cytoplasmic [EC:2.6.1.1]
D      2806 GOT2; glutamic-oxaloacetic transaminase 2	K14455 GOT2; aspartate aminotransferase, mitochondrial [EC:2.6.1.1]
D      6898 TAT; tyrosine aminotransferase	K00815 TAT; tyrosine aminotransferase [EC:2.6.1.5]
D      259307 IL4I1; interleukin 4 induced 1	K03334 IL4I1; L-amino-acid oxidase [EC:1.4.3.2]
D      3242 HPD; 4-hydroxyphenylpyruvate dioxygenase	K00457 HPD; 4-hydroxyphenylpyruvate dioxygenase [EC:1.13.11.27]
D      4282 MIF; macrophage migration inhibitory factor	K07253 MIF; phenylpyruvate tautomerase [EC:5.3.2.1]
D      10249 GLYAT; glycine-N-acyltransferase	K00628 GLYAT; glycine N-acyltransferase / glycine N-benzoyltransferase [EC:2.3.1.13 2.3.1.71]
C    00380 Tryptophan metabolism [PATH:hsa00380]
D      6999 TDO2; tryptophan 2,3-dioxygenase	K00453 TDO2; tryptophan 2,3-dioxygenase [EC:1.13.11.11]
D      3620 IDO1; indoleamine 2,3-dioxygenase 1	K00463 IDO; indoleamine 2,3-dioxygenase [EC:1.13.11.52]
D      169355 IDO2; indoleamine 2,3-dioxygenase 2	K00463 IDO; indoleamine 2,3-dioxygenase [EC:1.13.11.52]
D      125061 AFMID; arylformamidase	K01432 AFMID; arylformamidase [EC:3.5.1.9]
D      8564 KMO; kynurenine 3-monooxygenase	K00486 KMO; kynurenine 3-monooxygenase [EC:1.14.13.9]
D      8942 KYNU; kynureninase	K01556 KYNU; kynureninase [EC:3.7.1.3]
D      23498 HAAO; 3-hydroxyanthranilate 3,4-dioxygenase	K00452 HAAO; 3-hydroxyanthranilate 3,4-dioxygenase [EC:1.13.11.6]
D      130013 ACMSD; aminocarboxymuconate semialdehyde decarboxylase	K03392 ACMSD; aminocarboxymuconate-semialdehyde decarboxylase [EC:4.1.1.45]
D      64577 ALDH8A1; aldehyde dehydrogenase 8 family member A1	K23234 ALDH8A1; aminomuconate-semialdehyde dehydrogenase [EC:1.2.1.32]
D      55526 DHTKD1; dehydrogenase E1 and transketolase domain containing 1	K15791 DHKTD1; probable 2-oxoglutarate dehydrogenase E1 component DHKTD1 [EC:1.2.4.2]
D      1743 DLST; dihydrolipoamide S-succinyltransferase	K00658 DLST; 2-oxoglutarate dehydrogenase E2 component (dihydrolipoamide succinyltransferase) [EC:2.3.1.61]
D      1738 DLD; dihydrolipoamide dehydrogenase	K00382 DLD; dihydrolipoamide dehydrogenase [EC:1.8.1.4]
D      2639 GCDH; glutaryl-CoA dehydrogenase	K00252 GCDH; glutaryl-CoA dehydrogenase [EC:1.3.8.6]
D      3030 HADHA; hydroxyacyl-CoA dehydrogenase trifunctional multienzyme complex subunit alpha	K07515 HADHA; enoyl-CoA hydratase / long-chain 3-hydroxyacyl-CoA dehydrogenase [EC:4.2.1.17 1.1.1.211]
D      1962 EHHADH; enoyl-CoA hydratase and 3-hydroxyacyl CoA dehydrogenase	K07514 EHHADH; enoyl-CoA hydratase / 3-hydroxyacyl-CoA dehydrogenase / 3,2-trans-enoyl-CoA isomerase [EC:4.2.1.17 1.1.1.35 5.3.3.8]
D      1892 ECHS1; enoyl-CoA hydratase, short chain 1	K07511 ECHS1; enoyl-CoA hydratase [EC:4.2.1.17]
D      3033 HADH; hydroxyacyl-CoA dehydrogenase	K00022 HADH; 3-hydroxyacyl-CoA dehydrogenase [EC:1.1.1.35]
D      39 ACAT2; acetyl-CoA acetyltransferase 2	K00626 ACAT; acetyl-CoA C-acetyltransferase [EC:2.3.1.9]
D      38 ACAT1; acetyl-CoA acetyltransferase 1	K00626 ACAT; acetyl-CoA C-acetyltransferase [EC:2.3.1.9]
D      56267 KYAT3; kynurenine aminotransferase 3	K00816 CCBL; kynurenine---oxoglutarate transaminase / cysteine-S-conjugate beta-lyase / glutamine---phenylpyruvate transaminase [EC:2.6.1.7 4.4.1.13 2.6.1.64]
D      883 KYAT1; kynurenine aminotransferase 1	K00816 CCBL; kynurenine---oxoglutarate transaminase / cysteine-S-conjugate beta-lyase / glutamine---phenylpyruvate transaminase [EC:2.6.1.7 4.4.1.13 2.6.1.64]
D      51166 AADAT; aminoadipate aminotransferase	K00825 AADAT; kynurenine/2-aminoadipate aminotransferase [EC:2.6.1.7 2.6.1.39]
D      121278 TPH2; tryptophan hydroxylase 2	K00502 TPH1_2; tryptophan 5-monooxygenase [EC:1.14.16.4]
D      7166 TPH1; tryptophan hydroxylase 1	K00502 TPH1_2; tryptophan 5-monooxygenase [EC:1.14.16.4]
D      1644 DDC; dopa decarboxylase	K01593 DDC; aromatic-L-amino-acid/L-tryptophan decarboxylase [EC:4.1.1.28 4.1.1.105]
D      4129 MAOB; monoamine oxidase B	K00274 MAO; monoamine oxidase [EC:1.4.3.4]
D      4128 MAOA; monoamine oxidase A	K00274 MAO; monoamine oxidase [EC:1.4.3.4]
D      217 ALDH2; aldehyde dehydrogenase 2 family member	K00128 ALDH; aldehyde dehydrogenase (NAD+) [EC:1.2.1.3]
D      224 ALDH3A2; aldehyde dehydrogenase 3 family member A2	K00128 ALDH; aldehyde dehydrogenase (NAD+) [EC:1.2.1.3]
D      219 ALDH1B1; aldehyde dehydrogenase 1 family member B1	K00128 ALDH; aldehyde dehydrogenase (NAD+) [EC:1.2.1.3]
D      501 ALDH7A1; aldehyde dehydrogenase 7 family member A1	K14085 ALDH7A1; aldehyde dehydrogenase family 7 member A1 [EC:1.2.1.31 1.2.1.8 1.2.1.3]
D      223 ALDH9A1; aldehyde dehydrogenase 9 family member A1	K00149 ALDH9A1; aldehyde dehydrogenase family 9 member A1 [EC:1.2.1.47 1.2.1.3]
D      316 AOX1; aldehyde oxidase 1	K00157 AOX; aldehyde oxidase [EC:1.2.3.1]
D      438 ASMT; acetylserotonin O-methyltransferase	K00543 ASMT; acetylserotonin O-methyltransferase [EC:2.1.1.4]
D      15 AANAT; aralkylamine N-acetyltransferase	K00669 AANAT; arylalkylamine N-acetyltransferase [EC:2.3.1.87]
D      1543 CYP1A1; cytochrome P450 family 1 subfamily A member 1	K07408 CYP1A1; cytochrome P450 family 1 subfamily A1 [EC:1.14.14.1]
D      1544 CYP1A2; cytochrome P450 family 1 subfamily A member 2	K07409 CYP1A2; cytochrome P450 family 1 subfamily A2 [EC:1.14.14.1]
D      1545 CYP1B1; cytochrome P450 family 1 subfamily B member 1	K07410 CYP1B1; cytochrome P450 family 1 subfamily B1 [EC:1.14.14.1]
D      11185 INMT; indolethylamine N-methyltransferase	K00562 INMT; methyltransferase [EC:2.1.1.49 2.1.1.96]
D      259307 IL4I1; interleukin 4 induced 1	K03334 IL4I1; L-amino-acid oxidase [EC:1.4.3.2]
D      26 AOC1; amine oxidase copper containing 1	K11182 AOC1; diamine oxidase [EC:1.4.3.22]
D      847 CAT; catalase	K03781 katE; catalase [EC:1.11.1.6]
C    00400 Phenylalanine, tyrosine and tryptophan biosynthesis [PATH:hsa00400]
D      2805 GOT1; glutamic-oxaloacetic transaminase 1	K14454 GOT1; aspartate aminotransferase, cytoplasmic [EC:2.6.1.1]
D      137362 GOT1L1; glutamic-oxaloacetic transaminase 1 like 1	K14454 GOT1; aspartate aminotransferase, cytoplasmic [EC:2.6.1.1]
D      2806 GOT2; glutamic-oxaloacetic transaminase 2	K14455 GOT2; aspartate aminotransferase, mitochondrial [EC:2.6.1.1]
D      6898 TAT; tyrosine aminotransferase	K00815 TAT; tyrosine aminotransferase [EC:2.6.1.5]
D      259307 IL4I1; interleukin 4 induced 1	K03334 IL4I1; L-amino-acid oxidase [EC:1.4.3.2]
D      5053 PAH; phenylalanine hydroxylase	K00500 phhA; phenylalanine-4-hydroxylase [EC:1.14.16.1]
B
B  09106 Metabolism of other amino acids
C    00410 beta-Alanine metabolism [PATH:hsa00410]
D      339896 GADL1; glutamate decarboxylase like 1	K18966 GADL1; sulfinoalanine decarboxylase / aspartate 1-decarboxylase [EC:4.1.1.29 4.1.1.11]
D      2571 GAD1; glutamate decarboxylase 1	K01580 E4.1.1.15; glutamate decarboxylase [EC:4.1.1.15]
D      2572 GAD2; glutamate decarboxylase 2	K01580 E4.1.1.15; glutamate decarboxylase [EC:4.1.1.15]
D      84735 CNDP1; carnosine dipeptidase 1	K05604 CNDP1; beta-Ala-His dipeptidase [EC:3.4.13.20]
D      57571 CARNS1; carnosine synthase 1	K14755 CRNS1; carnosine synthase [EC:6.3.2.11]
D      55748 CNDP2; carnosine dipeptidase 2	K08660 CNDP2; cytosolic nonspecific dipeptidase [EC:3.4.13.18]
D      18 ABAT; 4-aminobutyrate aminotransferase	K13524 ABAT; 4-aminobutyrate aminotransferase / (S)-3-amino-2-methylpropionate transaminase [EC:2.6.1.19 2.6.1.22]
D      54498 SMOX; spermine oxidase	K12259 SMOX; spermine oxidase [EC:1.5.3.16 1.5.3.-]
D      8639 AOC3; amine oxidase copper containing 3	K00276 AOC3; primary-amine oxidase [EC:1.4.3.21]
D      314 AOC2; amine oxidase copper containing 2	K00276 AOC3; primary-amine oxidase [EC:1.4.3.21]
D      217 ALDH2; aldehyde dehydrogenase 2 family member	K00128 ALDH; aldehyde dehydrogenase (NAD+) [EC:1.2.1.3]
D      224 ALDH3A2; aldehyde dehydrogenase 3 family member A2	K00128 ALDH; aldehyde dehydrogenase (NAD+) [EC:1.2.1.3]
D      219 ALDH1B1; aldehyde dehydrogenase 1 family member B1	K00128 ALDH; aldehyde dehydrogenase (NAD+) [EC:1.2.1.3]
D      501 ALDH7A1; aldehyde dehydrogenase 7 family member A1	K14085 ALDH7A1; aldehyde dehydrogenase family 7 member A1 [EC:1.2.1.31 1.2.1.8 1.2.1.3]
D      223 ALDH9A1; aldehyde dehydrogenase 9 family member A1	K00149 ALDH9A1; aldehyde dehydrogenase family 9 member A1 [EC:1.2.1.47 1.2.1.3]
D      221 ALDH3B1; aldehyde dehydrogenase 3 family member B1	K00129 ALDH3; aldehyde dehydrogenase (NAD(P)+) [EC:1.2.1.5]
D      222 ALDH3B2; aldehyde dehydrogenase 3 family member B2	K00129 ALDH3; aldehyde dehydrogenase (NAD(P)+) [EC:1.2.1.5]
D      218 ALDH3A1; aldehyde dehydrogenase 3 family member A1	K00129 ALDH3; aldehyde dehydrogenase (NAD(P)+) [EC:1.2.1.5]
D      1806 DPYD; dihydropyrimidine dehydrogenase	K00207 DPYD; dihydropyrimidine dehydrogenase (NADP+) [EC:1.3.1.2]
D      1807 DPYS; dihydropyrimidinase	K01464 DPYS; dihydropyrimidinase [EC:3.5.2.2]
D      51733 UPB1; beta-ureidopropionase 1	K01431 UPB1; beta-ureidopropionase [EC:3.5.1.6]
D      26275 HIBCH; 3-hydroxyisobutyryl-CoA hydrolase	K05605 HIBCH; 3-hydroxyisobutyryl-CoA hydrolase [EC:3.1.2.4]
D      3030 HADHA; hydroxyacyl-CoA dehydrogenase trifunctional multienzyme complex subunit alpha	K07515 HADHA; enoyl-CoA hydratase / long-chain 3-hydroxyacyl-CoA dehydrogenase [EC:4.2.1.17 1.1.1.211]
D      1962 EHHADH; enoyl-CoA hydratase and 3-hydroxyacyl CoA dehydrogenase	K07514 EHHADH; enoyl-CoA hydratase / 3-hydroxyacyl-CoA dehydrogenase / 3,2-trans-enoyl-CoA isomerase [EC:4.2.1.17 1.1.1.35 5.3.3.8]
D      1892 ECHS1; enoyl-CoA hydratase, short chain 1	K07511 ECHS1; enoyl-CoA hydratase [EC:4.2.1.17]
D      35 ACADS; acyl-CoA dehydrogenase short chain	K00248 ACADS; butyryl-CoA dehydrogenase [EC:1.3.8.1]
D      8310 ACOX3; acyl-CoA oxidase 3, pristanoyl	K00232 E1.3.3.6; acyl-CoA oxidase [EC:1.3.3.6]
D      51 ACOX1; acyl-CoA oxidase 1	K00232 E1.3.3.6; acyl-CoA oxidase [EC:1.3.3.6]
D      23417 MLYCD; malonyl-CoA decarboxylase	K01578 MLYCD; malonyl-CoA decarboxylase [EC:4.1.1.9]
D      4329 ALDH6A1; aldehyde dehydrogenase 6 family member A1	K00140 mmsA; malonate-semialdehyde dehydrogenase (acetylating) / methylmalonate-semialdehyde dehydrogenase [EC:1.2.1.18 1.2.1.27]
C    00430 Taurine and hypotaurine metabolism [PATH:hsa00430]
D      1036 CDO1; cysteine dioxygenase type 1	K00456 CDO1; cysteine dioxygenase [EC:1.13.11.20]
D      2571 GAD1; glutamate decarboxylase 1	K01580 E4.1.1.15; glutamate decarboxylase [EC:4.1.1.15]
D      2572 GAD2; glutamate decarboxylase 2	K01580 E4.1.1.15; glutamate decarboxylase [EC:4.1.1.15]
D      51380 CSAD; cysteine sulfinic acid decarboxylase	K01594 CSAD; sulfinoalanine decarboxylase [EC:4.1.1.29]
D      339896 GADL1; glutamate decarboxylase like 1	K18966 GADL1; sulfinoalanine decarboxylase / aspartate 1-decarboxylase [EC:4.1.1.29 4.1.1.11]
D      84890 ADO; 2-aminoethanethiol dioxygenase	K10712 ADO; cysteamine dioxygenase [EC:1.13.11.19]
D      2686 GGT7; gamma-glutamyltransferase 7	K00681 ggt; gamma-glutamyltranspeptidase / glutathione hydrolase [EC:2.3.2.2 3.4.19.13]
D      124975 GGT6; gamma-glutamyltransferase 6	K00681 ggt; gamma-glutamyltranspeptidase / glutathione hydrolase [EC:2.3.2.2 3.4.19.13]
D      2678 GGT1; gamma-glutamyltransferase 1	K18592 GGT1_5; gamma-glutamyltranspeptidase / glutathione hydrolase / leukotriene-C4 hydrolase [EC:2.3.2.2 3.4.19.13 3.4.19.14]
D      2687 GGT5; gamma-glutamyltransferase 5	K18592 GGT1_5; gamma-glutamyltranspeptidase / glutathione hydrolase / leukotriene-C4 hydrolase [EC:2.3.2.2 3.4.19.13 3.4.19.14]
D      570 BAAT; bile acid-CoA:amino acid N-acyltransferase	K00659 BAAT; bile acid-CoA:amino acid N-acyltransferase [EC:2.3.1.65 3.1.2.2]
C    00440 Phosphonate and phosphinate metabolism [PATH:hsa00440]
D      5833 PCYT2; phosphate cytidylyltransferase 2, ethanolamine	K00967 PCYT2; ethanolamine-phosphate cytidylyltransferase [EC:2.7.7.14]
D      85465 SELENOI; selenoprotein I	K00993 EPT1; ethanolaminephosphotransferase [EC:2.7.8.1]
D      10390 CEPT1; choline/ethanolamine phosphotransferase 1	K13644 CEPT1; choline/ethanolamine phosphotransferase [EC:2.7.8.1 2.7.8.2]
D      9468 PCYT1B; phosphate cytidylyltransferase 1, choline, beta	K00968 PCYT1; choline-phosphate cytidylyltransferase [EC:2.7.7.15]
D      5130 PCYT1A; phosphate cytidylyltransferase 1, choline, alpha	K00968 PCYT1; choline-phosphate cytidylyltransferase [EC:2.7.7.15]
D      56994 CHPT1; choline phosphotransferase 1	K00994 CHPT1; diacylglycerol cholinephosphotransferase [EC:2.7.8.2]
C    00450 Selenocompound metabolism [PATH:hsa00450]
D      56267 KYAT3; kynurenine aminotransferase 3	K00816 CCBL; kynurenine---oxoglutarate transaminase / cysteine-S-conjugate beta-lyase / glutamine---phenylpyruvate transaminase [EC:2.6.1.7 4.4.1.13 2.6.1.64]
D      883 KYAT1; kynurenine aminotransferase 1	K00816 CCBL; kynurenine---oxoglutarate transaminase / cysteine-S-conjugate beta-lyase / glutamine---phenylpyruvate transaminase [EC:2.6.1.7 4.4.1.13 2.6.1.64]
D      4548 MTR; 5-methyltetrahydrofolate-homocysteine methyltransferase	K00548 metH; 5-methyltetrahydrofolate--homocysteine methyltransferase [EC:2.1.1.13]
D      1491 CTH; cystathionine gamma-lyase	K01758 CTH; cystathionine gamma-lyase [EC:4.4.1.1]
D      51540 SCLY; selenocysteine lyase	K01763 SCLY; selenocysteine lyase [EC:4.4.1.16]
D      7296 TXNRD1; thioredoxin reductase 1	K22182 TXNRD; thioredoxin reductase (NADPH) [EC:1.8.1.9]
D      114112 TXNRD3; thioredoxin reductase 3	K22182 TXNRD; thioredoxin reductase (NADPH) [EC:1.8.1.9]
D      10587 TXNRD2; thioredoxin reductase 2	K22182 TXNRD; thioredoxin reductase (NADPH) [EC:1.8.1.9]
D      11185 INMT; indolethylamine N-methyltransferase	K00562 INMT; methyltransferase [EC:2.1.1.49 2.1.1.96]
D      9060 PAPSS2; 3'-phosphoadenosine 5'-phosphosulfate synthase 2	K13811 PAPSS; 3'-phosphoadenosine 5'-phosphosulfate synthase [EC:2.7.7.4 2.7.1.25]
D      9061 PAPSS1; 3'-phosphoadenosine 5'-phosphosulfate synthase 1	K13811 PAPSS; 3'-phosphoadenosine 5'-phosphosulfate synthase [EC:2.7.7.4 2.7.1.25]
D      22928 SEPHS2; selenophosphate synthetase 2	K01008 selD; selenide, water dikinase [EC:2.7.9.3]
D      22929 SEPHS1; selenophosphate synthetase 1	K01008 selD; selenide, water dikinase [EC:2.7.9.3]
D      118672 PSTK; phosphoseryl-tRNA kinase	K10837 PSTK; O-phosphoseryl-tRNA(Sec) kinase [EC:2.7.1.164]
D      51091 SEPSECS; Sep (O-phosphoserine) tRNA:Sec (selenocysteine) tRNA synthase	K03341 SEPSECS; O-phospho-L-seryl-tRNASec:L-selenocysteinyl-tRNA synthase [EC:2.9.1.2]
D      4141 MARS1; methionyl-tRNA synthetase 1	K01874 MARS; methionyl-tRNA synthetase [EC:6.1.1.10]
D      92935 MARS2; methionyl-tRNA synthetase 2, mitochondrial	K01874 MARS; methionyl-tRNA synthetase [EC:6.1.1.10]
C    00460 Cyanoamino acid metabolism
C    00471 D-Glutamine and D-glutamate metabolism [PATH:hsa00471]
D      27165 GLS2; glutaminase 2	K01425 glsA; glutaminase [EC:3.5.1.2]
D      2744 GLS; glutaminase	K01425 glsA; glutaminase [EC:3.5.1.2]
D      2747 GLUD2; glutamate dehydrogenase 2	K00261 GLUD1_2; glutamate dehydrogenase (NAD(P)+) [EC:1.4.1.3]
D      2746 GLUD1; glutamate dehydrogenase 1	K00261 GLUD1_2; glutamate dehydrogenase (NAD(P)+) [EC:1.4.1.3]
D      80017 DGLUCY; D-glutamate cyclase	K22210 DGLUCY; D-glutamate cyclase [EC:4.2.1.48]
C    00472 D-Arginine and D-ornithine metabolism [PATH:hsa00472]
D      1610 DAO; D-amino acid oxidase	K00273 DAO; D-amino-acid oxidase [EC:1.4.3.3]
C    00473 D-Alanine metabolism
C    00480 Glutathione metabolism [PATH:hsa00480]
D      2686 GGT7; gamma-glutamyltransferase 7	K00681 ggt; gamma-glutamyltranspeptidase / glutathione hydrolase [EC:2.3.2.2 3.4.19.13]
D      124975 GGT6; gamma-glutamyltransferase 6	K00681 ggt; gamma-glutamyltranspeptidase / glutathione hydrolase [EC:2.3.2.2 3.4.19.13]
D      2678 GGT1; gamma-glutamyltransferase 1	K18592 GGT1_5; gamma-glutamyltranspeptidase / glutathione hydrolase / leukotriene-C4 hydrolase [EC:2.3.2.2 3.4.19.13 3.4.19.14]
D      2687 GGT5; gamma-glutamyltransferase 5	K18592 GGT1_5; gamma-glutamyltranspeptidase / glutathione hydrolase / leukotriene-C4 hydrolase [EC:2.3.2.2 3.4.19.13 3.4.19.14]
D      79017 GGCT; gamma-glutamylcyclotransferase	K00682 GGCT; gamma-glutamylcyclotransferase [EC:4.3.2.9]
D      79094 CHAC1; ChaC glutathione specific gamma-glutamylcyclotransferase 1	K07232 CHAC; glutathione-specific gamma-glutamylcyclotransferase [EC:4.3.2.7]
D      494143 CHAC2; ChaC glutathione specific gamma-glutamylcyclotransferase 2	K07232 CHAC; glutathione-specific gamma-glutamylcyclotransferase [EC:4.3.2.7]
D      26873 OPLAH; 5-oxoprolinase, ATP-hydrolysing	K01469 OPLAH; 5-oxoprolinase (ATP-hydrolysing) [EC:3.5.2.9]
D      2729 GCLC; glutamate-cysteine ligase catalytic subunit	K11204 GCLC; glutamate--cysteine ligase catalytic subunit [EC:6.3.2.2]
D      2730 GCLM; glutamate-cysteine ligase modifier subunit	K11205 GCLM; glutamate--cysteine ligase regulatory subunit
D      2937 GSS; glutathione synthetase	K21456 GSS; glutathione synthase [EC:6.3.2.3]
D      51056 LAP3; leucine aminopeptidase 3	K11142 LAP3; cytosol aminopeptidase [EC:3.4.11.1 3.4.11.5]
D      290 ANPEP; alanyl aminopeptidase, membrane	K11140 ANPEP; aminopeptidase N [EC:3.4.11.2]
D      221357 GSTA5; glutathione S-transferase alpha 5	K00799 GST; glutathione S-transferase [EC:2.5.1.18]
D      2939 GSTA2; glutathione S-transferase alpha 2	K00799 GST; glutathione S-transferase [EC:2.5.1.18]
D      2941 GSTA4; glutathione S-transferase alpha 4	K00799 GST; glutathione S-transferase [EC:2.5.1.18]
D      119391 GSTO2; glutathione S-transferase omega 2	K00799 GST; glutathione S-transferase [EC:2.5.1.18]
D      2948 GSTM4; glutathione S-transferase mu 4	K00799 GST; glutathione S-transferase [EC:2.5.1.18]
D      2953 GSTT2; glutathione S-transferase theta 2 (gene/pseudogene)	K00799 GST; glutathione S-transferase [EC:2.5.1.18]
D      2952 GSTT1; glutathione S-transferase theta 1	K00799 GST; glutathione S-transferase [EC:2.5.1.18]
D      2947 GSTM3; glutathione S-transferase mu 3	K00799 GST; glutathione S-transferase [EC:2.5.1.18]
D      4257 MGST1; microsomal glutathione S-transferase 1	K00799 GST; glutathione S-transferase [EC:2.5.1.18]
D      4259 MGST3; microsomal glutathione S-transferase 3	K00799 GST; glutathione S-transferase [EC:2.5.1.18]
D      2944 GSTM1; glutathione S-transferase mu 1	K00799 GST; glutathione S-transferase [EC:2.5.1.18]
D      2949 GSTM5; glutathione S-transferase mu 5	K00799 GST; glutathione S-transferase [EC:2.5.1.18]
D      4258 MGST2; microsomal glutathione S-transferase 2	K00799 GST; glutathione S-transferase [EC:2.5.1.18]
D      2938 GSTA1; glutathione S-transferase alpha 1	K00799 GST; glutathione S-transferase [EC:2.5.1.18]
D      2946 GSTM2; glutathione S-transferase mu 2	K00799 GST; glutathione S-transferase [EC:2.5.1.18]
D      2940 GSTA3; glutathione S-transferase alpha 3	K00799 GST; glutathione S-transferase [EC:2.5.1.18]
D      9446 GSTO1; glutathione S-transferase omega 1	K00799 GST; glutathione S-transferase [EC:2.5.1.18]
D      653689 GSTT2B; glutathione S-transferase theta 2B	K00799 GST; glutathione S-transferase [EC:2.5.1.18]
D      2950 GSTP1; glutathione S-transferase pi 1	K23790 GSTP; glutathione S-transferase P [EC:2.5.1.18]
D      373156 GSTK1; glutathione S-transferase kappa 1	K13299 GSTK1; glutathione S-transferase kappa 1 [EC:2.5.1.18]
D      27306 HPGDS; hematopoietic prostaglandin D synthase	K04097 HPGDS; prostaglandin-H2 D-isomerase / glutathione transferase [EC:5.3.99.2 2.5.1.18]
D      9027 NAT8; N-acetyltransferase 8 (putative)	K20838 NAT8; N-acetyltransferase 8 [EC:2.3.1.80 2.3.1.-]
D      51471 NAT8B; N-acetyltransferase 8B (putative, gene/pseudogene)	K20838 NAT8; N-acetyltransferase 8 [EC:2.3.1.80 2.3.1.-]
D      2936 GSR; glutathione-disulfide reductase	K00383 GSR; glutathione reductase (NADPH) [EC:1.8.1.7]
D      3417 IDH1; isocitrate dehydrogenase (NADP(+)) 1	K00031 IDH1; isocitrate dehydrogenase [EC:1.1.1.42]
D      3418 IDH2; isocitrate dehydrogenase (NADP(+)) 2	K00031 IDH1; isocitrate dehydrogenase [EC:1.1.1.42]
D      5226 PGD; phosphogluconate dehydrogenase	K00033 PGD; 6-phosphogluconate dehydrogenase [EC:1.1.1.44 1.1.1.343]
D      2539 G6PD; glucose-6-phosphate dehydrogenase	K00036 G6PD; glucose-6-phosphate 1-dehydrogenase [EC:1.1.1.49 1.1.1.363]
D      51060 TXNDC12; thioredoxin domain containing 12	K05360 TXNDC12; protein-disulfide reductase (glutathione) [EC:1.8.4.2]
D      2879 GPX4; glutathione peroxidase 4	K05361 GPX4; phospholipid-hydroperoxide glutathione peroxidase [EC:1.11.1.12]
D      257202 GPX6; glutathione peroxidase 6	K00432 gpx; glutathione peroxidase [EC:1.11.1.9]
D      2882 GPX7; glutathione peroxidase 7	K00432 gpx; glutathione peroxidase [EC:1.11.1.9]
D      2877 GPX2; glutathione peroxidase 2	K00432 gpx; glutathione peroxidase [EC:1.11.1.9]
D      2878 GPX3; glutathione peroxidase 3	K00432 gpx; glutathione peroxidase [EC:1.11.1.9]
D      2876 GPX1; glutathione peroxidase 1	K00432 gpx; glutathione peroxidase [EC:1.11.1.9]
D      2880 GPX5; glutathione peroxidase 5	K00432 gpx; glutathione peroxidase [EC:1.11.1.9]
D      493869 GPX8; glutathione peroxidase 8 (putative)	K00432 gpx; glutathione peroxidase [EC:1.11.1.9]
D      9588 PRDX6; peroxiredoxin 6	K11188 PRDX6; peroxiredoxin 6 [EC:1.11.1.7 1.11.1.27 3.1.1.-]
D      4953 ODC1; ornithine decarboxylase 1	K01581 E4.1.1.17; ornithine decarboxylase [EC:4.1.1.17]
D      6723 SRM; spermidine synthase	K00797 speE; spermidine synthase [EC:2.5.1.16]
D      6611 SMS; spermine synthase	K00802 SMS; spermine synthase [EC:2.5.1.22]
D      6240 RRM1; ribonucleotide reductase catalytic subunit M1	K10807 RRM1; ribonucleoside-diphosphate reductase subunit M1 [EC:1.17.4.1]
D      50484 RRM2B; ribonucleotide reductase regulatory TP53 inducible subunit M2B	K10808 RRM2; ribonucleoside-diphosphate reductase subunit M2 [EC:1.17.4.1]
D      6241 RRM2; ribonucleotide reductase regulatory subunit M2	K10808 RRM2; ribonucleoside-diphosphate reductase subunit M2 [EC:1.17.4.1]
B
B  09107 Glycan biosynthesis and metabolism
C    00510 N-Glycan biosynthesis [PATH:hsa00510]
D      79644 SRD5A3; steroid 5 alpha-reductase 3	K12345 SRD5A3; 3-oxo-5-alpha-steroid 4-dehydrogenase 3 / polyprenol reductase [EC:1.3.1.22 1.3.1.94]
D      22845 DOLK; dolichol kinase	K00902 DOLK; dolichol kinase [EC:2.7.1.108]
D      1798 DPAGT1; dolichyl-phosphate N-acetylglucosaminephosphotransferase 1	K01001 ALG7; UDP-N-acetylglucosamine--dolichyl-phosphate N-acetylglucosaminephosphotransferase [EC:2.7.8.15]
D      29880 ALG5; ALG5 dolichyl-phosphate beta-glucosyltransferase	K00729 ALG5; dolichyl-phosphate beta-glucosyltransferase [EC:2.4.1.117]
D      79868 ALG13; ALG13 UDP-N-acetylglucosaminyltransferase subunit	K07432 ALG13; beta-1,4-N-acetylglucosaminyltransferase [EC:2.4.1.141]
D      199857 ALG14; ALG14 UDP-N-acetylglucosaminyltransferase subunit	K07441 ALG14; beta-1,4-N-acetylglucosaminyltransferase [EC:2.4.1.141]
D      8813 DPM1; dolichyl-phosphate mannosyltransferase subunit 1, catalytic	K00721 DPM1; dolichol-phosphate mannosyltransferase [EC:2.4.1.83]
D      8818 DPM2; dolichyl-phosphate mannosyltransferase subunit 2, regulatory	K09658 DPM2; dolichol phosphate-mannose biosynthesis regulatory protein
D      54344 DPM3; dolichyl-phosphate mannosyltransferase subunit 3, regulatory	K09659 DPM3; dolichol-phosphate mannosyltransferase subunit 3
D      56052 ALG1; ALG1 chitobiosyldiphosphodolichol beta-mannosyltransferase	K03842 ALG1; beta-1,4-mannosyltransferase [EC:2.4.1.142]
D      85365 ALG2; ALG2 alpha-1,3/1,6-mannosyltransferase	K03843 ALG2; alpha-1,3/alpha-1,6-mannosyltransferase [EC:2.4.1.132 2.4.1.257]
D      440138 ALG11; ALG11 alpha-1,2-mannosyltransferase	K03844 ALG11; alpha-1,2-mannosyltransferase [EC:2.4.1.131]
D      10195 ALG3; ALG3 alpha-1,3- mannosyltransferase	K03845 ALG3; alpha-1,3-mannosyltransferase [EC:2.4.1.258]
D      79796 ALG9; ALG9 alpha-1,2-mannosyltransferase	K03846 ALG9; alpha-1,2-mannosyltransferase [EC:2.4.1.259 2.4.1.261]
D      79087 ALG12; ALG12 alpha-1,6-mannosyltransferase	K03847 ALG12; alpha-1,6-mannosyltransferase [EC:2.4.1.260]
D      29929 ALG6; ALG6 alpha-1,3-glucosyltransferase	K03848 ALG6; alpha-1,3-glucosyltransferase [EC:2.4.1.267]
D      79053 ALG8; ALG8 alpha-1,3-glucosyltransferase	K03849 ALG8; alpha-1,3-glucosyltransferase [EC:2.4.1.265]
D      84920 ALG10; ALG10 alpha-1,2-glucosyltransferase	K03850 ALG10; alpha-1,2-glucosyltransferase [EC:2.4.1.256]
D      144245 ALG10B; ALG10 alpha-1,2-glucosyltransferase B	K03850 ALG10; alpha-1,2-glucosyltransferase [EC:2.4.1.256]
D      3703 STT3A; STT3 oligosaccharyltransferase complex catalytic subunit A	K07151 STT3; dolichyl-diphosphooligosaccharide---protein glycosyltransferase [EC:2.4.99.18]
D      201595 STT3B; STT3 oligosaccharyltransferase complex catalytic subunit B	K07151 STT3; dolichyl-diphosphooligosaccharide---protein glycosyltransferase [EC:2.4.99.18]
D      6184 RPN1; ribophorin I	K12666 OST1; oligosaccharyltransferase complex subunit alpha (ribophorin I)
D      6185 RPN2; ribophorin II	K12667 SWP1; oligosaccharyltransferase complex subunit delta (ribophorin II)
D      1603 DAD1; defender against cell death 1	K12668 OST2; oligosaccharyltransferase complex subunit epsilon
D      7991 TUSC3; tumor suppressor candidate 3	K12669 OST3; oligosaccharyltransferase complex subunit gamma
D      1650 DDOST; dolichyl-diphosphooligosaccharide--protein glycosyltransferase non-catalytic subunit	K12670 WBP1; oligosaccharyltransferase complex subunit beta
D      57171 DOLPP1; dolichyldiphosphatase 1	K07252 DOLPP1; dolichyldiphosphatase [EC:3.6.1.43]
D      7841 MOGS; mannosyl-oligosaccharide glucosidase	K01228 MOGS; mannosyl-oligosaccharide glucosidase [EC:3.2.1.106]
D      23193 GANAB; glucosidase II alpha subunit	K05546 GANAB; mannosyl-oligosaccharide alpha-1,3-glucosidase [EC:3.2.1.207]
D      11253 MAN1B1; mannosidase alpha class 1B member 1	K23741 MAN1B; endoplasmic reticulum Man9GlcNAc2 1,2-alpha-mannosidase [EC:3.2.1.209]
D      10905 MAN1A2; mannosidase alpha class 1A member 2	K01230 MAN1A_C; mannosyl-oligosaccharide alpha-1,2-mannosidase [EC:3.2.1.113]
D      57134 MAN1C1; mannosidase alpha class 1C member 1	K01230 MAN1A_C; mannosyl-oligosaccharide alpha-1,2-mannosidase [EC:3.2.1.113]
D      4121 MAN1A1; mannosidase alpha class 1A member 1	K01230 MAN1A_C; mannosyl-oligosaccharide alpha-1,2-mannosidase [EC:3.2.1.113]
D      4245 MGAT1; alpha-1,3-mannosyl-glycoprotein 2-beta-N-acetylglucosaminyltransferase	K00726 MGAT1; alpha-1,3-mannosyl-glycoprotein beta-1,2-N-acetylglucosaminyltransferase [EC:2.4.1.101]
D      4124 MAN2A1; mannosidase alpha class 2A member 1	K01231 MAN2; alpha-mannosidase II [EC:3.2.1.114]
D      4122 MAN2A2; mannosidase alpha class 2A member 2	K01231 MAN2; alpha-mannosidase II [EC:3.2.1.114]
D      4247 MGAT2; alpha-1,6-mannosyl-glycoprotein 2-beta-N-acetylglucosaminyltransferase	K00736 MGAT2; alpha-1,6-mannosyl-glycoprotein beta-1,2-N-acetylglucosaminyltransferase [EC:2.4.1.143]
D      2530 FUT8; fucosyltransferase 8	K00717 FUT8; glycoprotein 6-alpha-L-fucosyltransferase [EC:2.4.1.68]
D      2683 B4GALT1; beta-1,4-galactosyltransferase 1	K07966 B4GALT1; beta-1,4-galactosyltransferase 1 [EC:2.4.1.22 2.4.1.90 2.4.1.38 2.4.1.-]
D      8704 B4GALT2; beta-1,4-galactosyltransferase 2	K07967 B4GALT2; beta-1,4-galactosyltransferase 2 [EC:2.4.1.22 2.4.1.90 2.4.1.38 2.4.1.-]
D      8703 B4GALT3; beta-1,4-galactosyltransferase 3	K07968 B4GALT3; beta-1,4-galactosyltransferase 3 [EC:2.4.1.90 2.4.1.38 2.4.1.-]
D      6480 ST6GAL1; ST6 beta-galactoside alpha-2,6-sialyltransferase 1	K00778 SIAT1; beta-galactoside alpha-2,6-sialyltransferase (sialyltransferase 1) [EC:2.4.99.1]
D      84620 ST6GAL2; ST6 beta-galactoside alpha-2,6-sialyltransferase 2	K00779 SIAT2; beta-galactoside alpha-2,6-sialyltransferase (sialyltransferase 2) [EC:2.4.99.1]
D      4248 MGAT3; beta-1,4-mannosyl-glycoprotein 4-beta-N-acetylglucosaminyltransferase	K00737 MGAT3; beta-1,4-mannosyl-glycoprotein beta-1,4-N-acetylglucosaminyltransferase [EC:2.4.1.144]
D      11320 MGAT4A; alpha-1,3-mannosyl-glycoprotein 4-beta-N-acetylglucosaminyltransferase A	K00738 MGAT4A_B; alpha-1,3-mannosylglycoprotein beta-1,4-N-acetylglucosaminyltransferase A/B [EC:2.4.1.145]
D      11282 MGAT4B; alpha-1,3-mannosyl-glycoprotein 4-beta-N-acetylglucosaminyltransferase B	K00738 MGAT4A_B; alpha-1,3-mannosylglycoprotein beta-1,4-N-acetylglucosaminyltransferase A/B [EC:2.4.1.145]
D      152586 MGAT4D; MGAT4 family member D	K00738 MGAT4A_B; alpha-1,3-mannosylglycoprotein beta-1,4-N-acetylglucosaminyltransferase A/B [EC:2.4.1.145]
D      4249 MGAT5; alpha-1,6-mannosylglycoprotein 6-beta-N-acetylglucosaminyltransferase	K00744 MGAT5; alpha-1,3(6)-mannosylglycoprotein beta-1,6-N-acetyl-glucosaminyltransferase [EC:2.4.1.155]
D      146664 MGAT5B; alpha-1,6-mannosylglycoprotein 6-beta-N-acetylglucosaminyltransferase B	K09661 MGAT5B; mannosyl alpha-1,6-glycoprotein beta-1,6-N-acetyl-glucosaminyltransferase, isozyme B [EC:2.4.1.-]
D      25834 MGAT4C; MGAT4 family member C	K13748 MGAT4C; alpha-1,3-mannosylglycoprotein beta-1,4-N-acetylglucosaminyltransferase C [EC:2.4.1.201 2.4.1.145]
C    00513 Various types of N-glycan biosynthesis [PATH:hsa00513]
D      79868 ALG13; ALG13 UDP-N-acetylglucosaminyltransferase subunit	K07432 ALG13; beta-1,4-N-acetylglucosaminyltransferase [EC:2.4.1.141]
D      199857 ALG14; ALG14 UDP-N-acetylglucosaminyltransferase subunit	K07441 ALG14; beta-1,4-N-acetylglucosaminyltransferase [EC:2.4.1.141]
D      56052 ALG1; ALG1 chitobiosyldiphosphodolichol beta-mannosyltransferase	K03842 ALG1; beta-1,4-mannosyltransferase [EC:2.4.1.142]
D      85365 ALG2; ALG2 alpha-1,3/1,6-mannosyltransferase	K03843 ALG2; alpha-1,3/alpha-1,6-mannosyltransferase [EC:2.4.1.132 2.4.1.257]
D      440138 ALG11; ALG11 alpha-1,2-mannosyltransferase	K03844 ALG11; alpha-1,2-mannosyltransferase [EC:2.4.1.131]
D      10195 ALG3; ALG3 alpha-1,3- mannosyltransferase	K03845 ALG3; alpha-1,3-mannosyltransferase [EC:2.4.1.258]
D      79796 ALG9; ALG9 alpha-1,2-mannosyltransferase	K03846 ALG9; alpha-1,2-mannosyltransferase [EC:2.4.1.259 2.4.1.261]
D      79087 ALG12; ALG12 alpha-1,6-mannosyltransferase	K03847 ALG12; alpha-1,6-mannosyltransferase [EC:2.4.1.260]
D      3703 STT3A; STT3 oligosaccharyltransferase complex catalytic subunit A	K07151 STT3; dolichyl-diphosphooligosaccharide---protein glycosyltransferase [EC:2.4.99.18]
D      201595 STT3B; STT3 oligosaccharyltransferase complex catalytic subunit B	K07151 STT3; dolichyl-diphosphooligosaccharide---protein glycosyltransferase [EC:2.4.99.18]
D      6184 RPN1; ribophorin I	K12666 OST1; oligosaccharyltransferase complex subunit alpha (ribophorin I)
D      6185 RPN2; ribophorin II	K12667 SWP1; oligosaccharyltransferase complex subunit delta (ribophorin II)
D      1603 DAD1; defender against cell death 1	K12668 OST2; oligosaccharyltransferase complex subunit epsilon
D      7991 TUSC3; tumor suppressor candidate 3	K12669 OST3; oligosaccharyltransferase complex subunit gamma
D      1650 DDOST; dolichyl-diphosphooligosaccharide--protein glycosyltransferase non-catalytic subunit	K12670 WBP1; oligosaccharyltransferase complex subunit beta
D      11253 MAN1B1; mannosidase alpha class 1B member 1	K23741 MAN1B; endoplasmic reticulum Man9GlcNAc2 1,2-alpha-mannosidase [EC:3.2.1.209]
D      10905 MAN1A2; mannosidase alpha class 1A member 2	K01230 MAN1A_C; mannosyl-oligosaccharide alpha-1,2-mannosidase [EC:3.2.1.113]
D      57134 MAN1C1; mannosidase alpha class 1C member 1	K01230 MAN1A_C; mannosyl-oligosaccharide alpha-1,2-mannosidase [EC:3.2.1.113]
D      4121 MAN1A1; mannosidase alpha class 1A member 1	K01230 MAN1A_C; mannosyl-oligosaccharide alpha-1,2-mannosidase [EC:3.2.1.113]
D      4245 MGAT1; alpha-1,3-mannosyl-glycoprotein 2-beta-N-acetylglucosaminyltransferase	K00726 MGAT1; alpha-1,3-mannosyl-glycoprotein beta-1,2-N-acetylglucosaminyltransferase [EC:2.4.1.101]
D      4124 MAN2A1; mannosidase alpha class 2A member 1	K01231 MAN2; alpha-mannosidase II [EC:3.2.1.114]
D      4122 MAN2A2; mannosidase alpha class 2A member 2	K01231 MAN2; alpha-mannosidase II [EC:3.2.1.114]
D      4247 MGAT2; alpha-1,6-mannosyl-glycoprotein 2-beta-N-acetylglucosaminyltransferase	K00736 MGAT2; alpha-1,6-mannosyl-glycoprotein beta-1,2-N-acetylglucosaminyltransferase [EC:2.4.1.143]
D      3073 HEXA; hexosaminidase subunit alpha	K12373 HEXA_B; hexosaminidase [EC:3.2.1.52]
D      3074 HEXB; hexosaminidase subunit beta	K12373 HEXA_B; hexosaminidase [EC:3.2.1.52]
D      2530 FUT8; fucosyltransferase 8	K00717 FUT8; glycoprotein 6-alpha-L-fucosyltransferase [EC:2.4.1.68]
D      284004 HEXD; hexosaminidase D	K14459 HEX; hexosaminidase [EC:3.2.1.52]
D      25834 MGAT4C; MGAT4 family member C	K13748 MGAT4C; alpha-1,3-mannosylglycoprotein beta-1,4-N-acetylglucosaminyltransferase C [EC:2.4.1.201 2.4.1.145]
D      11320 MGAT4A; alpha-1,3-mannosyl-glycoprotein 4-beta-N-acetylglucosaminyltransferase A	K00738 MGAT4A_B; alpha-1,3-mannosylglycoprotein beta-1,4-N-acetylglucosaminyltransferase A/B [EC:2.4.1.145]
D      11282 MGAT4B; alpha-1,3-mannosyl-glycoprotein 4-beta-N-acetylglucosaminyltransferase B	K00738 MGAT4A_B; alpha-1,3-mannosylglycoprotein beta-1,4-N-acetylglucosaminyltransferase A/B [EC:2.4.1.145]
D      152586 MGAT4D; MGAT4 family member D	K00738 MGAT4A_B; alpha-1,3-mannosylglycoprotein beta-1,4-N-acetylglucosaminyltransferase A/B [EC:2.4.1.145]
D      2683 B4GALT1; beta-1,4-galactosyltransferase 1	K07966 B4GALT1; beta-1,4-galactosyltransferase 1 [EC:2.4.1.22 2.4.1.90 2.4.1.38 2.4.1.-]
D      8704 B4GALT2; beta-1,4-galactosyltransferase 2	K07967 B4GALT2; beta-1,4-galactosyltransferase 2 [EC:2.4.1.22 2.4.1.90 2.4.1.38 2.4.1.-]
D      8703 B4GALT3; beta-1,4-galactosyltransferase 3	K07968 B4GALT3; beta-1,4-galactosyltransferase 3 [EC:2.4.1.90 2.4.1.38 2.4.1.-]
D      6487 ST3GAL3; ST3 beta-galactoside alpha-2,3-sialyltransferase 3	K00781 SIAT6; neolactotetraosylceramide alpha-2,3-sialyltransferase (sialyltransferase 6) [EC:2.4.99.6]
D      283358 B4GALNT3; beta-1,4-N-acetyl-galactosaminyltransferase 3	K09656 B4GALNT3; beta-1,4-N-acetylgalactosaminyltransferase 3 [EC:2.4.1.244]
D      338707 B4GALNT4; beta-1,4-N-acetyl-galactosaminyltransferase 4	K09657 B4GALNT4; beta-1,4-N-acetylgalactosaminyltransferase 4 [EC:2.4.1.244]
D      64377 CHST8; carbohydrate sulfotransferase 8	K09672 CHST8; carbohydrate 4-sulfotransferase 8 [EC:2.8.2.-]
D      83539 CHST9; carbohydrate sulfotransferase 9	K09673 CHST9; carbohydrate 4-sulfotransferase 9 [EC:2.8.2.-]
C    00512 Mucin type O-glycan biosynthesis [PATH:hsa00512]
D      442117 GALNTL6; polypeptide N-acetylgalactosaminyltransferase like 6	K00710 GALNT; polypeptide N-acetylgalactosaminyltransferase [EC:2.4.1.41]
D      11227 GALNT5; polypeptide N-acetylgalactosaminyltransferase 5	K00710 GALNT; polypeptide N-acetylgalactosaminyltransferase [EC:2.4.1.41]
D      64409 GALNT17; polypeptide N-acetylgalactosaminyltransferase 17	K00710 GALNT; polypeptide N-acetylgalactosaminyltransferase [EC:2.4.1.41]
D      63917 GALNT11; polypeptide N-acetylgalactosaminyltransferase 11	K00710 GALNT; polypeptide N-acetylgalactosaminyltransferase [EC:2.4.1.41]
D      79695 GALNT12; polypeptide N-acetylgalactosaminyltransferase 12	K00710 GALNT; polypeptide N-acetylgalactosaminyltransferase [EC:2.4.1.41]
D      114805 GALNT13; polypeptide N-acetylgalactosaminyltransferase 13	K00710 GALNT; polypeptide N-acetylgalactosaminyltransferase [EC:2.4.1.41]
D      79623 GALNT14; polypeptide N-acetylgalactosaminyltransferase 14	K00710 GALNT; polypeptide N-acetylgalactosaminyltransferase [EC:2.4.1.41]
D      57452 GALNT16; polypeptide N-acetylgalactosaminyltransferase 16	K00710 GALNT; polypeptide N-acetylgalactosaminyltransferase [EC:2.4.1.41]
D      117248 GALNT15; polypeptide N-acetylgalactosaminyltransferase 15	K00710 GALNT; polypeptide N-acetylgalactosaminyltransferase [EC:2.4.1.41]
D      374378 GALNT18; polypeptide N-acetylgalactosaminyltransferase 18	K00710 GALNT; polypeptide N-acetylgalactosaminyltransferase [EC:2.4.1.41]
D      168391 GALNTL5; polypeptide N-acetylgalactosaminyltransferase like 5	K00710 GALNT; polypeptide N-acetylgalactosaminyltransferase [EC:2.4.1.41]
D      55568 GALNT10; polypeptide N-acetylgalactosaminyltransferase 10	K00710 GALNT; polypeptide N-acetylgalactosaminyltransferase [EC:2.4.1.41]
D      2590 GALNT2; polypeptide N-acetylgalactosaminyltransferase 2	K00710 GALNT; polypeptide N-acetylgalactosaminyltransferase [EC:2.4.1.41]
D      2591 GALNT3; polypeptide N-acetylgalactosaminyltransferase 3	K00710 GALNT; polypeptide N-acetylgalactosaminyltransferase [EC:2.4.1.41]
D      2589 GALNT1; polypeptide N-acetylgalactosaminyltransferase 1	K00710 GALNT; polypeptide N-acetylgalactosaminyltransferase [EC:2.4.1.41]
D      11226 GALNT6; polypeptide N-acetylgalactosaminyltransferase 6	K00710 GALNT; polypeptide N-acetylgalactosaminyltransferase [EC:2.4.1.41]
D      8693 GALNT4; polypeptide N-acetylgalactosaminyltransferase 4	K00710 GALNT; polypeptide N-acetylgalactosaminyltransferase [EC:2.4.1.41]
D      50614 GALNT9; polypeptide N-acetylgalactosaminyltransferase 9	K00710 GALNT; polypeptide N-acetylgalactosaminyltransferase [EC:2.4.1.41]
D      51809 GALNT7; polypeptide N-acetylgalactosaminyltransferase 7	K00710 GALNT; polypeptide N-acetylgalactosaminyltransferase [EC:2.4.1.41]
D      26290 GALNT8; polypeptide N-acetylgalactosaminyltransferase 8	K00710 GALNT; polypeptide N-acetylgalactosaminyltransferase [EC:2.4.1.41]
D      100528030 POC1B-GALNT4; POC1B-GALNT4 readthrough	K00710 GALNT; polypeptide N-acetylgalactosaminyltransferase [EC:2.4.1.41]
D      56913 C1GALT1; core 1 synthase, glycoprotein-N-acetylgalactosamine 3-beta-galactosyltransferase 1	K00731 C1GALT1; glycoprotein-N-acetylgalactosamine 3-beta-galactosyltransferase [EC:2.4.1.122]
D      29071 C1GALT1C1; C1GALT1 specific chaperone 1	K09653 C1GALT2; C1GALT1-specific chaperone 1
D      728819 C1GALT1C1L; C1GALT1 specific chaperone 1 like	K09653 C1GALT2; C1GALT1-specific chaperone 1
D      2650 GCNT1; glucosaminyl (N-acetyl) transferase 1	K00727 GCNT1; beta-1,3-galactosyl-O-glycosyl-glycoprotein beta-1,6-N-acetylglucosaminyltransferase [EC:2.4.1.102]
D      9245 GCNT3; glucosaminyl (N-acetyl) transferase 3, mucin type	K09662 GCNT3; N-acetylglucosaminyltransferase 3, mucin type [EC:2.4.1.-]
D      51301 GCNT4; glucosaminyl (N-acetyl) transferase 4	K09663 GCNT4; beta-1,6-N-acetylglucosaminyltransferase 4 [EC:2.4.1.-]
D      6482 ST3GAL1; ST3 beta-galactoside alpha-2,3-sialyltransferase 1	K00780 SIAT4A; beta-galactoside alpha-2,3-sialyltransferase (sialyltransferase 4A) [EC:2.4.99.4]
D      6483 ST3GAL2; ST3 beta-galactoside alpha-2,3-sialyltransferase 2	K03368 SIAT4B; beta-galactoside alpha-2,3-sialyltransferase (sialyltransferase 4B) [EC:2.4.99.4]
D      55808 ST6GALNAC1; ST6 N-acetylgalactosaminide alpha-2,6-sialyltransferase 1	K03479 SIAT7A; alpha-N-acetylgalactosaminide alpha-2,6-sialyltransferase (sialyltransferase 7A) [EC:2.4.99.3]
D      192134 B3GNT6; UDP-GlcNAc:betaGal beta-1,3-N-acetylglucosaminyltransferase 6	K00739 B3GNT6; acetylgalactosaminyl-O-glycosyl-glycoprotein beta-1,3-N-acetylglucosaminyltransferase [EC:2.4.1.147]
D      9334 B4GALT5; beta-1,4-galactosyltransferase 5	K09905 B4GALT5; beta-1,4-galactosyltransferase 5 [EC:2.4.1.-]
C    00515 Mannose type O-glycan biosynthesis [PATH:hsa00515]
D      10585 POMT1; protein O-mannosyltransferase 1	K00728 POMT; dolichyl-phosphate-mannose-protein mannosyltransferase [EC:2.4.1.109]
D      29954 POMT2; protein O-mannosyltransferase 2	K00728 POMT; dolichyl-phosphate-mannose-protein mannosyltransferase [EC:2.4.1.109]
D      55624 POMGNT1; protein O-linked mannose N-acetylglucosaminyltransferase 1 (beta 1,2-)	K09666 POMGNT1; beta-1,2-N-acetylglucosaminyltransferase [EC:2.4.1.-]
D      2683 B4GALT1; beta-1,4-galactosyltransferase 1	K07966 B4GALT1; beta-1,4-galactosyltransferase 1 [EC:2.4.1.22 2.4.1.90 2.4.1.38 2.4.1.-]
D      8704 B4GALT2; beta-1,4-galactosyltransferase 2	K07967 B4GALT2; beta-1,4-galactosyltransferase 2 [EC:2.4.1.22 2.4.1.90 2.4.1.38 2.4.1.-]
D      8703 B4GALT3; beta-1,4-galactosyltransferase 3	K07968 B4GALT3; beta-1,4-galactosyltransferase 3 [EC:2.4.1.90 2.4.1.38 2.4.1.-]
D      6487 ST3GAL3; ST3 beta-galactoside alpha-2,3-sialyltransferase 3	K00781 SIAT6; neolactotetraosylceramide alpha-2,3-sialyltransferase (sialyltransferase 6) [EC:2.4.99.6]
D      27087 B3GAT1; beta-1,3-glucuronyltransferase 1	K00735 B3GAT1; galactosylgalactosylxylosylprotein 3-beta-glucuronosyltransferase 1 [EC:2.4.1.135]
D      135152 B3GAT2; beta-1,3-glucuronyltransferase 2	K10157 B3GAT2; galactosylgalactosylxylosylprotein 3-beta-glucuronosyltransferase 2 [EC:2.4.1.135]
D      9486 CHST10; carbohydrate sulfotransferase 10	K09674 CHST10; carbohydrate 3-sulfotransferase 10 [EC:2.8.2.-]
D      10690 FUT9; fucosyltransferase 9	K03663 FUT9; 4-galactosyl-N-acetylglucosaminide 3-alpha-L-fucosyltransferase [EC:2.4.1.152]
D      2526 FUT4; fucosyltransferase 4	K07632 FUT4; galactoside alpha-1,3-fucosyltransferase 4 [EC:2.4.1.-]
D      146664 MGAT5B; alpha-1,6-mannosylglycoprotein 6-beta-N-acetylglucosaminyltransferase B	K09661 MGAT5B; mannosyl alpha-1,6-glycoprotein beta-1,6-N-acetyl-glucosaminyltransferase, isozyme B [EC:2.4.1.-]
D      84892 POMGNT2; protein O-linked mannose N-acetylglucosaminyltransferase 2 (beta 1,4-)	K18207 POMGNT2; protein O-mannose beta-1,4-N-acetylglucosaminyltransferase [EC:2.4.1.312]
D      148789 B3GALNT2; beta-1,3-N-acetylgalactosaminyltransferase 2	K09654 B3GALNT2; beta-1,3-N-acetylgalactosaminyltransferase 2 [EC:2.4.1.313]
D      84197 POMK; protein O-mannose kinase	K17547 SGK196; glycoprotein-mannosyl O6-kinase [EC:2.7.1.183]
D      729920 CRPPA; CDP-L-ribitol pyrophosphorylase A	K21031 ISPD; D-ribitol-5-phosphate cytidylyltransferase [EC:2.7.7.40]
D      2218 FKTN; fukutin	K19872 FKTN; fukutin [EC:2.7.8.-]
D      79147 FKRP; fukutin related protein	K19873 FKRP; fukutin-related protein [EC:2.7.8.-]
D      10329 RXYLT1; ribitol xylosyltransferase 1	K21052 TMEM5; alpha-dystroglycan beta1,4-xylosyltransferase [EC:2.4.2.61]
D      11041 B4GAT1; beta-1,4-glucuronyltransferase 1	K21032 B4GAT1; beta-1,4-glucuronyltransferase 1 [EC:2.4.1.-]
D      9215 LARGE1; LARGE xylosyl- and glucuronyltransferase 1	K09668 LARGE; glycosyltransferase-like protein LARGE [EC:2.4.2.- 2.4.1.-]
D      120071 LARGE2; LARGE xylosyl- and glucuronyltransferase 2	K09668 LARGE; glycosyltransferase-like protein LARGE [EC:2.4.2.- 2.4.1.-]
C    00514 Other types of O-glycan biosynthesis [PATH:hsa00514]
D      8473 OGT; O-linked N-acetylglucosamine (GlcNAc) transferase	K09667 OGT; protein O-GlcNAc transferase [EC:2.4.1.255]
D      285203 EOGT; EGF domain specific O-linked N-acetylglucosamine transferase	K18134 EOGT; EGF domain-specific O-GlcNAc transferase [EC:2.4.1.255]
D      23509 POFUT1; protein O-fucosyltransferase 1	K03691 POFUT; peptide-O-fucosyltransferase [EC:2.4.1.221]
D      23275 POFUT2; protein O-fucosyltransferase 2	K03691 POFUT; peptide-O-fucosyltransferase [EC:2.4.1.221]
D      4242 MFNG; MFNG O-fucosylpeptide 3-beta-N-acetylglucosaminyltransferase	K05948 FNG; fringe [EC:2.4.1.222]
D      3955 LFNG; LFNG O-fucosylpeptide 3-beta-N-acetylglucosaminyltransferase	K05948 FNG; fringe [EC:2.4.1.222]
D      5986 RFNG; RFNG O-fucosylpeptide 3-beta-N-acetylglucosaminyltransferase	K05948 FNG; fringe [EC:2.4.1.222]
D      2683 B4GALT1; beta-1,4-galactosyltransferase 1	K07966 B4GALT1; beta-1,4-galactosyltransferase 1 [EC:2.4.1.22 2.4.1.90 2.4.1.38 2.4.1.-]
D      8704 B4GALT2; beta-1,4-galactosyltransferase 2	K07967 B4GALT2; beta-1,4-galactosyltransferase 2 [EC:2.4.1.22 2.4.1.90 2.4.1.38 2.4.1.-]
D      8703 B4GALT3; beta-1,4-galactosyltransferase 3	K07968 B4GALT3; beta-1,4-galactosyltransferase 3 [EC:2.4.1.90 2.4.1.38 2.4.1.-]
D      6480 ST6GAL1; ST6 beta-galactoside alpha-2,6-sialyltransferase 1	K00778 SIAT1; beta-galactoside alpha-2,6-sialyltransferase (sialyltransferase 1) [EC:2.4.99.1]
D      84620 ST6GAL2; ST6 beta-galactoside alpha-2,6-sialyltransferase 2	K00779 SIAT2; beta-galactoside alpha-2,6-sialyltransferase (sialyltransferase 2) [EC:2.4.99.1]
D      6487 ST3GAL3; ST3 beta-galactoside alpha-2,3-sialyltransferase 3	K00781 SIAT6; neolactotetraosylceramide alpha-2,3-sialyltransferase (sialyltransferase 6) [EC:2.4.99.6]
D      145173 B3GLCT; beta 3-glucosyltransferase	K13675 B3GALTL; UDP-glucose:O-linked fucose beta-1,3-glucosyltransferase [EC:2.4.1.-]
D      56983 POGLUT1; protein O-glucosyltransferase 1	K13667 POGLUT1; EGF-domain serine glucosyl/xylosyltransferase [EC:2.4.1.376 2.4.2.63]
D      283464 GXYLT1; glucoside xylosyltransferase 1	K13676 GXYLT; UDP-xylose:glucoside alpha-1,3-xylosyltransferase [EC:2.4.2.-]
D      727936 GXYLT2; glucoside xylosyltransferase 2	K13676 GXYLT; UDP-xylose:glucoside alpha-1,3-xylosyltransferase [EC:2.4.2.-]
D      152002 XXYLT1; xyloside xylosyltransferase 1	K23800 XXYLT1; xylosyl alpha-1,3-xylosyltransferase [EC:2.4.2.62]
D      79709 COLGALT1; collagen beta(1-O)galactosyltransferase 1	K11703 GLT25D; collagen beta-1,O-galactosyltransferase [EC:2.4.1.50]
D      23127 COLGALT2; collagen beta(1-O)galactosyltransferase 2	K11703 GLT25D; collagen beta-1,O-galactosyltransferase [EC:2.4.1.50]
D      8985 PLOD3; procollagen-lysine,2-oxoglutarate 5-dioxygenase 3	K13646 PLOD3; lysyl hydroxylase/galactosyltransferase/glucosyltransferase [EC:1.14.11.4 2.4.1.50 2.4.1.66]
D      10585 POMT1; protein O-mannosyltransferase 1	K00728 POMT; dolichyl-phosphate-mannose-protein mannosyltransferase [EC:2.4.1.109]
D      29954 POMT2; protein O-mannosyltransferase 2	K00728 POMT; dolichyl-phosphate-mannose-protein mannosyltransferase [EC:2.4.1.109]
D      442117 GALNTL6; polypeptide N-acetylgalactosaminyltransferase like 6	K00710 GALNT; polypeptide N-acetylgalactosaminyltransferase [EC:2.4.1.41]
D      11227 GALNT5; polypeptide N-acetylgalactosaminyltransferase 5	K00710 GALNT; polypeptide N-acetylgalactosaminyltransferase [EC:2.4.1.41]
D      64409 GALNT17; polypeptide N-acetylgalactosaminyltransferase 17	K00710 GALNT; polypeptide N-acetylgalactosaminyltransferase [EC:2.4.1.41]
D      63917 GALNT11; polypeptide N-acetylgalactosaminyltransferase 11	K00710 GALNT; polypeptide N-acetylgalactosaminyltransferase [EC:2.4.1.41]
D      79695 GALNT12; polypeptide N-acetylgalactosaminyltransferase 12	K00710 GALNT; polypeptide N-acetylgalactosaminyltransferase [EC:2.4.1.41]
D      114805 GALNT13; polypeptide N-acetylgalactosaminyltransferase 13	K00710 GALNT; polypeptide N-acetylgalactosaminyltransferase [EC:2.4.1.41]
D      79623 GALNT14; polypeptide N-acetylgalactosaminyltransferase 14	K00710 GALNT; polypeptide N-acetylgalactosaminyltransferase [EC:2.4.1.41]
D      57452 GALNT16; polypeptide N-acetylgalactosaminyltransferase 16	K00710 GALNT; polypeptide N-acetylgalactosaminyltransferase [EC:2.4.1.41]
D      117248 GALNT15; polypeptide N-acetylgalactosaminyltransferase 15	K00710 GALNT; polypeptide N-acetylgalactosaminyltransferase [EC:2.4.1.41]
D      374378 GALNT18; polypeptide N-acetylgalactosaminyltransferase 18	K00710 GALNT; polypeptide N-acetylgalactosaminyltransferase [EC:2.4.1.41]
D      168391 GALNTL5; polypeptide N-acetylgalactosaminyltransferase like 5	K00710 GALNT; polypeptide N-acetylgalactosaminyltransferase [EC:2.4.1.41]
D      55568 GALNT10; polypeptide N-acetylgalactosaminyltransferase 10	K00710 GALNT; polypeptide N-acetylgalactosaminyltransferase [EC:2.4.1.41]
D      2590 GALNT2; polypeptide N-acetylgalactosaminyltransferase 2	K00710 GALNT; polypeptide N-acetylgalactosaminyltransferase [EC:2.4.1.41]
D      2591 GALNT3; polypeptide N-acetylgalactosaminyltransferase 3	K00710 GALNT; polypeptide N-acetylgalactosaminyltransferase [EC:2.4.1.41]
D      2589 GALNT1; polypeptide N-acetylgalactosaminyltransferase 1	K00710 GALNT; polypeptide N-acetylgalactosaminyltransferase [EC:2.4.1.41]
D      11226 GALNT6; polypeptide N-acetylgalactosaminyltransferase 6	K00710 GALNT; polypeptide N-acetylgalactosaminyltransferase [EC:2.4.1.41]
D      8693 GALNT4; polypeptide N-acetylgalactosaminyltransferase 4	K00710 GALNT; polypeptide N-acetylgalactosaminyltransferase [EC:2.4.1.41]
D      50614 GALNT9; polypeptide N-acetylgalactosaminyltransferase 9	K00710 GALNT; polypeptide N-acetylgalactosaminyltransferase [EC:2.4.1.41]
D      51809 GALNT7; polypeptide N-acetylgalactosaminyltransferase 7	K00710 GALNT; polypeptide N-acetylgalactosaminyltransferase [EC:2.4.1.41]
D      26290 GALNT8; polypeptide N-acetylgalactosaminyltransferase 8	K00710 GALNT; polypeptide N-acetylgalactosaminyltransferase [EC:2.4.1.41]
D      100528030 POC1B-GALNT4; POC1B-GALNT4 readthrough	K00710 GALNT; polypeptide N-acetylgalactosaminyltransferase [EC:2.4.1.41]
D      56913 C1GALT1; core 1 synthase, glycoprotein-N-acetylgalactosamine 3-beta-galactosyltransferase 1	K00731 C1GALT1; glycoprotein-N-acetylgalactosamine 3-beta-galactosyltransferase [EC:2.4.1.122]
D      29071 C1GALT1C1; C1GALT1 specific chaperone 1	K09653 C1GALT2; C1GALT1-specific chaperone 1
D      728819 C1GALT1C1L; C1GALT1 specific chaperone 1 like	K09653 C1GALT2; C1GALT1-specific chaperone 1
C    00532 Glycosaminoglycan biosynthesis - chondroitin sulfate / dermatan sulfate [PATH:hsa00532]
D      64131 XYLT1; xylosyltransferase 1	K00771 XYLT; protein xylosyltransferase [EC:2.4.2.26]
D      64132 XYLT2; xylosyltransferase 2	K00771 XYLT; protein xylosyltransferase [EC:2.4.2.26]
D      11285 B4GALT7; beta-1,4-galactosyltransferase 7	K00733 B4GALT7; xylosylprotein 4-beta-galactosyltransferase [EC:2.4.1.133]
D      126792 B3GALT6; beta-1,3-galactosyltransferase 6	K00734 B3GALT6; galactosylxylosylprotein 3-beta-galactosyltransferase [EC:2.4.1.134]
D      26229 B3GAT3; beta-1,3-glucuronyltransferase 3	K10158 B3GAT3; galactosylgalactosylxylosylprotein 3-beta-glucuronosyltransferase 3 [EC:2.4.1.135]
D      55790 CSGALNACT1; chondroitin sulfate N-acetylgalactosaminyltransferase 1	K00746 CSGALNACT1_2; chondroitin sulfate N-acetylgalactosaminyltransferase 1/2 [EC:2.4.1.174 2.4.1.175]
D      55454 CSGALNACT2; chondroitin sulfate N-acetylgalactosaminyltransferase 2	K00746 CSGALNACT1_2; chondroitin sulfate N-acetylgalactosaminyltransferase 1/2 [EC:2.4.1.174 2.4.1.175]
D      337876 CHSY3; chondroitin sulfate synthase 3	K13499 CHSY; chondroitin sulfate synthase [EC:2.4.1.175 2.4.1.226]
D      22856 CHSY1; chondroitin sulfate synthase 1	K13499 CHSY; chondroitin sulfate synthase [EC:2.4.1.175 2.4.1.226]
D      79586 CHPF; chondroitin polymerizing factor	K00747 CHPF; chondroitin polymerizing factor [EC:2.4.1.175 2.4.1.226]
D      54480 CHPF2; chondroitin polymerizing factor 2	K03419 CHPF2; chondroitin polymerizing factor 2 [EC:2.4.1.226]
D      29940 DSE; dermatan sulfate epimerase	K01794 DSE; chondroitin-glucuronate 5-epimerase [EC:5.1.3.19]
D      50515 CHST11; carbohydrate sulfotransferase 11	K01017 CHST11; chondroitin 4-sulfotransferase 11 [EC:2.8.2.5]
D      55501 CHST12; carbohydrate sulfotransferase 12	K04742 CHST12; chondroitin 4-sulfotransferase 12 [EC:2.8.2.5]
D      166012 CHST13; carbohydrate sulfotransferase 13	K07779 CHST13; chondroitin 4-sulfotransferase 13 [EC:2.8.2.5]
D      9469 CHST3; carbohydrate sulfotransferase 3	K01020 CHST3; chondroitin 6-sulfotransferase 3 [EC:2.8.2.17]
D      56548 CHST7; carbohydrate sulfotransferase 7	K04743 CHST7; chondroitin 6-sulfotransferase 7 [EC:2.8.2.17]
D      51363 CHST15; carbohydrate sulfotransferase 15	K08106 CHST15; N-acetylgalactosamine 4-sulfate 6-O-sulfotransferase [EC:2.8.2.33]
D      10090 UST; uronyl 2-sulfotransferase	K03193 UST; dermatan/chondrotin sulfate uronyl 2-O-sulfotransferase UST [EC:2.8.2.-]
D      113189 CHST14; carbohydrate sulfotransferase 14	K08105 D4ST1; dermatan 4-sulfotransferase 1 [EC:2.8.2.35]
C    00534 Glycosaminoglycan biosynthesis - heparan sulfate / heparin [PATH:hsa00534]
D      64131 XYLT1; xylosyltransferase 1	K00771 XYLT; protein xylosyltransferase [EC:2.4.2.26]
D      64132 XYLT2; xylosyltransferase 2	K00771 XYLT; protein xylosyltransferase [EC:2.4.2.26]
D      11285 B4GALT7; beta-1,4-galactosyltransferase 7	K00733 B4GALT7; xylosylprotein 4-beta-galactosyltransferase [EC:2.4.1.133]
D      126792 B3GALT6; beta-1,3-galactosyltransferase 6	K00734 B3GALT6; galactosylxylosylprotein 3-beta-galactosyltransferase [EC:2.4.1.134]
D      26229 B3GAT3; beta-1,3-glucuronyltransferase 3	K10158 B3GAT3; galactosylgalactosylxylosylprotein 3-beta-glucuronosyltransferase 3 [EC:2.4.1.135]
D      2135 EXTL2; exostosin like glycosyltransferase 2	K02369 EXTL2; alpha-1,4-N-acetylglucosaminyltransferase EXTL2 [EC:2.4.1.223]
D      2137 EXTL3; exostosin like glycosyltransferase 3	K02370 EXTL3; alpha-1,4-N-acetylglucosaminyltransferase EXTL3 [EC:2.4.1.223 2.4.1.224]
D      2134 EXTL1; exostosin like glycosyltransferase 1	K02368 EXTL1; alpha-1,4-N-acetylglucosaminyltransferase EXTL1 [EC:2.4.1.224]
D      2131 EXT1; exostosin glycosyltransferase 1	K02366 EXT1; glucuronyl/N-acetylglucosaminyl transferase EXT1 [EC:2.4.1.224 2.4.1.225]
D      2132 EXT2; exostosin glycosyltransferase 2	K02367 EXT2; glucuronyl/N-acetylglucosaminyl transferase EXT2 [EC:2.4.1.224 2.4.1.225]
D      3340 NDST1; N-deacetylase and N-sulfotransferase 1	K02576 NDST1; heparan sulfate N-deacetylase/N-sulfotransferase NDST1 [EC:3.1.1.- 2.8.2.-]
D      8509 NDST2; N-deacetylase and N-sulfotransferase 2	K02577 NDST2; heparan sulfate N-deacetylase/N-sulfotransferase NDST2 [EC:3.1.1.- 2.8.2.-]
D      9348 NDST3; N-deacetylase and N-sulfotransferase 3	K02578 NDST3; heparan sulfate N-deacetylase/N-sulfotransferase NDST3 [EC:3.1.1.- 2.8.2.-]
D      64579 NDST4; N-deacetylase and N-sulfotransferase 4	K02579 NDST4; heparan sulfate N-deacetylase/N-sulfotransferase NDST4 [EC:3.1.1.- 2.8.2.-]
D      26035 GLCE; glucuronic acid epimerase	K01793 GLCE; heparosan-N-sulfate-glucuronate 5-epimerase [EC:5.1.3.17]
D      9653 HS2ST1; heparan sulfate 2-O-sulfotransferase 1	K02513 HS2ST1; heparan sulfate 2-O-sulfotransferase HS2ST1 [EC:2.8.2.-]
D      9394 HS6ST1; heparan sulfate 6-O-sulfotransferase 1	K02514 HS6ST1; heparan sulfate 6-O-sulfotransferase HS6ST1 [EC:2.8.2.-]
D      90161 HS6ST2; heparan sulfate 6-O-sulfotransferase 2	K08102 HS6ST2; heparan sulfate 6-O-sulfotransferase HS6ST2 [EC:2.8.2.-]
D      266722 HS6ST3; heparan sulfate 6-O-sulfotransferase 3	K08103 HS6ST3; heparan sulfate 6-O-sulfotransferase HS6ST3 [EC:2.8.2.-]
D      9957 HS3ST1; heparan sulfate-glucosamine 3-sulfotransferase 1	K01024 HS3ST1; [heparan sulfate]-glucosamine 3-sulfotransferase 1 [EC:2.8.2.23]
D      9956 HS3ST2; heparan sulfate-glucosamine 3-sulfotransferase 2	K07808 HS3ST2; [heparan sulfate]-glucosamine 3-sulfotransferase 2 [EC:2.8.2.29]
D      9953 HS3ST3B1; heparan sulfate-glucosamine 3-sulfotransferase 3B1	K07809 HS3ST3; [heparan sulfate]-glucosamine 3-sulfotransferase 3 [EC:2.8.2.30]
D      9955 HS3ST3A1; heparan sulfate-glucosamine 3-sulfotransferase 3A1	K07809 HS3ST3; [heparan sulfate]-glucosamine 3-sulfotransferase 3 [EC:2.8.2.30]
D      222537 HS3ST5; heparan sulfate-glucosamine 3-sulfotransferase 5	K08104 HS3ST5; [heparan sulfate]-glucosamine 3-sulfotransferase 5 [EC:2.8.2.23]
C    00533 Glycosaminoglycan biosynthesis - keratan sulfate [PATH:hsa00533]
D      2530 FUT8; fucosyltransferase 8	K00717 FUT8; glycoprotein 6-alpha-L-fucosyltransferase [EC:2.4.1.68]
D      2683 B4GALT1; beta-1,4-galactosyltransferase 1	K07966 B4GALT1; beta-1,4-galactosyltransferase 1 [EC:2.4.1.22 2.4.1.90 2.4.1.38 2.4.1.-]
D      8704 B4GALT2; beta-1,4-galactosyltransferase 2	K07967 B4GALT2; beta-1,4-galactosyltransferase 2 [EC:2.4.1.22 2.4.1.90 2.4.1.38 2.4.1.-]
D      8703 B4GALT3; beta-1,4-galactosyltransferase 3	K07968 B4GALT3; beta-1,4-galactosyltransferase 3 [EC:2.4.1.90 2.4.1.38 2.4.1.-]
D      10678 B3GNT2; UDP-GlcNAc:betaGal beta-1,3-N-acetylglucosaminyltransferase 2	K00741 B3GNT2; N-acetyllactosaminide beta-1,3-N-acetylglucosaminyltransferase [EC:2.4.1.149]
D      4166 CHST6; carbohydrate sulfotransferase 6	K09671 CHST6; carbohydrate 6-sulfotransferase 6 [EC:2.8.2.-]
D      8702 B4GALT4; beta-1,4-galactosyltransferase 4	K07969 B4GALT4; beta-1,4-galactosyltransferase 4 [EC:2.4.1.90 2.4.1.275 2.4.1.-]
D      93010 B3GNT7; UDP-GlcNAc:betaGal beta-1,3-N-acetylglucosaminyltransferase 7	K09664 B3GNT7; beta-1,3-N-acetylglucosaminyltransferase 7 [EC:2.4.1.-]
D      8534 CHST1; carbohydrate sulfotransferase 1	K01022 CHST1; keratan sulfate 6-sulfotransferase 1 [EC:2.8.2.21]
D      6487 ST3GAL3; ST3 beta-galactoside alpha-2,3-sialyltransferase 3	K00781 SIAT6; neolactotetraosylceramide alpha-2,3-sialyltransferase (sialyltransferase 6) [EC:2.4.99.6]
D      9435 CHST2; carbohydrate sulfotransferase 2	K04745 CHST2; carbohydrate 6-sulfotransferase 2 [EC:2.8.2.-]
D      10164 CHST4; carbohydrate sulfotransferase 4	K04746 CHST4; carbohydrate 6-sulfotransferase 4 [EC:2.8.2.-]
D      6482 ST3GAL1; ST3 beta-galactoside alpha-2,3-sialyltransferase 1	K00780 SIAT4A; beta-galactoside alpha-2,3-sialyltransferase (sialyltransferase 4A) [EC:2.4.99.4]
D      6483 ST3GAL2; ST3 beta-galactoside alpha-2,3-sialyltransferase 2	K03368 SIAT4B; beta-galactoside alpha-2,3-sialyltransferase (sialyltransferase 4B) [EC:2.4.99.4]
C    00531 Glycosaminoglycan degradation [PATH:hsa00531]
D      8692 HYAL2; hyaluronidase 2	K01197 hya; hyaluronoglucosaminidase [EC:3.2.1.35]
D      3373 HYAL1; hyaluronidase 1	K01197 hya; hyaluronoglucosaminidase [EC:3.2.1.35]
D      6677 SPAM1; sperm adhesion molecule 1	K01197 hya; hyaluronoglucosaminidase [EC:3.2.1.35]
D      23553 HYAL4; hyaluronidase 4	K01197 hya; hyaluronoglucosaminidase [EC:3.2.1.35]
D      8372 HYAL3; hyaluronidase 3	K01197 hya; hyaluronoglucosaminidase [EC:3.2.1.35]
D      2990 GUSB; glucuronidase beta	K01195 uidA; beta-glucuronidase [EC:3.2.1.31]
D      3423 IDS; iduronate 2-sulfatase	K01136 IDS; iduronate 2-sulfatase [EC:3.1.6.13]
D      3425 IDUA; alpha-L-iduronidase	K01217 IDUA; L-iduronidase [EC:3.2.1.76]
D      411 ARSB; arylsulfatase B	K01135 ARSB; arylsulfatase B [EC:3.1.6.12]
D      10855 HPSE; heparanase	K07964 HPSE; heparanase [EC:3.2.1.166]
D      60495 HPSE2; heparanase 2 (inactive)	K07965 HPSE2; heparanase 2 [EC:3.2.1.-]
D      6448 SGSH; N-sulfoglucosamine sulfohydrolase	K01565 SGSH; N-sulfoglucosamine sulfohydrolase [EC:3.10.1.1]
D      138050 HGSNAT; heparan-alpha-glucosaminide N-acetyltransferase	K10532 HGSNAT; heparan-alpha-glucosaminide N-acetyltransferase [EC:2.3.1.78]
D      4669 NAGLU; N-acetyl-alpha-glucosaminidase	K01205 NAGLU; alpha-N-acetylglucosaminidase [EC:3.2.1.50]
D      2588 GALNS; galactosamine (N-acetyl)-6-sulfatase	K01132 GALNS; N-acetylgalactosamine-6-sulfatase [EC:3.1.6.4]
D      2720 GLB1; galactosidase beta 1	K12309 GLB1; beta-galactosidase [EC:3.2.1.23]
D      2799 GNS; glucosamine (N-acetyl)-6-sulfatase	K01137 GNS; N-acetylglucosamine-6-sulfatase [EC:3.1.6.14]
D      3073 HEXA; hexosaminidase subunit alpha	K12373 HEXA_B; hexosaminidase [EC:3.2.1.52]
D      3074 HEXB; hexosaminidase subunit beta	K12373 HEXA_B; hexosaminidase [EC:3.2.1.52]
C    00563 Glycosylphosphatidylinositol (GPI)-anchor biosynthesis [PATH:hsa00563]
D      5277 PIGA; phosphatidylinositol glycan anchor biosynthesis class A	K03857 PIGA; phosphatidylinositol N-acetylglucosaminyltransferase subunit A [EC:2.4.1.198]
D      5279 PIGC; phosphatidylinositol glycan anchor biosynthesis class C	K03859 PIGC; phosphatidylinositol N-acetylglucosaminyltransferase subunit C
D      5283 PIGH; phosphatidylinositol glycan anchor biosynthesis class H	K03858 PIGH; phosphatidylinositol N-acetylglucosaminyltransferase subunit H
D      51227 PIGP; phosphatidylinositol glycan anchor biosynthesis class P	K03861 PIGP; phosphatidylinositol N-acetylglucosaminyltransferase subunit P
D      9091 PIGQ; phosphatidylinositol glycan anchor biosynthesis class Q	K03860 PIGQ; phosphatidylinositol N-acetylglucosaminyltransferase subunit Q
D      84992 PIGY; phosphatidylinositol glycan anchor biosynthesis class Y	K11001 PIGY; phosphatidylinositol N-acetylglucosaminyltransferase subunit Y
D      8818 DPM2; dolichyl-phosphate mannosyltransferase subunit 2, regulatory	K09658 DPM2; dolichol phosphate-mannose biosynthesis regulatory protein
D      9487 PIGL; phosphatidylinositol glycan anchor biosynthesis class L	K03434 PIGL; N-acetylglucosaminylphosphatidylinositol deacetylase [EC:3.5.1.89]
D      284098 PIGW; phosphatidylinositol glycan anchor biosynthesis class W	K05283 PIGW; glucosaminylphosphatidylinositol acyltransferase [EC:2.3.-.-]
D      2822 GPLD1; glycosylphosphatidylinositol specific phospholipase D1	K01127 GPLD1; glycosylphosphatidylinositol phospholipase D [EC:3.1.4.50]
D      93183 PIGM; phosphatidylinositol glycan anchor biosynthesis class M	K05284 PIGM; GPI mannosyltransferase 1 subunit M [EC:2.4.1.-]
D      54965 PIGX; phosphatidylinositol glycan anchor biosynthesis class X	K07541 PIGX; GPI mannosyltransferase 1 subunit X
D      55650 PIGV; phosphatidylinositol glycan anchor biosynthesis class V	K07542 PIGV; GPI mannosyltransferase 2 [EC:2.4.1.-]
D      23556 PIGN; phosphatidylinositol glycan anchor biosynthesis class N	K05285 PIGN; GPI ethanolamine phosphate transferase 1 [EC:2.7.-.-]
D      9488 PIGB; phosphatidylinositol glycan anchor biosynthesis class B	K05286 PIGB; GPI mannosyltransferase 3 [EC:2.4.1.-]
D      84720 PIGO; phosphatidylinositol glycan anchor biosynthesis class O	K05288 PIGO; GPI ethanolamine phosphate transferase 3 subunit O [EC:2.7.-.-]
D      5281 PIGF; phosphatidylinositol glycan anchor biosynthesis class F	K05287 PIGF; GPI ethanolamine phosphate transferase 2/3 subunit F
D      8733 GPAA1; glycosylphosphatidylinositol anchor attachment 1	K05289 GAA1; GPI-anchor transamidase subunit GAA1
D      10026 PIGK; phosphatidylinositol glycan anchor biosynthesis class K	K05290 PIGK; GPI-anchor transamidase subunit K
D      94005 PIGS; phosphatidylinositol glycan anchor biosynthesis class S	K05291 PIGS; GPI-anchor transamidase subunit S
D      51604 PIGT; phosphatidylinositol glycan anchor biosynthesis class T	K05292 PIGT; GPI-anchor transamidase subunit T
D      128869 PIGU; phosphatidylinositol glycan anchor biosynthesis class U	K05293 PIGU; GPI-anchor transamidase subunit U
D      80055 PGAP1; post-GPI attachment to proteins inositol deacylase 1	K05294 PGAP1; GPI inositol-deacylase [EC:3.-.-.-]
D      80235 PIGZ; phosphatidylinositol glycan anchor biosynthesis class Z	K08098 PIGZ; GPI mannosyltransferase 4 [EC:2.4.1.-]
D      54872 PIGG; phosphatidylinositol glycan anchor biosynthesis class G	K05310 PIGG; ethanolamine phosphate transferase 2 subunit G [EC:2.7.-.-]
C    00601 Glycosphingolipid biosynthesis - lacto and neolacto series [PATH:hsa00601]
D      84002 B3GNT5; UDP-GlcNAc:betaGal beta-1,3-N-acetylglucosaminyltransferase 5	K03766 B3GNT5; beta-1,3-N-acetylglucosaminyltransferase 5 [EC:2.4.1.206]
D      8708 B3GALT1; beta-1,3-galactosyltransferase 1	K07819 B3GALT1; beta-1,3-galactosyltransferase 1 [EC:2.4.1.86]
D      8707 B3GALT2; beta-1,3-galactosyltransferase 2	K07820 B3GALT2; beta-1,3-galactosyltransferase 2 [EC:2.4.1.86]
D      10317 B3GALT5; beta-1,3-galactosyltransferase 5	K03877 B3GALT5; beta-1,3-galactosyltransferase 5 [EC:2.4.1.-]
D      2523 FUT1; fucosyltransferase 1 (H blood group)	K00718 FUT1_2; galactoside 2-L-fucosyltransferase 1/2 [EC:2.4.1.69]
D      2524 FUT2; fucosyltransferase 2	K00718 FUT1_2; galactoside 2-L-fucosyltransferase 1/2 [EC:2.4.1.69]
D      2525 FUT3; fucosyltransferase 3 (Lewis blood group)	K00716 FUT3; galactoside 3(4)-fucosyltransferase 3 [EC:2.4.1.65]
D      6487 ST3GAL3; ST3 beta-galactoside alpha-2,3-sialyltransferase 3	K00781 SIAT6; neolactotetraosylceramide alpha-2,3-sialyltransferase (sialyltransferase 6) [EC:2.4.99.6]
D      6484 ST3GAL4; ST3 beta-galactoside alpha-2,3-sialyltransferase 4	K03494 SIAT4C; beta-galactoside alpha-2,3-sialyltransferase (sialyltransferase 4C) [EC:2.4.99.4]
D      28 ABO; ABO, alpha 1-3-N-acetylgalactosaminyltransferase and alpha 1-3-galactosyltransferase	K00709 ABO; histo-blood group ABO system transferase [EC:2.4.1.40 2.4.1.37]
D      2683 B4GALT1; beta-1,4-galactosyltransferase 1	K07966 B4GALT1; beta-1,4-galactosyltransferase 1 [EC:2.4.1.22 2.4.1.90 2.4.1.38 2.4.1.-]
D      8704 B4GALT2; beta-1,4-galactosyltransferase 2	K07967 B4GALT2; beta-1,4-galactosyltransferase 2 [EC:2.4.1.22 2.4.1.90 2.4.1.38 2.4.1.-]
D      8703 B4GALT3; beta-1,4-galactosyltransferase 3	K07968 B4GALT3; beta-1,4-galactosyltransferase 3 [EC:2.4.1.90 2.4.1.38 2.4.1.-]
D      8702 B4GALT4; beta-1,4-galactosyltransferase 4	K07969 B4GALT4; beta-1,4-galactosyltransferase 4 [EC:2.4.1.90 2.4.1.275 2.4.1.-]
D      10690 FUT9; fucosyltransferase 9	K03663 FUT9; 4-galactosyl-N-acetylglucosaminide 3-alpha-L-fucosyltransferase [EC:2.4.1.152]
D      2526 FUT4; fucosyltransferase 4	K07632 FUT4; galactoside alpha-1,3-fucosyltransferase 4 [EC:2.4.1.-]
D      2527 FUT5; fucosyltransferase 5	K07633 FUT5; galactoside alpha-1,3-fucosyltransferase 5 [EC:2.4.1.65]
D      2528 FUT6; fucosyltransferase 6	K07634 FUT6; galactoside alpha-1,3-fucosyltransferase 6 [EC:2.4.1.65]
D      2529 FUT7; fucosyltransferase 7	K07635 FUT7; galactoside alpha-1,3-fucosyltransferase 7 [EC:2.4.1.-]
D      10402 ST3GAL6; ST3 beta-galactoside alpha-2,3-sialyltransferase 6	K03792 SIAT10; neolactotetraosylceramide alpha-2,3-sialyltransferase (sialyltransferase 10) [EC:2.4.99.6]
D      6489 ST8SIA1; ST8 alpha-N-acetyl-neuraminide alpha-2,8-sialyltransferase 1	K03371 SIAT8A; alpha-N-acetyl-neuraminate alpha-2,8-sialyltransferase (sialyltransferase 8A) [EC:2.4.99.8]
D      53947 A4GALT; alpha 1,4-galactosyltransferase (P blood group)	K01988 A4GALT; lactosylceramide 4-alpha-galactosyltransferase [EC:2.4.1.228]
D      8706 B3GALNT1; beta-1,3-N-acetylgalactosaminyltransferase 1 (globoside blood group)	K00719 B3GALNT1; galactosylgalactosylglucosylceramide beta-D-acetylgalactosaminyltransferase [EC:2.4.1.79]
D      10678 B3GNT2; UDP-GlcNAc:betaGal beta-1,3-N-acetylglucosaminyltransferase 2	K00741 B3GNT2; N-acetyllactosaminide beta-1,3-N-acetylglucosaminyltransferase [EC:2.4.1.149]
D      10331 B3GNT3; UDP-GlcNAc:betaGal beta-1,3-N-acetylglucosaminyltransferase 3	K07970 B3GNT3; beta-1,3-N-acetylglucosaminyltransferase 3 [EC:2.4.1.146 2.4.1.149]
D      79369 B3GNT4; UDP-GlcNAc:betaGal beta-1,3-N-acetylglucosaminyltransferase 4	K07971 B3GNT4; beta-1,3-N-acetylglucosaminyltransferase 4 [EC:2.4.1.149]
D      2651 GCNT2; glucosaminyl (N-acetyl) transferase 2 (I blood group)	K00742 GCNT2; N-acetyllactosaminide beta-1,6-N-acetylglucosaminyltransferase [EC:2.4.1.150]
C    00603 Glycosphingolipid biosynthesis - globo and isoglobo series [PATH:hsa00603]
D      127550 A3GALT2; alpha 1,3-galactosyltransferase 2	K20736 A3GALT2; alpha-1,3-galactosyltransferase 2 [EC:2.4.1.87]
D      8706 B3GALNT1; beta-1,3-N-acetylgalactosaminyltransferase 1 (globoside blood group)	K00719 B3GALNT1; galactosylgalactosylglucosylceramide beta-D-acetylgalactosaminyltransferase [EC:2.4.1.79]
D      26301 GBGT1; globoside alpha-1,3-N-acetylgalactosaminyltransferase 1 (FORS blood group)	K00722 GBGT1; globoside alpha-N-acetylgalactosaminyltransferase [EC:2.4.1.88]
D      53947 A4GALT; alpha 1,4-galactosyltransferase (P blood group)	K01988 A4GALT; lactosylceramide 4-alpha-galactosyltransferase [EC:2.4.1.228]
D      2717 GLA; galactosidase alpha	K01189 GLA; alpha-galactosidase [EC:3.2.1.22]
D      10317 B3GALT5; beta-1,3-galactosyltransferase 5	K03877 B3GALT5; beta-1,3-galactosyltransferase 5 [EC:2.4.1.-]
D      3073 HEXA; hexosaminidase subunit alpha	K12373 HEXA_B; hexosaminidase [EC:3.2.1.52]
D      3074 HEXB; hexosaminidase subunit beta	K12373 HEXA_B; hexosaminidase [EC:3.2.1.52]
D      4668 NAGA; alpha-N-acetylgalactosaminidase	K01204 NAGA; alpha-N-acetylgalactosaminidase [EC:3.2.1.49]
D      2523 FUT1; fucosyltransferase 1 (H blood group)	K00718 FUT1_2; galactoside 2-L-fucosyltransferase 1/2 [EC:2.4.1.69]
D      2524 FUT2; fucosyltransferase 2	K00718 FUT1_2; galactoside 2-L-fucosyltransferase 1/2 [EC:2.4.1.69]
D      6482 ST3GAL1; ST3 beta-galactoside alpha-2,3-sialyltransferase 1	K00780 SIAT4A; beta-galactoside alpha-2,3-sialyltransferase (sialyltransferase 4A) [EC:2.4.99.4]
D      6483 ST3GAL2; ST3 beta-galactoside alpha-2,3-sialyltransferase 2	K03368 SIAT4B; beta-galactoside alpha-2,3-sialyltransferase (sialyltransferase 4B) [EC:2.4.99.4]
D      6489 ST8SIA1; ST8 alpha-N-acetyl-neuraminide alpha-2,8-sialyltransferase 1	K03371 SIAT8A; alpha-N-acetyl-neuraminate alpha-2,8-sialyltransferase (sialyltransferase 8A) [EC:2.4.99.8]
D      10690 FUT9; fucosyltransferase 9	K03663 FUT9; 4-galactosyl-N-acetylglucosaminide 3-alpha-L-fucosyltransferase [EC:2.4.1.152]
C    00604 Glycosphingolipid biosynthesis - ganglio series [PATH:hsa00604]
D      2583 B4GALNT1; beta-1,4-N-acetyl-galactosaminyltransferase 1	K00725 B4GALNT1; (N-Acetylneuraminyl)-galactosylglucosylceramide N-acetylgalactosaminyltransferase [EC:2.4.1.92]
D      8705 B3GALT4; beta-1,3-galactosyltransferase 4	K00715 B3GALT4; ganglioside galactosyltransferase [EC:2.4.1.62]
D      6483 ST3GAL2; ST3 beta-galactoside alpha-2,3-sialyltransferase 2	K03368 SIAT4B; beta-galactoside alpha-2,3-sialyltransferase (sialyltransferase 4B) [EC:2.4.99.4]
D      6482 ST3GAL1; ST3 beta-galactoside alpha-2,3-sialyltransferase 1	K00780 SIAT4A; beta-galactoside alpha-2,3-sialyltransferase (sialyltransferase 4A) [EC:2.4.99.4]
D      29906 ST8SIA5; ST8 alpha-N-acetyl-neuraminide alpha-2,8-sialyltransferase 5	K03369 SIAT8E; alpha-N-acetyl-neuraminate alpha-2,8-sialyltransferase (sialyltransferase 8E) [EC:2.4.99.-]
D      8869 ST3GAL5; ST3 beta-galactoside alpha-2,3-sialyltransferase 5	K03370 SIAT9; lactosylceramide alpha-2,3-sialyltransferase (sialyltransferase 9) [EC:2.4.99.9]
D      6489 ST8SIA1; ST8 alpha-N-acetyl-neuraminide alpha-2,8-sialyltransferase 1	K03371 SIAT8A; alpha-N-acetyl-neuraminate alpha-2,8-sialyltransferase (sialyltransferase 8A) [EC:2.4.99.8]
D      9197 SLC33A1; solute carrier family 33 member 1	K03372 SLC33A1; MFS transporter, PAT family, solute carrier family 33 (acetyl-CoA transportor), member 1 [EC:2.3.1.-]
D      256435 ST6GALNAC3; ST6 N-acetylgalactosaminide alpha-2,6-sialyltransferase 3	K03373 SIAT7C; N-acetylgalactosaminide alpha-2,6-sialyltransferase (sialyltransferase 7C) [EC:2.4.99.-]
D      27090 ST6GALNAC4; ST6 N-acetylgalactosaminide alpha-2,6-sialyltransferase 4	K03374 SIAT7D; N-acetylgalactosaminide alpha-2,6-sialyltransferase (sialyltransferase 7D) [EC:2.4.99.7]
D      81849 ST6GALNAC5; ST6 N-acetylgalactosaminide alpha-2,6-sialyltransferase 5	K03375 SIAT7E; N-acetylgalactosaminide alpha-2,6-sialyltransferase (sialyltransferase 7E) [EC:2.4.99.-]
D      30815 ST6GALNAC6; ST6 N-acetylgalactosaminide alpha-2,6-sialyltransferase 6	K03376 SIAT7F; N-acetylgalactosaminide alpha-2,6-sialyltransferase (sialyltransferase 7F) [EC:2.4.99.-]
D      2720 GLB1; galactosidase beta 1	K12309 GLB1; beta-galactosidase [EC:3.2.1.23]
D      3073 HEXA; hexosaminidase subunit alpha	K12373 HEXA_B; hexosaminidase [EC:3.2.1.52]
D      3074 HEXB; hexosaminidase subunit beta	K12373 HEXA_B; hexosaminidase [EC:3.2.1.52]
C    00540 Lipopolysaccharide biosynthesis
C    00541 O-Antigen nucleotide sugar biosynthesis
C    00550 Peptidoglycan biosynthesis
C    00511 Other glycan degradation [PATH:hsa00511]
D      4758 NEU1; neuraminidase 1	K01186 NEU1; sialidase-1 [EC:3.2.1.18]
D      10825 NEU3; neuraminidase 3	K12357 NEU2_3_4; sialidase-2/3/4 [EC:3.2.1.18]
D      129807 NEU4; neuraminidase 4	K12357 NEU2_3_4; sialidase-2/3/4 [EC:3.2.1.18]
D      4759 NEU2; neuraminidase 2	K12357 NEU2_3_4; sialidase-2/3/4 [EC:3.2.1.18]
D      2720 GLB1; galactosidase beta 1	K12309 GLB1; beta-galactosidase [EC:3.2.1.23]
D      3073 HEXA; hexosaminidase subunit alpha	K12373 HEXA_B; hexosaminidase [EC:3.2.1.52]
D      3074 HEXB; hexosaminidase subunit beta	K12373 HEXA_B; hexosaminidase [EC:3.2.1.52]
D      284004 HEXD; hexosaminidase D	K14459 HEX; hexosaminidase [EC:3.2.1.52]
D      4123 MAN2C1; mannosidase alpha class 2C member 1	K01191 MAN2C1; alpha-mannosidase [EC:3.2.1.24]
D      4125 MAN2B1; mannosidase alpha class 2B member 1	K12311 MAN2B1; lysosomal alpha-mannosidase [EC:3.2.1.24]
D      23324 MAN2B2; mannosidase alpha class 2B member 2	K12312 MAN2B2; epididymis-specific alpha-mannosidase [EC:3.2.1.24]
D      4126 MANBA; mannosidase beta	K01192 E3.2.1.25; beta-mannosidase [EC:3.2.1.25]
D      64772 ENGASE; endo-beta-N-acetylglucosaminidase	K01227 ENGASE; mannosyl-glycoprotein endo-beta-N-acetylglucosaminidase [EC:3.2.1.96]
D      2517 FUCA1; alpha-L-fucosidase 1	K01206 FUCA; alpha-L-fucosidase [EC:3.2.1.51]
D      2519 FUCA2; alpha-L-fucosidase 2	K01206 FUCA; alpha-L-fucosidase [EC:3.2.1.51]
D      175 AGA; aspartylglucosaminidase	K01444 AGA; N4-(beta-N-acetylglucosaminyl)-L-asparaginase [EC:3.5.1.26]
D      2629 GBA; glucosylceramidase beta	K01201 GBA; glucosylceramidase [EC:3.2.1.45]
D      57704 GBA2; glucosylceramidase beta 2	K17108 GBA2; non-lysosomal glucosylceramidase [EC:3.2.1.45]
C    00571 Lipoarabinomannan (LAM) biosynthesis
C    00572 Arabinogalactan biosynthesis - Mycobacterium
B
B  09108 Metabolism of cofactors and vitamins
C    00730 Thiamine metabolism [PATH:hsa00730]
D      9054 NFS1; NFS1 cysteine desulfurase	K04487 iscS; cysteine desulfurase [EC:2.8.1.7]
D      84284 NTPCR; nucleoside-triphosphatase, cancer-related	K06928 NTPCR; nucleoside-triphosphatase [EC:3.6.1.15]
D      249 ALPL; alkaline phosphatase, biomineralization associated	K01077 E3.1.3.1; alkaline phosphatase [EC:3.1.3.1]
D      248 ALPI; alkaline phosphatase, intestinal	K01077 E3.1.3.1; alkaline phosphatase [EC:3.1.3.1]
D      250 ALPP; alkaline phosphatase, placental	K01077 E3.1.3.1; alkaline phosphatase [EC:3.1.3.1]
D      251 ALPG; alkaline phosphatase, germ cell	K01077 E3.1.3.1; alkaline phosphatase [EC:3.1.3.1]
D      52 ACP1; acid phosphatase 1	K14394 ACP1; low molecular weight phosphotyrosine protein phosphatase [EC:3.1.3.2 3.1.3.48]
D      27010 TPK1; thiamin pyrophosphokinase 1	K00949 thiN; thiamine pyrophosphokinase [EC:2.7.6.2]
D      122481 AK7; adenylate kinase 7	K00939 adk; adenylate kinase [EC:2.7.4.3]
D      205 AK4; adenylate kinase 4	K00939 adk; adenylate kinase [EC:2.7.4.3]
D      26289 AK5; adenylate kinase 5	K00939 adk; adenylate kinase [EC:2.7.4.3]
D      204 AK2; adenylate kinase 2	K00939 adk; adenylate kinase [EC:2.7.4.3]
D      203 AK1; adenylate kinase 1	K00939 adk; adenylate kinase [EC:2.7.4.3]
D      390877 adenylate kinase isoenzyme 1-like	K00939 adk; adenylate kinase [EC:2.7.4.3]
D      158067 AK8; adenylate kinase 8	K00939 adk; adenylate kinase [EC:2.7.4.3]
D      79178 THTPA; thiamine triphosphatase	K05307 THTPA; thiamine-triphosphatase [EC:3.6.1.28]
C    00740 Riboflavin metabolism [PATH:hsa00740]
D      55312 RFK; riboflavin kinase	K00861 RFK; riboflavin kinase [EC:2.7.1.26]
D      54 ACP5; acid phosphatase 5, tartrate resistant	K14379 ACP5; tartrate-resistant acid phosphatase type 5 [EC:3.1.3.2]
D      52 ACP1; acid phosphatase 1	K14394 ACP1; low molecular weight phosphotyrosine protein phosphatase [EC:3.1.3.2 3.1.3.48]
D      53 ACP2; acid phosphatase 2, lysosomal	K14410 ACP2; lysosomal acid phosphatase [EC:3.1.3.2]
D      80308 FLAD1; flavin adenine dinucleotide synthetase 1	K00953 FLAD1; FAD synthetase [EC:2.7.7.2]
D      5167 ENPP1; ectonucleotide pyrophosphatase/phosphodiesterase 1	K01513 ENPP1_3; ectonucleotide pyrophosphatase/phosphodiesterase family member 1/3 [EC:3.1.4.1 3.6.1.9]
D      5169 ENPP3; ectonucleotide pyrophosphatase/phosphodiesterase 3	K01513 ENPP1_3; ectonucleotide pyrophosphatase/phosphodiesterase family member 1/3 [EC:3.1.4.1 3.6.1.9]
D      645 BLVRB; biliverdin reductase B	K05901 BLVRB; biliverdin reductase / flavin reductase [EC:1.3.1.24 1.5.1.30]
C    00750 Vitamin B6 metabolism [PATH:hsa00750]
D      55163 PNPO; pyridoxamine 5'-phosphate oxidase	K00275 pdxH; pyridoxamine 5'-phosphate oxidase [EC:1.4.3.5]
D      8566 PDXK; pyridoxal kinase	K00868 pdxK; pyridoxine kinase [EC:2.7.1.35]
D      57026 PDXP; pyridoxal phosphatase	K07758 PDXP; pyridoxal phosphatase [EC:3.1.3.74]
D      493911 PHOSPHO2; phosphatase, orphan 2	K13248 PHOSPHO2; pyridoxal phosphate phosphatase PHOSPHO2 [EC:3.1.3.74]
D      316 AOX1; aldehyde oxidase 1	K00157 AOX; aldehyde oxidase [EC:1.2.3.1]
D      29968 PSAT1; phosphoserine aminotransferase 1	K00831 serC; phosphoserine aminotransferase [EC:2.6.1.52]
C    00760 Nicotinate and nicotinamide metabolism [PATH:hsa00760]
D      554235 ASPDH; aspartate dehydrogenase domain containing	K06989 nadX; aspartate dehydrogenase [EC:1.4.1.21]
D      23475 QPRT; quinolinate phosphoribosyltransferase	K00767 nadC; nicotinate-nucleotide pyrophosphorylase (carboxylating) [EC:2.4.2.19]
D      93100 NAPRT; nicotinate phosphoribosyltransferase	K00763 pncB; nicotinate phosphoribosyltransferase [EC:6.3.4.21]
D      4860 PNP; purine nucleoside phosphorylase	K03783 punA; purine-nucleoside phosphorylase [EC:2.4.2.1]
D      54981 NMRK1; nicotinamide riboside kinase 1	K10524 NRK1_2; nicotinamide/nicotinate riboside kinase [EC:2.7.1.22 2.7.1.173]
D      27231 NMRK2; nicotinamide riboside kinase 2	K10524 NRK1_2; nicotinamide/nicotinate riboside kinase [EC:2.7.1.22 2.7.1.173]
D      22978 NT5C2; 5'-nucleotidase, cytosolic II	K01081 E3.1.3.5; 5'-nucleotidase [EC:3.1.3.5]
D      84618 NT5C1A; 5'-nucleotidase, cytosolic IA	K01081 E3.1.3.5; 5'-nucleotidase [EC:3.1.3.5]
D      93034 NT5C1B; 5'-nucleotidase, cytosolic IB	K01081 E3.1.3.5; 5'-nucleotidase [EC:3.1.3.5]
D      30833 NT5C; 5', 3'-nucleotidase, cytosolic	K01081 E3.1.3.5; 5'-nucleotidase [EC:3.1.3.5]
D      56953 NT5M; 5',3'-nucleotidase, mitochondrial	K01081 E3.1.3.5; 5'-nucleotidase [EC:3.1.3.5]
D      100526794 NT5C1B-RDH14; NT5C1B-RDH14 readthrough	K01081 E3.1.3.5; 5'-nucleotidase [EC:3.1.3.5]
D      4907 NT5E; 5'-nucleotidase ecto	K19970 NT5E; 5'-nucleotidase [EC:3.1.3.5]
D      349565 NMNAT3; nicotinamide nucleotide adenylyltransferase 3	K06210 NMNAT; nicotinamide mononucleotide adenylyltransferase [EC:2.7.7.1 2.7.7.18]
D      64802 NMNAT1; nicotinamide nucleotide adenylyltransferase 1	K06210 NMNAT; nicotinamide mononucleotide adenylyltransferase [EC:2.7.7.1 2.7.7.18]
D      23057 NMNAT2; nicotinamide nucleotide adenylyltransferase 2	K06210 NMNAT; nicotinamide mononucleotide adenylyltransferase [EC:2.7.7.1 2.7.7.18]
D      5167 ENPP1; ectonucleotide pyrophosphatase/phosphodiesterase 1	K01513 ENPP1_3; ectonucleotide pyrophosphatase/phosphodiesterase family member 1/3 [EC:3.1.4.1 3.6.1.9]
D      5169 ENPP3; ectonucleotide pyrophosphatase/phosphodiesterase 3	K01513 ENPP1_3; ectonucleotide pyrophosphatase/phosphodiesterase family member 1/3 [EC:3.1.4.1 3.6.1.9]
D      83594 NUDT12; nudix hydrolase 12	K03426 E3.6.1.22; NAD+ diphosphatase [EC:3.6.1.22]
D      55191 NADSYN1; NAD synthetase 1	K01950 E6.3.5.1; NAD+ synthase (glutamine-hydrolysing) [EC:6.3.5.1]
D      10135 NAMPT; nicotinamide phosphoribosyltransferase	K03462 NAMPT; nicotinamide phosphoribosyltransferase [EC:2.4.2.12]
D      952 CD38; CD38 molecule	K01242 CD38; ADP-ribosyl cyclase 1 [EC:3.2.2.6 2.4.99.20]
D      683 BST1; bone marrow stromal cell antigen 1	K18152 BST1; ADP-ribosyl cyclase 2 [EC:3.2.2.6 2.4.99.20]
D      23411 SIRT1; sirtuin 1	K11411 SIRT1; NAD+-dependent protein deacetylase sirtuin 1 [EC:2.3.1.286]
D      22933 SIRT2; sirtuin 2	K11412 SIRT2; NAD+-dependent protein deacetylase sirtuin 2 [EC:2.3.1.286]
D      23410 SIRT3; sirtuin 3	K11413 SIRT3; NAD+-dependent protein deacetylase sirtuin 3 [EC:2.3.1.286]
D      23409 SIRT4; sirtuin 4	K11414 SIRT4; NAD+-dependent protein deacetylase sirtuin 4 [EC:2.3.1.286]
D      23408 SIRT5; sirtuin 5	K11415 SIRT5; NAD+-dependent protein deacetylase sirtuin 5 [EC:2.3.1.286]
D      51548 SIRT6; sirtuin 6	K11416 SIRT6; NAD+-dependent protein deacetylase sirtuin 6 [EC:2.3.1.286]
D      51547 SIRT7; sirtuin 7	K11417 SIRT7; NAD+-dependent protein deacetylase sirtuin 7 [EC:2.3.1.286]
D      65220 NADK; NAD kinase	K00858 ppnK; NAD+ kinase [EC:2.7.1.23]
D      133686 NADK2; NAD kinase 2, mitochondrial	K00858 ppnK; NAD+ kinase [EC:2.7.1.23]
D      23530 NNT; nicotinamide nucleotide transhydrogenase	K00323 NNT; H+-translocating NAD(P) transhydrogenase [EC:1.6.1.2 7.1.1.1]
D      4837 NNMT; nicotinamide N-methyltransferase	K00541 NNMT; nicotinamide N-methyltransferase [EC:2.1.1.1]
D      316 AOX1; aldehyde oxidase 1	K00157 AOX; aldehyde oxidase [EC:1.2.3.1]
C    00770 Pantothenate and CoA biosynthesis [PATH:hsa00770]
D      53354 PANK1; pantothenate kinase 1	K09680 PANK1_2_3; type II pantothenate kinase [EC:2.7.1.33]
D      79646 PANK3; pantothenate kinase 3	K09680 PANK1_2_3; type II pantothenate kinase [EC:2.7.1.33]
D      80025 PANK2; pantothenate kinase 2	K09680 PANK1_2_3; type II pantothenate kinase [EC:2.7.1.33]
D      79717 PPCS; phosphopantothenoylcysteine synthetase	K01922 PPCS; phosphopantothenate---cysteine ligase (ATP) [EC:6.3.2.51]
D      60490 PPCDC; phosphopantothenoylcysteine decarboxylase	K01598 PPCDC; phosphopantothenoylcysteine decarboxylase [EC:4.1.1.36]
D      5167 ENPP1; ectonucleotide pyrophosphatase/phosphodiesterase 1	K01513 ENPP1_3; ectonucleotide pyrophosphatase/phosphodiesterase family member 1/3 [EC:3.1.4.1 3.6.1.9]
D      5169 ENPP3; ectonucleotide pyrophosphatase/phosphodiesterase 3	K01513 ENPP1_3; ectonucleotide pyrophosphatase/phosphodiesterase family member 1/3 [EC:3.1.4.1 3.6.1.9]
D      80347 COASY; Coenzyme A synthase	K02318 COASY; phosphopantetheine adenylyltransferase / dephospho-CoA kinase [EC:2.7.7.3 2.7.1.24]
D      60496 AASDHPPT; aminoadipate-semialdehyde dehydrogenase-phosphopantetheinyl transferase	K06133 LYS5; 4'-phosphopantetheinyl transferase [EC:2.7.8.-]
D      8876 VNN1; vanin 1	K08069 VNN; pantetheine hydrolase [EC:3.5.1.92]
D      8875 VNN2; vanin 2	K08069 VNN; pantetheine hydrolase [EC:3.5.1.92]
D      55350 VNN3; vanin 3	K08069 VNN; pantetheine hydrolase [EC:3.5.1.92]
D      587 BCAT2; branched chain amino acid transaminase 2	K00826 E2.6.1.42; branched-chain amino acid aminotransferase [EC:2.6.1.42]
D      586 BCAT1; branched chain amino acid transaminase 1	K00826 E2.6.1.42; branched-chain amino acid aminotransferase [EC:2.6.1.42]
D      1806 DPYD; dihydropyrimidine dehydrogenase	K00207 DPYD; dihydropyrimidine dehydrogenase (NADP+) [EC:1.3.1.2]
D      1807 DPYS; dihydropyrimidinase	K01464 DPYS; dihydropyrimidinase [EC:3.5.2.2]
D      51733 UPB1; beta-ureidopropionase 1	K01431 UPB1; beta-ureidopropionase [EC:3.5.1.6]
D      339896 GADL1; glutamate decarboxylase like 1	K18966 GADL1; sulfinoalanine decarboxylase / aspartate 1-decarboxylase [EC:4.1.1.29 4.1.1.11]
D      217 ALDH2; aldehyde dehydrogenase 2 family member	K00128 ALDH; aldehyde dehydrogenase (NAD+) [EC:1.2.1.3]
D      224 ALDH3A2; aldehyde dehydrogenase 3 family member A2	K00128 ALDH; aldehyde dehydrogenase (NAD+) [EC:1.2.1.3]
D      219 ALDH1B1; aldehyde dehydrogenase 1 family member B1	K00128 ALDH; aldehyde dehydrogenase (NAD+) [EC:1.2.1.3]
C    00780 Biotin metabolism [PATH:hsa00780]
D      54995 OXSM; 3-oxoacyl-ACP synthase, mitochondrial	K09458 fabF; 3-oxoacyl-[acyl-carrier-protein] synthase II [EC:2.3.1.179]
D      3141 HLCS; holocarboxylase synthetase	K01942 HLCS; biotin---protein ligase [EC:6.3.4.9 6.3.4.10 6.3.4.11 6.3.4.15]
D      686 BTD; biotinidase	K01435 BTD; biotinidase [EC:3.5.1.12]
C    00785 Lipoic acid metabolism [PATH:hsa00785]
D      387787 LIPT2; lipoyl(octanoyl) transferase 2	K23735 LIPT2; lipoyl(octanoyl) transferase 2 [EC:2.3.1.181]
D      11019 LIAS; lipoic acid synthetase	K03644 lipA; lipoyl synthase [EC:2.8.1.8]
D      51601 LIPT1; lipoyltransferase 1	K10105 LIPT1; lipoyltransferase 1
D      116285 ACSM1; acyl-CoA synthetase medium chain family member 1	K23756 ACSM1; medium-chain acyl-CoA ligase / lipoate-activating enzyme [EC:6.2.1.2]
C    00790 Folate biosynthesis [PATH:hsa00790]
D      2643 GCH1; GTP cyclohydrolase 1	K01495 GCH1; GTP cyclohydrolase IA [EC:3.5.4.16]
D      249 ALPL; alkaline phosphatase, biomineralization associated	K01077 E3.1.3.1; alkaline phosphatase [EC:3.1.3.1]
D      248 ALPI; alkaline phosphatase, intestinal	K01077 E3.1.3.1; alkaline phosphatase [EC:3.1.3.1]
D      250 ALPP; alkaline phosphatase, placental	K01077 E3.1.3.1; alkaline phosphatase [EC:3.1.3.1]
D      251 ALPG; alkaline phosphatase, germ cell	K01077 E3.1.3.1; alkaline phosphatase [EC:3.1.3.1]
D      1719 DHFR; dihydrofolate reductase	K00287 DHFR; dihydrofolate reductase [EC:1.5.1.3]
D      200895 DHFR2; dihydrofolate reductase 2	K00287 DHFR; dihydrofolate reductase [EC:1.5.1.3]
D      2356 FPGS; folylpolyglutamate synthase	K01930 FPGS; folylpolyglutamate synthase [EC:6.3.2.17]
D      8836 GGH; gamma-glutamyl hydrolase	K01307 GGH; gamma-glutamyl hydrolase [EC:3.4.19.9]
D      5805 PTS; 6-pyruvoyltetrahydropterin synthase	K01737 queD; 6-pyruvoyltetrahydropterin/6-carboxytetrahydropterin synthase [EC:4.2.3.12 4.1.2.50]
D      6697 SPR; sepiapterin reductase	K00072 SPR; sepiapterin reductase [EC:1.1.1.153]
D      231 AKR1B1; aldo-keto reductase family 1 member B	K00011 AKR1B; aldehyde reductase [EC:1.1.1.21]
D      57016 AKR1B10; aldo-keto reductase family 1 member B10	K00011 AKR1B; aldehyde reductase [EC:1.1.1.21]
D      873 CBR1; carbonyl reductase 1	K00079 CBR1; carbonyl reductase 1 [EC:1.1.1.184 1.1.1.189 1.1.1.197]
D      8644 AKR1C3; aldo-keto reductase family 1 member C3	K04119 AKR1C3; aldo-keto reductase family 1 member C3 [EC:1.1.1.51 1.1.1.188 1.1.1.213 1.1.1.357]
D      5860 QDPR; quinoid dihydropteridine reductase	K00357 QDPR; dihydropteridine reductase [EC:1.5.1.34]
D      84105 PCBD2; pterin-4 alpha-carbinolamine dehydratase 2	K01724 PCBD; 4a-hydroxytetrahydrobiopterin dehydratase [EC:4.2.1.96]
D      5092 PCBD1; pterin-4 alpha-carbinolamine dehydratase 1	K01724 PCBD; 4a-hydroxytetrahydrobiopterin dehydratase [EC:4.2.1.96]
D      5053 PAH; phenylalanine hydroxylase	K00500 phhA; phenylalanine-4-hydroxylase [EC:1.14.16.1]
D      7054 TH; tyrosine hydroxylase	K00501 TH; tyrosine 3-monooxygenase [EC:1.14.16.2]
D      121278 TPH2; tryptophan hydroxylase 2	K00502 TPH1_2; tryptophan 5-monooxygenase [EC:1.14.16.4]
D      7166 TPH1; tryptophan hydroxylase 1	K00502 TPH1_2; tryptophan 5-monooxygenase [EC:1.14.16.4]
D      4337 MOCS1; molybdenum cofactor synthesis 1	K20967 MOCS1; GTP 3',8-cyclase / cyclic pyranopterin monophosphate synthase [EC:4.1.99.22 4.6.1.17]
D      4338 MOCS2; molybdenum cofactor synthesis 2	K03635 MOCS2B; molybdopterin synthase catalytic subunit [EC:2.8.1.12]
D      10243 GPHN; gephyrin	K15376 GPHN; gephyrin [EC:2.10.1.1 2.7.7.75]
D      55034 MOCOS; molybdenum cofactor sulfurase	K15631 ABA3; molybdenum cofactor sulfurtransferase [EC:2.8.1.9]
C    00670 One carbon pool by folate [PATH:hsa00670]
D      1719 DHFR; dihydrofolate reductase	K00287 DHFR; dihydrofolate reductase [EC:1.5.1.3]
D      200895 DHFR2; dihydrofolate reductase 2	K00287 DHFR; dihydrofolate reductase [EC:1.5.1.3]
D      25902 MTHFD1L; methylenetetrahydrofolate dehydrogenase (NADP+ dependent) 1 like	K13402 MTHFD1L; monofunctional C1-tetrahydrofolate synthase, mitochondrial [EC:6.3.4.3]
D      4522 MTHFD1; methylenetetrahydrofolate dehydrogenase, cyclohydrolase and formyltetrahydrofolate synthetase 1	K00288 MTHFD; methylenetetrahydrofolate dehydrogenase (NADP+) / methenyltetrahydrofolate cyclohydrolase / formyltetrahydrofolate synthetase [EC:1.5.1.5 3.5.4.9 6.3.4.3]
D      10797 MTHFD2; methylenetetrahydrofolate dehydrogenase (NADP+ dependent) 2, methenyltetrahydrofolate cyclohydrolase	K13403 MTHFD2; methylenetetrahydrofolate dehydrogenase(NAD+) / 5,10-methenyltetrahydrofolate cyclohydrolase [EC:1.5.1.15 3.5.4.9]
D      441024 MTHFD2L; methylenetetrahydrofolate dehydrogenase (NADP+ dependent) 2 like	K13403 MTHFD2; methylenetetrahydrofolate dehydrogenase(NAD+) / 5,10-methenyltetrahydrofolate cyclohydrolase [EC:1.5.1.15 3.5.4.9]
D      6472 SHMT2; serine hydroxymethyltransferase 2	K00600 glyA; glycine hydroxymethyltransferase [EC:2.1.2.1]
D      6470 SHMT1; serine hydroxymethyltransferase 1	K00600 glyA; glycine hydroxymethyltransferase [EC:2.1.2.1]
D      2618 GART; phosphoribosylglycinamide formyltransferase, phosphoribosylglycinamide synthetase, phosphoribosylaminoimidazole synthetase	K11787 GART; phosphoribosylamine--glycine ligase / phosphoribosylglycinamide formyltransferase / phosphoribosylformylglycinamidine cyclo-ligase [EC:6.3.4.13 2.1.2.2 6.3.3.1]
D      471 ATIC; 5-aminoimidazole-4-carboxamide ribonucleotide formyltransferase/IMP cyclohydrolase	K00602 purH; phosphoribosylaminoimidazolecarboxamide formyltransferase / IMP cyclohydrolase [EC:2.1.2.3 3.5.4.10]
D      10841 FTCD; formimidoyltransferase cyclodeaminase	K13990 FTCD; glutamate formiminotransferase / formiminotetrahydrofolate cyclodeaminase [EC:2.1.2.5 4.3.1.4]
D      123263 MTFMT; mitochondrial methionyl-tRNA formyltransferase	K00604 MTFMT; methionyl-tRNA formyltransferase [EC:2.1.2.9]
D      275 AMT; aminomethyltransferase	K00605 gcvT; aminomethyltransferase [EC:2.1.2.10]
D      4548 MTR; 5-methyltetrahydrofolate-homocysteine methyltransferase	K00548 metH; 5-methyltetrahydrofolate--homocysteine methyltransferase [EC:2.1.1.13]
D      7298 TYMS; thymidylate synthetase	K00560 thyA; thymidylate synthase [EC:2.1.1.45]
D      10840 ALDH1L1; aldehyde dehydrogenase 1 family member L1	K00289 ALDH1L; formyltetrahydrofolate dehydrogenase [EC:1.5.1.6]
D      160428 ALDH1L2; aldehyde dehydrogenase 1 family member L2	K00289 ALDH1L; formyltetrahydrofolate dehydrogenase [EC:1.5.1.6]
D      4524 MTHFR; methylenetetrahydrofolate reductase	K00297 metF; methylenetetrahydrofolate reductase (NADPH) [EC:1.5.1.20]
D      10588 MTHFS; methenyltetrahydrofolate synthetase	K01934 MTHFS; 5-formyltetrahydrofolate cyclo-ligase [EC:6.3.3.2]
D      100528021 ST20-MTHFS; ST20-MTHFS readthrough	K01934 MTHFS; 5-formyltetrahydrofolate cyclo-ligase [EC:6.3.3.2]
C    00830 Retinol metabolism [PATH:hsa00830]
D      53630 BCO1; beta-carotene oxygenase 1	K00515 BCMO1; beta-carotene 15,15'-dioxygenase [EC:1.13.11.63]
D      124 ADH1A; alcohol dehydrogenase 1A (class I), alpha polypeptide	K13951 ADH1_7; alcohol dehydrogenase 1/7 [EC:1.1.1.1]
D      125 ADH1B; alcohol dehydrogenase 1B (class I), beta polypeptide	K13951 ADH1_7; alcohol dehydrogenase 1/7 [EC:1.1.1.1]
D      126 ADH1C; alcohol dehydrogenase 1C (class I), gamma polypeptide	K13951 ADH1_7; alcohol dehydrogenase 1/7 [EC:1.1.1.1]
D      131 ADH7; alcohol dehydrogenase 7 (class IV), mu or sigma polypeptide	K13951 ADH1_7; alcohol dehydrogenase 1/7 [EC:1.1.1.1]
D      127 ADH4; alcohol dehydrogenase 4 (class II), pi polypeptide	K13980 ADH4; alcohol dehydrogenase 4 [EC:1.1.1.1]
D      128 ADH5; alcohol dehydrogenase 5 (class III), chi polypeptide	K00121 frmA; S-(hydroxymethyl)glutathione dehydrogenase / alcohol dehydrogenase [EC:1.1.1.284 1.1.1.1]
D      130 ADH6; alcohol dehydrogenase 6 (class V)	K13952 ADH6; alcohol dehydrogenase 6 [EC:1.1.1.1]
D      9249 DHRS3; dehydrogenase/reductase 3	K11146 DHRS3; short-chain dehydrogenase/reductase 3 [EC:1.1.1.300]
D      10901 DHRS4; dehydrogenase/reductase 4	K11147 DHRS4; dehydrogenase/reductase SDR family member 4 [EC:1.1.-.-]
D      728635 DHRS4L1; dehydrogenase/reductase 4 like 1	K11147 DHRS4; dehydrogenase/reductase SDR family member 4 [EC:1.1.-.-]
D      317749 DHRS4L2; dehydrogenase/reductase 4 like 2	K11148 DHRS4L2; dehydrogenase/reductase SDR family member 4-like protein 2 [EC:1.1.-.-]
D      10170 DHRS9; dehydrogenase/reductase 9	K11149 DHRS9; dehydrogenase/reductase SDR family member 9 [EC:1.1.-.-]
D      50700 RDH8; retinol dehydrogenase 8	K11150 RDH8; retinol dehydrogenase 8 [EC:1.1.1.-]
D      157506 RDH10; retinol dehydrogenase 10	K11151 RDH10; retinol dehydrogenase 10 [EC:1.1.1.-]
D      51109 RDH11; retinol dehydrogenase 11	K11152 RDH11; retinol dehydrogenase 11 [EC:1.1.1.300]
D      145226 RDH12; retinol dehydrogenase 12	K11153 RDH12; retinol dehydrogenase 12 [EC:1.1.1.300]
D      8608 RDH16; retinol dehydrogenase 16	K11154 RDH16; retinol dehydrogenase 16 [EC:1.1.1.-]
D      195814 SDR16C5; short chain dehydrogenase/reductase family 16C member 5	K15734 SDR16C5; all-trans-retinol dehydrogenase (NAD+) [EC:1.1.1.105]
D      8630 HSD17B6; hydroxysteroid 17-beta dehydrogenase 6	K13369 HSD17B6; 17beta-estradiol 17-dehydrogenase / all-trans-retinol dehydrogenase (NAD+) / 3alpha(17beta)-hydroxysteroid dehydrogenase (NAD+) [EC:1.1.1.62 1.1.1.105 1.1.1.239]
D      9227 LRAT; lecithin retinol acyltransferase	K00678 LRAT; phosphatidylcholine-retinol O-acyltransferase [EC:2.3.1.135]
D      8694 DGAT1; diacylglycerol O-acyltransferase 1	K11155 DGAT1; diacylglycerol O-acyltransferase 1 [EC:2.3.1.20 2.3.1.75 2.3.1.76]
D      158835 AWAT2; acyl-CoA wax alcohol acyltransferase 2	K11156 DGAT2L4; diacylglycerol O-acyltransferase 2-like protein 4 [EC:2.3.1.75 2.3.1.76]
D      8228 PNPLA4; patatin like phospholipase domain containing 4	K11157 PNPLA4; patatin-like phospholipase domain-containing protein 4 [EC:3.1.1.-]
D      6121 RPE65; retinoid isomerohydrolase RPE65	K11158 RPE65; retinoid isomerohydrolase / lutein isomerase [EC:3.1.1.64 5.3.3.22]
D      5959 RDH5; retinol dehydrogenase 5	K00061 RDH5; 11-cis-retinol dehydrogenase [EC:1.1.1.315]
D      316 AOX1; aldehyde oxidase 1	K00157 AOX; aldehyde oxidase [EC:1.2.3.1]
D      8854 ALDH1A2; aldehyde dehydrogenase 1 family member A2	K07249 ALDH1A; retinal dehydrogenase [EC:1.2.1.36]
D      216 ALDH1A1; aldehyde dehydrogenase 1 family member A1	K07249 ALDH1A; retinal dehydrogenase [EC:1.2.1.36]
D      220 ALDH1A3; aldehyde dehydrogenase 1 family member A3	K07249 ALDH1A; retinal dehydrogenase [EC:1.2.1.36]
D      1592 CYP26A1; cytochrome P450 family 26 subfamily A member 1	K07437 CYP26A; cytochrome P450 family 26 subfamily A [EC:1.14.14.-]
D      56603 CYP26B1; cytochrome P450 family 26 subfamily B member 1	K12664 CYP26B; cytochrome P450 family 26 subfamily B [EC:1.14.14.-]
D      340665 CYP26C1; cytochrome P450 family 26 subfamily C member 1	K12665 CYP26C; cytochrome P450 family 26 subfamily C [EC:1.14.14.-]
D      1543 CYP1A1; cytochrome P450 family 1 subfamily A member 1	K07408 CYP1A1; cytochrome P450 family 1 subfamily A1 [EC:1.14.14.1]
D      1544 CYP1A2; cytochrome P450 family 1 subfamily A member 2	K07409 CYP1A2; cytochrome P450 family 1 subfamily A2 [EC:1.14.14.1]
D      1548 CYP2A6; cytochrome P450 family 2 subfamily A member 6	K17683 CYP2A6; cytochrome P450 family 2 subfamily A6 [EC:1.14.14.-]
D      1549 CYP2A7; cytochrome P450 family 2 subfamily A member 7	K17683 CYP2A6; cytochrome P450 family 2 subfamily A6 [EC:1.14.14.-]
D      1555 CYP2B6; cytochrome P450 family 2 subfamily B member 6	K17709 CYP2B6; cytochrome P450 family 2 subfamily B6 [EC:1.14.14.-]
D      1558 CYP2C8; cytochrome P450 family 2 subfamily C member 8	K17718 CYP2C8; cytochrome P450 family 2 subfamily C8 [EC:1.14.14.1]
D      1559 CYP2C9; cytochrome P450 family 2 subfamily C member 9	K17719 CYP2C9; cytochrome P450 family 2 subfamily C9 [EC:1.14.14.51 1.14.14.52 1.14.14.53 1.14.14.-]
D      1562 CYP2C18; cytochrome P450 family 2 subfamily C member 18	K17720 CYP2C18; cytochrome P450 family 2 subfamily C18 [EC:1.14.14.1]
D      29785 CYP2S1; cytochrome P450 family 2 subfamily S member 1	K07420 CYP2S1; cytochrome P450 family 2 subfamily S1 [EC:1.14.14.1]
D      1576 CYP3A4; cytochrome P450 family 3 subfamily A member 4	K17689 CYP3A4; cytochrome P450 family 3 subfamily A4 [EC:1.14.13.32 1.14.14.55 1.14.14.56 1.14.14.57 1.14.14.73 1.14.14.-]
D      1577 CYP3A5; cytochrome P450 family 3 subfamily A member 5	K17690 CYP3A5; cytochrome P450 family 3 subfamily A5 [EC:1.14.14.1]
D      1551 CYP3A7; cytochrome P450 family 3 subfamily A member 7	K17691 CYP3A7; cytochrome P450 family 3 subfamily A7 [EC:1.14.14.1]
D      100861540 CYP3A7-CYP3A51P; CYP3A7-CYP3A51P readthrough	K17691 CYP3A7; cytochrome P450 family 3 subfamily A7 [EC:1.14.14.1]
D      54905 CYP2W1; cytochrome P450 family 2 subfamily W member 1	K07423 CYP2W1; cytochrome P450 family 2 subfamily W1 [EC:1.14.14.-]
D      10941 UGT2A1; UDP glucuronosyltransferase family 2 member A1 complex locus	K00699 UGT; glucuronosyltransferase [EC:2.4.1.17]
D      79799 UGT2A3; UDP glucuronosyltransferase family 2 member A3	K00699 UGT; glucuronosyltransferase [EC:2.4.1.17]
D      7367 UGT2B17; UDP glucuronosyltransferase family 2 member B17	K00699 UGT; glucuronosyltransferase [EC:2.4.1.17]
D      10720 UGT2B11; UDP glucuronosyltransferase family 2 member B11	K00699 UGT; glucuronosyltransferase [EC:2.4.1.17]
D      54490 UGT2B28; UDP glucuronosyltransferase family 2 member B28	K00699 UGT; glucuronosyltransferase [EC:2.4.1.17]
D      54578 UGT1A6; UDP glucuronosyltransferase family 1 member A6	K00699 UGT; glucuronosyltransferase [EC:2.4.1.17]
D      54657 UGT1A4; UDP glucuronosyltransferase family 1 member A4	K00699 UGT; glucuronosyltransferase [EC:2.4.1.17]
D      54658 UGT1A1; UDP glucuronosyltransferase family 1 member A1	K00699 UGT; glucuronosyltransferase [EC:2.4.1.17]
D      54659 UGT1A3; UDP glucuronosyltransferase family 1 member A3	K00699 UGT; glucuronosyltransferase [EC:2.4.1.17]
D      7365 UGT2B10; UDP glucuronosyltransferase family 2 member B10	K00699 UGT; glucuronosyltransferase [EC:2.4.1.17]
D      54600 UGT1A9; UDP glucuronosyltransferase family 1 member A9	K00699 UGT; glucuronosyltransferase [EC:2.4.1.17]
D      7364 UGT2B7; UDP glucuronosyltransferase family 2 member B7	K00699 UGT; glucuronosyltransferase [EC:2.4.1.17]
D      54575 UGT1A10; UDP glucuronosyltransferase family 1 member A10	K00699 UGT; glucuronosyltransferase [EC:2.4.1.17]
D      54576 UGT1A8; UDP glucuronosyltransferase family 1 member A8	K00699 UGT; glucuronosyltransferase [EC:2.4.1.17]
D      54579 UGT1A5; UDP glucuronosyltransferase family 1 member A5	K00699 UGT; glucuronosyltransferase [EC:2.4.1.17]
D      7366 UGT2B15; UDP glucuronosyltransferase family 2 member B15	K00699 UGT; glucuronosyltransferase [EC:2.4.1.17]
D      54577 UGT1A7; UDP glucuronosyltransferase family 1 member A7	K00699 UGT; glucuronosyltransferase [EC:2.4.1.17]
D      7363 UGT2B4; UDP glucuronosyltransferase family 2 member B4	K00699 UGT; glucuronosyltransferase [EC:2.4.1.17]
D      574537 UGT2A2; UDP glucuronosyltransferase family 2 member A2	K00699 UGT; glucuronosyltransferase [EC:2.4.1.17]
D      54884 RETSAT; retinol saturase	K09516 RETSAT; all-trans-retinol 13,14-reductase [EC:1.3.99.23]
D      339761 CYP27C1; cytochrome P450 family 27 subfamily C member 1	K17951 CYP27C1; all-trans-retinol 3,4-desaturase [EC:1.14.19.53]
C    00860 Porphyrin and chlorophyll metabolism [PATH:hsa00860]
D      211 ALAS1; 5'-aminolevulinate synthase 1	K00643 E2.3.1.37; 5-aminolevulinate synthase [EC:2.3.1.37]
D      212 ALAS2; 5'-aminolevulinate synthase 2	K00643 E2.3.1.37; 5-aminolevulinate synthase [EC:2.3.1.37]
D      124454 EARS2; glutamyl-tRNA synthetase 2, mitochondrial	K01885 EARS; glutamyl-tRNA synthetase [EC:6.1.1.17]
D      2058 EPRS1; glutamyl-prolyl-tRNA synthetase 1	K14163 EPRS; bifunctional glutamyl/prolyl-tRNA synthetase [EC:6.1.1.17 6.1.1.15]
D      210 ALAD; aminolevulinate dehydratase	K01698 hemB; porphobilinogen synthase [EC:4.2.1.24]
D      3145 HMBS; hydroxymethylbilane synthase	K01749 hemC; hydroxymethylbilane synthase [EC:2.5.1.61]
D      7390 UROS; uroporphyrinogen III synthase	K01719 hemD; uroporphyrinogen-III synthase [EC:4.2.1.75]
D      7389 UROD; uroporphyrinogen decarboxylase	K01599 hemE; uroporphyrinogen decarboxylase [EC:4.1.1.37]
D      1371 CPOX; coproporphyrinogen oxidase	K00228 CPOX; coproporphyrinogen III oxidase [EC:1.3.3.3]
D      5498 PPOX; protoporphyrinogen oxidase	K00231 PPOX; protoporphyrinogen/coproporphyrinogen III oxidase [EC:1.3.3.4 1.3.3.15]
D      2235 FECH; ferrochelatase	K01772 hemH; protoporphyrin/coproporphyrin ferrochelatase [EC:4.99.1.1 4.99.1.9]
D      1352 COX10; cytochrome c oxidase assembly factor heme A:farnesyltransferase COX10	K02257 COX10; heme o synthase [EC:2.5.1.141]
D      1355 COX15; cytochrome c oxidase assembly homolog COX15	K02259 COX15; cytochrome c oxidase assembly protein subunit 15
D      326625 MMAB; metabolism of cobalamin associated B	K00798 MMAB; cob(I)alamin adenosyltransferase [EC:2.5.1.17]
D      3162 HMOX1; heme oxygenase 1	K00510 HMOX1; heme oxygenase 1 [EC:1.14.14.18]
D      3163 HMOX2; heme oxygenase 2	K21418 HMOX2; heme oxygenase 2 [EC:1.14.14.18]
D      644 BLVRA; biliverdin reductase A	K00214 BLVRA; biliverdin reductase [EC:1.3.1.24]
D      645 BLVRB; biliverdin reductase B	K05901 BLVRB; biliverdin reductase / flavin reductase [EC:1.3.1.24 1.5.1.30]
D      10941 UGT2A1; UDP glucuronosyltransferase family 2 member A1 complex locus	K00699 UGT; glucuronosyltransferase [EC:2.4.1.17]
D      79799 UGT2A3; UDP glucuronosyltransferase family 2 member A3	K00699 UGT; glucuronosyltransferase [EC:2.4.1.17]
D      7367 UGT2B17; UDP glucuronosyltransferase family 2 member B17	K00699 UGT; glucuronosyltransferase [EC:2.4.1.17]
D      10720 UGT2B11; UDP glucuronosyltransferase family 2 member B11	K00699 UGT; glucuronosyltransferase [EC:2.4.1.17]
D      54490 UGT2B28; UDP glucuronosyltransferase family 2 member B28	K00699 UGT; glucuronosyltransferase [EC:2.4.1.17]
D      54578 UGT1A6; UDP glucuronosyltransferase family 1 member A6	K00699 UGT; glucuronosyltransferase [EC:2.4.1.17]
D      54657 UGT1A4; UDP glucuronosyltransferase family 1 member A4	K00699 UGT; glucuronosyltransferase [EC:2.4.1.17]
D      54658 UGT1A1; UDP glucuronosyltransferase family 1 member A1	K00699 UGT; glucuronosyltransferase [EC:2.4.1.17]
D      54659 UGT1A3; UDP glucuronosyltransferase family 1 member A3	K00699 UGT; glucuronosyltransferase [EC:2.4.1.17]
D      7365 UGT2B10; UDP glucuronosyltransferase family 2 member B10	K00699 UGT; glucuronosyltransferase [EC:2.4.1.17]
D      54600 UGT1A9; UDP glucuronosyltransferase family 1 member A9	K00699 UGT; glucuronosyltransferase [EC:2.4.1.17]
D      7364 UGT2B7; UDP glucuronosyltransferase family 2 member B7	K00699 UGT; glucuronosyltransferase [EC:2.4.1.17]
D      54575 UGT1A10; UDP glucuronosyltransferase family 1 member A10	K00699 UGT; glucuronosyltransferase [EC:2.4.1.17]
D      54576 UGT1A8; UDP glucuronosyltransferase family 1 member A8	K00699 UGT; glucuronosyltransferase [EC:2.4.1.17]
D      54579 UGT1A5; UDP glucuronosyltransferase family 1 member A5	K00699 UGT; glucuronosyltransferase [EC:2.4.1.17]
D      7366 UGT2B15; UDP glucuronosyltransferase family 2 member B15	K00699 UGT; glucuronosyltransferase [EC:2.4.1.17]
D      54577 UGT1A7; UDP glucuronosyltransferase family 1 member A7	K00699 UGT; glucuronosyltransferase [EC:2.4.1.17]
D      7363 UGT2B4; UDP glucuronosyltransferase family 2 member B4	K00699 UGT; glucuronosyltransferase [EC:2.4.1.17]
D      574537 UGT2A2; UDP glucuronosyltransferase family 2 member A2	K00699 UGT; glucuronosyltransferase [EC:2.4.1.17]
D      2990 GUSB; glucuronidase beta	K01195 uidA; beta-glucuronidase [EC:3.2.1.31]
D      3052 HCCS; holocytochrome c synthase	K01764 HCCS; cytochrome c heme-lyase [EC:4.4.1.17]
D      1356 CP; ceruloplasmin	K13624 CP; ceruloplasmin [EC:1.16.3.1]
D      9843 HEPH; hephaestin	K14735 HEPH; hephaestin [EC:1.16.3.1]
D      2395 FXN; frataxin	K19054 FXN; frataxin [EC:1.16.3.1]
C    00130 Ubiquinone and other terpenoid-quinone biosynthesis [PATH:hsa00130]
D      6898 TAT; tyrosine aminotransferase	K00815 TAT; tyrosine aminotransferase [EC:2.6.1.5]
D      27235 COQ2; coenzyme Q2, polyprenyltransferase	K06125 COQ2; 4-hydroxybenzoate polyprenyltransferase [EC:2.5.1.39]
D      51004 COQ6; coenzyme Q6, monooxygenase	K06126 COQ6; ubiquinone biosynthesis monooxygenase Coq6 [EC:1.14.13.-]
D      51805 COQ3; coenzyme Q3, methyltransferase	K00591 COQ3; polyprenyldihydroxybenzoate methyltransferase / 3-demethylubiquinol 3-O-methyltransferase [EC:2.1.1.114 2.1.1.64]
D      84274 COQ5; coenzyme Q5, methyltransferase	K06127 COQ5; 2-methoxy-6-polyprenyl-1,4-benzoquinol methylase [EC:2.1.1.201]
D      10229 COQ7; coenzyme Q7, hydroxylase	K06134 COQ7; 3-demethoxyubiquinol 3-hydroxylase [EC:1.14.99.60]
D      1728 NQO1; NAD(P)H quinone dehydrogenase 1	K00355 NQO1; NAD(P)H dehydrogenase (quinone) [EC:1.6.5.2]
D      2677 GGCX; gamma-glutamyl carboxylase	K10106 GGCX; vitamin K-dependent gamma-carboxylase [EC:4.1.1.90]
D      79001 VKORC1; vitamin K epoxide reductase complex subunit 1	K05357 VKORC1; vitamin-K-epoxide reductase (warfarin-sensitive) [EC:1.17.4.4]
D      154807 VKORC1L1; vitamin K epoxide reductase complex subunit 1 like 1	K05357 VKORC1; vitamin-K-epoxide reductase (warfarin-sensitive) [EC:1.17.4.4]
D      3242 HPD; 4-hydroxyphenylpyruvate dioxygenase	K00457 HPD; 4-hydroxyphenylpyruvate dioxygenase [EC:1.13.11.27]
B
B  09109 Metabolism of terpenoids and polyketides
C    00900 Terpenoid backbone biosynthesis [PATH:hsa00900]
D      39 ACAT2; acetyl-CoA acetyltransferase 2	K00626 ACAT; acetyl-CoA C-acetyltransferase [EC:2.3.1.9]
D      38 ACAT1; acetyl-CoA acetyltransferase 1	K00626 ACAT; acetyl-CoA C-acetyltransferase [EC:2.3.1.9]
D      3157 HMGCS1; 3-hydroxy-3-methylglutaryl-CoA synthase 1	K01641 E2.3.3.10; hydroxymethylglutaryl-CoA synthase [EC:2.3.3.10]
D      3158 HMGCS2; 3-hydroxy-3-methylglutaryl-CoA synthase 2	K01641 E2.3.3.10; hydroxymethylglutaryl-CoA synthase [EC:2.3.3.10]
D      3156 HMGCR; 3-hydroxy-3-methylglutaryl-CoA reductase	K00021 HMGCR; hydroxymethylglutaryl-CoA reductase (NADPH) [EC:1.1.1.34]
D      4598 MVK; mevalonate kinase	K00869 E2.7.1.36; mevalonate kinase [EC:2.7.1.36]
D      10654 PMVK; phosphomevalonate kinase	K13273 PMVK; phosphomevalonate kinase [EC:2.7.4.2]
D      4597 MVD; mevalonate diphosphate decarboxylase	K01597 MVD; diphosphomevalonate decarboxylase [EC:4.1.1.33]
D      3422 IDI1; isopentenyl-diphosphate delta isomerase 1	K01823 idi; isopentenyl-diphosphate Delta-isomerase [EC:5.3.3.2]
D      91734 IDI2; isopentenyl-diphosphate delta isomerase 2	K01823 idi; isopentenyl-diphosphate Delta-isomerase [EC:5.3.3.2]
D      2224 FDPS; farnesyl diphosphate synthase	K00787 FDPS; farnesyl diphosphate synthase [EC:2.5.1.1 2.5.1.10]
D      9453 GGPS1; geranylgeranyl diphosphate synthase 1	K00804 GGPS1; geranylgeranyl diphosphate synthase, type III [EC:2.5.1.1 2.5.1.10 2.5.1.29]
D      23590 PDSS1; decaprenyl diphosphate synthase subunit 1	K12504 PDSS1; decaprenyl-diphosphate synthase subunit 1 [EC:2.5.1.91]
D      57107 PDSS2; decaprenyl diphosphate synthase subunit 2	K12505 PDSS2; decaprenyl-diphosphate synthase subunit 2 [EC:2.5.1.91]
D      79947 DHDDS; dehydrodolichyl diphosphate synthase subunit	K11778 DHDDS; ditrans,polycis-polyprenyl diphosphate synthase [EC:2.5.1.87]
D      116150 NUS1; NUS1 dehydrodolichyl diphosphate synthase subunit	K19177 NUS1; dehydrodolichyl diphosphate syntase complex subunit NUS1 [EC:2.5.1.87]
D      2339 FNTA; farnesyltransferase, CAAX box, alpha	K05955 FNTA; protein farnesyltransferase/geranylgeranyltransferase type-1 subunit alpha [EC:2.5.1.58 2.5.1.59]
D      2342 FNTB; farnesyltransferase, CAAX box, beta	K05954 FNTB; protein farnesyltransferase subunit beta [EC:2.5.1.58]
D      9986 RCE1; Ras converting CAAX endopeptidase 1	K08658 RCE1; prenyl protein peptidase [EC:3.4.22.-]
D      10269 ZMPSTE24; zinc metallopeptidase STE24	K06013 STE24; STE24 endopeptidase [EC:3.4.24.84]
D      23463 ICMT; isoprenylcysteine carboxyl methyltransferase	K00587 ICMT; protein-S-isoprenylcysteine O-methyltransferase [EC:2.1.1.100]
D      51449 PCYOX1; prenylcysteine oxidase 1	K05906 PCYOX1; prenylcysteine oxidase / farnesylcysteine lyase [EC:1.8.3.5 1.8.3.6]
C    00902 Monoterpenoid biosynthesis
C    00909 Sesquiterpenoid and triterpenoid biosynthesis
C    00904 Diterpenoid biosynthesis
C    00906 Carotenoid biosynthesis
C    00905 Brassinosteroid biosynthesis
C    00981 Insect hormone biosynthesis
C    00908 Zeatin biosynthesis
C    00903 Limonene and pinene degradation
C    00281 Geraniol degradation
C    01052 Type I polyketide structures
C    00522 Biosynthesis of 12-, 14- and 16-membered macrolides
C    01051 Biosynthesis of ansamycins
D      7086 TKT; transketolase	K00615 E2.2.1.1; transketolase [EC:2.2.1.1]
D      84076 TKTL2; transketolase like 2	K00615 E2.2.1.1; transketolase [EC:2.2.1.1]
D      8277 TKTL1; transketolase like 1	K00615 E2.2.1.1; transketolase [EC:2.2.1.1]
C    01059 Biosynthesis of enediyne antibiotics
C    01056 Biosynthesis of type II polyketide backbone
C    01057 Biosynthesis of type II polyketide products
C    00253 Tetracycline biosynthesis
C    00523 Polyketide sugar unit biosynthesis
D      23483 TGDS; TDP-glucose 4,6-dehydratase	K01710 rfbB; dTDP-glucose 4,6-dehydratase [EC:4.2.1.46]
C    01054 Nonribosomal peptide structures
C    01053 Biosynthesis of siderophore group nonribosomal peptides
C    01055 Biosynthesis of vancomycin group antibiotics
D      23483 TGDS; TDP-glucose 4,6-dehydratase	K01710 rfbB; dTDP-glucose 4,6-dehydratase [EC:4.2.1.46]
B
B  09110 Biosynthesis of other secondary metabolites
C    00940 Phenylpropanoid biosynthesis
C    00945 Stilbenoid, diarylheptanoid and gingerol biosynthesis
C    00941 Flavonoid biosynthesis
C    00944 Flavone and flavonol biosynthesis
C    00942 Anthocyanin biosynthesis
C    00943 Isoflavonoid biosynthesis
C    00901 Indole alkaloid biosynthesis
C    00403 Indole diterpene alkaloid biosynthesis
C    00950 Isoquinoline alkaloid biosynthesis
C    00960 Tropane, piperidine and pyridine alkaloid biosynthesis
C    01058 Acridone alkaloid biosynthesis
C    00232 Caffeine metabolism [PATH:hsa00232]
D      1544 CYP1A2; cytochrome P450 family 1 subfamily A member 2	K07409 CYP1A2; cytochrome P450 family 1 subfamily A2 [EC:1.14.14.1]
D      10 NAT2; N-acetyltransferase 2	K00622 nat; arylamine N-acetyltransferase [EC:2.3.1.5]
D      9 NAT1; N-acetyltransferase 1	K00622 nat; arylamine N-acetyltransferase [EC:2.3.1.5]
D      1548 CYP2A6; cytochrome P450 family 2 subfamily A member 6	K17683 CYP2A6; cytochrome P450 family 2 subfamily A6 [EC:1.14.14.-]
D      1549 CYP2A7; cytochrome P450 family 2 subfamily A member 7	K17683 CYP2A6; cytochrome P450 family 2 subfamily A6 [EC:1.14.14.-]
D      7498 XDH; xanthine dehydrogenase	K00106 XDH; xanthine dehydrogenase/oxidase [EC:1.17.1.4 1.17.3.2]
C    00965 Betalain biosynthesis
C    00966 Glucosinolate biosynthesis
C    00402 Benzoxazinoid biosynthesis
C    00311 Penicillin and cephalosporin biosynthesis
D      1610 DAO; D-amino acid oxidase	K00273 DAO; D-amino-acid oxidase [EC:1.4.3.3]
C    00332 Carbapenem biosynthesis
C    00261 Monobactam biosynthesis
D      9060 PAPSS2; 3'-phosphoadenosine 5'-phosphosulfate synthase 2	K13811 PAPSS; 3'-phosphoadenosine 5'-phosphosulfate synthase [EC:2.7.7.4 2.7.1.25]
D      9061 PAPSS1; 3'-phosphoadenosine 5'-phosphosulfate synthase 1	K13811 PAPSS; 3'-phosphoadenosine 5'-phosphosulfate synthase [EC:2.7.7.4 2.7.1.25]
C    00331 Clavulanic acid biosynthesis
C    00521 Streptomycin biosynthesis
C    00524 Neomycin, kanamycin and gentamicin biosynthesis [PATH:hsa00524]
D      3101 HK3; hexokinase 3	K00844 HK; hexokinase [EC:2.7.1.1]
D      3098 HK1; hexokinase 1	K00844 HK; hexokinase [EC:2.7.1.1]
D      3099 HK2; hexokinase 2	K00844 HK; hexokinase [EC:2.7.1.1]
D      80201 HKDC1; hexokinase domain containing 1	K00844 HK; hexokinase [EC:2.7.1.1]
D      2645 GCK; glucokinase	K12407 GCK; glucokinase [EC:2.7.1.2]
C    00525 Acarbose and validamycin biosynthesis
C    00401 Novobiocin biosynthesis
C    00404 Staurosporine biosynthesis
C    00405 Phenazine biosynthesis
C    00333 Prodigiosin biosynthesis
D      27349 MCAT; malonyl-CoA-acyl carrier protein transacylase	K00645 fabD; [acyl-carrier-protein] S-malonyltransferase [EC:2.3.1.39]
C    00254 Aflatoxin biosynthesis
D      31 ACACA; acetyl-CoA carboxylase alpha	K11262 ACACA; acetyl-CoA carboxylase / biotin carboxylase 1 [EC:6.4.1.2 6.3.4.14 2.1.3.15]
D      32 ACACB; acetyl-CoA carboxylase beta	K01946 ACACB; acetyl-CoA carboxylase / biotin carboxylase 2 [EC:6.4.1.2 6.3.4.14 2.1.3.15]
C    00999 Biosynthesis of various secondary metabolites - part 1
C    00998 Biosynthesis of various secondary metabolites - part 2
C    00997 Biosynthesis of various secondary metabolites - part 3
B
B  09111 Xenobiotics biodegradation and metabolism
C    00362 Benzoate degradation
C    00627 Aminobenzoate degradation
C    00364 Fluorobenzoate degradation
C    00625 Chloroalkane and chloroalkene degradation
C    00361 Chlorocyclohexane and chlorobenzene degradation
C    00623 Toluene degradation
C    00622 Xylene degradation
C    00633 Nitrotoluene degradation
C    00642 Ethylbenzene degradation
C    00643 Styrene degradation
C    00791 Atrazine degradation
C    00930 Caprolactam degradation
C    00363 Bisphenol degradation
C    00621 Dioxin degradation
C    00626 Naphthalene degradation
C    00624 Polycyclic aromatic hydrocarbon degradation
C    00365 Furfural degradation
C    00984 Steroid degradation
C    00980 Metabolism of xenobiotics by cytochrome P450 [PATH:hsa00980]
D      1543 CYP1A1; cytochrome P450 family 1 subfamily A member 1	K07408 CYP1A1; cytochrome P450 family 1 subfamily A1 [EC:1.14.14.1]
D      1559 CYP2C9; cytochrome P450 family 2 subfamily C member 9	K17719 CYP2C9; cytochrome P450 family 2 subfamily C9 [EC:1.14.14.51 1.14.14.52 1.14.14.53 1.14.14.-]
D      1576 CYP3A4; cytochrome P450 family 3 subfamily A member 4	K17689 CYP3A4; cytochrome P450 family 3 subfamily A4 [EC:1.14.13.32 1.14.14.55 1.14.14.56 1.14.14.57 1.14.14.73 1.14.14.-]
D      1545 CYP1B1; cytochrome P450 family 1 subfamily B member 1	K07410 CYP1B1; cytochrome P450 family 1 subfamily B1 [EC:1.14.14.1]
D      221357 GSTA5; glutathione S-transferase alpha 5	K00799 GST; glutathione S-transferase [EC:2.5.1.18]
D      2939 GSTA2; glutathione S-transferase alpha 2	K00799 GST; glutathione S-transferase [EC:2.5.1.18]
D      2941 GSTA4; glutathione S-transferase alpha 4	K00799 GST; glutathione S-transferase [EC:2.5.1.18]
D      119391 GSTO2; glutathione S-transferase omega 2	K00799 GST; glutathione S-transferase [EC:2.5.1.18]
D      2948 GSTM4; glutathione S-transferase mu 4	K00799 GST; glutathione S-transferase [EC:2.5.1.18]
D      2953 GSTT2; glutathione S-transferase theta 2 (gene/pseudogene)	K00799 GST; glutathione S-transferase [EC:2.5.1.18]
D      2952 GSTT1; glutathione S-transferase theta 1	K00799 GST; glutathione S-transferase [EC:2.5.1.18]
D      2947 GSTM3; glutathione S-transferase mu 3	K00799 GST; glutathione S-transferase [EC:2.5.1.18]
D      4257 MGST1; microsomal glutathione S-transferase 1	K00799 GST; glutathione S-transferase [EC:2.5.1.18]
D      4259 MGST3; microsomal glutathione S-transferase 3	K00799 GST; glutathione S-transferase [EC:2.5.1.18]
D      2944 GSTM1; glutathione S-transferase mu 1	K00799 GST; glutathione S-transferase [EC:2.5.1.18]
D      2949 GSTM5; glutathione S-transferase mu 5	K00799 GST; glutathione S-transferase [EC:2.5.1.18]
D      4258 MGST2; microsomal glutathione S-transferase 2	K00799 GST; glutathione S-transferase [EC:2.5.1.18]
D      2938 GSTA1; glutathione S-transferase alpha 1	K00799 GST; glutathione S-transferase [EC:2.5.1.18]
D      2946 GSTM2; glutathione S-transferase mu 2	K00799 GST; glutathione S-transferase [EC:2.5.1.18]
D      2940 GSTA3; glutathione S-transferase alpha 3	K00799 GST; glutathione S-transferase [EC:2.5.1.18]
D      9446 GSTO1; glutathione S-transferase omega 1	K00799 GST; glutathione S-transferase [EC:2.5.1.18]
D      653689 GSTT2B; glutathione S-transferase theta 2B	K00799 GST; glutathione S-transferase [EC:2.5.1.18]
D      2950 GSTP1; glutathione S-transferase pi 1	K23790 GSTP; glutathione S-transferase P [EC:2.5.1.18]
D      373156 GSTK1; glutathione S-transferase kappa 1	K13299 GSTK1; glutathione S-transferase kappa 1 [EC:2.5.1.18]
D      27306 HPGDS; hematopoietic prostaglandin D synthase	K04097 HPGDS; prostaglandin-H2 D-isomerase / glutathione transferase [EC:5.3.99.2 2.5.1.18]
D      2052 EPHX1; epoxide hydrolase 1	K01253 EPHX1; microsomal epoxide hydrolase [EC:3.3.2.9]
D      1555 CYP2B6; cytochrome P450 family 2 subfamily B member 6	K17709 CYP2B6; cytochrome P450 family 2 subfamily B6 [EC:1.14.14.-]
D      6822 SULT2A1; sulfotransferase family 2A member 1	K11822 SULT2A; bile-salt sulfotransferase [EC:2.8.2.14]
D      1544 CYP1A2; cytochrome P450 family 1 subfamily A member 2	K07409 CYP1A2; cytochrome P450 family 1 subfamily A2 [EC:1.14.14.1]
D      1548 CYP2A6; cytochrome P450 family 2 subfamily A member 6	K17683 CYP2A6; cytochrome P450 family 2 subfamily A6 [EC:1.14.14.-]
D      1549 CYP2A7; cytochrome P450 family 2 subfamily A member 7	K17683 CYP2A6; cytochrome P450 family 2 subfamily A6 [EC:1.14.14.-]
D      1571 CYP2E1; cytochrome P450 family 2 subfamily E member 1	K07415 CYP2E1; cytochrome P450 family 2 subfamily E1 [EC:1.14.14.-]
D      1572 CYP2F1; cytochrome P450 family 2 subfamily F member 1	K07416 CYP2F; cytochrome P450 family 2 subfamily F [EC:1.14.14.1]
D      29785 CYP2S1; cytochrome P450 family 2 subfamily S member 1	K07420 CYP2S1; cytochrome P450 family 2 subfamily S1 [EC:1.14.14.1]
D      1645 AKR1C1; aldo-keto reductase family 1 member C1	K00212 AKR1C1; 20alpha/3alpha-hydroxysteroid dehydrogenase / dihydrodiol dehydrogenase [EC:1.1.1.149 1.1.1.357 1.3.1.20]
D      27294 DHDH; dihydrodiol dehydrogenase	K00078 DHDH; dihydrodiol dehydrogenase / D-xylose 1-dehydrogenase (NADP) [EC:1.3.1.20 1.1.1.179]
D      1553 CYP2A13; cytochrome P450 family 2 subfamily A member 13	K17685 CYP2A13; cytochrome P450 family 2 subfamily A13 [EC:1.14.14.1]
D      1565 CYP2D6; cytochrome P450 family 2 subfamily D member 6	K17712 CYP2D6; cytochrome P450 family 2 subfamily D6 [EC:1.14.14.1]
D      107987478 cytochrome P450 2D6-like	K17712 CYP2D6; cytochrome P450 family 2 subfamily D6 [EC:1.14.14.1]
D      1564 CYP2D7; cytochrome P450 family 2 subfamily D member 7 (gene/pseudogene)	K17712 CYP2D6; cytochrome P450 family 2 subfamily D6 [EC:1.14.14.1]
D      107987479 CYP2D6; cytochrome P450 2D6	K17712 CYP2D6; cytochrome P450 family 2 subfamily D6 [EC:1.14.14.1]
D      3290 HSD11B1; hydroxysteroid 11-beta dehydrogenase 1	K15680 HSD11B1; corticosteroid 11-beta-dehydrogenase isozyme 1 [EC:1.1.1.146]
D      374875 HSD11B1L; hydroxysteroid 11-beta dehydrogenase 1 like	K15680 HSD11B1; corticosteroid 11-beta-dehydrogenase isozyme 1 [EC:1.1.1.146]
D      873 CBR1; carbonyl reductase 1	K00079 CBR1; carbonyl reductase 1 [EC:1.1.1.184 1.1.1.189 1.1.1.197]
D      874 CBR3; carbonyl reductase 3	K00084 CBR3; carbonyl reductase 3 [EC:1.1.1.184]
D      10941 UGT2A1; UDP glucuronosyltransferase family 2 member A1 complex locus	K00699 UGT; glucuronosyltransferase [EC:2.4.1.17]
D      79799 UGT2A3; UDP glucuronosyltransferase family 2 member A3	K00699 UGT; glucuronosyltransferase [EC:2.4.1.17]
D      7367 UGT2B17; UDP glucuronosyltransferase family 2 member B17	K00699 UGT; glucuronosyltransferase [EC:2.4.1.17]
D      10720 UGT2B11; UDP glucuronosyltransferase family 2 member B11	K00699 UGT; glucuronosyltransferase [EC:2.4.1.17]
D      54490 UGT2B28; UDP glucuronosyltransferase family 2 member B28	K00699 UGT; glucuronosyltransferase [EC:2.4.1.17]
D      54578 UGT1A6; UDP glucuronosyltransferase family 1 member A6	K00699 UGT; glucuronosyltransferase [EC:2.4.1.17]
D      54657 UGT1A4; UDP glucuronosyltransferase family 1 member A4	K00699 UGT; glucuronosyltransferase [EC:2.4.1.17]
D      54658 UGT1A1; UDP glucuronosyltransferase family 1 member A1	K00699 UGT; glucuronosyltransferase [EC:2.4.1.17]
D      54659 UGT1A3; UDP glucuronosyltransferase family 1 member A3	K00699 UGT; glucuronosyltransferase [EC:2.4.1.17]
D      7365 UGT2B10; UDP glucuronosyltransferase family 2 member B10	K00699 UGT; glucuronosyltransferase [EC:2.4.1.17]
D      54600 UGT1A9; UDP glucuronosyltransferase family 1 member A9	K00699 UGT; glucuronosyltransferase [EC:2.4.1.17]
D      7364 UGT2B7; UDP glucuronosyltransferase family 2 member B7	K00699 UGT; glucuronosyltransferase [EC:2.4.1.17]
D      54575 UGT1A10; UDP glucuronosyltransferase family 1 member A10	K00699 UGT; glucuronosyltransferase [EC:2.4.1.17]
D      54576 UGT1A8; UDP glucuronosyltransferase family 1 member A8	K00699 UGT; glucuronosyltransferase [EC:2.4.1.17]
D      54579 UGT1A5; UDP glucuronosyltransferase family 1 member A5	K00699 UGT; glucuronosyltransferase [EC:2.4.1.17]
D      7366 UGT2B15; UDP glucuronosyltransferase family 2 member B15	K00699 UGT; glucuronosyltransferase [EC:2.4.1.17]
D      54577 UGT1A7; UDP glucuronosyltransferase family 1 member A7	K00699 UGT; glucuronosyltransferase [EC:2.4.1.17]
D      7363 UGT2B4; UDP glucuronosyltransferase family 2 member B4	K00699 UGT; glucuronosyltransferase [EC:2.4.1.17]
D      574537 UGT2A2; UDP glucuronosyltransferase family 2 member A2	K00699 UGT; glucuronosyltransferase [EC:2.4.1.17]
D      1577 CYP3A5; cytochrome P450 family 3 subfamily A member 5	K17690 CYP3A5; cytochrome P450 family 3 subfamily A5 [EC:1.14.14.1]
D      8574 AKR7A2; aldo-keto reductase family 7 member A2	K15303 AKR7; aflatoxin B1 aldehyde reductase
D      22977 AKR7A3; aldo-keto reductase family 7 member A3	K15303 AKR7; aflatoxin B1 aldehyde reductase
D      246181 AKR7L; aldo-keto reductase family 7 like (gene/pseudogene)	K15303 AKR7; aflatoxin B1 aldehyde reductase
D      221 ALDH3B1; aldehyde dehydrogenase 3 family member B1	K00129 ALDH3; aldehyde dehydrogenase (NAD(P)+) [EC:1.2.1.5]
D      222 ALDH3B2; aldehyde dehydrogenase 3 family member B2	K00129 ALDH3; aldehyde dehydrogenase (NAD(P)+) [EC:1.2.1.5]
D      218 ALDH3A1; aldehyde dehydrogenase 3 family member A1	K00129 ALDH3; aldehyde dehydrogenase (NAD(P)+) [EC:1.2.1.5]
D      124 ADH1A; alcohol dehydrogenase 1A (class I), alpha polypeptide	K13951 ADH1_7; alcohol dehydrogenase 1/7 [EC:1.1.1.1]
D      125 ADH1B; alcohol dehydrogenase 1B (class I), beta polypeptide	K13951 ADH1_7; alcohol dehydrogenase 1/7 [EC:1.1.1.1]
D      126 ADH1C; alcohol dehydrogenase 1C (class I), gamma polypeptide	K13951 ADH1_7; alcohol dehydrogenase 1/7 [EC:1.1.1.1]
D      131 ADH7; alcohol dehydrogenase 7 (class IV), mu or sigma polypeptide	K13951 ADH1_7; alcohol dehydrogenase 1/7 [EC:1.1.1.1]
D      127 ADH4; alcohol dehydrogenase 4 (class II), pi polypeptide	K13980 ADH4; alcohol dehydrogenase 4 [EC:1.1.1.1]
D      128 ADH5; alcohol dehydrogenase 5 (class III), chi polypeptide	K00121 frmA; S-(hydroxymethyl)glutathione dehydrogenase / alcohol dehydrogenase [EC:1.1.1.284 1.1.1.1]
D      130 ADH6; alcohol dehydrogenase 6 (class V)	K13952 ADH6; alcohol dehydrogenase 6 [EC:1.1.1.1]
C    00982 Drug metabolism - cytochrome P450 [PATH:hsa00982]
D      1565 CYP2D6; cytochrome P450 family 2 subfamily D member 6	K17712 CYP2D6; cytochrome P450 family 2 subfamily D6 [EC:1.14.14.1]
D      107987478 cytochrome P450 2D6-like	K17712 CYP2D6; cytochrome P450 family 2 subfamily D6 [EC:1.14.14.1]
D      1564 CYP2D7; cytochrome P450 family 2 subfamily D member 7 (gene/pseudogene)	K17712 CYP2D6; cytochrome P450 family 2 subfamily D6 [EC:1.14.14.1]
D      107987479 CYP2D6; cytochrome P450 2D6	K17712 CYP2D6; cytochrome P450 family 2 subfamily D6 [EC:1.14.14.1]
D      1559 CYP2C9; cytochrome P450 family 2 subfamily C member 9	K17719 CYP2C9; cytochrome P450 family 2 subfamily C9 [EC:1.14.14.51 1.14.14.52 1.14.14.53 1.14.14.-]
D      1576 CYP3A4; cytochrome P450 family 3 subfamily A member 4	K17689 CYP3A4; cytochrome P450 family 3 subfamily A4 [EC:1.14.13.32 1.14.14.55 1.14.14.56 1.14.14.57 1.14.14.73 1.14.14.-]
D      2326 FMO1; flavin containing dimethylaniline monoxygenase 1	K00485 FMO; dimethylaniline monooxygenase (N-oxide forming) [EC:1.14.13.8]
D      2327 FMO2; flavin containing dimethylaniline monoxygenase 2	K00485 FMO; dimethylaniline monooxygenase (N-oxide forming) [EC:1.14.13.8]
D      2330 FMO5; flavin containing dimethylaniline monoxygenase 5	K00485 FMO; dimethylaniline monooxygenase (N-oxide forming) [EC:1.14.13.8]
D      2328 FMO3; flavin containing dimethylaniline monoxygenase 3	K00485 FMO; dimethylaniline monooxygenase (N-oxide forming) [EC:1.14.13.8]
D      2329 FMO4; flavin containing dimethylaniline monoxygenase 4	K00485 FMO; dimethylaniline monooxygenase (N-oxide forming) [EC:1.14.13.8]
D      1557 CYP2C19; cytochrome P450 family 2 subfamily C member 19	K17721 CYP2C19; cytochrome P450 family 2 subfamily C19 [EC:1.14.14.51 1.14.14.52 1.14.14.53 1.14.14.75 1.14.14.-]
D      1555 CYP2B6; cytochrome P450 family 2 subfamily B member 6	K17709 CYP2B6; cytochrome P450 family 2 subfamily B6 [EC:1.14.14.-]
D      1577 CYP3A5; cytochrome P450 family 3 subfamily A member 5	K17690 CYP3A5; cytochrome P450 family 3 subfamily A5 [EC:1.14.14.1]
D      221357 GSTA5; glutathione S-transferase alpha 5	K00799 GST; glutathione S-transferase [EC:2.5.1.18]
D      2939 GSTA2; glutathione S-transferase alpha 2	K00799 GST; glutathione S-transferase [EC:2.5.1.18]
D      2941 GSTA4; glutathione S-transferase alpha 4	K00799 GST; glutathione S-transferase [EC:2.5.1.18]
D      119391 GSTO2; glutathione S-transferase omega 2	K00799 GST; glutathione S-transferase [EC:2.5.1.18]
D      2948 GSTM4; glutathione S-transferase mu 4	K00799 GST; glutathione S-transferase [EC:2.5.1.18]
D      2953 GSTT2; glutathione S-transferase theta 2 (gene/pseudogene)	K00799 GST; glutathione S-transferase [EC:2.5.1.18]
D      2952 GSTT1; glutathione S-transferase theta 1	K00799 GST; glutathione S-transferase [EC:2.5.1.18]
D      2947 GSTM3; glutathione S-transferase mu 3	K00799 GST; glutathione S-transferase [EC:2.5.1.18]
D      4257 MGST1; microsomal glutathione S-transferase 1	K00799 GST; glutathione S-transferase [EC:2.5.1.18]
D      4259 MGST3; microsomal glutathione S-transferase 3	K00799 GST; glutathione S-transferase [EC:2.5.1.18]
D      2944 GSTM1; glutathione S-transferase mu 1	K00799 GST; glutathione S-transferase [EC:2.5.1.18]
D      2949 GSTM5; glutathione S-transferase mu 5	K00799 GST; glutathione S-transferase [EC:2.5.1.18]
D      4258 MGST2; microsomal glutathione S-transferase 2	K00799 GST; glutathione S-transferase [EC:2.5.1.18]
D      2938 GSTA1; glutathione S-transferase alpha 1	K00799 GST; glutathione S-transferase [EC:2.5.1.18]
D      2946 GSTM2; glutathione S-transferase mu 2	K00799 GST; glutathione S-transferase [EC:2.5.1.18]
D      2940 GSTA3; glutathione S-transferase alpha 3	K00799 GST; glutathione S-transferase [EC:2.5.1.18]
D      9446 GSTO1; glutathione S-transferase omega 1	K00799 GST; glutathione S-transferase [EC:2.5.1.18]
D      653689 GSTT2B; glutathione S-transferase theta 2B	K00799 GST; glutathione S-transferase [EC:2.5.1.18]
D      2950 GSTP1; glutathione S-transferase pi 1	K23790 GSTP; glutathione S-transferase P [EC:2.5.1.18]
D      373156 GSTK1; glutathione S-transferase kappa 1	K13299 GSTK1; glutathione S-transferase kappa 1 [EC:2.5.1.18]
D      27306 HPGDS; hematopoietic prostaglandin D synthase	K04097 HPGDS; prostaglandin-H2 D-isomerase / glutathione transferase [EC:5.3.99.2 2.5.1.18]
D      124 ADH1A; alcohol dehydrogenase 1A (class I), alpha polypeptide	K13951 ADH1_7; alcohol dehydrogenase 1/7 [EC:1.1.1.1]
D      125 ADH1B; alcohol dehydrogenase 1B (class I), beta polypeptide	K13951 ADH1_7; alcohol dehydrogenase 1/7 [EC:1.1.1.1]
D      126 ADH1C; alcohol dehydrogenase 1C (class I), gamma polypeptide	K13951 ADH1_7; alcohol dehydrogenase 1/7 [EC:1.1.1.1]
D      131 ADH7; alcohol dehydrogenase 7 (class IV), mu or sigma polypeptide	K13951 ADH1_7; alcohol dehydrogenase 1/7 [EC:1.1.1.1]
D      127 ADH4; alcohol dehydrogenase 4 (class II), pi polypeptide	K13980 ADH4; alcohol dehydrogenase 4 [EC:1.1.1.1]
D      128 ADH5; alcohol dehydrogenase 5 (class III), chi polypeptide	K00121 frmA; S-(hydroxymethyl)glutathione dehydrogenase / alcohol dehydrogenase [EC:1.1.1.284 1.1.1.1]
D      130 ADH6; alcohol dehydrogenase 6 (class V)	K13952 ADH6; alcohol dehydrogenase 6 [EC:1.1.1.1]
D      221 ALDH3B1; aldehyde dehydrogenase 3 family member B1	K00129 ALDH3; aldehyde dehydrogenase (NAD(P)+) [EC:1.2.1.5]
D      222 ALDH3B2; aldehyde dehydrogenase 3 family member B2	K00129 ALDH3; aldehyde dehydrogenase (NAD(P)+) [EC:1.2.1.5]
D      218 ALDH3A1; aldehyde dehydrogenase 3 family member A1	K00129 ALDH3; aldehyde dehydrogenase (NAD(P)+) [EC:1.2.1.5]
D      4129 MAOB; monoamine oxidase B	K00274 MAO; monoamine oxidase [EC:1.4.3.4]
D      4128 MAOA; monoamine oxidase A	K00274 MAO; monoamine oxidase [EC:1.4.3.4]
D      316 AOX1; aldehyde oxidase 1	K00157 AOX; aldehyde oxidase [EC:1.2.3.1]
D      10941 UGT2A1; UDP glucuronosyltransferase family 2 member A1 complex locus	K00699 UGT; glucuronosyltransferase [EC:2.4.1.17]
D      79799 UGT2A3; UDP glucuronosyltransferase family 2 member A3	K00699 UGT; glucuronosyltransferase [EC:2.4.1.17]
D      7367 UGT2B17; UDP glucuronosyltransferase family 2 member B17	K00699 UGT; glucuronosyltransferase [EC:2.4.1.17]
D      10720 UGT2B11; UDP glucuronosyltransferase family 2 member B11	K00699 UGT; glucuronosyltransferase [EC:2.4.1.17]
D      54490 UGT2B28; UDP glucuronosyltransferase family 2 member B28	K00699 UGT; glucuronosyltransferase [EC:2.4.1.17]
D      54578 UGT1A6; UDP glucuronosyltransferase family 1 member A6	K00699 UGT; glucuronosyltransferase [EC:2.4.1.17]
D      54657 UGT1A4; UDP glucuronosyltransferase family 1 member A4	K00699 UGT; glucuronosyltransferase [EC:2.4.1.17]
D      54658 UGT1A1; UDP glucuronosyltransferase family 1 member A1	K00699 UGT; glucuronosyltransferase [EC:2.4.1.17]
D      54659 UGT1A3; UDP glucuronosyltransferase family 1 member A3	K00699 UGT; glucuronosyltransferase [EC:2.4.1.17]
D      7365 UGT2B10; UDP glucuronosyltransferase family 2 member B10	K00699 UGT; glucuronosyltransferase [EC:2.4.1.17]
D      54600 UGT1A9; UDP glucuronosyltransferase family 1 member A9	K00699 UGT; glucuronosyltransferase [EC:2.4.1.17]
D      7364 UGT2B7; UDP glucuronosyltransferase family 2 member B7	K00699 UGT; glucuronosyltransferase [EC:2.4.1.17]
D      54575 UGT1A10; UDP glucuronosyltransferase family 1 member A10	K00699 UGT; glucuronosyltransferase [EC:2.4.1.17]
D      54576 UGT1A8; UDP glucuronosyltransferase family 1 member A8	K00699 UGT; glucuronosyltransferase [EC:2.4.1.17]
D      54579 UGT1A5; UDP glucuronosyltransferase family 1 member A5	K00699 UGT; glucuronosyltransferase [EC:2.4.1.17]
D      7366 UGT2B15; UDP glucuronosyltransferase family 2 member B15	K00699 UGT; glucuronosyltransferase [EC:2.4.1.17]
D      54577 UGT1A7; UDP glucuronosyltransferase family 1 member A7	K00699 UGT; glucuronosyltransferase [EC:2.4.1.17]
D      7363 UGT2B4; UDP glucuronosyltransferase family 2 member B4	K00699 UGT; glucuronosyltransferase [EC:2.4.1.17]
D      574537 UGT2A2; UDP glucuronosyltransferase family 2 member A2	K00699 UGT; glucuronosyltransferase [EC:2.4.1.17]
D      1544 CYP1A2; cytochrome P450 family 1 subfamily A member 2	K07409 CYP1A2; cytochrome P450 family 1 subfamily A2 [EC:1.14.14.1]
D      1571 CYP2E1; cytochrome P450 family 2 subfamily E member 1	K07415 CYP2E1; cytochrome P450 family 2 subfamily E1 [EC:1.14.14.-]
D      1558 CYP2C8; cytochrome P450 family 2 subfamily C member 8	K17718 CYP2C8; cytochrome P450 family 2 subfamily C8 [EC:1.14.14.1]
D      1548 CYP2A6; cytochrome P450 family 2 subfamily A member 6	K17683 CYP2A6; cytochrome P450 family 2 subfamily A6 [EC:1.14.14.-]
D      1549 CYP2A7; cytochrome P450 family 2 subfamily A member 7	K17683 CYP2A6; cytochrome P450 family 2 subfamily A6 [EC:1.14.14.-]
C    00983 Drug metabolism - other enzymes [PATH:hsa00983]
D      3251 HPRT1; hypoxanthine phosphoribosyltransferase 1	K00760 hprT; hypoxanthine phosphoribosyltransferase [EC:2.4.2.8]
D      3614 IMPDH1; inosine monophosphate dehydrogenase 1	K00088 IMPDH; IMP dehydrogenase [EC:1.1.1.205]
D      3615 IMPDH2; inosine monophosphate dehydrogenase 2	K00088 IMPDH; IMP dehydrogenase [EC:1.1.1.205]
D      8833 GMPS; guanine monophosphate synthase	K01951 guaA; GMP synthase (glutamine-hydrolysing) [EC:6.3.5.2]
D      7172 TPMT; thiopurine S-methyltransferase	K00569 TPMT; thiopurine S-methyltransferase [EC:2.1.1.67]
D      7498 XDH; xanthine dehydrogenase	K00106 XDH; xanthine dehydrogenase/oxidase [EC:1.17.1.4 1.17.3.2]
D      3704 ITPA; inosine triphosphatase	K01519 ITPA; inosine triphosphate pyrophosphatase [EC:3.6.1.-]
D      1066 CES1; carboxylesterase 1	K01044 CES1; carboxylesterase 1 [EC:3.1.1.1]
D      8824 CES2; carboxylesterase 2	K03927 CES2; carboxylesterase 2 [EC:3.1.1.1 3.1.1.84 3.1.1.56]
D      10941 UGT2A1; UDP glucuronosyltransferase family 2 member A1 complex locus	K00699 UGT; glucuronosyltransferase [EC:2.4.1.17]
D      79799 UGT2A3; UDP glucuronosyltransferase family 2 member A3	K00699 UGT; glucuronosyltransferase [EC:2.4.1.17]
D      7367 UGT2B17; UDP glucuronosyltransferase family 2 member B17	K00699 UGT; glucuronosyltransferase [EC:2.4.1.17]
D      10720 UGT2B11; UDP glucuronosyltransferase family 2 member B11	K00699 UGT; glucuronosyltransferase [EC:2.4.1.17]
D      54490 UGT2B28; UDP glucuronosyltransferase family 2 member B28	K00699 UGT; glucuronosyltransferase [EC:2.4.1.17]
D      54578 UGT1A6; UDP glucuronosyltransferase family 1 member A6	K00699 UGT; glucuronosyltransferase [EC:2.4.1.17]
D      54657 UGT1A4; UDP glucuronosyltransferase family 1 member A4	K00699 UGT; glucuronosyltransferase [EC:2.4.1.17]
D      54658 UGT1A1; UDP glucuronosyltransferase family 1 member A1	K00699 UGT; glucuronosyltransferase [EC:2.4.1.17]
D      54659 UGT1A3; UDP glucuronosyltransferase family 1 member A3	K00699 UGT; glucuronosyltransferase [EC:2.4.1.17]
D      7365 UGT2B10; UDP glucuronosyltransferase family 2 member B10	K00699 UGT; glucuronosyltransferase [EC:2.4.1.17]
D      54600 UGT1A9; UDP glucuronosyltransferase family 1 member A9	K00699 UGT; glucuronosyltransferase [EC:2.4.1.17]
D      7364 UGT2B7; UDP glucuronosyltransferase family 2 member B7	K00699 UGT; glucuronosyltransferase [EC:2.4.1.17]
D      54575 UGT1A10; UDP glucuronosyltransferase family 1 member A10	K00699 UGT; glucuronosyltransferase [EC:2.4.1.17]
D      54576 UGT1A8; UDP glucuronosyltransferase family 1 member A8	K00699 UGT; glucuronosyltransferase [EC:2.4.1.17]
D      54579 UGT1A5; UDP glucuronosyltransferase family 1 member A5	K00699 UGT; glucuronosyltransferase [EC:2.4.1.17]
D      7366 UGT2B15; UDP glucuronosyltransferase family 2 member B15	K00699 UGT; glucuronosyltransferase [EC:2.4.1.17]
D      54577 UGT1A7; UDP glucuronosyltransferase family 1 member A7	K00699 UGT; glucuronosyltransferase [EC:2.4.1.17]
D      7363 UGT2B4; UDP glucuronosyltransferase family 2 member B4	K00699 UGT; glucuronosyltransferase [EC:2.4.1.17]
D      574537 UGT2A2; UDP glucuronosyltransferase family 2 member A2	K00699 UGT; glucuronosyltransferase [EC:2.4.1.17]
D      2990 GUSB; glucuronidase beta	K01195 uidA; beta-glucuronidase [EC:3.2.1.31]
D      1576 CYP3A4; cytochrome P450 family 3 subfamily A member 4	K17689 CYP3A4; cytochrome P450 family 3 subfamily A4 [EC:1.14.13.32 1.14.14.55 1.14.14.56 1.14.14.57 1.14.14.73 1.14.14.-]
D      978 CDA; cytidine deaminase	K01489 cdd; cytidine deaminase [EC:3.5.4.5]
D      1890 TYMP; thymidine phosphorylase	K00758 deoA; thymidine phosphorylase [EC:2.4.2.4]
D      1806 DPYD; dihydropyrimidine dehydrogenase	K00207 DPYD; dihydropyrimidine dehydrogenase (NADP+) [EC:1.3.1.2]
D      1807 DPYS; dihydropyrimidinase	K01464 DPYS; dihydropyrimidinase [EC:3.5.2.2]
D      51733 UPB1; beta-ureidopropionase 1	K01431 UPB1; beta-ureidopropionase [EC:3.5.1.6]
D      1548 CYP2A6; cytochrome P450 family 2 subfamily A member 6	K17683 CYP2A6; cytochrome P450 family 2 subfamily A6 [EC:1.14.14.-]
D      1549 CYP2A7; cytochrome P450 family 2 subfamily A member 7	K17683 CYP2A6; cytochrome P450 family 2 subfamily A6 [EC:1.14.14.-]
D      151531 UPP2; uridine phosphorylase 2	K00757 udp; uridine phosphorylase [EC:2.4.2.3]
D      7378 UPP1; uridine phosphorylase 1	K00757 udp; uridine phosphorylase [EC:2.4.2.3]
D      83549 UCK1; uridine-cytidine kinase 1	K00876 udk; uridine kinase [EC:2.7.1.48]
D      7371 UCK2; uridine-cytidine kinase 2	K00876 udk; uridine kinase [EC:2.7.1.48]
D      54963 UCKL1; uridine-cytidine kinase 1 like 1	K00876 udk; uridine kinase [EC:2.7.1.48]
D      7084 TK2; thymidine kinase 2	K00857 tdk; thymidine kinase [EC:2.7.1.21]
D      7083 TK1; thymidine kinase 1	K00857 tdk; thymidine kinase [EC:2.7.1.21]
D      7372 UMPS; uridine monophosphate synthetase	K13421 UMPS; uridine monophosphate synthetase [EC:2.4.2.10 4.1.1.23]
D      51727 CMPK1; cytidine/uridine monophosphate kinase 1	K13800 CMPK1; UMP-CMP kinase [EC:2.7.4.14]
D      6240 RRM1; ribonucleotide reductase catalytic subunit M1	K10807 RRM1; ribonucleoside-diphosphate reductase subunit M1 [EC:1.17.4.1]
D      50484 RRM2B; ribonucleotide reductase regulatory TP53 inducible subunit M2B	K10808 RRM2; ribonucleoside-diphosphate reductase subunit M2 [EC:1.17.4.1]
D      6241 RRM2; ribonucleotide reductase regulatory subunit M2	K10808 RRM2; ribonucleoside-diphosphate reductase subunit M2 [EC:1.17.4.1]
D      10201 NME6; NME/NM23 nucleoside diphosphate kinase 6	K00940 ndk; nucleoside-diphosphate kinase [EC:2.7.4.6]
D      29922 NME7; NME/NM23 family member 7	K00940 ndk; nucleoside-diphosphate kinase [EC:2.7.4.6]
D      4831 NME2; NME/NM23 nucleoside diphosphate kinase 2	K00940 ndk; nucleoside-diphosphate kinase [EC:2.7.4.6]
D      4833 NME4; NME/NM23 nucleoside diphosphate kinase 4	K00940 ndk; nucleoside-diphosphate kinase [EC:2.7.4.6]
D      4830 NME1; NME/NM23 nucleoside diphosphate kinase 1	K00940 ndk; nucleoside-diphosphate kinase [EC:2.7.4.6]
D      4832 NME3; NME/NM23 nucleoside diphosphate kinase 3	K00940 ndk; nucleoside-diphosphate kinase [EC:2.7.4.6]
D      654364 NME1-NME2; NME1-NME2 readthrough	K00940 ndk; nucleoside-diphosphate kinase [EC:2.7.4.6]
D      1854 DUT; deoxyuridine triphosphatase	K01520 dut; dUTP pyrophosphatase [EC:3.6.1.23]
D      4353 MPO; myeloperoxidase	K10789 MPO; myeloperoxidase [EC:1.11.2.2]
D      10 NAT2; N-acetyltransferase 2	K00622 nat; arylamine N-acetyltransferase [EC:2.3.1.5]
D      9 NAT1; N-acetyltransferase 1	K00622 nat; arylamine N-acetyltransferase [EC:2.3.1.5]
D      1571 CYP2E1; cytochrome P450 family 2 subfamily E member 1	K07415 CYP2E1; cytochrome P450 family 2 subfamily E1 [EC:1.14.14.-]
D      221357 GSTA5; glutathione S-transferase alpha 5	K00799 GST; glutathione S-transferase [EC:2.5.1.18]
D      2939 GSTA2; glutathione S-transferase alpha 2	K00799 GST; glutathione S-transferase [EC:2.5.1.18]
D      2941 GSTA4; glutathione S-transferase alpha 4	K00799 GST; glutathione S-transferase [EC:2.5.1.18]
D      119391 GSTO2; glutathione S-transferase omega 2	K00799 GST; glutathione S-transferase [EC:2.5.1.18]
D      2948 GSTM4; glutathione S-transferase mu 4	K00799 GST; glutathione S-transferase [EC:2.5.1.18]
D      2953 GSTT2; glutathione S-transferase theta 2 (gene/pseudogene)	K00799 GST; glutathione S-transferase [EC:2.5.1.18]
D      2952 GSTT1; glutathione S-transferase theta 1	K00799 GST; glutathione S-transferase [EC:2.5.1.18]
D      2947 GSTM3; glutathione S-transferase mu 3	K00799 GST; glutathione S-transferase [EC:2.5.1.18]
D      4257 MGST1; microsomal glutathione S-transferase 1	K00799 GST; glutathione S-transferase [EC:2.5.1.18]
D      4259 MGST3; microsomal glutathione S-transferase 3	K00799 GST; glutathione S-transferase [EC:2.5.1.18]
D      2944 GSTM1; glutathione S-transferase mu 1	K00799 GST; glutathione S-transferase [EC:2.5.1.18]
D      2949 GSTM5; glutathione S-transferase mu 5	K00799 GST; glutathione S-transferase [EC:2.5.1.18]
D      4258 MGST2; microsomal glutathione S-transferase 2	K00799 GST; glutathione S-transferase [EC:2.5.1.18]
D      2938 GSTA1; glutathione S-transferase alpha 1	K00799 GST; glutathione S-transferase [EC:2.5.1.18]
D      2946 GSTM2; glutathione S-transferase mu 2	K00799 GST; glutathione S-transferase [EC:2.5.1.18]
D      2940 GSTA3; glutathione S-transferase alpha 3	K00799 GST; glutathione S-transferase [EC:2.5.1.18]
D      9446 GSTO1; glutathione S-transferase omega 1	K00799 GST; glutathione S-transferase [EC:2.5.1.18]
D      653689 GSTT2B; glutathione S-transferase theta 2B	K00799 GST; glutathione S-transferase [EC:2.5.1.18]
D      2950 GSTP1; glutathione S-transferase pi 1	K23790 GSTP; glutathione S-transferase P [EC:2.5.1.18]
B
B  09112 Not included in regular maps
C    09113 Global maps only
D      8050 PDHX; pyruvate dehydrogenase complex component X	K13997 PDHX; dihydrolipoamide dehydrogenase-binding protein of pyruvate dehydrogenase complex
D      112724 RDH13; retinol dehydrogenase 13	K11161 RDH13; retinol dehydrogenase 13 [EC:1.1.1.300]
#
A09120 Genetic Information Processing
B
B  09121 Transcription
C    03020 RNA polymerase [PATH:hsa03020]
D      5431 POLR2B; RNA polymerase II subunit B	K03010 RPB2; DNA-directed RNA polymerase II subunit RPB2 [EC:2.7.7.6]
D      5430 POLR2A; RNA polymerase II subunit A	K03006 RPB1; DNA-directed RNA polymerase II subunit RPB1 [EC:2.7.7.6]
D      5432 POLR2C; RNA polymerase II subunit C	K03011 RPB3; DNA-directed RNA polymerase II subunit RPB3
D      5439 POLR2J; RNA polymerase II subunit J	K03008 RPB11; DNA-directed RNA polymerase II subunit RPB11
D      548644 POLR2J3; RNA polymerase II subunit J3	K03008 RPB11; DNA-directed RNA polymerase II subunit RPB11
D      246721 POLR2J2; RNA polymerase II subunit J2	K03008 RPB11; DNA-directed RNA polymerase II subunit RPB11
D      5433 POLR2D; RNA polymerase II subunit D	K03012 RPB4; DNA-directed RNA polymerase II subunit RPB4
D      5436 POLR2G; RNA polymerase II subunit G	K03015 RPB7; DNA-directed RNA polymerase II subunit RPB7
D      5438 POLR2I; RNA polymerase II subunit I	K03017 RPB9; DNA-directed RNA polymerase II subunit RPB9
D      5434 POLR2E; RNA polymerase II, I and III subunit E	K03013 RPB5; DNA-directed RNA polymerases I, II, and III subunit RPABC1
D      5435 POLR2F; RNA polymerase II, I and III subunit F	K03014 RPB6; DNA-directed RNA polymerases I, II, and III subunit RPABC2
D      5437 POLR2H; RNA polymerase II, I and III subunit H	K03016 RPB8; DNA-directed RNA polymerases I, II, and III subunit RPABC3
D      5440 POLR2K; RNA polymerase II, I and III subunit K	K03009 RPB12; DNA-directed RNA polymerases I, II, and III subunit RPABC4
D      5441 POLR2L; RNA polymerase II, I and III subunit L	K03007 RPB10; DNA-directed RNA polymerases I, II, and III subunit RPABC5
D      55703 POLR3B; RNA polymerase III subunit B	K03021 RPC2; DNA-directed RNA polymerase III subunit RPC2 [EC:2.7.7.6]
D      11128 POLR3A; RNA polymerase III subunit A	K03018 RPC1; DNA-directed RNA polymerase III subunit RPC1 [EC:2.7.7.6]
D      51082 POLR1D; RNA polymerase I and III subunit D	K03020 RPC19; DNA-directed RNA polymerases I and III subunit RPAC2
D      9533 POLR1C; RNA polymerase I and III subunit C	K03027 RPC40; DNA-directed RNA polymerases I and III subunit RPAC1
D      10623 POLR3C; RNA polymerase III subunit C	K03023 RPC3; DNA-directed RNA polymerase III subunit RPC3
D      661 POLR3D; RNA polymerase III subunit D	K03026 RPC4; DNA-directed RNA polymerase III subunit RPC4
D      55718 POLR3E; RNA polymerase III subunit E	K14721 RPC5; DNA-directed RNA polymerase III subunit RPC5
D      51728 POLR3K; RNA polymerase III subunit K	K03019 RPC11; DNA-directed RNA polymerase III subunit RPC11
D      171568 POLR3H; RNA polymerase III subunit H	K03022 RPC8; DNA-directed RNA polymerase III subunit RPC8
D      84265 POLR3GL; RNA polymerase III subunit GL	K03024 RPC7; DNA-directed RNA polymerase III subunit RPC7
D      10622 POLR3G; RNA polymerase III subunit G	K03024 RPC7; DNA-directed RNA polymerase III subunit RPC7
D      10621 POLR3F; RNA polymerase III subunit F	K03025 RPC6; DNA-directed RNA polymerase III subunit RPC6
D      84172 POLR1B; RNA polymerase I subunit B	K03002 RPA2; DNA-directed RNA polymerase I subunit RPA2 [EC:2.7.7.6]
D      25885 POLR1A; RNA polymerase I subunit A	K02999 RPA1; DNA-directed RNA polymerase I subunit RPA1 [EC:2.7.7.6]
D      30834 POLR1H; RNA polymerase I subunit H	K03000 RPA12; DNA-directed RNA polymerase I subunit RPA12
D      64425 POLR1E; RNA polymerase I subunit E	K03005 RPA49; DNA-directed RNA polymerase I subunit RPA49
D      221830 POLR1F; RNA polymerase I subunit F	K03004 RPA43; DNA-directed RNA polymerase I subunit RPA43
C    03022 Basal transcription factors [PATH:hsa03022]
D      11036 GTF2A1L; general transcription factor IIA subunit 1 like	K03122 TFIIA1; transcription initiation factor TFIIA large subunit
D      2957 GTF2A1; general transcription factor IIA subunit 1	K03122 TFIIA1; transcription initiation factor TFIIA large subunit
D      2958 GTF2A2; general transcription factor IIA subunit 2	K03123 TFIIA2; transcription initiation factor TFIIA small subunit
D      2959 GTF2B; general transcription factor IIB	K03124 TFIIB; transcription initiation factor TFIIB
D      387332 TBPL2; TATA-box binding protein like 2	K03120 TBP; transcription initiation factor TFIID TATA-box-binding protein
D      9519 TBPL1; TATA-box binding protein like 1	K03120 TBP; transcription initiation factor TFIID TATA-box-binding protein
D      6908 TBP; TATA-box binding protein	K03120 TBP; transcription initiation factor TFIID TATA-box-binding protein
D      6872 TAF1; TATA-box binding protein associated factor 1	K03125 TAF1; transcription initiation factor TFIID subunit 1 [EC:2.3.1.48 2.7.11.1]
D      138474 TAF1L; TATA-box binding protein associated factor 1 like	K03125 TAF1; transcription initiation factor TFIID subunit 1 [EC:2.3.1.48 2.7.11.1]
D      6873 TAF2; TATA-box binding protein associated factor 2	K03128 TAF2; transcription initiation factor TFIID subunit 2
D      6879 TAF7; TATA-box binding protein associated factor 7	K03132 TAF7; transcription initiation factor TFIID subunit 7
D      54457 TAF7L; TATA-box binding protein associated factor 7 like	K03132 TAF7; transcription initiation factor TFIID subunit 7
D      129685 TAF8; TATA-box binding protein associated factor 8	K14649 TAF8; transcription initiation factor TFIID subunit 8
D      83860 TAF3; TATA-box binding protein associated factor 3	K14650 TAF3; transcription initiation factor TFIID subunit 3
D      6881 TAF10; TATA-box binding protein associated factor 10	K03134 TAF10; transcription initiation factor TFIID subunit 10
D      27097 TAF5L; TATA-box binding protein associated factor 5 like	K03130 TAF5; transcription initiation factor TFIID subunit 5
D      6877 TAF5; TATA-box binding protein associated factor 5	K03130 TAF5; transcription initiation factor TFIID subunit 5
D      6875 TAF4B; TATA-box binding protein associated factor 4b	K03129 TAF4; transcription initiation factor TFIID subunit 4
D      6874 TAF4; TATA-box binding protein associated factor 4	K03129 TAF4; transcription initiation factor TFIID subunit 4
D      6883 TAF12; TATA-box binding protein associated factor 12	K03126 TAF12; transcription initiation factor TFIID subunit 12
D      6878 TAF6; TATA-box binding protein associated factor 6	K03131 TAF6; transcription initiation factor TFIID subunit 6
D      10629 TAF6L; TATA-box binding protein associated factor 6 like	K03131 TAF6; transcription initiation factor TFIID subunit 6
D      6880 TAF9; TATA-box binding protein associated factor 9	K14535 TAF9; transcription initiation factor TFIID subunit 9
D      51616 TAF9B; TATA-box binding protein associated factor 9b	K03133 TAF9B; transcription initiation factor TFIID subunit 9B
D      6882 TAF11; TATA-box binding protein associated factor 11	K03135 TAF11; transcription initiation factor TFIID subunit 11
D      6884 TAF13; TATA-box binding protein associated factor 13	K03127 TAF13; transcription initiation factor TFIID subunit 13
D      8148 TAF15; TATA-box binding protein associated factor 15	K14651 TAF15; transcription initiation factor TFIID subunit 15
D      2960 GTF2E1; general transcription factor IIE subunit 1	K03136 TFIIE1; transcription initiation factor TFIIE subunit alpha
D      2961 GTF2E2; general transcription factor IIE subunit 2	K03137 TFIIE2; transcription initiation factor TFIIE subunit beta
D      2962 GTF2F1; general transcription factor IIF subunit 1	K03138 TFIIF1; transcription initiation factor TFIIF subunit alpha
D      2963 GTF2F2; general transcription factor IIF subunit 2	K03139 TFIIF2; transcription initiation factor TFIIF subunit beta [EC:3.6.4.12]
D      2965 GTF2H1; general transcription factor IIH subunit 1	K03141 TFIIH1; transcription initiation factor TFIIH subunit 1
D      2966 GTF2H2; general transcription factor IIH subunit 2	K03142 TFIIH2; transcription initiation factor TFIIH subunit 2
D      730394 GTF2H2C_2; GTF2H2 family member C, copy 2	K03142 TFIIH2; transcription initiation factor TFIIH subunit 2
D      728340 GTF2H2C; GTF2H2 family member C	K03142 TFIIH2; transcription initiation factor TFIIH subunit 2
D      2967 GTF2H3; general transcription factor IIH subunit 3	K03143 TFIIH3; transcription initiation factor TFIIH subunit 3
D      2968 GTF2H4; general transcription factor IIH subunit 4	K03144 TFIIH4; transcription initiation factor TFIIH subunit 4
D      2071 ERCC3; ERCC excision repair 3, TFIIH core complex helicase subunit	K10843 ERCC3; DNA excision repair protein ERCC-3 [EC:3.6.4.12]
D      2068 ERCC2; ERCC excision repair 2, TFIIH core complex helicase subunit	K10844 ERCC2; DNA excision repair protein ERCC-2 [EC:3.6.4.12]
D      404672 GTF2H5; general transcription factor IIH subunit 5	K10845 TTDA; TFIIH basal transcription factor complex TTD-A subunit
D      1022 CDK7; cyclin dependent kinase 7	K02202 CDK7; cyclin-dependent kinase 7 [EC:2.7.11.22 2.7.11.23]
D      4331 MNAT1; MNAT1 component of CDK activating kinase	K10842 MNAT1; CDK-activating kinase assembly factor MAT1
D      902 CCNH; cyclin H	K06634 CCNH; cyclin H
D      9569 GTF2IRD1; GTF2I repeat domain containing 1	K03121 TFII-I; transcription initiation factor TFII-I
D      2969 GTF2I; general transcription factor IIi	K03121 TFII-I; transcription initiation factor TFII-I
C    03040 Spliceosome [PATH:hsa03040]
D      26863 RNVU1-18; RNA, variant U1 small nuclear 18	K14276 U1snRNA; U1 spliceosomal RNA
D      26870 RNU1-2; RNA, U1 small nuclear 2	K14276 U1snRNA; U1 spliceosomal RNA
D      6060 RNU1-4; RNA, U1 small nuclear 4	K14276 U1snRNA; U1 spliceosomal RNA
D      26869 RNU1-3; RNA, U1 small nuclear 3	K14276 U1snRNA; U1 spliceosomal RNA
D      26871 RNU1-1; RNA, U1 small nuclear 1	K14276 U1snRNA; U1 spliceosomal RNA
D      26864 RNVU1-7; RNA, variant U1 small nuclear 7	K14276 U1snRNA; U1 spliceosomal RNA
D      101954273 RNVU1-1; RNA, variant U1 small nuclear 1	K14276 U1snRNA; U1 spliceosomal RNA
D      101954268 RNVU1-20; RNA, variant U1 small nuclear 20	K14276 U1snRNA; U1 spliceosomal RNA
D      101954264 RNVU1-4; RNA, variant U1 small nuclear 4	K14276 U1snRNA; U1 spliceosomal RNA
D      6066 RNU2-1; RNA, U2 small nuclear 1	K14277 U2snRNA; U2 spliceosomal RNA
D      26834 RNU4-2; RNA, U4 small nuclear 2	K14278 U4snRNA; U4 spliceosomal RNA
D      26835 RNU4-1; RNA, U4 small nuclear 1	K14278 U4snRNA; U4 spliceosomal RNA
D      26831 RNU5A-1; RNA, U5A small nuclear 1	K14279 U5snRNA; U5 spliceosomal RNA
D      26827 RNU6-1; RNA, U6 small nuclear 1	K14280 U6snRNA; U6 spliceosomal RNA
D      101954271 RNU6-9; RNA, U6 small nuclear 9	K14280 U6snRNA; U6 spliceosomal RNA
D      9879 DDX46; DEAD-box helicase 46	K12811 DDX46; ATP-dependent RNA helicase DDX46/PRP5 [EC:3.6.4.13]
D      7919 DDX39B; DExD-box helicase 39B	K12812 DDX39B; ATP-dependent RNA helicase UAP56/SUB2 [EC:3.6.4.13]
D      8449 DHX16; DEAH-box helicase 16	K12813 DHX16; pre-mRNA-splicing factor ATP-dependent RNA helicase DHX16 [EC:3.6.4.13]
D      9785 DHX38; DEAH-box helicase 38	K12815 DHX38; pre-mRNA-splicing factor ATP-dependent RNA helicase DHX38/PRP16 [EC:3.6.4.13]
D      51362 CDC40; cell division cycle 40	K12816 CDC40; pre-mRNA-processing factor 17
D      8559 PRPF18; pre-mRNA processing factor 18	K12817 PRPF18; pre-mRNA-splicing factor 18
D      1659 DHX8; DEAH-box helicase 8	K12818 DHX8; ATP-dependent RNA helicase DHX8/PRP22 [EC:3.6.4.13]
D      10569 SLU7; SLU7 homolog, splicing factor	K12819 SLU7; pre-mRNA-processing factor SLU7
D      1665 DHX15; DEAH-box helicase 15	K12820 DHX15; pre-mRNA-splicing factor ATP-dependent RNA helicase DHX15/PRP43 [EC:3.6.4.13]
D      6628 SNRPB; small nuclear ribonucleoprotein polypeptides B and B1	K11086 SNRPB; small nuclear ribonucleoprotein B and B'
D      6632 SNRPD1; small nuclear ribonucleoprotein D1 polypeptide	K11087 SNRPD1; small nuclear ribonucleoprotein D1
D      6633 SNRPD2; small nuclear ribonucleoprotein D2 polypeptide	K11096 SNRPD2; small nuclear ribonucleoprotein D2
D      6634 SNRPD3; small nuclear ribonucleoprotein D3 polypeptide	K11088 SNRPD3; small nuclear ribonucleoprotein D3
D      6635 SNRPE; small nuclear ribonucleoprotein polypeptide E	K11097 SNRPE; small nuclear ribonucleoprotein E
D      6636 SNRPF; small nuclear ribonucleoprotein polypeptide F	K11098 SNRPF; small nuclear ribonucleoprotein F
D      6637 SNRPG; small nuclear ribonucleoprotein polypeptide G	K11099 SNRPG; small nuclear ribonucleoprotein G
D      6625 SNRNP70; small nuclear ribonucleoprotein U1 subunit 70	K11093 SNRP70; U1 small nuclear ribonucleoprotein 70kDa
D      6626 SNRPA; small nuclear ribonucleoprotein polypeptide A	K11091 SNRPA; U1 small nuclear ribonucleoprotein A
D      6631 SNRPC; small nuclear ribonucleoprotein polypeptide C	K11095 SNRPC; U1 small nuclear ribonucleoprotein C
D      25766 PRPF40B; pre-mRNA processing factor 40 homolog B	K12821 PRPF40; pre-mRNA-processing factor 40
D      55660 PRPF40A; pre-mRNA processing factor 40 homolog A	K12821 PRPF40; pre-mRNA-processing factor 40
D      58517 RBM25; RNA binding motif protein 25	K12822 RBM25; RNA-binding protein 25
D      1655 DDX5; DEAD-box helicase 5	K12823 DDX5; ATP-dependent RNA helicase DDX5/DBP2 [EC:3.6.4.13]
D      10915 TCERG1; transcription elongation regulator 1	K12824 TCERG1; transcription elongation regulator 1
D      2521 FUS; FUS RNA binding protein	K13098 TLS; RNA-binding protein FUS
D      6627 SNRPA1; small nuclear ribonucleoprotein polypeptide A'	K11092 SNRPA1; U2 small nuclear ribonucleoprotein A'
D      6629 SNRPB2; small nuclear ribonucleoprotein polypeptide B2	K11094 SNRPB2; U2 small nuclear ribonucleoprotein B''
D      10291 SF3A1; splicing factor 3a subunit 1	K12825 SF3A1; splicing factor 3A subunit 1
D      8175 SF3A2; splicing factor 3a subunit 2	K12826 SF3A2; splicing factor 3A subunit 2
D      10946 SF3A3; splicing factor 3a subunit 3	K12827 SF3A3; splicing factor 3A subunit 3
D      23451 SF3B1; splicing factor 3b subunit 1	K12828 SF3B1; splicing factor 3B subunit 1
D      10992 SF3B2; splicing factor 3b subunit 2	K12829 SF3B2; splicing factor 3B subunit 2
D      23450 SF3B3; splicing factor 3b subunit 3	K12830 SF3B3; splicing factor 3B subunit 3
D      10262 SF3B4; splicing factor 3b subunit 4	K12831 SF3B4; splicing factor 3B subunit 4
D      83443 SF3B5; splicing factor 3b subunit 5	K12832 SF3B5; splicing factor 3B subunit 5
D      51639 SF3B6; splicing factor 3b subunit 6	K12833 SF3B14; pre-mRNA branch site protein p14
D      84844 PHF5A; PHD finger protein 5A	K12834 PHF5A; PHD finger-like domain-containing protein 5A
D      11325 DDX42; DEAD-box helicase 42	K12835 DDX42; ATP-dependent RNA helicase DDX42 [EC:3.6.4.13]
D      7307 U2AF1; U2 small nuclear RNA auxiliary factor 1	K12836 U2AF1; splicing factor U2AF 35 kDa subunit
D      102724594 U2AF1L5; U2 small nuclear RNA auxiliary factor 1 like 5	K12836 U2AF1; splicing factor U2AF 35 kDa subunit
D      199746 U2AF1L4; U2 small nuclear RNA auxiliary factor 1 like 4	K12836 U2AF1; splicing factor U2AF 35 kDa subunit
D      11338 U2AF2; U2 small nuclear RNA auxiliary factor 2	K12837 U2AF2; splicing factor U2AF 65 kDa subunit
D      22827 PUF60; poly(U) binding splicing factor 60	K12838 PUF60; poly(U)-binding-splicing factor PUF60
D      10285 SMNDC1; survival motor neuron domain containing 1	K12839 SMNDC1; survival of motor neuron-related-splicing factor 30
D      84991 RBM17; RNA binding motif protein 17	K12840 RBM17; splicing factor 45
D      10523 CHERP; calcium homeostasis endoplasmic reticulum protein	K12841 CHERP; calcium homeostasis endoplasmic reticulum protein
D      23350 U2SURP; U2 snRNP associated SURP domain containing	K12842 SR140; U2-associated protein SR140
D      6100 RP9; RP9 pre-mRNA splicing factor	K19604 RP9; retinitis pigmentosa 9 protein
D      57819 LSM2; LSM2 homolog, U6 small nuclear RNA and mRNA degradation associated	K12621 LSM2; U6 snRNA-associated Sm-like protein LSm2
D      27258 LSM3; LSM3 homolog, U6 small nuclear RNA and mRNA degradation associated	K12622 LSM3; U6 snRNA-associated Sm-like protein LSm3
D      25804 LSM4; LSM4 homolog, U6 small nuclear RNA and mRNA degradation associated	K12623 LSM4; U6 snRNA-associated Sm-like protein LSm4
D      23658 LSM5; LSM5 homolog, U6 small nuclear RNA and mRNA degradation associated	K12624 LSM5; U6 snRNA-associated Sm-like protein LSm5
D      11157 LSM6; LSM6 homolog, U6 small nuclear RNA and mRNA degradation associated	K12625 LSM6; U6 snRNA-associated Sm-like protein LSm6
D      51690 LSM7; LSM7 homolog, U6 small nuclear RNA and mRNA degradation associated	K12626 LSM7; U6 snRNA-associated Sm-like protein LSm7
D      51691 LSM8; LSM8 homolog, U6 small nuclear RNA associated	K12627 LSM8; U6 snRNA-associated Sm-like protein LSm8
D      9129 PRPF3; pre-mRNA processing factor 3	K12843 PRPF3; U4/U6 small nuclear ribonucleoprotein PRP3
D      9128 PRPF4; pre-mRNA processing factor 4	K12662 PRPF4; U4/U6 small nuclear ribonucleoprotein PRP4
D      10465 PPIH; peptidylprolyl isomerase H	K09567 PPIH; peptidyl-prolyl isomerase H (cyclophilin H) [EC:5.2.1.8]
D      26121 PRPF31; pre-mRNA processing factor 31	K12844 PRPF31; U4/U6 small nuclear ribonucleoprotein PRP31
D      4809 SNU13; small nuclear ribonucleoprotein 13	K12845 SNU13; U4/U6 small nuclear ribonucleoprotein SNU13
D      11017 SNRNP27; small nuclear ribonucleoprotein U4/U6.U5 subunit 27	K12846 SNRNP27; U4/U6.U5 tri-snRNP-associated protein 3
D      10713 USP39; ubiquitin specific peptidase 39	K12847 USP39; U4/U6.U5 tri-snRNP-associated protein 2
D      9092 SART1; spliceosome associated factor 1, recruiter of U4/U6.U5 tri-snRNP	K11984 SART1; U4/U6.U5 tri-snRNP-associated protein 1
D      153527 ZMAT2; zinc finger matrin-type 2	K12848 SNU23; U4/U6.U5 tri-snRNP component SNU23
D      84950 PRPF38A; pre-mRNA processing factor 38A	K12849 PRPF38A; pre-mRNA-splicing factor 38A
D      55119 PRPF38B; pre-mRNA processing factor 38B	K12850 PRPF38B; pre-mRNA-splicing factor 38B
D      9343 EFTUD2; elongation factor Tu GTP binding domain containing 2	K12852 EFTUD2; 116 kDa U5 small nuclear ribonucleoprotein component
D      23020 SNRNP200; small nuclear ribonucleoprotein U5 subunit 200	K12854 SNRNP200; pre-mRNA-splicing helicase BRR2 [EC:3.6.4.13]
D      24148 PRPF6; pre-mRNA processing factor 6	K12855 PRPF6; pre-mRNA-processing factor 6
D      10594 PRPF8; pre-mRNA processing factor 8	K12856 PRPF8; pre-mRNA-processing factor 8
D      9410 SNRNP40; small nuclear ribonucleoprotein U5 subunit 40	K12857 SNRNP40; Prp8 binding protein
D      9416 DDX23; DEAD-box helicase 23	K12858 DDX23; ATP-dependent RNA helicase DDX23/PRP28 [EC:3.6.4.13]
D      10907 TXNL4A; thioredoxin like 4A	K12859 TXNL4A; U5 snRNP protein, DIM1 family
D      27339 PRPF19; pre-mRNA processing factor 19	K10599 PRPF19; pre-mRNA-processing factor 19 [EC:2.3.2.27]
D      988 CDC5L; cell division cycle 5 like	K12860 CDC5L; pre-mRNA-splicing factor CDC5/CEF1
D      10286 BCAS2; BCAS2 pre-mRNA processing factor	K12861 BCAS2; pre-mRNA-splicing factor SPF27
D      5356 PLRG1; pleiotropic regulator 1	K12862 PLRG1; pleiotropic regulator 1
D      51503 CWC15; CWC15 spliceosome associated protein homolog	K12863 CWC15; protein CWC15
D      56259 CTNNBL1; catenin beta like 1	K12864 CTNNBL1; beta-catenin-like protein 1
D      3312 HSPA8; heat shock protein family A (Hsp70) member 8	K03283 HSPA1s; heat shock 70kDa protein 1/2/6/8
D      3303 HSPA1A; heat shock protein family A (Hsp70) member 1A	K03283 HSPA1s; heat shock 70kDa protein 1/2/6/8
D      3306 HSPA2; heat shock protein family A (Hsp70) member 2	K03283 HSPA1s; heat shock 70kDa protein 1/2/6/8
D      3305 HSPA1L; heat shock protein family A (Hsp70) member 1 like	K03283 HSPA1s; heat shock 70kDa protein 1/2/6/8
D      3304 HSPA1B; heat shock protein family A (Hsp70) member 1B	K03283 HSPA1s; heat shock 70kDa protein 1/2/6/8
D      3310 HSPA6; heat shock protein family A (Hsp70) member 6	K03283 HSPA1s; heat shock 70kDa protein 1/2/6/8
D      10084 PQBP1; polyglutamine binding protein 1	K12865 PQBP1; polyglutamine-binding protein 1
D      51729 WBP11; WW domain binding protein 11	K12866 WBP11; WW domain-binding protein 11
D      22938 SNW1; SNW domain containing 1	K06063 SNW1; SNW domain-containing protein 1
D      56949 XAB2; XPA binding protein 2	K12867 SYF1; pre-mRNA-splicing factor SYF1
D      25949 SYF2; SYF2 pre-mRNA splicing factor	K12868 SYF2; pre-mRNA-splicing factor SYF2
D      51340 CRNKL1; crooked neck pre-mRNA splicing factor 1	K12869 CRN; crooked neck
D      57461 ISY1; ISY1 splicing factor homolog	K12870 ISY1; pre-mRNA-splicing factor ISY1
D      100534599 ISY1-RAB43; ISY1-RAB43 readthrough	K12870 ISY1; pre-mRNA-splicing factor ISY1
D      51645 PPIL1; peptidylprolyl isomerase like 1	K12733 PPIL1; peptidyl-prolyl cis-trans isomerase-like 1 [EC:5.2.1.8]
D      10450 PPIE; peptidylprolyl isomerase E	K09564 PPIE; peptidyl-prolyl isomerase E (cyclophilin E) [EC:5.2.1.8]
D      151903 CCDC12; coiled-coil domain containing 12	K12871 CCDC12; coiled-coil domain-containing protein 12
D      55696 RBM22; RNA binding motif protein 22	K12872 RBM22; pre-mRNA-splicing factor RBM22/SLT11
D      8896 BUD31; BUD31 homolog	K12873 BUD31; bud site selection protein 31
D      9716 AQR; aquarius intron-binding spliceosomal factor	K12874 AQR; intron-binding protein aquarius
D      22985 ACIN1; apoptotic chromatin condensation inducer 1	K12875 ACIN1; apoptotic chromatin condensation inducer in the nucleus
D      9775 EIF4A3; eukaryotic translation initiation factor 4A3	K13025 EIF4A3; ATP-dependent RNA helicase [EC:3.6.4.13]
D      9939 RBM8A; RNA binding motif protein 8A	K12876 RBM8A; RNA-binding protein 8A
D      4116 MAGOH; mago homolog, exon junction complex subunit	K12877 MAGOH; protein mago nashi
D      55110 MAGOHB; mago homolog B, exon junction complex subunit	K12877 MAGOH; protein mago nashi
D      9984 THOC1; THO complex 1	K12878 THOC1; THO complex subunit 1
D      57187 THOC2; THO complex 2	K12879 THOC2; THO complex subunit 2
D      84321 THOC3; THO complex 3	K12880 THOC3; THO complex subunit 3
D      10189 ALYREF; Aly/REF export factor	K12881 THOC4; THO complex subunit 4
D      4686 NCBP1; nuclear cap binding protein subunit 1	K12882 NCBP1; nuclear cap-binding protein subunit 1
D      22916 NCBP2; nuclear cap binding protein subunit 2	K12883 NCBP2; nuclear cap-binding protein subunit 2
D      392517 NCBP2L; nuclear cap binding protein subunit 2 like	K12883 NCBP2; nuclear cap-binding protein subunit 2
D      220988 HNRNPA3; heterogeneous nuclear ribonucleoprotein A3	K12741 HNRNPA1_3; heterogeneous nuclear ribonucleoprotein A1/A3
D      3178 HNRNPA1; heterogeneous nuclear ribonucleoprotein A1	K12741 HNRNPA1_3; heterogeneous nuclear ribonucleoprotein A1/A3
D      144983 HNRNPA1L2; heterogeneous nuclear ribonucleoprotein A1 like 2	K12741 HNRNPA1_3; heterogeneous nuclear ribonucleoprotein A1/A3
D      3183 HNRNPC; heterogeneous nuclear ribonucleoprotein C	K12884 HNRNPC; heterogeneous nuclear ribonucleoprotein C1/C2
D      343069 HNRNPCL1; heterogeneous nuclear ribonucleoprotein C like 1	K12884 HNRNPC; heterogeneous nuclear ribonucleoprotein C1/C2
D      27316 RBMX; RNA binding motif protein X-linked	K12885 RBMX; heterogeneous nuclear ribonucleoprotein G
D      494115 RBMXL1; RBMX like 1	K12885 RBMX; heterogeneous nuclear ribonucleoprotein G
D      27288 RBMXL2; RBMX like 2	K12885 RBMX; heterogeneous nuclear ribonucleoprotein G
D      139804 RBMXL3; RBMX like 3	K12885 RBMX; heterogeneous nuclear ribonucleoprotein G
D      3190 HNRNPK; heterogeneous nuclear ribonucleoprotein K	K12886 HNRNPK; heterogeneous nuclear ribonucleoprotein K
D      4670 HNRNPM; heterogeneous nuclear ribonucleoprotein M	K12887 HNRNPM; heterogeneous nuclear ribonucleoprotein M
D      3192 HNRNPU; heterogeneous nuclear ribonucleoprotein U	K12888 HNRNPU; heterogeneous nuclear ribonucleoprotein U
D      5093 PCBP1; poly(rC) binding protein 1	K12889 PCBP1; poly(rC)-binding protein 1
D      6426 SRSF1; serine and arginine rich splicing factor 1	K12890 SFRS1; splicing factor, arginine/serine-rich 1
D      6427 SRSF2; serine and arginine rich splicing factor 2	K12891 SFRS2; splicing factor, arginine/serine-rich 2
D      10929 SRSF8; serine and arginine rich splicing factor 8	K12891 SFRS2; splicing factor, arginine/serine-rich 2
D      6428 SRSF3; serine and arginine rich splicing factor 3	K12892 SFRS3; splicing factor, arginine/serine-rich 3
D      6429 SRSF4; serine and arginine rich splicing factor 4	K12893 SFRS4_5_6; splicing factor, arginine/serine-rich 4/5/6
D      6430 SRSF5; serine and arginine rich splicing factor 5	K12893 SFRS4_5_6; splicing factor, arginine/serine-rich 4/5/6
D      6431 SRSF6; serine and arginine rich splicing factor 6	K12893 SFRS4_5_6; splicing factor, arginine/serine-rich 4/5/6
D      6432 SRSF7; serine and arginine rich splicing factor 7	K12896 SFRS7; splicing factor, arginine/serine-rich 7
D      8683 SRSF9; serine and arginine rich splicing factor 9	K21123 SFRS9; splicing factor, arginine/serine-rich 9
D      29896 TRA2A; transformer 2 alpha homolog	K12897 TRA2; transformer-2 protein
D      6434 TRA2B; transformer 2 beta homolog	K12897 TRA2; transformer-2 protein
D      10772 SRSF10; serine and arginine rich splicing factor 10	K12900 FUSIP1; FUS-interacting serine-arginine-rich protein 1
B
B  09122 Translation
C    03010 Ribosome [PATH:hsa03010]
D      51116 MRPS2; mitochondrial ribosomal protein S2	K02967 RP-S2; small subunit ribosomal protein S2
D      64969 MRPS5; mitochondrial ribosomal protein S5	K02988 RP-S5; small subunit ribosomal protein S5
D      64968 MRPS6; mitochondrial ribosomal protein S6	K02990 RP-S6; small subunit ribosomal protein S6
D      51081 MRPS7; mitochondrial ribosomal protein S7	K02992 RP-S7; small subunit ribosomal protein S7
D      64965 MRPS9; mitochondrial ribosomal protein S9	K02996 RP-S9; small subunit ribosomal protein S9
D      55173 MRPS10; mitochondrial ribosomal protein S10	K02946 RP-S10; small subunit ribosomal protein S10
D      64963 MRPS11; mitochondrial ribosomal protein S11	K02948 RP-S11; small subunit ribosomal protein S11
D      6183 MRPS12; mitochondrial ribosomal protein S12	K02950 RP-S12; small subunit ribosomal protein S12
D      63931 MRPS14; mitochondrial ribosomal protein S14	K02954 RP-S14; small subunit ribosomal protein S14
D      64960 MRPS15; mitochondrial ribosomal protein S15	K02956 RP-S15; small subunit ribosomal protein S15
D      51021 MRPS16; mitochondrial ribosomal protein S16	K02959 RP-S16; small subunit ribosomal protein S16
D      51373 MRPS17; mitochondrial ribosomal protein S17	K02961 RP-S17; small subunit ribosomal protein S17
D      51023 MRPS18C; mitochondrial ribosomal protein S18C	K02963 RP-S18; small subunit ribosomal protein S18
D      55168 MRPS18A; mitochondrial ribosomal protein S18A	K02963 RP-S18; small subunit ribosomal protein S18
D      54460 MRPS21; mitochondrial ribosomal protein S21	K02970 RP-S21; small subunit ribosomal protein S21
D      6187 RPS2; ribosomal protein S2	K02981 RP-S2e; small subunit ribosomal protein S2e
D      6188 RPS3; ribosomal protein S3	K02985 RP-S3e; small subunit ribosomal protein S3e
D      6189 RPS3A; ribosomal protein S3A	K02984 RP-S3Ae; small subunit ribosomal protein S3Ae
D      6192 RPS4Y1; ribosomal protein S4 Y-linked 1	K02987 RP-S4e; small subunit ribosomal protein S4e
D      6191 RPS4X; ribosomal protein S4 X-linked	K02987 RP-S4e; small subunit ribosomal protein S4e
D      140032 RPS4Y2; ribosomal protein S4 Y-linked 2	K02987 RP-S4e; small subunit ribosomal protein S4e
D      6193 RPS5; ribosomal protein S5	K02989 RP-S5e; small subunit ribosomal protein S5e
D      6194 RPS6; ribosomal protein S6	K02991 RP-S6e; small subunit ribosomal protein S6e
D      6201 RPS7; ribosomal protein S7	K02993 RP-S7e; small subunit ribosomal protein S7e
D      6202 RPS8; ribosomal protein S8	K02995 RP-S8e; small subunit ribosomal protein S8e
D      6203 RPS9; ribosomal protein S9	K02997 RP-S9e; small subunit ribosomal protein S9e
D      6204 RPS10; ribosomal protein S10	K02947 RP-S10e; small subunit ribosomal protein S10e
D      100529239 RPS10-NUDT3; RPS10-NUDT3 readthrough	K02947 RP-S10e; small subunit ribosomal protein S10e
D      6205 RPS11; ribosomal protein S11	K02949 RP-S11e; small subunit ribosomal protein S11e
D      6206 RPS12; ribosomal protein S12	K02951 RP-S12e; small subunit ribosomal protein S12e
D      6207 RPS13; ribosomal protein S13	K02953 RP-S13e; small subunit ribosomal protein S13e
D      6208 RPS14; ribosomal protein S14	K02955 RP-S14e; small subunit ribosomal protein S14e
D      6209 RPS15; ribosomal protein S15	K02958 RP-S15e; small subunit ribosomal protein S15e
D      6210 RPS15A; ribosomal protein S15a	K02957 RP-S15Ae; small subunit ribosomal protein S15Ae
D      6217 RPS16; ribosomal protein S16	K02960 RP-S16e; small subunit ribosomal protein S16e
D      6218 RPS17; ribosomal protein S17	K02962 RP-S17e; small subunit ribosomal protein S17e
D      6222 RPS18; ribosomal protein S18	K02964 RP-S18e; small subunit ribosomal protein S18e
D      6223 RPS19; ribosomal protein S19	K02966 RP-S19e; small subunit ribosomal protein S19e
D      6224 RPS20; ribosomal protein S20	K02969 RP-S20e; small subunit ribosomal protein S20e
D      6227 RPS21; ribosomal protein S21	K02971 RP-S21e; small subunit ribosomal protein S21e
D      6228 RPS23; ribosomal protein S23	K02973 RP-S23e; small subunit ribosomal protein S23e
D      6229 RPS24; ribosomal protein S24	K02974 RP-S24e; small subunit ribosomal protein S24e
D      6230 RPS25; ribosomal protein S25	K02975 RP-S25e; small subunit ribosomal protein S25e
D      6231 RPS26; ribosomal protein S26	K02976 RP-S26e; small subunit ribosomal protein S26e
D      6232 RPS27; ribosomal protein S27	K02978 RP-S27e; small subunit ribosomal protein S27e
D      51065 RPS27L; ribosomal protein S27 like	K02978 RP-S27e; small subunit ribosomal protein S27e
D      6233 RPS27A; ribosomal protein S27a	K02977 RP-S27Ae; ubiquitin-small subunit ribosomal protein S27Ae
D      6234 RPS28; ribosomal protein S28	K02979 RP-S28e; small subunit ribosomal protein S28e
D      6235 RPS29; ribosomal protein S29	K02980 RP-S29e; small subunit ribosomal protein S29e
D      2197 FAU; FAU ubiquitin like and ribosomal protein S30 fusion	K02983 RP-S30e; small subunit ribosomal protein S30e
D      3921 RPSA; ribosomal protein SA	K02998 RP-SAe; small subunit ribosomal protein SAe
D      65008 MRPL1; mitochondrial ribosomal protein L1	K02863 RP-L1; large subunit ribosomal protein L1
D      51069 MRPL2; mitochondrial ribosomal protein L2	K02886 RP-L2; large subunit ribosomal protein L2
D      11222 MRPL3; mitochondrial ribosomal protein L3	K02906 RP-L3; large subunit ribosomal protein L3
D      51073 MRPL4; mitochondrial ribosomal protein L4	K02926 RP-L4; large subunit ribosomal protein L4
D      6182 MRPL12; mitochondrial ribosomal protein L12	K02935 RP-L7; large subunit ribosomal protein L7/L12
D      65005 MRPL9; mitochondrial ribosomal protein L9	K02939 RP-L9; large subunit ribosomal protein L9
D      124995 MRPL10; mitochondrial ribosomal protein L10	K02864 RP-L10; large subunit ribosomal protein L10
D      65003 MRPL11; mitochondrial ribosomal protein L11	K02867 RP-L11; large subunit ribosomal protein L11
D      28998 MRPL13; mitochondrial ribosomal protein L13	K02871 RP-L13; large subunit ribosomal protein L13
D      64928 MRPL14; mitochondrial ribosomal protein L14	K02874 RP-L14; large subunit ribosomal protein L14
D      29088 MRPL15; mitochondrial ribosomal protein L15	K02876 RP-L15; large subunit ribosomal protein L15
D      54948 MRPL16; mitochondrial ribosomal protein L16	K02878 RP-L16; large subunit ribosomal protein L16
D      63875 MRPL17; mitochondrial ribosomal protein L17	K02879 RP-L17; large subunit ribosomal protein L17
D      29074 MRPL18; mitochondrial ribosomal protein L18	K02881 RP-L18; large subunit ribosomal protein L18
D      9801 MRPL19; mitochondrial ribosomal protein L19	K02884 RP-L19; large subunit ribosomal protein L19
D      55052 MRPL20; mitochondrial ribosomal protein L20	K02887 RP-L20; large subunit ribosomal protein L20
D      219927 MRPL21; mitochondrial ribosomal protein L21	K02888 RP-L21; large subunit ribosomal protein L21
D      29093 MRPL22; mitochondrial ribosomal protein L22	K02890 RP-L22; large subunit ribosomal protein L22
D      6150 MRPL23; mitochondrial ribosomal protein L23	K02892 RP-L23; large subunit ribosomal protein L23
D      79590 MRPL24; mitochondrial ribosomal protein L24	K02895 RP-L24; large subunit ribosomal protein L24
D      51264 MRPL27; mitochondrial ribosomal protein L27	K02899 RP-L27; large subunit ribosomal protein L27
D      10573 MRPL28; mitochondrial ribosomal protein L28	K02902 RP-L28; large subunit ribosomal protein L28
D      51263 MRPL30; mitochondrial ribosomal protein L30	K02907 RP-L30; large subunit ribosomal protein L30
D      64983 MRPL32; mitochondrial ribosomal protein L32	K02911 RP-L32; large subunit ribosomal protein L32
D      9553 MRPL33; mitochondrial ribosomal protein L33	K02913 RP-L33; large subunit ribosomal protein L33
D      64981 MRPL34; mitochondrial ribosomal protein L34	K02914 RP-L34; large subunit ribosomal protein L34
D      51318 MRPL35; mitochondrial ribosomal protein L35	K02916 RP-L35; large subunit ribosomal protein L35
D      64979 MRPL36; mitochondrial ribosomal protein L36	K02919 RP-L36; large subunit ribosomal protein L36
D      6123 RPL3L; ribosomal protein L3 like	K02925 RP-L3e; large subunit ribosomal protein L3e
D      6122 RPL3; ribosomal protein L3	K02925 RP-L3e; large subunit ribosomal protein L3e
D      6124 RPL4; ribosomal protein L4	K02930 RP-L4e; large subunit ribosomal protein L4e
D      6125 RPL5; ribosomal protein L5	K02932 RP-L5e; large subunit ribosomal protein L5e
D      6128 RPL6; ribosomal protein L6	K02934 RP-L6e; large subunit ribosomal protein L6e
D      6129 RPL7; ribosomal protein L7	K02937 RP-L7e; large subunit ribosomal protein L7e
D      6130 RPL7A; ribosomal protein L7a	K02936 RP-L7Ae; large subunit ribosomal protein L7Ae
D      6132 RPL8; ribosomal protein L8	K02938 RP-L8e; large subunit ribosomal protein L8e
D      6133 RPL9; ribosomal protein L9	K02940 RP-L9e; large subunit ribosomal protein L9e
D      140801 RPL10L; ribosomal protein L10 like	K02866 RP-L10e; large subunit ribosomal protein L10e
D      6134 RPL10; ribosomal protein L10	K02866 RP-L10e; large subunit ribosomal protein L10e
D      4736 RPL10A; ribosomal protein L10a	K02865 RP-L10Ae; large subunit ribosomal protein L10Ae
D      6135 RPL11; ribosomal protein L11	K02868 RP-L11e; large subunit ribosomal protein L11e
D      6136 RPL12; ribosomal protein L12	K02870 RP-L12e; large subunit ribosomal protein L12e
D      6137 RPL13; ribosomal protein L13	K02873 RP-L13e; large subunit ribosomal protein L13e
D      23521 RPL13A; ribosomal protein L13a	K02872 RP-L13Ae; large subunit ribosomal protein L13Ae
D      9045 RPL14; ribosomal protein L14	K02875 RP-L14e; large subunit ribosomal protein L14e
D      6138 RPL15; ribosomal protein L15	K02877 RP-L15e; large subunit ribosomal protein L15e
D      6139 RPL17; ribosomal protein L17	K02880 RP-L17e; large subunit ribosomal protein L17e
D      100526842 RPL17-C18orf32; RPL17-C18orf32 readthrough	K02880 RP-L17e; large subunit ribosomal protein L17e
D      6141 RPL18; ribosomal protein L18	K02883 RP-L18e; large subunit ribosomal protein L18e
D      6142 RPL18A; ribosomal protein L18a	K02882 RP-L18Ae; large subunit ribosomal protein L18Ae
D      6143 RPL19; ribosomal protein L19	K02885 RP-L19e; large subunit ribosomal protein L19e
D      6144 RPL21; ribosomal protein L21	K02889 RP-L21e; large subunit ribosomal protein L21e
D      200916 RPL22L1; ribosomal protein L22 like 1	K02891 RP-L22e; large subunit ribosomal protein L22e
D      6146 RPL22; ribosomal protein L22	K02891 RP-L22e; large subunit ribosomal protein L22e
D      9349 RPL23; ribosomal protein L23	K02894 RP-L23e; large subunit ribosomal protein L23e
D      6147 RPL23A; ribosomal protein L23a	K02893 RP-L23Ae; large subunit ribosomal protein L23Ae
D      51187 RSL24D1; ribosomal L24 domain containing 1	K02896 RP-L24e; large subunit ribosomal protein L24e
D      6152 RPL24; ribosomal protein L24	K02896 RP-L24e; large subunit ribosomal protein L24e
D      6154 RPL26; ribosomal protein L26	K02898 RP-L26e; large subunit ribosomal protein L26e
D      51121 RPL26L1; ribosomal protein L26 like 1	K02898 RP-L26e; large subunit ribosomal protein L26e
D      6155 RPL27; ribosomal protein L27	K02901 RP-L27e; large subunit ribosomal protein L27e
[truncated: 4,767,328 more chars]
