# Supplementary material for: Construction and analysis of a survival-associated competing endogenous RNA network in breast cancer
Source: Front Surg. 2023 Jan 6;9:1021195. doi: 10.3389/fsurg.2022.1021195 (PMC9852745; doi:10.3389/fsurg.2022.1021195)
Supplement: Supplementary file 14 [file Datasheet14.zip › Annotation_information/xRef_KEGG.txt]

ID	KO	PathID	PathName	Genename
HK3	hsa:3101	path:hsa00010	Glycolysis / Gluconeogenesis	hexokinase 3
HK1	hsa:3098	path:hsa00010	Glycolysis / Gluconeogenesis	hexokinase 1
HK2	hsa:3099	path:hsa00010	Glycolysis / Gluconeogenesis	hexokinase 2
HKDC1	hsa:80201	path:hsa00010	Glycolysis / Gluconeogenesis	hexokinase domain containing 1
GCK	hsa:2645	path:hsa00010	Glycolysis / Gluconeogenesis	glucokinase
GPI	hsa:2821	path:hsa00010	Glycolysis / Gluconeogenesis	glucose-6-phosphate isomerase
PFKM	hsa:5213	path:hsa00010	Glycolysis / Gluconeogenesis	phosphofructokinase, muscle
PFKP	hsa:5214	path:hsa00010	Glycolysis / Gluconeogenesis	phosphofructokinase, platelet
PFKL	hsa:5211	path:hsa00010	Glycolysis / Gluconeogenesis	phosphofructokinase, liver type
FBP1	hsa:2203	path:hsa00010	Glycolysis / Gluconeogenesis	fructose-bisphosphatase 1
FBP2	hsa:8789	path:hsa00010	Glycolysis / Gluconeogenesis	fructose-bisphosphatase 2
ALDOC	hsa:230	path:hsa00010	Glycolysis / Gluconeogenesis	aldolase, fructose-bisphosphate C
ALDOA	hsa:226	path:hsa00010	Glycolysis / Gluconeogenesis	aldolase, fructose-bisphosphate A
ALDOB	hsa:229	path:hsa00010	Glycolysis / Gluconeogenesis	aldolase, fructose-bisphosphate B
TPI1	hsa:7167	path:hsa00010	Glycolysis / Gluconeogenesis	triosephosphate isomerase 1
GAPDH	hsa:2597	path:hsa00010	Glycolysis / Gluconeogenesis	glyceraldehyde-3-phosphate dehydrogenase
GAPDHS	hsa:26330	path:hsa00010	Glycolysis / Gluconeogenesis	glyceraldehyde-3-phosphate dehydrogenase, spermatogenic
PGK2	hsa:5232	path:hsa00010	Glycolysis / Gluconeogenesis	phosphoglycerate kinase 2
PGK1	hsa:5230	path:hsa00010	Glycolysis / Gluconeogenesis	phosphoglycerate kinase 1
PGAM1	hsa:5223	path:hsa00010	Glycolysis / Gluconeogenesis	phosphoglycerate mutase 1
PGAM2	hsa:5224	path:hsa00010	Glycolysis / Gluconeogenesis	phosphoglycerate mutase 2
PGAM4	hsa:441531	path:hsa00010	Glycolysis / Gluconeogenesis	phosphoglycerate mutase family member 4
ENO3	hsa:2027	path:hsa00010	Glycolysis / Gluconeogenesis	enolase 3
ENO2	hsa:2026	path:hsa00010	Glycolysis / Gluconeogenesis	enolase 2
ENO1	hsa:2023	path:hsa00010	Glycolysis / Gluconeogenesis	enolase 1
ENO4	hsa:387712	path:hsa00010	Glycolysis / Gluconeogenesis	enolase 4
PKM	hsa:5315	path:hsa00010	Glycolysis / Gluconeogenesis	pyruvate kinase M1/2
PKLR	hsa:5313	path:hsa00010	Glycolysis / Gluconeogenesis	pyruvate kinase L/R
PDHA2	hsa:5161	path:hsa00010	Glycolysis / Gluconeogenesis	pyruvate dehydrogenase E1 subunit alpha 2
PDHA1	hsa:5160	path:hsa00010	Glycolysis / Gluconeogenesis	pyruvate dehydrogenase E1 subunit alpha 1
PDHB	hsa:5162	path:hsa00010	Glycolysis / Gluconeogenesis	pyruvate dehydrogenase E1 subunit beta
DLAT	hsa:1737	path:hsa00010	Glycolysis / Gluconeogenesis	dihydrolipoamide S-acetyltransferase
DLD	hsa:1738	path:hsa00010	Glycolysis / Gluconeogenesis	dihydrolipoamide dehydrogenase
PDHX	hsa:8050	path:hsa00010	Glycolysis / Gluconeogenesis	pyruvate dehydrogenase complex component X
LDHAL6A	hsa:160287	path:hsa00010	Glycolysis / Gluconeogenesis	lactate dehydrogenase A like 6A
LDHAL6B	hsa:92483	path:hsa00010	Glycolysis / Gluconeogenesis	lactate dehydrogenase A like 6B
LDHA	hsa:3939	path:hsa00010	Glycolysis / Gluconeogenesis	lactate dehydrogenase A
LDHB	hsa:3945	path:hsa00010	Glycolysis / Gluconeogenesis	lactate dehydrogenase B
LDHC	hsa:3948	path:hsa00010	Glycolysis / Gluconeogenesis	lactate dehydrogenase C
ADH1A	hsa:124	path:hsa00010	Glycolysis / Gluconeogenesis	alcohol dehydrogenase 1A (class I), alpha polypeptide
ADH1B	hsa:125	path:hsa00010	Glycolysis / Gluconeogenesis	alcohol dehydrogenase 1B (class I), beta polypeptide
ADH1C	hsa:126	path:hsa00010	Glycolysis / Gluconeogenesis	alcohol dehydrogenase 1C (class I), gamma polypeptide
ADH7	hsa:131	path:hsa00010	Glycolysis / Gluconeogenesis	alcohol dehydrogenase 7 (class IV), mu or sigma polypeptide
ADH4	hsa:127	path:hsa00010	Glycolysis / Gluconeogenesis	alcohol dehydrogenase 4 (class II), pi polypeptide
ADH5	hsa:128	path:hsa00010	Glycolysis / Gluconeogenesis	alcohol dehydrogenase 5 (class III), chi polypeptide
ADH6	hsa:130	path:hsa00010	Glycolysis / Gluconeogenesis	alcohol dehydrogenase 6 (class V)
AKR1A1	hsa:10327	path:hsa00010	Glycolysis / Gluconeogenesis	aldo-keto reductase family 1 member A1
ALDH2	hsa:217	path:hsa00010	Glycolysis / Gluconeogenesis	aldehyde dehydrogenase 2 family member
ALDH3A2	hsa:224	path:hsa00010	Glycolysis / Gluconeogenesis	aldehyde dehydrogenase 3 family member A2
ALDH1B1	hsa:219	path:hsa00010	Glycolysis / Gluconeogenesis	aldehyde dehydrogenase 1 family member B1
ALDH7A1	hsa:501	path:hsa00010	Glycolysis / Gluconeogenesis	aldehyde dehydrogenase 7 family member A1
ALDH9A1	hsa:223	path:hsa00010	Glycolysis / Gluconeogenesis	aldehyde dehydrogenase 9 family member A1
ALDH3B1	hsa:221	path:hsa00010	Glycolysis / Gluconeogenesis	aldehyde dehydrogenase 3 family member B1
ALDH3B2	hsa:222	path:hsa00010	Glycolysis / Gluconeogenesis	aldehyde dehydrogenase 3 family member B2
ALDH3A1	hsa:218	path:hsa00010	Glycolysis / Gluconeogenesis	aldehyde dehydrogenase 3 family member A1
ACSS1	hsa:84532	path:hsa00010	Glycolysis / Gluconeogenesis	acyl-CoA synthetase short chain family member 1
ACSS2	hsa:55902	path:hsa00010	Glycolysis / Gluconeogenesis	acyl-CoA synthetase short chain family member 2
GALM	hsa:130589	path:hsa00010	Glycolysis / Gluconeogenesis	galactose mutarotase
PGM1	hsa:5236	path:hsa00010	Glycolysis / Gluconeogenesis	phosphoglucomutase 1
PGM2	hsa:55276	path:hsa00010	Glycolysis / Gluconeogenesis	phosphoglucomutase 2
G6PC1	hsa:2538	path:hsa00010	Glycolysis / Gluconeogenesis	glucose-6-phosphatase catalytic subunit 1
G6PC2	hsa:57818	path:hsa00010	Glycolysis / Gluconeogenesis	glucose-6-phosphatase catalytic subunit 2
G6PC3	hsa:92579	path:hsa00010	Glycolysis / Gluconeogenesis	glucose-6-phosphatase catalytic subunit 3
ADPGK	hsa:83440	path:hsa00010	Glycolysis / Gluconeogenesis	ADP dependent glucokinase
BPGM	hsa:669	path:hsa00010	Glycolysis / Gluconeogenesis	bisphosphoglycerate mutase
MINPP1	hsa:9562	path:hsa00010	Glycolysis / Gluconeogenesis	multiple inositol-polyphosphate phosphatase 1
PCK1	hsa:5105	path:hsa00010	Glycolysis / Gluconeogenesis	phosphoenolpyruvate carboxykinase 1
PCK2	hsa:5106	path:hsa00010	Glycolysis / Gluconeogenesis	phosphoenolpyruvate carboxykinase 2, mitochondrial
CS	hsa:1431	path:hsa00020	Citrate cycle (TCA cycle)	citrate synthase
ACLY	hsa:47	path:hsa00020	Citrate cycle (TCA cycle)	ATP citrate lyase
ACO2	hsa:50	path:hsa00020	Citrate cycle (TCA cycle)	aconitase 2
ACO1	hsa:48	path:hsa00020	Citrate cycle (TCA cycle)	aconitase 1
IDH1	hsa:3417	path:hsa00020	Citrate cycle (TCA cycle)	isocitrate dehydrogenase (NADP(+)) 1
IDH2	hsa:3418	path:hsa00020	Citrate cycle (TCA cycle)	isocitrate dehydrogenase (NADP(+)) 2
IDH3B	hsa:3420	path:hsa00020	Citrate cycle (TCA cycle)	isocitrate dehydrogenase (NAD(+)) 3 non-catalytic subunit beta
IDH3G	hsa:3421	path:hsa00020	Citrate cycle (TCA cycle)	isocitrate dehydrogenase (NAD(+)) 3 non-catalytic subunit gamma
IDH3A	hsa:3419	path:hsa00020	Citrate cycle (TCA cycle)	isocitrate dehydrogenase (NAD(+)) 3 catalytic subunit alpha
OGDHL	hsa:55753	path:hsa00020	Citrate cycle (TCA cycle)	oxoglutarate dehydrogenase L
OGDH	hsa:4967	path:hsa00020	Citrate cycle (TCA cycle)	oxoglutarate dehydrogenase
DLST	hsa:1743	path:hsa00020	Citrate cycle (TCA cycle)	dihydrolipoamide S-succinyltransferase
DLD	hsa:1738	path:hsa00020	Citrate cycle (TCA cycle)	dihydrolipoamide dehydrogenase
SUCLG1	hsa:8802	path:hsa00020	Citrate cycle (TCA cycle)	succinate-CoA ligase GDP/ADP-forming subunit alpha
SUCLG2	hsa:8801	path:hsa00020	Citrate cycle (TCA cycle)	succinate-CoA ligase GDP-forming subunit beta
SUCLA2	hsa:8803	path:hsa00020	Citrate cycle (TCA cycle)	succinate-CoA ligase ADP-forming subunit beta
SDHA	hsa:6389	path:hsa00020	Citrate cycle (TCA cycle)	succinate dehydrogenase complex flavoprotein subunit A
SDHB	hsa:6390	path:hsa00020	Citrate cycle (TCA cycle)	succinate dehydrogenase complex iron sulfur subunit B
SDHC	hsa:6391	path:hsa00020	Citrate cycle (TCA cycle)	succinate dehydrogenase complex subunit C
SDHD	hsa:6392	path:hsa00020	Citrate cycle (TCA cycle)	succinate dehydrogenase complex subunit D
FH	hsa:2271	path:hsa00020	Citrate cycle (TCA cycle)	fumarate hydratase
MDH1	hsa:4190	path:hsa00020	Citrate cycle (TCA cycle)	malate dehydrogenase 1
MDH2	hsa:4191	path:hsa00020	Citrate cycle (TCA cycle)	malate dehydrogenase 2
PC	hsa:5091	path:hsa00020	Citrate cycle (TCA cycle)	pyruvate carboxylase
PCK1	hsa:5105	path:hsa00020	Citrate cycle (TCA cycle)	phosphoenolpyruvate carboxykinase 1
PCK2	hsa:5106	path:hsa00020	Citrate cycle (TCA cycle)	phosphoenolpyruvate carboxykinase 2, mitochondrial
PDHA2	hsa:5161	path:hsa00020	Citrate cycle (TCA cycle)	pyruvate dehydrogenase E1 subunit alpha 2
PDHA1	hsa:5160	path:hsa00020	Citrate cycle (TCA cycle)	pyruvate dehydrogenase E1 subunit alpha 1
PDHB	hsa:5162	path:hsa00020	Citrate cycle (TCA cycle)	pyruvate dehydrogenase E1 subunit beta
DLAT	hsa:1737	path:hsa00020	Citrate cycle (TCA cycle)	dihydrolipoamide S-acetyltransferase
PDHX	hsa:8050	path:hsa00020	Citrate cycle (TCA cycle)	pyruvate dehydrogenase complex component X
GPI	hsa:2821	path:hsa00030	Pentose phosphate pathway	glucose-6-phosphate isomerase
G6PD	hsa:2539	path:hsa00030	Pentose phosphate pathway	glucose-6-phosphate dehydrogenase
PGLS	hsa:25796	path:hsa00030	Pentose phosphate pathway	6-phosphogluconolactonase
H6PD	hsa:9563	path:hsa00030	Pentose phosphate pathway	hexose-6-phosphate dehydrogenase/glucose 1-dehydrogenase
PGD	hsa:5226	path:hsa00030	Pentose phosphate pathway	phosphogluconate dehydrogenase
RPE	hsa:6120	path:hsa00030	Pentose phosphate pathway	ribulose-5-phosphate-3-epimerase
RPEL1	hsa:729020	path:hsa00030	Pentose phosphate pathway	ribulose-5-phosphate-3-epimerase like 1
TKT	hsa:7086	path:hsa00030	Pentose phosphate pathway	transketolase
TKTL2	hsa:84076	path:hsa00030	Pentose phosphate pathway	transketolase like 2
TKTL1	hsa:8277	path:hsa00030	Pentose phosphate pathway	transketolase like 1
TALDO1	hsa:6888	path:hsa00030	Pentose phosphate pathway	transaldolase 1
RPIA	hsa:22934	path:hsa00030	Pentose phosphate pathway	ribose 5-phosphate isomerase A
DERA	hsa:51071	path:hsa00030	Pentose phosphate pathway	deoxyribose-phosphate aldolase
RBKS	hsa:64080	path:hsa00030	Pentose phosphate pathway	ribokinase
PGM1	hsa:5236	path:hsa00030	Pentose phosphate pathway	phosphoglucomutase 1
PGM2	hsa:55276	path:hsa00030	Pentose phosphate pathway	phosphoglucomutase 2
PRPS1L1	hsa:221823	path:hsa00030	Pentose phosphate pathway	phosphoribosyl pyrophosphate synthetase 1 like 1
PRPS2	hsa:5634	path:hsa00030	Pentose phosphate pathway	phosphoribosyl pyrophosphate synthetase 2
PRPS1	hsa:5631	path:hsa00030	Pentose phosphate pathway	phosphoribosyl pyrophosphate synthetase 1
RGN	hsa:9104	path:hsa00030	Pentose phosphate pathway	regucalcin
IDNK	hsa:414328	path:hsa00030	Pentose phosphate pathway	IDNK gluconokinase
GLYCTK	hsa:132158	path:hsa00030	Pentose phosphate pathway	glycerate kinase
ALDOC	hsa:230	path:hsa00030	Pentose phosphate pathway	aldolase, fructose-bisphosphate C
ALDOA	hsa:226	path:hsa00030	Pentose phosphate pathway	aldolase, fructose-bisphosphate A
ALDOB	hsa:229	path:hsa00030	Pentose phosphate pathway	aldolase, fructose-bisphosphate B
FBP1	hsa:2203	path:hsa00030	Pentose phosphate pathway	fructose-bisphosphatase 1
FBP2	hsa:8789	path:hsa00030	Pentose phosphate pathway	fructose-bisphosphatase 2
PFKM	hsa:5213	path:hsa00030	Pentose phosphate pathway	phosphofructokinase, muscle
PFKP	hsa:5214	path:hsa00030	Pentose phosphate pathway	phosphofructokinase, platelet
PFKL	hsa:5211	path:hsa00030	Pentose phosphate pathway	phosphofructokinase, liver type
GUSB	hsa:2990	path:hsa00040	Pentose and glucuronate interconversions	glucuronidase beta
KL	hsa:9365	path:hsa00040	Pentose and glucuronate interconversions	klotho
UGT2A1	hsa:10941	path:hsa00040	Pentose and glucuronate interconversions	UDP glucuronosyltransferase family 2 member A1 complex locus
UGT2A3	hsa:79799	path:hsa00040	Pentose and glucuronate interconversions	UDP glucuronosyltransferase family 2 member A3
UGT2B17	hsa:7367	path:hsa00040	Pentose and glucuronate interconversions	UDP glucuronosyltransferase family 2 member B17
UGT2B11	hsa:10720	path:hsa00040	Pentose and glucuronate interconversions	UDP glucuronosyltransferase family 2 member B11
UGT2B28	hsa:54490	path:hsa00040	Pentose and glucuronate interconversions	UDP glucuronosyltransferase family 2 member B28
UGT1A6	hsa:54578	path:hsa00040	Pentose and glucuronate interconversions	UDP glucuronosyltransferase family 1 member A6
UGT1A4	hsa:54657	path:hsa00040	Pentose and glucuronate interconversions	UDP glucuronosyltransferase family 1 member A4
UGT1A1	hsa:54658	path:hsa00040	Pentose and glucuronate interconversions	UDP glucuronosyltransferase family 1 member A1
UGT1A3	hsa:54659	path:hsa00040	Pentose and glucuronate interconversions	UDP glucuronosyltransferase family 1 member A3
UGT2B10	hsa:7365	path:hsa00040	Pentose and glucuronate interconversions	UDP glucuronosyltransferase family 2 member B10
UGT1A9	hsa:54600	path:hsa00040	Pentose and glucuronate interconversions	UDP glucuronosyltransferase family 1 member A9
UGT2B7	hsa:7364	path:hsa00040	Pentose and glucuronate interconversions	UDP glucuronosyltransferase family 2 member B7
UGT1A10	hsa:54575	path:hsa00040	Pentose and glucuronate interconversions	UDP glucuronosyltransferase family 1 member A10
UGT1A8	hsa:54576	path:hsa00040	Pentose and glucuronate interconversions	UDP glucuronosyltransferase family 1 member A8
UGT1A5	hsa:54579	path:hsa00040	Pentose and glucuronate interconversions	UDP glucuronosyltransferase family 1 member A5
UGT2B15	hsa:7366	path:hsa00040	Pentose and glucuronate interconversions	UDP glucuronosyltransferase family 2 member B15
UGT1A7	hsa:54577	path:hsa00040	Pentose and glucuronate interconversions	UDP glucuronosyltransferase family 1 member A7
UGT2B4	hsa:7363	path:hsa00040	Pentose and glucuronate interconversions	UDP glucuronosyltransferase family 2 member B4
UGT2A2	hsa:574537	path:hsa00040	Pentose and glucuronate interconversions	UDP glucuronosyltransferase family 2 member A2
UGDH	hsa:7358	path:hsa00040	Pentose and glucuronate interconversions	UDP-glucose 6-dehydrogenase
UGP2	hsa:7360	path:hsa00040	Pentose and glucuronate interconversions	UDP-glucose pyrophosphorylase 2
AKR1A1	hsa:10327	path:hsa00040	Pentose and glucuronate interconversions	aldo-keto reductase family 1 member A1
CRYL1	hsa:51084	path:hsa00040	Pentose and glucuronate interconversions	crystallin lambda 1
RPE	hsa:6120	path:hsa00040	Pentose and glucuronate interconversions	ribulose-5-phosphate-3-epimerase
RPEL1	hsa:729020	path:hsa00040	Pentose and glucuronate interconversions	ribulose-5-phosphate-3-epimerase like 1
XYLB	hsa:9942	path:hsa00040	Pentose and glucuronate interconversions	xylulokinase
AKR1B1	hsa:231	path:hsa00040	Pentose and glucuronate interconversions	aldo-keto reductase family 1 member B
AKR1B10	hsa:57016	path:hsa00040	Pentose and glucuronate interconversions	aldo-keto reductase family 1 member B10
DCXR	hsa:51181	path:hsa00040	Pentose and glucuronate interconversions	dicarbonyl and L-xylulose reductase
SORD	hsa:6652	path:hsa00040	Pentose and glucuronate interconversions	sorbitol dehydrogenase
DHDH	hsa:27294	path:hsa00040	Pentose and glucuronate interconversions	dihydrodiol dehydrogenase
CRPPA	hsa:729920	path:hsa00040	Pentose and glucuronate interconversions	CDP-L-ribitol pyrophosphorylase A
MPI	hsa:4351	path:hsa00051	Fructose and mannose metabolism	mannose phosphate isomerase
PMM2	hsa:5373	path:hsa00051	Fructose and mannose metabolism	phosphomannomutase 2
PMM1	hsa:5372	path:hsa00051	Fructose and mannose metabolism	phosphomannomutase 1
GMPPB	hsa:29925	path:hsa00051	Fructose and mannose metabolism	GDP-mannose pyrophosphorylase B
GMPPA	hsa:29926	path:hsa00051	Fructose and mannose metabolism	GDP-mannose pyrophosphorylase A
GMDS	hsa:2762	path:hsa00051	Fructose and mannose metabolism	GDP-mannose 4,6-dehydratase
GFUS	hsa:7264	path:hsa00051	Fructose and mannose metabolism	GDP-L-fucose synthase
FPGT	hsa:8790	path:hsa00051	Fructose and mannose metabolism	fucose-1-phosphate guanylyltransferase
FCSK	hsa:197258	path:hsa00051	Fructose and mannose metabolism	fucose kinase
ENOSF1	hsa:55556	path:hsa00051	Fructose and mannose metabolism	enolase superfamily member 1
HK3	hsa:3101	path:hsa00051	Fructose and mannose metabolism	hexokinase 3
HK1	hsa:3098	path:hsa00051	Fructose and mannose metabolism	hexokinase 1
HK2	hsa:3099	path:hsa00051	Fructose and mannose metabolism	hexokinase 2
HKDC1	hsa:80201	path:hsa00051	Fructose and mannose metabolism	hexokinase domain containing 1
PFKM	hsa:5213	path:hsa00051	Fructose and mannose metabolism	phosphofructokinase, muscle
PFKP	hsa:5214	path:hsa00051	Fructose and mannose metabolism	phosphofructokinase, platelet
PFKL	hsa:5211	path:hsa00051	Fructose and mannose metabolism	phosphofructokinase, liver type
FBP1	hsa:2203	path:hsa00051	Fructose and mannose metabolism	fructose-bisphosphatase 1
FBP2	hsa:8789	path:hsa00051	Fructose and mannose metabolism	fructose-bisphosphatase 2
PFKFB1	hsa:5207	path:hsa00051	Fructose and mannose metabolism	6-phosphofructo-2-kinase/fructose-2,6-biphosphatase 1
PFKFB2	hsa:5208	path:hsa00051	Fructose and mannose metabolism	6-phosphofructo-2-kinase/fructose-2,6-biphosphatase 2
PFKFB3	hsa:5209	path:hsa00051	Fructose and mannose metabolism	6-phosphofructo-2-kinase/fructose-2,6-biphosphatase 3
PFKFB4	hsa:5210	path:hsa00051	Fructose and mannose metabolism	6-phosphofructo-2-kinase/fructose-2,6-biphosphatase 4
TIGAR	hsa:57103	path:hsa00051	Fructose and mannose metabolism	TP53 induced glycolysis regulatory phosphatase
KHK	hsa:3795	path:hsa00051	Fructose and mannose metabolism	ketohexokinase
SORD	hsa:6652	path:hsa00051	Fructose and mannose metabolism	sorbitol dehydrogenase
AKR1B1	hsa:231	path:hsa00051	Fructose and mannose metabolism	aldo-keto reductase family 1 member B
AKR1B10	hsa:57016	path:hsa00051	Fructose and mannose metabolism	aldo-keto reductase family 1 member B10
ALDOC	hsa:230	path:hsa00051	Fructose and mannose metabolism	aldolase, fructose-bisphosphate C
ALDOA	hsa:226	path:hsa00051	Fructose and mannose metabolism	aldolase, fructose-bisphosphate A
ALDOB	hsa:229	path:hsa00051	Fructose and mannose metabolism	aldolase, fructose-bisphosphate B
TPI1	hsa:7167	path:hsa00051	Fructose and mannose metabolism	triosephosphate isomerase 1
TKFC	hsa:26007	path:hsa00051	Fructose and mannose metabolism	triokinase and FMN cyclase
GALM	hsa:130589	path:hsa00052	Galactose metabolism	galactose mutarotase
GALK1	hsa:2584	path:hsa00052	Galactose metabolism	galactokinase 1
GALT	hsa:2592	path:hsa00052	Galactose metabolism	galactose-1-phosphate uridylyltransferase
GALE	hsa:2582	path:hsa00052	Galactose metabolism	UDP-galactose-4-epimerase
UGP2	hsa:7360	path:hsa00052	Galactose metabolism	UDP-glucose pyrophosphorylase 2
PGM1	hsa:5236	path:hsa00052	Galactose metabolism	phosphoglucomutase 1
PGM2	hsa:55276	path:hsa00052	Galactose metabolism	phosphoglucomutase 2
HK3	hsa:3101	path:hsa00052	Galactose metabolism	hexokinase 3
HK1	hsa:3098	path:hsa00052	Galactose metabolism	hexokinase 1
HK2	hsa:3099	path:hsa00052	Galactose metabolism	hexokinase 2
HKDC1	hsa:80201	path:hsa00052	Galactose metabolism	hexokinase domain containing 1
GCK	hsa:2645	path:hsa00052	Galactose metabolism	glucokinase
G6PC1	hsa:2538	path:hsa00052	Galactose metabolism	glucose-6-phosphatase catalytic subunit 1
G6PC2	hsa:57818	path:hsa00052	Galactose metabolism	glucose-6-phosphatase catalytic subunit 2
G6PC3	hsa:92579	path:hsa00052	Galactose metabolism	glucose-6-phosphatase catalytic subunit 3
GLB1	hsa:2720	path:hsa00052	Galactose metabolism	galactosidase beta 1
LCT	hsa:3938	path:hsa00052	Galactose metabolism	lactase
LALBA	hsa:3906	path:hsa00052	Galactose metabolism	lactalbumin alpha
B4GALT1	hsa:2683	path:hsa00052	Galactose metabolism	beta-1,4-galactosyltransferase 1
B4GALT2	hsa:8704	path:hsa00052	Galactose metabolism	beta-1,4-galactosyltransferase 2
GLA	hsa:2717	path:hsa00052	Galactose metabolism	galactosidase alpha
AKR1B1	hsa:231	path:hsa00052	Galactose metabolism	aldo-keto reductase family 1 member B
AKR1B10	hsa:57016	path:hsa00052	Galactose metabolism	aldo-keto reductase family 1 member B10
PFKM	hsa:5213	path:hsa00052	Galactose metabolism	phosphofructokinase, muscle
PFKP	hsa:5214	path:hsa00052	Galactose metabolism	phosphofructokinase, platelet
PFKL	hsa:5211	path:hsa00052	Galactose metabolism	phosphofructokinase, liver type
MGAM	hsa:8972	path:hsa00052	Galactose metabolism	maltase-glucoamylase
MGAM2	hsa:93432	path:hsa00052	Galactose metabolism	maltase-glucoamylase 2 (putative)
GAA	hsa:2548	path:hsa00052	Galactose metabolism	glucosidase alpha, acid
GANC	hsa:2595	path:hsa00052	Galactose metabolism	glucosidase alpha, neutral C
SI	hsa:6476	path:hsa00052	Galactose metabolism	sucrase-isomaltase
UGDH	hsa:7358	path:hsa00053	Ascorbate and aldarate metabolism	UDP-glucose 6-dehydrogenase
UGT2A1	hsa:10941	path:hsa00053	Ascorbate and aldarate metabolism	UDP glucuronosyltransferase family 2 member A1 complex locus
UGT2A3	hsa:79799	path:hsa00053	Ascorbate and aldarate metabolism	UDP glucuronosyltransferase family 2 member A3
UGT2B17	hsa:7367	path:hsa00053	Ascorbate and aldarate metabolism	UDP glucuronosyltransferase family 2 member B17
UGT2B11	hsa:10720	path:hsa00053	Ascorbate and aldarate metabolism	UDP glucuronosyltransferase family 2 member B11
UGT2B28	hsa:54490	path:hsa00053	Ascorbate and aldarate metabolism	UDP glucuronosyltransferase family 2 member B28
UGT1A6	hsa:54578	path:hsa00053	Ascorbate and aldarate metabolism	UDP glucuronosyltransferase family 1 member A6
UGT1A4	hsa:54657	path:hsa00053	Ascorbate and aldarate metabolism	UDP glucuronosyltransferase family 1 member A4
UGT1A1	hsa:54658	path:hsa00053	Ascorbate and aldarate metabolism	UDP glucuronosyltransferase family 1 member A1
UGT1A3	hsa:54659	path:hsa00053	Ascorbate and aldarate metabolism	UDP glucuronosyltransferase family 1 member A3
UGT2B10	hsa:7365	path:hsa00053	Ascorbate and aldarate metabolism	UDP glucuronosyltransferase family 2 member B10
UGT1A9	hsa:54600	path:hsa00053	Ascorbate and aldarate metabolism	UDP glucuronosyltransferase family 1 member A9
UGT2B7	hsa:7364	path:hsa00053	Ascorbate and aldarate metabolism	UDP glucuronosyltransferase family 2 member B7
UGT1A10	hsa:54575	path:hsa00053	Ascorbate and aldarate metabolism	UDP glucuronosyltransferase family 1 member A10
UGT1A8	hsa:54576	path:hsa00053	Ascorbate and aldarate metabolism	UDP glucuronosyltransferase family 1 member A8
UGT1A5	hsa:54579	path:hsa00053	Ascorbate and aldarate metabolism	UDP glucuronosyltransferase family 1 member A5
UGT2B15	hsa:7366	path:hsa00053	Ascorbate and aldarate metabolism	UDP glucuronosyltransferase family 2 member B15
UGT1A7	hsa:54577	path:hsa00053	Ascorbate and aldarate metabolism	UDP glucuronosyltransferase family 1 member A7
UGT2B4	hsa:7363	path:hsa00053	Ascorbate and aldarate metabolism	UDP glucuronosyltransferase family 2 member B4
UGT2A2	hsa:574537	path:hsa00053	Ascorbate and aldarate metabolism	UDP glucuronosyltransferase family 2 member A2
GUSB	hsa:2990	path:hsa00053	Ascorbate and aldarate metabolism	glucuronidase beta
KL	hsa:9365	path:hsa00053	Ascorbate and aldarate metabolism	klotho
MIOX	hsa:55586	path:hsa00053	Ascorbate and aldarate metabolism	myo-inositol oxygenase
AKR1A1	hsa:10327	path:hsa00053	Ascorbate and aldarate metabolism	aldo-keto reductase family 1 member A1
RGN	hsa:9104	path:hsa00053	Ascorbate and aldarate metabolism	regucalcin
ALDH2	hsa:217	path:hsa00053	Ascorbate and aldarate metabolism	aldehyde dehydrogenase 2 family member
ALDH3A2	hsa:224	path:hsa00053	Ascorbate and aldarate metabolism	aldehyde dehydrogenase 3 family member A2
ALDH1B1	hsa:219	path:hsa00053	Ascorbate and aldarate metabolism	aldehyde dehydrogenase 1 family member B1
ALDH7A1	hsa:501	path:hsa00053	Ascorbate and aldarate metabolism	aldehyde dehydrogenase 7 family member A1
ALDH9A1	hsa:223	path:hsa00053	Ascorbate and aldarate metabolism	aldehyde dehydrogenase 9 family member A1
MGAM	hsa:8972	path:hsa00500	Starch and sucrose metabolism	maltase-glucoamylase
MGAM2	hsa:93432	path:hsa00500	Starch and sucrose metabolism	maltase-glucoamylase 2 (putative)
GAA	hsa:2548	path:hsa00500	Starch and sucrose metabolism	glucosidase alpha, acid
GANC	hsa:2595	path:hsa00500	Starch and sucrose metabolism	glucosidase alpha, neutral C
SI	hsa:6476	path:hsa00500	Starch and sucrose metabolism	sucrase-isomaltase
UGP2	hsa:7360	path:hsa00500	Starch and sucrose metabolism	UDP-glucose pyrophosphorylase 2
ENPP1	hsa:5167	path:hsa00500	Starch and sucrose metabolism	ectonucleotide pyrophosphatase/phosphodiesterase 1
ENPP3	hsa:5169	path:hsa00500	Starch and sucrose metabolism	ectonucleotide pyrophosphatase/phosphodiesterase 3
GBA3	hsa:57733	path:hsa00500	Starch and sucrose metabolism	glucosylceramidase beta 3 (gene/pseudogene)
GYS2	hsa:2998	path:hsa00500	Starch and sucrose metabolism	glycogen synthase 2
GYS1	hsa:2997	path:hsa00500	Starch and sucrose metabolism	glycogen synthase 1
GYG1	hsa:2992	path:hsa00500	Starch and sucrose metabolism	glycogenin 1
GYG2	hsa:8908	path:hsa00500	Starch and sucrose metabolism	glycogenin 2
GBE1	hsa:2632	path:hsa00500	Starch and sucrose metabolism	1,4-alpha-glucan branching enzyme 1
PYGL	hsa:5836	path:hsa00500	Starch and sucrose metabolism	glycogen phosphorylase L
PYGM	hsa:5837	path:hsa00500	Starch and sucrose metabolism	glycogen phosphorylase, muscle associated
PYGB	hsa:5834	path:hsa00500	Starch and sucrose metabolism	glycogen phosphorylase B
AGL	hsa:178	path:hsa00500	Starch and sucrose metabolism	amylo-alpha-1, 6-glucosidase, 4-alpha-glucanotransferase
AMY1C	hsa:278	path:hsa00500	Starch and sucrose metabolism	amylase alpha 1C
AMY2A	hsa:279	path:hsa00500	Starch and sucrose metabolism	amylase alpha 2A
AMY1A	hsa:276	path:hsa00500	Starch and sucrose metabolism	amylase alpha 1A
AMY2B	hsa:280	path:hsa00500	Starch and sucrose metabolism	amylase alpha 2B
AMY1B	hsa:277	path:hsa00500	Starch and sucrose metabolism	amylase alpha 1B
TREH	hsa:11181	path:hsa00500	Starch and sucrose metabolism	trehalase
PGM1	hsa:5236	path:hsa00500	Starch and sucrose metabolism	phosphoglucomutase 1
PGM2	hsa:55276	path:hsa00500	Starch and sucrose metabolism	phosphoglucomutase 2
HK3	hsa:3101	path:hsa00500	Starch and sucrose metabolism	hexokinase 3
HK1	hsa:3098	path:hsa00500	Starch and sucrose metabolism	hexokinase 1
HK2	hsa:3099	path:hsa00500	Starch and sucrose metabolism	hexokinase 2
HKDC1	hsa:80201	path:hsa00500	Starch and sucrose metabolism	hexokinase domain containing 1
GCK	hsa:2645	path:hsa00500	Starch and sucrose metabolism	glucokinase
G6PC1	hsa:2538	path:hsa00500	Starch and sucrose metabolism	glucose-6-phosphatase catalytic subunit 1
G6PC2	hsa:57818	path:hsa00500	Starch and sucrose metabolism	glucose-6-phosphatase catalytic subunit 2
G6PC3	hsa:92579	path:hsa00500	Starch and sucrose metabolism	glucose-6-phosphatase catalytic subunit 3
PGM2L1	hsa:283209	path:hsa00500	Starch and sucrose metabolism	phosphoglucomutase 2 like 1
GPI	hsa:2821	path:hsa00500	Starch and sucrose metabolism	glucose-6-phosphate isomerase
CHIA	hsa:27159	path:hsa00520	Amino sugar and nucleotide sugar metabolism	chitinase acidic
CHIT1	hsa:1118	path:hsa00520	Amino sugar and nucleotide sugar metabolism	chitinase 1
HEXA	hsa:3073	path:hsa00520	Amino sugar and nucleotide sugar metabolism	hexosaminidase subunit alpha
HEXB	hsa:3074	path:hsa00520	Amino sugar and nucleotide sugar metabolism	hexosaminidase subunit beta
NAGK	hsa:55577	path:hsa00520	Amino sugar and nucleotide sugar metabolism	N-acetylglucosamine kinase
PGM3	hsa:5238	path:hsa00520	Amino sugar and nucleotide sugar metabolism	phosphoglucomutase 3
UAP1	hsa:6675	path:hsa00520	Amino sugar and nucleotide sugar metabolism	UDP-N-acetylglucosamine pyrophosphorylase 1
UAP1L1	hsa:91373	path:hsa00520	Amino sugar and nucleotide sugar metabolism	UDP-N-acetylglucosamine pyrophosphorylase 1 like 1
GNE	hsa:10020	path:hsa00520	Amino sugar and nucleotide sugar metabolism	glucosamine (UDP-N-acetyl)-2-epimerase/N-acetylmannosamine kinase
RENBP	hsa:5973	path:hsa00520	Amino sugar and nucleotide sugar metabolism	renin binding protein
NANS	hsa:54187	path:hsa00520	Amino sugar and nucleotide sugar metabolism	N-acetylneuraminate synthase
NANP	hsa:140838	path:hsa00520	Amino sugar and nucleotide sugar metabolism	N-acetylneuraminic acid phosphatase
NPL	hsa:80896	path:hsa00520	Amino sugar and nucleotide sugar metabolism	N-acetylneuraminate pyruvate lyase
CMAS	hsa:55907	path:hsa00520	Amino sugar and nucleotide sugar metabolism	cytidine monophosphate N-acetylneuraminic acid synthetase
CYB5R1	hsa:51706	path:hsa00520	Amino sugar and nucleotide sugar metabolism	cytochrome b5 reductase 1
CYB5R3	hsa:1727	path:hsa00520	Amino sugar and nucleotide sugar metabolism	cytochrome b5 reductase 3
CYB5R2	hsa:51700	path:hsa00520	Amino sugar and nucleotide sugar metabolism	cytochrome b5 reductase 2
CYB5RL	hsa:606495	path:hsa00520	Amino sugar and nucleotide sugar metabolism	cytochrome b5 reductase like
CYB5R4	hsa:51167	path:hsa00520	Amino sugar and nucleotide sugar metabolism	cytochrome b5 reductase 4
HK3	hsa:3101	path:hsa00520	Amino sugar and nucleotide sugar metabolism	hexokinase 3
HK1	hsa:3098	path:hsa00520	Amino sugar and nucleotide sugar metabolism	hexokinase 1
HK2	hsa:3099	path:hsa00520	Amino sugar and nucleotide sugar metabolism	hexokinase 2
HKDC1	hsa:80201	path:hsa00520	Amino sugar and nucleotide sugar metabolism	hexokinase domain containing 1
AMDHD2	hsa:51005	path:hsa00520	Amino sugar and nucleotide sugar metabolism	amidohydrolase domain containing 2
GNPNAT1	hsa:64841	path:hsa00520	Amino sugar and nucleotide sugar metabolism	glucosamine-phosphate N-acetyltransferase 1
GNPDA1	hsa:10007	path:hsa00520	Amino sugar and nucleotide sugar metabolism	glucosamine-6-phosphate deaminase 1
GNPDA2	hsa:132789	path:hsa00520	Amino sugar and nucleotide sugar metabolism	glucosamine-6-phosphate deaminase 2
GFPT2	hsa:9945	path:hsa00520	Amino sugar and nucleotide sugar metabolism	glutamine-fructose-6-phosphate transaminase 2
GFPT1	hsa:2673	path:hsa00520	Amino sugar and nucleotide sugar metabolism	glutamine--fructose-6-phosphate transaminase 1
UXS1	hsa:80146	path:hsa00520	Amino sugar and nucleotide sugar metabolism	UDP-glucuronate decarboxylase 1
GCK	hsa:2645	path:hsa00520	Amino sugar and nucleotide sugar metabolism	glucokinase
GPI	hsa:2821	path:hsa00520	Amino sugar and nucleotide sugar metabolism	glucose-6-phosphate isomerase
PGM1	hsa:5236	path:hsa00520	Amino sugar and nucleotide sugar metabolism	phosphoglucomutase 1
PGM2	hsa:55276	path:hsa00520	Amino sugar and nucleotide sugar metabolism	phosphoglucomutase 2
UGP2	hsa:7360	path:hsa00520	Amino sugar and nucleotide sugar metabolism	UDP-glucose pyrophosphorylase 2
UGDH	hsa:7358	path:hsa00520	Amino sugar and nucleotide sugar metabolism	UDP-glucose 6-dehydrogenase
GALK1	hsa:2584	path:hsa00520	Amino sugar and nucleotide sugar metabolism	galactokinase 1
GALT	hsa:2592	path:hsa00520	Amino sugar and nucleotide sugar metabolism	galactose-1-phosphate uridylyltransferase
GALE	hsa:2582	path:hsa00520	Amino sugar and nucleotide sugar metabolism	UDP-galactose-4-epimerase
PMM2	hsa:5373	path:hsa00520	Amino sugar and nucleotide sugar metabolism	phosphomannomutase 2
PMM1	hsa:5372	path:hsa00520	Amino sugar and nucleotide sugar metabolism	phosphomannomutase 1
GMPPB	hsa:29925	path:hsa00520	Amino sugar and nucleotide sugar metabolism	GDP-mannose pyrophosphorylase B
GMPPA	hsa:29926	path:hsa00520	Amino sugar and nucleotide sugar metabolism	GDP-mannose pyrophosphorylase A
GMDS	hsa:2762	path:hsa00520	Amino sugar and nucleotide sugar metabolism	GDP-mannose 4,6-dehydratase
MPI	hsa:4351	path:hsa00520	Amino sugar and nucleotide sugar metabolism	mannose phosphate isomerase
FCSK	hsa:197258	path:hsa00520	Amino sugar and nucleotide sugar metabolism	fucose kinase
FPGT	hsa:8790	path:hsa00520	Amino sugar and nucleotide sugar metabolism	fucose-1-phosphate guanylyltransferase
GFUS	hsa:7264	path:hsa00520	Amino sugar and nucleotide sugar metabolism	GDP-L-fucose synthase
ACSS1	hsa:84532	path:hsa00620	Pyruvate metabolism	acyl-CoA synthetase short chain family member 1
ACSS2	hsa:55902	path:hsa00620	Pyruvate metabolism	acyl-CoA synthetase short chain family member 2
PDHA2	hsa:5161	path:hsa00620	Pyruvate metabolism	pyruvate dehydrogenase E1 subunit alpha 2
PDHA1	hsa:5160	path:hsa00620	Pyruvate metabolism	pyruvate dehydrogenase E1 subunit alpha 1
PDHB	hsa:5162	path:hsa00620	Pyruvate metabolism	pyruvate dehydrogenase E1 subunit beta
DLAT	hsa:1737	path:hsa00620	Pyruvate metabolism	dihydrolipoamide S-acetyltransferase
DLD	hsa:1738	path:hsa00620	Pyruvate metabolism	dihydrolipoamide dehydrogenase
PDHX	hsa:8050	path:hsa00620	Pyruvate metabolism	pyruvate dehydrogenase complex component X
PKM	hsa:5315	path:hsa00620	Pyruvate metabolism	pyruvate kinase M1/2
PKLR	hsa:5313	path:hsa00620	Pyruvate metabolism	pyruvate kinase L/R
ACACA	hsa:31	path:hsa00620	Pyruvate metabolism	acetyl-CoA carboxylase alpha
ACACB	hsa:32	path:hsa00620	Pyruvate metabolism	acetyl-CoA carboxylase beta
ACYP2	hsa:98	path:hsa00620	Pyruvate metabolism	acylphosphatase 2
ACYP1	hsa:97	path:hsa00620	Pyruvate metabolism	acylphosphatase 1
ALDH2	hsa:217	path:hsa00620	Pyruvate metabolism	aldehyde dehydrogenase 2 family member
ALDH3A2	hsa:224	path:hsa00620	Pyruvate metabolism	aldehyde dehydrogenase 3 family member A2
ALDH1B1	hsa:219	path:hsa00620	Pyruvate metabolism	aldehyde dehydrogenase 1 family member B1
ALDH7A1	hsa:501	path:hsa00620	Pyruvate metabolism	aldehyde dehydrogenase 7 family member A1
ALDH9A1	hsa:223	path:hsa00620	Pyruvate metabolism	aldehyde dehydrogenase 9 family member A1
ACOT12	hsa:134526	path:hsa00620	Pyruvate metabolism	acyl-CoA thioesterase 12
LDHAL6A	hsa:160287	path:hsa00620	Pyruvate metabolism	lactate dehydrogenase A like 6A
LDHAL6B	hsa:92483	path:hsa00620	Pyruvate metabolism	lactate dehydrogenase A like 6B
LDHA	hsa:3939	path:hsa00620	Pyruvate metabolism	lactate dehydrogenase A
LDHB	hsa:3945	path:hsa00620	Pyruvate metabolism	lactate dehydrogenase B
LDHC	hsa:3948	path:hsa00620	Pyruvate metabolism	lactate dehydrogenase C
LDHD	hsa:197257	path:hsa00620	Pyruvate metabolism	lactate dehydrogenase D
GLO1	hsa:2739	path:hsa00620	Pyruvate metabolism	glyoxalase I
HAGH	hsa:3029	path:hsa00620	Pyruvate metabolism	hydroxyacylglutathione hydrolase
GRHPR	hsa:9380	path:hsa00620	Pyruvate metabolism	glyoxylate and hydroxypyruvate reductase
ME2	hsa:4200	path:hsa00620	Pyruvate metabolism	malic enzyme 2
ME3	hsa:10873	path:hsa00620	Pyruvate metabolism	malic enzyme 3
ME1	hsa:4199	path:hsa00620	Pyruvate metabolism	malic enzyme 1
PC	hsa:5091	path:hsa00620	Pyruvate metabolism	pyruvate carboxylase
MDH1	hsa:4190	path:hsa00620	Pyruvate metabolism	malate dehydrogenase 1
MDH2	hsa:4191	path:hsa00620	Pyruvate metabolism	malate dehydrogenase 2
FH	hsa:2271	path:hsa00620	Pyruvate metabolism	fumarate hydratase
PCK1	hsa:5105	path:hsa00620	Pyruvate metabolism	phosphoenolpyruvate carboxykinase 1
PCK2	hsa:5106	path:hsa00620	Pyruvate metabolism	phosphoenolpyruvate carboxykinase 2, mitochondrial
ACAT2	hsa:39	path:hsa00620	Pyruvate metabolism	acetyl-CoA acetyltransferase 2
ACAT1	hsa:38	path:hsa00620	Pyruvate metabolism	acetyl-CoA acetyltransferase 1
ACSS1	hsa:84532	path:hsa00630	Glyoxylate and dicarboxylate metabolism	acyl-CoA synthetase short chain family member 1
ACSS2	hsa:55902	path:hsa00630	Glyoxylate and dicarboxylate metabolism	acyl-CoA synthetase short chain family member 2
MDH1	hsa:4190	path:hsa00630	Glyoxylate and dicarboxylate metabolism	malate dehydrogenase 1
MDH2	hsa:4191	path:hsa00630	Glyoxylate and dicarboxylate metabolism	malate dehydrogenase 2
CS	hsa:1431	path:hsa00630	Glyoxylate and dicarboxylate metabolism	citrate synthase
ACO2	hsa:50	path:hsa00630	Glyoxylate and dicarboxylate metabolism	aconitase 2
ACO1	hsa:48	path:hsa00630	Glyoxylate and dicarboxylate metabolism	aconitase 1
ACAT2	hsa:39	path:hsa00630	Glyoxylate and dicarboxylate metabolism	acetyl-CoA acetyltransferase 2
ACAT1	hsa:38	path:hsa00630	Glyoxylate and dicarboxylate metabolism	acetyl-CoA acetyltransferase 1
MCEE	hsa:84693	path:hsa00630	Glyoxylate and dicarboxylate metabolism	methylmalonyl-CoA epimerase
PCCA	hsa:5095	path:hsa00630	Glyoxylate and dicarboxylate metabolism	propionyl-CoA carboxylase subunit alpha
PCCB	hsa:5096	path:hsa00630	Glyoxylate and dicarboxylate metabolism	propionyl-CoA carboxylase subunit beta
MMUT	hsa:4594	path:hsa00630	Glyoxylate and dicarboxylate metabolism	methylmalonyl-CoA mutase
HAO2	hsa:51179	path:hsa00630	Glyoxylate and dicarboxylate metabolism	hydroxyacid oxidase 2
HAO1	hsa:54363	path:hsa00630	Glyoxylate and dicarboxylate metabolism	hydroxyacid oxidase 1
CAT	hsa:847	path:hsa00630	Glyoxylate and dicarboxylate metabolism	catalase
GRHPR	hsa:9380	path:hsa00630	Glyoxylate and dicarboxylate metabolism	glyoxylate and hydroxypyruvate reductase
PGP	hsa:283871	path:hsa00630	Glyoxylate and dicarboxylate metabolism	phosphoglycolate phosphatase
AGXT	hsa:189	path:hsa00630	Glyoxylate and dicarboxylate metabolism	alanine--glyoxylate and serine--pyruvate aminotransferase
GLUL	hsa:2752	path:hsa00630	Glyoxylate and dicarboxylate metabolism	glutamate-ammonia ligase
SHMT2	hsa:6472	path:hsa00630	Glyoxylate and dicarboxylate metabolism	serine hydroxymethyltransferase 2
SHMT1	hsa:6470	path:hsa00630	Glyoxylate and dicarboxylate metabolism	serine hydroxymethyltransferase 1
GLDC	hsa:2731	path:hsa00630	Glyoxylate and dicarboxylate metabolism	glycine decarboxylase
AMT	hsa:275	path:hsa00630	Glyoxylate and dicarboxylate metabolism	aminomethyltransferase
DLD	hsa:1738	path:hsa00630	Glyoxylate and dicarboxylate metabolism	dihydrolipoamide dehydrogenase
GCSH	hsa:2653	path:hsa00630	Glyoxylate and dicarboxylate metabolism	glycine cleavage system protein H
HYI	hsa:81888	path:hsa00630	Glyoxylate and dicarboxylate metabolism	hydroxypyruvate isomerase (putative)
GLYCTK	hsa:132158	path:hsa00630	Glyoxylate and dicarboxylate metabolism	glycerate kinase
HOGA1	hsa:112817	path:hsa00630	Glyoxylate and dicarboxylate metabolism	4-hydroxy-2-oxoglutarate aldolase 1
AFMID	hsa:125061	path:hsa00630	Glyoxylate and dicarboxylate metabolism	arylformamidase
ACSS1	hsa:84532	path:hsa00640	Propanoate metabolism	acyl-CoA synthetase short chain family member 1
ACSS2	hsa:55902	path:hsa00640	Propanoate metabolism	acyl-CoA synthetase short chain family member 2
ACSS3	hsa:79611	path:hsa00640	Propanoate metabolism	acyl-CoA synthetase short chain family member 3
BCKDHA	hsa:593	path:hsa00640	Propanoate metabolism	branched chain keto acid dehydrogenase E1 subunit alpha
BCKDHB	hsa:594	path:hsa00640	Propanoate metabolism	branched chain keto acid dehydrogenase E1 subunit beta
DBT	hsa:1629	path:hsa00640	Propanoate metabolism	dihydrolipoamide branched chain transacylase E2
DLD	hsa:1738	path:hsa00640	Propanoate metabolism	dihydrolipoamide dehydrogenase
ACADS	hsa:35	path:hsa00640	Propanoate metabolism	acyl-CoA dehydrogenase short chain
ACOX3	hsa:8310	path:hsa00640	Propanoate metabolism	acyl-CoA oxidase 3, pristanoyl
ACOX1	hsa:51	path:hsa00640	Propanoate metabolism	acyl-CoA oxidase 1
HADHA	hsa:3030	path:hsa00640	Propanoate metabolism	hydroxyacyl-CoA dehydrogenase trifunctional multienzyme complex subunit alpha
EHHADH	hsa:1962	path:hsa00640	Propanoate metabolism	enoyl-CoA hydratase and 3-hydroxyacyl CoA dehydrogenase
ECHS1	hsa:1892	path:hsa00640	Propanoate metabolism	enoyl-CoA hydratase, short chain 1
HIBCH	hsa:26275	path:hsa00640	Propanoate metabolism	3-hydroxyisobutyryl-CoA hydrolase
ACACA	hsa:31	path:hsa00640	Propanoate metabolism	acetyl-CoA carboxylase alpha
ACACB	hsa:32	path:hsa00640	Propanoate metabolism	acetyl-CoA carboxylase beta
MLYCD	hsa:23417	path:hsa00640	Propanoate metabolism	malonyl-CoA decarboxylase
ABAT	hsa:18	path:hsa00640	Propanoate metabolism	4-aminobutyrate aminotransferase
PCCA	hsa:5095	path:hsa00640	Propanoate metabolism	propionyl-CoA carboxylase subunit alpha
PCCB	hsa:5096	path:hsa00640	Propanoate metabolism	propionyl-CoA carboxylase subunit beta
ECHDC1	hsa:55862	path:hsa00640	Propanoate metabolism	ethylmalonyl-CoA decarboxylase 1
MCEE	hsa:84693	path:hsa00640	Propanoate metabolism	methylmalonyl-CoA epimerase
MMUT	hsa:4594	path:hsa00640	Propanoate metabolism	methylmalonyl-CoA mutase
SUCLG1	hsa:8802	path:hsa00640	Propanoate metabolism	succinate-CoA ligase GDP/ADP-forming subunit alpha
SUCLG2	hsa:8801	path:hsa00640	Propanoate metabolism	succinate-CoA ligase GDP-forming subunit beta
SUCLA2	hsa:8803	path:hsa00640	Propanoate metabolism	succinate-CoA ligase ADP-forming subunit beta
ALDH6A1	hsa:4329	path:hsa00640	Propanoate metabolism	aldehyde dehydrogenase 6 family member A1
LDHAL6A	hsa:160287	path:hsa00640	Propanoate metabolism	lactate dehydrogenase A like 6A
LDHAL6B	hsa:92483	path:hsa00640	Propanoate metabolism	lactate dehydrogenase A like 6B
LDHA	hsa:3939	path:hsa00640	Propanoate metabolism	lactate dehydrogenase A
LDHB	hsa:3945	path:hsa00640	Propanoate metabolism	lactate dehydrogenase B
LDHC	hsa:3948	path:hsa00640	Propanoate metabolism	lactate dehydrogenase C
ACAT2	hsa:39	path:hsa00640	Propanoate metabolism	acetyl-CoA acetyltransferase 2
ACAT1	hsa:38	path:hsa00640	Propanoate metabolism	acetyl-CoA acetyltransferase 1
ACAT2	hsa:39	path:hsa00650	Butanoate metabolism	acetyl-CoA acetyltransferase 2
ACAT1	hsa:38	path:hsa00650	Butanoate metabolism	acetyl-CoA acetyltransferase 1
HADH	hsa:3033	path:hsa00650	Butanoate metabolism	hydroxyacyl-CoA dehydrogenase
HADHA	hsa:3030	path:hsa00650	Butanoate metabolism	hydroxyacyl-CoA dehydrogenase trifunctional multienzyme complex subunit alpha
EHHADH	hsa:1962	path:hsa00650	Butanoate metabolism	enoyl-CoA hydratase and 3-hydroxyacyl CoA dehydrogenase
ECHS1	hsa:1892	path:hsa00650	Butanoate metabolism	enoyl-CoA hydratase, short chain 1
ACADS	hsa:35	path:hsa00650	Butanoate metabolism	acyl-CoA dehydrogenase short chain
ACSM1	hsa:116285	path:hsa00650	Butanoate metabolism	acyl-CoA synthetase medium chain family member 1
ACSM2A	hsa:123876	path:hsa00650	Butanoate metabolism	acyl-CoA synthetase medium chain family member 2A
ACSM4	hsa:341392	path:hsa00650	Butanoate metabolism	acyl-CoA synthetase medium chain family member 4
ACSM5	hsa:54988	path:hsa00650	Butanoate metabolism	acyl-CoA synthetase medium chain family member 5
ACSM3	hsa:6296	path:hsa00650	Butanoate metabolism	acyl-CoA synthetase medium chain family member 3
ACSM2B	hsa:348158	path:hsa00650	Butanoate metabolism	acyl-CoA synthetase medium chain family member 2B
ACSM6	hsa:142827	path:hsa00650	Butanoate metabolism	acyl-CoA synthetase medium chain family member 6
L2HGDH	hsa:79944	path:hsa00650	Butanoate metabolism	L-2-hydroxyglutarate dehydrogenase
GAD1	hsa:2571	path:hsa00650	Butanoate metabolism	glutamate decarboxylase 1
GAD2	hsa:2572	path:hsa00650	Butanoate metabolism	glutamate decarboxylase 2
ABAT	hsa:18	path:hsa00650	Butanoate metabolism	4-aminobutyrate aminotransferase
ALDH5A1	hsa:7915	path:hsa00650	Butanoate metabolism	aldehyde dehydrogenase 5 family member A1
HMGCS1	hsa:3157	path:hsa00650	Butanoate metabolism	3-hydroxy-3-methylglutaryl-CoA synthase 1
HMGCS2	hsa:3158	path:hsa00650	Butanoate metabolism	3-hydroxy-3-methylglutaryl-CoA synthase 2
HMGCL	hsa:3155	path:hsa00650	Butanoate metabolism	3-hydroxy-3-methylglutaryl-CoA lyase
HMGCLL1	hsa:54511	path:hsa00650	Butanoate metabolism	3-hydroxymethyl-3-methylglutaryl-CoA lyase like 1
OXCT1	hsa:5019	path:hsa00650	Butanoate metabolism	3-oxoacid CoA-transferase 1
OXCT2	hsa:64064	path:hsa00650	Butanoate metabolism	3-oxoacid CoA-transferase 2
AACS	hsa:65985	path:hsa00650	Butanoate metabolism	acetoacetyl-CoA synthetase
BDH1	hsa:622	path:hsa00650	Butanoate metabolism	3-hydroxybutyrate dehydrogenase 1
BDH2	hsa:56898	path:hsa00650	Butanoate metabolism	3-hydroxybutyrate dehydrogenase 2
PIK3C3	hsa:5289	path:hsa00562	Inositol phosphate metabolism	phosphatidylinositol 3-kinase catalytic subunit type 3
MTM1	hsa:4534	path:hsa00562	Inositol phosphate metabolism	myotubularin 1
MTMR1	hsa:8776	path:hsa00562	Inositol phosphate metabolism	myotubularin related protein 1
MTMR2	hsa:8898	path:hsa00562	Inositol phosphate metabolism	myotubularin related protein 2
MTMR3	hsa:8897	path:hsa00562	Inositol phosphate metabolism	myotubularin related protein 3
MTMR4	hsa:9110	path:hsa00562	Inositol phosphate metabolism	myotubularin related protein 4
MTMR8	hsa:55613	path:hsa00562	Inositol phosphate metabolism	myotubularin related protein 8
MTMR6	hsa:9107	path:hsa00562	Inositol phosphate metabolism	myotubularin related protein 6
MTMR7	hsa:9108	path:hsa00562	Inositol phosphate metabolism	myotubularin related protein 7
MTMR14	hsa:64419	path:hsa00562	Inositol phosphate metabolism	myotubularin related protein 14
PI4KA	hsa:5297	path:hsa00562	Inositol phosphate metabolism	phosphatidylinositol 4-kinase alpha
PI4KB	hsa:5298	path:hsa00562	Inositol phosphate metabolism	phosphatidylinositol 4-kinase beta
PI4K2A	hsa:55361	path:hsa00562	Inositol phosphate metabolism	phosphatidylinositol 4-kinase type 2 alpha
PI4K2B	hsa:55300	path:hsa00562	Inositol phosphate metabolism	phosphatidylinositol 4-kinase type 2 beta
SACM1L	hsa:22908	path:hsa00562	Inositol phosphate metabolism	SAC1 like phosphatidylinositide phosphatase
INPP5F	hsa:22876	path:hsa00562	Inositol phosphate metabolism	inositol polyphosphate-5-phosphatase F
PIP5K1C	hsa:23396	path:hsa00562	Inositol phosphate metabolism	phosphatidylinositol-4-phosphate 5-kinase type 1 gamma
PIP5K1A	hsa:8394	path:hsa00562	Inositol phosphate metabolism	phosphatidylinositol-4-phosphate 5-kinase type 1 alpha
PIP5K1B	hsa:8395	path:hsa00562	Inositol phosphate metabolism	phosphatidylinositol-4-phosphate 5-kinase type 1 beta
PIP5KL1	hsa:138429	path:hsa00562	Inositol phosphate metabolism	phosphatidylinositol-4-phosphate 5-kinase like 1
OCRL	hsa:4952	path:hsa00562	Inositol phosphate metabolism	OCRL inositol polyphosphate-5-phosphatase
INPP5B	hsa:3633	path:hsa00562	Inositol phosphate metabolism	inositol polyphosphate-5-phosphatase B
INPP5E	hsa:56623	path:hsa00562	Inositol phosphate metabolism	inositol polyphosphate-5-phosphatase E
SYNJ1	hsa:8867	path:hsa00562	Inositol phosphate metabolism	synaptojanin 1
SYNJ2	hsa:8871	path:hsa00562	Inositol phosphate metabolism	synaptojanin 2
PIK3CA	hsa:5290	path:hsa00562	Inositol phosphate metabolism	phosphatidylinositol-4,5-bisphosphate 3-kinase catalytic subunit alpha
PIK3CD	hsa:5293	path:hsa00562	Inositol phosphate metabolism	phosphatidylinositol-4,5-bisphosphate 3-kinase catalytic subunit delta
PIK3CB	hsa:5291	path:hsa00562	Inositol phosphate metabolism	phosphatidylinositol-4,5-bisphosphate 3-kinase catalytic subunit beta
PIK3CG	hsa:5294	path:hsa00562	Inositol phosphate metabolism	phosphatidylinositol-4,5-bisphosphate 3-kinase catalytic subunit gamma
PTEN	hsa:5728	path:hsa00562	Inositol phosphate metabolism	phosphatase and tensin homolog
INPP5D	hsa:3635	path:hsa00562	Inositol phosphate metabolism	inositol polyphosphate-5-phosphatase D
INPPL1	hsa:3636	path:hsa00562	Inositol phosphate metabolism	inositol polyphosphate phosphatase like 1
PIK3C2G	hsa:5288	path:hsa00562	Inositol phosphate metabolism	phosphatidylinositol-4-phosphate 3-kinase catalytic subunit type 2 gamma
PIK3C2A	hsa:5286	path:hsa00562	Inositol phosphate metabolism	phosphatidylinositol-4-phosphate 3-kinase catalytic subunit type 2 alpha
PIK3C2B	hsa:5287	path:hsa00562	Inositol phosphate metabolism	phosphatidylinositol-4-phosphate 3-kinase catalytic subunit type 2 beta
INPP4A	hsa:3631	path:hsa00562	Inositol phosphate metabolism	inositol polyphosphate-4-phosphatase type I A
INPP4B	hsa:8821	path:hsa00562	Inositol phosphate metabolism	inositol polyphosphate-4-phosphatase type II B
PIKFYVE	hsa:200576	path:hsa00562	Inositol phosphate metabolism	phosphoinositide kinase, FYVE-type zinc finger containing
FIG4	hsa:9896	path:hsa00562	Inositol phosphate metabolism	FIG4 phosphoinositide 5-phosphatase
PIP4K2C	hsa:79837	path:hsa00562	Inositol phosphate metabolism	phosphatidylinositol-5-phosphate 4-kinase type 2 gamma
PIP4K2A	hsa:5305	path:hsa00562	Inositol phosphate metabolism	phosphatidylinositol-5-phosphate 4-kinase type 2 alpha
PIP4K2B	hsa:8396	path:hsa00562	Inositol phosphate metabolism	phosphatidylinositol-5-phosphate 4-kinase type 2 beta
PLCB1	hsa:23236	path:hsa00562	Inositol phosphate metabolism	phospholipase C beta 1
PLCB2	hsa:5330	path:hsa00562	Inositol phosphate metabolism	phospholipase C beta 2
PLCB3	hsa:5331	path:hsa00562	Inositol phosphate metabolism	phospholipase C beta 3
PLCB4	hsa:5332	path:hsa00562	Inositol phosphate metabolism	phospholipase C beta 4
PLCD1	hsa:5333	path:hsa00562	Inositol phosphate metabolism	phospholipase C delta 1
PLCD3	hsa:113026	path:hsa00562	Inositol phosphate metabolism	phospholipase C delta 3
PLCD4	hsa:84812	path:hsa00562	Inositol phosphate metabolism	phospholipase C delta 4
PLCE1	hsa:51196	path:hsa00562	Inositol phosphate metabolism	phospholipase C epsilon 1
PLCG1	hsa:5335	path:hsa00562	Inositol phosphate metabolism	phospholipase C gamma 1
PLCG2	hsa:5336	path:hsa00562	Inositol phosphate metabolism	phospholipase C gamma 2
PLCZ1	hsa:89869	path:hsa00562	Inositol phosphate metabolism	phospholipase C zeta 1
PLCH1	hsa:23007	path:hsa00562	Inositol phosphate metabolism	phospholipase C eta 1
PLCH2	hsa:9651	path:hsa00562	Inositol phosphate metabolism	phospholipase C eta 2
IMPA2	hsa:3613	path:hsa00562	Inositol phosphate metabolism	inositol monophosphatase 2
IMPA1	hsa:3612	path:hsa00562	Inositol phosphate metabolism	inositol monophosphatase 1
CDIPT	hsa:10423	path:hsa00562	Inositol phosphate metabolism	CDP-diacylglycerol--inositol 3-phosphatidyltransferase
ISYNA1	hsa:51477	path:hsa00562	Inositol phosphate metabolism	inositol-3-phosphate synthase 1
INPP1	hsa:3628	path:hsa00562	Inositol phosphate metabolism	inositol polyphosphate-1-phosphatase
INPP5A	hsa:3632	path:hsa00562	Inositol phosphate metabolism	inositol polyphosphate-5-phosphatase A
INPP5K	hsa:51763	path:hsa00562	Inositol phosphate metabolism	inositol polyphosphate-5-phosphatase K
INPP5J	hsa:27124	path:hsa00562	Inositol phosphate metabolism	inositol polyphosphate-5-phosphatase J
MINPP1	hsa:9562	path:hsa00562	Inositol phosphate metabolism	multiple inositol-polyphosphate phosphatase 1
ITPKB	hsa:3707	path:hsa00562	Inositol phosphate metabolism	inositol-trisphosphate 3-kinase B
ITPKA	hsa:3706	path:hsa00562	Inositol phosphate metabolism	inositol-trisphosphate 3-kinase A
ITPKC	hsa:80271	path:hsa00562	Inositol phosphate metabolism	inositol-trisphosphate 3-kinase C
ITPK1	hsa:3705	path:hsa00562	Inositol phosphate metabolism	inositol-tetrakisphosphate 1-kinase
IPMK	hsa:253430	path:hsa00562	Inositol phosphate metabolism	inositol polyphosphate multikinase
IPPK	hsa:64768	path:hsa00562	Inositol phosphate metabolism	inositol-pentakisphosphate 2-kinase
MIOX	hsa:55586	path:hsa00562	Inositol phosphate metabolism	myo-inositol oxygenase
ALDH6A1	hsa:4329	path:hsa00562	Inositol phosphate metabolism	aldehyde dehydrogenase 6 family member A1
TPI1	hsa:7167	path:hsa00562	Inositol phosphate metabolism	triosephosphate isomerase 1
ND1	hsa:4535	path:hsa00190	Oxidative phosphorylation	NADH dehydrogenase subunit 1
ND2	hsa:4536	path:hsa00190	Oxidative phosphorylation	NADH dehydrogenase subunit 2
ND3	hsa:4537	path:hsa00190	Oxidative phosphorylation	NADH dehydrogenase subunit 3
ND4	hsa:4538	path:hsa00190	Oxidative phosphorylation	NADH dehydrogenase subunit 4
ND4L	hsa:4539	path:hsa00190	Oxidative phosphorylation	NADH dehydrogenase subunit 4L
ND5	hsa:4540	path:hsa00190	Oxidative phosphorylation	NADH dehydrogenase subunit 5
ND6	hsa:4541	path:hsa00190	Oxidative phosphorylation	NADH dehydrogenase subunit 6
NDUFS1	hsa:4719	path:hsa00190	Oxidative phosphorylation	NADH:ubiquinone oxidoreductase core subunit S1
NDUFS2	hsa:4720	path:hsa00190	Oxidative phosphorylation	NADH:ubiquinone oxidoreductase core subunit S2
NDUFS3	hsa:4722	path:hsa00190	Oxidative phosphorylation	NADH:ubiquinone oxidoreductase core subunit S3
NDUFS4	hsa:4724	path:hsa00190	Oxidative phosphorylation	NADH:ubiquinone oxidoreductase subunit S4
NDUFS5	hsa:4725	path:hsa00190	Oxidative phosphorylation	NADH:ubiquinone oxidoreductase subunit S5
NDUFS6	hsa:4726	path:hsa00190	Oxidative phosphorylation	NADH:ubiquinone oxidoreductase subunit S6
NDUFS7	hsa:374291	path:hsa00190	Oxidative phosphorylation	NADH:ubiquinone oxidoreductase core subunit S7
NDUFS8	hsa:4728	path:hsa00190	Oxidative phosphorylation	NADH:ubiquinone oxidoreductase core subunit S8
NDUFV1	hsa:4723	path:hsa00190	Oxidative phosphorylation	NADH:ubiquinone oxidoreductase core subunit V1
NDUFV2	hsa:4729	path:hsa00190	Oxidative phosphorylation	NADH:ubiquinone oxidoreductase core subunit V2
NDUFV3	hsa:4731	path:hsa00190	Oxidative phosphorylation	NADH:ubiquinone oxidoreductase subunit V3
NDUFA1	hsa:4694	path:hsa00190	Oxidative phosphorylation	NADH:ubiquinone oxidoreductase subunit A1
NDUFA2	hsa:4695	path:hsa00190	Oxidative phosphorylation	NADH:ubiquinone oxidoreductase subunit A2
NDUFA3	hsa:4696	path:hsa00190	Oxidative phosphorylation	NADH:ubiquinone oxidoreductase subunit A3
NDUFA4	hsa:4697	path:hsa00190	Oxidative phosphorylation	NDUFA4 mitochondrial complex associated
NDUFA4L2	hsa:56901	path:hsa00190	Oxidative phosphorylation	NDUFA4 mitochondrial complex associated like 2
NDUFA5	hsa:4698	path:hsa00190	Oxidative phosphorylation	NADH:ubiquinone oxidoreductase subunit A5
NDUFA6	hsa:4700	path:hsa00190	Oxidative phosphorylation	NADH:ubiquinone oxidoreductase subunit A6
NDUFA7	hsa:4701	path:hsa00190	Oxidative phosphorylation	NADH:ubiquinone oxidoreductase subunit A7
NDUFA8	hsa:4702	path:hsa00190	Oxidative phosphorylation	NADH:ubiquinone oxidoreductase subunit A8
NDUFA9	hsa:4704	path:hsa00190	Oxidative phosphorylation	NADH:ubiquinone oxidoreductase subunit A9
NDUFA10	hsa:4705	path:hsa00190	Oxidative phosphorylation	NADH:ubiquinone oxidoreductase subunit A10
NDUFAB1	hsa:4706	path:hsa00190	Oxidative phosphorylation	NADH:ubiquinone oxidoreductase subunit AB1
NDUFA11	hsa:126328	path:hsa00190	Oxidative phosphorylation	NADH:ubiquinone oxidoreductase subunit A11
NDUFA12	hsa:55967	path:hsa00190	Oxidative phosphorylation	NADH:ubiquinone oxidoreductase subunit A12
NDUFA13	hsa:51079	path:hsa00190	Oxidative phosphorylation	NADH:ubiquinone oxidoreductase subunit A13
NDUFB1	hsa:4707	path:hsa00190	Oxidative phosphorylation	NADH:ubiquinone oxidoreductase subunit B1
NDUFB2	hsa:4708	path:hsa00190	Oxidative phosphorylation	NADH:ubiquinone oxidoreductase subunit B2
NDUFB3	hsa:4709	path:hsa00190	Oxidative phosphorylation	NADH:ubiquinone oxidoreductase subunit B3
NDUFB4	hsa:4710	path:hsa00190	Oxidative phosphorylation	NADH:ubiquinone oxidoreductase subunit B4
NDUFB5	hsa:4711	path:hsa00190	Oxidative phosphorylation	NADH:ubiquinone oxidoreductase subunit B5
NDUFB6	hsa:4712	path:hsa00190	Oxidative phosphorylation	NADH:ubiquinone oxidoreductase subunit B6
NDUFB7	hsa:4713	path:hsa00190	Oxidative phosphorylation	NADH:ubiquinone oxidoreductase subunit B7
NDUFB8	hsa:4714	path:hsa00190	Oxidative phosphorylation	NADH:ubiquinone oxidoreductase subunit B8
NDUFB9	hsa:4715	path:hsa00190	Oxidative phosphorylation	NADH:ubiquinone oxidoreductase subunit B9
NDUFB10	hsa:4716	path:hsa00190	Oxidative phosphorylation	NADH:ubiquinone oxidoreductase subunit B10
NDUFB11	hsa:54539	path:hsa00190	Oxidative phosphorylation	NADH:ubiquinone oxidoreductase subunit B11
NDUFC1	hsa:4717	path:hsa00190	Oxidative phosphorylation	NADH:ubiquinone oxidoreductase subunit C1
NDUFC2	hsa:4718	path:hsa00190	Oxidative phosphorylation	NADH:ubiquinone oxidoreductase subunit C2
NDUFC2-KCTD14	hsa:100532726	path:hsa00190	Oxidative phosphorylation	NDUFC2-KCTD14 readthrough
SDHA	hsa:6389	path:hsa00190	Oxidative phosphorylation	succinate dehydrogenase complex flavoprotein subunit A
SDHB	hsa:6390	path:hsa00190	Oxidative phosphorylation	succinate dehydrogenase complex iron sulfur subunit B
SDHC	hsa:6391	path:hsa00190	Oxidative phosphorylation	succinate dehydrogenase complex subunit C
SDHD	hsa:6392	path:hsa00190	Oxidative phosphorylation	succinate dehydrogenase complex subunit D
UQCRFS1	hsa:7386	path:hsa00190	Oxidative phosphorylation	ubiquinol-cytochrome c reductase, Rieske iron-sulfur polypeptide 1
CYTB	hsa:4519	path:hsa00190	Oxidative phosphorylation	cytochrome b
CYC1	hsa:1537	path:hsa00190	Oxidative phosphorylation	cytochrome c1
UQCRC1	hsa:7384	path:hsa00190	Oxidative phosphorylation	ubiquinol-cytochrome c reductase core protein 1
UQCRC2	hsa:7385	path:hsa00190	Oxidative phosphorylation	ubiquinol-cytochrome c reductase core protein 2
UQCRH	hsa:7388	path:hsa00190	Oxidative phosphorylation	ubiquinol-cytochrome c reductase hinge protein
UQCRHL	hsa:440567	path:hsa00190	Oxidative phosphorylation	ubiquinol-cytochrome c reductase hinge protein like
UQCRB	hsa:7381	path:hsa00190	Oxidative phosphorylation	ubiquinol-cytochrome c reductase binding protein
UQCRQ	hsa:27089	path:hsa00190	Oxidative phosphorylation	ubiquinol-cytochrome c reductase complex III subunit VII
UQCR10	hsa:29796	path:hsa00190	Oxidative phosphorylation	ubiquinol-cytochrome c reductase, complex III subunit X
UQCR11	hsa:10975	path:hsa00190	Oxidative phosphorylation	ubiquinol-cytochrome c reductase, complex III subunit XI
COX10	hsa:1352	path:hsa00190	Oxidative phosphorylation	cytochrome c oxidase assembly factor heme A:farnesyltransferase COX10
COX3	hsa:4514	path:hsa00190	Oxidative phosphorylation	cytochrome c oxidase subunit III
COX1	hsa:4512	path:hsa00190	Oxidative phosphorylation	cytochrome c oxidase subunit I
COX2	hsa:4513	path:hsa00190	Oxidative phosphorylation	cytochrome c oxidase subunit II
COX4I2	hsa:84701	path:hsa00190	Oxidative phosphorylation	cytochrome c oxidase subunit 4I2
COX4I1	hsa:1327	path:hsa00190	Oxidative phosphorylation	cytochrome c oxidase subunit 4I1
COX5A	hsa:9377	path:hsa00190	Oxidative phosphorylation	cytochrome c oxidase subunit 5A
COX5B	hsa:1329	path:hsa00190	Oxidative phosphorylation	cytochrome c oxidase subunit 5B
COX6A1	hsa:1337	path:hsa00190	Oxidative phosphorylation	cytochrome c oxidase subunit 6A1
COX6A2	hsa:1339	path:hsa00190	Oxidative phosphorylation	cytochrome c oxidase subunit 6A2
COX6B1	hsa:1340	path:hsa00190	Oxidative phosphorylation	cytochrome c oxidase subunit 6B1
COX6B2	hsa:125965	path:hsa00190	Oxidative phosphorylation	cytochrome c oxidase subunit 6B2
COX6C	hsa:1345	path:hsa00190	Oxidative phosphorylation	cytochrome c oxidase subunit 6C
COX7A1	hsa:1346	path:hsa00190	Oxidative phosphorylation	cytochrome c oxidase subunit 7A1
COX7A2	hsa:1347	path:hsa00190	Oxidative phosphorylation	cytochrome c oxidase subunit 7A2
COX7A2L	hsa:9167	path:hsa00190	Oxidative phosphorylation	cytochrome c oxidase subunit 7A2 like
COX7B	hsa:1349	path:hsa00190	Oxidative phosphorylation	cytochrome c oxidase subunit 7B
COX7B2	hsa:170712	path:hsa00190	Oxidative phosphorylation	cytochrome c oxidase subunit 7B2
COX7C	hsa:1350	path:hsa00190	Oxidative phosphorylation	cytochrome c oxidase subunit 7C
COX8C	hsa:341947	path:hsa00190	Oxidative phosphorylation	cytochrome c oxidase subunit 8C
COX8A	hsa:1351	path:hsa00190	Oxidative phosphorylation	cytochrome c oxidase subunit 8A
COX11	hsa:1353	path:hsa00190	Oxidative phosphorylation	cytochrome c oxidase copper chaperone COX11
COX15	hsa:1355	path:hsa00190	Oxidative phosphorylation	cytochrome c oxidase assembly homolog COX15
COX17	hsa:10063	path:hsa00190	Oxidative phosphorylation	cytochrome c oxidase copper chaperone COX17
ATP5F1A	hsa:498	path:hsa00190	Oxidative phosphorylation	ATP synthase F1 subunit alpha
ATP5F1B	hsa:506	path:hsa00190	Oxidative phosphorylation	ATP synthase F1 subunit beta
ATP5F1C	hsa:509	path:hsa00190	Oxidative phosphorylation	ATP synthase F1 subunit gamma
ATP5F1D	hsa:513	path:hsa00190	Oxidative phosphorylation	ATP synthase F1 subunit delta
ATP5F1E	hsa:514	path:hsa00190	Oxidative phosphorylation	ATP synthase F1 subunit epsilon
ATP5PO	hsa:539	path:hsa00190	Oxidative phosphorylation	ATP synthase peripheral stalk subunit OSCP
ATP6	hsa:4508	path:hsa00190	Oxidative phosphorylation	ATP synthase F0 subunit 6
ATP5PB	hsa:515	path:hsa00190	Oxidative phosphorylation	ATP synthase peripheral stalk-membrane subunit b
ATP5MC1	hsa:516	path:hsa00190	Oxidative phosphorylation	ATP synthase membrane subunit c locus 1
ATP5MC2	hsa:517	path:hsa00190	Oxidative phosphorylation	ATP synthase membrane subunit c locus 2
ATP5MC3	hsa:518	path:hsa00190	Oxidative phosphorylation	ATP synthase membrane subunit c locus 3
ATP5PD	hsa:10476	path:hsa00190	Oxidative phosphorylation	ATP synthase peripheral stalk subunit d
ATP5ME	hsa:521	path:hsa00190	Oxidative phosphorylation	ATP synthase membrane subunit e
ATP5MF	hsa:9551	path:hsa00190	Oxidative phosphorylation	ATP synthase membrane subunit f
ATP5MG	hsa:10632	path:hsa00190	Oxidative phosphorylation	ATP synthase membrane subunit g
ATP5PF	hsa:522	path:hsa00190	Oxidative phosphorylation	ATP synthase peripheral stalk subunit F6
ATP8	hsa:4509	path:hsa00190	Oxidative phosphorylation	ATP synthase F0 subunit 8
ATP6V1A	hsa:523	path:hsa00190	Oxidative phosphorylation	ATPase H+ transporting V1 subunit A
ATP6V1B1	hsa:525	path:hsa00190	Oxidative phosphorylation	ATPase H+ transporting V1 subunit B1
ATP6V1B2	hsa:526	path:hsa00190	Oxidative phosphorylation	ATPase H+ transporting V1 subunit B2
ATP6V1C2	hsa:245973	path:hsa00190	Oxidative phosphorylation	ATPase H+ transporting V1 subunit C2
ATP6V1C1	hsa:528	path:hsa00190	Oxidative phosphorylation	ATPase H+ transporting V1 subunit C1
ATP6V1D	hsa:51382	path:hsa00190	Oxidative phosphorylation	ATPase H+ transporting V1 subunit D
ATP6V1E2	hsa:90423	path:hsa00190	Oxidative phosphorylation	ATPase H+ transporting V1 subunit E2
ATP6V1E1	hsa:529	path:hsa00190	Oxidative phosphorylation	ATPase H+ transporting V1 subunit E1
ATP6V1F	hsa:9296	path:hsa00190	Oxidative phosphorylation	ATPase H+ transporting V1 subunit F
ATP6V1G1	hsa:9550	path:hsa00190	Oxidative phosphorylation	ATPase H+ transporting V1 subunit G1
ATP6V1G3	hsa:127124	path:hsa00190	Oxidative phosphorylation	ATPase H+ transporting V1 subunit G3
ATP6V1G2	hsa:534	path:hsa00190	Oxidative phosphorylation	ATPase H+ transporting V1 subunit G2
ATP6V1H	hsa:51606	path:hsa00190	Oxidative phosphorylation	ATPase H+ transporting V1 subunit H
TCIRG1	hsa:10312	path:hsa00190	Oxidative phosphorylation	T cell immune regulator 1, ATPase H+ transporting V0 subunit a3
ATP6V0A2	hsa:23545	path:hsa00190	Oxidative phosphorylation	ATPase H+ transporting V0 subunit a2
ATP6V0A4	hsa:50617	path:hsa00190	Oxidative phosphorylation	ATPase H+ transporting V0 subunit a4
ATP6V0A1	hsa:535	path:hsa00190	Oxidative phosphorylation	ATPase H+ transporting V0 subunit a1
ATP6V0C	hsa:527	path:hsa00190	Oxidative phosphorylation	ATPase H+ transporting V0 subunit c
ATP6V0B	hsa:533	path:hsa00190	Oxidative phosphorylation	ATPase H+ transporting V0 subunit b
ATP6V0D1	hsa:9114	path:hsa00190	Oxidative phosphorylation	ATPase H+ transporting V0 subunit d1
ATP6V0D2	hsa:245972	path:hsa00190	Oxidative phosphorylation	ATPase H+ transporting V0 subunit d2
ATP6V0E1	hsa:8992	path:hsa00190	Oxidative phosphorylation	ATPase H+ transporting V0 subunit e1
ATP6V0E2	hsa:155066	path:hsa00190	Oxidative phosphorylation	ATPase H+ transporting V0 subunit e2
ATP6AP1	hsa:537	path:hsa00190	Oxidative phosphorylation	ATPase H+ transporting accessory protein 1
ATP4A	hsa:495	path:hsa00190	Oxidative phosphorylation	ATPase H+/K+ transporting subunit alpha
ATP4B	hsa:496	path:hsa00190	Oxidative phosphorylation	ATPase H+/K+ transporting subunit beta
ATP12A	hsa:479	path:hsa00190	Oxidative phosphorylation	ATPase H+/K+ transporting non-gastric alpha2 subunit
PPA2	hsa:27068	path:hsa00190	Oxidative phosphorylation	inorganic pyrophosphatase 2
PPA1	hsa:5464	path:hsa00190	Oxidative phosphorylation	inorganic pyrophosphatase 1
LHPP	hsa:64077	path:hsa00190	Oxidative phosphorylation	phospholysine phosphohistidine inorganic pyrophosphate phosphatase
GLUD2	hsa:2747	path:hsa00910	Nitrogen metabolism	glutamate dehydrogenase 2
GLUD1	hsa:2746	path:hsa00910	Nitrogen metabolism	glutamate dehydrogenase 1
GLUL	hsa:2752	path:hsa00910	Nitrogen metabolism	glutamate-ammonia ligase
CPS1	hsa:1373	path:hsa00910	Nitrogen metabolism	carbamoyl-phosphate synthase 1
CA13	hsa:377677	path:hsa00910	Nitrogen metabolism	carbonic anhydrase 13
CA1	hsa:759	path:hsa00910	Nitrogen metabolism	carbonic anhydrase 1
CA6	hsa:765	path:hsa00910	Nitrogen metabolism	carbonic anhydrase 6
CA7	hsa:766	path:hsa00910	Nitrogen metabolism	carbonic anhydrase 7
CA12	hsa:771	path:hsa00910	Nitrogen metabolism	carbonic anhydrase 12
CA5B	hsa:11238	path:hsa00910	Nitrogen metabolism	carbonic anhydrase 5B
CA14	hsa:23632	path:hsa00910	Nitrogen metabolism	carbonic anhydrase 14
CA9	hsa:768	path:hsa00910	Nitrogen metabolism	carbonic anhydrase 9
CA3	hsa:761	path:hsa00910	Nitrogen metabolism	carbonic anhydrase 3
CA5A	hsa:763	path:hsa00910	Nitrogen metabolism	carbonic anhydrase 5A
CA8	hsa:767	path:hsa00910	Nitrogen metabolism	carbonic anhydrase 8
CA2	hsa:760	path:hsa00910	Nitrogen metabolism	carbonic anhydrase 2
CA4	hsa:762	path:hsa00910	Nitrogen metabolism	carbonic anhydrase 4
PAPSS2	hsa:9060	path:hsa00920	Sulfur metabolism	3'-phosphoadenosine 5'-phosphosulfate synthase 2
PAPSS1	hsa:9061	path:hsa00920	Sulfur metabolism	3'-phosphoadenosine 5'-phosphosulfate synthase 1
BPNT1	hsa:10380	path:hsa00920	Sulfur metabolism	3'(2'), 5'-bisphosphate nucleotidase 1
BPNT2	hsa:54928	path:hsa00920	Sulfur metabolism	3'(2'), 5'-bisphosphate nucleotidase 2
SUOX	hsa:6821	path:hsa00920	Sulfur metabolism	sulfite oxidase
SQOR	hsa:58472	path:hsa00920	Sulfur metabolism	sulfide quinone oxidoreductase
ETHE1	hsa:23474	path:hsa00920	Sulfur metabolism	ETHE1 persulfide dioxygenase
MPST	hsa:4357	path:hsa00920	Sulfur metabolism	mercaptopyruvate sulfurtransferase
TST	hsa:7263	path:hsa00920	Sulfur metabolism	thiosulfate sulfurtransferase
SELENBP1	hsa:8991	path:hsa00920	Sulfur metabolism	selenium binding protein 1
ACACA	hsa:31	path:hsa00061	Fatty acid biosynthesis	acetyl-CoA carboxylase alpha
ACACB	hsa:32	path:hsa00061	Fatty acid biosynthesis	acetyl-CoA carboxylase beta
ACSF3	hsa:197322	path:hsa00061	Fatty acid biosynthesis	acyl-CoA synthetase family member 3
NDUFAB1	hsa:4706	path:hsa00061	Fatty acid biosynthesis	NADH:ubiquinone oxidoreductase subunit AB1
MCAT	hsa:27349	path:hsa00061	Fatty acid biosynthesis	malonyl-CoA-acyl carrier protein transacylase
FASN	hsa:2194	path:hsa00061	Fatty acid biosynthesis	fatty acid synthase
OXSM	hsa:54995	path:hsa00061	Fatty acid biosynthesis	3-oxoacyl-ACP synthase, mitochondrial
CBR4	hsa:84869	path:hsa00061	Fatty acid biosynthesis	carbonyl reductase 4
HSD17B8	hsa:7923	path:hsa00061	Fatty acid biosynthesis	hydroxysteroid 17-beta dehydrogenase 8
HTD2	hsa:109703458	path:hsa00061	Fatty acid biosynthesis	hydroxyacyl-thioester dehydratase type 2
MECR	hsa:51102	path:hsa00061	Fatty acid biosynthesis	mitochondrial trans-2-enoyl-CoA reductase
OLAH	hsa:55301	path:hsa00061	Fatty acid biosynthesis	oleoyl-ACP hydrolase
ACSL6	hsa:23305	path:hsa00061	Fatty acid biosynthesis	acyl-CoA synthetase long chain family member 6
ACSL4	hsa:2182	path:hsa00061	Fatty acid biosynthesis	acyl-CoA synthetase long chain family member 4
ACSL1	hsa:2180	path:hsa00061	Fatty acid biosynthesis	acyl-CoA synthetase long chain family member 1
ACSL5	hsa:51703	path:hsa00061	Fatty acid biosynthesis	acyl-CoA synthetase long chain family member 5
ACSL3	hsa:2181	path:hsa00061	Fatty acid biosynthesis	acyl-CoA synthetase long chain family member 3
ACSBG1	hsa:23205	path:hsa00061	Fatty acid biosynthesis	acyl-CoA synthetase bubblegum family member 1
ACSBG2	hsa:81616	path:hsa00061	Fatty acid biosynthesis	acyl-CoA synthetase bubblegum family member 2
ACAA2	hsa:10449	path:hsa00062	Fatty acid elongation	acetyl-CoA acyltransferase 2
HADHB	hsa:3032	path:hsa00062	Fatty acid elongation	hydroxyacyl-CoA dehydrogenase trifunctional multienzyme complex subunit beta
HADH	hsa:3033	path:hsa00062	Fatty acid elongation	hydroxyacyl-CoA dehydrogenase
HADHA	hsa:3030	path:hsa00062	Fatty acid elongation	hydroxyacyl-CoA dehydrogenase trifunctional multienzyme complex subunit alpha
ECHS1	hsa:1892	path:hsa00062	Fatty acid elongation	enoyl-CoA hydratase, short chain 1
MECR	hsa:51102	path:hsa00062	Fatty acid elongation	mitochondrial trans-2-enoyl-CoA reductase
PPT1	hsa:5538	path:hsa00062	Fatty acid elongation	palmitoyl-protein thioesterase 1
PPT2	hsa:9374	path:hsa00062	Fatty acid elongation	palmitoyl-protein thioesterase 2
ELOVL1	hsa:64834	path:hsa00062	Fatty acid elongation	ELOVL fatty acid elongase 1
ELOVL2	hsa:54898	path:hsa00062	Fatty acid elongation	ELOVL fatty acid elongase 2
ELOVL3	hsa:83401	path:hsa00062	Fatty acid elongation	ELOVL fatty acid elongase 3
ELOVL4	hsa:6785	path:hsa00062	Fatty acid elongation	ELOVL fatty acid elongase 4
ELOVL5	hsa:60481	path:hsa00062	Fatty acid elongation	ELOVL fatty acid elongase 5
ELOVL6	hsa:79071	path:hsa00062	Fatty acid elongation	ELOVL fatty acid elongase 6
ELOVL7	hsa:79993	path:hsa00062	Fatty acid elongation	ELOVL fatty acid elongase 7
HSD17B12	hsa:51144	path:hsa00062	Fatty acid elongation	hydroxysteroid 17-beta dehydrogenase 12
HACD2	hsa:201562	path:hsa00062	Fatty acid elongation	3-hydroxyacyl-CoA dehydratase 2
HACD1	hsa:9200	path:hsa00062	Fatty acid elongation	3-hydroxyacyl-CoA dehydratase 1
HACD4	hsa:401494	path:hsa00062	Fatty acid elongation	3-hydroxyacyl-CoA dehydratase 4
HACD3	hsa:51495	path:hsa00062	Fatty acid elongation	3-hydroxyacyl-CoA dehydratase 3
TECR	hsa:9524	path:hsa00062	Fatty acid elongation	trans-2,3-enoyl-CoA reductase
ACOT4	hsa:122970	path:hsa00062	Fatty acid elongation	acyl-CoA thioesterase 4
ACOT2	hsa:10965	path:hsa00062	Fatty acid elongation	acyl-CoA thioesterase 2
ACOT1	hsa:641371	path:hsa00062	Fatty acid elongation	acyl-CoA thioesterase 1
ACOT7	hsa:11332	path:hsa00062	Fatty acid elongation	acyl-CoA thioesterase 7
THEM4	hsa:117145	path:hsa00062	Fatty acid elongation	thioesterase superfamily member 4
THEM5	hsa:284486	path:hsa00062	Fatty acid elongation	thioesterase superfamily member 5
ACAT2	hsa:39	path:hsa00071	Fatty acid degradation	acetyl-CoA acetyltransferase 2
ACAT1	hsa:38	path:hsa00071	Fatty acid degradation	acetyl-CoA acetyltransferase 1
ACAA1	hsa:30	path:hsa00071	Fatty acid degradation	acetyl-CoA acyltransferase 1
ACAA2	hsa:10449	path:hsa00071	Fatty acid degradation	acetyl-CoA acyltransferase 2
HADHB	hsa:3032	path:hsa00071	Fatty acid degradation	hydroxyacyl-CoA dehydrogenase trifunctional multienzyme complex subunit beta
HADH	hsa:3033	path:hsa00071	Fatty acid degradation	hydroxyacyl-CoA dehydrogenase
HADHA	hsa:3030	path:hsa00071	Fatty acid degradation	hydroxyacyl-CoA dehydrogenase trifunctional multienzyme complex subunit alpha
EHHADH	hsa:1962	path:hsa00071	Fatty acid degradation	enoyl-CoA hydratase and 3-hydroxyacyl CoA dehydrogenase
ECHS1	hsa:1892	path:hsa00071	Fatty acid degradation	enoyl-CoA hydratase, short chain 1
ACOX3	hsa:8310	path:hsa00071	Fatty acid degradation	acyl-CoA oxidase 3, pristanoyl
ACOX1	hsa:51	path:hsa00071	Fatty acid degradation	acyl-CoA oxidase 1
ACADS	hsa:35	path:hsa00071	Fatty acid degradation	acyl-CoA dehydrogenase short chain
ACADM	hsa:34	path:hsa00071	Fatty acid degradation	acyl-CoA dehydrogenase medium chain
ACADL	hsa:33	path:hsa00071	Fatty acid degradation	acyl-CoA dehydrogenase long chain
ACADSB	hsa:36	path:hsa00071	Fatty acid degradation	acyl-CoA dehydrogenase short/branched chain
ACADVL	hsa:37	path:hsa00071	Fatty acid degradation	acyl-CoA dehydrogenase very long chain
GCDH	hsa:2639	path:hsa00071	Fatty acid degradation	glutaryl-CoA dehydrogenase
ACSL6	hsa:23305	path:hsa00071	Fatty acid degradation	acyl-CoA synthetase long chain family member 6
ACSL4	hsa:2182	path:hsa00071	Fatty acid degradation	acyl-CoA synthetase long chain family member 4
ACSL1	hsa:2180	path:hsa00071	Fatty acid degradation	acyl-CoA synthetase long chain family member 1
ACSL5	hsa:51703	path:hsa00071	Fatty acid degradation	acyl-CoA synthetase long chain family member 5
ACSL3	hsa:2181	path:hsa00071	Fatty acid degradation	acyl-CoA synthetase long chain family member 3
ACSBG1	hsa:23205	path:hsa00071	Fatty acid degradation	acyl-CoA synthetase bubblegum family member 1
ACSBG2	hsa:81616	path:hsa00071	Fatty acid degradation	acyl-CoA synthetase bubblegum family member 2
CPT1A	hsa:1374	path:hsa00071	Fatty acid degradation	carnitine palmitoyltransferase 1A
CPT1B	hsa:1375	path:hsa00071	Fatty acid degradation	carnitine palmitoyltransferase 1B
CPT1C	hsa:126129	path:hsa00071	Fatty acid degradation	carnitine palmitoyltransferase 1C
CPT2	hsa:1376	path:hsa00071	Fatty acid degradation	carnitine palmitoyltransferase 2
ECI1	hsa:1632	path:hsa00071	Fatty acid degradation	enoyl-CoA delta isomerase 1
ECI2	hsa:10455	path:hsa00071	Fatty acid degradation	enoyl-CoA delta isomerase 2
CYP2U1	hsa:113612	path:hsa00071	Fatty acid degradation	cytochrome P450 family 2 subfamily U member 1
ADH1A	hsa:124	path:hsa00071	Fatty acid degradation	alcohol dehydrogenase 1A (class I), alpha polypeptide
ADH1B	hsa:125	path:hsa00071	Fatty acid degradation	alcohol dehydrogenase 1B (class I), beta polypeptide
ADH1C	hsa:126	path:hsa00071	Fatty acid degradation	alcohol dehydrogenase 1C (class I), gamma polypeptide
ADH7	hsa:131	path:hsa00071	Fatty acid degradation	alcohol dehydrogenase 7 (class IV), mu or sigma polypeptide
ADH4	hsa:127	path:hsa00071	Fatty acid degradation	alcohol dehydrogenase 4 (class II), pi polypeptide
ADH5	hsa:128	path:hsa00071	Fatty acid degradation	alcohol dehydrogenase 5 (class III), chi polypeptide
ADH6	hsa:130	path:hsa00071	Fatty acid degradation	alcohol dehydrogenase 6 (class V)
ALDH2	hsa:217	path:hsa00071	Fatty acid degradation	aldehyde dehydrogenase 2 family member
ALDH3A2	hsa:224	path:hsa00071	Fatty acid degradation	aldehyde dehydrogenase 3 family member A2
ALDH1B1	hsa:219	path:hsa00071	Fatty acid degradation	aldehyde dehydrogenase 1 family member B1
ALDH7A1	hsa:501	path:hsa00071	Fatty acid degradation	aldehyde dehydrogenase 7 family member A1
ALDH9A1	hsa:223	path:hsa00071	Fatty acid degradation	aldehyde dehydrogenase 9 family member A1
HMGCS1	hsa:3157	path:hsa00072	Synthesis and degradation of ketone bodies	3-hydroxy-3-methylglutaryl-CoA synthase 1
HMGCS2	hsa:3158	path:hsa00072	Synthesis and degradation of ketone bodies	3-hydroxy-3-methylglutaryl-CoA synthase 2
HMGCL	hsa:3155	path:hsa00072	Synthesis and degradation of ketone bodies	3-hydroxy-3-methylglutaryl-CoA lyase
HMGCLL1	hsa:54511	path:hsa00072	Synthesis and degradation of ketone bodies	3-hydroxymethyl-3-methylglutaryl-CoA lyase like 1
OXCT1	hsa:5019	path:hsa00072	Synthesis and degradation of ketone bodies	3-oxoacid CoA-transferase 1
OXCT2	hsa:64064	path:hsa00072	Synthesis and degradation of ketone bodies	3-oxoacid CoA-transferase 2
ACAT2	hsa:39	path:hsa00072	Synthesis and degradation of ketone bodies	acetyl-CoA acetyltransferase 2
ACAT1	hsa:38	path:hsa00072	Synthesis and degradation of ketone bodies	acetyl-CoA acetyltransferase 1
BDH1	hsa:622	path:hsa00072	Synthesis and degradation of ketone bodies	3-hydroxybutyrate dehydrogenase 1
BDH2	hsa:56898	path:hsa00072	Synthesis and degradation of ketone bodies	3-hydroxybutyrate dehydrogenase 2
FDFT1	hsa:2222	path:hsa00100	Steroid biosynthesis	farnesyl-diphosphate farnesyltransferase 1
SQLE	hsa:6713	path:hsa00100	Steroid biosynthesis	squalene epoxidase
LSS	hsa:4047	path:hsa00100	Steroid biosynthesis	lanosterol synthase
CYP51A1	hsa:1595	path:hsa00100	Steroid biosynthesis	cytochrome P450 family 51 subfamily A member 1
TM7SF2	hsa:7108	path:hsa00100	Steroid biosynthesis	transmembrane 7 superfamily member 2
LBR	hsa:3930	path:hsa00100	Steroid biosynthesis	lamin B receptor
MSMO1	hsa:6307	path:hsa00100	Steroid biosynthesis	methylsterol monooxygenase 1
NSDHL	hsa:50814	path:hsa00100	Steroid biosynthesis	NAD(P) dependent steroid dehydrogenase-like
HSD17B7	hsa:51478	path:hsa00100	Steroid biosynthesis	hydroxysteroid 17-beta dehydrogenase 7
EBP	hsa:10682	path:hsa00100	Steroid biosynthesis	EBP cholestenol delta-isomerase
DHCR24	hsa:1718	path:hsa00100	Steroid biosynthesis	24-dehydrocholesterol reductase
SC5D	hsa:6309	path:hsa00100	Steroid biosynthesis	sterol-C5-desaturase
DHCR7	hsa:1717	path:hsa00100	Steroid biosynthesis	7-dehydrocholesterol reductase
LIPA	hsa:3988	path:hsa00100	Steroid biosynthesis	lipase A, lysosomal acid type
CEL	hsa:1056	path:hsa00100	Steroid biosynthesis	carboxyl ester lipase
SOAT2	hsa:8435	path:hsa00100	Steroid biosynthesis	sterol O-acyltransferase 2
SOAT1	hsa:6646	path:hsa00100	Steroid biosynthesis	sterol O-acyltransferase 1
CYP2R1	hsa:120227	path:hsa00100	Steroid biosynthesis	cytochrome P450 family 2 subfamily R member 1
CYP27B1	hsa:1594	path:hsa00100	Steroid biosynthesis	cytochrome P450 family 27 subfamily B member 1
CYP24A1	hsa:1591	path:hsa00100	Steroid biosynthesis	cytochrome P450 family 24 subfamily A member 1
CYP46A1	hsa:10858	path:hsa00120	Primary bile acid biosynthesis	cytochrome P450 family 46 subfamily A member 1
CYP39A1	hsa:51302	path:hsa00120	Primary bile acid biosynthesis	cytochrome P450 family 39 subfamily A member 1
HSD3B7	hsa:80270	path:hsa00120	Primary bile acid biosynthesis	hydroxy-delta-5-steroid dehydrogenase, 3 beta- and steroid delta-isomerase 7
CH25H	hsa:9023	path:hsa00120	Primary bile acid biosynthesis	cholesterol 25-hydroxylase
CYP7B1	hsa:9420	path:hsa00120	Primary bile acid biosynthesis	cytochrome P450 family 7 subfamily B member 1
CYP7A1	hsa:1581	path:hsa00120	Primary bile acid biosynthesis	cytochrome P450 family 7 subfamily A member 1
CYP27A1	hsa:1593	path:hsa00120	Primary bile acid biosynthesis	cytochrome P450 family 27 subfamily A member 1
CYP8B1	hsa:1582	path:hsa00120	Primary bile acid biosynthesis	cytochrome P450 family 8 subfamily B member 1
AKR1D1	hsa:6718	path:hsa00120	Primary bile acid biosynthesis	aldo-keto reductase family 1 member D1
AKR1C4	hsa:1109	path:hsa00120	Primary bile acid biosynthesis	aldo-keto reductase family 1 member C4
SLC27A5	hsa:10998	path:hsa00120	Primary bile acid biosynthesis	solute carrier family 27 member 5
AMACR	hsa:23600	path:hsa00120	Primary bile acid biosynthesis	alpha-methylacyl-CoA racemase
ACOX2	hsa:8309	path:hsa00120	Primary bile acid biosynthesis	acyl-CoA oxidase 2
HSD17B4	hsa:3295	path:hsa00120	Primary bile acid biosynthesis	hydroxysteroid 17-beta dehydrogenase 4
SCP2	hsa:6342	path:hsa00120	Primary bile acid biosynthesis	sterol carrier protein 2
ACOT8	hsa:10005	path:hsa00120	Primary bile acid biosynthesis	acyl-CoA thioesterase 8
BAAT	hsa:570	path:hsa00120	Primary bile acid biosynthesis	bile acid-CoA:amino acid N-acyltransferase
CYP11A1	hsa:1583	path:hsa00140	Steroid hormone biosynthesis	cytochrome P450 family 11 subfamily A member 1
CYP17A1	hsa:1586	path:hsa00140	Steroid hormone biosynthesis	cytochrome P450 family 17 subfamily A member 1
STS	hsa:412	path:hsa00140	Steroid hormone biosynthesis	steroid sulfatase
SULT2B1	hsa:6820	path:hsa00140	Steroid hormone biosynthesis	sulfotransferase family 2B member 1
CYP21A2	hsa:1589	path:hsa00140	Steroid hormone biosynthesis	cytochrome P450 family 21 subfamily A member 2
HSD3B1	hsa:3283	path:hsa00140	Steroid hormone biosynthesis	hydroxy-delta-5-steroid dehydrogenase, 3 beta- and steroid delta-isomerase 1
HSD3B2	hsa:3284	path:hsa00140	Steroid hormone biosynthesis	hydroxy-delta-5-steroid dehydrogenase, 3 beta- and steroid delta-isomerase 2
SRD5A1	hsa:6715	path:hsa00140	Steroid hormone biosynthesis	steroid 5 alpha-reductase 1
SRD5A2	hsa:6716	path:hsa00140	Steroid hormone biosynthesis	steroid 5 alpha-reductase 2
SRD5A3	hsa:79644	path:hsa00140	Steroid hormone biosynthesis	steroid 5 alpha-reductase 3
AKR1C2	hsa:1646	path:hsa00140	Steroid hormone biosynthesis	aldo-keto reductase family 1 member C2
AKR1C3	hsa:8644	path:hsa00140	Steroid hormone biosynthesis	aldo-keto reductase family 1 member C3
CYP11B1	hsa:1584	path:hsa00140	Steroid hormone biosynthesis	cytochrome P450 family 11 subfamily B member 1
CYP11B2	hsa:1585	path:hsa00140	Steroid hormone biosynthesis	cytochrome P450 family 11 subfamily B member 2
AKR1D1	hsa:6718	path:hsa00140	Steroid hormone biosynthesis	aldo-keto reductase family 1 member D1
AKR1C4	hsa:1109	path:hsa00140	Steroid hormone biosynthesis	aldo-keto reductase family 1 member C4
HSD11B1	hsa:3290	path:hsa00140	Steroid hormone biosynthesis	hydroxysteroid 11-beta dehydrogenase 1
HSD11B1L	hsa:374875	path:hsa00140	Steroid hormone biosynthesis	hydroxysteroid 11-beta dehydrogenase 1 like
HSD11B2	hsa:3291	path:hsa00140	Steroid hormone biosynthesis	hydroxysteroid 11-beta dehydrogenase 2
AKR1C1	hsa:1645	path:hsa00140	Steroid hormone biosynthesis	aldo-keto reductase family 1 member C1
CYP7B1	hsa:9420	path:hsa00140	Steroid hormone biosynthesis	cytochrome P450 family 7 subfamily B member 1
SULT1E1	hsa:6783	path:hsa00140	Steroid hormone biosynthesis	sulfotransferase family 1E member 1
HSD17B1	hsa:3292	path:hsa00140	Steroid hormone biosynthesis	hydroxysteroid 17-beta dehydrogenase 1
HSD17B2	hsa:3294	path:hsa00140	Steroid hormone biosynthesis	hydroxysteroid 17-beta dehydrogenase 2
HSD17B6	hsa:8630	path:hsa00140	Steroid hormone biosynthesis	hydroxysteroid 17-beta dehydrogenase 6
HSD17B7	hsa:51478	path:hsa00140	Steroid hormone biosynthesis	hydroxysteroid 17-beta dehydrogenase 7
HSD17B8	hsa:7923	path:hsa00140	Steroid hormone biosynthesis	hydroxysteroid 17-beta dehydrogenase 8
HSD17B12	hsa:51144	path:hsa00140	Steroid hormone biosynthesis	hydroxysteroid 17-beta dehydrogenase 12
DHRS11	hsa:79154	path:hsa00140	Steroid hormone biosynthesis	dehydrogenase/reductase 11
CYP1A1	hsa:1543	path:hsa00140	Steroid hormone biosynthesis	cytochrome P450 family 1 subfamily A member 1
CYP1A2	hsa:1544	path:hsa00140	Steroid hormone biosynthesis	cytochrome P450 family 1 subfamily A member 2
CYP3A5	hsa:1577	path:hsa00140	Steroid hormone biosynthesis	cytochrome P450 family 3 subfamily A member 5
CYP3A7	hsa:1551	path:hsa00140	Steroid hormone biosynthesis	cytochrome P450 family 3 subfamily A member 7
CYP3A7-CYP3A51P	hsa:100861540	path:hsa00140	Steroid hormone biosynthesis	CYP3A7-CYP3A51P readthrough
CYP2E1	hsa:1571	path:hsa00140	Steroid hormone biosynthesis	cytochrome P450 family 2 subfamily E member 1
CYP3A4	hsa:1576	path:hsa00140	Steroid hormone biosynthesis	cytochrome P450 family 3 subfamily A member 4
CYP1B1	hsa:1545	path:hsa00140	Steroid hormone biosynthesis	cytochrome P450 family 1 subfamily B member 1
CYP19A1	hsa:1588	path:hsa00140	Steroid hormone biosynthesis	cytochrome P450 family 19 subfamily A member 1
CYP7A1	hsa:1581	path:hsa00140	Steroid hormone biosynthesis	cytochrome P450 family 7 subfamily A member 1
UGT2A1	hsa:10941	path:hsa00140	Steroid hormone biosynthesis	UDP glucuronosyltransferase family 2 member A1 complex locus
UGT2A3	hsa:79799	path:hsa00140	Steroid hormone biosynthesis	UDP glucuronosyltransferase family 2 member A3
UGT2B17	hsa:7367	path:hsa00140	Steroid hormone biosynthesis	UDP glucuronosyltransferase family 2 member B17
UGT2B11	hsa:10720	path:hsa00140	Steroid hormone biosynthesis	UDP glucuronosyltransferase family 2 member B11
UGT2B28	hsa:54490	path:hsa00140	Steroid hormone biosynthesis	UDP glucuronosyltransferase family 2 member B28
UGT1A6	hsa:54578	path:hsa00140	Steroid hormone biosynthesis	UDP glucuronosyltransferase family 1 member A6
UGT1A4	hsa:54657	path:hsa00140	Steroid hormone biosynthesis	UDP glucuronosyltransferase family 1 member A4
UGT1A1	hsa:54658	path:hsa00140	Steroid hormone biosynthesis	UDP glucuronosyltransferase family 1 member A1
UGT1A3	hsa:54659	path:hsa00140	Steroid hormone biosynthesis	UDP glucuronosyltransferase family 1 member A3
UGT2B10	hsa:7365	path:hsa00140	Steroid hormone biosynthesis	UDP glucuronosyltransferase family 2 member B10
UGT1A9	hsa:54600	path:hsa00140	Steroid hormone biosynthesis	UDP glucuronosyltransferase family 1 member A9
UGT2B7	hsa:7364	path:hsa00140	Steroid hormone biosynthesis	UDP glucuronosyltransferase family 2 member B7
UGT1A10	hsa:54575	path:hsa00140	Steroid hormone biosynthesis	UDP glucuronosyltransferase family 1 member A10
UGT1A8	hsa:54576	path:hsa00140	Steroid hormone biosynthesis	UDP glucuronosyltransferase family 1 member A8
UGT1A5	hsa:54579	path:hsa00140	Steroid hormone biosynthesis	UDP glucuronosyltransferase family 1 member A5
UGT2B15	hsa:7366	path:hsa00140	Steroid hormone biosynthesis	UDP glucuronosyltransferase family 2 member B15
UGT1A7	hsa:54577	path:hsa00140	Steroid hormone biosynthesis	UDP glucuronosyltransferase family 1 member A7
UGT2B4	hsa:7363	path:hsa00140	Steroid hormone biosynthesis	UDP glucuronosyltransferase family 2 member B4
UGT2A2	hsa:574537	path:hsa00140	Steroid hormone biosynthesis	UDP glucuronosyltransferase family 2 member A2
COMT	hsa:1312	path:hsa00140	Steroid hormone biosynthesis	catechol-O-methyltransferase
LRTOMT	hsa:220074	path:hsa00140	Steroid hormone biosynthesis	leucine rich transmembrane and O-methyltransferase domain containing
HSD17B3	hsa:3293	path:hsa00140	Steroid hormone biosynthesis	hydroxysteroid 17-beta dehydrogenase 3
GLYCTK	hsa:132158	path:hsa00561	Glycerolipid metabolism	glycerate kinase
ALDH2	hsa:217	path:hsa00561	Glycerolipid metabolism	aldehyde dehydrogenase 2 family member
ALDH3A2	hsa:224	path:hsa00561	Glycerolipid metabolism	aldehyde dehydrogenase 3 family member A2
ALDH1B1	hsa:219	path:hsa00561	Glycerolipid metabolism	aldehyde dehydrogenase 1 family member B1
ALDH7A1	hsa:501	path:hsa00561	Glycerolipid metabolism	aldehyde dehydrogenase 7 family member A1
ALDH9A1	hsa:223	path:hsa00561	Glycerolipid metabolism	aldehyde dehydrogenase 9 family member A1
AKR1B1	hsa:231	path:hsa00561	Glycerolipid metabolism	aldo-keto reductase family 1 member B
AKR1B10	hsa:57016	path:hsa00561	Glycerolipid metabolism	aldo-keto reductase family 1 member B10
AKR1A1	hsa:10327	path:hsa00561	Glycerolipid metabolism	aldo-keto reductase family 1 member A1
TKFC	hsa:26007	path:hsa00561	Glycerolipid metabolism	triokinase and FMN cyclase
GK2	hsa:2712	path:hsa00561	Glycerolipid metabolism	glycerol kinase 2
GK	hsa:2710	path:hsa00561	Glycerolipid metabolism	glycerol kinase
GPAM	hsa:57678	path:hsa00561	Glycerolipid metabolism	glycerol-3-phosphate acyltransferase, mitochondrial
GPAT2	hsa:150763	path:hsa00561	Glycerolipid metabolism	glycerol-3-phosphate acyltransferase 2, mitochondrial
GPAT4	hsa:137964	path:hsa00561	Glycerolipid metabolism	glycerol-3-phosphate acyltransferase 4
GPAT3	hsa:84803	path:hsa00561	Glycerolipid metabolism	glycerol-3-phosphate acyltransferase 3
AGPAT1	hsa:10554	path:hsa00561	Glycerolipid metabolism	1-acylglycerol-3-phosphate O-acyltransferase 1
AGPAT2	hsa:10555	path:hsa00561	Glycerolipid metabolism	1-acylglycerol-3-phosphate O-acyltransferase 2
AGPAT3	hsa:56894	path:hsa00561	Glycerolipid metabolism	1-acylglycerol-3-phosphate O-acyltransferase 3
AGPAT4	hsa:56895	path:hsa00561	Glycerolipid metabolism	1-acylglycerol-3-phosphate O-acyltransferase 4
AGPAT5	hsa:55326	path:hsa00561	Glycerolipid metabolism	1-acylglycerol-3-phosphate O-acyltransferase 5
LCLAT1	hsa:253558	path:hsa00561	Glycerolipid metabolism	lysocardiolipin acyltransferase 1
MBOAT1	hsa:154141	path:hsa00561	Glycerolipid metabolism	membrane bound O-acyltransferase domain containing 1
MBOAT2	hsa:129642	path:hsa00561	Glycerolipid metabolism	membrane bound O-acyltransferase domain containing 2
PLPP1	hsa:8611	path:hsa00561	Glycerolipid metabolism	phospholipid phosphatase 1
PLPP3	hsa:8613	path:hsa00561	Glycerolipid metabolism	phospholipid phosphatase 3
PLPP2	hsa:8612	path:hsa00561	Glycerolipid metabolism	phospholipid phosphatase 2
LPIN1	hsa:23175	path:hsa00561	Glycerolipid metabolism	lipin 1
LPIN3	hsa:64900	path:hsa00561	Glycerolipid metabolism	lipin 3
LPIN2	hsa:9663	path:hsa00561	Glycerolipid metabolism	lipin 2
PLPP5	hsa:84513	path:hsa00561	Glycerolipid metabolism	phospholipid phosphatase 5
PLPP4	hsa:196051	path:hsa00561	Glycerolipid metabolism	phospholipid phosphatase 4
DGKZ	hsa:8525	path:hsa00561	Glycerolipid metabolism	diacylglycerol kinase zeta
DGKD	hsa:8527	path:hsa00561	Glycerolipid metabolism	diacylglycerol kinase delta
DGKI	hsa:9162	path:hsa00561	Glycerolipid metabolism	diacylglycerol kinase iota
DGKA	hsa:1606	path:hsa00561	Glycerolipid metabolism	diacylglycerol kinase alpha
DGKE	hsa:8526	path:hsa00561	Glycerolipid metabolism	diacylglycerol kinase epsilon
DGKB	hsa:1607	path:hsa00561	Glycerolipid metabolism	diacylglycerol kinase beta
DGKH	hsa:160851	path:hsa00561	Glycerolipid metabolism	diacylglycerol kinase eta
DGKG	hsa:1608	path:hsa00561	Glycerolipid metabolism	diacylglycerol kinase gamma
DGKQ	hsa:1609	path:hsa00561	Glycerolipid metabolism	diacylglycerol kinase theta
DGKK	hsa:139189	path:hsa00561	Glycerolipid metabolism	diacylglycerol kinase kappa
DGAT1	hsa:8694	path:hsa00561	Glycerolipid metabolism	diacylglycerol O-acyltransferase 1
DGAT2	hsa:84649	path:hsa00561	Glycerolipid metabolism	diacylglycerol O-acyltransferase 2
MOGAT3	hsa:346606	path:hsa00561	Glycerolipid metabolism	monoacylglycerol O-acyltransferase 3
CEL	hsa:1056	path:hsa00561	Glycerolipid metabolism	carboxyl ester lipase
PNPLA2	hsa:57104	path:hsa00561	Glycerolipid metabolism	patatin like phospholipase domain containing 2
PNPLA3	hsa:80339	path:hsa00561	Glycerolipid metabolism	patatin like phospholipase domain containing 3
PNLIP	hsa:5406	path:hsa00561	Glycerolipid metabolism	pancreatic lipase
PNLIPRP1	hsa:5407	path:hsa00561	Glycerolipid metabolism	pancreatic lipase related protein 1
PNLIPRP2	hsa:5408	path:hsa00561	Glycerolipid metabolism	pancreatic lipase related protein 2 (gene/pseudogene)
PNLIPRP3	hsa:119548	path:hsa00561	Glycerolipid metabolism	pancreatic lipase related protein 3
LIPC	hsa:3990	path:hsa00561	Glycerolipid metabolism	lipase C, hepatic type
LIPF	hsa:8513	path:hsa00561	Glycerolipid metabolism	lipase F, gastric type
LIPG	hsa:9388	path:hsa00561	Glycerolipid metabolism	lipase G, endothelial type
LPL	hsa:4023	path:hsa00561	Glycerolipid metabolism	lipoprotein lipase
AGK	hsa:55750	path:hsa00561	Glycerolipid metabolism	acylglycerol kinase
MGLL	hsa:11343	path:hsa00561	Glycerolipid metabolism	monoglyceride lipase
MOGAT1	hsa:116255	path:hsa00561	Glycerolipid metabolism	monoacylglycerol O-acyltransferase 1
MOGAT2	hsa:80168	path:hsa00561	Glycerolipid metabolism	monoacylglycerol O-acyltransferase 2
GLA	hsa:2717	path:hsa00561	Glycerolipid metabolism	galactosidase alpha
GPD1L	hsa:23171	path:hsa00564	Glycerophospholipid metabolism	glycerol-3-phosphate dehydrogenase 1 like
GPD1	hsa:2819	path:hsa00564	Glycerophospholipid metabolism	glycerol-3-phosphate dehydrogenase 1
GPD2	hsa:2820	path:hsa00564	Glycerophospholipid metabolism	glycerol-3-phosphate dehydrogenase 2
GPAM	hsa:57678	path:hsa00564	Glycerophospholipid metabolism	glycerol-3-phosphate acyltransferase, mitochondrial
GPAT2	hsa:150763	path:hsa00564	Glycerophospholipid metabolism	glycerol-3-phosphate acyltransferase 2, mitochondrial
GPAT4	hsa:137964	path:hsa00564	Glycerophospholipid metabolism	glycerol-3-phosphate acyltransferase 4
GPAT3	hsa:84803	path:hsa00564	Glycerophospholipid metabolism	glycerol-3-phosphate acyltransferase 3
AGPAT1	hsa:10554	path:hsa00564	Glycerophospholipid metabolism	1-acylglycerol-3-phosphate O-acyltransferase 1
AGPAT2	hsa:10555	path:hsa00564	Glycerophospholipid metabolism	1-acylglycerol-3-phosphate O-acyltransferase 2
AGPAT3	hsa:56894	path:hsa00564	Glycerophospholipid metabolism	1-acylglycerol-3-phosphate O-acyltransferase 3
AGPAT4	hsa:56895	path:hsa00564	Glycerophospholipid metabolism	1-acylglycerol-3-phosphate O-acyltransferase 4
AGPAT5	hsa:55326	path:hsa00564	Glycerophospholipid metabolism	1-acylglycerol-3-phosphate O-acyltransferase 5
LCLAT1	hsa:253558	path:hsa00564	Glycerophospholipid metabolism	lysocardiolipin acyltransferase 1
MBOAT1	hsa:154141	path:hsa00564	Glycerophospholipid metabolism	membrane bound O-acyltransferase domain containing 1
MBOAT2	hsa:129642	path:hsa00564	Glycerophospholipid metabolism	membrane bound O-acyltransferase domain containing 2
GNPAT	hsa:8443	path:hsa00564	Glycerophospholipid metabolism	glyceronephosphate O-acyltransferase
ADPRM	hsa:56985	path:hsa00564	Glycerophospholipid metabolism	ADP-ribose/CDP-alcohol diphosphatase, manganese dependent
PLPP1	hsa:8611	path:hsa00564	Glycerophospholipid metabolism	phospholipid phosphatase 1
PLPP3	hsa:8613	path:hsa00564	Glycerophospholipid metabolism	phospholipid phosphatase 3
PLPP2	hsa:8612	path:hsa00564	Glycerophospholipid metabolism	phospholipid phosphatase 2
LPIN1	hsa:23175	path:hsa00564	Glycerophospholipid metabolism	lipin 1
LPIN3	hsa:64900	path:hsa00564	Glycerophospholipid metabolism	lipin 3
LPIN2	hsa:9663	path:hsa00564	Glycerophospholipid metabolism	lipin 2
PLPP5	hsa:84513	path:hsa00564	Glycerophospholipid metabolism	phospholipid phosphatase 5
PLPP4	hsa:196051	path:hsa00564	Glycerophospholipid metabolism	phospholipid phosphatase 4
DGKZ	hsa:8525	path:hsa00564	Glycerophospholipid metabolism	diacylglycerol kinase zeta
DGKD	hsa:8527	path:hsa00564	Glycerophospholipid metabolism	diacylglycerol kinase delta
DGKI	hsa:9162	path:hsa00564	Glycerophospholipid metabolism	diacylglycerol kinase iota
DGKA	hsa:1606	path:hsa00564	Glycerophospholipid metabolism	diacylglycerol kinase alpha
DGKE	hsa:8526	path:hsa00564	Glycerophospholipid metabolism	diacylglycerol kinase epsilon
DGKB	hsa:1607	path:hsa00564	Glycerophospholipid metabolism	diacylglycerol kinase beta
DGKH	hsa:160851	path:hsa00564	Glycerophospholipid metabolism	diacylglycerol kinase eta
DGKG	hsa:1608	path:hsa00564	Glycerophospholipid metabolism	diacylglycerol kinase gamma
DGKQ	hsa:1609	path:hsa00564	Glycerophospholipid metabolism	diacylglycerol kinase theta
DGKK	hsa:139189	path:hsa00564	Glycerophospholipid metabolism	diacylglycerol kinase kappa
CHPT1	hsa:56994	path:hsa00564	Glycerophospholipid metabolism	choline phosphotransferase 1
CEPT1	hsa:10390	path:hsa00564	Glycerophospholipid metabolism	choline/ethanolamine phosphotransferase 1
PLD1	hsa:5337	path:hsa00564	Glycerophospholipid metabolism	phospholipase D1
PLD2	hsa:5338	path:hsa00564	Glycerophospholipid metabolism	phospholipase D2
PLD3	hsa:23646	path:hsa00564	Glycerophospholipid metabolism	phospholipase D family member 3
PLD4	hsa:122618	path:hsa00564	Glycerophospholipid metabolism	phospholipase D family member 4
LCAT	hsa:3931	path:hsa00564	Glycerophospholipid metabolism	lecithin-cholesterol acyltransferase
PLA2G10	hsa:8399	path:hsa00564	Glycerophospholipid metabolism	phospholipase A2 group X
PLA2G2D	hsa:26279	path:hsa00564	Glycerophospholipid metabolism	phospholipase A2 group IID
PLA2G2E	hsa:30814	path:hsa00564	Glycerophospholipid metabolism	phospholipase A2 group IIE
PLA2G3	hsa:50487	path:hsa00564	Glycerophospholipid metabolism	phospholipase A2 group III
PLA2G2F	hsa:64600	path:hsa00564	Glycerophospholipid metabolism	phospholipase A2 group IIF
PLA2G12A	hsa:81579	path:hsa00564	Glycerophospholipid metabolism	phospholipase A2 group XIIA
PLA2G12B	hsa:84647	path:hsa00564	Glycerophospholipid metabolism	phospholipase A2 group XIIB
PLA2G1B	hsa:5319	path:hsa00564	Glycerophospholipid metabolism	phospholipase A2 group IB
PLA2G5	hsa:5322	path:hsa00564	Glycerophospholipid metabolism	phospholipase A2 group V
PLA2G2A	hsa:5320	path:hsa00564	Glycerophospholipid metabolism	phospholipase A2 group IIA
PLA2G2C	hsa:391013	path:hsa00564	Glycerophospholipid metabolism	phospholipase A2 group IIC
PLA2G4E	hsa:123745	path:hsa00564	Glycerophospholipid metabolism	phospholipase A2 group IVE
PLA2G4A	hsa:5321	path:hsa00564	Glycerophospholipid metabolism	phospholipase A2 group IVA
JMJD7-PLA2G4B	hsa:8681	path:hsa00564	Glycerophospholipid metabolism	JMJD7-PLA2G4B readthrough
PLA2G4B	hsa:100137049	path:hsa00564	Glycerophospholipid metabolism	phospholipase A2 group IVB
PLA2G4C	hsa:8605	path:hsa00564	Glycerophospholipid metabolism	phospholipase A2 group IVC
PLA2G4D	hsa:283748	path:hsa00564	Glycerophospholipid metabolism	phospholipase A2 group IVD
PLA2G4F	hsa:255189	path:hsa00564	Glycerophospholipid metabolism	phospholipase A2 group IVF
PLA2G6	hsa:8398	path:hsa00564	Glycerophospholipid metabolism	phospholipase A2 group VI
PLB1	hsa:151056	path:hsa00564	Glycerophospholipid metabolism	phospholipase B1
PLAAT3	hsa:11145	path:hsa00564	Glycerophospholipid metabolism	phospholipase A and acyltransferase 3
LPCAT2	hsa:54947	path:hsa00564	Glycerophospholipid metabolism	lysophosphatidylcholine acyltransferase 2
LPCAT1	hsa:79888	path:hsa00564	Glycerophospholipid metabolism	lysophosphatidylcholine acyltransferase 1
LPCAT4	hsa:254531	path:hsa00564	Glycerophospholipid metabolism	lysophosphatidylcholine acyltransferase 4
LPCAT3	hsa:10162	path:hsa00564	Glycerophospholipid metabolism	lysophosphatidylcholine acyltransferase 3
LYPLA1	hsa:10434	path:hsa00564	Glycerophospholipid metabolism	lysophospholipase 1
PLA2G15	hsa:23659	path:hsa00564	Glycerophospholipid metabolism	phospholipase A2 group XV
LYPLA2	hsa:11313	path:hsa00564	Glycerophospholipid metabolism	lysophospholipase 2
PNPLA6	hsa:10908	path:hsa00564	Glycerophospholipid metabolism	patatin like phospholipase domain containing 6
PNPLA7	hsa:375775	path:hsa00564	Glycerophospholipid metabolism	patatin like phospholipase domain containing 7
GPCPD1	hsa:56261	path:hsa00564	Glycerophospholipid metabolism	glycerophosphocholine phosphodiesterase 1
CHAT	hsa:1103	path:hsa00564	Glycerophospholipid metabolism	choline O-acetyltransferase
ACHE	hsa:43	path:hsa00564	Glycerophospholipid metabolism	acetylcholinesterase (Cartwright blood group)
CHKA	hsa:1119	path:hsa00564	Glycerophospholipid metabolism	choline kinase alpha
CHKB	hsa:1120	path:hsa00564	Glycerophospholipid metabolism	choline kinase beta
PHOSPHO1	hsa:162466	path:hsa00564	Glycerophospholipid metabolism	phosphoethanolamine/phosphocholine phosphatase 1
PCYT1B	hsa:9468	path:hsa00564	Glycerophospholipid metabolism	phosphate cytidylyltransferase 1, choline, beta
PCYT1A	hsa:5130	path:hsa00564	Glycerophospholipid metabolism	phosphate cytidylyltransferase 1, choline, alpha
SELENOI	hsa:85465	path:hsa00564	Glycerophospholipid metabolism	selenoprotein I
ETNK1	hsa:55500	path:hsa00564	Glycerophospholipid metabolism	ethanolamine kinase 1
ETNK2	hsa:55224	path:hsa00564	Glycerophospholipid metabolism	ethanolamine kinase 2
PCYT2	hsa:5833	path:hsa00564	Glycerophospholipid metabolism	phosphate cytidylyltransferase 2, ethanolamine
ETNPPL	hsa:64850	path:hsa00564	Glycerophospholipid metabolism	ethanolamine-phosphate phospho-lyase
PEMT	hsa:10400	path:hsa00564	Glycerophospholipid metabolism	phosphatidylethanolamine N-methyltransferase
CDS1	hsa:1040	path:hsa00564	Glycerophospholipid metabolism	CDP-diacylglycerol synthase 1
CDS2	hsa:8760	path:hsa00564	Glycerophospholipid metabolism	CDP-diacylglycerol synthase 2
PLA1A	hsa:51365	path:hsa00564	Glycerophospholipid metabolism	phospholipase A1 member A
PTDSS1	hsa:9791	path:hsa00564	Glycerophospholipid metabolism	phosphatidylserine synthase 1
PTDSS2	hsa:81490	path:hsa00564	Glycerophospholipid metabolism	phosphatidylserine synthase 2
PISD	hsa:23761	path:hsa00564	Glycerophospholipid metabolism	phosphatidylserine decarboxylase
PGS1	hsa:9489	path:hsa00564	Glycerophospholipid metabolism	phosphatidylglycerophosphate synthase 1
CRLS1	hsa:54675	path:hsa00564	Glycerophospholipid metabolism	cardiolipin synthase 1
TAZ	hsa:6901	path:hsa00564	Glycerophospholipid metabolism	tafazzin
LPGAT1	hsa:9926	path:hsa00564	Glycerophospholipid metabolism	lysophosphatidylglycerol acyltransferase 1
CDIPT	hsa:10423	path:hsa00564	Glycerophospholipid metabolism	CDP-diacylglycerol--inositol 3-phosphatidyltransferase
MBOAT7	hsa:79143	path:hsa00564	Glycerophospholipid metabolism	membrane bound O-acyltransferase domain containing 7
AGPS	hsa:8540	path:hsa00565	Ether lipid metabolism	alkylglycerone phosphate synthase
PLPP1	hsa:8611	path:hsa00565	Ether lipid metabolism	phospholipid phosphatase 1
PLPP3	hsa:8613	path:hsa00565	Ether lipid metabolism	phospholipid phosphatase 3
PLPP2	hsa:8612	path:hsa00565	Ether lipid metabolism	phospholipid phosphatase 2
SELENOI	hsa:85465	path:hsa00565	Ether lipid metabolism	selenoprotein I
CHPT1	hsa:56994	path:hsa00565	Ether lipid metabolism	choline phosphotransferase 1
CEPT1	hsa:10390	path:hsa00565	Ether lipid metabolism	choline/ethanolamine phosphotransferase 1
PEDS1	hsa:387521	path:hsa00565	Ether lipid metabolism	plasmanylethanolamine desaturase 1
PEDS1-UBE2V1	hsa:387522	path:hsa00565	Ether lipid metabolism	PEDS1-UBE2V1 readthrough
PLA2G10	hsa:8399	path:hsa00565	Ether lipid metabolism	phospholipase A2 group X
PLA2G2D	hsa:26279	path:hsa00565	Ether lipid metabolism	phospholipase A2 group IID
PLA2G2E	hsa:30814	path:hsa00565	Ether lipid metabolism	phospholipase A2 group IIE
PLA2G3	hsa:50487	path:hsa00565	Ether lipid metabolism	phospholipase A2 group III
PLA2G2F	hsa:64600	path:hsa00565	Ether lipid metabolism	phospholipase A2 group IIF
PLA2G12A	hsa:81579	path:hsa00565	Ether lipid metabolism	phospholipase A2 group XIIA
PLA2G12B	hsa:84647	path:hsa00565	Ether lipid metabolism	phospholipase A2 group XIIB
PLA2G1B	hsa:5319	path:hsa00565	Ether lipid metabolism	phospholipase A2 group IB
PLA2G5	hsa:5322	path:hsa00565	Ether lipid metabolism	phospholipase A2 group V
PLA2G2A	hsa:5320	path:hsa00565	Ether lipid metabolism	phospholipase A2 group IIA
PLA2G2C	hsa:391013	path:hsa00565	Ether lipid metabolism	phospholipase A2 group IIC
PLA2G4E	hsa:123745	path:hsa00565	Ether lipid metabolism	phospholipase A2 group IVE
PLA2G4A	hsa:5321	path:hsa00565	Ether lipid metabolism	phospholipase A2 group IVA
JMJD7-PLA2G4B	hsa:8681	path:hsa00565	Ether lipid metabolism	JMJD7-PLA2G4B readthrough
PLA2G4B	hsa:100137049	path:hsa00565	Ether lipid metabolism	phospholipase A2 group IVB
PLA2G4C	hsa:8605	path:hsa00565	Ether lipid metabolism	phospholipase A2 group IVC
PLA2G4D	hsa:283748	path:hsa00565	Ether lipid metabolism	phospholipase A2 group IVD
PLA2G4F	hsa:255189	path:hsa00565	Ether lipid metabolism	phospholipase A2 group IVF
PLA2G6	hsa:8398	path:hsa00565	Ether lipid metabolism	phospholipase A2 group VI
PLB1	hsa:151056	path:hsa00565	Ether lipid metabolism	phospholipase B1
PLAAT3	hsa:11145	path:hsa00565	Ether lipid metabolism	phospholipase A and acyltransferase 3
LPCAT4	hsa:254531	path:hsa00565	Ether lipid metabolism	lysophosphatidylcholine acyltransferase 4
ENPP6	hsa:133121	path:hsa00565	Ether lipid metabolism	ectonucleotide pyrophosphatase/phosphodiesterase 6
ENPP2	hsa:5168	path:hsa00565	Ether lipid metabolism	ectonucleotide pyrophosphatase/phosphodiesterase 2
GDPD3	hsa:79153	path:hsa00565	Ether lipid metabolism	glycerophosphodiester phosphodiesterase domain containing 3
GDPD1	hsa:284161	path:hsa00565	Ether lipid metabolism	glycerophosphodiester phosphodiesterase domain containing 1
TMEM86B	hsa:255043	path:hsa00565	Ether lipid metabolism	transmembrane protein 86B
PLD1	hsa:5337	path:hsa00565	Ether lipid metabolism	phospholipase D1
PLD2	hsa:5338	path:hsa00565	Ether lipid metabolism	phospholipase D2
PLD3	hsa:23646	path:hsa00565	Ether lipid metabolism	phospholipase D family member 3
PLD4	hsa:122618	path:hsa00565	Ether lipid metabolism	phospholipase D family member 4
UGT8	hsa:7368	path:hsa00565	Ether lipid metabolism	UDP glycosyltransferase 8
GAL3ST1	hsa:9514	path:hsa00565	Ether lipid metabolism	galactose-3-O-sulfotransferase 1
LPCAT2	hsa:54947	path:hsa00565	Ether lipid metabolism	lysophosphatidylcholine acyltransferase 2
LPCAT1	hsa:79888	path:hsa00565	Ether lipid metabolism	lysophosphatidylcholine acyltransferase 1
PAFAH1B1	hsa:5048	path:hsa00565	Ether lipid metabolism	platelet activating factor acetylhydrolase 1b regulatory subunit 1
PAFAH1B2	hsa:5049	path:hsa00565	Ether lipid metabolism	platelet activating factor acetylhydrolase 1b catalytic subunit 2
PAFAH1B3	hsa:5050	path:hsa00565	Ether lipid metabolism	platelet activating factor acetylhydrolase 1b catalytic subunit 3
PLA2G7	hsa:7941	path:hsa00565	Ether lipid metabolism	phospholipase A2 group VII
PAFAH2	hsa:5051	path:hsa00565	Ether lipid metabolism	platelet activating factor acetylhydrolase 2
SPTLC1	hsa:10558	path:hsa00600	Sphingolipid metabolism	serine palmitoyltransferase long chain base subunit 1
SPTLC2	hsa:9517	path:hsa00600	Sphingolipid metabolism	serine palmitoyltransferase long chain base subunit 2
SPTLC3	hsa:55304	path:hsa00600	Sphingolipid metabolism	serine palmitoyltransferase long chain base subunit 3
KDSR	hsa:2531	path:hsa00600	Sphingolipid metabolism	3-ketodihydrosphingosine reductase
CERS1	hsa:10715	path:hsa00600	Sphingolipid metabolism	ceramide synthase 1
CERS2	hsa:29956	path:hsa00600	Sphingolipid metabolism	ceramide synthase 2
CERS4	hsa:79603	path:hsa00600	Sphingolipid metabolism	ceramide synthase 4
CERS3	hsa:204219	path:hsa00600	Sphingolipid metabolism	ceramide synthase 3
CERS6	hsa:253782	path:hsa00600	Sphingolipid metabolism	ceramide synthase 6
CERS5	hsa:91012	path:hsa00600	Sphingolipid metabolism	ceramide synthase 5
ASAH1	hsa:427	path:hsa00600	Sphingolipid metabolism	N-acylsphingosine amidohydrolase 1
ASAH2	hsa:56624	path:hsa00600	Sphingolipid metabolism	N-acylsphingosine amidohydrolase 2
ACER2	hsa:340485	path:hsa00600	Sphingolipid metabolism	alkaline ceramidase 2
ACER1	hsa:125981	path:hsa00600	Sphingolipid metabolism	alkaline ceramidase 1
ACER3	hsa:55331	path:hsa00600	Sphingolipid metabolism	alkaline ceramidase 3
DEGS1	hsa:8560	path:hsa00600	Sphingolipid metabolism	delta 4-desaturase, sphingolipid 1
DEGS2	hsa:123099	path:hsa00600	Sphingolipid metabolism	delta 4-desaturase, sphingolipid 2
SGMS1	hsa:259230	path:hsa00600	Sphingolipid metabolism	sphingomyelin synthase 1
SGMS2	hsa:166929	path:hsa00600	Sphingolipid metabolism	sphingomyelin synthase 2
SMPD1	hsa:6609	path:hsa00600	Sphingolipid metabolism	sphingomyelin phosphodiesterase 1
SMPD2	hsa:6610	path:hsa00600	Sphingolipid metabolism	sphingomyelin phosphodiesterase 2
SMPD3	hsa:55512	path:hsa00600	Sphingolipid metabolism	sphingomyelin phosphodiesterase 3
SMPD4	hsa:55627	path:hsa00600	Sphingolipid metabolism	sphingomyelin phosphodiesterase 4
ENPP7	hsa:339221	path:hsa00600	Sphingolipid metabolism	ectonucleotide pyrophosphatase/phosphodiesterase 7
CERK	hsa:64781	path:hsa00600	Sphingolipid metabolism	ceramide kinase
PLPP1	hsa:8611	path:hsa00600	Sphingolipid metabolism	phospholipid phosphatase 1
PLPP3	hsa:8613	path:hsa00600	Sphingolipid metabolism	phospholipid phosphatase 3
PLPP2	hsa:8612	path:hsa00600	Sphingolipid metabolism	phospholipid phosphatase 2
SGPP1	hsa:81537	path:hsa00600	Sphingolipid metabolism	sphingosine-1-phosphate phosphatase 1
SGPP2	hsa:130367	path:hsa00600	Sphingolipid metabolism	sphingosine-1-phosphate phosphatase 2
SPHK1	hsa:8877	path:hsa00600	Sphingolipid metabolism	sphingosine kinase 1
SPHK2	hsa:56848	path:hsa00600	Sphingolipid metabolism	sphingosine kinase 2
SGPL1	hsa:8879	path:hsa00600	Sphingolipid metabolism	sphingosine-1-phosphate lyase 1
UGCG	hsa:7357	path:hsa00600	Sphingolipid metabolism	UDP-glucose ceramide glucosyltransferase
GBA	hsa:2629	path:hsa00600	Sphingolipid metabolism	glucosylceramidase beta
GBA2	hsa:57704	path:hsa00600	Sphingolipid metabolism	glucosylceramidase beta 2
B4GALT6	hsa:9331	path:hsa00600	Sphingolipid metabolism	beta-1,4-galactosyltransferase 6
GLB1	hsa:2720	path:hsa00600	Sphingolipid metabolism	galactosidase beta 1
UGT8	hsa:7368	path:hsa00600	Sphingolipid metabolism	UDP glycosyltransferase 8
GALC	hsa:2581	path:hsa00600	Sphingolipid metabolism	galactosylceramidase
GAL3ST1	hsa:9514	path:hsa00600	Sphingolipid metabolism	galactose-3-O-sulfotransferase 1
ARSA	hsa:410	path:hsa00600	Sphingolipid metabolism	arylsulfatase A
NEU1	hsa:4758	path:hsa00600	Sphingolipid metabolism	neuraminidase 1
NEU3	hsa:10825	path:hsa00600	Sphingolipid metabolism	neuraminidase 3
NEU4	hsa:129807	path:hsa00600	Sphingolipid metabolism	neuraminidase 4
NEU2	hsa:4759	path:hsa00600	Sphingolipid metabolism	neuraminidase 2
GLA	hsa:2717	path:hsa00600	Sphingolipid metabolism	galactosidase alpha
PSAP	hsa:5660	path:hsa00600	Sphingolipid metabolism	prosaposin
PSAPL1	hsa:768239	path:hsa00600	Sphingolipid metabolism	prosaposin like 1
PLA2G10	hsa:8399	path:hsa00590	Arachidonic acid metabolism	phospholipase A2 group X
PLA2G2D	hsa:26279	path:hsa00590	Arachidonic acid metabolism	phospholipase A2 group IID
PLA2G2E	hsa:30814	path:hsa00590	Arachidonic acid metabolism	phospholipase A2 group IIE
PLA2G3	hsa:50487	path:hsa00590	Arachidonic acid metabolism	phospholipase A2 group III
PLA2G2F	hsa:64600	path:hsa00590	Arachidonic acid metabolism	phospholipase A2 group IIF
PLA2G12A	hsa:81579	path:hsa00590	Arachidonic acid metabolism	phospholipase A2 group XIIA
PLA2G12B	hsa:84647	path:hsa00590	Arachidonic acid metabolism	phospholipase A2 group XIIB
PLA2G1B	hsa:5319	path:hsa00590	Arachidonic acid metabolism	phospholipase A2 group IB
PLA2G5	hsa:5322	path:hsa00590	Arachidonic acid metabolism	phospholipase A2 group V
PLA2G2A	hsa:5320	path:hsa00590	Arachidonic acid metabolism	phospholipase A2 group IIA
PLA2G2C	hsa:391013	path:hsa00590	Arachidonic acid metabolism	phospholipase A2 group IIC
PLA2G4E	hsa:123745	path:hsa00590	Arachidonic acid metabolism	phospholipase A2 group IVE
PLA2G4A	hsa:5321	path:hsa00590	Arachidonic acid metabolism	phospholipase A2 group IVA
JMJD7-PLA2G4B	hsa:8681	path:hsa00590	Arachidonic acid metabolism	JMJD7-PLA2G4B readthrough
PLA2G4B	hsa:100137049	path:hsa00590	Arachidonic acid metabolism	phospholipase A2 group IVB
PLA2G4C	hsa:8605	path:hsa00590	Arachidonic acid metabolism	phospholipase A2 group IVC
PLA2G4D	hsa:283748	path:hsa00590	Arachidonic acid metabolism	phospholipase A2 group IVD
PLA2G4F	hsa:255189	path:hsa00590	Arachidonic acid metabolism	phospholipase A2 group IVF
PLA2G6	hsa:8398	path:hsa00590	Arachidonic acid metabolism	phospholipase A2 group VI
PLB1	hsa:151056	path:hsa00590	Arachidonic acid metabolism	phospholipase B1
PLAAT3	hsa:11145	path:hsa00590	Arachidonic acid metabolism	phospholipase A and acyltransferase 3
PTGS1	hsa:5742	path:hsa00590	Arachidonic acid metabolism	prostaglandin-endoperoxide synthase 1
PTGS2	hsa:5743	path:hsa00590	Arachidonic acid metabolism	prostaglandin-endoperoxide synthase 2
PTGES	hsa:9536	path:hsa00590	Arachidonic acid metabolism	prostaglandin E synthase
PTGES2	hsa:80142	path:hsa00590	Arachidonic acid metabolism	prostaglandin E synthase 2
PTGES3	hsa:10728	path:hsa00590	Arachidonic acid metabolism	prostaglandin E synthase 3
CBR1	hsa:873	path:hsa00590	Arachidonic acid metabolism	carbonyl reductase 1
CBR3	hsa:874	path:hsa00590	Arachidonic acid metabolism	carbonyl reductase 3
PRXL2B	hsa:127281	path:hsa00590	Arachidonic acid metabolism	peroxiredoxin like 2B
TBXAS1	hsa:6916	path:hsa00590	Arachidonic acid metabolism	thromboxane A synthase 1
PTGDS	hsa:5730	path:hsa00590	Arachidonic acid metabolism	prostaglandin D2 synthase
HPGDS	hsa:27306	path:hsa00590	Arachidonic acid metabolism	hematopoietic prostaglandin D synthase
AKR1C3	hsa:8644	path:hsa00590	Arachidonic acid metabolism	aldo-keto reductase family 1 member C3
PTGIS	hsa:5740	path:hsa00590	Arachidonic acid metabolism	prostaglandin I2 synthase
ALOX5	hsa:240	path:hsa00590	Arachidonic acid metabolism	arachidonate 5-lipoxygenase
LTA4H	hsa:4048	path:hsa00590	Arachidonic acid metabolism	leukotriene A4 hydrolase
CYP4F2	hsa:8529	path:hsa00590	Arachidonic acid metabolism	cytochrome P450 family 4 subfamily F member 2
CYP4F3	hsa:4051	path:hsa00590	Arachidonic acid metabolism	cytochrome P450 family 4 subfamily F member 3
LTC4S	hsa:4056	path:hsa00590	Arachidonic acid metabolism	leukotriene C4 synthase
GGT1	hsa:2678	path:hsa00590	Arachidonic acid metabolism	gamma-glutamyltransferase 1
GGT5	hsa:2687	path:hsa00590	Arachidonic acid metabolism	gamma-glutamyltransferase 5
GPX6	hsa:257202	path:hsa00590	Arachidonic acid metabolism	glutathione peroxidase 6
GPX7	hsa:2882	path:hsa00590	Arachidonic acid metabolism	glutathione peroxidase 7
GPX2	hsa:2877	path:hsa00590	Arachidonic acid metabolism	glutathione peroxidase 2
GPX3	hsa:2878	path:hsa00590	Arachidonic acid metabolism	glutathione peroxidase 3
GPX1	hsa:2876	path:hsa00590	Arachidonic acid metabolism	glutathione peroxidase 1
GPX5	hsa:2880	path:hsa00590	Arachidonic acid metabolism	glutathione peroxidase 5
GPX8	hsa:493869	path:hsa00590	Arachidonic acid metabolism	glutathione peroxidase 8 (putative)
CYP2E1	hsa:1571	path:hsa00590	Arachidonic acid metabolism	cytochrome P450 family 2 subfamily E member 1
CYP2J2	hsa:1573	path:hsa00590	Arachidonic acid metabolism	cytochrome P450 family 2 subfamily J member 2
CYP2U1	hsa:113612	path:hsa00590	Arachidonic acid metabolism	cytochrome P450 family 2 subfamily U member 1
CYP2C19	hsa:1557	path:hsa00590	Arachidonic acid metabolism	cytochrome P450 family 2 subfamily C member 19
CYP4F8	hsa:11283	path:hsa00590	Arachidonic acid metabolism	cytochrome P450 family 4 subfamily F member 8
ALOX12	hsa:239	path:hsa00590	Arachidonic acid metabolism	arachidonate 12-lipoxygenase, 12S type
ALOX12B	hsa:242	path:hsa00590	Arachidonic acid metabolism	arachidonate 12-lipoxygenase, 12R type
ALOX15B	hsa:247	path:hsa00590	Arachidonic acid metabolism	arachidonate 15-lipoxygenase type B
CYP2B6	hsa:1555	path:hsa00590	Arachidonic acid metabolism	cytochrome P450 family 2 subfamily B member 6
CYP2C8	hsa:1558	path:hsa00590	Arachidonic acid metabolism	cytochrome P450 family 2 subfamily C member 8
CYP2C9	hsa:1559	path:hsa00590	Arachidonic acid metabolism	cytochrome P450 family 2 subfamily C member 9
EPHX2	hsa:2053	path:hsa00590	Arachidonic acid metabolism	epoxide hydrolase 2
ALOX15	hsa:246	path:hsa00590	Arachidonic acid metabolism	arachidonate 15-lipoxygenase
PLA2G10	hsa:8399	path:hsa00591	Linoleic acid metabolism	phospholipase A2 group X
PLA2G2D	hsa:26279	path:hsa00591	Linoleic acid metabolism	phospholipase A2 group IID
PLA2G2E	hsa:30814	path:hsa00591	Linoleic acid metabolism	phospholipase A2 group IIE
PLA2G3	hsa:50487	path:hsa00591	Linoleic acid metabolism	phospholipase A2 group III
PLA2G2F	hsa:64600	path:hsa00591	Linoleic acid metabolism	phospholipase A2 group IIF
PLA2G12A	hsa:81579	path:hsa00591	Linoleic acid metabolism	phospholipase A2 group XIIA
PLA2G12B	hsa:84647	path:hsa00591	Linoleic acid metabolism	phospholipase A2 group XIIB
PLA2G1B	hsa:5319	path:hsa00591	Linoleic acid metabolism	phospholipase A2 group IB
PLA2G5	hsa:5322	path:hsa00591	Linoleic acid metabolism	phospholipase A2 group V
PLA2G2A	hsa:5320	path:hsa00591	Linoleic acid metabolism	phospholipase A2 group IIA
PLA2G2C	hsa:391013	path:hsa00591	Linoleic acid metabolism	phospholipase A2 group IIC
PLA2G4E	hsa:123745	path:hsa00591	Linoleic acid metabolism	phospholipase A2 group IVE
PLA2G4A	hsa:5321	path:hsa00591	Linoleic acid metabolism	phospholipase A2 group IVA
JMJD7-PLA2G4B	hsa:8681	path:hsa00591	Linoleic acid metabolism	JMJD7-PLA2G4B readthrough
PLA2G4B	hsa:100137049	path:hsa00591	Linoleic acid metabolism	phospholipase A2 group IVB
PLA2G4C	hsa:8605	path:hsa00591	Linoleic acid metabolism	phospholipase A2 group IVC
PLA2G4D	hsa:283748	path:hsa00591	Linoleic acid metabolism	phospholipase A2 group IVD
PLA2G4F	hsa:255189	path:hsa00591	Linoleic acid metabolism	phospholipase A2 group IVF
PLA2G6	hsa:8398	path:hsa00591	Linoleic acid metabolism	phospholipase A2 group VI
PLB1	hsa:151056	path:hsa00591	Linoleic acid metabolism	phospholipase B1
PLAAT3	hsa:11145	path:hsa00591	Linoleic acid metabolism	phospholipase A and acyltransferase 3
ALOX15	hsa:246	path:hsa00591	Linoleic acid metabolism	arachidonate 15-lipoxygenase
CYP1A2	hsa:1544	path:hsa00591	Linoleic acid metabolism	cytochrome P450 family 1 subfamily A member 2
CYP2C8	hsa:1558	path:hsa00591	Linoleic acid metabolism	cytochrome P450 family 2 subfamily C member 8
CYP2C9	hsa:1559	path:hsa00591	Linoleic acid metabolism	cytochrome P450 family 2 subfamily C member 9
CYP2C19	hsa:1557	path:hsa00591	Linoleic acid metabolism	cytochrome P450 family 2 subfamily C member 19
CYP2J2	hsa:1573	path:hsa00591	Linoleic acid metabolism	cytochrome P450 family 2 subfamily J member 2
CYP2E1	hsa:1571	path:hsa00591	Linoleic acid metabolism	cytochrome P450 family 2 subfamily E member 1
CYP3A4	hsa:1576	path:hsa00591	Linoleic acid metabolism	cytochrome P450 family 3 subfamily A member 4
PLA2G10	hsa:8399	path:hsa00592	alpha-Linolenic acid metabolism	phospholipase A2 group X
PLA2G2D	hsa:26279	path:hsa00592	alpha-Linolenic acid metabolism	phospholipase A2 group IID
PLA2G2E	hsa:30814	path:hsa00592	alpha-Linolenic acid metabolism	phospholipase A2 group IIE
PLA2G3	hsa:50487	path:hsa00592	alpha-Linolenic acid metabolism	phospholipase A2 group III
PLA2G2F	hsa:64600	path:hsa00592	alpha-Linolenic acid metabolism	phospholipase A2 group IIF
PLA2G12A	hsa:81579	path:hsa00592	alpha-Linolenic acid metabolism	phospholipase A2 group XIIA
PLA2G12B	hsa:84647	path:hsa00592	alpha-Linolenic acid metabolism	phospholipase A2 group XIIB
PLA2G1B	hsa:5319	path:hsa00592	alpha-Linolenic acid metabolism	phospholipase A2 group IB
PLA2G5	hsa:5322	path:hsa00592	alpha-Linolenic acid metabolism	phospholipase A2 group V
PLA2G2A	hsa:5320	path:hsa00592	alpha-Linolenic acid metabolism	phospholipase A2 group IIA
PLA2G2C	hsa:391013	path:hsa00592	alpha-Linolenic acid metabolism	phospholipase A2 group IIC
PLA2G4E	hsa:123745	path:hsa00592	alpha-Linolenic acid metabolism	phospholipase A2 group IVE
PLA2G4A	hsa:5321	path:hsa00592	alpha-Linolenic acid metabolism	phospholipase A2 group IVA
JMJD7-PLA2G4B	hsa:8681	path:hsa00592	alpha-Linolenic acid metabolism	JMJD7-PLA2G4B readthrough
PLA2G4B	hsa:100137049	path:hsa00592	alpha-Linolenic acid metabolism	phospholipase A2 group IVB
PLA2G4C	hsa:8605	path:hsa00592	alpha-Linolenic acid metabolism	phospholipase A2 group IVC
PLA2G4D	hsa:283748	path:hsa00592	alpha-Linolenic acid metabolism	phospholipase A2 group IVD
PLA2G4F	hsa:255189	path:hsa00592	alpha-Linolenic acid metabolism	phospholipase A2 group IVF
PLA2G6	hsa:8398	path:hsa00592	alpha-Linolenic acid metabolism	phospholipase A2 group VI
PLB1	hsa:151056	path:hsa00592	alpha-Linolenic acid metabolism	phospholipase B1
PLAAT3	hsa:11145	path:hsa00592	alpha-Linolenic acid metabolism	phospholipase A and acyltransferase 3
FADS2	hsa:9415	path:hsa00592	alpha-Linolenic acid metabolism	fatty acid desaturase 2
ACOX3	hsa:8310	path:hsa00592	alpha-Linolenic acid metabolism	acyl-CoA oxidase 3, pristanoyl
ACOX1	hsa:51	path:hsa00592	alpha-Linolenic acid metabolism	acyl-CoA oxidase 1
ACAA1	hsa:30	path:hsa00592	alpha-Linolenic acid metabolism	acetyl-CoA acyltransferase 1
ELOVL1	hsa:64834	path:hsa01040	Biosynthesis of unsaturated fatty acids	ELOVL fatty acid elongase 1
ELOVL2	hsa:54898	path:hsa01040	Biosynthesis of unsaturated fatty acids	ELOVL fatty acid elongase 2
ELOVL3	hsa:83401	path:hsa01040	Biosynthesis of unsaturated fatty acids	ELOVL fatty acid elongase 3
ELOVL4	hsa:6785	path:hsa01040	Biosynthesis of unsaturated fatty acids	ELOVL fatty acid elongase 4
ELOVL5	hsa:60481	path:hsa01040	Biosynthesis of unsaturated fatty acids	ELOVL fatty acid elongase 5
ELOVL6	hsa:79071	path:hsa01040	Biosynthesis of unsaturated fatty acids	ELOVL fatty acid elongase 6
ELOVL7	hsa:79993	path:hsa01040	Biosynthesis of unsaturated fatty acids	ELOVL fatty acid elongase 7
HSD17B12	hsa:51144	path:hsa01040	Biosynthesis of unsaturated fatty acids	hydroxysteroid 17-beta dehydrogenase 12
HACD2	hsa:201562	path:hsa01040	Biosynthesis of unsaturated fatty acids	3-hydroxyacyl-CoA dehydratase 2
HACD1	hsa:9200	path:hsa01040	Biosynthesis of unsaturated fatty acids	3-hydroxyacyl-CoA dehydratase 1
HACD4	hsa:401494	path:hsa01040	Biosynthesis of unsaturated fatty acids	3-hydroxyacyl-CoA dehydratase 4
HACD3	hsa:51495	path:hsa01040	Biosynthesis of unsaturated fatty acids	3-hydroxyacyl-CoA dehydratase 3
TECR	hsa:9524	path:hsa01040	Biosynthesis of unsaturated fatty acids	trans-2,3-enoyl-CoA reductase
SCD	hsa:6319	path:hsa01040	Biosynthesis of unsaturated fatty acids	stearoyl-CoA desaturase
SCD5	hsa:79966	path:hsa01040	Biosynthesis of unsaturated fatty acids	stearoyl-CoA desaturase 5
FADS2	hsa:9415	path:hsa01040	Biosynthesis of unsaturated fatty acids	fatty acid desaturase 2
FADS1	hsa:3992	path:hsa01040	Biosynthesis of unsaturated fatty acids	fatty acid desaturase 1
ACOX3	hsa:8310	path:hsa01040	Biosynthesis of unsaturated fatty acids	acyl-CoA oxidase 3, pristanoyl
ACOX1	hsa:51	path:hsa01040	Biosynthesis of unsaturated fatty acids	acyl-CoA oxidase 1
HSD17B4	hsa:3295	path:hsa01040	Biosynthesis of unsaturated fatty acids	hydroxysteroid 17-beta dehydrogenase 4
ACAA1	hsa:30	path:hsa01040	Biosynthesis of unsaturated fatty acids	acetyl-CoA acyltransferase 1
SCP2	hsa:6342	path:hsa01040	Biosynthesis of unsaturated fatty acids	sterol carrier protein 2
ACOT4	hsa:122970	path:hsa01040	Biosynthesis of unsaturated fatty acids	acyl-CoA thioesterase 4
ACOT2	hsa:10965	path:hsa01040	Biosynthesis of unsaturated fatty acids	acyl-CoA thioesterase 2
ACOT1	hsa:641371	path:hsa01040	Biosynthesis of unsaturated fatty acids	acyl-CoA thioesterase 1
ACOT7	hsa:11332	path:hsa01040	Biosynthesis of unsaturated fatty acids	acyl-CoA thioesterase 7
BAAT	hsa:570	path:hsa01040	Biosynthesis of unsaturated fatty acids	bile acid-CoA:amino acid N-acyltransferase
NUDT9	hsa:53343	path:hsa00230	Purine metabolism	nudix hydrolase 9
ADPRM	hsa:56985	path:hsa00230	Purine metabolism	ADP-ribose/CDP-alcohol diphosphatase, manganese dependent
NUDT5	hsa:11164	path:hsa00230	Purine metabolism	nudix hydrolase 5
PGM1	hsa:5236	path:hsa00230	Purine metabolism	phosphoglucomutase 1
PGM2	hsa:55276	path:hsa00230	Purine metabolism	phosphoglucomutase 2
PRPS1L1	hsa:221823	path:hsa00230	Purine metabolism	phosphoribosyl pyrophosphate synthetase 1 like 1
PRPS2	hsa:5634	path:hsa00230	Purine metabolism	phosphoribosyl pyrophosphate synthetase 2
PRPS1	hsa:5631	path:hsa00230	Purine metabolism	phosphoribosyl pyrophosphate synthetase 1
PPAT	hsa:5471	path:hsa00230	Purine metabolism	phosphoribosyl pyrophosphate amidotransferase
GART	hsa:2618	path:hsa00230	Purine metabolism	phosphoribosylglycinamide formyltransferase, phosphoribosylglycinamide synthetase, phosphoribosylaminoimidazole synthetase
PFAS	hsa:5198	path:hsa00230	Purine metabolism	phosphoribosylformylglycinamidine synthase
PAICS	hsa:10606	path:hsa00230	Purine metabolism	phosphoribosylaminoimidazole carboxylase and phosphoribosylaminoimidazolesuccinocarboxamide synthase
ADSL	hsa:158	path:hsa00230	Purine metabolism	adenylosuccinate lyase
ATIC	hsa:471	path:hsa00230	Purine metabolism	5-aminoimidazole-4-carboxamide ribonucleotide formyltransferase/IMP cyclohydrolase
APRT	hsa:353	path:hsa00230	Purine metabolism	adenine phosphoribosyltransferase
NT5C2	hsa:22978	path:hsa00230	Purine metabolism	5'-nucleotidase, cytosolic II
NT5C1A	hsa:84618	path:hsa00230	Purine metabolism	5'-nucleotidase, cytosolic IA
NT5C1B	hsa:93034	path:hsa00230	Purine metabolism	5'-nucleotidase, cytosolic IB
NT5C	hsa:30833	path:hsa00230	Purine metabolism	5', 3'-nucleotidase, cytosolic
NT5M	hsa:56953	path:hsa00230	Purine metabolism	5',3'-nucleotidase, mitochondrial
NT5C1B-RDH14	hsa:100526794	path:hsa00230	Purine metabolism	NT5C1B-RDH14 readthrough
NT5E	hsa:4907	path:hsa00230	Purine metabolism	5'-nucleotidase ecto
NT5C3A	hsa:51251	path:hsa00230	Purine metabolism	5'-nucleotidase, cytosolic IIIA
NT5C3B	hsa:115024	path:hsa00230	Purine metabolism	5'-nucleotidase, cytosolic IIIB
PNP	hsa:4860	path:hsa00230	Purine metabolism	purine nucleoside phosphorylase
HPRT1	hsa:3251	path:hsa00230	Purine metabolism	hypoxanthine phosphoribosyltransferase 1
IMPDH1	hsa:3614	path:hsa00230	Purine metabolism	inosine monophosphate dehydrogenase 1
IMPDH2	hsa:3615	path:hsa00230	Purine metabolism	inosine monophosphate dehydrogenase 2
NME6	hsa:10201	path:hsa00230	Purine metabolism	NME/NM23 nucleoside diphosphate kinase 6
NME7	hsa:29922	path:hsa00230	Purine metabolism	NME/NM23 family member 7
NME2	hsa:4831	path:hsa00230	Purine metabolism	NME/NM23 nucleoside diphosphate kinase 2
NME4	hsa:4833	path:hsa00230	Purine metabolism	NME/NM23 nucleoside diphosphate kinase 4
NME1	hsa:4830	path:hsa00230	Purine metabolism	NME/NM23 nucleoside diphosphate kinase 1
NME3	hsa:4832	path:hsa00230	Purine metabolism	NME/NM23 nucleoside diphosphate kinase 3
NME1-NME2	hsa:654364	path:hsa00230	Purine metabolism	NME1-NME2 readthrough
AK9	hsa:221264	path:hsa00230	Purine metabolism	adenylate kinase 9
ENTPD3	hsa:956	path:hsa00230	Purine metabolism	ectonucleoside triphosphate diphosphohydrolase 3
ENTPD8	hsa:377841	path:hsa00230	Purine metabolism	ectonucleoside triphosphate diphosphohydrolase 8
ENTPD1	hsa:953	path:hsa00230	Purine metabolism	ectonucleoside triphosphate diphosphohydrolase 1
CANT1	hsa:124583	path:hsa00230	Purine metabolism	calcium activated nucleotidase 1
ENTPD4	hsa:9583	path:hsa00230	Purine metabolism	ectonucleoside triphosphate diphosphohydrolase 4
ENTPD5	hsa:957	path:hsa00230	Purine metabolism	ectonucleoside triphosphate diphosphohydrolase 5 (inactive)
ENTPD6	hsa:955	path:hsa00230	Purine metabolism	ectonucleoside triphosphate diphosphohydrolase 6
NUDT16	hsa:131870	path:hsa00230	Purine metabolism	nudix hydrolase 16
ITPA	hsa:3704	path:hsa00230	Purine metabolism	inosine triphosphatase
XDH	hsa:7498	path:hsa00230	Purine metabolism	xanthine dehydrogenase
NUDT2	hsa:318	path:hsa00230	Purine metabolism	nudix hydrolase 2
GMPS	hsa:8833	path:hsa00230	Purine metabolism	guanine monophosphate synthase
GMPR	hsa:2766	path:hsa00230	Purine metabolism	guanosine monophosphate reductase
GMPR2	hsa:51292	path:hsa00230	Purine metabolism	guanosine monophosphate reductase 2
GDA	hsa:9615	path:hsa00230	Purine metabolism	guanine deaminase
GUK1	hsa:2987	path:hsa00230	Purine metabolism	guanylate kinase 1
PKM	hsa:5315	path:hsa00230	Purine metabolism	pyruvate kinase M1/2
PKLR	hsa:5313	path:hsa00230	Purine metabolism	pyruvate kinase L/R
RRM1	hsa:6240	path:hsa00230	Purine metabolism	ribonucleotide reductase catalytic subunit M1
RRM2B	hsa:50484	path:hsa00230	Purine metabolism	ribonucleotide reductase regulatory TP53 inducible subunit M2B
RRM2	hsa:6241	path:hsa00230	Purine metabolism	ribonucleotide reductase regulatory subunit M2
DGUOK	hsa:1716	path:hsa00230	Purine metabolism	deoxyguanosine kinase
HDDC3	hsa:374659	path:hsa00230	Purine metabolism	HD domain containing 3
PRUNE1	hsa:58497	path:hsa00230	Purine metabolism	prune exopolyphosphatase 1
ADCY1	hsa:107	path:hsa00230	Purine metabolism	adenylate cyclase 1
ADCY2	hsa:108	path:hsa00230	Purine metabolism	adenylate cyclase 2
ADCY3	hsa:109	path:hsa00230	Purine metabolism	adenylate cyclase 3
ADCY4	hsa:196883	path:hsa00230	Purine metabolism	adenylate cyclase 4
ADCY5	hsa:111	path:hsa00230	Purine metabolism	adenylate cyclase 5
ADCY6	hsa:112	path:hsa00230	Purine metabolism	adenylate cyclase 6
ADCY7	hsa:113	path:hsa00230	Purine metabolism	adenylate cyclase 7
ADCY8	hsa:114	path:hsa00230	Purine metabolism	adenylate cyclase 8
ADCY9	hsa:115	path:hsa00230	Purine metabolism	adenylate cyclase 9
ADCY10	hsa:55811	path:hsa00230	Purine metabolism	adenylate cyclase 10
GUCY1A2	hsa:2977	path:hsa00230	Purine metabolism	guanylate cyclase 1 soluble subunit alpha 2
GUCY1A1	hsa:2982	path:hsa00230	Purine metabolism	guanylate cyclase 1 soluble subunit alpha 1
GUCY1B1	hsa:2983	path:hsa00230	Purine metabolism	guanylate cyclase 1 soluble subunit beta 1
GUCY2C	hsa:2984	path:hsa00230	Purine metabolism	guanylate cyclase 2C
GUCY2D	hsa:3000	path:hsa00230	Purine metabolism	guanylate cyclase 2D, retinal
GUCY2F	hsa:2986	path:hsa00230	Purine metabolism	guanylate cyclase 2F, retinal
NPR1	hsa:4881	path:hsa00230	Purine metabolism	natriuretic peptide receptor 1
NPR2	hsa:4882	path:hsa00230	Purine metabolism	natriuretic peptide receptor 2
PDE1A	hsa:5136	path:hsa00230	Purine metabolism	phosphodiesterase 1A
PDE1B	hsa:5153	path:hsa00230	Purine metabolism	phosphodiesterase 1B
PDE1C	hsa:5137	path:hsa00230	Purine metabolism	phosphodiesterase 1C
PDE2A	hsa:5138	path:hsa00230	Purine metabolism	phosphodiesterase 2A
PDE3A	hsa:5139	path:hsa00230	Purine metabolism	phosphodiesterase 3A
PDE3B	hsa:5140	path:hsa00230	Purine metabolism	phosphodiesterase 3B
PDE5A	hsa:8654	path:hsa00230	Purine metabolism	phosphodiesterase 5A
PDE6A	hsa:5145	path:hsa00230	Purine metabolism	phosphodiesterase 6A
PDE6B	hsa:5158	path:hsa00230	Purine metabolism	phosphodiesterase 6B
PDE6C	hsa:5146	path:hsa00230	Purine metabolism	phosphodiesterase 6C
PDE6D	hsa:5147	path:hsa00230	Purine metabolism	phosphodiesterase 6D
PDE6G	hsa:5148	path:hsa00230	Purine metabolism	phosphodiesterase 6G
PDE6H	hsa:5149	path:hsa00230	Purine metabolism	phosphodiesterase 6H
PDE9A	hsa:5152	path:hsa00230	Purine metabolism	phosphodiesterase 9A
PDE10A	hsa:10846	path:hsa00230	Purine metabolism	phosphodiesterase 10A
PDE11A	hsa:50940	path:hsa00230	Purine metabolism	phosphodiesterase 11A
ADSS1	hsa:122622	path:hsa00230	Purine metabolism	adenylosuccinate synthase 1
ADSS2	hsa:159	path:hsa00230	Purine metabolism	adenylosuccinate synthase 2
AMPD2	hsa:271	path:hsa00230	Purine metabolism	adenosine monophosphate deaminase 2
AMPD3	hsa:272	path:hsa00230	Purine metabolism	adenosine monophosphate deaminase 3
AMPD1	hsa:270	path:hsa00230	Purine metabolism	adenosine monophosphate deaminase 1
ADK	hsa:132	path:hsa00230	Purine metabolism	adenosine kinase
DCK	hsa:1633	path:hsa00230	Purine metabolism	deoxycytidine kinase
ADA	hsa:100	path:hsa00230	Purine metabolism	adenosine deaminase
ADA2	hsa:51816	path:hsa00230	Purine metabolism	adenosine deaminase 2
AK7	hsa:122481	path:hsa00230	Purine metabolism	adenylate kinase 7
AK4	hsa:205	path:hsa00230	Purine metabolism	adenylate kinase 4
AK5	hsa:26289	path:hsa00230	Purine metabolism	adenylate kinase 5
AK2	hsa:204	path:hsa00230	Purine metabolism	adenylate kinase 2
AK1	hsa:203	path:hsa00230	Purine metabolism	adenylate kinase 1
adenylate	hsa:390877	path:hsa00230	Purine metabolism	adenylate kinase [EC:2.7.4.3]
AK8	hsa:158067	path:hsa00230	Purine metabolism	adenylate kinase 8
AK6	hsa:102157402	path:hsa00230	Purine metabolism	adenylate kinase 6
AK3	hsa:50808	path:hsa00230	Purine metabolism	adenylate kinase 3
ENTPD2	hsa:954	path:hsa00230	Purine metabolism	ectonucleoside triphosphate diphosphohydrolase 2
NTPCR	hsa:84284	path:hsa00230	Purine metabolism	nucleoside-triphosphatase, cancer-related
PDE4A	hsa:5141	path:hsa00230	Purine metabolism	phosphodiesterase 4A
PDE4B	hsa:5142	path:hsa00230	Purine metabolism	phosphodiesterase 4B
PDE4C	hsa:5143	path:hsa00230	Purine metabolism	phosphodiesterase 4C
PDE4D	hsa:5144	path:hsa00230	Purine metabolism	phosphodiesterase 4D
PDE7A	hsa:5150	path:hsa00230	Purine metabolism	phosphodiesterase 7A
PDE7B	hsa:27115	path:hsa00230	Purine metabolism	phosphodiesterase 7B
PDE8B	hsa:8622	path:hsa00230	Purine metabolism	phosphodiesterase 8B
PDE8A	hsa:5151	path:hsa00230	Purine metabolism	phosphodiesterase 8A
FHIT	hsa:2272	path:hsa00230	Purine metabolism	fragile histidine triad diadenosine triphosphatase
ENPP4	hsa:22875	path:hsa00230	Purine metabolism	ectonucleotide pyrophosphatase/phosphodiesterase 4
PAPSS2	hsa:9060	path:hsa00230	Purine metabolism	3'-phosphoadenosine 5'-phosphosulfate synthase 2
PAPSS1	hsa:9061	path:hsa00230	Purine metabolism	3'-phosphoadenosine 5'-phosphosulfate synthase 1
ENPP1	hsa:5167	path:hsa00230	Purine metabolism	ectonucleotide pyrophosphatase/phosphodiesterase 1
ENPP3	hsa:5169	path:hsa00230	Purine metabolism	ectonucleotide pyrophosphatase/phosphodiesterase 3
URAD	hsa:646625	path:hsa00230	Purine metabolism	ureidoimidazoline (2-oxo-4-hydroxy-4-carboxy-5-) decarboxylase
ALLC	hsa:55821	path:hsa00230	Purine metabolism	allantoicase
CAD	hsa:790	path:hsa00240	Pyrimidine metabolism	carbamoyl-phosphate synthetase 2, aspartate transcarbamylase, and dihydroorotase
DHODH	hsa:1723	path:hsa00240	Pyrimidine metabolism	dihydroorotate dehydrogenase (quinone)
UMPS	hsa:7372	path:hsa00240	Pyrimidine metabolism	uridine monophosphate synthetase
CMPK1	hsa:51727	path:hsa00240	Pyrimidine metabolism	cytidine/uridine monophosphate kinase 1
CMPK2	hsa:129607	path:hsa00240	Pyrimidine metabolism	cytidine/uridine monophosphate kinase 2
NME6	hsa:10201	path:hsa00240	Pyrimidine metabolism	NME/NM23 nucleoside diphosphate kinase 6
NME7	hsa:29922	path:hsa00240	Pyrimidine metabolism	NME/NM23 family member 7
NME2	hsa:4831	path:hsa00240	Pyrimidine metabolism	NME/NM23 nucleoside diphosphate kinase 2
NME4	hsa:4833	path:hsa00240	Pyrimidine metabolism	NME/NM23 nucleoside diphosphate kinase 4
NME1	hsa:4830	path:hsa00240	Pyrimidine metabolism	NME/NM23 nucleoside diphosphate kinase 1
NME3	hsa:4832	path:hsa00240	Pyrimidine metabolism	NME/NM23 nucleoside diphosphate kinase 3
NME1-NME2	hsa:654364	path:hsa00240	Pyrimidine metabolism	NME1-NME2 readthrough
AK9	hsa:221264	path:hsa00240	Pyrimidine metabolism	adenylate kinase 9
ENTPD3	hsa:956	path:hsa00240	Pyrimidine metabolism	ectonucleoside triphosphate diphosphohydrolase 3
ENTPD8	hsa:377841	path:hsa00240	Pyrimidine metabolism	ectonucleoside triphosphate diphosphohydrolase 8
ENTPD1	hsa:953	path:hsa00240	Pyrimidine metabolism	ectonucleoside triphosphate diphosphohydrolase 1
CANT1	hsa:124583	path:hsa00240	Pyrimidine metabolism	calcium activated nucleotidase 1
ENTPD4	hsa:9583	path:hsa00240	Pyrimidine metabolism	ectonucleoside triphosphate diphosphohydrolase 4
ENTPD5	hsa:957	path:hsa00240	Pyrimidine metabolism	ectonucleoside triphosphate diphosphohydrolase 5 (inactive)
ENTPD6	hsa:955	path:hsa00240	Pyrimidine metabolism	ectonucleoside triphosphate diphosphohydrolase 6
CTPS1	hsa:1503	path:hsa00240	Pyrimidine metabolism	CTP synthase 1
CTPS2	hsa:56474	path:hsa00240	Pyrimidine metabolism	CTP synthase 2
UCK1	hsa:83549	path:hsa00240	Pyrimidine metabolism	uridine-cytidine kinase 1
UCK2	hsa:7371	path:hsa00240	Pyrimidine metabolism	uridine-cytidine kinase 2
UCKL1	hsa:54963	path:hsa00240	Pyrimidine metabolism	uridine-cytidine kinase 1 like 1
NT5C2	hsa:22978	path:hsa00240	Pyrimidine metabolism	5'-nucleotidase, cytosolic II
NT5C1A	hsa:84618	path:hsa00240	Pyrimidine metabolism	5'-nucleotidase, cytosolic IA
NT5C1B	hsa:93034	path:hsa00240	Pyrimidine metabolism	5'-nucleotidase, cytosolic IB
NT5C	hsa:30833	path:hsa00240	Pyrimidine metabolism	5', 3'-nucleotidase, cytosolic
NT5M	hsa:56953	path:hsa00240	Pyrimidine metabolism	5',3'-nucleotidase, mitochondrial
NT5C1B-RDH14	hsa:100526794	path:hsa00240	Pyrimidine metabolism	NT5C1B-RDH14 readthrough
NT5E	hsa:4907	path:hsa00240	Pyrimidine metabolism	5'-nucleotidase ecto
NT5C3A	hsa:51251	path:hsa00240	Pyrimidine metabolism	5'-nucleotidase, cytosolic IIIA
NT5C3B	hsa:115024	path:hsa00240	Pyrimidine metabolism	5'-nucleotidase, cytosolic IIIB
UPP2	hsa:151531	path:hsa00240	Pyrimidine metabolism	uridine phosphorylase 2
UPP1	hsa:7378	path:hsa00240	Pyrimidine metabolism	uridine phosphorylase 1
UPRT	hsa:139596	path:hsa00240	Pyrimidine metabolism	uracil phosphoribosyltransferase homolog
DPYD	hsa:1806	path:hsa00240	Pyrimidine metabolism	dihydropyrimidine dehydrogenase
DPYS	hsa:1807	path:hsa00240	Pyrimidine metabolism	dihydropyrimidinase
UPB1	hsa:51733	path:hsa00240	Pyrimidine metabolism	beta-ureidopropionase 1
ENPP1	hsa:5167	path:hsa00240	Pyrimidine metabolism	ectonucleotide pyrophosphatase/phosphodiesterase 1
ENPP3	hsa:5169	path:hsa00240	Pyrimidine metabolism	ectonucleotide pyrophosphatase/phosphodiesterase 3
RRM1	hsa:6240	path:hsa00240	Pyrimidine metabolism	ribonucleotide reductase catalytic subunit M1
RRM2B	hsa:50484	path:hsa00240	Pyrimidine metabolism	ribonucleotide reductase regulatory TP53 inducible subunit M2B
RRM2	hsa:6241	path:hsa00240	Pyrimidine metabolism	ribonucleotide reductase regulatory subunit M2
DCTPP1	hsa:79077	path:hsa00240	Pyrimidine metabolism	dCTP pyrophosphatase 1
DUT	hsa:1854	path:hsa00240	Pyrimidine metabolism	deoxyuridine triphosphatase
TYMS	hsa:7298	path:hsa00240	Pyrimidine metabolism	thymidylate synthetase
CDA	hsa:978	path:hsa00240	Pyrimidine metabolism	cytidine deaminase
TYMP	hsa:1890	path:hsa00240	Pyrimidine metabolism	thymidine phosphorylase
PNP	hsa:4860	path:hsa00240	Pyrimidine metabolism	purine nucleoside phosphorylase
DCK	hsa:1633	path:hsa00240	Pyrimidine metabolism	deoxycytidine kinase
DCTD	hsa:1635	path:hsa00240	Pyrimidine metabolism	dCMP deaminase
TK2	hsa:7084	path:hsa00240	Pyrimidine metabolism	thymidine kinase 2
TK1	hsa:7083	path:hsa00240	Pyrimidine metabolism	thymidine kinase 1
DTYMK	hsa:1841	path:hsa00240	Pyrimidine metabolism	deoxythymidylate kinase
NUDT2	hsa:318	path:hsa00240	Pyrimidine metabolism	nudix hydrolase 2
GOT1	hsa:2805	path:hsa00250	Alanine, aspartate and glutamate metabolism	glutamic-oxaloacetic transaminase 1
GOT1L1	hsa:137362	path:hsa00250	Alanine, aspartate and glutamate metabolism	glutamic-oxaloacetic transaminase 1 like 1
GOT2	hsa:2806	path:hsa00250	Alanine, aspartate and glutamate metabolism	glutamic-oxaloacetic transaminase 2
IL4I1	hsa:259307	path:hsa00250	Alanine, aspartate and glutamate metabolism	interleukin 4 induced 1
DDO	hsa:8528	path:hsa00250	Alanine, aspartate and glutamate metabolism	D-aspartate oxidase
ASRGL1	hsa:80150	path:hsa00250	Alanine, aspartate and glutamate metabolism	asparaginase and isoaspartyl peptidase 1
ASNS	hsa:440	path:hsa00250	Alanine, aspartate and glutamate metabolism	asparagine synthetase (glutamine-hydrolyzing)
NIT2	hsa:56954	path:hsa00250	Alanine, aspartate and glutamate metabolism	nitrilase family member 2
GPT2	hsa:84706	path:hsa00250	Alanine, aspartate and glutamate metabolism	glutamic--pyruvic transaminase 2
GPT	hsa:2875	path:hsa00250	Alanine, aspartate and glutamate metabolism	glutamic--pyruvic transaminase
AGXT	hsa:189	path:hsa00250	Alanine, aspartate and glutamate metabolism	alanine--glyoxylate and serine--pyruvate aminotransferase
AGXT2	hsa:64902	path:hsa00250	Alanine, aspartate and glutamate metabolism	alanine--glyoxylate aminotransferase 2
ASS1	hsa:445	path:hsa00250	Alanine, aspartate and glutamate metabolism	argininosuccinate synthase 1
ASL	hsa:435	path:hsa00250	Alanine, aspartate and glutamate metabolism	argininosuccinate lyase
ADSS1	hsa:122622	path:hsa00250	Alanine, aspartate and glutamate metabolism	adenylosuccinate synthase 1
ADSS2	hsa:159	path:hsa00250	Alanine, aspartate and glutamate metabolism	adenylosuccinate synthase 2
ADSL	hsa:158	path:hsa00250	Alanine, aspartate and glutamate metabolism	adenylosuccinate lyase
NAT8L	hsa:339983	path:hsa00250	Alanine, aspartate and glutamate metabolism	N-acetyltransferase 8 like
RIMKLB	hsa:57494	path:hsa00250	Alanine, aspartate and glutamate metabolism	ribosomal modification protein rimK like family member B
RIMKLA	hsa:284716	path:hsa00250	Alanine, aspartate and glutamate metabolism	ribosomal modification protein rimK like family member A
FOLH1	hsa:2346	path:hsa00250	Alanine, aspartate and glutamate metabolism	folate hydrolase 1
ASPA	hsa:443	path:hsa00250	Alanine, aspartate and glutamate metabolism	aspartoacylase
GAD1	hsa:2571	path:hsa00250	Alanine, aspartate and glutamate metabolism	glutamate decarboxylase 1
GAD2	hsa:2572	path:hsa00250	Alanine, aspartate and glutamate metabolism	glutamate decarboxylase 2
ABAT	hsa:18	path:hsa00250	Alanine, aspartate and glutamate metabolism	4-aminobutyrate aminotransferase
ALDH5A1	hsa:7915	path:hsa00250	Alanine, aspartate and glutamate metabolism	aldehyde dehydrogenase 5 family member A1
GLUD2	hsa:2747	path:hsa00250	Alanine, aspartate and glutamate metabolism	glutamate dehydrogenase 2
GLUD1	hsa:2746	path:hsa00250	Alanine, aspartate and glutamate metabolism	glutamate dehydrogenase 1
ALDH4A1	hsa:8659	path:hsa00250	Alanine, aspartate and glutamate metabolism	aldehyde dehydrogenase 4 family member A1
GLUL	hsa:2752	path:hsa00250	Alanine, aspartate and glutamate metabolism	glutamate-ammonia ligase
CAD	hsa:790	path:hsa00250	Alanine, aspartate and glutamate metabolism	carbamoyl-phosphate synthetase 2, aspartate transcarbamylase, and dihydroorotase
GLS2	hsa:27165	path:hsa00250	Alanine, aspartate and glutamate metabolism	glutaminase 2
GLS	hsa:2744	path:hsa00250	Alanine, aspartate and glutamate metabolism	glutaminase
CPS1	hsa:1373	path:hsa00250	Alanine, aspartate and glutamate metabolism	carbamoyl-phosphate synthase 1
GFPT2	hsa:9945	path:hsa00250	Alanine, aspartate and glutamate metabolism	glutamine-fructose-6-phosphate transaminase 2
GFPT1	hsa:2673	path:hsa00250	Alanine, aspartate and glutamate metabolism	glutamine--fructose-6-phosphate transaminase 1
PPAT	hsa:5471	path:hsa00250	Alanine, aspartate and glutamate metabolism	phosphoribosyl pyrophosphate amidotransferase
SHMT2	hsa:6472	path:hsa00260	Glycine, serine and threonine metabolism	serine hydroxymethyltransferase 2
SHMT1	hsa:6470	path:hsa00260	Glycine, serine and threonine metabolism	serine hydroxymethyltransferase 1
AGXT	hsa:189	path:hsa00260	Glycine, serine and threonine metabolism	alanine--glyoxylate and serine--pyruvate aminotransferase
GRHPR	hsa:9380	path:hsa00260	Glycine, serine and threonine metabolism	glyoxylate and hydroxypyruvate reductase
GLYCTK	hsa:132158	path:hsa00260	Glycine, serine and threonine metabolism	glycerate kinase
PGAM1	hsa:5223	path:hsa00260	Glycine, serine and threonine metabolism	phosphoglycerate mutase 1
PGAM2	hsa:5224	path:hsa00260	Glycine, serine and threonine metabolism	phosphoglycerate mutase 2
PGAM4	hsa:441531	path:hsa00260	Glycine, serine and threonine metabolism	phosphoglycerate mutase family member 4
BPGM	hsa:669	path:hsa00260	Glycine, serine and threonine metabolism	bisphosphoglycerate mutase
PHGDH	hsa:26227	path:hsa00260	Glycine, serine and threonine metabolism	phosphoglycerate dehydrogenase
PSAT1	hsa:29968	path:hsa00260	Glycine, serine and threonine metabolism	phosphoserine aminotransferase 1
PSPH	hsa:5723	path:hsa00260	Glycine, serine and threonine metabolism	phosphoserine phosphatase
GCAT	hsa:23464	path:hsa00260	Glycine, serine and threonine metabolism	glycine C-acetyltransferase
ALAS1	hsa:211	path:hsa00260	Glycine, serine and threonine metabolism	5'-aminolevulinate synthase 1
ALAS2	hsa:212	path:hsa00260	Glycine, serine and threonine metabolism	5'-aminolevulinate synthase 2
MAOB	hsa:4129	path:hsa00260	Glycine, serine and threonine metabolism	monoamine oxidase B
MAOA	hsa:4128	path:hsa00260	Glycine, serine and threonine metabolism	monoamine oxidase A
AOC3	hsa:8639	path:hsa00260	Glycine, serine and threonine metabolism	amine oxidase copper containing 3
AOC2	hsa:314	path:hsa00260	Glycine, serine and threonine metabolism	amine oxidase copper containing 2
GLDC	hsa:2731	path:hsa00260	Glycine, serine and threonine metabolism	glycine decarboxylase
AMT	hsa:275	path:hsa00260	Glycine, serine and threonine metabolism	aminomethyltransferase
DLD	hsa:1738	path:hsa00260	Glycine, serine and threonine metabolism	dihydrolipoamide dehydrogenase
GCSH	hsa:2653	path:hsa00260	Glycine, serine and threonine metabolism	glycine cleavage system protein H
DAO	hsa:1610	path:hsa00260	Glycine, serine and threonine metabolism	D-amino acid oxidase
AGXT2	hsa:64902	path:hsa00260	Glycine, serine and threonine metabolism	alanine--glyoxylate aminotransferase 2
GATM	hsa:2628	path:hsa00260	Glycine, serine and threonine metabolism	glycine amidinotransferase
GAMT	hsa:2593	path:hsa00260	Glycine, serine and threonine metabolism	guanidinoacetate N-methyltransferase
CHDH	hsa:55349	path:hsa00260	Glycine, serine and threonine metabolism	choline dehydrogenase
ALDH7A1	hsa:501	path:hsa00260	Glycine, serine and threonine metabolism	aldehyde dehydrogenase 7 family member A1
BHMT	hsa:635	path:hsa00260	Glycine, serine and threonine metabolism	betaine--homocysteine S-methyltransferase
DMGDH	hsa:29958	path:hsa00260	Glycine, serine and threonine metabolism	dimethylglycine dehydrogenase
PIPOX	hsa:51268	path:hsa00260	Glycine, serine and threonine metabolism	pipecolic acid and sarcosine oxidase
SARDH	hsa:1757	path:hsa00260	Glycine, serine and threonine metabolism	sarcosine dehydrogenase
GNMT	hsa:27232	path:hsa00260	Glycine, serine and threonine metabolism	glycine N-methyltransferase
CBS	hsa:875	path:hsa00260	Glycine, serine and threonine metabolism	cystathionine beta-synthase
CBSL	hsa:102724560	path:hsa00260	Glycine, serine and threonine metabolism	cystathionine beta-synthase like
CTH	hsa:1491	path:hsa00260	Glycine, serine and threonine metabolism	cystathionine gamma-lyase
SDS	hsa:10993	path:hsa00260	Glycine, serine and threonine metabolism	serine dehydratase
SDSL	hsa:113675	path:hsa00260	Glycine, serine and threonine metabolism	serine dehydratase like
SRR	hsa:63826	path:hsa00260	Glycine, serine and threonine metabolism	serine racemase
CTH	hsa:1491	path:hsa00270	Cysteine and methionine metabolism	cystathionine gamma-lyase
KYAT3	hsa:56267	path:hsa00270	Cysteine and methionine metabolism	kynurenine aminotransferase 3
KYAT1	hsa:883	path:hsa00270	Cysteine and methionine metabolism	kynurenine aminotransferase 1
CBS	hsa:875	path:hsa00270	Cysteine and methionine metabolism	cystathionine beta-synthase
CBSL	hsa:102724560	path:hsa00270	Cysteine and methionine metabolism	cystathionine beta-synthase like
BHMT	hsa:635	path:hsa00270	Cysteine and methionine metabolism	betaine--homocysteine S-methyltransferase
BHMT2	hsa:23743	path:hsa00270	Cysteine and methionine metabolism	betaine--homocysteine S-methyltransferase 2
MTR	hsa:4548	path:hsa00270	Cysteine and methionine metabolism	5-methyltetrahydrofolate-homocysteine methyltransferase
MAT2B	hsa:27430	path:hsa00270	Cysteine and methionine metabolism	methionine adenosyltransferase 2B
MAT1A	hsa:4143	path:hsa00270	Cysteine and methionine metabolism	methionine adenosyltransferase 1A
MAT2A	hsa:4144	path:hsa00270	Cysteine and methionine metabolism	methionine adenosyltransferase 2A
AMD1	hsa:262	path:hsa00270	Cysteine and methionine metabolism	adenosylmethionine decarboxylase 1
SRM	hsa:6723	path:hsa00270	Cysteine and methionine metabolism	spermidine synthase
SMS	hsa:6611	path:hsa00270	Cysteine and methionine metabolism	spermine synthase
MTAP	hsa:4507	path:hsa00270	Cysteine and methionine metabolism	methylthioadenosine phosphorylase
MRI1	hsa:84245	path:hsa00270	Cysteine and methionine metabolism	methylthioribose-1-phosphate isomerase 1
APIP	hsa:51074	path:hsa00270	Cysteine and methionine metabolism	APAF1 interacting protein
ENOPH1	hsa:58478	path:hsa00270	Cysteine and methionine metabolism	enolase-phosphatase 1
ADI1	hsa:55256	path:hsa00270	Cysteine and methionine metabolism	acireductone dioxygenase 1
TAT	hsa:6898	path:hsa00270	Cysteine and methionine metabolism	tyrosine aminotransferase
IL4I1	hsa:259307	path:hsa00270	Cysteine and methionine metabolism	interleukin 4 induced 1
DNMT1	hsa:1786	path:hsa00270	Cysteine and methionine metabolism	DNA methyltransferase 1
DNMT3A	hsa:1788	path:hsa00270	Cysteine and methionine metabolism	DNA methyltransferase 3 alpha
DNMT3B	hsa:1789	path:hsa00270	Cysteine and methionine metabolism	DNA methyltransferase 3 beta
AHCYL2	hsa:23382	path:hsa00270	Cysteine and methionine metabolism	adenosylhomocysteinase like 2
AHCYL1	hsa:10768	path:hsa00270	Cysteine and methionine metabolism	adenosylhomocysteinase like 1
AHCY	hsa:191	path:hsa00270	Cysteine and methionine metabolism	adenosylhomocysteinase
BCAT2	hsa:587	path:hsa00270	Cysteine and methionine metabolism	branched chain amino acid transaminase 2
BCAT1	hsa:586	path:hsa00270	Cysteine and methionine metabolism	branched chain amino acid transaminase 1
AGXT2	hsa:64902	path:hsa00270	Cysteine and methionine metabolism	alanine--glyoxylate aminotransferase 2
GCLC	hsa:2729	path:hsa00270	Cysteine and methionine metabolism	glutamate-cysteine ligase catalytic subunit
GCLM	hsa:2730	path:hsa00270	Cysteine and methionine metabolism	glutamate-cysteine ligase modifier subunit
GSS	hsa:2937	path:hsa00270	Cysteine and methionine metabolism	glutathione synthetase
CDO1	hsa:1036	path:hsa00270	Cysteine and methionine metabolism	cysteine dioxygenase type 1
GOT1	hsa:2805	path:hsa00270	Cysteine and methionine metabolism	glutamic-oxaloacetic transaminase 1
GOT1L1	hsa:137362	path:hsa00270	Cysteine and methionine metabolism	glutamic-oxaloacetic transaminase 1 like 1
GOT2	hsa:2806	path:hsa00270	Cysteine and methionine metabolism	glutamic-oxaloacetic transaminase 2
MPST	hsa:4357	path:hsa00270	Cysteine and methionine metabolism	mercaptopyruvate sulfurtransferase
TST	hsa:7263	path:hsa00270	Cysteine and methionine metabolism	thiosulfate sulfurtransferase
LDHAL6A	hsa:160287	path:hsa00270	Cysteine and methionine metabolism	lactate dehydrogenase A like 6A
LDHAL6B	hsa:92483	path:hsa00270	Cysteine and methionine metabolism	lactate dehydrogenase A like 6B
LDHA	hsa:3939	path:hsa00270	Cysteine and methionine metabolism	lactate dehydrogenase A
LDHB	hsa:3945	path:hsa00270	Cysteine and methionine metabolism	lactate dehydrogenase B
LDHC	hsa:3948	path:hsa00270	Cysteine and methionine metabolism	lactate dehydrogenase C
MDH1	hsa:4190	path:hsa00270	Cysteine and methionine metabolism	malate dehydrogenase 1
MDH2	hsa:4191	path:hsa00270	Cysteine and methionine metabolism	malate dehydrogenase 2
SDS	hsa:10993	path:hsa00270	Cysteine and methionine metabolism	serine dehydratase
SDSL	hsa:113675	path:hsa00270	Cysteine and methionine metabolism	serine dehydratase like
PHGDH	hsa:26227	path:hsa00270	Cysteine and methionine metabolism	phosphoglycerate dehydrogenase
PSAT1	hsa:29968	path:hsa00270	Cysteine and methionine metabolism	phosphoserine aminotransferase 1
BCAT2	hsa:587	path:hsa00280	Valine, leucine and isoleucine degradation	branched chain amino acid transaminase 2
BCAT1	hsa:586	path:hsa00280	Valine, leucine and isoleucine degradation	branched chain amino acid transaminase 1
IL4I1	hsa:259307	path:hsa00280	Valine, leucine and isoleucine degradation	interleukin 4 induced 1
BCKDHA	hsa:593	path:hsa00280	Valine, leucine and isoleucine degradation	branched chain keto acid dehydrogenase E1 subunit alpha
BCKDHB	hsa:594	path:hsa00280	Valine, leucine and isoleucine degradation	branched chain keto acid dehydrogenase E1 subunit beta
DBT	hsa:1629	path:hsa00280	Valine, leucine and isoleucine degradation	dihydrolipoamide branched chain transacylase E2
DLD	hsa:1738	path:hsa00280	Valine, leucine and isoleucine degradation	dihydrolipoamide dehydrogenase
ACADS	hsa:35	path:hsa00280	Valine, leucine and isoleucine degradation	acyl-CoA dehydrogenase short chain
ACADM	hsa:34	path:hsa00280	Valine, leucine and isoleucine degradation	acyl-CoA dehydrogenase medium chain
IVD	hsa:3712	path:hsa00280	Valine, leucine and isoleucine degradation	isovaleryl-CoA dehydrogenase
ACADSB	hsa:36	path:hsa00280	Valine, leucine and isoleucine degradation	acyl-CoA dehydrogenase short/branched chain
ACAD8	hsa:27034	path:hsa00280	Valine, leucine and isoleucine degradation	acyl-CoA dehydrogenase family member 8
HADHA	hsa:3030	path:hsa00280	Valine, leucine and isoleucine degradation	hydroxyacyl-CoA dehydrogenase trifunctional multienzyme complex subunit alpha
EHHADH	hsa:1962	path:hsa00280	Valine, leucine and isoleucine degradation	enoyl-CoA hydratase and 3-hydroxyacyl CoA dehydrogenase
ECHS1	hsa:1892	path:hsa00280	Valine, leucine and isoleucine degradation	enoyl-CoA hydratase, short chain 1
HADH	hsa:3033	path:hsa00280	Valine, leucine and isoleucine degradation	hydroxyacyl-CoA dehydrogenase
HSD17B10	hsa:3028	path:hsa00280	Valine, leucine and isoleucine degradation	hydroxysteroid 17-beta dehydrogenase 10
ACAA1	hsa:30	path:hsa00280	Valine, leucine and isoleucine degradation	acetyl-CoA acyltransferase 1
ACAA2	hsa:10449	path:hsa00280	Valine, leucine and isoleucine degradation	acetyl-CoA acyltransferase 2
HADHB	hsa:3032	path:hsa00280	Valine, leucine and isoleucine degradation	hydroxyacyl-CoA dehydrogenase trifunctional multienzyme complex subunit beta
PCCA	hsa:5095	path:hsa00280	Valine, leucine and isoleucine degradation	propionyl-CoA carboxylase subunit alpha
PCCB	hsa:5096	path:hsa00280	Valine, leucine and isoleucine degradation	propionyl-CoA carboxylase subunit beta
MCEE	hsa:84693	path:hsa00280	Valine, leucine and isoleucine degradation	methylmalonyl-CoA epimerase
MMUT	hsa:4594	path:hsa00280	Valine, leucine and isoleucine degradation	methylmalonyl-CoA mutase
HIBCH	hsa:26275	path:hsa00280	Valine, leucine and isoleucine degradation	3-hydroxyisobutyryl-CoA hydrolase
HIBADH	hsa:11112	path:hsa00280	Valine, leucine and isoleucine degradation	3-hydroxyisobutyrate dehydrogenase
ALDH6A1	hsa:4329	path:hsa00280	Valine, leucine and isoleucine degradation	aldehyde dehydrogenase 6 family member A1
ALDH2	hsa:217	path:hsa00280	Valine, leucine and isoleucine degradation	aldehyde dehydrogenase 2 family member
ALDH3A2	hsa:224	path:hsa00280	Valine, leucine and isoleucine degradation	aldehyde dehydrogenase 3 family member A2
ALDH1B1	hsa:219	path:hsa00280	Valine, leucine and isoleucine degradation	aldehyde dehydrogenase 1 family member B1
ALDH7A1	hsa:501	path:hsa00280	Valine, leucine and isoleucine degradation	aldehyde dehydrogenase 7 family member A1
ALDH9A1	hsa:223	path:hsa00280	Valine, leucine and isoleucine degradation	aldehyde dehydrogenase 9 family member A1
AOX1	hsa:316	path:hsa00280	Valine, leucine and isoleucine degradation	aldehyde oxidase 1
ACSF3	hsa:197322	path:hsa00280	Valine, leucine and isoleucine degradation	acyl-CoA synthetase family member 3
ABAT	hsa:18	path:hsa00280	Valine, leucine and isoleucine degradation	4-aminobutyrate aminotransferase
AGXT2	hsa:64902	path:hsa00280	Valine, leucine and isoleucine degradation	alanine--glyoxylate aminotransferase 2
MCCC1	hsa:56922	path:hsa00280	Valine, leucine and isoleucine degradation	methylcrotonoyl-CoA carboxylase 1
MCCC2	hsa:64087	path:hsa00280	Valine, leucine and isoleucine degradation	methylcrotonoyl-CoA carboxylase 2
AUH	hsa:549	path:hsa00280	Valine, leucine and isoleucine degradation	AU RNA binding methylglutaconyl-CoA hydratase
HMGCL	hsa:3155	path:hsa00280	Valine, leucine and isoleucine degradation	3-hydroxy-3-methylglutaryl-CoA lyase
HMGCLL1	hsa:54511	path:hsa00280	Valine, leucine and isoleucine degradation	3-hydroxymethyl-3-methylglutaryl-CoA lyase like 1
OXCT1	hsa:5019	path:hsa00280	Valine, leucine and isoleucine degradation	3-oxoacid CoA-transferase 1
OXCT2	hsa:64064	path:hsa00280	Valine, leucine and isoleucine degradation	3-oxoacid CoA-transferase 2
AACS	hsa:65985	path:hsa00280	Valine, leucine and isoleucine degradation	acetoacetyl-CoA synthetase
ACAT2	hsa:39	path:hsa00280	Valine, leucine and isoleucine degradation	acetyl-CoA acetyltransferase 2
ACAT1	hsa:38	path:hsa00280	Valine, leucine and isoleucine degradation	acetyl-CoA acetyltransferase 1
HMGCS1	hsa:3157	path:hsa00280	Valine, leucine and isoleucine degradation	3-hydroxy-3-methylglutaryl-CoA synthase 1
HMGCS2	hsa:3158	path:hsa00280	Valine, leucine and isoleucine degradation	3-hydroxy-3-methylglutaryl-CoA synthase 2
SDS	hsa:10993	path:hsa00290	Valine, leucine and isoleucine biosynthesis	serine dehydratase
SDSL	hsa:113675	path:hsa00290	Valine, leucine and isoleucine biosynthesis	serine dehydratase like
BCAT2	hsa:587	path:hsa00290	Valine, leucine and isoleucine biosynthesis	branched chain amino acid transaminase 2
BCAT1	hsa:586	path:hsa00290	Valine, leucine and isoleucine biosynthesis	branched chain amino acid transaminase 1
AASS	hsa:10157	path:hsa00310	Lysine degradation	aminoadipate-semialdehyde synthase
ALDH7A1	hsa:501	path:hsa00310	Lysine degradation	aldehyde dehydrogenase 7 family member A1
AADAT	hsa:51166	path:hsa00310	Lysine degradation	aminoadipate aminotransferase
DHTKD1	hsa:55526	path:hsa00310	Lysine degradation	dehydrogenase E1 and transketolase domain containing 1
DLST	hsa:1743	path:hsa00310	Lysine degradation	dihydrolipoamide S-succinyltransferase
DLD	hsa:1738	path:hsa00310	Lysine degradation	dihydrolipoamide dehydrogenase
GCDH	hsa:2639	path:hsa00310	Lysine degradation	glutaryl-CoA dehydrogenase
HADHA	hsa:3030	path:hsa00310	Lysine degradation	hydroxyacyl-CoA dehydrogenase trifunctional multienzyme complex subunit alpha
EHHADH	hsa:1962	path:hsa00310	Lysine degradation	enoyl-CoA hydratase and 3-hydroxyacyl CoA dehydrogenase
ECHS1	hsa:1892	path:hsa00310	Lysine degradation	enoyl-CoA hydratase, short chain 1
HADH	hsa:3033	path:hsa00310	Lysine degradation	hydroxyacyl-CoA dehydrogenase
ACAT2	hsa:39	path:hsa00310	Lysine degradation	acetyl-CoA acetyltransferase 2
ACAT1	hsa:38	path:hsa00310	Lysine degradation	acetyl-CoA acetyltransferase 1
HYKK	hsa:123688	path:hsa00310	Lysine degradation	hydroxylysine kinase
PHYKPL	hsa:85007	path:hsa00310	Lysine degradation	5-phosphohydroxy-L-lysine phospho-lyase
PIPOX	hsa:51268	path:hsa00310	Lysine degradation	pipecolic acid and sarcosine oxidase
CAMKMT	hsa:79823	path:hsa00310	Lysine degradation	calmodulin-lysine N-methyltransferase
KMT2A	hsa:4297	path:hsa00310	Lysine degradation	lysine methyltransferase 2A
KMT2D	hsa:8085	path:hsa00310	Lysine degradation	lysine methyltransferase 2D
KMT2C	hsa:58508	path:hsa00310	Lysine degradation	lysine methyltransferase 2C
KMT2B	hsa:9757	path:hsa00310	Lysine degradation	lysine methyltransferase 2B
KMT2E	hsa:55904	path:hsa00310	Lysine degradation	lysine methyltransferase 2E (inactive)
SETD1B	hsa:23067	path:hsa00310	Lysine degradation	SET domain containing 1B, histone lysine methyltransferase
SETD1A	hsa:9739	path:hsa00310	Lysine degradation	SET domain containing 1A, histone lysine methyltransferase
SETD7	hsa:80854	path:hsa00310	Lysine degradation	SET domain containing 7, histone lysine methyltransferase
PRDM9	hsa:56979	path:hsa00310	Lysine degradation	PR/SET domain 9
PRDM7	hsa:11105	path:hsa00310	Lysine degradation	PR/SET domain 7
ASH1L	hsa:55870	path:hsa00310	Lysine degradation	ASH1 like histone lysine methyltransferase
SMYD2	hsa:56950	path:hsa00310	Lysine degradation	SET and MYND domain containing 2
SMYD3	hsa:64754	path:hsa00310	Lysine degradation	SET and MYND domain containing 3
SMYD1	hsa:150572	path:hsa00310	Lysine degradation	SET and MYND domain containing 1
SUV39H1	hsa:6839	path:hsa00310	Lysine degradation	suppressor of variegation 3-9 homolog 1
SUV39H2	hsa:79723	path:hsa00310	Lysine degradation	suppressor of variegation 3-9 homolog 2
EHMT2	hsa:10919	path:hsa00310	Lysine degradation	euchromatic histone lysine methyltransferase 2
EHMT1	hsa:79813	path:hsa00310	Lysine degradation	euchromatic histone lysine methyltransferase 1
SETDB1	hsa:9869	path:hsa00310	Lysine degradation	SET domain bifurcated histone lysine methyltransferase 1
SETDB2	hsa:83852	path:hsa00310	Lysine degradation	SET domain bifurcated histone lysine methyltransferase 2
PRDM2	hsa:7799	path:hsa00310	Lysine degradation	PR/SET domain 2
EZH1	hsa:2145	path:hsa00310	Lysine degradation	enhancer of zeste 1 polycomb repressive complex 2 subunit
EZH2	hsa:2146	path:hsa00310	Lysine degradation	enhancer of zeste 2 polycomb repressive complex 2 subunit
SETMAR	hsa:6419	path:hsa00310	Lysine degradation	SET domain and mariner transposase fusion gene
NSD1	hsa:64324	path:hsa00310	Lysine degradation	nuclear receptor binding SET domain protein 1
NSD2	hsa:7468	path:hsa00310	Lysine degradation	nuclear receptor binding SET domain protein 2
NSD3	hsa:54904	path:hsa00310	Lysine degradation	nuclear receptor binding SET domain protein 3
SETD2	hsa:29072	path:hsa00310	Lysine degradation	SET domain containing 2, histone lysine methyltransferase
DOT1L	hsa:84444	path:hsa00310	Lysine degradation	DOT1 like histone lysine methyltransferase
KMT5A	hsa:387893	path:hsa00310	Lysine degradation	lysine methyltransferase 5A
PRDM6	hsa:93166	path:hsa00310	Lysine degradation	PR/SET domain 6
KMT5C	hsa:84787	path:hsa00310	Lysine degradation	lysine methyltransferase 5C
KMT5B	hsa:51111	path:hsa00310	Lysine degradation	lysine methyltransferase 5B
MECOM	hsa:2122	path:hsa00310	Lysine degradation	MDS1 and EVI1 complex locus
PRDM16	hsa:63976	path:hsa00310	Lysine degradation	PR/SET domain 16
TMLHE	hsa:55217	path:hsa00310	Lysine degradation	trimethyllysine hydroxylase, epsilon
ALDH2	hsa:217	path:hsa00310	Lysine degradation	aldehyde dehydrogenase 2 family member
ALDH3A2	hsa:224	path:hsa00310	Lysine degradation	aldehyde dehydrogenase 3 family member A2
ALDH1B1	hsa:219	path:hsa00310	Lysine degradation	aldehyde dehydrogenase 1 family member B1
ALDH9A1	hsa:223	path:hsa00310	Lysine degradation	aldehyde dehydrogenase 9 family member A1
BBOX1	hsa:8424	path:hsa00310	Lysine degradation	gamma-butyrobetaine hydroxylase 1
PLOD1	hsa:5351	path:hsa00310	Lysine degradation	procollagen-lysine,2-oxoglutarate 5-dioxygenase 1
PLOD2	hsa:5352	path:hsa00310	Lysine degradation	procollagen-lysine,2-oxoglutarate 5-dioxygenase 2
PLOD3	hsa:8985	path:hsa00310	Lysine degradation	procollagen-lysine,2-oxoglutarate 5-dioxygenase 3
COLGALT1	hsa:79709	path:hsa00310	Lysine degradation	collagen beta(1-O)galactosyltransferase 1
COLGALT2	hsa:23127	path:hsa00310	Lysine degradation	collagen beta(1-O)galactosyltransferase 2
OTC	hsa:5009	path:hsa00220	Arginine biosynthesis	ornithine transcarbamylase
ASS1	hsa:445	path:hsa00220	Arginine biosynthesis	argininosuccinate synthase 1
ASL	hsa:435	path:hsa00220	Arginine biosynthesis	argininosuccinate lyase
ARG2	hsa:384	path:hsa00220	Arginine biosynthesis	arginase 2
ARG1	hsa:383	path:hsa00220	Arginine biosynthesis	arginase 1
NOS1	hsa:4842	path:hsa00220	Arginine biosynthesis	nitric oxide synthase 1
NOS2	hsa:4843	path:hsa00220	Arginine biosynthesis	nitric oxide synthase 2
NOS3	hsa:4846	path:hsa00220	Arginine biosynthesis	nitric oxide synthase 3
GLS2	hsa:27165	path:hsa00220	Arginine biosynthesis	glutaminase 2
GLS	hsa:2744	path:hsa00220	Arginine biosynthesis	glutaminase
GLUL	hsa:2752	path:hsa00220	Arginine biosynthesis	glutamate-ammonia ligase
GLUD2	hsa:2747	path:hsa00220	Arginine biosynthesis	glutamate dehydrogenase 2
GLUD1	hsa:2746	path:hsa00220	Arginine biosynthesis	glutamate dehydrogenase 1
CPS1	hsa:1373	path:hsa00220	Arginine biosynthesis	carbamoyl-phosphate synthase 1
GOT1	hsa:2805	path:hsa00220	Arginine biosynthesis	glutamic-oxaloacetic transaminase 1
GOT1L1	hsa:137362	path:hsa00220	Arginine biosynthesis	glutamic-oxaloacetic transaminase 1 like 1
GOT2	hsa:2806	path:hsa00220	Arginine biosynthesis	glutamic-oxaloacetic transaminase 2
GPT2	hsa:84706	path:hsa00220	Arginine biosynthesis	glutamic--pyruvic transaminase 2
GPT	hsa:2875	path:hsa00220	Arginine biosynthesis	glutamic--pyruvic transaminase
NAGS	hsa:162417	path:hsa00220	Arginine biosynthesis	N-acetylglutamate synthase
ACY1	hsa:95	path:hsa00220	Arginine biosynthesis	aminoacylase 1
ABHD14A-ACY1	hsa:100526760	path:hsa00220	Arginine biosynthesis	ABHD14A-ACY1 readthrough
GATM	hsa:2628	path:hsa00330	Arginine and proline metabolism	glycine amidinotransferase
GAMT	hsa:2593	path:hsa00330	Arginine and proline metabolism	guanidinoacetate N-methyltransferase
CKM	hsa:1158	path:hsa00330	Arginine and proline metabolism	creatine kinase, M-type
CKMT1A	hsa:548596	path:hsa00330	Arginine and proline metabolism	creatine kinase, mitochondrial 1A
CKMT2	hsa:1160	path:hsa00330	Arginine and proline metabolism	creatine kinase, mitochondrial 2
CKB	hsa:1152	path:hsa00330	Arginine and proline metabolism	creatine kinase B
CKMT1B	hsa:1159	path:hsa00330	Arginine and proline metabolism	creatine kinase, mitochondrial 1B
AZIN2	hsa:113451	path:hsa00330	Arginine and proline metabolism	antizyme inhibitor 2
AGMAT	hsa:79814	path:hsa00330	Arginine and proline metabolism	agmatinase
ODC1	hsa:4953	path:hsa00330	Arginine and proline metabolism	ornithine decarboxylase 1
SRM	hsa:6723	path:hsa00330	Arginine and proline metabolism	spermidine synthase
SMS	hsa:6611	path:hsa00330	Arginine and proline metabolism	spermine synthase
AMD1	hsa:262	path:hsa00330	Arginine and proline metabolism	adenosylmethionine decarboxylase 1
AOC1	hsa:26	path:hsa00330	Arginine and proline metabolism	amine oxidase copper containing 1
SMOX	hsa:54498	path:hsa00330	Arginine and proline metabolism	spermine oxidase
ALDH2	hsa:217	path:hsa00330	Arginine and proline metabolism	aldehyde dehydrogenase 2 family member
ALDH3A2	hsa:224	path:hsa00330	Arginine and proline metabolism	aldehyde dehydrogenase 3 family member A2
ALDH1B1	hsa:219	path:hsa00330	Arginine and proline metabolism	aldehyde dehydrogenase 1 family member B1
ALDH7A1	hsa:501	path:hsa00330	Arginine and proline metabolism	aldehyde dehydrogenase 7 family member A1
ALDH9A1	hsa:223	path:hsa00330	Arginine and proline metabolism	aldehyde dehydrogenase 9 family member A1
CNDP1	hsa:84735	path:hsa00330	Arginine and proline metabolism	carnosine dipeptidase 1
CNDP2	hsa:55748	path:hsa00330	Arginine and proline metabolism	carnosine dipeptidase 2
CARNS1	hsa:57571	path:hsa00330	Arginine and proline metabolism	carnosine synthase 1
SAT2	hsa:112483	path:hsa00330	Arginine and proline metabolism	spermidine/spermine N1-acetyltransferase family member 2
SAT1	hsa:6303	path:hsa00330	Arginine and proline metabolism	spermidine/spermine N1-acetyltransferase 1
MAOB	hsa:4129	path:hsa00330	Arginine and proline metabolism	monoamine oxidase B
MAOA	hsa:4128	path:hsa00330	Arginine and proline metabolism	monoamine oxidase A
NOS1	hsa:4842	path:hsa00330	Arginine and proline metabolism	nitric oxide synthase 1
NOS2	hsa:4843	path:hsa00330	Arginine and proline metabolism	nitric oxide synthase 2
NOS3	hsa:4846	path:hsa00330	Arginine and proline metabolism	nitric oxide synthase 3
ARG2	hsa:384	path:hsa00330	Arginine and proline metabolism	arginase 2
ARG1	hsa:383	path:hsa00330	Arginine and proline metabolism	arginase 1
OAT	hsa:4942	path:hsa00330	Arginine and proline metabolism	ornithine aminotransferase
PYCR3	hsa:65263	path:hsa00330	Arginine and proline metabolism	pyrroline-5-carboxylate reductase 3
PYCR2	hsa:29920	path:hsa00330	Arginine and proline metabolism	pyrroline-5-carboxylate reductase 2
PYCR1	hsa:5831	path:hsa00330	Arginine and proline metabolism	pyrroline-5-carboxylate reductase 1
PRODH	hsa:5625	path:hsa00330	Arginine and proline metabolism	proline dehydrogenase 1
proline	hsa:102724788	path:hsa00330	Arginine and proline metabolism	proline dehydrogenase [EC:1.5.5.2]
ALDH4A1	hsa:8659	path:hsa00330	Arginine and proline metabolism	aldehyde dehydrogenase 4 family member A1
ALDH18A1	hsa:5832	path:hsa00330	Arginine and proline metabolism	aldehyde dehydrogenase 18 family member A1
LAP3	hsa:51056	path:hsa00330	Arginine and proline metabolism	leucine aminopeptidase 3
P4HA2	hsa:8974	path:hsa00330	Arginine and proline metabolism	prolyl 4-hydroxylase subunit alpha 2
P4HA3	hsa:283208	path:hsa00330	Arginine and proline metabolism	prolyl 4-hydroxylase subunit alpha 3
P4HA1	hsa:5033	path:hsa00330	Arginine and proline metabolism	prolyl 4-hydroxylase subunit alpha 1
PRODH2	hsa:58510	path:hsa00330	Arginine and proline metabolism	proline dehydrogenase 2
GOT1	hsa:2805	path:hsa00330	Arginine and proline metabolism	glutamic-oxaloacetic transaminase 1
GOT1L1	hsa:137362	path:hsa00330	Arginine and proline metabolism	glutamic-oxaloacetic transaminase 1 like 1
GOT2	hsa:2806	path:hsa00330	Arginine and proline metabolism	glutamic-oxaloacetic transaminase 2
HOGA1	hsa:112817	path:hsa00330	Arginine and proline metabolism	4-hydroxy-2-oxoglutarate aldolase 1
DAO	hsa:1610	path:hsa00330	Arginine and proline metabolism	D-amino acid oxidase
L3HYPDH	hsa:112849	path:hsa00330	Arginine and proline metabolism	trans-L-3-hydroxyproline dehydratase
HAL	hsa:3034	path:hsa00340	Histidine metabolism	histidine ammonia-lyase
UROC1	hsa:131669	path:hsa00340	Histidine metabolism	urocanate hydratase 1
AMDHD1	hsa:144193	path:hsa00340	Histidine metabolism	amidohydrolase domain containing 1
FTCD	hsa:10841	path:hsa00340	Histidine metabolism	formimidoyltransferase cyclodeaminase
HDC	hsa:3067	path:hsa00340	Histidine metabolism	histidine decarboxylase
AOC1	hsa:26	path:hsa00340	Histidine metabolism	amine oxidase copper containing 1
ALDH2	hsa:217	path:hsa00340	Histidine metabolism	aldehyde dehydrogenase 2 family member
ALDH3A2	hsa:224	path:hsa00340	Histidine metabolism	aldehyde dehydrogenase 3 family member A2
ALDH1B1	hsa:219	path:hsa00340	Histidine metabolism	aldehyde dehydrogenase 1 family member B1
ALDH7A1	hsa:501	path:hsa00340	Histidine metabolism	aldehyde dehydrogenase 7 family member A1
ALDH9A1	hsa:223	path:hsa00340	Histidine metabolism	aldehyde dehydrogenase 9 family member A1
ASPA	hsa:443	path:hsa00340	Histidine metabolism	aspartoacylase
HNMT	hsa:3176	path:hsa00340	Histidine metabolism	histamine N-methyltransferase
MAOB	hsa:4129	path:hsa00340	Histidine metabolism	monoamine oxidase B
MAOA	hsa:4128	path:hsa00340	Histidine metabolism	monoamine oxidase A
ALDH3B1	hsa:221	path:hsa00340	Histidine metabolism	aldehyde dehydrogenase 3 family member B1
ALDH3B2	hsa:222	path:hsa00340	Histidine metabolism	aldehyde dehydrogenase 3 family member B2
ALDH3A1	hsa:218	path:hsa00340	Histidine metabolism	aldehyde dehydrogenase 3 family member A1
CARNS1	hsa:57571	path:hsa00340	Histidine metabolism	carnosine synthase 1
CARNMT1	hsa:138199	path:hsa00340	Histidine metabolism	carnosine N-methyltransferase 1
CNDP2	hsa:55748	path:hsa00340	Histidine metabolism	carnosine dipeptidase 2
CNDP1	hsa:84735	path:hsa00340	Histidine metabolism	carnosine dipeptidase 1
GOT1	hsa:2805	path:hsa00350	Tyrosine metabolism	glutamic-oxaloacetic transaminase 1
GOT1L1	hsa:137362	path:hsa00350	Tyrosine metabolism	glutamic-oxaloacetic transaminase 1 like 1
GOT2	hsa:2806	path:hsa00350	Tyrosine metabolism	glutamic-oxaloacetic transaminase 2
TAT	hsa:6898	path:hsa00350	Tyrosine metabolism	tyrosine aminotransferase
IL4I1	hsa:259307	path:hsa00350	Tyrosine metabolism	interleukin 4 induced 1
HPD	hsa:3242	path:hsa00350	Tyrosine metabolism	4-hydroxyphenylpyruvate dioxygenase
HGD	hsa:3081	path:hsa00350	Tyrosine metabolism	homogentisate 1,2-dioxygenase
GSTZ1	hsa:2954	path:hsa00350	Tyrosine metabolism	glutathione S-transferase zeta 1
FAH	hsa:2184	path:hsa00350	Tyrosine metabolism	fumarylacetoacetate hydrolase
TYR	hsa:7299	path:hsa00350	Tyrosine metabolism	tyrosinase
TH	hsa:7054	path:hsa00350	Tyrosine metabolism	tyrosine hydroxylase
DCT	hsa:1638	path:hsa00350	Tyrosine metabolism	dopachrome tautomerase
TYRP1	hsa:7306	path:hsa00350	Tyrosine metabolism	tyrosinase related protein 1
DDC	hsa:1644	path:hsa00350	Tyrosine metabolism	dopa decarboxylase
DBH	hsa:1621	path:hsa00350	Tyrosine metabolism	dopamine beta-hydroxylase
PNMT	hsa:5409	path:hsa00350	Tyrosine metabolism	phenylethanolamine N-methyltransferase
COMT	hsa:1312	path:hsa00350	Tyrosine metabolism	catechol-O-methyltransferase
LRTOMT	hsa:220074	path:hsa00350	Tyrosine metabolism	leucine rich transmembrane and O-methyltransferase domain containing
MAOB	hsa:4129	path:hsa00350	Tyrosine metabolism	monoamine oxidase B
MAOA	hsa:4128	path:hsa00350	Tyrosine metabolism	monoamine oxidase A
AOC3	hsa:8639	path:hsa00350	Tyrosine metabolism	amine oxidase copper containing 3
AOC2	hsa:314	path:hsa00350	Tyrosine metabolism	amine oxidase copper containing 2
ALDH3B1	hsa:221	path:hsa00350	Tyrosine metabolism	aldehyde dehydrogenase 3 family member B1
ALDH3B2	hsa:222	path:hsa00350	Tyrosine metabolism	aldehyde dehydrogenase 3 family member B2
ALDH3A1	hsa:218	path:hsa00350	Tyrosine metabolism	aldehyde dehydrogenase 3 family member A1
ADH1A	hsa:124	path:hsa00350	Tyrosine metabolism	alcohol dehydrogenase 1A (class I), alpha polypeptide
ADH1B	hsa:125	path:hsa00350	Tyrosine metabolism	alcohol dehydrogenase 1B (class I), beta polypeptide
ADH1C	hsa:126	path:hsa00350	Tyrosine metabolism	alcohol dehydrogenase 1C (class I), gamma polypeptide
ADH7	hsa:131	path:hsa00350	Tyrosine metabolism	alcohol dehydrogenase 7 (class IV), mu or sigma polypeptide
ADH4	hsa:127	path:hsa00350	Tyrosine metabolism	alcohol dehydrogenase 4 (class II), pi polypeptide
ADH5	hsa:128	path:hsa00350	Tyrosine metabolism	alcohol dehydrogenase 5 (class III), chi polypeptide
ADH6	hsa:130	path:hsa00350	Tyrosine metabolism	alcohol dehydrogenase 6 (class V)
TPO	hsa:7173	path:hsa00350	Tyrosine metabolism	thyroid peroxidase
AOX1	hsa:316	path:hsa00350	Tyrosine metabolism	aldehyde oxidase 1
FAHD1	hsa:81889	path:hsa00350	Tyrosine metabolism	fumarylacetoacetate hydrolase domain containing 1
MIF	hsa:4282	path:hsa00350	Tyrosine metabolism	macrophage migration inhibitory factor
PAH	hsa:5053	path:hsa00360	Phenylalanine metabolism	phenylalanine hydroxylase
DDC	hsa:1644	path:hsa00360	Phenylalanine metabolism	dopa decarboxylase
AOC3	hsa:8639	path:hsa00360	Phenylalanine metabolism	amine oxidase copper containing 3
AOC2	hsa:314	path:hsa00360	Phenylalanine metabolism	amine oxidase copper containing 2
MAOB	hsa:4129	path:hsa00360	Phenylalanine metabolism	monoamine oxidase B
MAOA	hsa:4128	path:hsa00360	Phenylalanine metabolism	monoamine oxidase A
ALDH3B1	hsa:221	path:hsa00360	Phenylalanine metabolism	aldehyde dehydrogenase 3 family member B1
ALDH3B2	hsa:222	path:hsa00360	Phenylalanine metabolism	aldehyde dehydrogenase 3 family member B2
ALDH3A1	hsa:218	path:hsa00360	Phenylalanine metabolism	aldehyde dehydrogenase 3 family member A1
GOT1	hsa:2805	path:hsa00360	Phenylalanine metabolism	glutamic-oxaloacetic transaminase 1
GOT1L1	hsa:137362	path:hsa00360	Phenylalanine metabolism	glutamic-oxaloacetic transaminase 1 like 1
GOT2	hsa:2806	path:hsa00360	Phenylalanine metabolism	glutamic-oxaloacetic transaminase 2
TAT	hsa:6898	path:hsa00360	Phenylalanine metabolism	tyrosine aminotransferase
IL4I1	hsa:259307	path:hsa00360	Phenylalanine metabolism	interleukin 4 induced 1
HPD	hsa:3242	path:hsa00360	Phenylalanine metabolism	4-hydroxyphenylpyruvate dioxygenase
MIF	hsa:4282	path:hsa00360	Phenylalanine metabolism	macrophage migration inhibitory factor
GLYAT	hsa:10249	path:hsa00360	Phenylalanine metabolism	glycine-N-acyltransferase
TDO2	hsa:6999	path:hsa00380	Tryptophan metabolism	tryptophan 2,3-dioxygenase
IDO1	hsa:3620	path:hsa00380	Tryptophan metabolism	indoleamine 2,3-dioxygenase 1
IDO2	hsa:169355	path:hsa00380	Tryptophan metabolism	indoleamine 2,3-dioxygenase 2
AFMID	hsa:125061	path:hsa00380	Tryptophan metabolism	arylformamidase
KMO	hsa:8564	path:hsa00380	Tryptophan metabolism	kynurenine 3-monooxygenase
KYNU	hsa:8942	path:hsa00380	Tryptophan metabolism	kynureninase
HAAO	hsa:23498	path:hsa00380	Tryptophan metabolism	3-hydroxyanthranilate 3,4-dioxygenase
ACMSD	hsa:130013	path:hsa00380	Tryptophan metabolism	aminocarboxymuconate semialdehyde decarboxylase
ALDH8A1	hsa:64577	path:hsa00380	Tryptophan metabolism	aldehyde dehydrogenase 8 family member A1
DHTKD1	hsa:55526	path:hsa00380	Tryptophan metabolism	dehydrogenase E1 and transketolase domain containing 1
DLST	hsa:1743	path:hsa00380	Tryptophan metabolism	dihydrolipoamide S-succinyltransferase
DLD	hsa:1738	path:hsa00380	Tryptophan metabolism	dihydrolipoamide dehydrogenase
GCDH	hsa:2639	path:hsa00380	Tryptophan metabolism	glutaryl-CoA dehydrogenase
HADHA	hsa:3030	path:hsa00380	Tryptophan metabolism	hydroxyacyl-CoA dehydrogenase trifunctional multienzyme complex subunit alpha
EHHADH	hsa:1962	path:hsa00380	Tryptophan metabolism	enoyl-CoA hydratase and 3-hydroxyacyl CoA dehydrogenase
ECHS1	hsa:1892	path:hsa00380	Tryptophan metabolism	enoyl-CoA hydratase, short chain 1
HADH	hsa:3033	path:hsa00380	Tryptophan metabolism	hydroxyacyl-CoA dehydrogenase
ACAT2	hsa:39	path:hsa00380	Tryptophan metabolism	acetyl-CoA acetyltransferase 2
ACAT1	hsa:38	path:hsa00380	Tryptophan metabolism	acetyl-CoA acetyltransferase 1
KYAT3	hsa:56267	path:hsa00380	Tryptophan metabolism	kynurenine aminotransferase 3
KYAT1	hsa:883	path:hsa00380	Tryptophan metabolism	kynurenine aminotransferase 1
AADAT	hsa:51166	path:hsa00380	Tryptophan metabolism	aminoadipate aminotransferase
TPH2	hsa:121278	path:hsa00380	Tryptophan metabolism	tryptophan hydroxylase 2
TPH1	hsa:7166	path:hsa00380	Tryptophan metabolism	tryptophan hydroxylase 1
DDC	hsa:1644	path:hsa00380	Tryptophan metabolism	dopa decarboxylase
MAOB	hsa:4129	path:hsa00380	Tryptophan metabolism	monoamine oxidase B
MAOA	hsa:4128	path:hsa00380	Tryptophan metabolism	monoamine oxidase A
ALDH2	hsa:217	path:hsa00380	Tryptophan metabolism	aldehyde dehydrogenase 2 family member
ALDH3A2	hsa:224	path:hsa00380	Tryptophan metabolism	aldehyde dehydrogenase 3 family member A2
ALDH1B1	hsa:219	path:hsa00380	Tryptophan metabolism	aldehyde dehydrogenase 1 family member B1
ALDH7A1	hsa:501	path:hsa00380	Tryptophan metabolism	aldehyde dehydrogenase 7 family member A1
ALDH9A1	hsa:223	path:hsa00380	Tryptophan metabolism	aldehyde dehydrogenase 9 family member A1
AOX1	hsa:316	path:hsa00380	Tryptophan metabolism	aldehyde oxidase 1
ASMT	hsa:438	path:hsa00380	Tryptophan metabolism	acetylserotonin O-methyltransferase
AANAT	hsa:15	path:hsa00380	Tryptophan metabolism	aralkylamine N-acetyltransferase
CYP1A1	hsa:1543	path:hsa00380	Tryptophan metabolism	cytochrome P450 family 1 subfamily A member 1
CYP1A2	hsa:1544	path:hsa00380	Tryptophan metabolism	cytochrome P450 family 1 subfamily A member 2
CYP1B1	hsa:1545	path:hsa00380	Tryptophan metabolism	cytochrome P450 family 1 subfamily B member 1
INMT	hsa:11185	path:hsa00380	Tryptophan metabolism	indolethylamine N-methyltransferase
IL4I1	hsa:259307	path:hsa00380	Tryptophan metabolism	interleukin 4 induced 1
AOC1	hsa:26	path:hsa00380	Tryptophan metabolism	amine oxidase copper containing 1
CAT	hsa:847	path:hsa00380	Tryptophan metabolism	catalase
GOT1	hsa:2805	path:hsa00400	Phenylalanine, tyrosine and tryptophan biosynthesis	glutamic-oxaloacetic transaminase 1
GOT1L1	hsa:137362	path:hsa00400	Phenylalanine, tyrosine and tryptophan biosynthesis	glutamic-oxaloacetic transaminase 1 like 1
GOT2	hsa:2806	path:hsa00400	Phenylalanine, tyrosine and tryptophan biosynthesis	glutamic-oxaloacetic transaminase 2
TAT	hsa:6898	path:hsa00400	Phenylalanine, tyrosine and tryptophan biosynthesis	tyrosine aminotransferase
IL4I1	hsa:259307	path:hsa00400	Phenylalanine, tyrosine and tryptophan biosynthesis	interleukin 4 induced 1
PAH	hsa:5053	path:hsa00400	Phenylalanine, tyrosine and tryptophan biosynthesis	phenylalanine hydroxylase
GADL1	hsa:339896	path:hsa00410	beta-Alanine metabolism	glutamate decarboxylase like 1
GAD1	hsa:2571	path:hsa00410	beta-Alanine metabolism	glutamate decarboxylase 1
GAD2	hsa:2572	path:hsa00410	beta-Alanine metabolism	glutamate decarboxylase 2
CNDP1	hsa:84735	path:hsa00410	beta-Alanine metabolism	carnosine dipeptidase 1
CARNS1	hsa:57571	path:hsa00410	beta-Alanine metabolism	carnosine synthase 1
CNDP2	hsa:55748	path:hsa00410	beta-Alanine metabolism	carnosine dipeptidase 2
ABAT	hsa:18	path:hsa00410	beta-Alanine metabolism	4-aminobutyrate aminotransferase
SMOX	hsa:54498	path:hsa00410	beta-Alanine metabolism	spermine oxidase
AOC3	hsa:8639	path:hsa00410	beta-Alanine metabolism	amine oxidase copper containing 3
AOC2	hsa:314	path:hsa00410	beta-Alanine metabolism	amine oxidase copper containing 2
ALDH2	hsa:217	path:hsa00410	beta-Alanine metabolism	aldehyde dehydrogenase 2 family member
ALDH3A2	hsa:224	path:hsa00410	beta-Alanine metabolism	aldehyde dehydrogenase 3 family member A2
ALDH1B1	hsa:219	path:hsa00410	beta-Alanine metabolism	aldehyde dehydrogenase 1 family member B1
ALDH7A1	hsa:501	path:hsa00410	beta-Alanine metabolism	aldehyde dehydrogenase 7 family member A1
ALDH9A1	hsa:223	path:hsa00410	beta-Alanine metabolism	aldehyde dehydrogenase 9 family member A1
ALDH3B1	hsa:221	path:hsa00410	beta-Alanine metabolism	aldehyde dehydrogenase 3 family member B1
ALDH3B2	hsa:222	path:hsa00410	beta-Alanine metabolism	aldehyde dehydrogenase 3 family member B2
ALDH3A1	hsa:218	path:hsa00410	beta-Alanine metabolism	aldehyde dehydrogenase 3 family member A1
DPYD	hsa:1806	path:hsa00410	beta-Alanine metabolism	dihydropyrimidine dehydrogenase
DPYS	hsa:1807	path:hsa00410	beta-Alanine metabolism	dihydropyrimidinase
UPB1	hsa:51733	path:hsa00410	beta-Alanine metabolism	beta-ureidopropionase 1
HIBCH	hsa:26275	path:hsa00410	beta-Alanine metabolism	3-hydroxyisobutyryl-CoA hydrolase
HADHA	hsa:3030	path:hsa00410	beta-Alanine metabolism	hydroxyacyl-CoA dehydrogenase trifunctional multienzyme complex subunit alpha
EHHADH	hsa:1962	path:hsa00410	beta-Alanine metabolism	enoyl-CoA hydratase and 3-hydroxyacyl CoA dehydrogenase
ECHS1	hsa:1892	path:hsa00410	beta-Alanine metabolism	enoyl-CoA hydratase, short chain 1
ACADS	hsa:35	path:hsa00410	beta-Alanine metabolism	acyl-CoA dehydrogenase short chain
ACOX3	hsa:8310	path:hsa00410	beta-Alanine metabolism	acyl-CoA oxidase 3, pristanoyl
ACOX1	hsa:51	path:hsa00410	beta-Alanine metabolism	acyl-CoA oxidase 1
MLYCD	hsa:23417	path:hsa00410	beta-Alanine metabolism	malonyl-CoA decarboxylase
ALDH6A1	hsa:4329	path:hsa00410	beta-Alanine metabolism	aldehyde dehydrogenase 6 family member A1
CDO1	hsa:1036	path:hsa00430	Taurine and hypotaurine metabolism	cysteine dioxygenase type 1
GAD1	hsa:2571	path:hsa00430	Taurine and hypotaurine metabolism	glutamate decarboxylase 1
GAD2	hsa:2572	path:hsa00430	Taurine and hypotaurine metabolism	glutamate decarboxylase 2
CSAD	hsa:51380	path:hsa00430	Taurine and hypotaurine metabolism	cysteine sulfinic acid decarboxylase
GADL1	hsa:339896	path:hsa00430	Taurine and hypotaurine metabolism	glutamate decarboxylase like 1
ADO	hsa:84890	path:hsa00430	Taurine and hypotaurine metabolism	2-aminoethanethiol dioxygenase
GGT7	hsa:2686	path:hsa00430	Taurine and hypotaurine metabolism	gamma-glutamyltransferase 7
GGT6	hsa:124975	path:hsa00430	Taurine and hypotaurine metabolism	gamma-glutamyltransferase 6
GGT1	hsa:2678	path:hsa00430	Taurine and hypotaurine metabolism	gamma-glutamyltransferase 1
GGT5	hsa:2687	path:hsa00430	Taurine and hypotaurine metabolism	gamma-glutamyltransferase 5
BAAT	hsa:570	path:hsa00430	Taurine and hypotaurine metabolism	bile acid-CoA:amino acid N-acyltransferase
PCYT2	hsa:5833	path:hsa00440	Phosphonate and phosphinate metabolism	phosphate cytidylyltransferase 2, ethanolamine
SELENOI	hsa:85465	path:hsa00440	Phosphonate and phosphinate metabolism	selenoprotein I
CEPT1	hsa:10390	path:hsa00440	Phosphonate and phosphinate metabolism	choline/ethanolamine phosphotransferase 1
PCYT1B	hsa:9468	path:hsa00440	Phosphonate and phosphinate metabolism	phosphate cytidylyltransferase 1, choline, beta
PCYT1A	hsa:5130	path:hsa00440	Phosphonate and phosphinate metabolism	phosphate cytidylyltransferase 1, choline, alpha
CHPT1	hsa:56994	path:hsa00440	Phosphonate and phosphinate metabolism	choline phosphotransferase 1
KYAT3	hsa:56267	path:hsa00450	Selenocompound metabolism	kynurenine aminotransferase 3
KYAT1	hsa:883	path:hsa00450	Selenocompound metabolism	kynurenine aminotransferase 1
MTR	hsa:4548	path:hsa00450	Selenocompound metabolism	5-methyltetrahydrofolate-homocysteine methyltransferase
CTH	hsa:1491	path:hsa00450	Selenocompound metabolism	cystathionine gamma-lyase
SCLY	hsa:51540	path:hsa00450	Selenocompound metabolism	selenocysteine lyase
TXNRD1	hsa:7296	path:hsa00450	Selenocompound metabolism	thioredoxin reductase 1
TXNRD3	hsa:114112	path:hsa00450	Selenocompound metabolism	thioredoxin reductase 3
TXNRD2	hsa:10587	path:hsa00450	Selenocompound metabolism	thioredoxin reductase 2
INMT	hsa:11185	path:hsa00450	Selenocompound metabolism	indolethylamine N-methyltransferase
PAPSS2	hsa:9060	path:hsa00450	Selenocompound metabolism	3'-phosphoadenosine 5'-phosphosulfate synthase 2
PAPSS1	hsa:9061	path:hsa00450	Selenocompound metabolism	3'-phosphoadenosine 5'-phosphosulfate synthase 1
SEPHS2	hsa:22928	path:hsa00450	Selenocompound metabolism	selenophosphate synthetase 2
SEPHS1	hsa:22929	path:hsa00450	Selenocompound metabolism	selenophosphate synthetase 1
PSTK	hsa:118672	path:hsa00450	Selenocompound metabolism	phosphoseryl-tRNA kinase
SEPSECS	hsa:51091	path:hsa00450	Selenocompound metabolism	Sep (O-phosphoserine) tRNA:Sec (selenocysteine) tRNA synthase
MARS1	hsa:4141	path:hsa00450	Selenocompound metabolism	methionyl-tRNA synthetase 1
MARS2	hsa:92935	path:hsa00450	Selenocompound metabolism	methionyl-tRNA synthetase 2, mitochondrial
GLS2	hsa:27165	path:hsa00471	D-Glutamine and D-glutamate metabolism	glutaminase 2
GLS	hsa:2744	path:hsa00471	D-Glutamine and D-glutamate metabolism	glutaminase
GLUD2	hsa:2747	path:hsa00471	D-Glutamine and D-glutamate metabolism	glutamate dehydrogenase 2
GLUD1	hsa:2746	path:hsa00471	D-Glutamine and D-glutamate metabolism	glutamate dehydrogenase 1
DGLUCY	hsa:80017	path:hsa00471	D-Glutamine and D-glutamate metabolism	D-glutamate cyclase
DAO	hsa:1610	path:hsa00472	D-Arginine and D-ornithine metabolism	D-amino acid oxidase
GGT7	hsa:2686	path:hsa00480	Glutathione metabolism	gamma-glutamyltransferase 7
GGT6	hsa:124975	path:hsa00480	Glutathione metabolism	gamma-glutamyltransferase 6
[truncated: 30,209 more rows]
