# Supplementary material for: Construction and analysis of a survival-associated competing endogenous RNA network in breast cancer
Source: Front Surg. 2023 Jan 6;9:1021195. doi: 10.3389/fsurg.2022.1021195 (PMC9852745; doi:10.3389/fsurg.2022.1021195)
Supplement: Supplementary file 15 [file Datasheet15.zip]

Archive with 4 entries (4 files):
- Module_A.R
- Module_B.R
- TCGA_Download.R
- Diff_Deseq.R
