# Supplementary material for: Construction and analysis of a survival-associated competing endogenous RNA network in breast cancer
Source: Front Surg. 2023 Jan 6;9:1021195. doi: 10.3389/fsurg.2022.1021195 (PMC9852745; doi:10.3389/fsurg.2022.1021195)
Supplement: Supplementary file 15 [file Datasheet15.zip › Module_B.R]

#  =============================================================================
#  TCGA-Assembler version 2
#
#  Copyright (C) <2017>  <Yitan Zhu>
#  This file is part of TCGA-Assembler.
#
#  TCGA-Assembler is free software: you can redistribute it and/or modify
#  it under the terms of the GNU General Public License as published by
#  the Free Software Foundation, either version 3 of the License, or
#  (at your option) any later version.
#
#  TCGA-Assembler is distributed in the hope that it will be useful,
#  but WITHOUT ANY WARRANTY; without even the implied warranty of
#  MERCHANTABILITY or FITNESS FOR A PARTICULAR PURPOSE.  See the
#  GNU General Public License for more details.
#
#  You should have received a copy of the GNU General Public License
#  along with TCGA-Assembler.  If not, see <http://www.gnu.org/licenses/>.
#  =============================================================================


#  =============================================================================
#  TCGA-Assembler Version 2 Module B
#  =============================================================================


#  =============================================================================
#  variable prefix example
#  =============================================================================
#  s : string
#  n : number
#  v : vector
#  d : data.frame
#  m : matrix
#  l : list
#  lv : list of vector
#  ld : list of data.frame


#  =============================================================================
#  library
#  =============================================================================

library(RCurl)
library(httr)
library(stringr)
library(HGNChelper)
library(rjson)


#  =============================================================================
#  Main Functions of Module B
#  =============================================================================

CombineMultiPlatformData <- function(inputDataList,
                                     combineStyle = "Intersect") {
    options(warn = -1)
    vl <- inputDataList
    for (i in 1:length(vl)) {
        # Keep only one sample for a tissue type of a patient. # Usually, there is only one sample of a tissue type of a patient existing in data.
        vl[[i]]$Data <- ToPatientData(vl[[i]]$Data)
        if (i == 1) {
            sampleId <- colnames(vl[[i]]$Data)
        }
        # For each genomic feature, keep only one row of data.
        lResult <- CombineRedundantFeature(Data = vl[[i]]$Data, Des = vl[[i]]$Des)
        vl[[i]]$Des <- lResult$Des
        vl[[i]]$Data <- lResult$Data
        if (combineStyle == "Intersect") {
            sampleId <- sort(intersect(sampleId, colnames(vl[[i]]$Data)))
        }
        if (combineStyle == "Union") {
            sampleId <- sort(union(sampleId, colnames(vl[[i]]$Data)))
        }
        if (dim(vl[[i]]$Des)[2] == 1) {
            vl[[i]]$Des <- cbind(vl[[i]]$Des, Description = cbind(rep("", dim(vl[[i]]$Des)[1])))
        }
        else {
            if ((dim(vl[[i]]$Des)[2] == 3) && (vl[[i]]$dataType == "copyNumber")) {
                vl[[i]]$Des <- cbind(vl[[i]]$Des[, 1, drop = FALSE],
                                     Description = paste(vl[[i]]$Des[, 2], vl[[i]]$Des[, 3], sep = ""))
            }
        }
        if (vl[[i]]$dataType == "miRNAExp") {
            for (kk in 1:dim(vl[[i]]$Des)[1]) {
                vl[[i]]$Des[kk, 1] <- paste(substr(vl[[i]]$Des[kk, 1], 5, 7), substr(vl[[i]]$Des[kk, 1], 9, 100), sep = "")
            }
            vl[[i]]$Des[, 1] <- toupper(vl[[i]]$Des[, 1])
        }
        # for combining methylation data at CpG site level.
        if (vl[[i]]$dataType == "methylation") {
            if (sum(toupper(c("REF", "GeneSymbol", "ChromosomeID", "CoordinateID")) %in% toupper(colnames(vl[[i]]$Des))) == 4) {
                vl[[i]]$Des <- cbind(vl[[i]]$Des[, "GeneSymbol", drop = FALSE],
                                     Description = paste(vl[[i]]$Des[, "REF"], vl[[i]]$Des[, "ChromosomeID"],
                                                         vl[[i]]$Des[, "CoordinateID"], sep = "|"))
                vl[[i]]$Des[, "Description"] <- gsub(" ", "", vl[[i]]$Des[, "Description"])
            }
        }
        vl[[i]]$Des <- switch(vl[[i]]$dataType,
                              methylation     = cbind(vl[[i]]$Des[, "GeneSymbol", drop = FALSE], Platform = rep("methylation"    , dim(vl[[i]]$Des)[1]), Description = vl[[i]]$Des[, 2]),
                              copyNumber      = cbind(vl[[i]]$Des[, "GeneSymbol", drop = FALSE], Platform = rep("copyNumber"     , dim(vl[[i]]$Des)[1]), Description = vl[[i]]$Des[, 2]),
                              somaticMutation = cbind(vl[[i]]$Des[, "GeneSymbol", drop = FALSE], Platform = rep("somaticMutation", dim(vl[[i]]$Des)[1]), Description = vl[[i]]$Des[, 2]),
                              geneExp         = cbind(vl[[i]]$Des[, "GeneSymbol", drop = FALSE], Platform = rep("geneExp"        , dim(vl[[i]]$Des)[1]), Description = vl[[i]]$Des[, 2]),
                              miRNAExp        = cbind(vl[[i]]$Des[, "GeneSymbol", drop = FALSE], Platform = rep("miRNAExp"       , dim(vl[[i]]$Des)[1]), Description = vl[[i]]$Des[, 2]),
                              protein_RPPA    = cbind(vl[[i]]$Des[, "GeneSymbol", drop = FALSE], Platform = rep("protein_RPPA"   , dim(vl[[i]]$Des)[1]), Description = vl[[i]]$Des[, 2]),
                              protein_iTRAQ   = cbind(vl[[i]]$Des[, "GeneSymbol", drop = FALSE], Platform = rep("protein_iTRAQ"  , dim(vl[[i]]$Des)[1]), Description = vl[[i]]$Des[, 2]))
        # check NA gene. which(vl[[i]]$Des[, "GeneSymbol"] != "NA")
        ID <- intersect(which(!is.na(vl[[i]]$Des[, "GeneSymbol"])),
                        which(vl[[i]]$Des[, "GeneSymbol"] != "?"))
        vl[[i]]$Des <- vl[[i]]$Des[ID, , drop = FALSE]
        vl[[i]]$Data <- vl[[i]]$Data[ID, , drop = FALSE]
    }
    for (i in 1:length(vl)) {
        # Get the data of samples that should be kept
        if (combineStyle == "Intersect") {
            vl[[i]]$Data <- vl[[i]]$Data[, sampleId, drop = FALSE]
        }
        if (combineStyle == "Union") {
            tempData <- matrix(NA, dim(vl[[i]]$Data)[1], length(sampleId))
            colnames(tempData) <- sampleId
            tempData[, colnames(vl[[i]]$Data)] <- vl[[i]]$Data
            vl[[i]]$Data <- tempData
        }
        rownames(vl[[i]]$Data) <- NULL
        rownames(vl[[i]]$Des) <- NULL
    }
    # Combine the datasets into matrix format
    Data <- vl[[1]]$Data
    Des <- vl[[1]]$Des
    for (i in 2:length(vl)) {
        Data <- rbind(Data, vl[[i]]$Data)
        Des <- rbind(Des, vl[[i]]$Des)
    }
    OrderID <- order(as.character(Des[, "GeneSymbol"]), as.character(Des[, "Platform"]),
                     as.character(Des[, "Description"]), na.last = TRUE, decreasing = FALSE)
    Data <- Data[OrderID, , drop = FALSE]
    Des <- Des[OrderID, , drop = FALSE]
    rownames(Data) <- NULL
    rownames(Des) <- NULL
    # filter the all zero line of mutation
    vbDes <- Des[, "Platform"] == "somaticMutation"
    vbData <- apply(Data, 1, function(x){all(unique(x) == 0)})
    vb <- !(vbDes & vbData)
    Data <- Data[vb, , drop = FALSE]
    Des  <-  Des[vb, , drop = FALSE]
    vbDataRowNA <- apply(Data, 1, function(x){all(is.na(x))})
    Data <- Data[!vbDataRowNA, , drop = FALSE]
    Des  <-  Des[!vbDataRowNA, , drop = FALSE]
    lResult <- list(Des = Des, Data = Data)
    options(warn = 0)
    lResult
}

ExtractTissueSpecificSamples <- function(inputData, tissueType, singleSampleFlag, sampleTypeFile = "./SupportingFiles/TCGASampleType.txt") {
    options(warn = -1)
    TCGABarcode <- colnames(inputData)
    TCGABarcode <- sapply(strsplit(TCGABarcode, split = "-"), function(x){
                              Str = paste(x[1], x[2], x[3], substr(x[4], 1, 2), sep = "-")
                              Str
                     })
    if (singleSampleFlag == TRUE) {
        DuplicatedLabel <- duplicated(TCGABarcode)
        ID <- which(DuplicatedLabel == FALSE)
        inputData <- inputData[, ID, drop = FALSE]
        TCGABarcode <- TCGABarcode[ID]
    }
    TCGADataLabel <- sapply(strsplit(TCGABarcode, split = "-"), function(x)x[4])
    TCGADataLabelValue <- as.numeric(substr(TCGADataLabel, 1, 2))
    sampleType <- read.table(file = sampleTypeFile, header = TRUE, sep = "\t", na.string = "", quote = "", stringsAsFactors = FALSE)
    Code <- sampleType[which(sampleType[, "Options"] %in% tissueType), "Code"]
    if (length(Code) == 0) {
        writeLines("Error: no valid tissue or cell type specified")
        inputData <- NULL
    }
    else {
        ID <- which(TCGADataLabelValue %in% Code)
        if (length(ID) == 0) {
            writeLines(paste("There is no sample of ", paste(tissueType, collapse = ", "), sep = ""))
            inputData <- NULL
        }
        else {
            inputData <- inputData[, ID, drop = FALSE]
            writeLines(paste(length(ID), " samples of ", paste(tissueType, collapse = ", "), " are extracted.", sep = ""))
        }
    }
    options(warn = 0)
    inputData
}

CalculateSingleValueMethylationData <- function(input, regionOption, DHSOption, outputFileName, outputFileFolder, chipAnnotationFile = "./SupportingFiles/MethylationChipAnnotation.rda") {
    options(warn = -1)
    dir.create(path = outputFileFolder, recursive = TRUE)
    if (sum(! regionOption %in% c("TSS1500", "TSS200", "5'UTR", "1stExon", "Body", "3'UTR", "All")) > 0) {
        stop("Error: invalid regionOption.")
    }
    if (sum(! DHSOption %in% c("DHS", "notDHS", "Both")) > 0) {
        stop("Error: invalid DHSOption")
    }
    regionOptionO <- regionOption
    #   if ("TSS1500" %in% regionOption)
    #   {
    #     regionOption <- unique(c(regionOption, "TSS200"))
    #   }
    #
    if ((!("All" %in% regionOption)) || (DHSOption != "Both")) {
        load(chipAnnotationFile)
        ID <- 1:dim(MethylAnno)[1]
        if (!("All" %in% regionOption)) {
            ID <- sort(unique(which(MethylAnno[, "UCSC_RefGene_Group"] %in% regionOption)))
        }
        if (DHSOption == "DHS") {
            ID <- sort(intersect(ID, which(MethylAnno[, "DHS"] == TRUE)))
        }
        else {
            if (DHSOption == "notDHS") {
                ID <- sort(intersect(ID, setdiff(1:dim(MethylAnno)[1], which(MethylAnno[, "DHS"] == TRUE))))
            }
        }
        MethylAnno <- MethylAnno[ID, , drop = FALSE]
        ID <- which(input$Des[, "REF"] %in% MethylAnno[, "IlmnID"])
        input$Des <- input$Des[ID, , drop = FALSE]
        input$Data <- input$Data[ID, , drop = FALSE]
    }
    # Check whether conflict with NA gene
    ID <- sort(intersect(which(!is.na(input$Des[, "GeneSymbol"])), which(input$Des[, "GeneSymbol"] != "")), decreasing = FALSE)
    input$Des <- input$Des[ID, , drop = FALSE]
    input$Data <- input$Data[ID, , drop = FALSE]
    UniGene <- unique(input$Des[, "GeneSymbol"])
    Data <- matrix(NA, length(UniGene), dim(input$Data)[2])
    for (i in 1:length(UniGene)) {
        if ((i %% 2000 == 0) || (i == length(UniGene))) {
            writeLines(paste("Calculation ", round(i/length(UniGene)*100, digits = 2), "% done.", sep = ""))
        }
        Data[i, ] <- colMeans(input$Data[which(input$Des[, "GeneSymbol"] == UniGene[i]), , drop = FALSE], na.rm = TRUE)
    }
    colnames(Data) <- colnames(input$Data)
    Des <- cbind(GeneSymbol = UniGene, SingleValueType = rep(paste(paste(regionOptionO, collapse = "-"), DHSOption, sep = "|"), length(UniGene)))
    # draw and save a box plot of data
    png(filename = paste(outputFileFolder, "/", outputFileName, "__", paste(regionOptionO, collapse = "-"), "__", DHSOption, "__boxplot.png", sep = ""), width = 30*dim(Data)[2]+300, height = 1500, units = "px")
    par(las = 2, mai = c(4.5, 1, 0.5, 1), cex = 1.5)
    boxplot(Data)
    dev.off()
    # save data files.
    rownames(Data) <- NULL
    rownames(Des) <- NULL
    ID <- which(is.nan(Data))
    Data[ID] <- NA
    save(Des, Data, file = paste(outputFileFolder, "/", outputFileName, "__", paste(regionOptionO, collapse = "-"), "__", DHSOption, ".rda", sep = ""))
    write.table(cbind(Des, Data), file = paste(outputFileFolder, "/", outputFileName, "__", paste(regionOptionO, collapse = "-"), "__", DHSOption, ".txt", sep = ""),
                quote = FALSE, sep = "\t", na = "", col.names = TRUE, row.names = FALSE)
    options(warn = 0)
    return(list(Data = Data, Des = Des))
}

MergeMethylationData <- function(input1, input2, outputFileName, outputFileFolder) {
    options(warn = -1)
    dir.create(path = outputFileFolder, recursive = TRUE)
    input1_O <- input1
    input2_O <- input2
    rownames(input1$Des) <- paste(input1$Des[, "REF"], input1$Des[, "GeneSymbol"], sep = "||")
    rownames(input1$Data) <- paste(input1$Des[, "REF"], input1$Des[, "GeneSymbol"], sep = "||")
    rownames(input2$Des) <- paste(input2$Des[, "REF"], input2$Des[, "GeneSymbol"], sep = "||")
    rownames(input2$Data) <- paste(input2$Des[, "REF"], input2$Des[, "GeneSymbol"], sep = "||")
    CommonID <- intersect(rownames(input1$Des), rownames(input2$Des))
    input1$Des <- input1$Des[CommonID, , drop = FALSE]
    input1$Data <- input1$Data[CommonID, , drop = FALSE]
    input2$Des <- input2$Des[CommonID, , drop = FALSE]
    input2$Data <- input2$Data[CommonID, , drop = FALSE]
    if (dim(input1_O$Des)[1] >= dim(input2_O$Des)[1]) {
        Des <- input1$Des
    }
    else {
        Des <- input2$Des
    }
    Data <- cbind(input1$Data, input2$Data)
    # draw and save a box plot of combined data before normalization
    png(filename = paste(outputFileFolder, "/", outputFileName, "__BeforeNormalizationBoxplot.png", sep = ""), width = 30*dim(Data)[2]+300, height = 1500, units = "px")
    par(las = 2, mai = c(4.5, 1, 0.5, 1), cex = 1.5)
    boxplot(Data)
    dev.off()
    Data <- Normalize.quantiles(Data)
    # draw and save a box plot of combined data after normalization
    png(filename = paste(outputFileFolder, "/", outputFileName, "__AfterNormalizationBoxplot.png", sep = ""), width = 30*dim(Data)[2]+300, height = 1500, units = "px")
    par(las = 2, mai = c(4.5, 1, 0.5, 1), cex = 1.5)
    boxplot(Data)
    dev.off()
    # save data files.
    rownames(Data) <- NULL
    rownames(Des) <- NULL
    save(Des, Data, file = paste(outputFileFolder, "/", outputFileName, ".rda", sep = ""))
    write.table(cbind(Des, Data), file = paste(outputFileFolder, "/", outputFileName, ".txt", sep = ""), quote = FALSE,
                sep = "\t", na = "", col.names = TRUE, row.names = FALSE)
    options(warn = 0)
    return(list(Data = Data, Des = Des))
}

ProcessCNAData <- function(inputFilePath, outputFileName, outputFileFolder, refGenomeFile) {
    options(warn = -1)
    dir.create(path = outputFileFolder, recursive = TRUE)
    # Load reference genomes, which give the genomic locations of genes
    RefGenome <- read.table(file = refGenomeFile, header = TRUE, sep = "\t", na.string = "", quote = "", stringsAsFactors = FALSE)
    NumGene <- dim(RefGenome)[1]
    mode(RefGenome[, "txStarts"]) <- "numeric"
    mode(RefGenome[, "txEnds"]) <- "numeric"
    # Load copy number data
    InData <- read.table(file = inputFilePath, header = TRUE, sep = "\t", na.string = "", quote = "", stringsAsFactors = FALSE, check.names = FALSE)
    InData[, "Sample"] <- toupper(InData[, "Sample"])
    TCGAID <- InData[, "Sample"]
    UniqueTCGAID <- unique(TCGAID)
    InData[, "Chromosome"] <- as.character(InData[, "Chromosome"])
    InData[, "Chromosome"] <- paste("CHR", InData[, "Chromosome"], sep = "")
    IDID <- which(InData[, "Chromosome"] == "CHR23")
    InData[IDID, "Chromosome"] <- "CHRX"
    IDID <- which(InData[, "Chromosome"] == "CHR24")
    InData[IDID, "Chromosome"] <- "CHRY"
    InData[, "Start"] <- as.numeric(InData[, "Start"])
    InData[, "End"] <- as.numeric(InData[, "End"])
    InData[, "Segment_Mean"] <- as.numeric(InData[, "Segment_Mean"])
    # Calculate gene-level copy number
    Data <- matrix(NA, NumGene, length(UniqueTCGAID))
    for (i in 1:length(UniqueTCGAID)) {
        IDi <- which(InData[, "Sample"] == UniqueTCGAID[i])
        InDatai <- InData[IDi, c("Chromosome", "Start", "End", "Segment_Mean"), drop = FALSE]
        for (j in 1:NumGene) {
            IDj <- which(InDatai[, "Chromosome"] == RefGenome[j, "Chromosome"])
            if (length(IDj) > 0) {
                StartP <- InDatai[IDj, "Start"]
                EndP <- InDatai[IDj, "End"]
                Ratio <- InDatai[IDj, "Segment_Mean"]
                Overlap <- ifelse((EndP >= RefGenome[j, "txStarts"]) & (RefGenome[j, "txEnds"] >= StartP), pmin(EndP, RefGenome[j, "txEnds"]) - pmax(StartP, RefGenome[j, "txStarts"]) + 1, 0)
                IDNonNA <- which(!is.na(Ratio))
                Ratio <- Ratio[IDNonNA]
                Overlap <- Overlap[IDNonNA]
                if (sum(Overlap, na.rm = TRUE) > 0) {
                    Data[j, i] = sum(Overlap * Ratio, na.rm = TRUE)/sum(Overlap, na.rm = TRUE)
                }
            }
        }
        if ((i %% 20 == 0) & (i < length(UniqueTCGAID))) {
            writeLines(paste("Calculating gene copy number, ", round(i/length(UniqueTCGAID)*100, digits = 2), "% done.", sep = ""))
        }
    }
    writeLines("Calculating gene copy number, 100% done.")
    colnames(Data) <- UniqueTCGAID
    Des <- as.matrix(RefGenome[, 1:3, drop = FALSE])
    #Check and Correct gene symbol
    Des <- CheckGeneSymbol(Des)
    lResult <- CombineRedundantFeature(Data = Data, Des = Des)
    Data <- lResult$Data
    Des <- lResult$Des
    # Draw and save a box plot
    png(filename = paste(outputFileFolder, "/", outputFileName, "__boxplot.png", sep = ""), width = 30*dim(Data)[2]+300, height = 1500, units = "px")
    par(las = 2, mai = c(4.5, 1, 0.5, 1), cex = 1.5)
    boxplot(Data)
    dev.off()
    # save data files.
    rownames(Data) <- NULL
    rownames(Des) <- NULL
    save(Des, Data, file = paste(outputFileFolder, "/", outputFileName, ".rda", sep = ""))
    write.table(cbind(Des, Data), file = paste(outputFileFolder, "/", outputFileName, ".txt", sep = ""), quote = FALSE,
                sep = "\t", na = "", col.names = TRUE, row.names = FALSE)
    options(warn = 0)
    return(list(Data = Data, Des = Des))
}

ProcessRNASeqData <- function(inputFilePath, outputFileName, outputFileFolder, dataType, verType = "RNASeqV2") {
    options(warn = -1)
    dir.create(path = outputFileFolder, recursive = TRUE)
    # Read in data.
    InData <- read.table(file = inputFilePath, header = TRUE, sep = "\t", na.string = "", stringsAsFactors = FALSE, quote = "", check.names = FALSE)
    InData <- InData[2:dim(InData)[1], , drop = FALSE]
    if ((dataType == "geneExp") & (verType == "RNASeqV1")) {
        REF <- InData[, 1]
        RPKM <- as.matrix(InData[, seq(4, dim(InData)[2], 3), drop = FALSE])
        mode(RPKM) <- "numeric"
        GeneSymbol <- sapply(strsplit(REF, split = "\\|"), function(x)x[1])
        EntrezID <- sapply(strsplit(REF, split = "\\|"), function(x)x[2])
        Des <- cbind(GeneSymbol = GeneSymbol, EntrezID = EntrezID)
        Data <- RPKM
        #Check and Correct gene symbol
        Des <- CheckGeneSymbol(Des)
    }
    if (dataType == "exonExp") {
        REF <- InData[, 1]
        # RPKM <- as.matrix(InData[, seq(4, dim(InData)[2], 3), drop = FALSE])
        RPKM <- as.matrix(InData[, 2:dim(InData)[2], drop = FALSE])
        mode(RPKM) <- "numeric"
        Des <- cbind(ExonID = REF)
        Data <- RPKM
    }
    if ((dataType == "geneExp") & (verType == "RNASeqV2")) {
        REF <- InData[, 1]
        NormalizedCount <- as.matrix(InData[, 2:dim(InData)[2], drop = FALSE])
        mode(NormalizedCount) <- "numeric"
        GeneSymbol <- sapply(strsplit(REF, split = "\\|"), function(x)x[1])
        EntrezID <- sapply(strsplit(REF, split = "\\|"), function(x)x[2])
        Des <- cbind(GeneSymbol = GeneSymbol, EntrezID = EntrezID)
        Data <- NormalizedCount
        #Check and Correct gene symbol
        Des <- CheckGeneSymbol(Des)
    }
    if (verType == "Microarray") {
        dataType <- "geneExp"
        REF <- InData[, 1]
        Data <- as.matrix(InData[, 2:dim(InData)[2], drop = FALSE])
        mode(Data) <- "numeric"
        Des <- cbind(GeneSymbol = REF, EntrezID = rep("", length(REF)))
        #Check and Correct gene symbol
        Des <- CheckGeneSymbol(Des)
    }
    lResult <- CombineRedundantFeature(Data = Data, Des = Des)
    Data <- lResult$Data
    Des <- lResult$Des
    if (dataType == "geneExp") {
        # Draw and save a box plot
        png(filename = paste(outputFileFolder, "/", outputFileName, "__boxplot.png", sep = ""), width = 30*dim(Data)[2]+300, height = 1500, units = "px")
        par(las = 2, mai = c(4.5, 1, 0.5, 1), cex = 1.5)
        nonNaID <- which(!is.na(Data))
        if ((sum(Data[nonNaID]<0) == 0) && (max(Data[nonNaID])>50)) {
            boxplot(log2(Data), main = "Boxplot drawn based on log2 tranformed data.")
        } else {
            boxplot(Data)
        }
        dev.off()
    }
    # save data files
    rownames(Data) <- NULL
    rownames(Des) <- NULL
    save(Des, Data, file = paste(outputFileFolder, "/", outputFileName, ".rda", sep = ""))
    write.table(cbind(Des, Data), file = paste(outputFileFolder, "/", outputFileName, ".txt", sep = ""), quote = FALSE,
                sep = "\t", na = "", col.names = TRUE, row.names = FALSE)
    options(warn = 0)
    return(list(Data = Data, Des = Des))
}

ProcessmiRNASeqData <- function(inputFilePath, outputFileName, outputFileFolder, fileSource = "TCGA-Assembler") {
    options(warn = -1)
    dir.create(path = outputFileFolder, recursive = TRUE)
    # Read in data.
    InData <- read.table(file = inputFilePath, header = TRUE, sep = "\t", na.string = "", quote = "", stringsAsFactors = FALSE, check.names = FALSE)
    InData <- InData[2:dim(InData)[1], , drop = FALSE]
    # divide read cout data and RPM data
    REF <- InData[, 1]
    if (fileSource == "Firehose") {
        Count <- as.matrix(InData[, seq(2, dim(InData)[2], 3), drop = FALSE])
        RPM <- as.matrix(InData[, seq(3, dim(InData)[2], 3), drop = FALSE])
    }
    if (fileSource == "TCGA-Assembler") {
        Count <- as.matrix(InData[, seq(2, dim(InData)[2], 2), drop = FALSE])
        RPM <- as.matrix(InData[, seq(3, dim(InData)[2], 2), drop = FALSE])
    }
    #  rownames(Count) <- REF
    mode(Count) <- "numeric"
    #  rownames(RPM) <- REF
    mode(RPM) <- "numeric"
    #   #   Draw and save box plot
    #   png(filename = paste(outputFileFolder, "/", outputFileName, "__ReadCount.boxplot.png", sep = ""), width = 30*dim(Count)[2]+300, height = 1500, units = "px")
    #   par(las = 2, mai = c(4.5, 1, 0.5, 1), cex = 1.5)
    #   boxplot(log2(Count))
    #   dev.off()
    #   png(filename = paste(outputFileFolder, "/", outputFileName, "__RPM.boxplot.png", sep = ""), width = 30*dim(RPM)[2]+300, height = 1500, units = "px")
    #   par(las = 2, mai = c(4.5, 1, 0.5, 1), cex = 1.5)
    #   boxplot(log2(RPM))
    #   dev.off()
    #save data files
    Des <- cbind(GeneSymbol = REF)
    Data <- Count
    lResult <- CombineRedundantFeature(Data = Data, Des = Des)
    Data <- lResult$Data
    Des <- lResult$Des
    ID <- which(is.na(Des[, "GeneSymbol"]))
    Des[ID, "GeneSymbol"] <- ""
    rownames(Data) <- NULL
    rownames(Des) <- NULL
    save(Des, Data, file = paste(outputFileFolder, "/", outputFileName, "__ReadCount.rda", sep = ""))
    write.table(cbind(Des, Data), file = paste(outputFileFolder, "/", outputFileName, "__ReadCount.txt", sep = ""), quote = FALSE,
                sep = "\t", na = "", col.names = TRUE, row.names = FALSE)
    Des <- cbind(GeneSymbol = REF)
    Data <- RPM
    lResult <- CombineRedundantFeature(Data = Data, Des = Des)
    Data <- lResult$Data
    Des <- lResult$Des
    ID <- which(is.na(Des[, "GeneSymbol"]))
    Des[ID, "GeneSymbol"] <- ""
    rownames(Data) <- NULL
    rownames(Des) <- NULL
    save(Des, Data, file = paste(outputFileFolder, "/", outputFileName, "__RPM.rda", sep = ""))
    write.table(cbind(Des, Data), file = paste(outputFileFolder, "/", outputFileName, "__RPM.txt", sep = ""), quote = FALSE,
                sep = "\t", na = "", col.names = TRUE, row.names = FALSE)
    options(warn = 0)
    return(list(Data = Data, Des = Des))
}

ProcessMethylation450Data <- function(inputFilePath, outputFileName, outputFileFolder, fileSource = "TCGA-Assembler") {
    options(warn = -1)
    dir.create(path = outputFileFolder, recursive = TRUE)
    writeLines("Loading data.")
    if (fileSource == "Firehose") {
        # read in data
        GetMethylation450Data(inputFilePath, outputFileFolder, outputFileName)
        load(paste(outputFileFolder, "/", outputFileName, ".TempFiles/", outputFileName, ".TempData.rda", sep = ""))
        unlink(x = paste(outputFileFolder, "/", outputFileName, ".TempFiles", sep = ""), recursive = TRUE, force = TRUE)
        Methy450Des <- as.matrix(Methy450Des)
    }
    if (fileSource == "TCGA-Assembler") {
        # read in data
        InData <- read.table(file = inputFilePath, header = TRUE, sep = "\t", na.string = "", quote = "", stringsAsFactors = FALSE, check.names = FALSE)
        Methy450Des <- as.matrix(InData[, 1:4, drop = FALSE])
        colnames(Methy450Des) <- c("REF", "GeneSymbol", "ChromosomeID", "CoordinateID")
        ID <- which(Methy450Des[, "GeneSymbol"] == "DISCONTUNUED")
        Methy450Des[ID, "GeneSymbol"] <- ""
        Methy450Data <- as.matrix(InData[, 5:dim(InData)[2], drop = FALSE])
        mode(Methy450Data) <- "numeric"
        rm("InData")
    }
    # some probes have more than one gene symbols, collpase the data
    # AddDes <- matrix("", dim(Methy450Des)[1], 4)
    AddDes <- matrix("", 100000, 4)
    colnames(AddDes) <- colnames(Methy450Des)
    # AddData <- matrix(NA, dim(Methy450Data)[1], dim(Methy450Data)[2])
    AddData <- matrix(NA, 100000, dim(Methy450Data)[2])
    colnames(AddData) <- colnames(Methy450Data)
    AddIndex <- 0
    for (ProbeID in 1:dim(Methy450Des)[1]) {
        GrepID <- grep(";", Methy450Des[ProbeID, "GeneSymbol"])
        if ((ProbeID %% 50000 == 0) || (ProbeID == dim(Methy450Des)[1])) {
            writeLines(paste("Process CpG sites corresponding to multiple genes, ", ceiling(ProbeID/dim(Methy450Des)[1]*100), "% done.", sep = ""))
        }
        if (length(GrepID) > 0) {
            TempStr <- strsplit(Methy450Des[ProbeID, "GeneSymbol"], split = ";")
            Methy450Des[ProbeID, "GeneSymbol"] <- TempStr[[1]][1]
            for (TempStri in 2:length(TempStr[[1]])) {
                TempAddDes <- Methy450Des[ProbeID, , drop = FALSE]
                TempAddDes[1, "GeneSymbol"] <- TempStr[[1]][TempStri]
                AddIndex <- AddIndex + 1
                AddDes[AddIndex, ] <- TempAddDes
                AddData[AddIndex, ] <- Methy450Data[ProbeID, ]
            }
        }
    }
    # writeLines(paste("Number of added rows is ", AddIndex, sep = ""))
    Methy450Des <- rbind(Methy450Des, AddDes[1:AddIndex, , drop = FALSE])
    Methy450Data <- rbind(Methy450Data, AddData[1:AddIndex, , drop = FALSE])
    Methy450Des[, "ChromosomeID"] <- gsub(" ", "", Methy450Des[, "ChromosomeID"])
    Methy450Des[, "CoordinateID"] <- gsub(" ", "", Methy450Des[, "CoordinateID"])
    OrderID <- order(as.numeric(Methy450Des[, "ChromosomeID"]), as.numeric(Methy450Des[, "CoordinateID"]), Methy450Des[, "GeneSymbol"], na.last = TRUE, decreasing = FALSE)
    Des <- Methy450Des[OrderID, , drop = FALSE]
    Data <- Methy450Data[OrderID, , drop = FALSE]
    #Check and Correct gene symbol
    Des <- CheckGeneSymbol(Des)
    lResult <- CombineRedundantFeature(Data = Data, Des = Des)
    Data <- lResult$Data
    Des <- lResult$Des
    # Draw and save box plot
    png(filename = paste(outputFileFolder, "/", outputFileName, "__boxplot.png", sep = ""), width = 30*dim(Data)[2]+300, height = 1500, units = "px")
    par(las = 2, mai = c(4.5, 1, 0.5, 1), cex = 1.5)
    boxplot(Data)
    dev.off()
    # save output data files
    rownames(Data) <- NULL
    rownames(Des) <- NULL
    save(Data, Des, file = paste(outputFileFolder, "/", outputFileName, ".rda",  sep = ""))
    write.table(cbind(Des, Data), file = paste(outputFileFolder, "/", outputFileName, ".txt", sep = ""),
                quote = FALSE, sep = "\t", na = "", col.names = TRUE, row.names = FALSE)
    options(warn = 0)
    return(list(Data = Data, Des = Des))
}

CheckGeneSymbol <- function(Des) {
    data(hgnc.table)
    hgnc.table <- rbind(hgnc.table, c("13-SEP", "SEPT7P2"))
    rID <- intersect(which(toupper(hgnc.table[, "Symbol"]) == toupper("NCRNA00185")),
                     which(toupper(hgnc.table[, "Approved.Symbol"]) == toupper("TTTY14")))
    hgnc.table <- hgnc.table[sort(setdiff(1:dim(hgnc.table)[1], rID)), , drop = FALSE]
    hgnc.table <- hgnc.table[which(!is.na(hgnc.table[, "Approved.Symbol"])), , drop = FALSE]
    regex <- "[0-9]\\-(JAN|FEB|MAR|APR|MAY|JUN|JUL|AUG|SEP|OCT|NOV|DEC)|[0-9]\\.[0-9][0-9]E\\+[[0-9][0-9]"
    MonthID <- grep(pattern = regex, hgnc.table[, 1], ignore.case = TRUE)
    MonthMappingTable <- hgnc.table[MonthID, , drop = FALSE]
    Des[, "GeneSymbol"] <- sub("(.*C[0-9XY]+)ORF(.+)", "\\1orf\\2", Des[, "GeneSymbol"])
    ID <- intersect(which(!Des[, "GeneSymbol"] %in% hgnc.table[, "Approved.Symbol"]), which(Des[, "GeneSymbol"] %in% hgnc.table[, "Symbol"]))
    DesOrg <- Des
    if (length(ID) > 0) {
        Des[ID, "GeneSymbol"] <- sapply(Des[ID, "GeneSymbol"], function(x)paste(hgnc.table[hgnc.table[, "Symbol"] == x, "Approved.Symbol"], collapse = "___"))
    }
    #  writeLines("Changed genes are")
    #  print(cbind(DesOrg[ID, "GeneSymbol"], Des[ID, "GeneSymbol"]))
    ID <- intersect(which(!Des[, "GeneSymbol"] %in% hgnc.table[, "Approved.Symbol"]), which(toupper(Des[, "GeneSymbol"]) %in% toupper(MonthMappingTable[, "Symbol"])))
    if (length(ID) > 0) {
        Des[ID, "GeneSymbol"] <- sapply(Des[ID, "GeneSymbol"], function(x)paste(MonthMappingTable[toupper(MonthMappingTable[, "Symbol"]) == toupper(x), "Approved.Symbol"], collapse = "___"))
    }
    #  writeLines("Changed genes are")
    #  print(cbind(DesOrg[ID, "GeneSymbol"], Des[ID, "GeneSymbol"]))
    ID <- which(is.na(Des[, "GeneSymbol"]))
    Des[ID, "GeneSymbol"] <- ""
    Des
}

ProcessRPPADataWithGeneAnnotation <- function(inputFilePath, outputFileName, outputFileFolder) {
    options(warn = -1)
    dir.create(path = outputFileFolder, recursive = TRUE)
    # Read in data
    InData <- read.table(file = inputFilePath, header = TRUE, sep = "\t", na.string = "", quote = "", stringsAsFactors = FALSE, check.names = FALSE)
    OutData <- matrix(NA, 0, dim(InData)[2]-1)
    # Split the gene symbol and protein antibody into two separate columns
    # Duplicate rows for proteins coded by multiple genes.
    Gene <- c()
    Antibody <- c()
    for (i in 1:dim(InData)[1]) {
        GeneAntibodyStr <- InData[i, 1]
        GeneStr <- strsplit(GeneAntibodyStr, split = "\\|")[[1]][1]
        AntibodyStr <- strsplit(GeneAntibodyStr, split = "\\|")[[1]][2]
        GeneStr <- unlist(strsplit(GeneStr, split = " "))
        Gene <- c(Gene, GeneStr)
        Antibody <- c(Antibody, rep(AntibodyStr, length = length(GeneStr)))
        OutData <- rbind(OutData, InData[rep(i, length = length(GeneStr)), 2:dim(InData)[2], drop = FALSE])
    }
    colnames(OutData) <- colnames(InData)[2:dim(InData)[2]]
    Des <- cbind(GeneSymbol = Gene, ProteinAntibody = Antibody)
    # check gene symbol
    Des <- CheckGeneSymbol(Des)
    Data <- as.matrix(OutData)
    mode(Data) <- "numeric"
    lResult <- CombineRedundantFeature(Data = Data, Des = Des)
    Data <- lResult$Data
    Des <- lResult$Des
    # save output data files
    rownames(Data) <- NULL
    rownames(Des) <- NULL
    save(Data, Des, file = paste(outputFileFolder, "/", outputFileName, ".rda",  sep = ""))
    write.table(cbind(Des, Data), file = paste(outputFileFolder, "/", outputFileName, ".txt", sep = ""),
                quote = FALSE, sep = "\t", na = "", col.names = TRUE, row.names = FALSE)
    # draw and save boxplot
    png(filename = paste(outputFileFolder, "/", outputFileName, "__boxplot.png", sep = ""), width = 30*dim(Data)[2]+300, height = 1500, units = "px")
    par(las = 2, mai = c(4.5, 1, 0.5, 1), cex = 1.5)
    boxplot(Data)
    dev.off()
    options(warn = 0)
    return(list(Data = Data, Des = Des))
}

ProcessMethylation27Data <- function(inputFilePath, outputFileName, outputFileFolder, fileSource = "TCGA-Assembler") {
    options(warn = -1)
    dir.create(path = outputFileFolder, recursive = TRUE)
    if (fileSource == "TCGA-Assembler") {
        # read in data
        InData <- read.table(file = inputFilePath, header = TRUE, sep = "\t", na.string = "", quote = "", stringsAsFactors = FALSE, check.names = FALSE)
        Methy27Des <- as.matrix(InData[, 1:4, drop = FALSE])
        colnames(Methy27Des) <- c("REF", "GeneSymbol", "ChromosomeID", "CoordinateID")
        ID <- which(Methy27Des[, "GeneSymbol"] == "DISCONTUNUED")
        Methy27Des[ID, "GeneSymbol"] <- ""
        Methy27Data <- as.matrix(InData[, 5:dim(InData)[2], drop = FALSE])
        mode(Methy27Data) <- "numeric"
    }
    if (fileSource == "Firehose") {
        # read in data
        InData <- read.table(file = inputFilePath, header = TRUE, sep = "\t", na.string = "", quote = "", stringsAsFactors = FALSE, check.names = FALSE)
        InData <- InData[2:dim(InData)[1], , drop = FALSE]
        # remove redudant columns of CpG site descriptions
        GeneSymbol <- as.matrix(InData[, seq(3, dim(InData)[2], 4), drop = FALSE])
        ID <- which(GeneSymbol == "DISCONTUNUED")
        GeneSymbol[ID] <- ""
        GeneSymbol <- t(unique(t(GeneSymbol)))
        ChromID <- as.matrix(InData[, seq(4, dim(InData)[2], 4), drop = FALSE])
        ChromID <- t(unique(t(ChromID)))
        CoordID <- as.matrix(InData[, seq(5, dim(InData)[2], 4), drop = FALSE])
        CoordID <- t(unique(t(CoordID)))
        Methy27Data <- as.matrix(InData[, seq(2, dim(InData)[2], 4), drop = FALSE])
        mode(Methy27Data) <- "numeric"
        REF <- InData[, 1]
        # Check whether the probe information is the same between samples
        if (dim(GeneSymbol)[2] != 1) {
            stop("Some probe's gene symbols are not consistent between samples")
        }
        if (dim(ChromID)[2] != 1) {
            stop("Some probe's chromosome IDs are not consistent between samples")
        }
        if (dim(CoordID)[2] != 1) {
            stop("Some probe's genmoe coordinates are not consistent between samples")
        }
        ChromID <- toupper(ChromID)
        Methy27Des <- cbind(REF, GeneSymbol, ChromID, CoordID)
        colnames(Methy27Des) <- c("REF", "GeneSymbol", "ChromosomeID", "CoordinateID")
    }
    # some probes have more than one gene symbols, collpase the data
    AddGeneDes <- matrix("", dim(Methy27Des)[1]*3, 4)
    AddData <- matrix(NA, dim(Methy27Data)[1]*3, dim(Methy27Data)[2])
    AddIndex <- 0
    for (ProbeID in 1:dim(Methy27Des)[1]) {
        GrepID <- grep(";", Methy27Des[ProbeID, "GeneSymbol"])
        if (length(GrepID) > 0) {
            TempStr <- strsplit(Methy27Des[ProbeID, "GeneSymbol"], split = ";")
            Methy27Des[ProbeID, "GeneSymbol"] <- TempStr[[1]][1]
            for (TempStri in 2:length(TempStr[[1]])) {
                TempAddGeneDes <- c(Methy27Des[ProbeID, "REF"], TempStr[[1]][TempStri], Methy27Des[ProbeID, "ChromosomeID"], Methy27Des[ProbeID, "CoordinateID"])
                AddIndex <- AddIndex + 1
                AddGeneDes[AddIndex, ] <- TempAddGeneDes
                AddData[AddIndex, ] <- Methy27Data[ProbeID, ]
            }
        }
    }
    colnames(AddGeneDes) <- colnames(Methy27Des)
    colnames(AddData) <- colnames(Methy27Data)
    Methy27Des <- rbind(Methy27Des, AddGeneDes[1:AddIndex, , drop = FALSE])
    Methy27Data <- rbind(Methy27Data, AddData[1:AddIndex, , drop = FALSE])
    Methy27Des[, "ChromosomeID"] <- gsub(" ", "", Methy27Des[, "ChromosomeID"])
    Methy27Des[, "CoordinateID"] <- gsub(" ", "", Methy27Des[, "CoordinateID"])
    OrderID <- order(as.numeric(Methy27Des[, "ChromosomeID"]), as.numeric(Methy27Des[, "CoordinateID"]), Methy27Des[, "GeneSymbol"], na.last = TRUE, decreasing = FALSE)
    Methy27Des <- Methy27Des[OrderID, , drop = FALSE]
    Methy27Data <- Methy27Data[OrderID, , drop = FALSE]
    Data <- Methy27Data
    Des <- Methy27Des
    # check gene symbol
    Des <- CheckGeneSymbol(Des)
    lResult <- CombineRedundantFeature(Data = Data, Des = Des)
    Data <- lResult$Data
    Des <- lResult$Des
    # Draw box plot
    png(filename = paste(outputFileFolder, "/", outputFileName, "__boxplot.png", sep = ""), width = 30*dim(Data)[2]+300, height = 1500, units = "px")
    par(las = 2, mai = c(4.5, 1, 0.5, 1), cex = 1.5)
    boxplot(Data)
    dev.off()
    # save output data files
    rownames(Data) <- NULL
    rownames(Des) <- NULL
    save(Data, Des, file = paste(outputFileFolder, "/", outputFileName, ".rda",  sep = ""))
    write.table(cbind(Des, Data), file = paste(outputFileFolder, "/", outputFileName, ".txt", sep = ""),
                quote = FALSE, sep = "\t", na = "", col.names = TRUE, row.names = FALSE)
    options(warn = 0)
    return(list(Data = Data, Des = Des))
}

ProcessSomaticMutationData <- function(inputFilePath, outputFileName, outputFileFolder) {
    options(warn = -1)
    dir.create(path = outputFileFolder, recursive = TRUE)
    # Read in data
    InData <- read.table(file = inputFilePath, header = TRUE, sep = "\t", na.string = "", quote = "", stringsAsFactors = FALSE, check.names = FALSE)
    InputData <- InData
    InputData[, "Tumor_Sample_Barcode"] <- paste(InputData[, "Tumor_Sample_Barcode"], InputData[, "Matched_Norm_Sample_Barcode"], sep = "/")
    colnames(InputData)[16] <- "Sample_Pair_Barcode"
    InputData <- InputData[InputData[, "Mutation_Status"] == "Somatic", c("Hugo_Symbol",
                                                                          "Entrez_Gene_Id",
                                                                          "NCBI_Build",
                                                                          "Chromosome",
                                                                          "Start_Position",
                                                                          "End_Position",
                                                                          "Strand",
                                                                          "Variant_Classification",
                                                                          "Variant_Type",
                                                                          "Reference_Allele",
                                                                          "Tumor_Seq_Allele1",
                                                                          "Tumor_Seq_Allele2",
                                                                          "dbSNP_RS",
                                                                          "dbSNP_Val_Status",
                                                                          "Sample_Pair_Barcode",
                                                                          "Match_Norm_Seq_Allele1",
                                                                          "Match_Norm_Seq_Allele2",
                                                                          "Tumor_Validation_Allele1",
                                                                          "Tumor_Validation_Allele2",
                                                                          "Match_Norm_Validation_Allele1",
                                                                          "Match_Norm_Validation_Allele2",
                                                                          "Verification_Status",
                                                                          "Validation_Status")]
    samplePair <- unique(InputData[, "Sample_Pair_Barcode"])
    TumorAllele1 <- "Tumor_Seq_Allele1"
    TumorAllele2 <- "Tumor_Seq_Allele2"
    MatchNormAllele1 <- "Match_Norm_Seq_Allele1"
    MatchNormAllele2 <- "Match_Norm_Seq_Allele2"
    Input <- InputData[, c("Hugo_Symbol",
                           "NCBI_Build",
                           "Chromosome",
                           "Start_Position",
                           "End_Position",
                           "Strand",
                           "Variant_Classification",
                           "Variant_Type",
                           "Reference_Allele",
                           TumorAllele1,
                           TumorAllele2,
                           MatchNormAllele1,
                           MatchNormAllele2)]
    IDLarge <- which(Input[, TumorAllele1] > Input[, TumorAllele2])
    Y <- Input[IDLarge, TumorAllele1]
    Input[IDLarge, TumorAllele1] <- Input[IDLarge, TumorAllele2]
    Input[IDLarge, TumorAllele2] <- Y
    rm(IDLarge)
    IDLarge <- which(Input[, MatchNormAllele1] > Input[, MatchNormAllele2])
    Y <- Input[IDLarge, MatchNormAllele1]
    Input[IDLarge, MatchNormAllele1] <- Input[IDLarge, MatchNormAllele2]
    Input[IDLarge, MatchNormAllele2] <- Y
    rm(IDLarge)
    A <- apply(Input, 1, paste, collapse = "|||")
    DupID <- duplicated(A)
    UniqueA <- A[sort(which(DupID == FALSE))]
    Feature <- InputData[sort(which(DupID == FALSE)), -which(colnames(InputData) == "Sample_Pair_Barcode")]
    FeatureMatrix <- matrix(0, length(UniqueA), length(samplePair))
    colnames(FeatureMatrix) <- samplePair
    for (i in 1:length(A)) {
        RowIDi <- which(UniqueA == A[i])
        ColIDi <- which(samplePair == InputData[i, "Sample_Pair_Barcode"])
        FeatureMatrix[RowIDi, ColIDi] <- FeatureMatrix[RowIDi, ColIDi] + 1
    }
    colnames(Feature)[1] <- "GeneSymbol"
    # check gene symbol
    Des <- CheckGeneSymbol(Feature)
    Des <- cbind(Des[, 1, drop = FALSE],
                 Description = apply(Des, 1, function(x){paste("chr",
                                                               x[4],
                                                               ":",
                                                               as.numeric(x[5]),
                                                               "-",
                                                               as.numeric(x[6]),
                                                               ",",
                                                               x[7],
                                                               ",",
                                                               x[8],
                                                               ",",
                                                               x[9],
                                                               ",",
                                                               x[10],
                                                               x[10],
                                                               ">",
                                                               x[11],
                                                               x[12],
                                                               sep = "")}),
                 Des[, seq(2, ncol(Des))])
    Data <- FeatureMatrix
    lResult <- CombineRedundantFeature(Data = Data, Des = Des)
    Data <- lResult$Data
    Des <- lResult$Des
    # save output data files
    rownames(Data) <- NULL
    rownames(Des) <- NULL
    save(Data, Des, file = paste(outputFileFolder, "/", outputFileName, "_mutationLevel.rda",  sep = ""))
    write.table(cbind(Des, Data), file = paste(outputFileFolder, "/", outputFileName, "_mutationLevel.txt", sep = ""),
                quote = FALSE, sep = "\t", na = "", col.names = TRUE, row.names = FALSE)
    # # draw and save boxplot
    # png(filename = paste(outputFileFolder, "/", outputFileName, "__boxplot.png", sep = ""), width = 30*dim(Data)[2]+300, height = 1500, units = "px")
    # par(las = 2, mai = c(4.5, 1, 0.5, 1), cex = 1.5)
    # boxplot(Data)
    # dev.off()
    # output data files geneLevel (each row is a gene)
    m_Data_geneLevel <- sapply(apply(Data, 2, function(x){split(x, Des$GeneSymbol)}), function(x){sapply(x, sum)})
    v_variant <- sapply(split(Des$Variant_Classification, Des$GeneSymbol), function(x){paste(sort(unique(x)), collapse = '|')})
    Data <- m_Data_geneLevel
    Des <- cbind('GeneSymbol' = rownames(m_Data_geneLevel), 'Variant_Classification' = v_variant)
    save(Data, Des, file = paste(outputFileFolder, "/", outputFileName, "_geneLevel.rda",  sep = ""))
    write.table(cbind(Des, Data), file = paste(outputFileFolder, "/", outputFileName, "_geneLevel.txt", sep = ""),
                quote = FALSE, sep = "\t", na = "", col.names = T, row.names = F)
    # # draw and save boxplot
    # png(filename = paste(outputFileFolder, "/", outputFileName, "__boxplot_geneLevel.png", sep = ""), width = 30*dim(Data)[2]+300, height = 1500, units = "px")
    # par(las = 2, mai = c(4.5, 1, 0.5, 1), cex = 1.5)
    # boxplot(Data)
    # dev.off()
    options(warn = 0)
    return(list(Data = Data, Des = Des))
}

ProcessCPTACData <- function(inputFilePath, outputFileName, outputFileFolder) {
    options(warn = -1)
    dir.create(path = outputFileFolder, recursive = TRUE)
    ###
    saveFolderName <- outputFileFolder
    out <- inputFilePath
    d <- read.csv(out,
                  skip = 0,
                  sep = "\t",
                  as.is = T,
                  na.strings = "")
    colnames(d)[1] <- "GeneSymbol"
    vColNote <- c("GeneSymbol", "Description", "Organism", "Chromosome", "Locus")
    mInfo <- as.matrix(d[, vColNote])
    mData <- as.matrix(d[, setdiff(colnames(d), vColNote)])
    colnames(mData) <- gsub("\\.", "-", colnames(mData))
    colnames(mData) <- gsub("-Spectral-Counts", "-Log-Ratio", colnames(mData))
    for (n in grep("^OVARIAN-CONTROL-", colnames(mData))) {
        substr(colnames(mData)[n], 16, 16) <- '.'
    }
    for (n in grep("-[0-9][0-9]*-(Log|Unshared|Spectral)", colnames(mData))) {
        substr(colnames(mData)[n], 17, 17) <- '.'
    }
    vnUnsh <- grep("-Unshared-Log-Ratio", colnames(mData))
    vnShUn <- grep("[^d]-Log-Ratio", colnames(mData))
    mDataShUn <- mData[, vnShUn]  # barcode.Log-Ratio
    mDataUnsh <- mData[, vnUnsh]  # barcode.Unshared-Log-Ratio
    colnames(mDataShUn) <- unlist(strsplit(colnames(mDataShUn),
                                           split = "-Log-Ratio"))
    colnames(mDataUnsh) <- unlist(strsplit(colnames(mDataUnsh),
                                           split = "-Unshared-Log-Ratio"))
    mDataShUn <- mDataShUn[, colnames(mDataShUn)]
    mDataUnsh <- mDataUnsh[, colnames(mDataUnsh)]
    stopifnot(all(colnames(mDataUnsh) == colnames(mDataShUn)))
    # check gene symbol
    Des <- CheckGeneSymbol(mInfo)
    mode(mDataShUn) <- "numeric"
    lResult <- CombineRedundantFeature(Data = mDataShUn, Des = Des)
    Data <- lResult$Data
    Des <- lResult$Des
    # save output data files
    rownames(Data) <- NULL
    rownames(Des) <- NULL
    save(Data, Des, file = paste(outputFileFolder, "/", outputFileName, "_allPeptides.rda",  sep = ""))
    write.table(cbind(Des, Data), file = paste(outputFileFolder, "/", outputFileName, "_allPeptides.txt", sep = ""),
                quote = FALSE, sep = "\t", na = "", col.names = TRUE, row.names = FALSE)
    # draw and save boxplot
    png(filename = paste(outputFileFolder, "/", outputFileName, "_allPeptides__boxplot.png", sep = ""), width = 30*dim(Data)[2]+300, height = 1500, units = "px")
    par(las = 2, mai = c(4.5, 1, 0.5, 1), cex = 1.5)
    boxplot(Data)
    dev.off()
    lShUn <- list(Data = Data, Des = Des)
    # check gene symbol
    Des <- CheckGeneSymbol(mInfo)
    mode(mDataUnsh) <- "numeric"
    lResult <- CombineRedundantFeature(Data = mDataUnsh, Des = Des)
    Data <- lResult$Data
    Des <- lResult$Des
    # save output data files
    rownames(Data) <- NULL
    rownames(Des) <- NULL
    save(Data, Des, file = paste(outputFileFolder, "/", outputFileName, "_unsharedPeptides.rda",  sep = ""))
    write.table(cbind(Des, Data), file = paste(outputFileFolder, "/", outputFileName, "_unsharedPeptides.txt", sep = ""),
                quote = FALSE, sep = "\t", na = "", col.names = TRUE, row.names = FALSE)
    # draw and save boxplot
    png(filename = paste(outputFileFolder, "/", outputFileName, "_unsharedPeptides__boxplot.png", sep = ""), width = 30*dim(Data)[2]+300, height = 1500, units = "px")
    par(las = 2, mai = c(4.5, 1, 0.5, 1), cex = 1.5)
    boxplot(Data)
    dev.off()
    lUnsh <- list(Data = Data, Des = Des)
    options(warn = 0)
    return(list(allPeptides = lShUn, unsharedPeptides = lUnsh))
}


#  =============================================================================
#  Auxiliary Functions of Module B
#  =============================================================================
ToPatientData <- function(TCGAData) {
    TCGABarcode <- colnames(TCGAData)
    TCGABarcode <- sapply(strsplit(TCGABarcode, split = "-"), function(x){
                              Str = paste(x[1], x[2], x[3], substr(x[4], 1, 2), sep = "-")
                              Str
                })
    DuplicatedLabel <- duplicated(TCGABarcode)
    ID <- which(DuplicatedLabel == FALSE)
    TCGAData <- TCGAData[, ID, drop = FALSE]
    TCGABarcode <- TCGABarcode[ID]
    colnames(TCGAData) <- TCGABarcode
    TCGAData
}

CombineRedundantFeature <- function(Data, Des) {
    RowName <- Des[, 1]
    if (dim(Des)[2] > 1) {
        for (i in 2:dim(Des)[2]) {
            RowName <- paste(RowName, Des[, i], sep = "||")
        }
    }
    UniqueRowName <- unique(RowName)
    if (length(RowName) == length(UniqueRowName)) {
        lResult <- list(Data = Data, Des = Des)
    }
    else {
        dupRowName <- unique(RowName[which(duplicated(RowName))])
        IDKeep <- which(!duplicated(RowName))
        for (i in 1:length(dupRowName)) {
            IDi <- which(RowName == dupRowName[i])
            IDKeepi <- intersect(IDKeep, IDi)
            Data[IDKeepi, ] <- apply(Data[IDi, , drop = FALSE], 2, mean, na.rm = TRUE)
        }
        IDKeep <- sort(IDKeep)
        lResult <- list(Data = Data[IDKeep, , drop = FALSE], Des = Des[IDKeep, , drop = FALSE])
    }
    lResult
}

Normalize.quantiles <- function(Data) {
    VectorData <- as.vector(Data)
    VectorData <- VectorData[!is.na(VectorData)]
    VectorData <- sort(VectorData, decreasing = FALSE)
    NumVectorData <- length(VectorData)
    NormData <- matrix(NA, dim(Data)[1], dim(Data)[2])
    for (i in 1:dim(Data)[2]) {
        if ((i %% 10 == 0) || (i == dim(Data)[2])) {
            writeLines(paste("Normalizing data, ", round(i/dim(Data)[2]*100, digits = 2), "% done.", sep = ""))
        }
        IDNonNA <- which(!is.na(Data[, i]))
        RankNonNA <- rank(Data[IDNonNA, i], ties.method = "average")
        NumNonNA <- length(IDNonNA)
        Sep <- round(seq(1, NumVectorData, (NumVectorData-1)/NumNonNA))
        NormData[IDNonNA, i] <- sapply(RankNonNA, function(x) {
                                           NumTie = sum(RankNonNA == x)
                                           mean(VectorData[(Sep[ceiling(x-NumTie/2)]+1):Sep[floor(x+NumTie/2)+1]])
                })
    }
    rownames(NormData) <- rownames(Data)
    colnames(NormData) <- colnames(Data)
    NormData
}

GetMethylation450Data <- function(InputFileName, OutputFileFolder, outputFileName) {
    OriginalOutputFileFolder <- OutputFileFolder
    OutputFileFolder <- paste(OutputFileFolder, "/", outputFileName, ".TempFiles/", sep = "")
    dir.create(OutputFileFolder, showWarnings = TRUE, recursive = FALSE, mode = "0777")
    FileHandle <- file(InputFileName, "rt")
    on.exit(close(FileHandle))
    ReadIn <- readLines(FileHandle, 1)
    ColumnName1 <- strsplit(ReadIn, split = "\t")[[1]]
    ReadIn <- readLines(FileHandle, 1)
    ColumnName2 <- strsplit(ReadIn, split = "\t")[[1]]
    LineNum <- 10000
    Iter <- 0
    Flag <- TRUE
    while (Flag) {
        ReadIn <- readLines(FileHandle, LineNum)
        if (length(ReadIn) > 0) {
            Iter <- Iter + 1
            if (Iter %% 5 == 0) {
                writeLines(paste("Load ", floor(Iter/49*100), "% of the humanmethylation450 data set.", sep = ""))
            }
            if (length(ReadIn) == 1) {
                TempMatrix <- rbind(strsplit(ReadIn, split = "\t")[[1]])
                colnames(TempMatrix) <- ColumnName1
                TempMethyData <- rbind(TempMatrix[, seq(2, dim(TempMatrix)[2], 4), drop = FALSE])
                GeneSymbol <- unique(TempMatrix[, seq(3, dim(TempMatrix)[2], 4)])
                ChromID <- unique(TempMatrix[, seq(4, dim(TempMatrix)[2], 4)])
                CoordID <- unique(TempMatrix[, seq(5, dim(TempMatrix)[2], 4)])
                REF <- unique(TempMatrix[, 1])
                ChromID <- toupper(ChromID)
                # Check whether the probe information is the same between samples
                if (length(GeneSymbol) != 1) {
                    stop("Some probe's gene symbols are not consistent between samples")
                }
                if (length(ChromID) != 1) {
                    stop("Some probe's chromosome IDs are not consistent between samples")
                }
                if (length(CoordID) != 1) {
                    stop("Some probe's genmoe coordinates are not consistent between samples")
                }
                TempDes <- cbind(REF, GeneSymbol, ChromID, CoordID)
            }
            else {
                ReadInSep <- strsplit(ReadIn, split = "\t")
                TempMatrix <- matrix(NA, length(ReadIn), length(ColumnName1))
                for (i in 1:length(ReadInSep)) {
                    TempMatrix[i, ] <- ReadInSep[[i]]
                }
                colnames(TempMatrix) <- ColumnName1
                GeneSymbol <- TempMatrix[, seq(3, dim(TempMatrix)[2], 4), drop = FALSE]
                ChromID <- TempMatrix[, seq(4, dim(TempMatrix)[2], 4), drop = FALSE]
                CoordID <- TempMatrix[, seq(5, dim(TempMatrix)[2], 4), drop = FALSE]
                TempMethyData <- as.matrix(TempMatrix[, seq(2, dim(TempMatrix)[2], 4), drop = FALSE])
                GeneSymbol <- t(unique(t(GeneSymbol)))
                ChromID <- t(unique(t(ChromID)))
                CoordID <- t(unique(t(CoordID)))
                REF <- TempMatrix[, 1]
                ChromID <- toupper(ChromID)
                # Check whether the probe information is the same between samples
                if (dim(GeneSymbol)[2] != 1) {
                    stop("Some probe's gene symbols are not consistent between samples")
                }
                if (dim(ChromID)[2] != 1) {
                    stop("Some probe's chromosome IDs are not consistent between samples")
                }
                if (dim(CoordID)[2] != 1) {
                    stop("Some probe's genmoe coordinates are not consistent between samples")
                }
                TempDes <- cbind(REF, GeneSymbol, ChromID, CoordID)
            }
            colnames(TempDes) <- c("REF", "GeneSymbol", "ChromosomeID", "CoordinateID")
            mode(TempMethyData) <- "numeric"
            TempMethyData <- round(x = TempMethyData, digits = 4)
            save(TempMethyData, TempDes, file = paste(OutputFileFolder, "Methy450Data", Iter, ".rda", sep = ""))
        }
        if (length(ReadIn) < LineNum) {
            Flag <- FALSE
        }
    }
    writeLines(paste("Load 100% of the humanmethylation450 data set.", sep = ""))
    rm(ReadIn, ReadInSep, TempMatrix, GeneSymbol, ChromID, CoordID, TempMethyData, REF, TempDes)
    load(paste(OutputFileFolder, "Methy450Data", 1, ".rda", sep = ""))
    Methy450Des <- TempDes
    Methy450Data <- TempMethyData
    for (i in 2:Iter) {
        load(paste(OutputFileFolder, "Methy450Data", i, ".rda", sep = ""))
        Methy450Des <- rbind(Methy450Des, TempDes)
        Methy450Data <- rbind(Methy450Data, TempMethyData)
    }
    save(Methy450Data, Methy450Des, file = paste(OutputFileFolder, outputFileName, ".TempData.rda", sep = ""))
}


#  =============================================================================
#  Check whether this is the most updated version of TCGA-Assembler
#  =============================================================================

VCwebContent <- try(content(GET("http://www.compgenome.org/TCGA-Assembler/"), as = "text"), silent = TRUE)
if (class(VCwebContent) == "try-error") {
    rm(VCwebContent)
} else {
    VCstartID <- str_locate_all(string = VCwebContent, pattern = "CheckVersionNumber1")
    if (dim(VCstartID[[1]])[1] == 0) {
        rm(VCstartID, VCwebContent)
    } else {
        VCstartID <- VCstartID[[1]][1, "end"]+1
        VCwebContent <- substr(VCwebContent, VCstartID, nchar(VCwebContent))
        VCstartID <- str_locate_all(string = VCwebContent, pattern = "\">")[[1]][1, "end"]+1
        VCendID <- str_locate_all(string = VCwebContent, pattern = "</span>")[[1]][1, "start"]-1
        VCnewestVersionNum <- substr(VCwebContent, VCstartID, VCendID)
        if (VCnewestVersionNum != "2.0.6") {
            writeLines("\n")
            writeLines("***************************************************************")
            writeLines("A new version of TCGA-Assembler is available!")
            writeLines(paste("Please download version ", VCnewestVersionNum,
                             " at www.compgenome.org/TCGA-Assembler/", sep = ""))
            writeLines("***************************************************************")
            writeLines("\n")
        }
        rm(VCstartID, VCwebContent, VCendID, VCnewestVersionNum)
    }
}

#  end
