# Supplementary material for: Construction and analysis of a survival-associated competing endogenous RNA network in breast cancer
Source: Front Surg. 2023 Jan 6;9:1021195. doi: 10.3389/fsurg.2022.1021195 (PMC9852745; doi:10.3389/fsurg.2022.1021195)
Supplement: Supplementary file 15 [file Datasheet15.zip › TCGA_Download.R]

setwd("D:\\BRCA")
source("Module_A.R")
source("Module_B.R")
filename_READ_RNASeq	<- DownloadRNASeqData(cancerType	=	"BRCA",	assayPlatform	=	
                                             "gene.normalized_RNAseq",	saveFolderName	=	"BRCA",inputPatientIDs=vPatient_ID)
   
