# Supplementary material for: Construction and analysis of a survival-associated competing endogenous RNA network in breast cancer
Source: Front Surg. 2023 Jan 6;9:1021195. doi: 10.3389/fsurg.2022.1021195 (PMC9852745; doi:10.3389/fsurg.2022.1021195)
Supplement: Supplementary file 15 [file Datasheet15.zip › Diff_Deseq.R]

foldChange=1
padj=0.05
setwd("D:\\CHENGANG\\1¸÷ÖÖ\\TCGA_assemble2\\Breast\\BRCA")                   #ÉèÖÃ¹¤×÷Ä¿Â¼£¨ÐèÐÞ¸Ä£©
library("DESeq")
library("limma")
rt=read.table("tumor_normal.txt",sep="\t",header=T,check.names=F)  #¸Ä³É×Ô¼ºµÄÎÄ¼þÃû
rt=as.matrix(rt)
rownames(rt)=rt[,1]
exp=rt[,2:ncol(rt)]
dimnames=list(rownames(exp),colnames(exp))
data=matrix(as.numeric(as.matrix(exp)),nrow=nrow(exp),dimnames=dimnames)
data=avereps(data)
data=data[rowMeans(data)>1,] 
data=round(data,0)
group=c(rep("normal",113),rep("tumor",1102))   #°´ÕÕ°©Ö¢ºÍÕý³£ÑùÆ·ÊýÄ¿ÐÞ¸Ä
design = factor(group)
newTab = newCountDataSet( data, design )
newTab = estimateSizeFactors(newTab)
newData=counts(newTab, normalized=TRUE )
#have replicates
newTab = estimateDispersions( newTab, fitType = "local")
diff = nbinomTest( newTab, "normal", "tumor")
diff = diff[is.na(diff$padj)==FALSE,]
diff = diff[order(diff$pval),]
write.table( diff, file="DESeqOut.xls",sep="\t",quote=F,row.names=F)
diffSig = diff[(diff$padj < padj & (diff$log2FoldChang>foldChange | diff$log2FoldChange<(-foldChange))),]
write.table( diffSig, file="diffSig.xls",sep="\t",quote=F,row.names=F)
diffUp = diff[(diff$padj < padj & (diff$log2FoldChang>foldChange)),]
write.table( diffUp, file="up.xls",sep="\t",quote=F,row.names=F)
diffDown = diff[(diff$padj < padj & (diff$log2FoldChange<(-foldChange))),]
write.table( diffDown, file="down.xls",sep="\t",quote=F,row.names=F)

normalizeExp=rbind(id=colnames(newData),newData)
write.table(normalizeExp,file="normalizeExp.txt",sep="\t",quote=F,col.names=F)   
diffExp=rbind(id=colnames(newData),newData[diffSig$id,])
write.table(diffExp,file="diffmRNAExp.txt",sep="\t",quote=F,col.names=F)        
